# Supplementary material for: LipidMatch: an automated workflow for rule-based lipid identification using untargeted high-resolution tandem mass spectrometry data
Source: BMC Bioinformatics. 2017 Jul 10;18:331. doi: 10.1186/s12859-017-1744-3 (PMC5504796; doi:10.1186/s12859-017-1744-3)
Supplement: Supplementary file 1 — LipidMatch Software. The 2017_6_14_LipidMatch_Distribution.zip file contains lipid libraries in .csv format, a batch file for lipidomics with MZmine processing, the LipidMatch R script, and additional helpful R scripts for lipidomics data processing. The .zip file also contains files to guide the user in using LipidMatch, which include: video tutorials, a manual, a trouble shooting document, and example input and output data. For the most up to date version of LipidMatch please visit: http://secim.ufl.edu/secim-tools/. (ZIP 376634 kb) [file 12859_2017_1744_MOESM1_ESM.zip]

Archive with 667 entries (646 files):
- 2017_6_14_LipidMatch_Distribution/~$16_6_6_LipidMatch_Manual.docx
- 2017_6_14_LipidMatch_Distribution/2017_5_3_LipidMatch.r
- 2017_6_14_LipidMatch_Distribution/2017_6_15_LipidMatch_Manual.docx
- 2017_6_14_LipidMatch_Distribution/2017_6_15_Trouble_Shooting_Common_Issues.docx
- 2017_6_14_LipidMatch_Distribution/Additional_Tools/
- 2017_6_14_LipidMatch_Distribution/Additional_Tools/2016_6_12_CombineIDs.R
- 2017_6_14_LipidMatch_Distribution/Additional_Tools/FattyAcidChains/
- 2017_6_14_LipidMatch_Distribution/Additional_Tools/FattyAcidChains/2016_6_12_2differentFA_Combine.R
- 2017_6_14_LipidMatch_Distribution/Additional_Tools/FattyAcidChains/2016_6_12_2sameFA_Combine.R
- 2017_6_14_LipidMatch_Distribution/Additional_Tools/FattyAcidChains/Common_FA.csv
- 2017_6_14_LipidMatch_Distribution/Additional_Tools/FattyAcidChains/Oxidized_FA.csv
- 2017_6_14_LipidMatch_Distribution/Additional_Tools/LipidMatch_Icon/
- 2017_6_14_LipidMatch_Distribution/Additional_Tools/LipidMatch_Icon/LipidMatch_Icon.JPG
- 2017_6_14_LipidMatch_Distribution/Additional_Tools/LipidMatch_Icon/LipidMatch_Icon.PNG
- 2017_6_14_LipidMatch_Distribution/Additional_Tools/LipidMatch_Icon/LipidMatch_Icon.pptx
- 2017_6_14_LipidMatch_Distribution/ExampleData/
- 2017_6_14_LipidMatch_Distribution/ExampleData/2016_3_11_RedCross_neg.csv
- 2017_6_14_LipidMatch_Distribution/ExampleData/2016_3_11_RedCross_pos.csv
- 2017_6_14_LipidMatch_Distribution/ExampleData/dd_neg.ms2
- 2017_6_14_LipidMatch_Distribution/ExampleData/dd_pos.ms2
- 2017_6_14_LipidMatch_Distribution/ExampleOutput/
- 2017_6_14_LipidMatch_Distribution/ExampleOutput/ddMS/
- 2017_6_14_LipidMatch_Distribution/ExampleOutput/ddMS/Neg/
- 2017_6_14_LipidMatch_Distribution/ExampleOutput/ddMS/Neg/Additional_Files/
- 2017_6_14_LipidMatch_Distribution/ExampleOutput/ddMS/Neg/Additional_Files/DD_neg_Ac2PIM1_neg_minH_NoIDs.csv
- 2017_6_14_LipidMatch_Distribution/ExampleOutput/ddMS/Neg/Additional_Files/DD_neg_Ac2PIM1_neg_minH_Parameters.csv
- 2017_6_14_LipidMatch_Distribution/ExampleOutput/ddMS/Neg/Additional_Files/DD_neg_Ac2PIM2_neg_minH_NoIDs.csv
- 2017_6_14_LipidMatch_Distribution/ExampleOutput/ddMS/Neg/Additional_Files/DD_neg_Ac2PIM2_neg_minH_Parameters.csv
- 2017_6_14_LipidMatch_Distribution/ExampleOutput/ddMS/Neg/Additional_Files/DD_neg_Ac3PIM2_neg_minH_NoIDs.csv
- 2017_6_14_LipidMatch_Distribution/ExampleOutput/ddMS/Neg/Additional_Files/DD_neg_Ac3PIM2_neg_minH_Parameters.csv
- 2017_6_14_LipidMatch_Distribution/ExampleOutput/ddMS/Neg/Additional_Files/DD_neg_Ac4PIM2_neg_minH_NoIDs.csv
- 2017_6_14_LipidMatch_Distribution/ExampleOutput/ddMS/Neg/Additional_Files/DD_neg_Ac4PIM2_neg_minH_Parameters.csv
- 2017_6_14_LipidMatch_Distribution/ExampleOutput/ddMS/Neg/Additional_Files/DD_neg_BA_Glycine_neg_minH_NoIDs.csv
- 2017_6_14_LipidMatch_Distribution/ExampleOutput/ddMS/Neg/Additional_Files/DD_neg_BA_Glycine_neg_minH_Parameters.csv
- 2017_6_14_LipidMatch_Distribution/ExampleOutput/ddMS/Neg/Additional_Files/DD_neg_BA_neg_minH_NoIDs.csv
- 2017_6_14_LipidMatch_Distribution/ExampleOutput/ddMS/Neg/Additional_Files/DD_neg_BA_neg_minH_Parameters.csv
- 2017_6_14_LipidMatch_Distribution/ExampleOutput/ddMS/Neg/Additional_Files/DD_neg_BA_Taurine_neg_minH_NoIDs.csv
- 2017_6_14_LipidMatch_Distribution/ExampleOutput/ddMS/Neg/Additional_Files/DD_neg_BA_Taurine_neg_minH_Parameters.csv
- 2017_6_14_LipidMatch_Distribution/ExampleOutput/ddMS/Neg/Additional_Files/DD_neg_Cer_ADS_neg_HCO2_All.csv
- 2017_6_14_LipidMatch_Distribution/ExampleOutput/ddMS/Neg/Additional_Files/DD_neg_Cer_ADS_neg_HCO2_NoID.csv
- 2017_6_14_LipidMatch_Distribution/ExampleOutput/ddMS/Neg/Additional_Files/DD_neg_Cer_ADS_neg_HCO2_Parameters.csv
- 2017_6_14_LipidMatch_Distribution/ExampleOutput/ddMS/Neg/Additional_Files/DD_neg_Cer_ADS_neg_minH_All.csv
- 2017_6_14_LipidMatch_Distribution/ExampleOutput/ddMS/Neg/Additional_Files/DD_neg_Cer_ADS_neg_minH_NoID.csv
- 2017_6_14_LipidMatch_Distribution/ExampleOutput/ddMS/Neg/Additional_Files/DD_neg_Cer_ADS_neg_minH_Parameters.csv
- 2017_6_14_LipidMatch_Distribution/ExampleOutput/ddMS/Neg/Additional_Files/DD_neg_Cer_AP_neg_HCO2_All.csv
- 2017_6_14_LipidMatch_Distribution/ExampleOutput/ddMS/Neg/Additional_Files/DD_neg_Cer_AP_neg_HCO2_NoID.csv
- 2017_6_14_LipidMatch_Distribution/ExampleOutput/ddMS/Neg/Additional_Files/DD_neg_Cer_AP_neg_HCO2_Parameters.csv
- 2017_6_14_LipidMatch_Distribution/ExampleOutput/ddMS/Neg/Additional_Files/DD_neg_Cer_AP_neg_minH_All.csv
- 2017_6_14_LipidMatch_Distribution/ExampleOutput/ddMS/Neg/Additional_Files/DD_neg_Cer_AP_neg_minH_NoID.csv
- 2017_6_14_LipidMatch_Distribution/ExampleOutput/ddMS/Neg/Additional_Files/DD_neg_Cer_AP_neg_minH_Parameters.csv
- 2017_6_14_LipidMatch_Distribution/ExampleOutput/ddMS/Neg/Additional_Files/DD_neg_Cer_AS_neg_HCO2_All.csv
- 2017_6_14_LipidMatch_Distribution/ExampleOutput/ddMS/Neg/Additional_Files/DD_neg_Cer_AS_neg_HCO2_NoID.csv
- 2017_6_14_LipidMatch_Distribution/ExampleOutput/ddMS/Neg/Additional_Files/DD_neg_Cer_AS_neg_HCO2_Parameters.csv
- 2017_6_14_LipidMatch_Distribution/ExampleOutput/ddMS/Neg/Additional_Files/DD_neg_Cer_AS_neg_minH_All.csv
- 2017_6_14_LipidMatch_Distribution/ExampleOutput/ddMS/Neg/Additional_Files/DD_neg_Cer_AS_neg_minH_NoID.csv
- 2017_6_14_LipidMatch_Distribution/ExampleOutput/ddMS/Neg/Additional_Files/DD_neg_Cer_AS_neg_minH_Parameters.csv
- 2017_6_14_LipidMatch_Distribution/ExampleOutput/ddMS/Neg/Additional_Files/DD_neg_Cer_BDS_neg_HCO2_All.csv
- 2017_6_14_LipidMatch_Distribution/ExampleOutput/ddMS/Neg/Additional_Files/DD_neg_Cer_BDS_neg_HCO2_NoID.csv
- 2017_6_14_LipidMatch_Distribution/ExampleOutput/ddMS/Neg/Additional_Files/DD_neg_Cer_BDS_neg_HCO2_Parameters.csv
- 2017_6_14_LipidMatch_Distribution/ExampleOutput/ddMS/Neg/Additional_Files/DD_neg_Cer_BDS_neg_minH_All.csv
- 2017_6_14_LipidMatch_Distribution/ExampleOutput/ddMS/Neg/Additional_Files/DD_neg_Cer_BDS_neg_minH_NoID.csv
- 2017_6_14_LipidMatch_Distribution/ExampleOutput/ddMS/Neg/Additional_Files/DD_neg_Cer_BDS_neg_minH_Parameters.csv
- 2017_6_14_LipidMatch_Distribution/ExampleOutput/ddMS/Neg/Additional_Files/DD_neg_Cer_BS_neg_HCO2_All.csv
- 2017_6_14_LipidMatch_Distribution/ExampleOutput/ddMS/Neg/Additional_Files/DD_neg_Cer_BS_neg_HCO2_NoID.csv
- 2017_6_14_LipidMatch_Distribution/ExampleOutput/ddMS/Neg/Additional_Files/DD_neg_Cer_BS_neg_HCO2_Parameters.csv
- 2017_6_14_LipidMatch_Distribution/ExampleOutput/ddMS/Neg/Additional_Files/DD_neg_Cer_BS_neg_minH_All.csv
- 2017_6_14_LipidMatch_Distribution/ExampleOutput/ddMS/Neg/Additional_Files/DD_neg_Cer_BS_neg_minH_NoID.csv
- 2017_6_14_LipidMatch_Distribution/ExampleOutput/ddMS/Neg/Additional_Files/DD_neg_Cer_BS_neg_minH_Parameters.csv
- 2017_6_14_LipidMatch_Distribution/ExampleOutput/ddMS/Neg/Additional_Files/DD_neg_Cer_EODS_neg_HCO2_NoIDs.csv
- 2017_6_14_LipidMatch_Distribution/ExampleOutput/ddMS/Neg/Additional_Files/DD_neg_Cer_EODS_neg_HCO2_Parameters.csv
- 2017_6_14_LipidMatch_Distribution/ExampleOutput/ddMS/Neg/Additional_Files/DD_neg_Cer_EODS_neg_minH_All.csv
- 2017_6_14_LipidMatch_Distribution/ExampleOutput/ddMS/Neg/Additional_Files/DD_neg_Cer_EODS_neg_minH_NoID.csv
- 2017_6_14_LipidMatch_Distribution/ExampleOutput/ddMS/Neg/Additional_Files/DD_neg_Cer_EODS_neg_minH_Parameters.csv
- 2017_6_14_LipidMatch_Distribution/ExampleOutput/ddMS/Neg/Additional_Files/DD_neg_Cer_EOS_neg_HCO2_All.csv
- 2017_6_14_LipidMatch_Distribution/ExampleOutput/ddMS/Neg/Additional_Files/DD_neg_Cer_EOS_neg_HCO2_NoID.csv
- 2017_6_14_LipidMatch_Distribution/ExampleOutput/ddMS/Neg/Additional_Files/DD_neg_Cer_EOS_neg_HCO2_Parameters.csv
- 2017_6_14_LipidMatch_Distribution/ExampleOutput/ddMS/Neg/Additional_Files/DD_neg_Cer_EOS_neg_minH_All.csv
- 2017_6_14_LipidMatch_Distribution/ExampleOutput/ddMS/Neg/Additional_Files/DD_neg_Cer_EOS_neg_minH_NoID.csv
- 2017_6_14_LipidMatch_Distribution/ExampleOutput/ddMS/Neg/Additional_Files/DD_neg_Cer_EOS_neg_minH_Parameters.csv
- 2017_6_14_LipidMatch_Distribution/ExampleOutput/ddMS/Neg/Additional_Files/DD_neg_Cer_NDS_neg_HCO2_All.csv
- 2017_6_14_LipidMatch_Distribution/ExampleOutput/ddMS/Neg/Additional_Files/DD_neg_Cer_NDS_neg_HCO2_NoID.csv
- 2017_6_14_LipidMatch_Distribution/ExampleOutput/ddMS/Neg/Additional_Files/DD_neg_Cer_NDS_neg_HCO2_Parameters.csv
- 2017_6_14_LipidMatch_Distribution/ExampleOutput/ddMS/Neg/Additional_Files/DD_neg_Cer_NDS_neg_minH_All.csv
- 2017_6_14_LipidMatch_Distribution/ExampleOutput/ddMS/Neg/Additional_Files/DD_neg_Cer_NDS_neg_minH_NoID.csv
- 2017_6_14_LipidMatch_Distribution/ExampleOutput/ddMS/Neg/Additional_Files/DD_neg_Cer_NDS_neg_minH_Parameters.csv
- 2017_6_14_LipidMatch_Distribution/ExampleOutput/ddMS/Neg/Additional_Files/DD_neg_Cer_neg_HCO2_All.csv
- 2017_6_14_LipidMatch_Distribution/ExampleOutput/ddMS/Neg/Additional_Files/DD_neg_Cer_neg_HCO2_Parameters.csv
- 2017_6_14_LipidMatch_Distribution/ExampleOutput/ddMS/Neg/Additional_Files/DD_neg_Cer_NP_neg_HCO2_All.csv
- 2017_6_14_LipidMatch_Distribution/ExampleOutput/ddMS/Neg/Additional_Files/DD_neg_Cer_NP_neg_HCO2_NoID.csv
- 2017_6_14_LipidMatch_Distribution/ExampleOutput/ddMS/Neg/Additional_Files/DD_neg_Cer_NP_neg_HCO2_Parameters.csv
- 2017_6_14_LipidMatch_Distribution/ExampleOutput/ddMS/Neg/Additional_Files/DD_neg_Cer_NP_neg_minH_All.csv
- 2017_6_14_LipidMatch_Distribution/ExampleOutput/ddMS/Neg/Additional_Files/DD_neg_Cer_NP_neg_minH_NoID.csv
- 2017_6_14_LipidMatch_Distribution/ExampleOutput/ddMS/Neg/Additional_Files/DD_neg_Cer_NP_neg_minH_Parameters.csv
- 2017_6_14_LipidMatch_Distribution/ExampleOutput/ddMS/Neg/Additional_Files/DD_neg_CerP_neg_minH_All.csv
- 2017_6_14_LipidMatch_Distribution/ExampleOutput/ddMS/Neg/Additional_Files/DD_neg_CerP_neg_minH_NoID.csv
- 2017_6_14_LipidMatch_Distribution/ExampleOutput/ddMS/Neg/Additional_Files/DD_neg_CerP_neg_minH_Parameters.csv
- 2017_6_14_LipidMatch_Distribution/ExampleOutput/ddMS/Neg/Additional_Files/DD_neg_CL_neg_min2H_All.csv
- 2017_6_14_LipidMatch_Distribution/ExampleOutput/ddMS/Neg/Additional_Files/DD_neg_CL_neg_min2H_NoID.csv
- 2017_6_14_LipidMatch_Distribution/ExampleOutput/ddMS/Neg/Additional_Files/DD_neg_CL_neg_min2H_Parameters.csv
- 2017_6_14_LipidMatch_Distribution/ExampleOutput/ddMS/Neg/Additional_Files/DD_neg_CL_neg_minH_NoIDs.csv
- 2017_6_14_LipidMatch_Distribution/ExampleOutput/ddMS/Neg/Additional_Files/DD_neg_CL_neg_minH_Parameters.csv
- 2017_6_14_LipidMatch_Distribution/ExampleOutput/ddMS/Neg/Additional_Files/DD_neg_DGDG_neg_HCO2_All.csv
- 2017_6_14_LipidMatch_Distribution/ExampleOutput/ddMS/Neg/Additional_Files/DD_neg_DGDG_neg_HCO2_NoID.csv
- 2017_6_14_LipidMatch_Distribution/ExampleOutput/ddMS/Neg/Additional_Files/DD_neg_DGDG_neg_HCO2_Parameters.csv
- 2017_6_14_LipidMatch_Distribution/ExampleOutput/ddMS/Neg/Additional_Files/DD_neg_DMPE_neg_minH_All.csv
- 2017_6_14_LipidMatch_Distribution/ExampleOutput/ddMS/Neg/Additional_Files/DD_neg_DMPE_neg_minH_Parameters.csv
- 2017_6_14_LipidMatch_Distribution/ExampleOutput/ddMS/Neg/Additional_Files/DD_neg_Ganglioside_neg_minH_NoIDs.csv
- 2017_6_14_LipidMatch_Distribution/ExampleOutput/ddMS/Neg/Additional_Files/DD_neg_Ganglioside_neg_minH_Parameters.csv
- 2017_6_14_LipidMatch_Distribution/ExampleOutput/ddMS/Neg/Additional_Files/DD_neg_GlcADG_neg_minH_All.csv
- 2017_6_14_LipidMatch_Distribution/ExampleOutput/ddMS/Neg/Additional_Files/DD_neg_GlcADG_neg_minH_NoID.csv
- 2017_6_14_LipidMatch_Distribution/ExampleOutput/ddMS/Neg/Additional_Files/DD_neg_GlcADG_neg_minH_Parameters.csv
- 2017_6_14_LipidMatch_Distribution/ExampleOutput/ddMS/Neg/Additional_Files/DD_neg_GlcCer_AP_neg_HCO2_All.csv
- 2017_6_14_LipidMatch_Distribution/ExampleOutput/ddMS/Neg/Additional_Files/DD_neg_GlcCer_AP_neg_HCO2_NoID.csv
- 2017_6_14_LipidMatch_Distribution/ExampleOutput/ddMS/Neg/Additional_Files/DD_neg_GlcCer_AP_neg_HCO2_Parameters.csv
- 2017_6_14_LipidMatch_Distribution/ExampleOutput/ddMS/Neg/Additional_Files/DD_neg_GlcCer_AP_neg_minH_All.csv
- 2017_6_14_LipidMatch_Distribution/ExampleOutput/ddMS/Neg/Additional_Files/DD_neg_GlcCer_AP_neg_minH_NoID.csv
- 2017_6_14_LipidMatch_Distribution/ExampleOutput/ddMS/Neg/Additional_Files/DD_neg_GlcCer_AP_neg_minH_Parameters.csv
- 2017_6_14_LipidMatch_Distribution/ExampleOutput/ddMS/Neg/Additional_Files/DD_neg_GlcCer_AS_neg_HCO2_All.csv
- 2017_6_14_LipidMatch_Distribution/ExampleOutput/ddMS/Neg/Additional_Files/DD_neg_GlcCer_AS_neg_HCO2_NoID.csv
- 2017_6_14_LipidMatch_Distribution/ExampleOutput/ddMS/Neg/Additional_Files/DD_neg_GlcCer_AS_neg_HCO2_Parameters.csv
- 2017_6_14_LipidMatch_Distribution/ExampleOutput/ddMS/Neg/Additional_Files/DD_neg_GlcCer_AS_neg_minH_NoIDs.csv
- 2017_6_14_LipidMatch_Distribution/ExampleOutput/ddMS/Neg/Additional_Files/DD_neg_GlcCer_AS_neg_minH_Parameters.csv
- 2017_6_14_LipidMatch_Distribution/ExampleOutput/ddMS/Neg/Additional_Files/DD_neg_GlcCer_NDS_neg_HCO2_All.csv
- 2017_6_14_LipidMatch_Distribution/ExampleOutput/ddMS/Neg/Additional_Files/DD_neg_GlcCer_NDS_neg_HCO2_NoID.csv
- 2017_6_14_LipidMatch_Distribution/ExampleOutput/ddMS/Neg/Additional_Files/DD_neg_GlcCer_NDS_neg_HCO2_Parameters.csv
- 2017_6_14_LipidMatch_Distribution/ExampleOutput/ddMS/Neg/Additional_Files/DD_neg_GlcCer_NDS_neg_minH_All.csv
- 2017_6_14_LipidMatch_Distribution/ExampleOutput/ddMS/Neg/Additional_Files/DD_neg_GlcCer_NDS_neg_minH_NoID.csv
- 2017_6_14_LipidMatch_Distribution/ExampleOutput/ddMS/Neg/Additional_Files/DD_neg_GlcCer_NDS_neg_minH_Parameters.csv
- 2017_6_14_LipidMatch_Distribution/ExampleOutput/ddMS/Neg/Additional_Files/DD_neg_GlcCer_NP_neg_HCO2_All.csv
- 2017_6_14_LipidMatch_Distribution/ExampleOutput/ddMS/Neg/Additional_Files/DD_neg_GlcCer_NP_neg_HCO2_NoID.csv
- 2017_6_14_LipidMatch_Distribution/ExampleOutput/ddMS/Neg/Additional_Files/DD_neg_GlcCer_NP_neg_HCO2_Parameters.csv
- 2017_6_14_LipidMatch_Distribution/ExampleOutput/ddMS/Neg/Additional_Files/DD_neg_GlcCer_NP_neg_minH_NoIDs.csv
- 2017_6_14_LipidMatch_Distribution/ExampleOutput/ddMS/Neg/Additional_Files/DD_neg_GlcCer_NP_neg_minH_Parameters.csv
- 2017_6_14_LipidMatch_Distribution/ExampleOutput/ddMS/Neg/Additional_Files/DD_neg_GlcCer_NS_neg_HCO2_All.csv
- 2017_6_14_LipidMatch_Distribution/ExampleOutput/ddMS/Neg/Additional_Files/DD_neg_GlcCer_NS_neg_HCO2_NoID.csv
- 2017_6_14_LipidMatch_Distribution/ExampleOutput/ddMS/Neg/Additional_Files/DD_neg_GlcCer_NS_neg_HCO2_Parameters.csv
- 2017_6_14_LipidMatch_Distribution/ExampleOutput/ddMS/Neg/Additional_Files/DD_neg_LipidA_PP_2_neg_minH_NoIDs.csv
- 2017_6_14_LipidMatch_Distribution/ExampleOutput/ddMS/Neg/Additional_Files/DD_neg_LipidA_PP_2_neg_minH_Parameters.csv
- 2017_6_14_LipidMatch_Distribution/ExampleOutput/ddMS/Neg/Additional_Files/DD_neg_LipidA_PP_neg_minH_NoIDs.csv
- 2017_6_14_LipidMatch_Distribution/ExampleOutput/ddMS/Neg/Additional_Files/DD_neg_LipidA_PP_neg_minH_Parameters.csv
- 2017_6_14_LipidMatch_Distribution/ExampleOutput/ddMS/Neg/Additional_Files/DD_neg_LPC_neg_CHO2_All.csv
- 2017_6_14_LipidMatch_Distribution/ExampleOutput/ddMS/Neg/Additional_Files/DD_neg_LPC_neg_CHO2_Parameters.csv
- 2017_6_14_LipidMatch_Distribution/ExampleOutput/ddMS/Neg/Additional_Files/DD_neg_LPE_neg_minH_All.csv
- 2017_6_14_LipidMatch_Distribution/ExampleOutput/ddMS/Neg/Additional_Files/DD_neg_LPE_neg_minH_Parameters.csv
- 2017_6_14_LipidMatch_Distribution/ExampleOutput/ddMS/Neg/Additional_Files/DD_neg_LPI_neg_minH_NoIDs.csv
- 2017_6_14_LipidMatch_Distribution/ExampleOutput/ddMS/Neg/Additional_Files/DD_neg_LPI_neg_minH_Parameters.csv
- 2017_6_14_LipidMatch_Distribution/ExampleOutput/ddMS/Neg/Additional_Files/DD_neg_MGDG_neg_HCO2_All.csv
- 2017_6_14_LipidMatch_Distribution/ExampleOutput/ddMS/Neg/Additional_Files/DD_neg_MGDG_neg_HCO2_NoID.csv
- 2017_6_14_LipidMatch_Distribution/ExampleOutput/ddMS/Neg/Additional_Files/DD_neg_MGDG_neg_HCO2_Parameters.csv
- 2017_6_14_LipidMatch_Distribution/ExampleOutput/ddMS/Neg/Additional_Files/DD_neg_MMPE_neg_minH_All.csv
- 2017_6_14_LipidMatch_Distribution/ExampleOutput/ddMS/Neg/Additional_Files/DD_neg_MMPE_neg_minH_Parameters.csv
- 2017_6_14_LipidMatch_Distribution/ExampleOutput/ddMS/Neg/Additional_Files/DD_neg_OxLPC_neg_CHO2_All.csv
- 2017_6_14_LipidMatch_Distribution/ExampleOutput/ddMS/Neg/Additional_Files/DD_neg_OxLPC_neg_CHO2_NoID.csv
- 2017_6_14_LipidMatch_Distribution/ExampleOutput/ddMS/Neg/Additional_Files/DD_neg_OxLPC_neg_CHO2_Parameters.csv
- 2017_6_14_LipidMatch_Distribution/ExampleOutput/ddMS/Neg/Additional_Files/DD_neg_OxLPE_neg_minH_All.csv
- 2017_6_14_LipidMatch_Distribution/ExampleOutput/ddMS/Neg/Additional_Files/DD_neg_OxLPE_neg_minH_NoID.csv
- 2017_6_14_LipidMatch_Distribution/ExampleOutput/ddMS/Neg/Additional_Files/DD_neg_OxLPE_neg_minH_Parameters.csv
- 2017_6_14_LipidMatch_Distribution/ExampleOutput/ddMS/Neg/Additional_Files/DD_neg_OxPC_neg_CHO2_All.csv
- 2017_6_14_LipidMatch_Distribution/ExampleOutput/ddMS/Neg/Additional_Files/DD_neg_OxPC_neg_CHO2_NoID.csv
- 2017_6_14_LipidMatch_Distribution/ExampleOutput/ddMS/Neg/Additional_Files/DD_neg_OxPC_neg_CHO2_Parameters.csv
- 2017_6_14_LipidMatch_Distribution/ExampleOutput/ddMS/Neg/Additional_Files/DD_neg_OxPE_neg_minH_All.csv
- 2017_6_14_LipidMatch_Distribution/ExampleOutput/ddMS/Neg/Additional_Files/DD_neg_OxPE_neg_minH_NoID.csv
- 2017_6_14_LipidMatch_Distribution/ExampleOutput/ddMS/Neg/Additional_Files/DD_neg_OxPE_neg_minH_Parameters.csv
- 2017_6_14_LipidMatch_Distribution/ExampleOutput/ddMS/Neg/Additional_Files/DD_neg_PA_neg_minH_NoIDs.csv
- 2017_6_14_LipidMatch_Distribution/ExampleOutput/ddMS/Neg/Additional_Files/DD_neg_PA_neg_minH_Parameters.csv
- 2017_6_14_LipidMatch_Distribution/ExampleOutput/ddMS/Neg/Additional_Files/DD_neg_PC_neg_CHO2_All.csv
- 2017_6_14_LipidMatch_Distribution/ExampleOutput/ddMS/Neg/Additional_Files/DD_neg_PC_neg_CHO2_Parameters.csv
- 2017_6_14_LipidMatch_Distribution/ExampleOutput/ddMS/Neg/Additional_Files/DD_neg_PE_neg_minH_All.csv
- 2017_6_14_LipidMatch_Distribution/ExampleOutput/ddMS/Neg/Additional_Files/DD_neg_PE_neg_minH_Parameters.csv
- 2017_6_14_LipidMatch_Distribution/ExampleOutput/ddMS/Neg/Additional_Files/DD_neg_PG_neg_minH_All.csv
- 2017_6_14_LipidMatch_Distribution/ExampleOutput/ddMS/Neg/Additional_Files/DD_neg_PG_neg_minH_Parameters.csv
- 2017_6_14_LipidMatch_Distribution/ExampleOutput/ddMS/Neg/Additional_Files/DD_neg_PI_neg_minH_All.csv
- 2017_6_14_LipidMatch_Distribution/ExampleOutput/ddMS/Neg/Additional_Files/DD_neg_PI_neg_minH_Parameters.csv
- 2017_6_14_LipidMatch_Distribution/ExampleOutput/ddMS/Neg/Additional_Files/DD_neg_PlasmanylLPC_neg_CHO2_All.csv
- 2017_6_14_LipidMatch_Distribution/ExampleOutput/ddMS/Neg/Additional_Files/DD_neg_PlasmanylLPC_neg_CHO2_Parameters.csv
- 2017_6_14_LipidMatch_Distribution/ExampleOutput/ddMS/Neg/Additional_Files/DD_neg_PlasmanylLPE_neg_minH_NoIDs.csv
- 2017_6_14_LipidMatch_Distribution/ExampleOutput/ddMS/Neg/Additional_Files/DD_neg_PlasmanylLPE_neg_minH_Parameters.csv
- 2017_6_14_LipidMatch_Distribution/ExampleOutput/ddMS/Neg/Additional_Files/DD_neg_PlasmanylPC_neg_CHO2_All.csv
- 2017_6_14_LipidMatch_Distribution/ExampleOutput/ddMS/Neg/Additional_Files/DD_neg_PlasmanylPC_neg_CHO2_Parameters.csv
- 2017_6_14_LipidMatch_Distribution/ExampleOutput/ddMS/Neg/Additional_Files/DD_neg_PlasmanylPE_neg_minH_All.csv
- 2017_6_14_LipidMatch_Distribution/ExampleOutput/ddMS/Neg/Additional_Files/DD_neg_PlasmanylPE_neg_minH_NoID.csv
- 2017_6_14_LipidMatch_Distribution/ExampleOutput/ddMS/Neg/Additional_Files/DD_neg_PlasmanylPE_neg_minH_Parameters.csv
- 2017_6_14_LipidMatch_Distribution/ExampleOutput/ddMS/Neg/Additional_Files/DD_neg_PlasmanylPS_neg_minH_All.csv
- 2017_6_14_LipidMatch_Distribution/ExampleOutput/ddMS/Neg/Additional_Files/DD_neg_PlasmanylPS_neg_minH_NoID.csv
- 2017_6_14_LipidMatch_Distribution/ExampleOutput/ddMS/Neg/Additional_Files/DD_neg_PlasmanylPS_neg_minH_Parameters.csv
- 2017_6_14_LipidMatch_Distribution/ExampleOutput/ddMS/Neg/Additional_Files/DD_neg_PlasmenylLPC_neg_CHO2_All.csv
- 2017_6_14_LipidMatch_Distribution/ExampleOutput/ddMS/Neg/Additional_Files/DD_neg_PlasmenylLPC_neg_CHO2_Parameters.csv
- 2017_6_14_LipidMatch_Distribution/ExampleOutput/ddMS/Neg/Additional_Files/DD_neg_PlasmenylLPE_neg_minH_All.csv
- 2017_6_14_LipidMatch_Distribution/ExampleOutput/ddMS/Neg/Additional_Files/DD_neg_PlasmenylLPE_neg_minH_Parameters.csv
- 2017_6_14_LipidMatch_Distribution/ExampleOutput/ddMS/Neg/Additional_Files/DD_neg_PlasmenylPC_neg_CHO2_All.csv
- 2017_6_14_LipidMatch_Distribution/ExampleOutput/ddMS/Neg/Additional_Files/DD_neg_PlasmenylPC_neg_CHO2_Parameters.csv
- 2017_6_14_LipidMatch_Distribution/ExampleOutput/ddMS/Neg/Additional_Files/DD_neg_PlasmenylPE_neg_minH_All.csv
- 2017_6_14_LipidMatch_Distribution/ExampleOutput/ddMS/Neg/Additional_Files/DD_neg_PlasmenylPE_neg_minH_Parameters.csv
- 2017_6_14_LipidMatch_Distribution/ExampleOutput/ddMS/Neg/Additional_Files/DD_neg_PlasmenylPS_neg_minH_All.csv
- 2017_6_14_LipidMatch_Distribution/ExampleOutput/ddMS/Neg/Additional_Files/DD_neg_PlasmenylPS_neg_minH_NoID.csv
- 2017_6_14_LipidMatch_Distribution/ExampleOutput/ddMS/Neg/Additional_Files/DD_neg_PlasmenylPS_neg_minH_Parameters.csv
- 2017_6_14_LipidMatch_Distribution/ExampleOutput/ddMS/Neg/Additional_Files/DD_neg_PS_neg_minH_All.csv
- 2017_6_14_LipidMatch_Distribution/ExampleOutput/ddMS/Neg/Additional_Files/DD_neg_PS_neg_minH_Parameters.csv
- 2017_6_14_LipidMatch_Distribution/ExampleOutput/ddMS/Neg/Additional_Files/DD_neg_SM_neg_HCO2_All.csv
- 2017_6_14_LipidMatch_Distribution/ExampleOutput/ddMS/Neg/Additional_Files/DD_neg_SM_neg_HCO2_NoID.csv
- 2017_6_14_LipidMatch_Distribution/ExampleOutput/ddMS/Neg/Additional_Files/DD_neg_SM_neg_HCO2_Parameters.csv
- 2017_6_14_LipidMatch_Distribution/ExampleOutput/ddMS/Neg/Additional_Files/DD_neg_SQDG_neg_minH_NoIDs.csv
- 2017_6_14_LipidMatch_Distribution/ExampleOutput/ddMS/Neg/Additional_Files/DD_neg_SQDG_neg_minH_Parameters.csv
- 2017_6_14_LipidMatch_Distribution/ExampleOutput/ddMS/Neg/Additional_Files/DD_neg_Sulf_neg_minH_All.csv
- 2017_6_14_LipidMatch_Distribution/ExampleOutput/ddMS/Neg/Additional_Files/DD_neg_Sulf_neg_minH_NoID.csv
- 2017_6_14_LipidMatch_Distribution/ExampleOutput/ddMS/Neg/Additional_Files/DD_neg_Sulf_neg_minH_Parameters.csv
- 2017_6_14_LipidMatch_Distribution/ExampleOutput/ddMS/Neg/Confirmed_Lipids/
- 2017_6_14_LipidMatch_Distribution/ExampleOutput/ddMS/Neg/Confirmed_Lipids/DD_neg_Cer_neg_HCO2_IDed.csv
- 2017_6_14_LipidMatch_Distribution/ExampleOutput/ddMS/Neg/Confirmed_Lipids/DD_neg_DMPE_neg_minH_IDed.csv
- 2017_6_14_LipidMatch_Distribution/ExampleOutput/ddMS/Neg/Confirmed_Lipids/DD_neg_LPC_neg_CHO2_IDed.csv
- 2017_6_14_LipidMatch_Distribution/ExampleOutput/ddMS/Neg/Confirmed_Lipids/DD_neg_LPE_neg_minH_IDed.csv
- 2017_6_14_LipidMatch_Distribution/ExampleOutput/ddMS/Neg/Confirmed_Lipids/DD_neg_MMPE_neg_minH_IDed.csv
- 2017_6_14_LipidMatch_Distribution/ExampleOutput/ddMS/Neg/Confirmed_Lipids/DD_neg_PC_neg_CHO2_IDed.csv
- 2017_6_14_LipidMatch_Distribution/ExampleOutput/ddMS/Neg/Confirmed_Lipids/DD_neg_PE_neg_minH_IDed.csv
- 2017_6_14_LipidMatch_Distribution/ExampleOutput/ddMS/Neg/Confirmed_Lipids/DD_neg_PG_neg_minH_IDed.csv
- 2017_6_14_LipidMatch_Distribution/ExampleOutput/ddMS/Neg/Confirmed_Lipids/DD_neg_PI_neg_minH_IDed.csv
- 2017_6_14_LipidMatch_Distribution/ExampleOutput/ddMS/Neg/Confirmed_Lipids/DD_neg_PlasmanylLPC_neg_CHO2_IDed.csv
- 2017_6_14_LipidMatch_Distribution/ExampleOutput/ddMS/Neg/Confirmed_Lipids/DD_neg_PlasmanylPC_neg_CHO2_IDed.csv
- 2017_6_14_LipidMatch_Distribution/ExampleOutput/ddMS/Neg/Confirmed_Lipids/DD_neg_PlasmenylLPC_neg_CHO2_IDed.csv
- 2017_6_14_LipidMatch_Distribution/ExampleOutput/ddMS/Neg/Confirmed_Lipids/DD_neg_PlasmenylLPE_neg_minH_IDed.csv
- 2017_6_14_LipidMatch_Distribution/ExampleOutput/ddMS/Neg/Confirmed_Lipids/DD_neg_PlasmenylPC_neg_CHO2_IDed.csv
- 2017_6_14_LipidMatch_Distribution/ExampleOutput/ddMS/Neg/Confirmed_Lipids/DD_neg_PlasmenylPE_neg_minH_IDed.csv
- 2017_6_14_LipidMatch_Distribution/ExampleOutput/ddMS/Neg/Confirmed_Lipids/DD_neg_PS_neg_minH_IDed.csv
- 2017_6_14_LipidMatch_Distribution/ExampleOutput/ddMS/NegByClass/
- 2017_6_14_LipidMatch_Distribution/ExampleOutput/ddMS/NegByClass/Additional_Files/
- 2017_6_14_LipidMatch_Distribution/ExampleOutput/ddMS/NegByClass/Additional_Files/DD_neg_PS_neg_minH_Class_All.csv
- 2017_6_14_LipidMatch_Distribution/ExampleOutput/ddMS/NegByClass/Additional_Files/DD_neg_PS_neg_minH_Class_Parameters.csv
- 2017_6_14_LipidMatch_Distribution/ExampleOutput/ddMS/NegByClass/Additional_Files/DD_neg_SM_neg_HCO2_Class_All.csv
- 2017_6_14_LipidMatch_Distribution/ExampleOutput/ddMS/NegByClass/Additional_Files/DD_neg_SM_neg_HCO2_Class_NoID.csv
- 2017_6_14_LipidMatch_Distribution/ExampleOutput/ddMS/NegByClass/Additional_Files/DD_neg_SM_neg_HCO2_Class_Parameters.csv
- 2017_6_14_LipidMatch_Distribution/ExampleOutput/ddMS/NegByClass/Additional_Files/DD_neg_Sulf_neg_minH_Class_All.csv
- 2017_6_14_LipidMatch_Distribution/ExampleOutput/ddMS/NegByClass/Additional_Files/DD_neg_Sulf_neg_minH_Class_NoID.csv
- 2017_6_14_LipidMatch_Distribution/ExampleOutput/ddMS/NegByClass/Additional_Files/DD_neg_Sulf_neg_minH_Class_Parameters.csv
- 2017_6_14_LipidMatch_Distribution/ExampleOutput/ddMS/NegByClass/Confirmed_Lipids/
- 2017_6_14_LipidMatch_Distribution/ExampleOutput/ddMS/NegByClass/Confirmed_Lipids/DD_neg_PS_neg_minH_Class_IDed.csv
- 2017_6_14_LipidMatch_Distribution/ExampleOutput/ddMS/Pos/
- 2017_6_14_LipidMatch_Distribution/ExampleOutput/ddMS/Pos/Additional_Files/
- 2017_6_14_LipidMatch_Distribution/ExampleOutput/ddMS/Pos/Additional_Files/DD_pos_AcCa_H_All.csv
- 2017_6_14_LipidMatch_Distribution/ExampleOutput/ddMS/Pos/Additional_Files/DD_pos_AcCa_H_Parameters.csv
- 2017_6_14_LipidMatch_Distribution/ExampleOutput/ddMS/Pos/Additional_Files/DD_pos_CE_NH4_All.csv
- 2017_6_14_LipidMatch_Distribution/ExampleOutput/ddMS/Pos/Additional_Files/DD_pos_CE_NH4_Parameters.csv
- 2017_6_14_LipidMatch_Distribution/ExampleOutput/ddMS/Pos/Additional_Files/DD_pos_Cer_H_All.csv
- 2017_6_14_LipidMatch_Distribution/ExampleOutput/ddMS/Pos/Additional_Files/DD_pos_Cer_H_Parameters.csv
- 2017_6_14_LipidMatch_Distribution/ExampleOutput/ddMS/Pos/Additional_Files/DD_pos_Cer_NDS_H_All.csv
- 2017_6_14_LipidMatch_Distribution/ExampleOutput/ddMS/Pos/Additional_Files/DD_pos_Cer_NDS_H_Parameters.csv
- 2017_6_14_LipidMatch_Distribution/ExampleOutput/ddMS/Pos/Additional_Files/DD_pos_CerP_H_All.csv
- 2017_6_14_LipidMatch_Distribution/ExampleOutput/ddMS/Pos/Additional_Files/DD_pos_CerP_H_NoID.csv
- 2017_6_14_LipidMatch_Distribution/ExampleOutput/ddMS/Pos/Additional_Files/DD_pos_CerP_H_Parameters.csv
- 2017_6_14_LipidMatch_Distribution/ExampleOutput/ddMS/Pos/Additional_Files/DD_pos_CL_3Na_min2H_NoIDs.csv
- 2017_6_14_LipidMatch_Distribution/ExampleOutput/ddMS/Pos/Additional_Files/DD_pos_CL_3Na_min2H_Parameters.csv
- 2017_6_14_LipidMatch_Distribution/ExampleOutput/ddMS/Pos/Additional_Files/DD_pos_CL_NH4_NoIDs.csv
- 2017_6_14_LipidMatch_Distribution/ExampleOutput/ddMS/Pos/Additional_Files/DD_pos_CL_NH4_Parameters.csv
- 2017_6_14_LipidMatch_Distribution/ExampleOutput/ddMS/Pos/Additional_Files/DD_pos_CoQ_NH4_All.csv
- 2017_6_14_LipidMatch_Distribution/ExampleOutput/ddMS/Pos/Additional_Files/DD_pos_CoQ_NH4_Parameters.csv
- 2017_6_14_LipidMatch_Distribution/ExampleOutput/ddMS/Pos/Additional_Files/DD_pos_DG_NH4_All.csv
- 2017_6_14_LipidMatch_Distribution/ExampleOutput/ddMS/Pos/Additional_Files/DD_pos_DG_NH4_Parameters.csv
- 2017_6_14_LipidMatch_Distribution/ExampleOutput/ddMS/Pos/Additional_Files/DD_pos_DGDG_NH4_All.csv
- 2017_6_14_LipidMatch_Distribution/ExampleOutput/ddMS/Pos/Additional_Files/DD_pos_DGDG_NH4_NoID.csv
- 2017_6_14_LipidMatch_Distribution/ExampleOutput/ddMS/Pos/Additional_Files/DD_pos_DGDG_NH4_Parameters.csv
- 2017_6_14_LipidMatch_Distribution/ExampleOutput/ddMS/Pos/Additional_Files/DD_pos_DGTS_H_All.csv
- 2017_6_14_LipidMatch_Distribution/ExampleOutput/ddMS/Pos/Additional_Files/DD_pos_DGTS_H_NoID.csv
- 2017_6_14_LipidMatch_Distribution/ExampleOutput/ddMS/Pos/Additional_Files/DD_pos_DGTS_H_Parameters.csv
- 2017_6_14_LipidMatch_Distribution/ExampleOutput/ddMS/Pos/Additional_Files/DD_pos_GlcADG_NH4_All.csv
- 2017_6_14_LipidMatch_Distribution/ExampleOutput/ddMS/Pos/Additional_Files/DD_pos_GlcADG_NH4_NoID.csv
- 2017_6_14_LipidMatch_Distribution/ExampleOutput/ddMS/Pos/Additional_Files/DD_pos_GlcADG_NH4_Parameters.csv
- 2017_6_14_LipidMatch_Distribution/ExampleOutput/ddMS/Pos/Additional_Files/DD_pos_GlcCer_NDS_H_All.csv
- 2017_6_14_LipidMatch_Distribution/ExampleOutput/ddMS/Pos/Additional_Files/DD_pos_GlcCer_NDS_H_NoID.csv
- 2017_6_14_LipidMatch_Distribution/ExampleOutput/ddMS/Pos/Additional_Files/DD_pos_GlcCer_NDS_H_Parameters.csv
- 2017_6_14_LipidMatch_Distribution/ExampleOutput/ddMS/Pos/Additional_Files/DD_pos_GlcCer_NS_H_All.csv
- 2017_6_14_LipidMatch_Distribution/ExampleOutput/ddMS/Pos/Additional_Files/DD_pos_GlcCer_NS_H_Parameters.csv
- 2017_6_14_LipidMatch_Distribution/ExampleOutput/ddMS/Pos/Additional_Files/DD_pos_lanosteryl_NH4_All.csv
- 2017_6_14_LipidMatch_Distribution/ExampleOutput/ddMS/Pos/Additional_Files/DD_pos_lanosteryl_NH4_NoID.csv
- 2017_6_14_LipidMatch_Distribution/ExampleOutput/ddMS/Pos/Additional_Files/DD_pos_lanosteryl_NH4_Parameters.csv
- 2017_6_14_LipidMatch_Distribution/ExampleOutput/ddMS/Pos/Additional_Files/DD_pos_LDGTS_H_All.csv
- 2017_6_14_LipidMatch_Distribution/ExampleOutput/ddMS/Pos/Additional_Files/DD_pos_LDGTS_H_NoID.csv
- 2017_6_14_LipidMatch_Distribution/ExampleOutput/ddMS/Pos/Additional_Files/DD_pos_LDGTS_H_Parameters.csv
- 2017_6_14_LipidMatch_Distribution/ExampleOutput/ddMS/Pos/Additional_Files/DD_pos_LPC_H_All.csv
- 2017_6_14_LipidMatch_Distribution/ExampleOutput/ddMS/Pos/Additional_Files/DD_pos_LPC_H_Parameters.csv
- 2017_6_14_LipidMatch_Distribution/ExampleOutput/ddMS/Pos/Additional_Files/DD_pos_LPC_Na_All.csv
- 2017_6_14_LipidMatch_Distribution/ExampleOutput/ddMS/Pos/Additional_Files/DD_pos_LPC_Na_Parameters.csv
- 2017_6_14_LipidMatch_Distribution/ExampleOutput/ddMS/Pos/Additional_Files/DD_pos_LPE_H_All.csv
- 2017_6_14_LipidMatch_Distribution/ExampleOutput/ddMS/Pos/Additional_Files/DD_pos_LPE_H_Parameters.csv
- 2017_6_14_LipidMatch_Distribution/ExampleOutput/ddMS/Pos/Additional_Files/DD_pos_LPE_Na_All.csv
- 2017_6_14_LipidMatch_Distribution/ExampleOutput/ddMS/Pos/Additional_Files/DD_pos_LPE_Na_NoID.csv
- 2017_6_14_LipidMatch_Distribution/ExampleOutput/ddMS/Pos/Additional_Files/DD_pos_LPE_Na_Parameters.csv
- 2017_6_14_LipidMatch_Distribution/ExampleOutput/ddMS/Pos/Additional_Files/DD_pos_MG_NH4_All.csv
- 2017_6_14_LipidMatch_Distribution/ExampleOutput/ddMS/Pos/Additional_Files/DD_pos_MG_NH4_Parameters.csv
- 2017_6_14_LipidMatch_Distribution/ExampleOutput/ddMS/Pos/Additional_Files/DD_pos_MGDG_Na_All.csv
- 2017_6_14_LipidMatch_Distribution/ExampleOutput/ddMS/Pos/Additional_Files/DD_pos_MGDG_Na_NoID.csv
- 2017_6_14_LipidMatch_Distribution/ExampleOutput/ddMS/Pos/Additional_Files/DD_pos_MGDG_Na_Parameters.csv
- 2017_6_14_LipidMatch_Distribution/ExampleOutput/ddMS/Pos/Additional_Files/DD_pos_MGDG_NH4_All.csv
- 2017_6_14_LipidMatch_Distribution/ExampleOutput/ddMS/Pos/Additional_Files/DD_pos_MGDG_NH4_NoID.csv
- 2017_6_14_LipidMatch_Distribution/ExampleOutput/ddMS/Pos/Additional_Files/DD_pos_MGDG_NH4_Parameters.csv
- 2017_6_14_LipidMatch_Distribution/ExampleOutput/ddMS/Pos/Additional_Files/DD_pos_MGDG_NH4minCO_All.csv
- 2017_6_14_LipidMatch_Distribution/ExampleOutput/ddMS/Pos/Additional_Files/DD_pos_MGDG_NH4minCO_NoID.csv
- 2017_6_14_LipidMatch_Distribution/ExampleOutput/ddMS/Pos/Additional_Files/DD_pos_MGDG_NH4minCO_Parameters.csv
- 2017_6_14_LipidMatch_Distribution/ExampleOutput/ddMS/Pos/Additional_Files/DD_pos_OxLPC_H_All.csv
- 2017_6_14_LipidMatch_Distribution/ExampleOutput/ddMS/Pos/Additional_Files/DD_pos_OxLPC_H_NoID.csv
- 2017_6_14_LipidMatch_Distribution/ExampleOutput/ddMS/Pos/Additional_Files/DD_pos_OxLPC_H_Parameters.csv
- 2017_6_14_LipidMatch_Distribution/ExampleOutput/ddMS/Pos/Additional_Files/DD_pos_OxLPC_Na_All.csv
[truncated: 367 more entries]
