# Supplementary material for: LipidMatch: an automated workflow for rule-based lipid identification using untargeted high-resolution tandem mass spectrometry data
Source: BMC Bioinformatics. 2017 Jul 10;18:331. doi: 10.1186/s12859-017-1744-3 (PMC5504796; doi:10.1186/s12859-017-1744-3)
Supplement: Supplementary file 1 — LipidMatch Software. The 2017_6_14_LipidMatch_Distribution.zip file contains lipid libraries in .csv format, a batch file for lipidomics with MZmine processing, the LipidMatch R script, and additional helpful R scripts for lipidomics data processing. The .zip file also contains files to guide the user in using LipidMatch, which include: video tutorials, a manual, a trouble shooting document, and example input and output data. For the most up to date version of LipidMatch please visit: http://secim.ufl.edu/secim-tools/. (ZIP 376634 kb) [file 12859_2017_1744_MOESM1_ESM.zip › 2017_6_14_LipidMatch_Distribution/Additional_Tools/FattyAcidChains/Common_FA.csv]

(8:0	143.107205
(10:0	171.138505
(12:0	199.169805
(13:0	213.185455
(14:0	227.201105
(14:1	225.185455
(15:0	241.216755
(15:1	239.201105
(16:0	255.232405
(16:1	253.216755
(17:0	269.248055
(17:1	267.232405
(17:2	265.216755
(18:0	283.263705
(18:1	281.248055
(18:2	279.232405
(18:3	277.216755
(18:4	275.201105
(19:0	297.279355
(19:1	295.263695
(20:0	311.295005
(20:1	309.279355
(20:2	307.263705
(20:3	305.248055
(20:4	303.232405
(20:5	301.216755
(21:0	325.310655
(22:0	339.326305
(22:1	337.310655
(22:2	335.295005
(22:3	333.279355
(22:4	331.263705
(22:5	329.248055
(22:6	327.232405
(23:0	353.341955
(24:0	367.357605
(24:1	365.341955
(25:0	381.373255
(26:0	395.388905
