# Supplementary material for: LipidMatch: an automated workflow for rule-based lipid identification using untargeted high-resolution tandem mass spectrometry data
Source: BMC Bioinformatics. 2017 Jul 10;18:331. doi: 10.1186/s12859-017-1744-3 (PMC5504796; doi:10.1186/s12859-017-1744-3)
Supplement: Supplementary file 1 — LipidMatch Software. The 2017_6_14_LipidMatch_Distribution.zip file contains lipid libraries in .csv format, a batch file for lipidomics with MZmine processing, the LipidMatch R script, and additional helpful R scripts for lipidomics data processing. The .zip file also contains files to guide the user in using LipidMatch, which include: video tutorials, a manual, a trouble shooting document, and example input and output data. For the most up to date version of LipidMatch please visit: http://secim.ufl.edu/secim-tools/. (ZIP 376634 kb) [file 12859_2017_1744_MOESM1_ESM.zip › 2017_6_14_LipidMatch_Distribution/Additional_Tools/FattyAcidChains/Oxidized_FA.csv]

20:4(Ke)	317.21168
20:4(OOH)	335.22226
20:4(OH)	319.22734
18:2(OOH)	311.22226
18:2(OH)	295.22734
14:1(OH)	241.18042
15:1(OH)	255.19602
16:1(OH)	269.21172
17:1(OH)	283.22732
17:2(OH)	281.21172
18:1(OH)	297.24302
18:3(OH)	293.21172
18:4(OH)	291.19602
20:1(OH)	325.27432
20:2(OH)	323.25862
20:3(OH)	321.24302
20:5(OH)	317.21172
22:1(OH)	353.30562
22:2(OH)	351.28992
22:3(OH)	349.27432
22:4(OH)	347.25862
22:5(OH)	345.24302
22:6(OH)	343.22732
24:1(OH)	381.33692
14:1(OO)	257.17534
15:1(OO)	271.19094
16:1(OO)	285.20664
17:1(OO)	299.22224
17:2(OO)	297.20664
18:1(OO)	313.23794
18:3(OO)	309.20664
18:4(OO)	307.19094
20:1(OO)	341.26924
20:2(OO)	339.25354
20:3(OO)	337.23794
20:5(OO)	333.20664
22:1(OO)	369.30054
22:2(OO)	367.28484
22:3(OO)	365.26924
22:4(OO)	363.25354
22:5(OO)	361.23794
22:6(OO)	359.22224
24:1(OO)	397.33184
14:1(OOO)	273.17026
15:1(OOO)	287.18586
16:1(OOO)	301.20156
17:1(OOO)	315.21716
17:2(OOO)	313.20156
18:1(OOO)	329.23286
18:2(OOO)	327.21716
18:3(OOO)	325.20156
18:4(OOO)	323.18586
20:1(OOO)	357.26416
20:2(OOO)	355.24846
20:3(OOO)	353.23286
20:4(OOO)	351.21716
20:5(OOO)	349.20156
22:1(OOO)	385.29546
22:2(OOO)	383.27976
22:3(OOO)	381.26416
22:4(OOO)	379.24846
22:5(OOO)	377.23286
22:6(OOO)	375.21716
24:1(OOO)	413.32676
14:1(OOOO)	289.16518
15:1(OOOO)	303.18078
16:1(OOOO)	317.19648
17:1(OOOO)	331.21208
17:2(OOOO)	329.19648
18:1(OOOO)	345.22778
18:2(OOOO)	343.21208
18:3(OOOO)	341.19648
18:4(OOOO)	339.18078
20:1(OOOO)	373.25908
20:2(OOOO)	371.24338
20:3(OOOO)	369.22778
20:4(OOOO)	367.21208
20:5(OOOO)	365.19648
22:1(OOOO)	401.29038
22:2(OOOO)	399.27468
22:3(OOOO)	397.25908
22:4(OOOO)	395.24338
22:5(OOOO)	393.22778
22:6(OOOO)	391.21208
24:1(OOOO)	429.32168
14:1(Ke)	239.16476
15:1(Ke)	253.18036
16:1(Ke)	267.19606
17:1(Ke)	281.21166
17:2(Ke)	279.19606
18:1(Ke)	295.22736
18:2(Ke)	293.21166
18:3(Ke)	291.19606
18:4(Ke)	289.18036
20:1(Ke)	323.25866
20:2(Ke)	321.24296
20:3(Ke)	319.22736
20:5(Ke)	315.19606
22:1(Ke)	351.28996
22:2(Ke)	349.27426
22:3(Ke)	347.25866
22:4(Ke)	345.24296
22:5(Ke)	343.22736
22:6(Ke)	341.21166
24:1(Ke)	379.32126
14:1(Ke,OH)	255.15968
15:1(Ke,OH)	269.17528
16:1(Ke,OH)	283.19098
17:1(Ke,OH)	297.20658
17:2(Ke,OH)	295.19098
18:1(Ke,OH)	311.22228
18:2(Ke,OH)	309.20658
18:3(Ke,OH)	307.19098
18:4(Ke,OH)	305.17528
20:1(Ke,OH)	339.25358
20:2(Ke,OH)	337.23788
20:3(Ke,OH)	335.22228
20:4(Ke,OH)	333.20658
20:5(Ke,OH)	331.19098
22:1(Ke,OH)	367.28488
22:2(Ke,OH)	365.26918
22:3(Ke,OH)	363.25358
22:4(Ke,OH)	361.23788
22:5(Ke,OH)	359.22228
22:6(Ke,OH)	357.20658
24:1(Ke,OH)	395.31618
5:0(CHO)	115.03953
6:0(CHO)	129.05518
7:0(CHO)	143.07083
8:0(CHO)	157.08648
9:0(CHO)	171.10213
10:0(CHO)	185.11778
11:0(CHO)	199.13343
12:0(CHO)	213.14908
13:0(CHO)	227.16473
14:0(CHO)	241.18038
15:0(CHO)	255.19603
6:1(CHO)	127.03954
7:1(CHO)	141.05519
8:1(CHO)	155.07084
9:1(CHO)	169.08649
9:2(CHO)	167.07084
10:1(CHO)	183.10214
10:2(CHO)	181.08649
11:1(CHO)	197.11779
11:2(CHO)	195.10214
12:1(CHO)	211.13344
12:2(CHO)	209.11779
12:3(CHO)	207.10214
13:1(CHO)	225.14909
13:2(CHO)	223.13344
13:3(CHO)	221.11779
14:1(CHO)	239.16474
14:2(CHO)	237.14909
14:3(CHO)	235.13344
15:1(CHO)	253.18039
15:2(CHO)	251.16474
15:3(CHO)	249.14909
15:4(CHO)	247.13344
16:1(CHO)	267.19604
16:2(CHO)	265.18039
16:3(CHO)	263.16474
16:4(CHO)	261.14909
17:4(CHO)	275.16474
18:4(CHO)	289.18039
18:5(CHO)	287.16474
19:4(CHO)	303.19604
19:5(CHO)	301.18039
3:0(COOH)	103.00315
4:0(COOH)	117.0188
5:0(COOH)	131.03445
6:0(COOH)	145.0501
7:0(COOH)	159.06575
8:0(COOH)	173.0814
9:0(COOH)	187.09705
10:0(COOH)	201.1127
11:0(COOH)	215.12835
12:0(COOH)	229.144
13:0(COOH)	243.15965
14:0(COOH)	257.1753
15:0(COOH)	271.19095
6:1(COOH)	143.03446
7:1(COOH)	157.05011
8:1(COOH)	171.06576
9:1(COOH)	185.08141
9:2(COOH)	183.06576
10:1(COOH)	199.09706
10:2(COOH)	197.08141
11:1(COOH)	213.11271
11:2(COOH)	211.09706
12:1(COOH)	227.12836
12:2(COOH)	225.11271
12:3(COOH)	223.09706
13:1(COOH)	241.14401
13:2(COOH)	239.12836
13:3(COOH)	237.11271
14:1(COOH)	255.15966
14:2(COOH)	253.14401
14:3(COOH)	251.12836
15:1(COOH)	269.17531
15:2(COOH)	267.15966
15:3(COOH)	265.14401
15:4(COOH)	263.12836
16:1(COOH)	283.19096
16:2(COOH)	281.17531
16:3(COOH)	279.15966
16:4(COOH)	277.14401
17:4(COOH)	291.15966
18:4(COOH)	305.17531
18:5(COOH)	303.15966
19:4(COOH)	319.19096
19:5(COOH)	317.17531
3:0(CHO)	87.00823
4:0(CHO)	101.02388
