# Supplementary material for: LipidMatch: an automated workflow for rule-based lipid identification using untargeted high-resolution tandem mass spectrometry data
Source: BMC Bioinformatics. 2017 Jul 10;18:331. doi: 10.1186/s12859-017-1744-3 (PMC5504796; doi:10.1186/s12859-017-1744-3)
Supplement: Supplementary file 1 — LipidMatch Software. The 2017_6_14_LipidMatch_Distribution.zip file contains lipid libraries in .csv format, a batch file for lipidomics with MZmine processing, the LipidMatch R script, and additional helpful R scripts for lipidomics data processing. The .zip file also contains files to guide the user in using LipidMatch, which include: video tutorials, a manual, a trouble shooting document, and example input and output data. For the most up to date version of LipidMatch please visit: http://secim.ufl.edu/secim-tools/. (ZIP 376634 kb) [file 12859_2017_1744_MOESM1_ESM.zip › 2017_6_14_LipidMatch_Distribution/ExampleData/2016_3_11_RedCross_neg.csv]

row ID	row m/z	row retention time	All identity elements	negIEB_DD_1.mzXML Peak height	neg_DD_1.mzXML Peak height	negIEB_DD_2_noDrift.mzXML Peak height	neg_DD_2.mzXML Peak height	negIEB_DD_4_usedDD3.mzXML Peak height	neg_DD_3.mzXML Peak height	neg_DD_5.mzXML Peak height	negIEB_DD_5.mzXML Peak height	negIEB_DD_3_noDrift.mzXML Peak height	neg_DD_4.mzXML Peak height	neg_DD_6.mzXML Peak height
1	248.96054423939097	4.926192424242425		2.2793342895238096E8	2.383771417142857E8	2.3560271199999997E8	2.414833297142857E8	2.620310257142857E8	2.2606517609523806E8	2.4279383057142857E8	2.844508182857143E8	2.3312406590476188E8	2.40462784E8	2.3890789276190472E8
2	248.96062122691762	13.549710606060609		1.536425714285714E8	1.4535208304761904E8	1.3314605599999999E8	1.390316571428571E8	1.4282409295238093E8	1.3473976495238096E8	1.3629124000000003E8	1.3419506095238094E8	1.555897356190476E8	1.453795436190476E8	1.3067380495238096E8
3	520.9104281338779	4.929030303030303		1.4822207180952382E8	1.3857033047619048E8	1.562342102857143E8	1.4492630785714287E8	1.5414657295238093E8	1.4424920676190478E8	1.57779808E8	1.498080251428571E8	1.4876209828571427E8	1.512451356904762E8	1.5713491276190475E8
4	248.96055048162287	13.213421212121212		1.05594804E8	1.074045718095238E8	1.0026071752380951E8	1.0706792361904761E8	1.1884912076190476E8	1.0488094704761904E8	9.824055333333333E7	1.1785442476190475E8	1.1519779885714284E8	1.0535018723809525E8	1.0108634285714284E8
5	384.9355926513672	4.929030303030303		9.957387276190476E7	9.571183385714285E7	1.0032185047619046E8	9.857149714285713E7	1.0732584152380952E8	9.617776923809522E7	1.0436241852380951E8	1.1058716876190475E8	9.887762971428572E7	1.0318654204761903E8	1.036083761904762E8
6	248.9606697776101	14.168530303030304		9.701212657142857E7	1.014387697142857E8	1.0374048076190475E8	9.771365161904763E7	1.0417175314285712E8	9.524487085714285E7	9.493086342857142E7	9.985823428571428E7	1.0519865219047618E8	9.82869914285714E7	9.490805219047618E7
7	520.9102472943013	13.425369696969698		8.582010095238096E7	8.0977204E7	7.0085304E7	7.8087496E7	7.511248E7	6.9663728E7	7.2823576E7	6.3309676E7	8.44974921904762E7	7.9756352E7	6.4673136E7
8	540.3311679904856	0.927812121212121		8.468775904761904E7	1.33152064E8	1.32505408E8	1.32797632E8	1.33496216E8	8.557122666666666E7	8.575345171428572E7	1.2235962285714285E8	1.0648877838095239E8	8.932294266666666E7	8.197610971428572E7
9	248.9606080488725	13.923693939393939		8.327958057142858E7	8.065994E7	8.196952838095237E7	8.380368114285713E7	9.506869409523809E7	8.349235638095239E7	7.465329923809524E7	8.431978933333333E7	1.0388504876190475E8	8.235426057142857E7	7.740624685714287E7
10	248.96061983975497	14.410892424242423		7.939989295238094E7	7.827834619047618E7	8.467944266666666E7	7.724637752380954E7	8.813219199999999E7	7.606966038095237E7	7.343929276190478E7	9.089077485714285E7	9.012346247619048E7	7.880264971428572E7	7.186306133333334E7
11	520.9105141379616	14.907566666666668		5.591500123809523E7	5.133702476190476E7	5.439497942857142E7	4.991308999999999E7	5.360030038095239E7	4.731651942857142E7	4.903614514285714E7	5.2928624E7	5.742536838095237E7	5.213123209523808E7	4.525383619047619E7
12	520.9102838689631	13.912768181818182		5.069496761904762E7	4.577215238095237E7	4.168909561904762E7	4.738848495238095E7	5.1985241333333336E7	4.498126780952381E7	4.254015733333333E7	4.6061018285714276E7	5.6657612E7	4.404706171428572E7	4.140344476190476E7
13	520.9104336825284	14.406756060606059		4.764181961904762E7	4.850527142857143E7	4.7698099428571425E7	4.579027971428571E7	5.132360533333333E7	4.3673387047619045E7	4.2941676571428575E7	4.937595371428571E7	5.3623038666666664E7	4.672553199999999E7	4.216790838095238E7
14	384.93553689103703	13.506987878787879		4.6850220190476194E7	4.287938561904762E7	3.5494172E7	4.179632E7	3.822854E7	3.4826072E7	4.1394248E7	3.346995E7	4.441347561904762E7	4.6092556E7	3.459628E7
15	248.96059903231534	1.9459954545454545		4.281275314285714E7	4.3630997809523806E7	4.979282923809523E7	4.685813152380952E7	6.002982342857143E7	4.478919876190477E7	4.431795819047619E7	5.857647561904763E7	4.273653152380952E7	4.6042763428571425E7	4.483201209523809E7
16	248.96057822487572	1.461090909090909		4.098812628571429E7	4.078576142857143E7	4.6480844761904754E7	4.388048361904761E7	4.473361942857142E7	4.1445763809523806E7	4.074489361904761E7	4.834571038095237E7	4.382530914285714E7	4.239599438095238E7	4.102440828571428E7
17	248.96066492254084	14.897563636363635		3.9353447047619045E7	3.683951990476191E7	3.9271639428571425E7	3.578034561904762E7	3.9140038666666664E7	3.414487514285714E7	3.417142076190476E7	3.9176844761904754E7	4.134547961904762E7	3.734458952380952E7	3.2819580190476187E7
18	568.3628429066051	1.3999439393939392		3.885144247619048E7	3.747700773809524E7	5.1381501523809515E7	3.974838514285714E7	6.028361123809523E7	3.5379429023809515E7	3.518137111904761E7	5.5372251809523806E7	6.528987961904761E7	4.015826907142857E7	3.527483107142857E7
19	248.96052897588368	0.7678181818181818		3.8287245809523806E7	3.8484004952380955E7	4.4280836E7	3.9893820666666664E7	4.315798E7	3.901795228571428E7	3.938642866666667E7	4.407208838095239E7	2.1562726E7	3.9226997333333336E7	4.009319352380952E7
20	384.93563565340907	1.9397984848484848		3.1895789666666664E7	3.369879933333333E7	3.97890939047619E7	3.6866161047619045E7	4.235071333333333E7	3.597737719047619E7	3.50235219047619E7	4.260945819047619E7	3.499651314285715E7	3.658825038095238E7	3.5918256809523806E7
21	248.96057406338778	10.322812121212122		3.051025295238095E7	3.79311179047619E7	3.7545259047619045E7	3.609969114285715E7	3.775309295238095E7	3.572168066666667E7	3.621569295238095E7	3.7024688952380955E7	3.714485847619048E7	3.592701628571428E7	3.522665428571428E7
22	226.97876115278765	5.760453030303031		3.0476547999999996E7	2.8661233285714287E7	2.9325705047619045E7	2.9191429523809526E7	2.89586119047619E7	2.9311342E7	2.887993619047619E7	2.9512762761904757E7	2.8636945238095235E7	2.9631476666666664E7	2.8883527571428575E7
23	248.96061498468572	6.102504545454545		2.96447639047619E7	2.8859038714285713E7	3.1366766666666664E7	2.893746433333333E7	3.226785819047619E7	2.9111159333333332E7	2.8726171238095235E7	3.1132359428571425E7	3.2060065428571425E7	2.9349367714285713E7	2.8897304857142854E7
24	248.96058932217684	5.538145454545455		2.9353109809523806E7	2.8867451428571425E7	3.2293466952380948E7	2.9439870285714284E7	3.2424665238095235E7	2.901120019047619E7	2.911554161904762E7	3.2068575428571425E7	3.1078693142857138E7	2.976863971428571E7	2.979178685714286E7
25	747.5672274502841	5.93474393939394		2.9208310119047616E7	3.042255561904762E7	3.1223900285714287E7	2.8280923809523806E7	3.1946730571428567E7	2.7674599904761903E7	2.8343501904761903E7	3.1526999523809526E7	3.2569962952380955E7	2.8537504857142854E7	2.9643751523809522E7
26	226.9787881685885	10.286816666666665		2.8892477619047616E7	2.9141582761904765E7	2.689767E7	2.8099112E7	2.6836796E7	2.7289488E7	2.9184818666666668E7	2.8432774E7	2.8124874E7	2.7502833809523806E7	2.820688619047619E7
27	226.9787174571644	1.7564757575757577		2.6935546857142854E7	2.5550162095238093E7	2.462081457142857E7	2.653802742857143E7	2.339668276190476E7	2.6855167904761907E7	2.522604323809524E7	2.4051953714285713E7	2.2267217714285716E7	2.6402302666666664E7	2.5463607238095235E7
28	564.3311712091619	0.7405136363636363		2.6634975083333336E7	2.832601749107143E7	2.615642850297619E7	2.804830505952381E7	3.102760745238095E7	2.5007818052455354E7	2.4817616214285713E7	4.008597523809524E7	2.8734651836681545E7	2.6615767062499996E7	2.6414719285714284E7
29	226.97878351909083	9.37071818181818		2.653634142857143E7	2.6318405904761903E7	2.5308714285714284E7	2.6647394476190474E7	2.523872371428571E7	2.5996388380952377E7	2.6071961809523806E7	2.8432774E7	2.4976134190476187E7	2.5832887904761903E7	2.5613700190476187E7
30	384.9355676824396	14.159980303030302		2.616830361904762E7	2.5044541523809522E7	2.403755314285714E7	2.3703242857142854E7	2.7496658476190474E7	2.4147680666666668E7	2.314287780952381E7	2.8197460952380948E7	2.8296300761904757E7	2.477909476190476E7	2.397063609523809E7
31	384.93569252707744	14.89205		2.5816097619047616E7	2.329079161904762E7	2.302362695238095E7	2.2226994666666668E7	2.323177219047619E7	2.152997214285714E7	2.1933363999999996E7	2.285765142857143E7	2.4998939047619045E7	2.420896771428571E7	2.088990757142857E7
32	248.9605499722344	9.910645454545454		2.5782281999999996E7	2.555697E7	2.4072655047619045E7	2.5611392E7	2.448724514285714E7	2.5619978E7	2.3745891619047612E7	2.4123618190476187E7	2.4397313333333336E7	2.5998432E7	2.3724167047619045E7
33	226.9786744551225	1.2838287878787877		2.574902180952381E7	2.3985349095238093E7	2.294574257142857E7	2.513864785714286E7	2.167619647619047E7	2.5030234714285713E7	2.411305742857143E7	2.249695114285714E7	2.0671045285714287E7	2.4806974571428567E7	2.4452487999999996E7
34	384.9355635209517	14.408839393939394		2.5595957523809522E7	2.481594742857143E7	2.5052179333333332E7	2.349314642857143E7	2.6808112380952384E7	2.3040379238095235E7	2.2696223666666664E7	2.6987905904761903E7	2.8432257999999996E7	2.5083853333333336E7	2.2264409095238093E7
35	248.96055672385475	4.728778787878787		2.4528171095238093E7	2.220740261904762E7	2.3587670952380948E7	2.3664406E7	2.395080580952381E7	2.2416487714285713E7	2.2461932333333332E7	2.3999354666666664E7	2.310558495238095E7	2.4152562095238093E7	2.2611413047619045E7
36	226.97859727768667	0.8094966666666668		2.3472463154761907E7	2.1662664E7	2.1599728E7	2.066887E7	2.0057266476190478E7	2.2731928E7	0	2.1619533333333336E7	1.7862096E7	2.2962132E7	2.154456E7
37	554.3469571200284	1.1506969696969696		2.3359528785714284E7	2.4424341E7	3.1858579833333332E7	2.295389920238095E7	3.611304599999999E7	2.2182384470238097E7	2.2291489214285716E7	3.358403088095237E7	3.8719101333333336E7	2.2596379547619045E7	2.1956537571428575E7
38	248.96055325594816	4.103028787878788		2.224657380952381E7	1.903773080952381E7	1.9756409809523806E7	1.9775682666666668E7	2.0734700476190478E7	2.0396646476190474E7	1.933369461904762E7	2.087861685714286E7	2.0774698476190478E7	2.1547859047619045E7	2.0001416761904757E7
39	248.96055394952947	0.34388636363636366		2.2107948476190474E7	2.3607602452380948E7	2.588442423809524E7	2.2695440904761907E7	2.2086444214285716E7	2.410688319047619E7	2.4558743523809522E7	2.502766857142857E7	2.4160739238095235E7	2.2142528333333332E7	2.2081642E7
40	226.97865642200816	6.058345454545454		2.1081542499999996E7	1.8212966904761903E7	1.909948276190476E7	1.8278189833333332E7	2.0662266095238097E7	1.847378961904762E7	1.858086910714286E7	2.054024676190476E7	2.0099065904761903E7	1.8339599476190478E7	1.8193291833333332E7
41	226.9786571155895	13.127459090909092		2.0941083047619045E7	1.6084803523809522E7	1.5566913666666664E7	1.6675696190476188E7	1.8528724761904765E7	1.6535875857142853E7	1.6946969238095235E7	1.958195961904762E7	1.868749819047619E7	1.926839604761905E7	1.6964233571428567E7
42	248.9605693028978	2.7352499999999997		2.0873506095238093E7	1.8733922523809522E7	2.1581830666666668E7	2.2067714E7	2.1638350285714287E7	1.9473133523809522E7	1.897188885714286E7	2.131350238095238E7	2.1922597523809522E7	2.062602766666666E7	1.9413011285714284E7
43	384.9355371648615	1.5106106060606057		2.035346636904762E7	2.285939844047619E7	3.0950427047619045E7	2.4154788238095235E7	2.8104757E7	2.3469306107142854E7	2.4295464047619045E7	3.3112076714285716E7	2.6211205619047616E7	2.351297879761905E7	2.419508936904762E7
44	226.9788278356775	0.21133939393939397		1.9825113809523806E7	1.816043971428571E7	1.7103786E7	1.7666176E7	1.5686382E7	1.8702508E7	2.19582E7	1.6433654E7	1.5218844E7	2.1480905666666668E7	1.764999E7
45	248.96060943603516	6.289737878787879		1.961420838095238E7	1.8028094761904757E7	2.007583857142857E7	1.785297723809524E7	2.003130161904762E7	1.6156677380952379E7	1.7722697142857138E7	1.873852523809524E7	2.0181959523809522E7	1.7372425904761903E7	1.7592062333333332E7
46	826.5617814497514	6.190345454545454		1.866826011904762E7	1.7979527285714284E7	2.2566450666666668E7	1.8020994211309526E7	2.439256485714286E7	1.6598260874999996E7	1.5791704291666666E7	2.162572219047619E7	2.5676106285714284E7	1.5227086154761903E7	1.648185308035714E7
47	226.97876253995028	8.230518181818182		1.8422753333333332E7	1.704365880952381E7	1.5907236238095239E7	1.7708244238095235E7	1.702629219047619E7	1.7530188333333332E7	1.6994202857142854E7	1.6047268047619049E7	1.7549688761904757E7	1.6948379761904765E7	1.7300869904761903E7
48	248.96066021183694	6.854136363636363		1.8168127238095235E7	1.8566061428571425E7	1.6899228E7	1.821364723809524E7	1.8284486095238093E7	1.809395795238095E7	1.7694760380952377E7	1.6679186E7	1.8689832857142854E7	1.7688371904761903E7	1.7875738761904765E7
49	226.9787264737216	14.7979		1.8094146285714284E7	1.7124690476190478E7	1.766637061904762E7	1.7434159E7	1.8038156190476187E7	1.7331343333333332E7	1.714487142857143E7	1.7282762523809526E7	1.8160211523809522E7	1.7084183333333336E7	1.714316719047619E7
50	566.3469765403054	0.9995181818181819		1.76333226547619E7	1.8663211880952384E7	2.231357554761905E7	1.8698315595238093E7	2.4537542476190474E7	1.7466619535714287E7	1.5708533488095239E7	2.388340142857143E7	2.214088589285714E7	1.6444779714285715E7	1.700161380952381E7
51	582.3783957741477	1.6720666666666666		1.7009182666666668E7	1.687484411160714E7	1.8435571904761907E7	1.723193250892857E7	2.6170994571428575E7	1.6333506529761905E7	1.538629880952381E7	2.6878741047619045E7	2.6699766238095235E7	1.6936274870535713E7	1.607986004017857E7
52	656.8859169699929	4.925022727272728		1.6929248357142854E7	1.4655235410714285E7	1.7816461333333332E7	1.5990425416666664E7	1.6639437047619049E7	1.6149907833333332E7	1.773668845238095E7	1.7003576714285716E7	1.6502271047619047E7	1.661678413095238E7	1.7744797380952377E7
53	520.9107273294468	15.270137878787876		1.6709490142857142E7	1.6226467214285715E7	1.7191414714285713E7	1.649880895238095E7	1.9957767428571425E7	2.1959838E7	1.974342E7	1.928715661904762E7	2.0105722619047616E7	2.2687596E7	2.154131E7
54	520.9104558771306	1.9240803030303029		1.6168422666666666E7	1.672447538095238E7	2.0673210904761903E7	1.8269159333333332E7	1.998341819047619E7	1.8525550857142854E7	1.707125838095238E7	1.974802342857143E7	1.9504613666666664E7	1.8253885523809526E7	1.842376938095238E7
55	248.96057545055044	7.4754772727272725		1.4023957190476188E7	1.505112452380952E7	1.521026357142857E7	1.4559465119047616E7	1.5107664285714285E7	1.4484103999999998E7	1.4916136857142856E7	1.4749926857142856E7	1.5465061666666666E7	1.5547302428571427E7	1.5048688523809524E7
56	384.9356522993608	2.7560090909090906		1.3256731E7	1.3060541190476188E7	1.6033516428571431E7	1.4060972095238095E7	1.7498954142857146E7	1.4121983666666666E7	1.4157118380952382E7	1.7352817857142854E7	1.7024899333333332E7	1.4679393095238093E7	1.4634855666666666E7
57	316.94792730158025	13.562784848484851		1.2568092333333332E7	1.1544090916666666E7	1.253044261904762E7	1.0796435226190476E7	1.1869753809523808E7	1.0256431964285713E7	1.0781815690476188E7	1.1190745285714285E7	1.3512969904761903E7	1.1707558166666666E7	1.0328396357142856E7
58	665.4409873268821	4.106824242424242		1.2370501413690474E7	1.2588778654761903E7	1.608680061904762E7	1.3261545154761905E7	1.5044480999999998E7	1.2596129958333332E7	1.2130461498511905E7	1.5986958333333332E7	1.5645381619047618E7	1.251057307142857E7	1.2797855476190476E7
59	656.8860140713779	14.898031818181819		1.2221820476190478E7	1.1432533476190474E7	1.1516884095238095E7	1.0725709904761903E7	1.2015324809523808E7	1.0375748595238093E7	1.1018180571428569E7	1.124635461904762E7	1.220250414285714E7	1.1454650809523808E7	1.053160780952381E7
60	850.5616288618608	5.878404545454544		1.2109972062499998E7	1.1643614898809522E7	1.5905449476190474E7	1.210045413095238E7	1.5649665952380951E7	1.1811058550595237E7	1.2022409190476188E7	1.5372190333333334E7	1.5538132190476188E7	1.2483168294642856E7	1.2018008559523808E7
61	520.9103504527699	1.5143257575757574		1.1804349607142858E7	1.3607746860119047E7	1.7703302523809522E7	1.4425872071428569E7	1.6377784809523808E7	1.4746653925595237E7	1.526321838095238E7	1.757854338095238E7	1.5555737761904757E7	1.4560947380952379E7	1.4856669476190476E7
62	520.9103837446733	9.11650606060606		1.1739193142857142E7	1.2051220904761903E7	1.1560747333333332E7	1.2029556333333332E7	1.195651838095238E7	1.1350511999999998E7	1.216904657142857E7	1.0947654047619047E7	1.2421526761904761E7	1.1253303E7	1.152780738095238E7
63	452.92311928488994	13.548250000000001		1.1537072595238095E7	1.0833880452380951E7	9524021.76190476	9864043.285714285	1.0886842857142854E7	9017041.690476188	9836988.476190476	9299458.976190476	1.243855680952381E7	1.0477497166666668E7	8868178.5
64	520.9105085893111	2.791766666666667		1.0639790880952377E7	1.0012513595238097E7	1.3764818404761905E7	1.1942657833333332E7	1.5121541571428569E7	1.1719478214285715E7	1.2642282238095239E7	1.532502180952381E7	1.5267562428571427E7	1.2179599357142856E7	1.2457115619047618E7
65	226.97868555242366	7.726322727272727		1.063963442857143E7	9994735.0	8588431.404761905	9886393.738095239	9475309.047619047	9954934.238095237	9934181.92857143	8904790.428571427	9405768.095238095	1.0124408476190474E7	9459491.0
66	762.6244423606179	11.27955909090909		1.0447842744047618E7	9241690.714285715	9126514.642857142	9088519.75	1.003515419047619E7	8625404.907738095	8984941.982142858	9998041.619047618	1.0093696238095237E7	9831068.119047618	8460803.434523808
67	226.97866993266146	13.741865151515151		1.0417856285714284E7	5951754.0	7802928.19047619	7725447.0	8979285.785714284	8317726.5	7881972.5	9575793.357142856	9523088.857142858	8072959.357142857	6835725.642857143
68	226.97868693958628	14.28299393939394		1.0272282452380951E7	7775458.904761905	1.0337707738095237E7	7651758.595238095	1.2278157190476188E7	7892998.333333333	8555278.285714285	1.180694538095238E7	1.2500139761904761E7	9415215.857142856	8157209.738095237
69	520.9105307839134	11.27955909090909		9995858.61904762	1.0271537666666664E7	1.1047925190476188E7	1.029555311904762E7	1.076991442857143E7	9967858.047619047	1.0692465857142856E7	1.0785362952380951E7	1.0701328285714285E7	1.0392072238095237E7	1.038100207142857E7
70	802.5616843483665	6.394827272727273		9847639.928571427	9888948.857142858	6861508.76190476	9483947.714285713	8512613.38095238	9512131.714285713	8118397.499999998	6229148.785714285	1.0787043E7	8946401.904761905	8974204.452380953
71	226.9787236993963	6.9692954545454535		9557554.142857144	8130540.999999999	7800191.214285714	7876429.6190476185	9521060.333333332	8383186.190476191	8839004.880952379	9087095.5	9427777.714285715	8913311.380952382	8343322.4523809515
72	520.9105023498456	10.540096969696972		9539547.714285715	1.0613002E7	1.0297850095238095E7	1.0291183E7	1.0267064333333332E7	1.0792281E7	1.0945745E7	9844283.190476192	9959931.952380951	1.0309387E7	1.061946E7
73	384.9355954256925	5.690837878787878		9437608.773809524	9381945.14285714	1.1427299380952379E7	9787866.761904761	1.1038935476190478E7	9777492.57142857	1.0020761666666666E7	1.0890858428571427E7	1.1011207285714285E7	9974074.904761903	1.0116868E7
74	520.9104059392756	5.6840242424242415		9338434.499999998	9101023.142857142	1.2131707952380951E7	9963361.92857143	1.1266162476190476E7	9625075.928571427	1.030689869047619E7	1.1160724666666666E7	1.0986503761904763E7	9839320.095238093	1.0396889416666666E7
75	384.93560615799566	10.366730303030302		8818053.42857143	9878421.0	9255848.0	9096376.0	9926286.0	8538778.833333334	8751068.761904761	5.1476556E7	9646332.0	8640649.857142856	8727001.857142856
76	384.93563426624644	4.10605		8805638.738095237	8117290.476190475	9564271.19047619	8608091.761904761	9433511.19047619	8949117.738095239	9237373.285714285	9658701.095238093	9369175.666666666	9285962.714285715	9369724.047619049
77	656.8857394131747	13.800637878787876		8529272.428571427	7613579.428571429	6764570.595238095	7015606.666666666	7629289.595238095	7239758.214285714	7264346.047619047	7525151.357142856	8162637.428571428	7423837.214285713	7570048.023809524
78	384.9355871027166	9.247522727272726		8471626.261904761	8799220.333333332	8239451.19047619	8884376.333333332	8869474.69047619	8798509.547619049	8816723.452380951	8343047.30952381	8991540.238095237	8822551.0	8621014.547619049
79	248.96057141455688	0.08748181818181817		8323982.642857143	7755365.5	6606723.88095238	7539244.0	5846026.5	6851904.0	6842405.309523809	6361205.5	6167763.0	9637082.0	6888570.0
80	520.9104189961433	10.048803030303032		8254842.214285715	9895818.0	1.0959338E7	8268137.499999999	1.0876366E7	1.0837661E7	1.1230275E7	1.0442388E7	1.0854279E7	8142828.404761905	8163215.499999999
81	384.9356149703592	4.6486560606060605		8204351.499999998	8155731.0	8667414.38095238	8409684.0	8673409.0	8377610.0	8587908.0	9032339.0	8682765.0	9080606.0	9194349.0
82	384.9355191317472	1.2852378787878787		7965367.547619048	1.0082505666666666E7	1.1489926833333332E7	1.0591535678571427E7	1.137201038095238E7	1.03488455E7	1.0164548214285715E7	1.1426580952380951E7	1.1035497047619047E7	9788718.333333334	1.0339604738095239E7
83	826.5615789240056	5.538733333333334		7649860.651785715	7806562.357142856	9684647.357142858	8042539.4523809515	1.0136532952380953E7	7568499.779761904	7630751.041666665	9961034.619047618	9410759.714285715	7811937.5773809515	7885826.029761904
84	520.9104503284801	4.107209090909091		7437497.023809522	6669731.202380952	9611681.738095237	7447876.880952381	8526673.976190476	7538115.0	8467061.57142857	8857452.476190476	8345596.9523809515	7696365.309523809	8641722.333333332
85	520.9104253595525	1.2875378787878786		7125451.028273809	9486955.15625	1.0720427511160713E7	1.032854132738095E7	1.052438057142857E7	1.0173722377976188E7	1.0299828583333332E7	1.0512295380952382E7	9663043.047619049	9422164.875	1.0570169636904761E7
86	520.9104418244804	4.571904545454545		7089471.119047619	6132626.0	8077133.571428571	7215796.0	7408813.5	7202634.5	7391040.714285714	7771599.5	7463614.166666666	7345597.214285713	7594701.928571429
87	656.8858032226562	14.364913636363637		6862960.1190476185	7224136.833333333	7296817.547619048	6481167.1190476185	7656694.976190476	6468036.595238095	6379092.999999999	6975184.80952381	8354295.976190476	6748132.547619047	6426202.571428572
88	520.9108459472657	15.549498333333332		6841345.119047618	0	7622227.523809523	6384869.5476190485	7285624.380952381	6323686.904761905	6299453.845238095	7432239.047619048	7692965.88095238	6449068.178571428	6498534.26190476
89	862.6560502485795	10.309536363636363		6721277.9523809515	9309163.907738093	8056134.4523809515	8320111.995535715	8663608.142857144	7833513.214285714	8382327.398809522	8158132.690476189	9254298.238095237	7793992.28422619	7737877.535714286
90	520.910419810902	5.444134848484848		6643822.785714285	6662175.392857143	9886733.904761903	6820988.80952381	9009941.523809524	7165014.928571428	7438540.154761905	9169633.285714284	9180827.904761907	6996567.803571427	7577753.214285715
91	745.5514720569957	4.735781818181818		6475482.136904762	6627558.796874999	7953384.976190475	6656755.186011904	7759385.523809523	6393813.0476190485	6546449.726190476	7689305.7857142845	7302810.547619047	6539465.773809523	6438136.434523809
92	588.3310796564275	0.7031212121212121		6457912.665178571	6806497.358816964	6568256.3690476185	6155980.511160714	6542217.749999999	5785619.21391369	6405032.703497024	9751507.88095238	6874341.478050596	6611665.178571429	5917978.662760416
93	857.6767272949219	9.339316666666667		6178718.336309524	6147984.830357143	5542646.476190476	6418882.985119048	5945576.80952381	5917102.541666666	6046138.663690477	5425107.428571428	5874511.238095237	5779659.270833333	5838742.0059523815
94	226.97865226052025	6.5936545454545445		6171657.428571428	4579204.202380952	4818805.571428571	5307815.095238095	5516119.071428571	5139298.249999999	5460019.857142857	5308671.666666667	5328370.833333332	5453778.416666667	5464734.547619048
95	452.9231456409801	14.169104545454546		5871780.318452381	6006126.750000001	6987470.095238095	5654950.875	6774725.38095238	5774828.863095238	5654338.327380952	6413895.095238095	7123950.666666666	5674308.8690476185	5831217.068452381
96	384.93557045676494	6.058937878787878		5758445.470238094	5417998.401785714	6365978.952380952	5417965.436011904	6527296.214285715	5488047.568452381	5858600.879464285	6421083.047619048	6461908.857142856	5380241.362351189	5910703.348214286
97	520.910478071733	3.8735000000000004		5724318.75	4764024.511904762	7265974.499999999	5493145.25	6309510.023809524	5852669.345238095	6261013.428571428	6819577.714285715	6597295.1190476185	6282354.333333333	6813742.547619048
98	384.9355357776989	8.249183333333335		5540232.976190477	5508773.928571427	5354892.452380952	5730826.797619048	5925880.4523809515	5486919.6190476185	5618518.773809523	5135578.261904762	6039025.999999999	5491250.285714285	5557646.642857142
99	316.9479453346946	14.17074393939394		5440478.925595238	5694342.6101190485	6791536.88095238	5447934.261904762	7098916.0	5368230.09077381	5450471.011904761	6840554.142857143	7019196.499999999	5516882.4434523815	5506635.708333334
100	520.9103005149148	8.235912121212122		5365822.011904761	5401048.571428571	5426419.642857143	5413921.238095238	5675590.357142856	5256977.0773809515	5432308.523809523	4839560.785714285	5957215.023809523	5223858.107142856	5446469.226190476
101	859.6925992098721	10.383563636363636		5325440.708333332	5534666.419642856	4168082.416666666	4817286.55952381	4509971.869047619	4392024.1309523815	4971845.154761905	4122807.7619047617	4797449.0	4454432.101190477	4282790.196428572
102	452.9231706099077	13.216780303030305		5204219.660714285	5518080.00595238	5554324.011904762	5609080.065476191	7016985.595238096	5413443.589285715	5326680.089285715	7205448.857142856	5970478.845238095	5436481.720238095	5395697.7559523815
103	831.661357532848	9.414375757575757		5194164.404761904	5667346.607142857	4002669.7499999995	5457060.285714286	4462098.428571428	4873415.214285715	4944508.226190476	4061202.9047619044	4801068.821428571	5066024.863095237	4749407.190476191
104	824.5461647727273	5.388413636363636		5146794.645833333	5047519.910714285	6255506.4523809515	5186230.086309523	6191311.928571428	4763906.470238095	5098881.291666665	6106944.761904761	5974308.261904761	5126550.99702381	5223029.910714286
105	226.9786238236861	7.171387878787879		5098794.928571429	4570940.892857143	4352700.511904761	4209879.702380952	4281539.69047619	4556277.1190476185	4621864.845238096	4470563.142857143	4153096.2261904753	4604441.345238095	4236896.107142857
106	384.93565368652344	0.3781606060606061		5045847.449404762	5507104.297619048	5888079.7023809515	5182348.369047619	5585943.113095238	5277234.25	5364224.880952381	7415585.238095237	6097594.50595238	4941417.761904761	4892368.238095238
107	719.5358026677912	4.538233333333334		4919517.06547619	4768860.398809524	5853909.285714285	4962342.303571428	5090016.571428572	4685424.258928572	4700608.488095238	5744874.0	5561122.928571428	4949642.581101191	4785153.6607142845
108	694.6368963068181	11.27955909090909		4874933.645833333	4422729.40327381	4353762.095238095	4353945.184523809	5004103.833333333	4042564.964285714	4257709.985119048	4869475.19047619	4983429.9523809515	4570326.985119047	3999256.5907738092
109	792.8611328125	14.887707575757576		4793569.761904761	4769017.07142857	4961378.142857142	4493916.05952381	5338485.5	5099469.0	4780824.25	4952938.880952381	5193597.464285714	4875742.154761905	4468633.178571428
110	384.9354614257812	0.81989		4737884.622023811	5997185.187127977	6963980.666666665	6113789.116071427	6564407.3809523815	6140896.794642857	0	8024604.142857142	4123964.179315476	5403845.982886904	6297224.7142857155
111	678.4362460049716	3.865959090909092		4732456.455357142	4255072.85639881	5733420.928571428	4428568.470238095	5114163.380952381	4436630.022321428	4820323.342261904	5797778.261904761	5627390.071428571	4844057.526785715	5063929.69047619
112	488.23820575472416	0.39375606060606055		4556763.334821428	4538985.733165923	5080798.6398809515	6093534.0	6211610.0	3765759.3136160714	4027257.8203124995	6479694.982142856	5634062.514880952	6607050.5	3996013.429175967
113	314.08355712890625	5.761606060606061		4120091.904761905	5270964.833333333	6109401.142857142	5312377.488095238	5863414.285714285	5111244.511904762	5773640.071428571	5942351.428571428	5853360.738095239	4889418.017857143	5515546.0773809515
114	394.8906469964362	0.6107712121212122		4074862.083333333	1516657.270833333	1749252.0952380951	1856120.8526785711	788882.125	1753044.145833333	1806700.9062500002	1325610.636904762	996913.25	2964196.4523809524	1884743.735863095
115	314.083585559912	10.205746969696971		3916627.0714285714	5155271.047619048	4724989.642857143	5072497.5	4773075.80952381	4751116.0	5513495.952380952	4784223.404761905	4738673.5	4405728.571428572	4985257.095238095
116	845.6768465909091	9.918275757575758		3897892.4553571423	4299889.598214285	3853145.059523809	4015055.592261905	4037198.4880952383	3712974.738095238	3962339.6577380956	3880530.3214285714	4107695.154761905	3764638.5550595243	3889773.845238095
117	656.8859141956676	1.9265666666666668		3828276.8095238092	3852674.857142857	5308325.059523809	4360100.285714285	5120636.738095238	4465771.154761905	4226360.142857143	5470593.642857144	5156954.714285714	4366701.011904761	4646449.6190476185
118	656.8859974254261	2.8013454545454546		3775412.238095238	3542564.494047619	5671264.559523809	4222779.05952381	6160113.071428571	4439411.261904762	4842305.4523809515	6248494.0	5996642.071428572	4532594.8273809515	4951574.035714286
119	656.8860862038352	11.27955909090909		3770663.916666666	3808013.559523809	4249194.238095238	3840142.7261904757	4078460.9642857146	3746714.547619047	4116394.8452380947	4161927.1666666665	4063478.5	3863957.7857142854	3994141.916666666
120	1035.6639570756392	0.925422727272727		3498409.200520833	3706107.9125744044	4201078.775297619	3458861.759300595	5828962.934523809	3569298.4825148806	3671286.4380580354	6067702.976190476	4170324.0126488092	3782129.2708333335	3307417.178943452
121	314.0835432572798	13.127459090909092		3416329.6041666665	3089718.3601190476	3007923.404761905	3311894.7619047617	3707196.7678571423	3139126.8541666665	3460303.0119047617	4017059.7142857146	3842070.0714285714	3643348.428571428	3348062.9464285714
122	314.0835515802557	9.243883333333331		3308150.6369047617	4255987.809523809	4089537.095238094	4376367.404761905	4113533.0357142854	4034839.738095238	4367029.297619048	4002112.761904761	3956736.7261904753	3576975.5595238097	4112751.8928571427
123	792.8611672141335	4.945834848484849		3303881.0238095233	2868354.5491071427	3681373.2619047617	3231291.467261905	3794184.9047619044	3299507.5476190476	3705418.5327380956	4106540.499999999	3425492.0833333335	3270196.1696428573	3621880.4642857146
124	314.08360567959875	2.6535060606060608		3288581.726190476	3729488.7261904757	4452525.440476191	4028750.154761905	4025918.059523809	4042711.773809524	4256890.44047619	4192306.297619048	3704301.1190476185	3930407.6309523806	4190504.8928571423
125	226.97863492098722	6.293104545454545		3274008.297619048	2333736.3809523806	3119873.9999999995	2447498.744047619	3497700.1071428573	2194441.555059524	2661304.255952381	3233560.107142857	3444712.107142857	2505408.9970238097	2496634.4226190476
126	452.9231622869318	4.929030303030303		3263301.279761905	3030077.6852678573	3501324.913690476	3064516.093005952	3569686.7916666665	3056751.010416666	3392943.3072916665	3861373.3571428563	3140275.0000000005	3208243.2938988092	3403531.7604166665
127	792.860820423473	13.782489393939391		3234058.4880952374	3134098.023809524	2997228.6904761903	2962404.6547619044	3201996.7499999995	2997121.4642857146	3133907.297619047	3192547.261904761	3487418.9999999995	3074678.2857142854	3133727.238095238
128	314.08356406471944	1.7620924242424243		3078598.8928571427	3399470.708333333	3777008.7976190476	3673043.3690476185	3279172.595238095	3624040.458333333	3717325.9999999995	3395081.6904761903	2926311.011904761	3470046.2797619044	3684049.0595238092
129	394.8905878585367	0.8129863636363637		3045804.8333333326	1245353.0	718255.1428571427	839207.8377976189	720803.611607143	1318284.625	761806.1800595238	935832.7648809522	636957.390625	1326894.9278273808	775213.0130208334
130	656.8864468661221	15.551143939393938		3044873.595238095	2935326.583333333	3350763.0714285714	2768339.476190476	3250131.476190476	2743281.6726190476	2805127.0416666665	3277542.2023809524	3430597.488095238	2888210.523809524	2918146.613095238
131	452.9231428666548	13.920812121212121		3030672.970238095	2802454.2857142854	3234772.9999999995	3145559.5535714277	3892158.7857142845	3012664.8690476194	2916109.5059523806	3231742.547619047	4285462.69047619	2916433.083333333	2879013.583333333
132	773.5828469016335	6.088931818181819		3024692.44345238	3000411.796130952	3834690.2857142854	2865174.912946428	3813598.4404761903	2825156.238839285	2781665.358630952	3772957.2976190466	3904842.559523809	2714238.83407738	2778014.6026785714
133	452.92324967817825	14.410892424242423		3024600.7797619044	2997158.2470238092	3618007.6428571427	3019452.9017857146	3850702.369047619	3007389.761904761	2786849.9166666665	3889682.9761904757	3638437.0714285714	3039461.208333333	2978819.089285714
134	316.947924527255	13.213421212121212		3013857.1339285714	3074193.574404762	3115530.398809524	3192891.6160714286	3978280.4404761903	3112485.0416666665	3017611.979166666	4227016.416666667	3683008.0595238092	3200337.2857142854	3032531.119047619
135	226.97861966219816	7.474619696969697		2993542.5	2966575.2499999995	3561204.619047619	2714818.553571428	4057142.761904761	2685110.5684523806	3200097.6249999995	3696463.8095238092	3971295.488095239	3581411.9285714286	3160142.678571428
136	748.6086203835227	10.84815909090909		2938671.9345238092	2478641.288690476	2563413.892857143	2391203.242559524	2814655.261904762	2273248.436011905	2284708.9866071423	2738359.011904762	2731930.333333333	2465728.9866071423	2220234.4122023806
137	538.3154463334517	0.6785242424242425		2915619.483630952	3014698.552827381	2992236.6413690476	2957590.9780505947	2912057.1227678573	2816977.0107886903	2862962.016183036	3897880.8214285714	2995060.0386904757	2956331.0677083335	2766491.22312128
138	857.6767339533025	9.516678787878789		2821435.1428571423	3176758.25	2130879.2976190476	2513141.595238095	2425755.9642857146	2266095.7351190476	2531270.428571428	2182506.744047619	2494657.011904761	2369943.2857142854	2268327.532738095
139	520.9104364568537	6.058345454545454		2649799.460844494	2467463.43312872	3737607.702380952	2496477.250744047	3678207.809523809	2567549.4340587794	2845809.638392857	3744202.0833333326	3635490.25	2415010.9040178573	2875408.6024925597
140	384.93550526012075	7.730331818181818		2591878.952380952	2733196.613095238	2320596.238095238	2516896.0654761903	2517181.25	2482110.089285714	2578314.5773809524	2346080.345238095	2670822.583333333	2535971.255952381	2446521.2678571423
141	520.9103781960227	0.3803954545454546		2585099.2209821427	3243613.8839285714	3307458.267857143	3071410.712797619	3500737.019345238	2745792.386904762	2924439.886904762	4472304.892857144	3755871.132440476	2727943.6614583335	2629217.8095238092
142	656.8858642578125	9.158525757575758		2572265.369047619	2646519.547619047	2574217.3928571427	2594251.7619047617	2654314.1785714286	2530538.854166667	2792245.047619047	2503732.9523809524	2751828.511904761	2500087.8273809524	2699801.0327380947
143	520.9104309082031	0.8195242424242424		2556222.1785714286	3846026.1027715774	4832934.674107143	3742551.4345238092	4654485.383928571	3892264.6116071427	3917097.1785714277	6859722.928571427	2597159.548363095	3024031.2410714286	4015180.0669642854
144	530.8657491664694	0.5826348484848485		2527393.511160714	1631857.2291666667	2188647.1904761903	1987422.5714285716	1038309.625	1938625.6220238095	2080528.1547619044	1563316.113095238	1146588.386904762	2532607.876488095	2102771.0654761903
145	384.9356689453125	0.02805		2514063.3154761903	0	0	0	0	0	0	0	0	2797074.303571428	0
146	314.0834988680753	6.061566666666667		2511893.4538690476	2817216.508928571	3383098.9642857146	2833890.052083333	3633609.619047619	2803000.369047619	3079962.729910714	3576497.9761904757	3444971.7142857136	2560734.3816964286	2864725.3482142854
147	314.083627874201	14.800842424242425		2475973.5714285714	2697696.5476190476	2841775.8154761903	2877144.3809523806	3035715.279761905	2763604.6785714286	2853192.714285714	2794513.69047619	3036557.1666666665	2631905.476190476	2698282.119047619
148	850.5616538307884	5.331662121212122		2466629.7872023806	2529840.681547619	3282005.928571428	2604817.2619047617	3158473.4880952374	2519917.8430059524	2701938.9226190476	3258986.9642857136	3201293.7380952383	2579523.2514880956	2745260.6904761908
149	520.9103060635654	0.6277575757575758		2463348.3809523806	4806051.6190476185	5746833.75	4968095.895833333	2794540.7738095233	4465164.916666666	4891333.324404761	6700138.19047619	2339327.209821428	3382594.9226190476	4732868.002976189
150	536.8840775923295	4.927015151515151		2454083.433035714	2212350.355654762	2408298.988095238	2114144.052827381	2334779.3214285714	2223543.09375	2454270.398809524	2339237.6369047617	2186488.6279761903	2228228.2633928573	2353612.3973214286
151	394.8906527432528	4.926451515151515		2402823.860119047	6250828.62797619	1815552.6904761905	4137128.75297619	2361342.333333333	2998112.3630952383	2147948.0937499995	2265363.726190476	2646911.0476190476	2607416.095238095	2300498.916666667
152	314.08348360928625	1.2689287878787878		2372009.1220238092	2590294.5029761903	2960406.380952381	2724688.75	2516565.6904761903	2667082.7291666665	2768413.648809524	2608147.476190476	2258555.2857142854	2593607.220238095	2766160.398809524
153	314.0836681019176	0.2095		2352707.9999999995	1995473.6968005954	2342785.9880952383	2223704.8980654757	1954823.7321428573	2409593.290922619	2387747.451636905	2119742.3095238092	1814957.1666666667	2497300.4404761908	2521300.5066964286
154	588.897988059304	13.550222727272729		2330677.8809523806	2162927.2619047617	2041283.7797619044	2017443.6607142854	2008151.684523809	1814701.6785714282	2026193.2142857143	1751578.2023809522	2477161.9583333335	2109875.8630952383	1681689.6785714284
155	804.5773287686435	7.310901515151515		2312066.9940476185	2586240.4404761903	1366492.3095238095	2288732.666666666	1700779.3035714284	2110991.351190476	2124961.208333333	1293578.339285714	2310745.8690476194	2079306.3154761905	2087433.1726190476
156	530.8656616210938	1.2596651515151516		2280439.3403087794	1061634.2046130951	837960.5238095239	969395.4062499999	966537.3333333333	940979.4330357142	808290.3000372023	840151.0148809523	1211498.043154762	1274933.6709449403	826249.3465401785
157	733.551494251598	5.27009393939394		2262964.7991071423	2342507.918526785	2811715.726190476	2304661.2708333326	2884266.6428571427	2300440.031994048	2178260.287574405	2794736.1547619044	2705517.8571428573	2306727.855654762	2400130.258184524
158	514.8938459916549	4.926451515151515		2184559.1785714286	2240664.28125	1881874.5357142854	2336786.678571428	1913292.9345238092	2188006.351190476	2227710.9523809524	1871442.3988095236	1921356.0119047617	2381609.657738095	2317308.095238095
159	656.8859391645951	9.785660606060606		2179067.732142857	2045722.5535714284	2209749.892857143	2175343.4166666665	2073751.482142857	2160148.672619048	2288005.613095238	2078060.7738095236	2138841.095238095	2176341.964285714	2250145.369047619
160	776.5461592240767	6.129878787878787		2177150.017113095	2179550.0126488092	3162035.1904761903	2150205.980654762	3484416.9047619053	2184777.7046130947	2077759.5267857146	3154998.4404761903	3391485.6785714286	2105676.6309523806	1990303.8199404762
161	656.8860825892691	10.186789393939394		2176614.6666666665	2303573.958333333	2414138.75	2478483.5	2411424.5	2231831.75	2379211.773809524	2419907.75	2341235.5	2308578.5	2416260.0
162	830.5929343483665	7.5624742424242415		2154395.9345238092	3310184.8928571423	1545511.4404761905	2718364.964285714	1856030.0238095238	2678334.226190476	2262110.0654761903	1421405.994047619	2212686.773809524	2643578.261904762	2082765.5654761905
163	314.0835030295632	0.6138318181818182		2113080.726190476	2148230.488095238	2623715.785714286	2308998.8184523806	2177736.6547619044	2371764.5714285714	2498844.0476190476	2256928.8809523806	1854159.982142857	2342803.5714285714	2442409.857142857
164	656.8857421875	1.5310469696969695		2095225.0803571427	2607461.0982142854	3335043.6309523806	2947009.389880952	3172558.1607142854	3002055.6458333335	3083819.871279761	3250150.202380952	2958464.6726190476	2866913.631696428	3017654.1830357136
165	384.93551219593394	6.972180303030302		2088694.779761905	1914417.1220238097	1937993.7142857143	1732315.1904761903	2363963.428571428	1863747.6696428568	1930947.958333333	2167963.220238095	2617644.702380952	2014630.958333333	1892285.3095238095
166	394.89063748446375	1.2569621212121211		2080646.417410714	817010.2001488095	503807.0044642856	698067.3947172618	620610.96875	651271.199032738	534865.8206845239	533601.3482142856	805700.5654761903	956160.3616071428	575724.8802083334
167	530.865683815696	4.930007575757575		2039829.9285714284	4788568.845238094	1500182.8214285716	3351891.3392857136	2100131.6964285714	2523875.529761905	1781519.431547619	2001733.5238095236	2125270.5178571427	2084457.495535714	1875769.0654761903
168	316.947959206321	14.409381818181817		1989291.0922619049	1898881.9434523808	2285234.363095238	2002252.6428571427	2378986.511904762	1973859.0684523808	1896153.089285714	2471560.9761904753	2343085.5119047617	1958322.8095238097	1961921.7589285714
169	792.8611172762784	11.284501515151513		1982779.5535714286	2011042.3214285714	2340479.3571428573	2094061.6547619046	2215650.380952381	2031483.833333333	2326604.827380952	2271545.6547619044	2200871.7976190476	2080169.8511904757	2275769.357142857
170	316.94793978604406	13.919796969696968		1980726.0148809522	1875996.119047619	2055014.4107142854	1992282.363095238	2437508.2738095233	2016836.2083333335	1943416.1101190476	2102090.0476190476	2609899.5714285714	1956964.005952381	1946063.2857142857
171	734.5928372469815	10.405109090909093		1973577.606770833	1822715.511160714	1715681.8214285714	1683616.0379464284	1850489.8452380951	1571475.8441220238	1772212.4642857143	1737215.160714286	1823238.6785714286	1556213.2872023808	1558054.5550595238
172	465.3047915371981	2.133104545454546		1913522.3400297617	2205342.2392113092	3464074.7023809524	2108591.3857886903	3366572.154761905	2153997.077008928	2067926.909598214	3403062.3928571427	3406897.928571428	2036846.9334077379	2095891.6964285716
173	650.8690407492898	4.945834848484849		1893376.8601190473	1917496.520833333	1796528.4196428568	2021919.907738095	1816718.607142857	1983802.5238095238	2117055.988095238	1840903.738095238	1726069.1726190476	1994411.7068452379	2029853.232142857
174	852.5765963467685	6.249090909090909		1889384.630952381	1960640.226190476	1591173.9345238092	1818942.857142857	1914468.8273809524	1480020.9613095238	1544253.964285714	1583474.9404761903	2247847.9999999995	1387305.773809524	1257562.681547619
175	394.8906427556818	1.0762772727272727		1871769.8288690476	530347.0063244049	527333.5182291665	903621.0	627265.7611607142	483081.16759672627	460322.04092261894	620811.3050595238	845473.3779761904	784152.5924479166	465865.7989211309
176	476.2786310369318	0.7717696969696969		1842355.1979166665	1885630.2499999998	1993181.666015625	1949468.183779762	2362465.529017857	1792281.4486607143	1820562.7232142857	2742332.773809524	1891517.841517857	1905572.6921502976	1811238.3623511903
177	394.8909246271307	0.2092863636363636		1814003.4073660711	1087882.8586309524	1678514.5	1402005.702566964	1461226.9404761905	1403006.1203497024	1472370.767857143	1519279.9583333333	1566935.6607142852	1709877.241815476	1643349.396763393
178	385.9387520071037	13.925404545454546		1811210.833333333	1709598.875	1709090.125	1826093.125	2135654.0	1847037.875	1677526.375	1644586.25	2139200.75	1871026.5	1747400.125
179	590.3469987349076	0.8450030303030303		1797079.7172619046	1934166.5037202383	2035627.9375000002	1841925.40625	2275170.4583333335	1728434.0081845236	1762103.1770833335	2735108.291666666	1840522.0535714286	1901159.9836309524	1755455.8824404762
180	314.08337323077313	0.8159015151515152		1789889.6798735114	1635951.5861235117	2045023.300595238	1678650.0874255951	1949264.6130952376	2236147.25	1893779.5628720236	2229459.880952381	1529639.6313244046	1726260.5145089286	1849698.2994791663
181	792.8615805886009	15.551143939393938		1780890.369047619	1806511.1547619049	2124800.238095238	1681432.8809523808	2012089.7202380951	1695948.2023809524	1749768.1339285711	2060534.2857142854	2085316.1488095238	1753978.824404762	1801199.9821428568
182	812.4115661621094	1.64202		1765756.066592262	1770553.3487723211	3206007.4553571427	1805136.855282738	3264555.607142857	1798977.4043898808	0	2940885.9166666665	3187692.178571428	1713479.5378534226	1804995.2344680058
183	792.861142245206	2.802606060606061		1672950.214285714	1594904.392857143	2768793.803571428	1902688.1607142852	2941195.1904761903	2119612.119047619	2328925.2291666665	3052395.9523809524	2822050.2261904757	2155082.175595238	2371866.4761904757
184	210.8842202686128	0.5883766666666667		1651172.5773809522	1855523.75	1470040.3988095238	1830914.1785714284	5990904.023809523	1711968.125	1522525.5654761905	1496381.4345238095	0	1921297.3214285716	1634595.732142857
185	800.5462313565341	5.5363772727272735		1642619.0744047621	1790313.494047619	2034407.0476190473	1778528.660714286	2020638.6190476192	1677099.8571428568	1755470.7916666665	1985242.0595238092	1943253.4404761905	1748244.9791666667	1808966.9107142857
186	608.318339954723	0.925422727272727		1632659.4866071427	1572480.7946428573	1845095.331845238	1587891.388392857	2110951.452380952	1574724.191964286	1663126.2976190476	2227747.1250000005	1880558.9136904757	1621280.5312499998	1613898.9523809522
187	828.5772483132102	6.69269393939394		1632124.3452380954	1835305.56547619	1346197.9523809522	1606854.3601190476	1851766.3273809522	1269872.5595238095	1406906.2738095238	1185943.0863095238	1765237.3035714286	1520762.4583333333	1228643.0357142854
188	662.4775890003551	6.289607575757575		1621525.776785714	1417963.8162202379	1572611.4880952383	1358863.4389880951	1735608.714285714	1029952.8876488096	1144180.65625	1225006.660714286	2016849.6845238095	1139249.1354166665	1137755.089285714
189	588.8980490944602	13.216780303030305		1612224.0744047617	1664422.1220238092	1801487.8303571427	1700942.0714285711	2131553.505952381	1693507.5654761905	1700104.0922619046	2057384.9107142857	1796747.8273809524	1654279.9047619046	1792282.5654761903
190	720.4832347523082	5.718292424242423		1590505.245535714	1669500.1953125	2076784.464285714	1617895.3355654757	2003404.9583333335	1508320.0870535714	1581512.5498511905	2031247.7202380954	2032465.19047619	1624540.9389880951	1575065.4717261905
191	800.5461841930043	5.283992424242424		1589612.3124999998	1669588.8377976192	2024481.589285714	1641657.1160714284	2006000.4404761905	1664079.8794642857	1557640.2232142854	2145317.529761905	2034930.1190476192	1656425.2797619046	1736586.1104910716
192	656.8859363902699	5.681663636363637		1556910.44047619	1432938.4226190476	2161658.9761904757	1636324.4270833333	2035763.0476190476	1557387.7306547617	1799532.1249999998	2045755.75	1996605.1666666663	1663051.4047619049	1770888.3630952383
193	718.540302623402	8.629257575757576		1556091.119047619	1445451.3824404762	1234782.0119047617	1436235.8095238095	1387548.4880952379	1384462.3989955357	1491202.543154762	1183501.119047619	1489530.1309523808	1432580.6220238095	1386203.8095238095
194	512.2997159090909	0.6267424242424243		1546549.2425595238	1715780.4136904757	2001684.962797619	1714962.494047619	1713086.7998511903	1497286.9972098214	1612493.3110119046	2685226.726190476	1650950.181547619	1616894.0520833333	1461010.11235119
195	314.08350164240056	8.232595454545454		1517114.9404761905	1939706.7499999995	1730994.5773809524	1998462.6726190473	1979946.910714286	1911298.2857142854	1993637.964285714	1678525.6726190476	2047419.4345238092	1616993.7023809524	1961390.0773809522
196	452.923301003196	14.905854545454547		1501442.5238095238	1336623.34375	1586326.6309523808	1317173.461309524	1600032.3749999998	1250651.4613095238	1319691.5148809524	1615934.6488095238	1678003.8273809524	1395442.4985119046	1216336.5684523808
197	480.3099434592507	1.4674621212121215		1488091.7507440473	1660884.609375	2347631.836309524	1426360.0200892854	2688840.0119047617	1549678.3653273808	1545435.7202380951	2400710.1845238097	2603814.4821428573	1589735.417410714	1578366.6086309522
198	271.0160198809331	13.205846666666668		1473491.9166666667	0	1142695.4613095236	1433299.7053571425	1438375.7083333333	1631127.625	1309989.0148809522	1420509.357142857	1508239.875	1405950.386904762	1570591.375
199	760.6086398037997	10.49069090909091		1465055.4360119046	1321837.4970238095	1253374.613095238	1269340.7172619049	1318950.119047619	1147162.2857142857	1157720.5297619049	1283533.785714286	1374567.8333333333	1231533.694940476	1111173.1785714286
200	656.8859780051491	3.874895454545455		1442897.607142857	1250265.880952381	1968028.9940476192	1461688.7321428568	1675845.2678571425	1552231.8452380954	1731315.125	1817062.886904762	1717489.0178571427	1647056.3273809522	1838056.6845238092
201	854.592606977983	7.3773257575757585		1411032.9166666667	1568030.8035714286	774126.2708333333	1140033.8601190476	877506.3154761904	1214041.75	988552.4226190476	697643.0892857143	1144129.544642857	1046084.8035714284	955757.3988095238
202	530.8660377990517	0.8129909090909091		1410340.2723214284	561383.1350446428	595925.7013578869	538219.8845796132	578983.5143229166	1172861.125	527136.3271949404	891238.3735119047	811502.0	807107.929501488	545714.2670665924
203	339.2331536798578	1.2090545454545454		1405558.3110119049	1349173.6260230655	1836652.3416108629	2417243.0	2245212.5922619044	2295067.0	1160663.2581845236	2192422.8452380956	1969878.3586309522	2216861.0	2205338.25
204	843.6612937233665	9.001192424242424		1399483.794642857	1321151.4404761905	1172692.7113095236	1407207.5714285711	1252813.8392857143	1253982.8407738092	1375879.1919642857	1219586.851190476	1305196.375	1233740.8794642857	1304263.0163690476
205	656.8859502123548	4.628137878787879		1361441.5625	1216288.607142857	1700196.375	1414566.6160714286	1523954.0714285714	1404515.0	1516445.75	1599680.9047619046	1479033.101190476	1488332.1488095238	1614570.2321428573
206	384.935453231566	7.131921212121212		1336201.3095238092	1225143.5654761903	1160883.419642857	970444.1875	1280128.5654761903	1157643.2797619049	1201070.6160714286	1185160.125	1260648.1428571427	1141872.0476190476	994568.8125
207	212.88191903977167	0.5861316666666667		1314773.5684523808	1533939.25	1154832.3214285714	1475633.3273809524	4900512.5	1360633.0	1216164.5773809524	1218406.6190476187	0	1552285.1845238095	1299076.1488095238
208	792.8610923073509	1.927139393939394		1305545.9970238095	1253243.244047619	1982740.2470238092	1497242.0476190476	2062570.7380952376	1587803.6547619046	1523939.7380952379	2380525.19047619	2154389.160714286	1535773.5535714286	1672552.0416666663
209	288.9003435481678	0.675171212121212		1294154.583333333	1300289.5	941308.5119047619	1191105.5	9838623.071428569	1046636.9672619046	905493.0863095237	1072666.4702380954	2.5322840476190474E7	1307779.5416666667	954697.1339285714
210	764.6399952281605	11.56961818181818		1293520.950892857	1036507.9508928569	1322528.2499999998	1081667.7715773808	1375045.4583333333	1066390.220982143	1062620.4665178573	1307360.9226190476	1359998.7142857143	1143923.8995535711	1060065.543154762
211	666.8414417613636	4.939131818181818		1289226.1934523808	2963704.5119047617	1103295.5163690476	2106561.3184523806	1505871.0714285716	1584602.988095238	1182698.757440476	1525700.5297619046	1704668.7142857143	1358893.2306547621	1272583.369047619
212	210.88436275934055	0.18353030303030302		1266060.8640252973	2628623.589285714	1733968.431547619	2316074.8035714286	1445588.625	2145640.1874999995	1965153.6927083333	1427611.25	1563610.0	1605779.3050595238	2061123.538690476
213	928.8362815163352	15.282166666666667		1255908.113095238	1105957.8839285714	1173003.0625	1128790.8482142854	1122363.244047619	1150830.7261904762	1103204.0863095236	1159608.0654761903	1113848.2261904762	1167262.901785714	1060687.9791666667
214	588.8980546431108	14.165092424242426		1206154.5565476192	1254577.8035714286	1435526.4642857143	1168951.7886904762	1378895.6666666665	1174738.9375	1185969.6622023808	1308123.0535714284	1512425.5892857143	1175681.401785714	1200276.3139880954
215	316.8744324154324	0.5810312499999999		1179486.6666666667	473473.9375	561378.9375	584298.9702380951	0	0	589010.25	392502.875	0	944217.8199404761	591994.0625
216	857.5196949351918	5.406272727272728		1124068.366815476	1044026.2744605654	1388371.1130952383	1110974.2924107143	1356195.2976190476	1092845.0714285716	1065037.9840029762	1340577.4166666665	1313305.7559523808	1111768.6041666665	1148013.1201636905
217	514.8940152254971	13.550280303030304		1121291.7738095238	1122655.0238095236	907510.9464285714	997814.1636904762	880536.3541666665	896814.7767857142	989030.5416666665	772813.6428571427	1096556.339285714	1073422.7232142857	907043.8928571427
218	530.8657587224787	1.7606621212121212		1110796.230654762	876930.6718749999	519440.04315476184	619599.3586309523	606704.5357142856	533802.995907738	461675.26785714284	517610.1607142856	745433.1101190476	605662.1134672618	499970.05877976184
219	828.576640735973	6.486198484848484		1105818.3154761903	1523545.0654761905	772473.2946428572	1265714.1101190478	799184.0505952379	1177056.5029761903	1054657.8809523808	602547.337797619	996905.1130952379	1167550.9613095238	1099966.3124999998
220	788.5461509011009	5.783701515151516		1101549.201450893	1149085.2023809524	1611511.6785714284	1107233.4953497024	1569065.3333333333	1166814.0573846726	1095842.4419642857	1541277.4047619046	1542429.761904762	1151462.4741443454	1129949.228422619
221	792.8611200506037	10.105812121212123		1096946.9285714284	1138223.8898809524	1202521.5654761903	1164202.9062499998	1166862.607142857	1109159.125	1234812.6607142857	1094182.7916666667	1198501.119047619	1119707.0535714284	1202481.107142857
222	776.6401117498225	11.525178787878787		1091332.128720238	986118.4782366072	1156106.9047619046	981681.5833333333	1241946.3095238095	935925.3742559522	1002149.6409970238	1210975.1904761905	1232008.535714286	1022184.7535342263	977940.9575892857
223	210.8842544555664	1.9397984848484848		1079227.755952381	2255736.589285714	877994.5446428572	1708830.5476190476	1048724.0833333333	1474263.7857142854	1002340.4895833333	1031392.1636904761	897506.1607142856	1194874.4375	1002112.8303571427
224	478.2944641113281	1.051369696969697		1074482.0572916667	1053166.6227678573	1214311.581845238	1138713.8385416667	1629943.386904762	994292.1785714285	958318.8735119047	1544872.8452380951	1761502.6696428568	992941.4479166666	943319.1227678572
225	650.8690851384944	2.8304045454545457		1072002.2366071427	896138.976190476	1315474.857142857	979429.4464285714	1333880.4821428573	964339.3139880951	1040985.1741071428	1264927.5416666665	1357266.9821428573	1126766.2499999998	1036090.482142857
226	774.5305980335582	5.148471212121212		1065559.2734374998	966613.5416666666	1354408.6607142857	1001457.8597470237	1334235.7321428568	1032379.5202752975	964110.9233630953	1284359.7976190473	1312874.2678571427	1082289.6078869049	970701.6294642857
227	680.6210965243253	10.849969696969696		1056908.4311755951	990483.900297619	1012583.851190476	933292.8697916666	1055048.0059523808	853207.1000744047	877477.925595238	1024530.0089285712	1063094.3928571427	928085.5632440476	815310.6175595237
228	526.3152521306819	0.7528030303030302		1046420.0383184523	1025697.5483630953	955316.8858816965	1026180.5582217261	1132981.4694940476	978581.7388392857	916956.4533110119	1443441.7023809524	1059831.087797619	987528.4910714285	953800.1495535714
229	792.8610728870739	9.207268181818181		1039963.6767113095	1056081.9348958333	1199300.6845238092	1047622.8363095238	1141107.994047619	1072583.644345238	1183532.7388392857	1089105.6011904762	1150819.0773809522	1035075.2440476189	1164414.1510416665
230	212.88201919639732	0.20932272727272724		1014202.0127418154	2075206.5	1398899.095982143	1794644.125	1187739.75	1677473.875	1587609.5654761903	1160176.375	1288676.125	1294323.965029762	1633234.6160714284
231	806.5930397727273	8.342960606060608		1013859.7388392857	861824.8035714285	734246.0505952381	867462.1302083333	947285.2083333333	713126.9354538689	755053.2574404762	678187.2589285714	984335.732142857	802697.2533482142	698434.09375
232	530.8657047156131	1.0945469696969699		1011286.8513764879	356156.91573660716	469348.9334077381	847123.0	578642.4609375	342270.64132254466	865602.75	597970.2514880951	804509.8560267857	1134905.75	364325.5540829613
233	656.8859990938985	5.094478571428572		1005649.1577380953	0	1971229.875	0	3708052.0	0	0	3817653.5	3585655.5	1098510.2410714286	2110825.75
234	885.5508256392045	6.598960606060606		992716.6945684524	819946.8757440477	768351.9077380953	854458.7157738095	952616.3690476189	776238.0156249999	843609.3846726189	818221.9553571428	1074694.7053571427	793931.2998511904	814654.9702380953
235	817.6457186612216	8.900865151515152		991845.0357142857	1036967.1940104166	884244.2708333333	1076546.831845238	931524.9345238095	956327.5416666667	1032261.6889880954	873070.1845238096	956965.6101190477	1071716.9412202379	973552.2038690476
236	536.8839832652699	13.225316666666664		991603.6428571427	1036111.6309523808	1000977.5714285716	983048.0327380951	1105824.8303571427	1025692.0267857143	1006639.9583333333	1083727.2172619046	1022745.693452381	1002899.4345238095	974916.8749999999
237	431.0874080766756	4.103321212121212		983524.294642857	243887.09375	52248.436011904756	276593.203125	180451.29613095237	406704.21875	117391.4609375	201118.22098214284	160317.62425595234	549010.75	173759.484375
238	452.9231914173473	1.9459954545454545		981324.3616071428	974310.2142857141	1359083.162202381	1162524.443452381	1621155.6845238095	1156657.8303571427	1108349.1934523808	1652196.4404761905	1111143.0803571427	1159360.5163690473	1196219.6458333333
239	314.0834489302202	13.708318181818184		977549.9516369046	648712.0654761904	863884.017857143	668880.7455357142	1026785.650297619	614571.806547619	653352.3586309524	1137478.7351190473	1192273.0714285714	788205.0029761904	697924.5342261904
240	656.8858059969815	1.2885045454545454		974384.1949404762	1390476.3229166665	1640587.7514880951	1560490.970610119	1910376.2834821427	1567120.2857142854	1588952.683407738	1960801.2797619044	1490550.4895833333	1372881.5794270833	1614168.6930803568
241	612.3312151822176	0.6556500000000001		966589.1002604166	1153617.1577380951	1162469.7079613095	1055030.9407552083	1043894.9306175595	953237.9381510415	1011806.8404017856	1496189.5	1165463.0007440476	1106024.5706845238	1584483.25
242	314.08349369550416	8.014387878787879		965468.6755952379	1912002.75	1055721.125	1396646.0	1309667.0654761903	1290098.5	1279153.636904762	1121492.1011904762	1256887.625	1120364.9613095238	1186663.5089285716
243	500.27865184437144	0.7376106060606061		958617.0141369049	997772.2593005953	890720.4988839286	960364.8307291665	1030978.972749256	848144.4508928572	877988.5412016369	1399141.1309523806	1003701.8500744046	902890.8649553572	876814.8701636904
244	800.5460759943181	5.741069696969697		957723.3229166666	1026256.2767857143	1235861.1904761903	1018447.6235119047	1210964.8154761903	1019721.4226190475	1009772.4553571428	1168479.8333333333	1173719.5892857143	1020568.6889880953	1003381.6696428573
245	314.0834891579368	14.286078787878786		956734.6860119049	794040.5029761903	1255646.5654761905	829762.6651785714	1598404.0654761905	823528.4330357142	960767.6746651785	1425663.3214285714	1564831.4464285714	964756.3485863094	925329.361421131
246	530.8656505237926	1.5880954545454544		954610.4211309524	631573.9144345237	454144.07366071426	475565.3638392857	545306.3489583333	445930.5316220238	374044.872953869	489808.21726190473	662923.7440476189	513448.765625	404360.4107142857
247	204.96996654163706	4.929030303030303		937119.3344494047	982851.7529761905	872791.4434523811	995877.9642857142	990287.6011904762	888587.1718749999	990705.5758928572	1078413.026785714	901274.4702380951	975786.6041666665	933019.5617559522
248	271.01602589000356	4.929030303030303		936742.1339285714	958424.0208333334	809552.169642857	1040153.8601190477	958449.1339285715	904854.9910714285	921719.8095238097	1009650.0238095237	892125.0624999999	962335.800595238	907123.9553571428
249	792.8610950816761	9.78210303030303		928307.226190476	876834.5833333334	975430.3988095237	932237.0952380953	938338.1428571428	917741.4360119046	1034680.9672619046	940702.6279761904	951238.8839285716	941122.2470238094	1023796.8898809523
250	833.5197448730469	5.582524242424243		923465.357142857	877757.0610119047	1202675.4464285714	907119.8076636905	1151642.6666666665	910727.6651785715	909378.9255952381	1207660.0297619049	1207178.4464285714	941114.2042410712	923084.1956845238
251	928.8360651189631	14.812710606060607		922426.5267857143	799436.9375	835827.2886904761	754433.4166666666	844847.1964285712	822214.9375	809197.1041666666	828333.8660714285	757584.0863095237	838960.0803571427	833632.0773809522
252	514.8941259765625	13.213305		916758.3125	0	1017324.2589285715	1094671.625	1215406.1398809524	1071918.7589285714	1050650.3497023808	1167712.5952380951	1143318.7351190476	1050525.0684523808	1240788.125
253	588.8979825106534	4.929030303030303		912318.5900297619	865659.7924107143	998302.455357143	864709.9181547619	1015393.5342261903	854055.5279017857	991339.8381696428	1028827.2440476192	894763.674107143	950012.2373511905	953361.9561011904
254	264.93432201038706	13.554701515151516		911279.4494047619	810530.1889880951	761612.9136904762	772622.0654761904	690537.4613095238	710427.4374999999	707125.9702380951	705641.5148809523	809559.0089285714	745601.8511904762	701575.9895833334
255	530.865780917081	2.8345439393939396		904437.0089285712	1292088.4136904762	633853.7708333334	942564.8050595238	845716.238095238	688445.0944940476	502319.21428571426	727464.4732142858	985893.3363095239	635757.8809523811	495238.01339285716
256	636.3502335981889	1.4009560606060605		902618.1763392858	839740.863095238	1141482.8497023808	905877.2537202381	1236603.3839285716	837403.0215773808	830508.3208705357	1189453.2738095238	1319067.663690476	948483.6938244049	850412.4627976189
257	328.0991904518821	10.202157575757575		897097.919642857	1261627.4583333333	1174892.255952381	1232006.0	1176423.5297619046	1173103.5863095238	1327296.7916666665	1148324.6845238095	1146136.5476190476	1051210.3020833333	1151873.919642857
258	271.01596515640443	0.8233257575757577		888966.8333333333	801898.9107142857	846874.1964285714	867204.8497023808	786989.7559523808	818846.0297619046	899836.8735119047	877193.25	586248.8080357142	873396.1383928572	881178.2767857142
259	530.8659640225497	0.21233181818181815		883321.6566220238	545526.6956845239	993070.9494047619	785416.9255952381	879361.792782738	776506.5669642857	819893.7172619046	966301.9404761904	850795.1175595238	860046.7113095238	886691.5297619047
260	1091.7264654541016	1.396835		878896.9870721725	1383624.125	1742644.375	928204.716517857	1562774.4166666665	798171.8772321428	0	1451480.8392857143	1680566.5029761903	1717897.75	1539108.625
261	524.3358707383962	1.067055		868354.9244791666	836404.7493489584	1397233.25	1520562.875	1390516.2857142854	781677.5008370536	0	1276262.2083333333	1470999.6488095238	805289.6293247766	755710.4982328868
262	328.09914606267756	5.7567318181818194		865110.2529761904	1199761.8102678573	1378577.3928571427	1183596.544642857	1330030.1845238095	1130312.282738095	1284703.3333333335	1355351.726190476	1355465.5476190476	1073025.7217261903	1202064.2358630951
263	271.0159731778231	1.0676181818181818		862968.0684523808	793264.6309523808	829331.2083333333	809660.2604166666	793522.2529761905	798577.1071428572	850441.162202381	830723.8005952379	757594.5297619046	803966.8184523808	846278.3363095238
264	815.555722323331	5.93535303030303		862480.2723214285	892869.1696428572	902574.9375	879114.1473214285	881658.9851190477	831019.4129464284	859020.0386904761	900205.2499999999	939719.5416666665	847846.3139880951	920579.794642857
265	749.5348788174716	7.783075757575758		860752.8943452381	883737.4211309522	698141.224702381	697765.150297619	932448.4642857142	799560.9025297619	685178.1871279761	748094.9642857142	986983.0833333331	695198.8266369047	668394.7023809524
266	452.27853116122157	0.985119696969697		853577.4523809522	836245.6692708333	1130914.808779762	905399.9925595238	1316359.2976190476	812472.5063244047	777485.1897321427	1351010.1726190473	1085166.8958333333	808873.3470982142	809548.2801339284
267	212.88198367032138	1.944518181818182		843603.7857142856	1825950.8184523808	705578.8125	1330526.675595238	858578.4553571428	1184155.0535714284	779585.1800595237	783191.6622023808	703423.982142857	954170.5744047618	809795.212797619
268	856.6084456010299	7.848909090909089		840875.0342261904	981425.9270833334	638719.2172619046	837034.763392857	755162.0833333333	788002.0282738095	678431.6473214286	587996.4732142857	842449.8690476189	664568.1339285714	697128.3794642857
269	271.0160605690696	1.9517833333333334		831821.700892857	832750.3675595238	1023263.6205357143	930749.900297619	1245583.2827380951	847988.8080357142	930375.5089285714	1230279.5892857143	772401.6369047619	918603.4776785712	927691.3630952381
270	210.88425861705434	4.929030303030303		827618.224702381	2778086.142857143	778877.8422619047	1938446.5297619046	972096.4821428572	1688876.517857143	1161876.3169642857	978739.732142857	993016.7142857142	1197527.8139880951	1141441.7976190478
271	832.6085815429688	8.431180303030304		826938.5669642857	872694.8913690475	685857.1041666665	708323.6592261904	823358.5178571428	705030.8973214285	740988.388392857	625240.1800595239	947737.4851190476	740225.8288690476	695622.1517857143
272	326.90330267571784	0.6283121212121212		825800.537202381	240302.84821428568	250026.6041666667	266357.20238095237	104448.046875	251200.39360119044	262356.603422619	173236.87723214284	128202.8828125	516492.9285714285	261378.31919642858
273	803.6298134543679	8.340603030303031		822528.4300595238	710590.400111607	571526.875	701567.0952380953	758569.375	585236.0751488095	613354.8344494047	530624.3229166667	799704.4761904761	651854.005952381	558283.4233630951
274	316.9480271772905	14.903498484848486		820509.4732142856	782273.1145833333	932795.0208333334	785523.2276785714	921043.8898809522	715329.5491071428	772437.5714285715	944242.482142857	1008173.1726190476	814934.3080357141	691342.7410714285
275	656.8857838023793	8.229834848484849		817297.8686755951	786368.0524553572	885879.5297619046	808690.4449404761	955009.0773809524	770625.4118303572	865598.7351190476	801369.8333333333	979629.8095238095	813575.650297619	878375.2470238094
276	564.3313598632812	0.915088888888889		807401.0044642856	827944.0074404762	0	0	0	633618.7306547619	0	0	0	0	0
277	328.0991781655844	5.452983333333333		804102.4270833333	1206210.375	1295584.9226190476	1011090.738095238	1378599.4940476192	981722.3392857143	1248257.25	1264902.625	1279126.5714285716	917542.1488095238	1148162.125
278	271.01605502041906	5.542827272727273		802857.5803571427	915833.2261904761	939771.9017857142	913604.9642857142	956214.1041666665	888946.9672619049	935397.6845238095	1001846.7113095238	960646.7827380951	850194.2440476192	927433.7440476189
279	316.94784520677297	4.926259090909091		793760.4069940477	819584.189360119	917507.5252976189	797576.7499999999	944041.091517857	792928.9438244047	875955.449404762	1323386.0	832891.4055059524	835503.7730654761	878392.2626488096
280	271.01600508256394	6.060407575757576		778789.0267857142	873187.1398809522	843068.6785714285	871899.0892857142	869395.7410714286	851299.1473214285	881759.9843749999	887615.7589285714	884471.1577380951	791333.5543154761	843189.3660714285
281	598.8535905317826	4.925022727272728		776981.1011904761	1672026.3965773808	564717.3764880951	1188416.9776785711	717423.6815476189	849025.2961309523	644084.402157738	698597.2142857142	765006.9166666665	775138.5148809524	703595.3928571427
282	271.016075167305	4.734574242424244		774102.4166666666	940185.1875	1033759.1696428572	966169.875	1002400.0238095238	856622.8675595239	921988.619047619	1011804.7380952381	967758.175595238	883463.3898809523	982667.6875
283	394.8905819979581	1.7542424242424242		772071.2767857142	528563.3080357142	247638.2853422619	354388.4880952381	352105.8511904762	314880.87499999994	241921.9546130952	292021.4449404762	425738.2395833334	373229.76636904763	255893.744047619
284	431.0874883478338	0.03066969696969697		770315.1681547619	1412033.1964285714	711470.5446428572	1186108.9523809522	274757.1279761905	1146556.7648809524	761601.206845238	374728.5751488095	249545.0342261905	1499546.520833333	659670.5922619046
285	514.8936712091619	1.909519696969697		741425.1502976189	646797.3288690476	833093.0892857143	741067.8050595237	816404.9880952379	727715.5982142856	731709.2886904761	803366.9285714285	818093.3779761904	807602.9717261904	771597.5624999999
286	328.09916548295456	9.239740909090909		740319.1324404762	984624.738095238	958185.2797619046	1023133.1666666667	957155.0982142856	933862.4494047617	1017083.4270833333	954620.3720238095	956266.4166666665	807685.880952381	926840.6086309522
287	666.6053522283381	10.4072696969697		735018.1380208333	659543.4281994049	588786.4732142857	575617.8149181546	618715.03125	552245.2507440476	612002.0699404762	597313.9404761905	652034.3556547619	566299.0063244047	556694.263764881
288	431.08745876214437	5.255426666666668		718034.2589285714	166304.578125	32574.2578125	177303.8244047619	121666.0706845238	246165.60491071432	88095.21354166667	137896.91815476192	109660.35119047618	344609.96726190473	0
289	588.8983459472656	14.898863636363638		716636.2485119046	676376.2663690477	705542.5029761905	611020.1592261905	715388.7529761905	620067.3675595238	645961.3333333333	719516.3482142857	764543.4732142857	676649.4181547619	606206.0818452381
290	656.8859141956676	5.448493939393939		713792.308407738	699698.840029762	1475745.011904762	739650.6685267857	1330145.5714285714	831249.517485119	833711.5641741072	1346992.0714285714	1355718.7976190478	749228.2927827381	849151.9073660714
291	956.7706631747159	12.361378787878788		706833.5204613094	695553.331845238	838986.9732142857	690208.1235119047	852794.7738095239	673042.9386160714	665034.8069196428	869878.6994047618	891950.3214285714	690278.4081101189	650666.7723214285
292	750.5303538929332	6.00595303030303		704943.728422619	693445.4062499999	820459.2291666665	678295.2540922619	837551.6547619049	658760.2366071428	686844.4479166667	773998.7321428569	866683.7708333333	621747.0941220238	735294.1168154761
293	480.30892805619675	0.9268272727272726		699987.7589285714	664204.3273809523	880784.7953869046	629672.330357143	1138996.8125	607218.2310267856	662095.0204613095	1027164.1815476189	976591.2633928572	649804.615141369	650552.3515625
294	328.0992057106712	2.6535045454545454		695494.8214285714	851582.8809523808	1056192.101190476	918256.0	946134.1815476189	932861.357142857	962262.3541666665	976902.0982142856	869065.6636904761	879968.7202380951	941727.6636904762
295	288.9005175503817	0.19943333333333332		694733.6607142857	1298195.0	922525.9538690477	1067677.9620535714	808406.4717261904	975521.0846354166	943556.8392857143	794706.1369047619	851128.607142857	822722.5148809523	913005.5258556547
296	514.8936018510299	1.537160606060606		691038.1852678572	599867.6748511905	609475.6339285714	613099.9728422619	554500.8050595238	602391.0766369049	620704.6428571428	595354.0773809522	565514.5788690476	663573.5788690476	648254.5442708333
297	431.0874454524967	5.7512181818181825		682400.3779761905	150391.33816964287	30476.078125	179148.57412574405	114886.55617559522	224530.39341517852	79995.11207217262	142344.53794642858	99433.23102678571	351277.4685639881	128432.11644345237
298	328.0992500998757	13.12400909090909		677516.7693452379	605593.3456101189	641537.5952380951	683978.6811755951	771545.6458333334	659901.0877976189	741628.7641369046	807824.8273809523	824710.8125	737006.7700892858	667531.900297619
299	666.8411865234375	1.2611954545454545		670722.9642857143	346675.6813616071	315948.9869791666	337605.96056547615	377945.8645833333	335855.7501860119	302167.7634858631	335409.3683035714	424982.60714285716	430966.35639880947	310977.2842261904
300	462.87838210068736	0.6173212121212122		661363.1845238094	303723.1450892857	400222.5885416666	373840.1302083333	143494.65625	353212.8947172619	400049.29166666657	295615.734375	189264.359375	547133.0267857142	408808.6004464285
301	328.0992057106712	1.763310606060606		656576.0974702381	769389.0357142857	887491.1458333333	816331.9389880951	731038.8244047618	824877.5386904761	809476.6577380951	760973.4107142857	667663.8660714285	750488.7976190476	815312.3809523808
302	982.7861328125	12.421775757575755		655454.4810267856	700926.6718749999	768774.0982142856	693065.6636904762	808873.6547619047	656372.9694940476	666375.5089285714	772915.3898809523	824853.5029761905	692739.1138392857	645924.7165178572
303	457.078026724862	13.225795454545455		654435.1607142857	607886.0386904762	495537.6547619048	563776.4866071428	564755.0877976192	511933.94345238095	548645.9375	571983.7083333333	719301.2589285714	689592.5	525718.0892857142
304	928.8367309570312	15.552319696969697		652685.8035714285	635012.3199404761	789041.3541666667	604420.6324404761	739843.1785714285	633420.5312499999	622122.0476190477	736813.8482142857	754528.0892857142	621418.2261904761	677983.8273809524
305	588.8981240012429	14.403557575757576		652671.8169642857	630434.5297619047	720801.9047619047	627542.4821428572	770937.005952381	613386.0297619049	622194.0282738094	753892.3333333331	744368.8065476189	646594.5744047618	616920.9583333333
306	736.6086786443537	10.720387878787877		650287.0172991072	599137.4523809523	625688.3244047619	597099.7704613095	662927.044642857	534749.2424665178	549867.4386160714	652480.9375	695236.181547619	613066.1380208334	530142.4595424107
307	204.97015172784978	13.549710606060609		648624.3482142857	584140.5848214286	542725.2023809524	578774.3660714285	620623.630952381	591800.8601190476	563697.1607142857	586824.6726190476	666128.9077380951	604999.3482142857	536558.625
308	316.8744090687145	4.926259090909091		648415.8493303572	1568808.8288690473	581674.0342261903	1218263.6339285714	827711.4955357143	846723.7819940475	738639.5398065476	659548.5476190477	857512.126488095	709253.7643229166	739387.4955357142
309	650.8687327991832	13.558603030303033		644151.7336309523	701130.263392857	586368.8169642858	601099.3958333331	586625.5327380951	580617.1994047619	599088.46875	543241.3407738095	732259.6636904762	658277.9330357143	528324.8035714285
310	736.4417807839134	3.929122727272727		640786.6145833333	608717.8402157737	869019.5982142858	658420.9836309523	822584.5267857141	659735.7403273808	676107.5325520833	848508.1785714285	809252.3214285714	660794.0367373511	680697.2957589285
311	316.8743511315548	0.8159015151515152		637644.3720238095	195424.75706845237	174054.4270833333	208260.34347098216	151118.5478050595	339841.5	205151.9069940476	220062.08184523808	100544.80891927081	309245.6886160714	206497.99209449402
312	687.5399558327415	5.935336363636364		636592.9888392857	663389.3928571427	664529.482142857	593435.5773809524	664434.3630952381	608436.7081473214	607325.9293154761	693783.4375	692519.9583333334	643680.4319196427	647343.5029761903
313	271.0161010203334	11.359921212121213		636506.5788690476	803009.25	615545.3125	631675.4389880951	629835.943452381	610196.75	988879.375	934874.9375	656234.669642857	583666.5625	949058.4375
314	264.93434836647725	4.926189393939395		634088.0595238095	707873.0677083333	641647.052455357	617233.6997767857	753616.034970238	625133.1915922618	658405.392485119	783642.8169642856	588028.5680803572	628505.8504464285	641712.5576636905
315	314.0833404309822	13.292221666666668		632321.8392857142	0	645234.8080357143	800062.0625	877582.5089285714	798441.3125	853275.8125	830089.669642857	846228.5	792366.0	839710.5
316	988.7754988236861	12.041786363636364		631316.0783110119	647564.8677455357	790391.6488095238	639529.9174107143	727220.2797619046	610190.6121651785	595404.3560267856	760622.9136904762	768663.6815476192	644927.5407366072	570709.0093005951
317	588.898232199929	1.9330999999999998		630966.3549107143	645501.3035714285	857184.3184523808	746091.0863095238	880360.9910714286	773393.4739583331	706061.503720238	920981.107142857	764300.8407738096	748960.597470238	763662.5438988095
318	271.01607941207607	10.68169090909091		629407.1041666666	759176.125	704317.375	720871.8125	930578.4375	694163.6875	757812.25	934874.9375	905737.4375	617164.9166666667	710603.125
319	378.9186803644354	4.929030303030303		627960.4561011904	549011.6979166666	455806.6116071428	554208.0677083334	525801.3199404762	510863.79464285716	530739.5885416666	537564.0967261904	476675.3452380952	618771.6956845237	557082.3563988096
320	514.8939874822444	14.166928787878788		618938.4724702381	642191.3318452381	638025.4732142857	592320.9360119049	652844.4732142857	612755.2745535714	604102.0610119047	601557.9791666666	701021.125	626821.1071428572	589510.8586309523
321	462.87870372425425	4.927015151515151		614426.4181547619	1456413.8950892854	482245.63839285716	963980.3422619046	682720.3645833333	694873.6659226189	560255.2801339285	581667.2767857143	664191.2306547618	616319.3489583333	533031.4694940476
322	906.6172013716264	6.030542424242424		607491.7053571428	617499.5128348214	752508.1696428572	633959.7459077381	789745.7827380951	553699.9765625	599447.7912946428	758887.0327380951	795881.7916666666	567541.5747767857	650104.8314732143
323	314.0834406072443	7.726322727272727		600303.619047619	807411.1785714286	590862.9702380953	781522.8883928572	683564.1845238095	758903.3407738095	780039.6726190476	623173.3214285715	707740.8660714285	681514.988095238	714987.863095238
324	583.2561257102273	1.3028272727272727		598124.3277529762	627940.4758184524	969195.1205357142	584453.8837425595	988319.9970238095	624585.0431547619	637278.788783482	965492.3720238095	1016415.3363095237	619809.6557849701	642601.6669456845
325	699.4330412889137	0.654005		588021.2762276785	653561.7347470238	708704.6822916667	650454.5880766369	801364.5	592127.046875	0	765857.2202380953	680660.5070684523	638194.3381696428	785681.6875
326	233.89040925970485	4.9553439393939405		585387.9866071428	1078964.3928571427	664433.1979166666	948646.8779761904	719382.4553571428	911986.3482142857	752470.1130952381	797615.6875	716663.6979166667	730004.206845238	735161.7708333334
327	378.918813532049	13.544089393939396		584446.1220238096	538148.7857142857	441059.0580357143	467633.9285714285	458156.68452380947	460865.2529761904	491556.1577380952	418065.03571428574	536738.0520833334	505314.1026785714	433125.2693452381
328	792.8610950816761	1.5502181818181817		582119.0260416665	765042.4933035714	989922.3333333333	877954.7373511904	934127.1964285714	939698.7529761903	969019.2738095238	1038976.0148809522	883142.3035714285	802035.5319940476	922930.2931547619
329	378.9187663685192	1.9153363636363636		581716.2909226189	498273.80654761905	570415.7812499999	553220.5327380951	632397.4851190476	516899.5386904761	547328.3184523808	606779.2127976192	562392.3675595238	599895.6510416665	559480.7552083333
330	792.8610977834626	3.9172424242424246		574213.4866071428	488173.53125	854607.8273809523	590061.0625	737264.5625	660599.0535714285	731136.5297619047	818279.9375	765173.625	669955.4970238095	778842.0892857143
331	536.8843328302556	14.904665151515154		573899.8541666666	522092.1525297618	522625.5788690475	478333.7938988095	509838.94940476184	468065.38095238095	448921.5260416666	506633.9925595238	521897.3541666666	491957.1525297619	408740.2864583333
332	632.3188504305753	0.743419696969697		572521.119047619	584480.2659970238	567381.4761904761	588426.8809523808	627370.8766741072	519667.2273065476	545077.1397879464	788288.9077380951	560645.650297619	545056.4382440476	576118.8013392858
333	291.62917397238994	4.926192424242425		571104.4334077381	597330.8675595238	583800.0383184523	597685.1417410714	648837.2857142857	563950.892485119	598986.8443080356	707851.6607142857	572628.5905877977	589675.1197916666	586391.1878720238
334	316.9479328502308	1.9459954545454545		571098.8288690475	581419.4441964284	838368.5654761904	666665.9293154762	1018095.3273809523	677799.8482142856	732589.7328869047	1017362.0327380951	618617.1011904762	688068.7648809524	714421.0833333333
335	855.6609136408025	8.404507575757576		569393.2395833333	596684.3895089285	500653.31398809527	543902.4761904762	550960.3348214285	464800.80654761905	475909.2202380952	419022.2425595238	605691.130952381	512312.9270833333	470809.4903273809
336	792.8610895330256	8.747143939393938		564143.7842261905	519414.056547619	604692.1607142857	513233.6116071427	599613.2738095238	553711.7842261905	584796.150297619	589509.5119047618	611849.2261904762	531434.9122023808	604127.4360119049
337	290.89857184222717	0.6882212121212121		563339.2172619047	596529.875	420317.2827380952	513297.875	4678247.0	456517.01488095237	378501.1785714285	480027.00297619053	1.3389935E7	616667.375	437670.13690476184
338	552.3683140112248	1.172280303030303		562785.9553571428	563081.0926339285	691575.2842261904	828082.375	826242.2976190475	792805.0625	498028.6759672619	762442.0625	835780.3348214285	839047.125	810631.8125
339	212.88199227072974	4.933574242424243		562610.021577381	2196872.25	594208.1726190476	1453008.087797619	669971.8482142856	1250433.3824404762	800792.1294642857	672409.1369047619	700164.8288690477	836046.4084821427	852385.3705357142
340	452.92311096191406	1.5056121212121207		558322.5305059523	619436.3195684522	1002591.2529761904	673227.0933779762	870601.1116071428	707018.5520833334	726700.7764136904	1096292.5729166667	732056.3794642857	673848.8430059524	710104.0639880954
341	876.5770457874645	5.965063636363637		556766.3392857143	555009.78125	577902.7619047619	557129.625	579008.8125	545844.2090773808	516993.650297619	573103.6517857143	589425.3095238095	525680.2916666666	495702.73214285716
342	385.9389215437663	4.713107575757576		555661.0625	546284.0	650495.5625	552507.5282738095	587114.25	564432.4375	597744.75	637649.9375	583632.9375	616697.5625	643208.625
343	530.8658058860085	4.102950000000001		553455.4583333334	1180685.7023809522	656641.8779761905	923611.1458333334	747941.5773809523	721055.988095238	558294.71875	707102.1547619047	851771.1547619049	552060.9657738095	556843.1220238096
344	400.9093211780895	4.929030303030303		551511.5811011904	490968.0297619047	455788.5554315476	489541.8757440476	531596.3497023808	499239.5963541666	491671.36941964284	599625.0729166667	427395.2619047619	509419.4378720238	495903.1019345238
345	285.0316738359856	5.5742666666666665		544339.0773809524	525559.2827380951	506767.40625	532566.3125	540079.1488095237	555773.0	522716.65625	544230.3125	520813.71875	540534.7931547618	525075.224702381
346	285.0316231467507	6.060490909090908		544334.5282738096	519764.9404761904	472929.212797619	526035.1711309524	517444.52976190473	515281.8958333334	500653.4226190476	509403.8958333334	503898.27529761905	509958.89657738095	504058.8735119048
347	326.9035242254084	0.16773333333333332		541877.8340773808	311469.68210565473	505883.5029761905	399653.18749999994	472744.0342261904	406196.08928571426	471365.6979166667	483241.0386904762	482282.8035714285	494429.87425595237	512347.0803571427
348	930.6433937766335	10.308327272727272		541613.1164434524	762901.568452381	663074.3422619047	717513.7994791666	704616.3839285714	668624.4337797619	702040.384486607	660360.3273809523	737920.6011904762	650961.9200148811	650730.5725446427
349	856.6900551535866	10.645539393939394		536233.8577008927	632019.0016741072	609155.5	577420.7127976192	620871.9732142857	561263.6537388392	565842.1476934524	584756.8511904761	640115.7172619047	554844.255952381	546445.0035342262
350	462.87863714044744	1.2613590909090908		534862.452938988	245329.6359747024	174466.77976190476	239361.5212053571	217561.8869047619	222745.01729910713	184523.10472470237	178213.55580357142	247326.296875	282226.0509672619	196085.7005208333
351	285.0317091508345	4.731789393939394		532556.5282738095	508775.9642857143	549472.8630952381	529739.1502976192	528394.6785714284	509518.75744047615	526906.0892857142	574342.113095238	527815.0401785714	538482.318452381	509779.59077380947
352	562.3154158158736	0.6021060606060605		528915.6682477678	549117.1938244047	629284.6988467261	543694.8061755951	549846.3452380953	489857.7228422619	495818.8889508928	681447.8720238095	560745.5476190477	523468.32961309515	481486.2743675595
353	1014.791015625	12.090487878787878		526579.8616071428	515192.24032738095	551149.650297619	542592.0372023808	539110.0610119047	511586.8549107143	499414.2700892857	545588.1443452379	555364.2380952381	508869.29910714284	497739.70163690473
354	462.8785566850142	1.506901515151515		525635.0412946428	320894.80040922615	236979.4575892857	250600.32514880956	277191.7276785714	225992.5423177083	215581.1733630952	277828.7232142857	297298.21577380947	276597.83082217263	212603.5784970238
355	264.93451898748225	0.33572121212121214		524933.8841145834	936794.109281994	741018.6351376488	740057.492001488	701065.788876488	774395.6116071427	724351.8151041666	838536.1752232142	688833.3474702381	580316.7877604166	600079.5544084822
356	622.3341480601918	1.151259090909091		522839.19921875006	573427.6004464285	757498.2299107141	546799.1242559524	794376.3273809524	516951.1497395833	562526.9713541666	778235.2976190476	846970.2410714286	561680.1041666666	541543.5941220238
357	598.8536487926136	1.9407060606060604		521879.71279761905	462053.9613095238	309644.19642857136	359241.2901785714	377196.53720238095	312975.8742559523	259199.4650297619	368108.12946428574	409394.5148809523	319930.1339285714	291169.90327380947
358	829.6453469016335	8.475786363636363		521672.8645833333	534524.8444940476	419434.9404761905	452421.55803571426	453830.15625	467927.8675595238	465716.8035714285	391386.22470238095	534617.3422619047	435724.4025297619	405929.2857142856
359	706.5614124644886	9.420283333333332		516443.13206845237	577380.1348586308	445111.69642857136	538173.1796875	490382.42113095237	505510.90773809515	520345.29761904763	446091.3005952381	527313.9866071428	530202.2686011904	485802.31622023805
360	666.8414611816406	2.8321787878787883		514509.9769345238	693329.0535714285	409701.14880952385	519868.00297619036	528655.4866071428	403075.0275297619	301036.0930059524	437985.5059523809	571168.3095238096	369210.290922619	309336.4910714286
361	894.5487532182174	6.185256060606061		514319.34784226184	478543.11672247015	645313.125	470069.4205729167	646054.6994047618	450631.4244791666	441702.35732886894	571190.0327380953	663301.9702380951	417243.13188244053	445917.1525297619
362	442.89432040127843	13.213357575757577		511420.09523809527	487704.1644345238	524520.2760416666	519305.2760416667	587133.4538690476	512166.0126488095	482962.0632440476	546328.8958333334	550720.6830357143	510804.9069940476	514704.69642857136
363	238.858492937955	0.267280303030303		510395.55003720237	516231.98242187494	88048.72879464286	494026.65969122027	81229.92671130951	979060.4205729166	1283028.5225074405	3331223.0	2049474.8257068451	590066.0078124999	1102489.8136160714
364	314.0834540451015	6.872465151515152		506752.1413690475	594764.4427083334	505373.74851190473	566887.3095238095	769264.25	562806.6919642858	687854.875	559170.8125	722076.625	552814.9375	581115.0535714286
365	328.0992237437855	0.2018863636363636		505144.24999999994	448524.08630952373	525596.6726190476	510308.8266369048	436225.3601190476	546393.443452381	529774.3357514881	465854.66369047615	419170.2351190476	556693.3452380953	562007.1742931547
366	692.6211658824574	10.484901515151517		504859.5654761904	482658.2165178571	468544.2351190476	462316.3991815476	512773.4672619048	421700.1008184523	435354.64025297615	469129.6681547619	507730.2247023809	450014.64211309527	412550.0011160715
367	843.6611866344105	8.830751515151515		504710.8556547619	644247.8125	404246.4508928571	556037.1257440476	473888.162202381	507484.11718749994	497055.65141369036	422583.14136904763	477620.6607142857	446170.2366071427	462637.318452381
368	1064.8111960671165	15.285048484848483		504411.3080357143	410611.9553571428	462902.1979166666	441337.2291666667	451603.7276785714	456192.2373511904	446316.7276785713	457839.5133928571	444358.58035714284	458463.36458333326	447636.1473214285
369	328.0991197065874	1.2689287878787878		502619.003720238	526324.4166666666	646644.9672619047	580690.2671130951	549861.9568452381	546241.890625	591325.519345238	558016.919642857	479055.77827380947	547040.263392857	560336.8333333334
370	927.6798373135654	10.384654545454545		500197.3009672618	506856.9029017856	370385.35119047615	443159.61532738095	411122.54613095237	383131.2896205356	471968.17559523805	386492.09375	414293.45238095237	410143.05319940473	399686.7992931547
371	328.09932361949575	14.800842424242425		498880.8872767857	586079.3584449404	588097.0126488095	603759.5438988095	632964.2574404761	574022.6190476189	597570.1748511904	583534.0416666665	636180.2648809523	548889.9036458333	564071.509672619
372	310.93127025257456	13.545557575757577		496378.806547619	440862.15624999994	392853.90476190473	406091.1294642857	445362.8839285714	380880.09374999994	401651.6800595238	380013.85119047615	485671.23660714284	423101.87351190473	380591.2946428571
373	328.09915438565343	6.062259090909091		495551.55803571426	574089.329985119	707491.425595238	583934.5026041666	799943.8779761904	567973.0904017858	641181.5889136904	752391.0386904761	758627.8541666665	516769.9272693452	584309.7912946428
374	446.9061931263317	13.550325757575758		493655.52380952373	464061.67559523816	443057.85119047615	422265.56994047615	404392.08779761894	382511.88318452373	432843.8154761905	371807.0952380952	519624.16517857136	482833.74553571426	401687.8958333333
375	514.8936157226562	2.783287878787879		491976.76339285704	435361.8854166666	407785.9047619048	436506.7916666666	407676.9702380952	421009.5863095238	456739.8035714286	408916.23809523805	420070.70535714284	485010.19345238095	463310.119047619
376	705.5775701349431	9.737936363636363		484465.7604166667	470470.7659970238	421447.23958333326	468288.8701636905	481311.2410714285	433079.5174851191	415254.9088541666	450413.78125	501268.4032738095	438783.6063988095	409061.66815476184
377	285.03159401633525	1.0640575757575756		484077.9248511904	401234.5026041666	398178.17410714284	403670.6071428571	391634.64136904763	418286.0416666667	393415.5691964286	420326.5193452381	385085.2217261905	425993.55059523816	416443.8497023809
378	264.9343192360618	14.171996969696972		479042.2581845238	532574.3020833333	503265.06547619036	462855.8563988095	488445.85119047604	455005.07998511894	449554.76711309515	493774.40178571426	515148.41815476195	451706.57663690473	455574.62686011905
379	650.3659556995739	1.6720666666666666		478770.35328311013	460057.077985491	542625.8333333334	499295.0550130209	696814.8452380953	470464.0479910714	462429.343656994	726105.1726190476	705254.8958333333	510299.6761067709	783071.5625
380	378.9186983975497	1.5280893939393936		476739.0930059524	365349.2473958334	372537.8831845238	367686.5755208333	371411.3586309523	357207.92782738095	352368.9283854167	415995.7209821428	361148.07663690473	428538.7606026786	381222.60156249994
381	598.8534823330966	1.5215954545454542		476236.9166666667	337371.95907738095	246601.13169642855	289068.88876488095	295578.75223214284	253309.69940476186	210846.912016369	265740.2046130952	349355.7708333333	298300.35546875	232518.91164434524
382	316.8745935613459	0.24641060606060605		476066.16666666657	362314.5243675595	1462481.7602306546	741136.0141369046	802061.9215029761	921866.2342819939	860904.771763393	831742.3852306547	827330.337797619	753376.4888392857	1082932.3994605655
383	235.926193930886	0.20534999999999998		472557.78720238095	258495.69419642858	214839.97098214287	244279.70014880953	179130.70907738092	237196.3697916667	236266.75967261902	169423.46875	187357.85267857145	380922.1860119047	221465.91666666666
384	326.90330200195314	1.0704303030303028		472502.9702380952	152281.046875	102197.73046874999	112018.63411458333	115566.98995535713	114398.37351190476	104542.59151785713	98929.20647321429	158298.63802083334	176886.93601190476	105040.6800595238
385	271.01604355852857	9.716243939393939		469473.11309523805	567147.375	545774.75	575590.5625	930578.4375	536087.75	585623.9375	547688.9895833334	905737.4375	481433.65624999994	575384.375
386	666.8411803158847	0.5755909090909092		468477.10714285704	444779.10342261905	609176.5818452381	537378.3861607142	299025.28125	523669.8891369046	577524.7254464285	446181.7202380952	302847.9375	526913.409970238	573125.1205357142
387	264.9344087080522	13.210631818181817		465663.44494047615	453215.6607142857	426629.1703869048	427807.46502976184	505153.80803571426	560956.5625	402391.8489583333	495927.20535714284	482110.1502976191	422956.41071428574	420392.8258928571
388	285.0316019429789	0.8281075757575759		465165.1666666666	398533.89099702373	386657.92187499994	428178.1257440476	383476.26934523805	403008.17410714284	422049.47619047615	430004.53125	303554.56473214284	461021.4851190476	425823.9903273809
389	786.8441772460938	4.939131818181818		464895.3348214285	444048.4181547619	549759.5513392857	473444.181547619	512455.22916666657	473770.45833333326	524229.1264880952	572208.4925595238	514264.7507440475	504932.2477678571	530302.6681547619
390	1061.6795820756392	0.9732772727272728		463510.42299107136	497680.7704613095	606573.6108630951	546026.1636904762	692266.7247023811	489488.7079613094	458403.25427827385	765144.9077380953	552786.9546130951	474572.8051525297	511885.4877232143
391	928.8361580985774	11.393380303030304		462477.9910714285	473121.7410714285	580601.7232142857	530435.1875	542986.5208333334	537760.625	566944.4389880951	528609.3586309523	548681.6904761904	496764.37202380947	552416.6160714286
392	300.0678992153199	0.03356818181818182		461359.31101190473	558605.0446428572	485105.35267857136	481886.8154761905	342061.8125	472654.4226190476	395904.1413690477	398924.27529761905	336826.3125	598797.7723214285	389737.7648809523
393	524.2784701954234	0.6823621212121213		461347.94903273805	471720.0885416666	470896.1755952381	462418.6802455356	455169.0923549107	444796.9932570684	424464.6217447916	719365.912202381	518539.15625	744150.9375	717306.625
394	750.6242564808239	11.152556060606061		461110.10286458326	446430.80096726184	483580.03125	418581.46912202385	500450.7232142857	391903.1675967262	427397.08816964284	480332.4761904761	508105.0133928571	425609.61625744053	400564.2872023809
395	762.5091913396662	6.130480303030303		459593.39862351184	450228.3979724702	741417.7589285714	463766.5558035715	809924.8035714285	458877.50483630947	429531.8618861607	751122.9583333334	775212.4494047618	464890.4832589286	421355.78534226184
396	462.87845779187757	0.8100757575757577		458845.8136160714	265323.09375	166199.76153273805	167052.3753720238	151258.5513392857	265900.9375	163084.55496651784	213765.7276785714	179437.5625	242429.8943452381	160579.08607700892
397	536.8841192072088	14.407692424242423		456246.59374999994	477351.07589285716	453377.8601190476	429313.3526785714	481891.9449404761	417778.5744047619	409512.89211309527	471123.53720238083	505015.831845238	426266.3749999999	395650.7232142857
398	285.03153136282253	4.929030303030303		455035.3869047619	497277.41889880947	430136.4791666666	534181.7321428572	499662.28869047615	469347.8452380952	473384.09226190473	472304.17113095237	408319.2194940476	532678.4375	449573.66889880947
399	696.6524935635654	11.570816666666666		447594.3247767857	381295.7994791666	448845.1101190475	386059.5327380952	458809.28273809527	375044.16108630947	352614.60937499994	452827.79464285704	460557.4598214286	415501.12872023805	378445.3175223213
400	271.0159440474077	6.58890909090909		446696.57886904763	395877.8980654762	406000.88988095237	445725.5446428571	461620.53571428574	410235.28720238095	448542.2633928571	443690.09970238095	443831.7514880952	425334.73214285704	454405.20833333326
401	829.6453441273082	8.27615303030303		446128.4389880952	432721.1566220238	348727.6443452381	449419.53273809515	443595.16964285704	394586.46316964284	407009.13988095225	310147.7098214286	472796.96726190473	377898.12723214284	404836.01153273805
402	708.6525767933239	11.521271212121212		444548.9298735119	398342.1223958333	470067.86904761905	418237.00623139873	505957.1220238095	391031.38206845237	401071.5944010416	498485.30208333326	491939.7008928571	426360.497953869	374615.4633556547
403	672.8601823286576	4.933104545454546		443692.07924107136	365753.69531249994	409176.80877976184	383252.69866071426	408525.5714285714	375593.24851190473	357998.02269345237	369651.2604166666	343541.7135416666	392433.7215401786	394739.7083333333
404	285.03162037242544	14.164677272727271		442141.93601190473	418631.5744047619	322749.86904761905	385447.0520833333	378443.4330357142	394068.0171130952	381167.1488095238	385549.91220238095	371578.95238095237	383431.48809523805	367607.2886904762
405	316.8743924227628	1.2596651515151516		439087.65606398805	173483.88504464284	108637.93452380951	148488.5982142857	128157.02046130953	139814.3062686012	127375.09951636904	120850.04092261904	176815.94903273808	209514.20572916666	134010.92708333334
406	666.8412669788707	1.5695651515151512		436583.3206845238	304278.11253720237	227062.04687499997	244129.5089285714	265104.9233630952	228613.27678571426	200674.4895833333	231789.75744047615	325785.8526785714	261444.22991071432	225321.14732142852
407	925.6641068892045	9.338657575757576		436245.7077752976	413707.1860119047	389214.23660714284	424681.9877232143	400190.93303571426	411633.2135416667	425396.7438616071	381121.25595238095	395040.8913690476	396490.81436011905	392028.3638392857
408	724.8733575994319	13.555950000000001		435617.8303571428	417011.55133928574	456205.22916666657	418925.30952380947	434008.25148809527	358480.7775297619	424321.4732142857	416532.5877976191	498554.23809523805	409128.89136904763	357339.7410714286
409	394.8906014578683	2.8400333333333334		432962.98363095237	610998.0744047619	268238.4449404762	428205.8995535713	346024.88095238095	307790.2135416666	0	308997.15625	401096.6398809523	279602.73139880947	260945.296875
410	504.93694374778056	4.926451515151515		432898.546875	447741.6156063988	431673.71875	433761.15066964284	418875.5550595238	395249.2663690476	459740.1772693452	401243.6666666666	387525.0133928571	479325.72358630947	456556.33630952373
411	368.96181557395244	4.929030303030303		431806.5959821428	401895.005766369	384993.40848214284	418126.23139880947	383166.55803571426	374780.7354910714	425956.9795386905	402063.7604166666	401038.3697916667	431759.80859375	437877.92931547615
412	378.9188201904297	13.212851515151515		431317.3169642857	430985.77901785704	469679.47098214284	469734.56473214284	553241.4791666666	563095.1875	428571.95238095237	561203.125	559112.3392857143	483415.6488095238	449779.3973214286
413	233.8903350830078	2.8233015151515155		430529.74181547615	659806.7291666665	469680.25744047615	585049.9791666666	546370.8437499999	522854.3571428572	438025.2775297619	539485.0982142857	548953.8452380953	446958.83928571426	439064.61086309527
414	598.8534074263139	1.2784196969696966		429219.9791666666	237344.07626488092	185598.4895833333	222832.73976934524	227035.7224702381	223643.87853422615	186127.63913690476	207922.4174107143	249794.64508928568	284943.51395089284	202100.18452380953
415	462.87863714044744	1.9397984848484848		425824.03124999994	402779.80208333326	269739.7529761905	297204.61830357136	338466.54761904763	283192.6525297619	238750.7619047619	307903.60119047615	348401.84226190473	288540.0349702381	237621.2306547619
416	717.520116632635	3.381131818181818		425641.9021577381	372822.1733630952	474155.1130952381	381705.7998511905	458455.53125	361631.3802083334	409888.7511160714	465150.019345238	457836.40327380947	423813.14062499994	432872.2196800595
417	233.89043079723012	1.2596651515151516		424393.11011904763	562833.7827380951	394896.02976190473	489308.00595238095	411606.65625	468238.92708333326	387640.82142857136	378972.18154761905	416333.11160714284	456227.7336309523	408151.5386904762
418	328.0990836403587	0.6126606060606061		422383.3407738095	466671.96279761905	564897.4151785715	471147.31770833326	473604.9241071429	502684.68526785716	515838.0327380952	480245.18154761905	404313.54389880947	475316.38988095237	508415.71875
419	514.8941151012074	14.903834848484848		417524.03348214284	407312.1309523809	411708.70535714284	401359.6279761904	411631.43601190473	377201.67113095237	387002.046875	369318.0416666666	425906.9300595238	412936.65401785716	360838.6651785714
420	792.861386385831	5.683306060606061		417128.9382440476	400030.7447916667	668574.2232142857	447079.2044270833	610473.1875	434082.10788690473	521355.61160714284	621338.3244047619	595083.5386904761	437931.3895089285	534896.7358630953
421	980.7709295099431	11.861460606060605		417011.38913690473	414832.30877976184	382850.83928571426	403250.15550595237	390455.15625	397028.21502976195	407060.6845238095	386735.3839285715	384701.95684523805	401788.18377976184	403943.2046130952
422	812.5824057839134	6.878657575757575		416775.9947916666	484641.0461309523	304610.1458333333	428515.86383928574	441054.7886904761	433601.1391369047	329960.7827380952	275635.08407738095	495579.0163690475	358797.015625	362411.2105654761
423	204.969970703125	13.213927272727274		414385.75148809527	433455.484375	411546.67559523805	417217.62276785704	493802.0565476191	416459.51190476184	384988.9248511904	468432.8110119047	444506.53869047604	402310.18452380947	398708.7931547618
424	290.9473405317827	4.929030303030303		413586.8058035715	351589.8351934523	403603.9196428571	425444.95256696426	449064.625	421531.0639880952	444227.3333333333	458772.1145833333	397260.7678571428	419914.69884672615	389764.0807291667
425	666.8414426279741	1.8374227272727273		412780.80264136905	328573.4389880952	238429.734375	249184.64620535716	276947.4375	229485.96875	199532.92410714287	255419.1875	319483.21875	252470.20535714284	205210.02046130947
426	442.8942390429727	13.538345454545457		408903.0059523809	355053.27083333326	290052.46875	228236.15625	355120.30952380947	332264.8125	356452.65625	305454.65625	401237.74851190473	370315.3876488095	317159.71875
427	300.0678045099432	5.758469696969698		400348.5014880952	246823.83556547613	266773.0431547619	271340.62425595237	269422.57589285716	274614.52306547615	236217.6058407738	271931.2901785714	276263.83184523805	282629.8370535714	308899.2935267856
428	238.8584624612418	0.4045516666666667		398693.0494791666	233656.8835565476	404788.28125	262887.0504092262	179449.8119419643	293682.4375	0	275766.7358630952	324906.78125	432821.875	315254.375
429	986.7588140314275	11.393489393939396		397793.24590773805	408843.8467261905	366807.9285714286	400376.6160714286	375001.1592261904	380465.8943452381	384066.2938988095	382582.76934523805	383255.05505952373	402536.9977678571	379506.24627976195
430	452.8496502449216	0.4395863636363638		394177.1168154762	261052.05431547618	396432.9095982142	295936.1748511905	246224.81212797613	289900.3366815476	320338.71875	266457.3229166666	344947.8776041666	359154.86904761894	300942.34375
431	204.97018016468394	14.169104545454546		393593.6428571428	439132.14955357136	420556.47916666657	395038.1875	447653.400297619	384196.77566964284	395414.90848214284	429781.1041666666	438027.4017857143	422364.0625	395446.75595238095
432	210.88429537686434	2.7678560606060603		391526.87351190473	1052991.4791666665	333704.2425595238	769033.8526785714	437934.6428571428	616869.2648809522	413679.6696428571	432810.5907738095	450244.49851190473	470362.99702380947	427045.0989583334
433	918.5487920587713	5.867237878787879		389760.6530877976	400342.9652157738	552934.4776785715	411918.0824962798	509008.5505952381	401874.73251488095	419497.1527157738	528837.9836309523	507289.9032738095	401476.41294642864	415959.4085751488
434	446.9061473499645	13.213927272727274		387599.9014136904	378048.4947916667	372875.7604166666	382142.87946428556	481964.09970238095	368012.2901785714	365670.8545386904	459555.57142857136	451883.67336309515	371670.5598958333	385931.06473214284
435	291.6287772438743	13.549710606060609		387168.0267857143	366094.6324404762	330757.2529761904	349321.66815476184	354109.0714285714	332793.62648809515	337171.06324404763	333762.18005952373	384838.9166666666	359017.1860119048	324452.5632440476
436	242.94400163130328	13.926051515151515		386636.1056547619	391238.2916666667	382986.4479166666	405228.1488095238	424810.55952380947	398845.3794642857	366494.4866071429	402640.0342261904	434865.34226190473	387499.6436011905	382611.57589285704
437	900.7079023881392	10.98105909090909		386505.5809151785	452233.4118303571	458779.0520833333	435752.04055059515	443447.9300595238	378418.2507440476	393892.6372767857	451387.40922619036	468465.3720238095	394467.73883928574	367028.017485119
438	316.8743261163885	1.0791969696969697		383472.9222470238	117346.76218377976	132508.35611979163	203410.203125	140454.3865327381	116929.39955357142	116590.5827752976	139303.4497767857	199109.84858630953	283948.90625	124968.93284970237
439	242.94401827725497	14.411821212121213		382432.03125	377880.4538690476	405666.5133928571	373837.6175595238	413054.02827380947	357477.91443452385	355513.7552083333	411024.38839285716	402480.5863095238	363463.3586309523	353700.03497023805
440	650.8690363896358	1.8956393939393938		381236.9821428571	365447.75	456406.8660714285	397171.12202380947	419814.2782738095	389166.52976190473	399071.2380952381	438350.65625	437144.96428571426	415907.9776785714	412990.20684523805
441	650.8692155317826	14.899683333333336		380611.85714285716	402151.5580357142	397835.21428571426	376449.3467261904	416436.8943452381	356680.01934523816	411494.5803571429	388736.7574404762	422325.31696428574	404969.64955357136	353706.64955357136
442	650.8688354492188	1.5626393939393937		375405.1761532738	369815.9864211309	420974.6770833334	408920.48000372027	386371.6949404762	397172.5926339286	442736.0825892857	378491.0342261904	389544.8013392857	409148.15848214284	431034.71800595237
443	1064.8111738725142	14.781377272727271		375072.9791666666	297269.03869047615	323830.07738095237	313644.12499999994	321759.55059523805	321231.07142857136	328157.17559523805	315094.89880952373	302648.11904761905	330884.8571428571	333943.7953869048
444	928.836034601385	2.7963515151515153		373887.32068452373	356469.2864583333	650440.8422619047	424444.5491071428	638272.3571428572	466176.77976190473	539147.5014880951	666535.4642857143	601850.4732142856	494446.53124999994	562834.7812499999
445	650.8688049316406	14.166928787878788		370580.3936011905	420114.96874999994	432696.65327380947	419638.4657738095	460817.2589285715	410918.9769345238	388292.64285714284	409796.48214285716	443219.3482142857	387754.74553571426	392064.9025297619
446	758.5928594415838	9.462034848484848		369656.6279761905	386305.98883928574	289849.7708333333	382865.09002976184	307469.0223214286	357282.37723214284	371601.21875	292628.2619047619	323484.57886904763	336269.47023809527	334319.6290922619
447	536.8843245072799	1.921162121212121		369604.3035714286	471124.99851190473	489936.9925595238	422492.634672619	466849.2038690476	437440.603422619	394555.75520833326	452014.8035714286	438329.08928571426	423784.50148809527	412410.86681547615
448	233.89042413701452	1.5762574074074072		368435.0863095238	0	335388.15625	0	345041.9776785714	424361.15625	368926.75	357661.9032738095	344693.33333333326	397860.21130952373	342275.875
449	595.4952198375355	2.882260606060606		366350.6644345238	372839.4107142857	389277.40327380947	400076.1473214286	388719.64285714284	372216.7008928571	353479.35863095237	389216.3348214285	393745.1770833333	384464.3660714285	374139.3958333333
450	928.835693359375	13.779278787878786		366031.5892857142	368869.0327380952	356378.1785714286	342013.43898809527	373317.12351190473	355277.23586309515	365420.6011904762	379264.33928571426	413965.23363095237	360442.8452380952	372986.03720238095
451	316.9478732022372	1.506221212121212		365599.1726190476	418184.80357142846	605954.5558035714	441079.38392857136	514876.3742559523	431703.02343749994	418872.4122023809	616837.425595238	474426.54241071426	417479.5677083333	434784.3854166667
452	242.9441382668235	14.168563636363638		363928.6778273809	371867.9122023809	394456.82738095237	344009.0818452381	426536.2961309523	344875.9441964285	347723.6599702381	389432.2857142857	402348.36458333326	365310.6569940476	343222.2492559523
453	1083.6639329434126	0.7536030303030302		362541.0906808036	381907.4246651785	654351.625	395716.44452194934	402076.0982142857	656439.125	6560.98486328125	651044.1681547619	581679.4375	708361.4375	373504.9914899554
454	634.3339566317471	1.007328787878788		358857.1095610119	368467.9635416666	443141.47581845237	365572.0433407738	486090.3869047619	346321.7730654762	332767.08947172615	463027.3541666666	450144.44084821426	339741.97265625	341811.5790550595
455	593.4795227050781	2.4413303030303024		357548.5104166666	382292.8333333333	409001.86904761905	376525.93303571426	398245.8348214285	384591.3928571428	347486.54613095237	405167.93303571426	409257.24404761905	381866.9821428571	384187.1056547619
456	271.01595930619675	7.765224242424242		356775.42485119053	413785.2931547619	365282.38392857136	391090.31845238095	420591.0535714286	384678.6622023809	424437.9300595238	393855.39285714284	416552.25148809515	369752.46726190473	390186.8586309523
457	724.8735656738281	1.9234984848484848		355604.3837425595	361289.9092261905	506916.3936011905	415908.74441964284	506793.8050595238	448939.4055059523	415637.9884672619	510275.9181547619	464667.67410714284	419176.77678571426	459851.1276041667
458	812.5461481267756	5.59529696969697		354168.2462797619	415363.16201636905	513531.12202380947	386331.1722470238	520082.55208333326	401374.85305059515	372056.0653831845	523907.18898809515	529223.3764880953	383910.7116815476	387042.7017299107
459	913.664267800071	9.916713636363635		353239.93694196426	382341.3738839285	326243.10119047615	373794.28311011905	341236.2514880952	342587.7961309524	354278.2686011905	342627.23363095237	351052.01636904763	330343.40029761905	347689.64434523805
460	326.9032537286932	4.927015151515151		350927.1194196428	846986.0628720237	284914.13467261905	531731.6908482143	408567.2180059523	417623.34747023805	300385.9386160714	396392.4188988095	390647.1432291666	349118.6586681548	391059.0472470238
461	264.9345148259943	1.9459954545454545		349186.0565476191	440128.21279761905	416229.19717261905	351912.5476190476	490815.79166666657	370438.6748511904	352651.3489583334	480538.67261904763	321326.59374999994	363731.1421130952	353052.71205357136
462	514.8936545632102	1.2760621212121213		348330.8973214285	295913.1969866071	310563.7213541666	320797.4479166666	354845.39490327373	307124.9047619048	316400.9142485119	346679.43898809527	308797.3257068452	364728.1412760417	327061.40476190473
463	204.97008583762428	13.924225757575757		348118.98511904763	342967.37723214284	338037.40029761894	346836.5602678571	403009.17559523805	340828.50595238095	315829.1726190476	361724.9494047619	448857.7113095238	333664.5691964286	331487.9278273809
464	233.8902948552912	4.107363636363637		347831.5416666666	751964.519345238	456410.4255952381	612677.8854166667	500549.4717261905	575540.7678571427	501682.2351190476	512223.81994047615	478398.6785714286	434394.41220238095	475055.3184523809
465	233.89040305397728	5.680365151515151		346838.7604166667	777849.5952380951	521562.6845238096	699204.3095238095	547549.3586309524	610892.9910714286	522008.5520833333	535043.0788690477	508646.462797619	481974.5848214286	522381.4851190476
466	732.5773870294744	9.519866666666667		345783.2581845238	306805.5513392857	285522.1934523809	296725.17671130947	321445.29464285716	264040.84300595237	289412.3402157738	283689.5885416666	325499.9910714285	295496.5122767857	264892.7730654762
467	656.8858462144228	0.41526060606060605		342347.19959077373	681222.0625	677355.0625	457782.25930059527	573356.052641369	378046.7838541666	401138.42113095237	647888.4657738096	585422.2038690476	393446.1802455357	368403.72061011905
468	899.6482571688565	9.41825303030303		341819.2903645833	356234.21186755947	249262.4590773809	337915.20907738095	295491.0014880952	323834.2842261904	320510.77976190473	258624.54092261902	310331.1391369048	320791.62090773805	311383.2745535714
469	462.878681529652	0.2092863636363636		341348.22172619053	195381.41564360118	362192.76413690473	257614.1830357143	284825.4067150298	245612.87797619044	291718.50595238095	310903.3608630952	316271.640625	309505.2738095238	311051.91973586305
470	692.621054354581	10.324009090909092		341290.60342261905	562364.1875	390613.37351190473	382331.1339285714	410650.9285714286	359583.0457589285	381551.14378720237	391637.66369047615	434846.7976190476	374344.9194568452	353490.51599702385
471	328.0990839177912	0.8188151515151515		340778.0997023809	318292.8917410715	384143.9532180059	297187.9151785714	374627.66815476195	419036.75	348027.56845238095	444624.6488095238	306129.4873511905	334702.4520089286	351213.05431547615
472	677.5459816672585	8.670745454545454		340702.0714285714	327263.7667410714	231615.19568452376	309687.23288690473	281919.2232142857	273662.77976190473	276026.5825892856	250985.89136904766	319065.69940476184	272037.8311011905	267350.60230654763
473	204.97005393288353	14.411998484848484		337937.2738095238	330495.7611607142	352788.2507440476	319727.693452381	382994.2946428571	319796.6421130952	301511.2477678571	386443.9880952381	398910.6488095238	349193.5260416666	299289.5691964286
474	557.458085493608	4.462025757575757		337838.5245535714	320649.7477678571	386208.3229166666	354094.53050595237	382180.5535714286	324910.0491071428	344669.5952380952	383618.3943452381	364421.46875	349314.5915178571	331922.6748511905
475	300.06781283291906	1.7612530303030303		336730.8883928571	234129.40848214287	211980.66592261905	223925.2034970238	204560.59970238095	233277.6525297619	190718.45275297618	201137.18154761905	179062.25446428568	231681.17075892858	216667.77232142855
476	431.087475617949	10.529016666666667		336584.3556547619	56975.56622023809	12149.025390625	64166.2109375	35939.18359375	76725.20126488095	37926.76953125	44130.58203125	31263.810546875	159578.3407738095	48305.05859375
477	780.6345880681819	10.815560606060608		336239.2682291666	286672.24609375	296579.4642857142	262462.9068080357	313491.8779761904	247127.59728422618	263328.4168526786	300003.1488095238	307445.3526785714	298925.7743675595	266212.69521949405
478	224.80435897364762	1.9550378787878786		335957.7001488095	327481.85639880947	234683.79427083337	345485.5915178571	483897.89434523805	333851.921875	311959.1168154762	547404.4791666666	502180.27529761905	399419.90625	401933.46875
479	369.1744113078261	0.320805		334543.4195498511	544173.4375	591614.5	550288.875	563647.625	537590.25	0	525528.7578125	538496.0625	549715.9375	549228.3125
480	394.89066938920456	4.107078787878788		332561.79538690473	707809.494047619	366234.7708333333	539436.1815476189	421216.4270833333	426076.31845238095	305521.9665178571	415232.6354166666	524136.12351190473	334565.0446428571	304405.5505952381
481	1008.8018993030895	12.483757575757577		331656.12983630947	308746.68638392864	365624.47619047615	323366.15234374994	400418.52529761905	323944.71874999994	316265.9771205357	371530.1636904762	390090.74553571426	321247.9853050595	305518.9378720238
482	378.9187857887962	14.166354545454546		331474.2273065476	333214.5416666667	357608.8110119047	330347.22470238095	365167.06845238095	322323.50706845237	304568.37425595237	349363.38244047615	369261.73809523805	343612.9434523809	323764.3218005952
483	592.3630898215554	1.078628787878788		330259.96716889873	318415.8831845238	404109.04873511905	344134.7894345238	498646.7552083333	291823.9313616071	310342.8426339285	489163.5788690476	533117.8422619047	324684.4479166666	303860.0130208334
484	838.5979947176846	6.924783333333334		329511.18452380947	362148.4925595238	251377.68601190476	273223.1793154762	328318.4776785714	271857.59709821426	262282.2124255952	244112.10416666666	348654.18898809527	274093.0	215694.31547619047
485	859.6925567626953	10.21212878787879		327938.4278273809	321436.9209449405	360884.125	313460.8108258929	365445.50148809527	309900.94540550595	349542.9895833333	347403.6994047619	373167.14434523805	430131.84375	430710.84375
486	852.5771012739701	6.6089242424242425		327393.2224702381	358999.7120535714	259692.2819940476	338232.5699404762	308770.6458333333	287097.3415178571	292715.08928571426	257459.54315476192	346436.3541666667	285692.7537202381	297539.73660714284
487	775.5982555042614	7.198801515151516		326616.52157738095	400554.9497767856	212134.10044642855	413964.5985863095	417593.96800595237	393833.6822916666	323746.97507440473	215363.5122767857	457444.1071428571	422763.375	300737.9447544642
488	240.85571616587012	0.28076818181818175		325215.29780505947	878147.625	3146226.25	871293.25	1547748.875	613298.290922619	802407.6031436011	2122586.0	2268069.0	376962.4838169642	715161.4255952381
489	824.5462480024858	5.087689393939393		324809.88802083326	334473.37723214284	385019.2659970238	343928.3452380952	403022.35267857136	317516.9166666666	332430.5677083334	429305.98214285716	397243.66964285716	335220.58519345237	338215.1495535715
490	431.0875036163804	10.224466666666668		324798.3519345238	0	12303.1640625	64308.5546875	35314.484375	65660.1171875	34557.015625	40938.73046875	31717.01953125	158638.60453869047	37528.26171875
491	786.8443964177912	14.924851515151516		324765.0662202381	368114.82589285716	386535.45833333326	352114.7857142857	410735.75595238095	315660.71875	360591.3824404762	373960.83184523805	396735.1071428571	358060.8020833333	323813.25595238095
492	762.6242564808239	10.66014393939394		321022.6287202381	286324.59988839284	310689.05431547615	292317.4468005952	328447.01934523805	276063.09151785716	272851.73846726195	316885.2038690476	329855.7380952381	290537.98921130947	274261.0353422619
493	400.9094224409624	1.944518181818182		319651.8802083334	411583.9694940476	433606.8675595238	383277.23214285716	443378.6443452381	384783.56994047615	368447.37723214284	435940.3199404762	338529.37276785716	384812.89657738095	354147.4754464285
494	786.8442244096236	2.8309924242424245		319358.43712797615	250244.3154761905	364572.6011904762	298216.54464285704	347837.9032738095	304235.31733630947	313473.69345238095	350269.1026785714	367651.11458333326	329657.36755952385	322473.0133928571
495	431.0874613757273	8.996460606060607		318399.4464285714	63194.86328125	10121.04296875	67438.765625	36354.00390625	80554.90773809524	34316.44921875	50125.8828125	29429.20703125	150328.734375	54901.95703125
496	922.6925825639205	9.962504545454545		317367.3792782738	348397.636625744	326991.0907738095	331520.00892857136	371185.17410714284	303640.2524181548	310784.06436011905	342441.2708333333	357515.9970238095	315774.28050595237	302457.69698660716
497	271.0159412730824	6.83085606060606		315098.5208333333	361516.8511904761	306055.6904761904	358147.92113095237	366807.61160714284	349265.75595238095	360205.63244047615	308618.90029761905	358524.43154761905	339501.4464285714	333163.3869047619
498	792.861381135705	5.103830555555556		314964.3809523809	0	628163.375	0	768464.1875	0	0	1320344.75	731724.6875	340690.61458333326	0
499	233.89036331176757	0.6266166666666667		313835.5528273809	383943.31919642864	375943.3869047619	403539.7113095238	705475.4434523808	357273.07738095237	342956.900297619	410283.82738095237	0	348384.74032738095	355452.49553571426
500	802.5623506488223	6.219569696969697		313791.415922619	306104.65625	294719.90625	309566.34970238095	347046.53125	246077.703125	259378.4791666667	290607.6666666666	386737.4360119048	239505.49999999997	237629.96763392852
501	271.0159808573366	8.274507575757575		312490.8125	388803.4375	365918.1339285714	384079.34375	385149.71428571426	363905.98511904763	385175.2931547619	354869.2797619048	400080.51785714284	322057.21875	349747.20535714284
502	300.0678322366822	10.21794090909091		312348.62351190473	203406.5	185733.1882440476	208696.796875	183130.41294642858	204030.21875	196765.8013392857	189274.90327380953	179075.0	230087.14025297615	233976.71875
503	928.835712779652	14.32087575757576		311462.2470238095	319092.1666666666	444539.2678571428	301914.6019345238	410595.75148809515	330276.9025297619	328043.46205357136	403349.96577380947	433038.4285714285	313640.9583333333	326690.8958333333
504	396.891097053649	1.0962		310791.43898809527	207882.73809523805	273270.53459821426	284102.3125	254629.8125	200146.9229910714	247085.109375	253572.7581845238	277550.28125	329741.65625	228468.05319940473
505	310.93125221946025	13.921596969696969		310335.77380952385	278335.8258928571	272322.51488095237	298236.03497023805	315451.5446428571	296780.01488095237	279905.8139880952	306354.6800595238	345944.5729166666	287085.0550595238	294942.11383928574
506	504.9368191704201	13.358445454545453		309850.953125	284478.2924107143	260250.734375	292235.73363095237	311587.46874999994	261699.3125	303673.5625	275741.78125	354283.24851190473	269605.7604166667	312592.03125
507	457.07823458584875	14.89920303030303		309822.3526785714	259715.82142857145	283568.48437499994	241308.94568452382	269429.3995535714	234398.87909226186	238365.12239583334	272863.9188988095	315188.1488095238	274289.2585565476	206669.21912202382
508	400.9093232238041	13.51886515151515		309267.2172619048	252964.75	210303.4620535714	271055.03125	215142.35788690473	225480.34375	226156.67485119042	193182.15252976186	261677.2745535714	275157.46875	211640.21875
509	271.0161313143644	0.21653333333333336		309262.9389880952	233571.69308035713	307930.98511904763	273161.32217261905	297837.88913690473	271815.2842261905	277260.1532738095	321932.3523065476	260516.0208333333	281895.8415178571	302121.7336309523
510	724.8736936010496	14.880478787878786		308612.42931547615	275145.66220238095	291304.2857142857	262680.34375	321886.8050595238	263115.7261904762	270842.87499999994	289015.8936011905	289721.8095238095	291485.6927083333	265009.2254464285
511	671.4020103380686	0.5392849999999999		307350.7130766369	390079.53125	358976.44568452373	276517.2452566964	431760.46875	251964.36328125	0	375425.7217261905	382546.9395461309	355268.8125	325237.65625
512	290.89872272838244	0.2024712121212121		307090.9196428571	554206.6875	424031.46651785716	468678.7459077381	363076.34709821426	448970.71428571426	417631.26934523805	355639.087797619	385157.83035714284	361816.1149553571	404257.02948288684
513	845.6769603382457	9.7307		306668.3139880952	316476.0763578869	289861.38616071426	320067.49460565473	309358.8318452381	278791.18443080364	289157.91322544636	291106.1592261904	308122.8675595238	272885.2261904762	292361.90438988095
514	894.5486505681819	5.538731818181819		305741.19512648805	290345.3911830357	371864.81696428574	310907.57105654763	382781.5163690476	296766.0334821429	299050.90959821426	382949.44494047615	350888.4538690475	311102.9791666667	319194.22265625
515	1064.811687519024	15.548072727272727		305709.9337797619	305861.0022321429	385600.3363095238	302521.125	330303.25446428574	286676.6480654762	300271.0587797619	354045.150297619	345722.5342261904	295431.96726190473	318838.1688988095
516	873.7085571289062	10.65189696969697		305533.83835565473	320583.783203125	292277.4479166667	318972.5055803571	298878.4925595238	288782.72656249994	284230.7191220238	297706.7470238095	297240.26190476184	283176.18647693447	281828.8962053571
517	431.087532554354	6.057649999999999		303426.46893601184	61331.4921875	11112.626953125	54648.6171875	52839.70182291666	74199.53701636904	32350.474609375	53776.05803571428	41646.78515625	162134.328125	35517.23046875
518	924.6762667569247	10.646133333333335		303236.7847842262	291488.95498511905	279618.46428571426	273842.8890438988	302660.4895833333	264372.8424479167	272397.0863095238	295245.5223214286	287453.2529761905	267032.78115699405	263719.58128720237
519	883.5356944691051	5.6828318181818185		301807.32217261905	281215.0152529762	341393.9851190476	304605.69382440473	339437.8660714285	308513.75595238095	305678.5379464286	347307.04910714284	319735.74404761905	310361.14099702385	307988.7983630952
520	828.6585415926846	9.72360303030303		301332.4501488094	326039.08686755947	298365.3869047619	328457.541015625	325471.61160714284	275075.9053199405	292953.982514881	299539.8757440476	317929.2455357143	281834.8307291666	279511.9732142857
521	310.93130909312856	14.167457575757577		301186.7771577381	310580.96875	312955.06845238095	281537.6331845238	336544.94196428574	285347.69345238095	289924.6726190476	322524.90773809527	345755.1026785714	286921.9657738095	277763.24181547615
522	859.5354447798295	5.6822409090909085		299024.58203125	303049.0052083333	385103.4092261905	326550.1071428571	369869.5580357142	308198.9787946429	305606.7760416667	380273.8244047619	380110.81398809527	327992.2503720238	332510.44866071426
523	964.7747442072088	12.195022727272727		297932.7496279762	295770.3214285714	358824.8630952381	304340.3173363095	353003.8541666666	297841.7351190476	286091.31622023805	347614.1235119047	367031.78720238095	320776.79910714284	321936.51674107136
524	750.5453463467685	8.149869696969697		296869.79278273805	358226.2395833333	259807.88616071432	287098.79501488095	295814.2857142857	271964.8318452381	242024.80245535713	195930.37499999997	363967.5238095238	268072.16480654763	260715.79613095234
525	746.6295970569957	11.109477272727274		296478.28720238095	277610.3013392857	297516.98139880947	278945.9144345238	320828.05803571426	276133.07886904763	261161.21837797613	324591.0119047619	342488.03571428574	282965.8061755952	249486.80357142858
526	928.8357233057685	4.965513636363636		295866.63616071426	208705.62313988095	468033.96875	288167.4494047619	370675.3244047619	274188.72991071426	333535.47730654763	429033.9642857143	363891.7016369047	294989.2299107143	322517.4040178571
527	813.5388461026279	4.735781818181818		295664.0691964286	267987.47079613095	331001.0104166667	295040.3683035714	318588.55059523805	279035.2885044643	287662.54482886905	349965.4464285714	305335.7336309524	295763.25632440473	297349.1579241071
528	328.0991280295632	8.232595454545454		295333.9427083334	374003.4285714286	342788.50446428574	410333.09374999994	413689.9538690476	386374.00148809527	408251.29464285716	332862.7931547619	436166.62053571426	312689.4270833333	390412.9479166666
529	960.7444319291549	11.348810606060605		292591.76339285704	314740.49200148805	329982.37053571426	299947.85621279763	349310.46726190473	265396.0109747023	275230.17410714284	345188.150297619	355846.08779761905	291169.2327008929	274521.45265997027
530	514.8934577632413	0.10457037037037036		292413.21875	0	36350.78515625	0	30933.326171875	23340.400390625	99988.515625	29378.41796875	34029.56640625	257821.3147321428	33787.9609375
531	212.97940982526214	0.020575000000000003		291671.22098214284	0	274491.25	0	257417.03125	356708.45386904763	238225.34375	0	253250.484375	404291.2291666667	299486.0
532	824.5459927645596	4.615563636363635		290525.53050595237	303325.1238839285	378790.34226190473	311713.2075892857	384853.80803571426	309658.5846354167	280474.62574404763	383025.0476190476	364448.7157738096	305983.46502976195	312246.1781994048
533	926.7236217151989	11.049604545454546		288569.0481770833	352360.03645833326	339846.5550595238	323610.20163690473	338219.27976190473	289288.11328125	303782.74925595237	347476.5431547619	342547.1577380952	310244.3511904761	284649.638764881
534	594.3786732066761	1.4453030303030303		288527.23204985115	311938.31343005947	380525.27157738095	281364.4069940476	449842.9895833333	291151.69777715765	287724.7278645833	439187.3958333333	494770.7633928571	296584.5806361607	282939.9248511904
535	469.91323674189584	13.203739393939395		287990.0558035715	266956.17373511905	278904.67931547615	265602.625	270347.82886904763	272413.34375	285414.59895833326	286367.26785714284	283808.51264880947	269535.4970238095	290958.38839285716
536	210.88429190895775	4.0995454545454555		287707.1510416666	1022586.538690476	388025.0505952381	725191.0297619046	454710.6026785714	612194.5625	426455.51116071426	418737.2529761904	452864.9226190476	386753.6845238096	420604.60119047615
537	990.7911210493608	12.250116666666667		287636.0550595238	288917.41741071426	294838.2306547619	280831.09375	292635.0148809523	264654.5357142857	269808.7120535715	291014.9241071429	302355.79910714284	285942.1711309524	253341.0282738095
538	1016.8065962357955	12.677115151515151		287407.1175595238	284373.703125	309737.2477678571	287392.05543154763	336584.02529761905	268093.376953125	261122.6644345238	322824.1785714286	302019.3802083333	270509.79389880947	261757.11142113092
539	883.5355613014915	5.488093939393938		285833.7566964286	283499.73586309515	346017.5625	304737.98604910716	344808.8050595238	301926.1275111607	301510.6659226191	358281.58928571426	313317.8452380952	311072.1024925595	323118.6130952381
540	871.6927323774858	9.655295454545454		285578.0200892856	325005.3091517857	285393.1614583333	324037.21968005947	297827.90178571426	287038.8429129464	332398.0061383928	278958.0729166667	314322.51339285716	278174.79910714284	283206.4032738095
541	264.934345592152	13.923669696969698		285541.7552083333	273095.4300595238	264000.8229166666	261016.9724702381	298771.29241071426	277711.1830357143	270685.27418154763	273617.67113095237	332948.35863095237	258492.15029761905	244206.4419642857
542	310.93126886541194	14.409865151515152		284603.92782738095	282107.14248511905	286307.08630952385	279967.63355654763	307627.1257440476	264653.34821428574	259158.8177083333	314106.3645833334	315297.0327380952	287091.2566964285	272431.81026785716
543	264.9343885941939	1.5041303030303028		284322.15625	360124.43080357136	389667.125	310971.5505952381	344499.21875	293744.04389880947	278087.85342261905	348427.8325892857	298661.3869047619	297286.1837797619	285844.9248511905
544	212.8820134943182	2.774742424242424		283316.6071428571	836222.3779761904	250033.97842261905	617659.6845238094	354540.59226190473	474219.1547619047	302157.5476190476	317989.79910714284	360167.72619047615	352311.66741071426	318780.2686011904
545	598.8534710376293	0.6066712121212121		281224.8452380952	196209.92020089284	284824.32180059527	242667.79352678568	116897.328125	246999.93080357142	267167.06882440473	208304.4330357143	118032.2265625	289871.77566964284	267178.1696428571
546	928.8359125310725	1.9056772727272728		279969.7998511904	277836.49032738095	444879.50595238095	324266.1934523809	494531.2663690476	345638.0952380952	355667.80505952385	596272.3616071428	526773.5907738095	343371.07589285704	386617.78720238095
547	314.08340731534093	14.084683333333333		279896.93191964284	261298.95275297618	283369.9404761905	272052.2581845238	358089.1696428571	278390.32514880947	301797.1540178571	342557.3020833334	363078.51190476195	234279.1290922619	251557.57961309524
548	810.5669084028764	6.6605303030303045		279673.6525297619	337148.204985119	240669.4337797619	267741.13839285716	288602.3973214286	251127.80022321426	252623.2033110119	217376.71056547618	283394.23586309527	258584.25055803568	242560.47544642855
549	457.0780695134943	13.814922727272727		279053.87946428574	248988.02306547615	189905.8050595238	228851.6372767857	250706.27083333328	212265.00595238095	200082.18452380953	239780.5275297619	310983.76488095237	235387.3880208333	203131.61160714284
550	300.0677212801847	0.6079742424242425		278177.65550595237	250246.9776785714	225842.8482142857	234057.41517857142	159787.50520833334	223947.17671130953	185934.95982142858	164314.70089285716	147923.4947916667	214009.4732142857	183963.49218749997
551	300.0677476362749	1.2656954545454544		276347.1488095238	218499.87313988095	201684.04538690473	209013.63597470237	168251.1607142857	189399.43582589284	171682.1997767857	167966.2395833333	169446.7581845238	192040.22544642858	179515.43080357142
552	378.918832952326	13.90057424242424		276051.8013392857	240007.6019345238	237205.70014880953	244237.53794642855	256894.0327380952	231677.822172619	233349.30654761902	250618.3787202381	277718.1569940476	240337.7269345238	215995.47098214287
553	582.8810119628906	13.215645454545454		275770.6227678571	289585.70163690473	306216.8772321428	301358.3995535714	296452.8988095238	276698.2760416666	288880.7898065476	319480.5431547619	315173.8363095238	273319.9817708333	290281.8995535714
554	786.5667363947088	6.8787045454545455		274800.5171130952	346671.75706845237	211013.51711309524	297724.0719866071	305584.5163690476	294154.86104910716	218774.81770833334	188498.68898809524	331851.43601190473	246089.09374999997	252124.94419642855
555	442.894287109375	14.159413636363636		274568.4910714285	257074.45610119044	249282.0699404762	241502.29092261902	287865.0677083333	258165.7239583333	237363.41294642858	295211.00892857136	311402.9107142857	274338.0944940476	249284.76488095237
556	378.918701171875	0.028266666666666666		274025.4010416666	0	0	0	0	0	0	0	0	0	0
557	734.8288296786221	4.926880303030303		274023.76748511905	634639.6915922619	203861.23363095237	432153.56287202385	278895.0342261905	351579.6837797619	248722.9084821429	294340.9590773809	279970.0729166667	318940.9069940476	268587.35491071426
558	325.18434004350144	0.6585621212121212		272559.4895833333	311704.43303571426	298936.2317708333	308954.8017113095	298372.65066964284	264366.0342261904	282253.9657738095	332049.75148809515	312597.04055059527	301904.2771577381	249837.65811011905
559	235.88872982056674	4.9965015151515155		271592.63244047615	476076.6889880952	286760.1428571429	426097.84151785716	324659.58928571426	398445.7291666666	325792.84375	364648.96875	335755.8519345238	336798.3601190476	327001.3526785715
560	464.31486832512746	1.6687683333333332		270956.15401785716	276099.0348307291	325405.8229166667	274968.4407087053	417594.6867559523	259125.5359002976	0	410472.07886904763	457204.04687499994	411334.75	445562.40625
561	724.8734297318892	14.165925757575758		270700.13244047615	272272.17931547615	317541.9977678571	259430.4985119047	323089.7648809523	267719.0677083333	248384.88988095237	313051.46428571426	322566.5	261080.31622023808	282389.81473214284
562	214.8794530596052	0.5845833333333333		270271.1264880952	303304.8125	229051.5438988095	280816.92336309527	947437.3333333333	274948.4910714286	228611.3139880952	232038.23735119047	0	296223.6979166666	261346.2782738095
563	264.9343788840554	14.410822727272727		268779.876860119	277229.6941964286	259708.25372023808	258458.2663690476	295012.01413690473	249743.79761904757	247781.88950892858	293660.1822916667	282963.59375	235109.46837797615	253147.17113095234
564	514.8933570437961	0.5732200000000001		268429.7645089286	378743.9754464285	377987.40401785716	392084.74665178574	248514.640625	348270.7005208333	376152.09002976184	356526.05952380947	0	326919.3519345238	363364.41183035704
565	300.0678117705286	9.058522727272727		267675.4382440476	186200.96875	162320.09375	207891.4375	166715.74776785713	185005.75892857142	170096.97023809524	166001.29166666666	167465.1674107143	205812.828125	221350.9166666667
566	928.739443692294	11.711648484848485		266276.66406249994	274882.6826636905	297616.3958333334	259282.0440848214	305459.1919642857	248329.88848586308	242106.24646577376	308235.1741071428	317904.10863095237	247832.26711309524	259480.4451264881
567	598.8536931818181	2.7937727272727275		265429.4244791666	337700.7916666667	186552.6726190476	261440.81398809524	243138.8921130952	214030.92224702382	171195.6566220238	209665.2819940476	270527.69122023805	187141.70014880953	183692.37834821426
568	233.890344099565	10.013266666666668		264969.9806547619	683573.9538690476	338382.27678571426	542226.4761904762	389000.5729166667	472702.7455357142	347802.27380952385	374664.2886904762	392696.48660714284	356703.7470238095	334758.2373511904
569	588.898026899858	1.5164166666666665		264824.70665922615	296820.4698660714	512233.9092261904	337184.37853422615	455551.9970238095	348936.515625	372324.30412946426	566667.25	408350.0029761904	345385.55264136905	377415.64546130947
570	1004.7707186612216	11.691115151515152		264612.92726934515	291859.9984188988	317034.4270833333	278251.29427083326	319583.0074404762	256890.7005208333	274027.54650297615	313030.0639880952	341500.5520833334	261133.04538690476	267678.2241443452
571	452.92323303222656	2.743642424242424		264520.9832589286	244381.5003720238	396675.8482142856	292380.3660714286	482740.21874999994	289493.52938988095	296943.12202380947	494190.32589285704	431632.9947916666	303927.14657738095	333240.6793154762
572	291.6290782581676	13.213421212121212		264365.7473958333	270226.5007440476	249119.5	267725.00744047615	296822.0550595238	260415.4334077381	244390.29724702376	291454.25744047615	287547.99776785716	263120.60788690473	248074.51636904763
573	294.9506530761719	15.549627272727271		263587.32217261905	355557.46875	237321.77232142855	346637.37574404763	167436.53125	339396.53050595237	358890.6651785714	171090.9494047619	136080.42261904763	345705.74330357136	357530.8325892857
574	431.0874892880847	2.5207333333333333		263005.9308035715	69123.45665922618	17277.29296875	82865.43694196428	57311.734375	121055.7306547619	37865.421875	55983.18359375	39739.55078125	153732.96875	52585.6328125
575	534.284199107777	0.7205833333333334		262300.12574404763	277177.5654761905	250941.7747860863	243305.30357142855	266226.0210193452	235704.30338541663	228735.27697172618	368003.5238095238	266765.2620907738	236216.32803199408	227558.42178199405
576	928.8360040838069	10.138227272727276		262031.38318452376	285370.30636160716	306574.41517857136	290422.5520833333	286854.0729166666	277660.66889880947	298969.21354166657	279203.40550595237	297515.00148809527	267638.6264880952	318297.38504464284
577	288.900429465554	4.932998484848484		261500.39769345237	863618.7202380951	233398.64211309524	627687.3050595238	244506.77901785716	522587.1800595238	338804.5982142857	285535.2760416666	262378.2723214285	363256.21428571426	326946.44196428574
578	536.8842690207741	1.5035606060606057		260776.3210565476	366813.4117373512	432992.1428571429	326341.40029761905	378129.52380952373	352678.05078125	338966.5277157738	409690.90625	342340.9501488094	314980.3857886905	317092.6209077381
579	1032.801641290838	12.353562121212121		259756.74600074402	266486.66908482136	308635.5535714286	254640.12016369047	328439.95089285716	248655.56947544645	251795.0600818452	320914.1086309524	329595.5714285714	254623.11718749997	237385.83175223216
580	1012.7749938964844	11.555813636363638		257533.03348214284	262708.27008928574	276899.60863095237	265247.63839285716	279402.14434523805	235525.34970238095	250691.7302827381	277951.6941964285	270887.96875	258843.09151785707	233293.74590773808
581	300.0678280917081	6.059887878787879		257359.07273065473	139819.60128348213	155073.6257440476	139657.74283854166	172342.97544642855	154430.5165550595	136998.06045386905	171513.53794642858	168587.40550595237	157362.29650297618	173290.65280877976
582	457.0780779751865	5.376868181818182		256206.29464285713	289412.02008928574	330258.9970238095	301103.6875	336603.32440476195	265701.8943452381	292638.45535714284	331696.9360119047	359643.5729166667	261248.703125	285424.146577381
583	452.849985296076	4.922251515151515		255994.6599702381	579128.7328869047	233329.2514880952	484844.7842261904	265461.06101190473	383626.7492559524	253408.98139880953	261754.44568452382	339328.12351190473	312080.8776041667	276685.9226190476
584	859.6914867054332	9.740136363636363		255284.87090773808	274633.6685267857	248687.48139880953	282456.69382440473	269484.2916666666	253062.22544642855	258961.63653273805	247200.9255952381	269112.1011904762	251300.24367559524	246610.95982142858
585	578.8692680979459	13.206842424242426		254727.87500000003	239800.90699404763	278213.86011904763	292912.375	285469.9017857143	248490.2537202381	270327.92113095237	256538.38244047615	281238.76934523805	249846.18452380947	264463.31473214284
586	790.6558671431108	12.075013636363638		253335.9812127976	212226.02808779763	265190.4025297619	213153.26692708334	284251.9196428571	219884.15597098213	219598.48288690476	280376.39136904763	270011.634672619	233627.77976190473	204252.3470982143
587	582.8811090642756	4.927015151515151		251877.53199404763	244797.83035714284	279618.23958333326	278642.9529389881	245257.83258928568	251624.7377232143	289233.3621651786	253592.39806547615	240523.4226190476	277463.20238095237	268681.2782738095
588	240.8557108568284	0.40448181818181816		251780.4066220238	144988.1848958333	257602.1875	198026.390625	150690.328125	173121.859375	129189.421875	173711.04389880953	190658.13076636905	269958.875	199456.359375
589	530.8657555296181	4.634362121212121		251439.15773809524	684581.5625	297902.375	485392.9375	367336.3556547619	370839.4255952381	283977.0625	310327.20238095237	384738.96875	283302.9375	278173.65625
590	300.0678530606356	13.127459090909092		251116.97619047618	117932.23921130953	107844.67968749999	121301.58519345238	147037.5857514881	121189.86309523808	120388.58296130953	129526.69977678572	125714.40699404763	175246.3954613095	147676.8469122024
591	378.9188440496271	14.405186363636364		249746.5952380952	239774.4300595238	246020.36755952382	220501.8880208333	258442.42782738098	225655.62574404757	214210.75669642855	242965.44642857142	275185.2738095238	240596.5078125	226599.4799107143
592	446.9062666459517	14.168571212121213		249111.72656249997	265465.2998511905	271501.8229166666	250237.9735863095	275287.3720238095	246056.56231398808	242292.49516369044	265815.05431547615	278812.50595238095	245175.49069940473	239170.18675595234
593	285.0316129742247	8.268078787878787		246049.94642857145	237903.82886904757	205901.75520833328	246257.5744047619	236966.8087797619	244099.77157738092	222417.0952380952	216300.15848214287	234010.99404761902	241395.28125	225806.86607142852
594	392.8955064253374	0.6078606060606061		245362.60788690473	101387.37667410713	107662.80896577379	126179.1409970238	51057.267671130954	115281.06231398808	114877.85518973213	86053.48102678571	69444.5626860119	174811.3482142857	118529.60379464287
595	446.9061001864347	4.924177272727272		244736.36049107145	224324.8805803571	246052.64769345237	213700.32068452382	244098.92113095237	235831.48065476192	259858.2579985119	253441.03794642855	231921.9851190476	261889.17745535713	242931.43229166666
596	530.8657060102983	5.68915606060606		244486.6130952381	731339.8232886904	308533.32738095237	530681.3125	367629.44196428574	369667.4069940476	307727.5602678571	334052.4092261905	415210.07440476195	298931.97470238095	277948.6945684524
597	1006.7859164151279	11.901842424242425		244252.59300595234	241475.56138392855	263657.8816964286	240429.8921130952	256641.86383928568	235943.32180059524	239456.68563988092	262542.90625	265852.2879464285	254096.5167410714	229428.45758928568
598	300.06771500256593	0.8126983333333333		243627.5822172619	221640.296875	166317.99441964287	169362.30040922618	152859.5197172619	179837.75	0	160637.61160714287	128312.06101190476	193717.859375	139941.76804315473
599	291.6285233931108	14.171422727272727		241956.42857142858	259372.7983630952	258312.52008928574	246727.90625	255768.65922619047	234326.75186011905	236027.62239583328	246312.69494047618	260098.447172619	244027.7087053571	239406.39434523808
600	554.3828923312101	1.6532757575757573		241346.408156622	413487.5625	452406.23623511905	241141.27404203863	405249.72247023805	418708.0	10783.8125	392169.6279761904	402510.6752232142	432132.65625	427274.96875
601	452.9231847589666	9.926919696969696		239020.89285714284	250731.46875	246970.22842261902	226482.65625	239402.47247023808	243982.49553571426	246988.03497023805	240014.46279761905	240798.12276785713	232009.24404761905	244022.71056547615
602	878.5927873091264	7.044300000000001		238657.44456845237	251258.58407738095	206049.50186011905	253463.31510416666	317485.45535714284	196494.38671874997	203050.23697916666	223346.83184523808	372729.9464285714	197814.4836309524	182722.60863095237
603	666.8414695046165	4.111513636363637		237766.53869047613	459771.43303571426	265798.98288690473	359663.6279761905	324481.2901785714	287072.578125	228975.1294642857	290946.9107142857	343759.0119047619	222833.703125	224775.82514880953
604	650.8692294034091	11.27980909090909		236138.2395833333	294781.4389880952	336630.6934523809	301544.7604166666	326150.73660714284	301562.744047619	319722.06101190473	306506.6473214286	305536.5714285715	277250.88318452385	329904.546875
605	786.8443003087796	13.75021212121212		234306.88318452376	267304.4375	259468.609375	253961.609375	271978.8415178571	242827.546875	268546.1875	232935.5	283032.78125	235067.03125	248765.90625
606	315.0871771205046	0.18689999999999998		233067.27976190473	191942.921875	244267.359375	218450.40625	202561.703125	242901.171875	176932.34375	213143.9375	180597.625	245180.921875	249156.59375
607	720.5772677334872	9.9223		231615.21158854166	251579.37918526784	267538.0528273809	247605.4359188988	287101.9754464285	221068.26134672615	224277.38727678574	270100.2901785714	275334.75372023805	233521.40801711308	233529.79361979166
608	552.3310574618253	0.8210439393939395		231441.40606398808	247498.20833333334	239498.03366815473	242362.52083333328	265150.52529761905	236678.1302083333	220031.89155505953	302200.0483630952	266170.9534970238	237476.79910714284	214228.58826264882
609	508.339374889027	1.4009560606060605		230211.67457217263	215966.85239955358	341661.3346354166	242805.91978236608	429661.65178571426	189783.11328125	213063.14829799102	359229.63095238095	466743.75520833326	245472.26325334818	207812.43364025294
610	792.8611699884588	8.225842424242423		229763.0394345238	211589.1607142857	292245.84077380947	230330.64453124997	300788.6339285714	216189.60900297615	251723.72544642852	260685.79241071426	307077.93303571426	229981.1798735119	255615.66861979166
611	833.6760420365767	9.800966666666667		229203.00948660713	249165.90159970234	229710.984375	255822.64620535713	229470.7805059524	229631.20647321423	230718.51618303565	227291.94494047618	235510.64806547615	216542.41183035716	222293.73809523808
612	285.0315593372692	7.758551515151515		227776.26041666666	229467.11904761902	175957.8102678571	222227.59895833328	216594.48214285713	215705.4181547619	211509.35491071426	194288.50297619047	206943.32663690473	215791.1413690476	208759.34077380953
613	285.0316121281204	8.633554545454546		227225.7864583333	266021.6875	175196.01413690476	245777.171875	242784.28125	224662.4501488095	396914.625	200318.3869047619	539212.125	226244.43452380953	214076.59523809524
614	724.8726418235085	4.926451515151515		226501.96726190473	208036.25632440476	232704.36755952376	220879.1958705357	214167.7470238095	222686.82217261902	254335.12927827376	249264.81398809518	225753.92261904763	230700.09207589287	224278.59635416666
615	588.8251592462713	4.927262121212121		226470.43861607142	462257.61272321426	194475.5245535714	372644.9620535714	260144.3430059524	276478.0379464286	216408.16369047615	237898.74925595237	271369.2786458334	251231.48437499997	202914.88839285713
616	311.16886763139206	0.5664803030303031		225022.12779017858	242543.76320684524	241739.7581845238	225308.43936011902	211641.0476190476	187791.24999999997	177519.7193080357	259774.52678571423	234877.24404761902	213286.92540922618	187843.09561011905
617	247.8103131380948	10.050565151515151		224853.67931547618	218423.3482142857	188082.76116071426	236129.15848214287	177195.2775297619	222077.36904761902	232444.8273809523	197923.61830357142	166340.68526785713	230103.48660714287	242604.14285714287
618	233.89031485853522	4.631648484848484		224225.10788690473	497041.09375	278287.65625	418008.9717261904	296336.25	362899.6205357142	288050.0029761905	315567.2306547619	290076.87351190473	310866.8839285714	308055.9598214286
619	465.90045166015625	14.798771212121212		223656.91406249997	204266.58575148808	293096.67559523805	200039.0052083333	277923.9561011905	207902.75558035713	232105.39843750003	274816.9278273809	276975.79538690473	222782.3831845238	221751.07291666666
620	228.98216144675862	10.460566666666667		223327.42187499997	235344.17931547618	237440.328125	242218.171875	231198.03125	233860.09375	242378.171875	219589.13169642858	219193.1376488095	250017.390625	233759.578125
621	226.802729325728	1.9470681818181819		222456.17150297618	215937.96800595237	156704.47935267858	241177.1925223214	346642.5431547619	281953.6875	225139.39136904757	390561.4717261904	369046.9494047619	234353.81994047618	237697.10825892858
622	285.0315537886186	6.595513636363635		222069.02455357142	191747.3489583333	181106.4188988095	203165.74776785713	202412.13169642852	200264.07217261902	206448.66889880953	193276.84151785713	195742.28050595237	203650.3839285714	209077.15550595237
623	787.5233875621449	4.53765303030303		221998.7317708333	195085.9886532738	266544.14508928574	226195.39285714287	215495.27827380953	210673.19680059524	223476.8059895833	236454.79910714287	240144.80357142852	226507.79538690476	224229.67801339284
624	892.5336192737926	5.390593939393939		220885.28813244047	211981.52929687497	280828.1123511905	221834.2086123512	236095.15699404763	213373.41536458334	217647.1205357143	256600.4828869048	240235.80059523808	225644.96205357142	222198.29929315473
625	420.2508117675781	0.56898		220192.7157738095	286018.0811011905	0	263853.84449404763	0	257456.5052083333	0	0	0	222756.0357142857	0
626	233.89044399716232	12.689271212121213		219540.93154761905	603295.5029761905	276924.125	420012.27678571426	307217.45535714284	363921.78720238095	287235.65625	309287.0625	334103.65625	285856.6889880952	302349.375
627	316.9479231400923	2.7381893939393938		219493.02194940476	207768.86495535713	358566.56249999994	242479.04389880953	348994.7529761904	236556.55171130953	262408.8292410714	363367.6994047619	330544.9107142857	260590.49441964284	273231.85937499994
628	212.97936430890496	4.934515151515152		219429.03422619047	273888.3511904761	232489.1145833333	336770.78125	201406.21428571426	331178.59375	277778.625	233657.80654761905	188824.67001488092	286218.25	308268.65625
629	210.8842731748902	4.549133333333334		219347.81175595237	757789.9375	250035.94642857142	538369.0148809524	297790.62351190473	478209.28125	317766.03125	289374.1875	307347.2023809524	307161.18005952385	311811.21875
630	378.9185215771265	0.5596999999999999		218576.28869047618	220947.4330357143	193001.6845238095	219245.47358630953	152882.015625	217943.7150297619	210478.60193452382	182804.2239583333	167038.59375	232650.2038690476	199587.65662202376
631	264.93434836647725	0.9433954545454545		218174.24032738092	315684.9404761904	306384.5208333333	277518.8125	268936.4873511905	271612.34598214284	266611.9769345238	293564.2648809523	238510.44494047618	233028.22991071426	286421.65922619053
632	306.91927961869675	13.212851515151515		217626.71019345237	196890.9233630952	184959.453125	221783.9032738095	247648.76488095234	208951.9817708333	190213.22079613095	238298.19494047618	223685.38988095237	223069.8705357143	203212.05468749997
633	233.8903447931463	9.092819696969697		217446.45089285713	609559.162202381	284266.86309523805	458695.1934523809	320087.1056547619	423596.9330357142	322190.0089285715	302172.65029761905	300237.0491071428	327205.6071428571	313257.27976190473
634	925.6643232865767	9.522484848484849		217182.54166666663	214584.26376488098	166660.52901785713	198267.7593005952	194213.21875	187429.7507440476	205225.0751488095	166190.8244047619	199828.5513392857	185513.66927083328	195647.01785714287
635	670.8370083895596	4.9424515151515145		216312.47544642858	199142.7399553571	163108.69196428568	187485.0974702381	186432.32031249997	178435.8405877976	171406.70293898808	187407.36532738092	197217.89285714284	185225.86421130953	165747.91964285713
636	271.01593017578125	7.192681818181819		216310.21726190473	243595.06175595237	195873.80654761902	228935.8586309524	217522.57217261902	238124.29836309518	220917.98660714284	206516.96428571426	217739.10267857142	211957.1488095238	209345.56436011902
637	656.8856862606252	0.6173212121212122		215677.74851190473	632013.9151785714	785749.5896577381	636560.15625	436698.21875	533054.0379464285	637986.5710565476	879316.5803571427	344818.46875	363916.1192336309	593022.6525297619
638	445.33290793678975	1.8461121212121214		215113.4114583333	229981.93191964287	263734.52938988095	236057.6484375	311008.7135416667	218390.49776785716	203846.16443452385	278346.665922619	322307.67410714284	241745.86867559518	221323.65029761902
639	247.81026211032622	12.516819696969698		214401.9456845238	257968.703125	157124.3988095238	233079.515625	161789.66294642858	207401.703125	194885.375	170383.4389880952	163036.85491071426	197280.578125	189672.53125
640	1030.7862937233665	11.750757575757575		213254.7898065476	226365.77976190473	250203.06919642855	220551.73697916666	254564.61458333334	201203.0072544643	224022.31715029757	262542.69866071426	264101.2447916667	223581.81622023805	216662.17819940476
641	378.91862480857156	1.2937818181818181		212305.75744047618	159149.21391369047	129304.44587053571	154090.78050595234	179045.8645833333	160525.98753720237	184128.015625	173927.0238095238	154029.42336309524	194800.0296688988	162178.2533482143
642	212.8820037841797	4.100672727272728		212036.453125	821392.8020833333	273472.8482142856	561342.1666666665	338608.0193452381	464832.0148809523	309207.6294642856	308534.2723214286	353176.23065476195	289137.1220238095	299411.9873511905
643	566.9010342684659	15.276856060606063		212032.97451636902	185119.5757068452	153142.15550595237	256201.91108630953	103721.14843749999	241947.90550595237	276780.13504464284	122947.2574404762	79604.30282738095	257454.74999999997	247381.7306547619
644	290.9471993684834	13.438695454545455		211765.75297619044	205069.78125	189803.421875	208137.296875	185053.78125	181126.796875	178533.421875	163429.3125	205141.40625	193214.6875	159855.359375
645	860.849082253196	15.276348484848484		211695.2693452381	172783.48995535713	215526.10788690476	179293.78236607142	197376.58779761905	199844.1960565476	195579.09375	191369.2604166667	189997.56919642855	205959.82849702382	175156.0796130952
646	984.8018271706321	12.987754545454544		211337.5267857143	211608.9867001488	216706.84393601192	220261.8498883928	246427.68526785713	205483.5948660714	199603.04389880953	217367.5275297619	234816.3452380952	204759.72061011902	189435.9149925595
647	504.93709910999644	14.911068181818182		211194.15569196426	191146.53311011908	214806.6927083333	211411.2864583333	225307.90029761902	185980.7972470238	201798.8046875	209223.90252976186	255414.08184523805	196460.5740327381	178643.9527529762
648	452.9231900401353	9.210004545454545		210323.67038690473	204816.37276785713	230559.78125	206160.8206845238	227765.453125	216409.234375	212530.83333333328	217328.390625	221419.546875	207907.375	202477.78645833328
649	928.8358154296875	9.216598484848484		209614.84226190473	184479.0896577381	258230.21205357142	180528.05450148808	233942.16369047615	199983.82403273808	218235.97172619044	231406.31622023808	246388.5483630952	183749.3723958333	206062.06994047615
650	314.08336986194956	7.170530303030303		208954.54575892855	261662.29241071423	240164.30357142855	233512.26413690476	225097.2689732143	244350.5513392857	243900.29910714287	236000.087797619	223797.47916666666	218216.3675595238	223768.3132440476
651	210.8841885653409	5.936733333333334		208787.68675595237	726569.0833333333	243876.25223214284	522381.34374999994	272742.4248511904	469103.4419642856	319491.7976190476	262759.65624999994	272009.01562499994	321153.3489583333	319138.68154761905
652	318.8716778855097	0.8055016666666667		208771.78794642858	96043.734375	76840.6171875	87408.5546875	53560.900204613084	94684.625	0	67004.26748511905	40451.5625	97100.72786458333	81912.4765625
653	778.6191433993253	10.9371		208709.03934151787	189729.71000744044	195830.9732142857	180673.28171502976	198963.92857142855	176054.4790736607	186178.97535342266	214680.68898809524	203778.04166666663	179394.67578124997	165931.03980654763
654	778.5615955699574	7.225213636363637		208185.244047619	248070.71940104166	142468.22470238095	265655.76748511905	289636.42336309527	245819.09654017852	194851.2892485119	131711.25558035713	354975.65401785716	276783.3396577381	191455.88783482142
655	691.5043223987926	3.2185484848484838		207870.7743675595	208107.2736235119	279365.2395833333	202505.39378720237	259443.20163690476	217490.93619791666	226909.50725446426	271814.12723214284	259774.7462797619	232655.53776041663	217572.10984002973
656	318.8717483366379	4.920581818181819		207454.41099330358	496934.5	177717.61197916663	400572.5	232184.22172619047	289021.08147321426	211318.65318080352	221551.525297619	267294.9601934524	232532.6501116071	216795.03162202382
657	291.6287633722479	13.923693939393939		207065.93973214284	206535.57514880953	205167.56994047618	214187.81026785713	234214.34300595234	208379.51153273808	187217.07849702382	208741.1889880952	261904.00744047615	204998.75409226186	192003.61421130953
658	786.8442864833328	14.20594393939394		206006.4642857143	231217.11160714284	241915.203125	221094.78273809524	291174.28125	234821.54538690476	229845.9821428571	269606.125	294493.15625	220373.25372023805	215417.29836309524
659	212.97938676313922	1.9350787878787878		205307.70535714284	275200.9620535714	222814.00595238095	281692.4300595238	176527.93303571426	272367.5699404762	254223.26190476184	190108.28348214284	168307.64955357142	254648.17782738098	258249.1331845238
660	204.97005115855825	14.906381818181819		205101.85267857142	188674.78087797618	193412.23288690473	170918.27641369047	198793.09747023808	158055.89955357142	167232.50558035713	183547.53869047618	207274.3839285714	166104.72098214284	162592.93080357142
661	247.81025704387974	11.440080303030303		205056.77901785716	257968.703125	182630.1480654762	237180.859375	166550.91369047618	252102.59375	251912.765625	179170.30059523808	160132.54613095237	224060.50967261902	237010.34375
662	870.5486394708806	6.3891212121212115		204161.6560639881	210161.67689732142	135153.2124255952	199523.734375	174184.30505952376	189207.8645833333	172311.82663690473	130330.54724702382	221529.54241071426	185020.62648809524	183722.29985119047
663	457.0781166770241	6.068234848484848		203643.49218749997	215912.8919270833	222098.23511904757	212436.0398065476	233298.7492559524	196783.15922619047	211261.27901785713	221682.46726190476	250008.67708333334	180436.20396205355	197187.89806547618
664	588.8983071067116	2.7530575757575755		203274.9605654762	194646.28348214284	360391.3147321429	241766.65513392855	426461.72470238095	245700.54017857142	263453.6043526786	456658.94494047615	364703.55282738095	254209.5706845238	277465.74999999994
665	861.5508700284091	6.765268181818181		203037.62165178568	210406.20424107145	150397.62425595237	189039.99293154763	192940.40178571426	186412.95498511905	176696.28608630953	144119.57514880953	187556.7671130952	181828.66592261905	180381.8050595238
666	488.2379871715199	0.924281818181818		202939.19270833334	224156.95200892858	239735.71205357145	221893.30989583334	292791.63913690473	236180.8333333333	219408.72619047618	297787.38095238095	214798.60044642858	238011.3921130952	205268.6290922619
667	465.900634765625	15.276290909090909		202117.5405505952	175137.10509672615	272824.99255952373	197804.73642113095	266087.5372023809	193591.03366815473	211346.17466517852	265637.6636904762	280378.4040178571	202554.50762648808	195557.01004464284
668	400.90935585715556	14.161475757575756		201871.39694940476	168608.18563988095	152480.8489583333	156280.62313988095	174910.93601190476	168823.0305059524	154365.81063988092	181149.26711309524	175542.23214285713	160170.97172619047	156137.97135416666
669	442.8944369229403	14.893727272727272		201776.58444940476	189026.15029761902	206937.19345238095	194829.31473214287	215091.13839285716	181578.0974702381	186563.9375	206391.17038690476	233068.7581845238	207362.03497023805	183013.6145833333
670	734.8289323286576	1.927139393939394		201344.54241071426	166405.21354166666	127334.41778273808	140261.34598214287	154597.7544642857	126023.01748511904	101129.6023065476	156229.4367559524	183049.70982142855	133320.87760416666	122625.06175595238
671	285.0315801447088	6.831651515151514		201299.5007440476	200363.75967261905	155128.25892857142	199896.984375	197552.8861607143	195537.54985119047	196089.2827380952	164910.7738095238	185668.78794642855	197634.65997023808	180500.9032738095
672	214.87964017133174	0.17520151515151514		201168.96205357142	410310.3005952381	270545.8854166666	363256.6696428571	252930.859375	346624.599702381	306159.2475818452	233223.546875	260607.40625	253615.23837425598	319745.54389880947
673	452.9231775457209	5.74065606060606		200917.5238095238	175713.9817708333	218212.35788690473	178644.8917410714	204796.13616071426	188749.76860119044	184135.10379464287	206905.49255952382	201990.07291666666	197174.21856398808	196638.85714285713
674	600.8542036576705	2.792221212121212		200856.62723214284	170693.5416666667	192067.0171130952	181508.8296130952	197222.39062499997	189145.1413690476	206999.76785714287	196341.18898809524	205650.16220238098	228910.66741071423	198823.35379464284
675	748.6086603338067	10.67368484848485		199969.2072172619	185232.9778645833	226266.0572916667	184763.3347284226	242098.87946428574	273878.59375	191894.75186011902	221509.7894345238	242428.203125	194349.58909970237	173957.25260416663
676	457.07806309592144	10.41304090909091		199572.30580357142	249753.453125	195071.44717261902	220731.84375	229192.375	209607.234375	208842.0	211141.171875	232065.58407738095	202926.890625	206016.03125
677	400.90933643687856	1.5099393939393935		199422.27976190473	272029.95907738095	332772.53199404763	239479.14081101192	274471.62202380947	253545.4205729167	255302.0710565476	322249.1614583334	248530.47916666666	239421.6677827381	234473.57459077382
678	306.9193577113805	13.429257575757577		199158.04910714284	191919.6499255952	178982.24404761902	184492.609375	193322.20014880953	198112.4375	193066.53125	172173.48288690476	225882.56845238092	196847.1220238095	174828.34375
679	374.9069102894176	13.219501515151514		198983.17950148808	205861.56566220237	207294.28627232142	221186.6845238095	227484.20535714284	215656.15811011902	180479.4657738095	227747.13541666666	229336.32812499997	205756.93843005953	208583.2354910714
680	457.07814691716976	4.998469696969697		198827.77083333328	228915.89025297618	253636.015625	216222.64769345237	282420.45386904763	205802.64508928574	192540.58891369044	277052.6130952381	280834.9203869048	201866.9337797619	225756.79985119047
681	291.62869401411575	14.410892424242423		198795.7983630952	199133.7198660714	211274.08110119047	195792.87351190473	219890.83630952382	190773.7232142857	183295.76264880953	225530.15327380953	224703.10267857142	196644.84672619047	180038.50334821426
682	840.6136807528409	8.021781818181816		198233.63020833328	180976.4993489583	161795.51116071426	201696.32235863095	205111.2938988095	155945.05580357142	152311.81975446426	144887.0193452381	222107.4970238095	176728.87351190476	148512.34765624997
683	212.97936140709646	5.868142424242424		198018.43749999997	258115.7619047619	219572.88690476192	244953.51041666666	188114.7455357143	240831.91666666666	230207.44494047615	209987.34895833337	177613.890625	234046.93452380953	224182.7552083333
684	816.5772510875355	6.979343939393939		197847.65941220237	206170.74962797618	152821.14992559524	165562.3693266369	243688.75223214284	177471.0085565476	167602.43824404763	183403.7239583333	298555.453125	186318.49851190476	167509.13337053568
685	394.8906577950865	4.693033333333333		197778.24181547613	477246.53125	170027.578125	311634.3921130952	310786.40625	246832.734375	174688.796875	207921.859375	260058.40625	192231.51339285713	181219.9375
686	394.890586159446	13.516857575757577		197625.28348214284	232599.32812499997	149511.57589285713	181472.7708333333	160171.6369047619	163409.3798363095	148887.49925595237	147005.36421130953	191423.54538690473	184930.56026785713	120335.81919642858
687	247.81034365567294	2.821151515151515		197560.6290922619	118796.15178571428	158209.71800595237	155935.34970238095	185879.98660714287	164023.59523809524	188635.52529761905	215404.55952380953	224832.1525297619	181876.7470238095	203906.91964285713
688	582.8813004927201	1.9240803030303029		196032.17001488092	173428.7808779762	220302.51153273808	210441.03831845237	209843.79985119044	199708.70535714284	195836.7308407738	212087.7946428571	207825.19940476186	206939.23028273808	216324.4486607143
689	645.1714146528295	1.0341516666666668		195909.97763206842	240853.15978422618	314009.41815476184	405158.5625	400156.04613095237	339876.8125	0	387270.119047619	391134.50744047615	373325.875	407204.28125
690	394.8906610662287	5.7592803030303035		195679.3947172619	635274.0227864584	351885.6651785714	472651.1357886904	411187.4226190476	337656.91945684527	270887.8061755952	376410.02380952373	445374.1056547619	246976.54594494047	247207.0349702381
691	452.923188643022	1.2840803030303027		195495.9229910714	214880.02399553568	269920.2219122024	244017.59635416666	259881.37872023805	238354.99069940476	231609.26264880953	267624.4925595238	245322.45349702382	222834.34523809524	238923.36569940473
692	842.6742220791904	10.192072727272729		195187.0079985119	191390.47051711308	199377.94866071426	194353.4587983631	202403.7671130952	181593.9915364583	208795.1688058036	188035.1577380952	206436.93303571423	191266.32598586305	186930.56482514882
693	792.8610290180553	1.3015545454545454		193931.17503720237	315169.27901785716	433990.67633928574	369905.27380952373	532014.6413690475	377485.40997023805	550938.75	578891.3377976189	373755.8776041667	400597.8125	584662.125
694	468.8973305442116	13.552015151515155		193417.11569940476	208027.01599702382	157338.28273809524	163384.51413690473	141392.88876488095	132804.15829613095	149124.59933035713	127969.10863095238	182689.9270833333	161286.93824404763	142306.44903273808
695	446.9061542857777	13.861651515151515		193308.4914434524	169640.3541666667	177739.07291666666	145898.61755952382	199276.8861607143	138875.82961309524	146069.35193452382	190022.27083333334	205539.30580357145	150894.7857142857	159985.38504464284
696	368.96190552814693	13.464701515151516		192463.3675595238	193967.9375	148027.78311011902	175512.55654761902	189285.19642857142	174990.34375	155252.9375	162538.609375	223749.3407738095	178829.55766369047	177638.890625
697	326.90334389426494	1.9459954545454545		192099.0822172619	184672.83742559524	120946.90513392855	133960.3816964286	169462.16555059524	125561.30915178568	107784.15159970237	145355.03906249997	146810.48363095237	145475.6915922619	118990.05970982142
698	442.8942302357067	4.926192424242425		191597.3087797619	182169.23837425595	287897.2492559524	197691.7878534226	250330.7072172619	202310.44847470237	265371.8171502976	238763.24925595234	221014.62090773808	239374.54715401784	240022.31119791663
699	233.8903742792445	10.555668181818184		191436.7708333333	549866.7842261904	240575.4464285714	398610.3601190476	242780.8162202381	344645.15625	262054.32514880953	246245.8787202381	249216.65401785713	264256.9464285715	249572.421875
700	686.2606284401634	0.9244378787878786		191165.23586309524	109720.50799851192	109233.89973958331	107680.50130208333	155420.7351190476	110712.81222098213	101179.61839657738	142668.0122767857	147600.74069940473	151757.57859002976	100858.521484375
701	848.5462979403409	4.427769696969697		191089.75706845234	185869.39546130956	223934.6510416667	180708.0476190476	185259.69494047618	188732.88950892855	203948.0714285714	218151.83705357142	208426.02232142855	186376.35379464284	183999.69494047615
702	814.5620644309304	6.0958227272727274		189919.03366815476	188189.4187127976	247777.29017857136	188021.30412946426	234320.29985119047	191725.4423363095	175967.53255208334	245294.81770833328	245357.68601190473	168015.70982142855	180194.30319940476
703	622.4673683860085	5.915978787878788		189713.7418154762	215162.39620535713	272829.3936011905	188038.83500744047	244173.9114583333	173606.1892671131	207042.12276785713	238269.78199404757	251932.0825892857	195471.71196056544	225302.1869419643
704	802.8163277891798	4.976980303030303		189126.68638392858	448469.25	230890.953125	357037.27306547615	266460.3251488095	237527.58370535713	218945.72953869047	250860.078125	260370.93080357148	198798.3913690476	189727.62648809524
705	392.89537504831947	0.8054416666666668		188767.4148065476	54550.86142113095	64272.65234375	68769.609375	61421.51953125	80132.015625	0	62689.54622395832	64334.24609375	86500.2142392113	63781.0
706	538.3160887901229	1.3529015151515151		187830.39257812497	185651.0092075893	220298.8020833333	192825.63857886902	330614.8125	182918.0138578869	182156.39034598216	287656.9635416667	327567.5625	195378.00855654757	181330.3363095238
707	734.8286687677556	1.5533666666666663		187619.03701636902	135698.578125	83573.49776785714	110724.35286458333	106180.44196428572	109672.76376488093	96439.3909970238	105947.28013392855	137137.59858630953	120375.46614583334	86474.05338541666
708	668.621190851385	10.720989393939393		187400.5071614583	165544.00102306547	169098.67485119044	163796.9877232143	178392.76785714284	142527.1349516369	156956.46744791666	192090.6532738095	180556.06547619047	161396.92745535713	144302.75632440473
709	431.08740234375	13.149216666666668		187275.98363095237	0	0	0	0	0	0	0	0	83912.0122767857	0
710	530.3028869628906	0.927812121212121		187195.29743303568	263996.30543154763	250438.1296502976	242298.57626488095	308127.3638392857	232711.7116815476	237402.59542410713	290315.9203869047	250899.19866071426	236085.00855654757	231865.8937872024
711	212.9793895374645	2.7642742424242424		187149.56324404763	257629.25446428574	190030.9479166667	250479.0275297619	160076.86086309524	241141.83854166666	214235.1294642857	161346.67782738098	153975.25372023808	207675.50967261905	221839.54985119047
712	457.07810974121094	14.0558		186924.04538690476	174076.93601190476	147138.23735119047	151071.88802083334	178545.30282738098	139780.64174107142	129603.14732142858	193887.2034970238	214080.20089285713	136411.2771577381	121638.53292410714
713	431.0875479321856	1.769201515151515		185878.41294642855	63797.6212797619	14414.7490234375	71685.46707589286	43081.58984375	91920.11421130951	21574.67578125	47625.80859375	36338.44921875	101423.65159970238	42261.99609375
714	873.7085499433891	10.824156060606061		185246.22395833334	189067.53124999997	184005.82142857142	222516.078125	206088.93303571426	207070.53125	191141.58221726192	194302.94717261902	200342.17113095237	217981.3125	213625.90625
715	928.8358154296875	9.791101515151515		185212.4174107143	172582.9921875	213013.8296130952	185997.0148809524	200820.92559523805	187339.99776785713	211750.90122767855	205718.14136904757	200747.1212797619	197289.2450706845	202642.5978422619
716	436.2835554019989	1.1374366666666667		185075.8181733631	191319.65062313987	260869.78478422615	334315.75	319431.5520833333	279138.90625	0	304370.95163690473	311463.9404761904	313276.4375	291572.03125
717	396.8911150922679	1.644033333333333		184963.72172619047	132086.41331845237	140539.96986607142	131518.1056547619	153726.46875	130515.89360119047	140967.25595238095	145154.3125	141460.75	170626.2864583333	148560.515625
718	452.8498965176669	1.2596651515151516		184808.68005952382	103253.10305059522	84651.80301339286	93378.43526785714	91890.8988095238	87145.38244047618	78721.71875	81144.70368303572	107655.68843005953	113015.02269345237	84431.82700892857
719	235.88875649192116	1.2590727272727273		184679.69345238095	249058.58407738092	178802.796875	227974.78497023808	195289.13095238095	213350.80208333334	181335.61235119044	166059.921875	187902.60267857142	204269.70758928574	177711.36681547615
720	763.5623446377841	5.557525757575757		183970.0197172619	195157.53552827382	233809.91666666666	193922.4933035714	221235.83705357142	176952.29985119044	189093.82719494047	225932.24181547615	237414.29985119044	183245.68229166666	184142.55859374997
721	896.6447032581676	9.72360303030303		183895.3374255952	181288.4187127976	164851.6867559524	185527.2416294643	176119.3452380952	172300.02464657737	166753.45182291666	179403.26413690473	167831.10267857142	158972.31938244044	163478.39741443453
722	650.8690965132281	4.011590909090909		182554.4337797619	192520.140625	247968.515625	233843.484375	222271.09375	220378.650297619	225483.890625	206317.95238095237	222785.57514880953	216564.734375	252785.53125
723	378.9189466996626	14.902410606060608		181633.75260416666	163946.75669642858	183834.95052083334	156510.8802083333	174584.9918154762	163059.41183035713	153607.13244047615	179424.79017857142	202734.38095238095	167752.27120535713	148756.57403273808
724	469.91323297674006	4.926192424242425		181370.55078125003	214592.06928943447	194879.95126488092	180337.77222842263	203279.4427083333	174154.96595982142	203440.9720052083	198516.2351190476	195782.28776041666	220710.79259672618	210006.49572172618
725	426.9230970902876	4.923680303030303		180954.2961309524	160160.25204613092	185497.11644345237	166093.4066220238	174903.4486607143	174979.8640252976	173906.6644345238	170618.45982142855	195489.68712797618	191798.0427827381	161803.30319940476
726	656.8862343278511	0.06223518518518518		180769.3363095238	23237.173828125	207548.328125	177699.4375	21184.34375	26902.529296875	46046.2265625	0	0	228624.9334077381	161506.53125
727	302.81970769708806	1.5280893939393936		180602.35937499997	158581.48735119044	80885.15625	144162.64322916666	255636.07514880953	147096.43191964284	140941.8519345238	263365.6488095238	372507.7529761905	166393.33110119047	157363.48270089287
728	786.8444102894176	14.603896969696972		180094.00223214284	217964.48214285713	209487.14732142855	188153.4412202381	234665.0163690476	190617.5394345238	205183.16369047618	181462.15922619047	213133.60863095234	173113.7291666667	197605.02455357142
729	462.87868430397725	2.761912121212121		179899.22953869044	228940.33407738092	132699.01339285713	175641.82328869044	163013.16741071426	136612.96279761902	114936.59561011902	153958.15848214284	174184.32440476186	138082.5747767857	121235.72879464284
730	854.6742692427201	9.656521212121213		179566.57217261905	197699.01209077382	188976.39806547618	192939.4079241071	202632.7745535714	170988.38485863095	210852.64453125	187383.1607142857	202530.9188988095	172039.71800595237	186583.4430803571
731	774.6244201660156	10.604583333333332		178853.19847470237	156114.88290550595	165419.63988095237	159805.7390252976	184125.1450892857	148650.8696986607	158574.4281063988	174623.14657738095	176027.80952380947	152727.361374628	148750.64322916666
732	504.93688409978694	13.887489393939392		178801.76190476192	164635.3988095238	145015.96577380953	172963.98325892855	186251.93303571426	159846.4077380952	141668.5866815476	164626.11532738095	217253.79092261902	161252.671875	151320.83705357142
733	722.514082475142	6.975145454545454		178669.72767857142	191466.63132440476	136035.50297619044	149712.9587983631	211837.82328869047	160347.9126674107	149228.11281622027	163744.0171130952	259322.73065476186	177210.62295386902	148380.20944940476
734	831.6612799982628	9.251727272727273		178629.99135044642	142594.43117559524	183618.5	133441.0029296875	207145.828125	233184.78125	206813.890625	178412.71875	195368.953125	198354.46875	212199.3125
735	666.8412459479439	0.8094966666666668		178281.00660342263	254570.171875	264620.59375	135577.984375	113390.02018229167	216968.140625	0	199770.8927641369	201734.078125	275455.21875	156512.296875
736	894.6611050692471	9.022		178225.29557291666	177486.7180059524	144710.42485119047	181126.52055431547	166232.03794642855	159582.16183035713	181381.07533482142	161713.8950892857	170796.59226190473	166765.9575892857	165051.3597470238
737	734.8284089753123	1.2842681818181816		178048.65922619047	95823.77232142857	92788.0078125	99970.65029761905	108941.58296130951	96695.58314732143	83899.19754464284	92010.69791666666	112684.9728422619	115707.4226190476	87394.4962797619
738	650.8687411221591	1.2683363636363636		177939.13523065476	187546.79203869044	231026.8296130952	211300.1726190476	235463.83779761905	216438.0189732143	214867.68712797618	246076.22135416663	210460.84226190473	229509.6276041667	230632.46763392855
739	288.9004146075008	4.1011651515151515		177594.13467261905	618288.9776785714	194693.26041666666	409904.90699404763	253574.17261904755	325634.59895833326	253958.8928571428	248662.90848214284	248232.75	228266.56026785713	223793.6994047619
740	314.0833948308771	6.576428787878788		177482.38244047618	194671.62425595237	186440.8831845238	212932.92038690476	241990.49404761905	188460.6298363095	215509.82886904763	201407.94568452382	228166.79166666666	180024.2619047619	191299.09151785713
741	212.97937705300072	10.325777272727274		177210.80877976186	248545.58854166666	192567.3764880952	231685.03497023808	167168.86309523808	232583.2782738095	218034.56994047618	176092.3839285714	162640.94122023808	208757.46726190473	209356.86383928568
742	217.91332522305575	0.931722727272727		176874.7175409226	264001.210984003	334257.40625	233120.6340215774	298753.16183035716	215411.5582217262	189747.01376488095	216323.74330357142	473360.7271205357	223366.48228236608	201380.82021949402
743	472.83386086645504	0.130565		176754.49404761902	103932.5234375	183659.5550595238	143546.90625	197385.71875	167569.859375	0	189114.453125	184070.265625	163304.49069940473	201952.078125
744	536.8843383789062	5.702537878787878		176671.46047247024	169939.6011904762	208163.3370535714	155688.6257440476	187902.9694940476	170075.2663690476	170117.24404761905	187796.7425595238	180736.2775297619	165729.1525297619	182042.51488095237
745	264.93454673073506	2.7257984848484846		176663.9523809524	177545.16741071426	194649.7671130952	162901.85937499997	186720.1800595238	164290.2124255952	159492.91108630953	193010.85416666666	194736.67187500003	181005.57514880953	160217.3723958333
746	210.88424904177884	5.689613636363636		175801.67931547618	715262.8125	252723.54464285716	476524.92857142846	293096.46428571426	465505.0	296374.65625	283078.38690476184	302391.6309523809	278189.28125	320139.09375
747	214.8794541792436	1.9459954545454545		175788.1927083333	366104.46875	140630.2113095238	257535.3783482143	166753.1837797619	235454.1875	161621.73828124997	156501.7421875	145992.0081845238	186885.29464285713	160285.89732142852
748	1012.7752768776634	11.793556060606058		175605.85398065473	176903.5424107143	199451.99404761902	174101.6910342262	203904.75967261902	153148.04985119047	164500.83110119047	205129.85416666663	215095.44940476192	170180.15885416663	168472.40141369044
749	325.18451898748225	14.802268181818182		175565.7819940476	165752.43266369047	167513.61979166666	155437.68005952382	170426.99553571426	159037.09226190476	159005.63988095237	155287.5974702381	169761.21279761902	176474.85863095237	160460.58184523808
750	457.07811945134944	14.318695454545455		174539.11681547618	167831.94680059524	188739.92782738095	160712.4486607143	225808.04836309524	148737.73549107142	137935.97023809524	204628.50074404757	240534.01636904757	168221.81324404763	148759.85081845237
751	235.88867742365056	2.817392424242424		174348.14211309527	297454.8177083333	224952.9680059524	252316.25818452382	255269.0238095238	240952.55059523808	186337.1919642857	256096.6882440476	238068.6651785714	209142.81026785713	199070.3050595238
752	732.5775146484375	9.365522727272726		173905.84272693453	180937.88374255953	178223.9620535714	200187.23028273808	172908.54613095237	173879.6063988095	181214.8015252976	164579.8712797619	173480.2805059524	165358.4819568452	183845.74869791666
753	233.89031219482422	0.19943333333333332		173725.85639880953	240552.078125	213234.61160714284	223991.7001488095	187404.12090773808	228671.4140625	209428.35639880953	190923.23437499997	197122.99181547615	190954.53050595237	195479.16796875
754	288.9004377843121	2.815034848484849		172961.6108630952	617328.625	148508.11755952382	308425.92336309515	199047.68229166666	298115.0	157096.09114583334	194289.3727678571	211675.15625	207976.53980654763	168096.3515625
755	1103.6516390713778	0.925422727272727		172768.14481026784	189125.37509300595	224999.2567894345	184359.08984374997	285504.4114583333	184023.46874999997	184717.75046502976	278152.85714285716	218563.00725446426	187957.16796875	184922.20656622024
756	264.93447321111506	5.882915151515152		172707.80059523808	180712.93154761902	194538.41666666663	158707.2113095238	191233.91294642855	164953.29278273808	173459.09263392855	182396.56845238092	175633.3831845238	164750.28013392855	169551.0111607143
757	1064.810852925628	11.304048484848485		171715.94047619044	188392.5625	210031.45535714284	181091.453125	201199.08110119047	196811.8125	200272.4196428571	193008.05580357142	189903.66145833334	173378.6525297619	199850.953125
758	504.30872136896306	0.7405136363636363		171692.17485119044	162566.3509579613	181954.35109747024	169991.83054315473	222836.13327752976	144501.30794270834	171514.01962425598	271482.48511904763	217562.7220052083	158275.2952938988	182116.09844680058
759	722.6683932217685	12.079769696969699		171675.98046875	133445.58779761905	163778.09672619047	145035.08705357142	170396.6555059524	140071.77966889882	134611.41238839284	167077.12797619044	175442.328125	144304.5931919643	128509.83072916667
760	302.8198034113104	1.9339212121212122		171565.87202380953	156809.18080357142	105061.35751488096	144929.31175595237	206556.05431547615	153030.41889880953	140768.0900297619	252861.0200892857	294078.2529761905	174276.89360119047	156821.21800595237
761	514.8937627618963	11.27540606060606		171402.6517857143	203552.00372023805	189232.6145833333	192675.2700892857	206718.53050595237	190081.12648809527	207028.86830357142	189054.7269345238	192412.51413690476	184706.0133928571	201348.3333333333
762	235.88873291015625	1.7600333333333331		170751.65773809518	238758.9248511905	170523.0178571428	205904.03125	192628.80059523808	200431.3950892857	157427.9337797619	165493.11532738095	172320.41964285713	186003.97544642852	167487.60863095237
763	233.89037600430575	8.082854545454545		170107.78571428568	439708.9479166667	196174.4657738095	338458.38095238095	240942.26636904763	305217.48660714284	225377.22321428568	210095.07589285713	230659.3712797619	233322.4069940476	222599.9300595238
764	328.0991175102465	7.974390909090909		169889.32068452382	241763.359375	190130.52752976192	230503.484375	244707.24925595237	235675.65625	236503.55803571426	206234.34747023808	231865.18154761908	208924.77901785716	214954.91741071423
765	258.91591128768755	0.30736833333333335		169850.21279761905	150305.41778273808	217719.421875	189559.734375	164402.21875	197516.734375	0	219296.984375	194961.125	176032.53720238095	212296.921875
766	530.864970814098	13.222450000000002		169000.28943452382	251946.34449404763	156697.46912202382	186981.98363095237	189868.97470238095	140467.78236607142	153206.69754464284	171825.5476190476	207948.28869047618	148661.79501488095	122070.52529761902
767	672.8599714799361	14.889530303030302		168626.48697916666	168416.2150297619	159959.78794642855	153336.77194940473	163685.28422619047	153611.09635416666	149037.83110119044	153282.69494047618	163794.0602678571	148069.1878720238	140851.53683035716
768	224.80426788330078	1.5251712121212118		168478.6921502976	158949.94382440473	107743.17420014879	155741.28934151787	321033.3727678571	156448.71372767858	158408.2885044643	422566.43303571426	417114.80357142864	175080.0997953869	171251.41220238095
769	302.8196695501154	1.2644530303030304		168332.60007440473	121405.546875	80227.86309523808	123329.63895089286	305919.1138392857	134703.71874999997	114567.57998511904	323040.79910714284	463438.69494047615	144128.38950892855	129644.85881696428
770	271.01597733931106	6.293104545454545		167926.7583705357	138133.5296688988	160934.71651785713	142179.28534226192	192066.37351190473	119517.68684895831	146271.828125	168009.20498511902	190237.53348214287	133610.7224702381	134813.92075892858
771	685.5221946022727	4.736362121212121		167139.02938988098	187239.24758184524	211453.2782738095	184208.75195312497	209892.69419642855	152927.95210193447	175234.7931547619	196376.91369047618	196818.00074404763	157683.65922619047	168687.2095424107
772	536.8843994140625	2.7589499999999996		166207.56138392858	183934.2972470238	205291.7194940476	180910.09226190476	222612.22470238095	192890.4813988095	196270.66666666666	249041.2306547619	201485.26785714284	192577.99144345237	199869.48251488095
773	742.5402998490767	7.830010606060605		165996.1755952381	166828.40959821426	134732.66666666666	150489.72042410713	157999.66220238095	138326.8212425595	130190.51357886905	120876.86309523808	176651.02604166666	131909.9650297619	132468.23028273808
774	786.8441938920455	2.0919363636363637		165949.9534970238	163166.07738095234	185656.70535714287	183313.59970238095	167944.04985119047	175986.1380208333	184017.32068452382	163140.22619047618	164646.22470238092	192789.5424107143	188349.95238095237
775	300.06792519309306	14.800842424242425		165777.3876488095	101340.55682663691	100732.82738095237	99565.41629464286	97478.15773809524	99513.33426339284	90292.05840773808	94318.62202380951	97855.9378720238	117929.0568266369	113499.93936011904
776	328.09934303977275	14.286078787878786		165725.9212239583	134159.88811383926	228377.13206845237	135246.55171130953	285970.3214285714	141935.251953125	168480.1353236607	263651.81175595237	286122.2901785714	151375.21958705358	152278.86225818453
777	316.87429254705256	1.748440909090909		165467.83296130953	108740.54873511904	52746.4533110119	77820.61309523809	66875.61904761905	68355.33351934524	53193.38411458333	63745.25520833333	92729.04017857143	81991.34281994046	64429.86383928571
778	536.8843633478338	9.910028787878787		165398.92336309524	155549.09561011902	160479.11458333334	146598.31584821426	157340.92113095237	149190.05915178568	152076.79241071426	153122.5714285714	163523.41964285713	139524.96168154763	153792.05654761902
779	212.97938165045406	9.349181818181817		165337.22247023808	215440.2209821428	163005.2291666667	207204.234375	145809.14657738092	207251.94345238095	196997.62425595234	155126.3638392857	139967.61904761905	195367.703125	191267.77604166663
780	528.8704057173295	0.5990666666666666		164891.49255952382	95875.8204985119	128072.63430059524	122055.86328124999	64920.68554687499	125407.96075148808	129733.37016369044	98713.6837797619	79816.18787202382	152968.28655133926	128484.13969494047
781	457.0780778364702	9.919457575757574		164622.57775297618	191231.30561755953	196046.4114583333	189872.87741815476	224245.99851190473	181394.0790550595	182948.43452380953	202581.6026785714	220395.60416666666	163462.84356398808	169974.5619419643
782	776.5452769886364	7.982930303030302		164317.59895833334	190527.66694568453	133885.09188988095	173671.55189732142	174698.9025297619	149869.6712239583	153133.57012648808	133139.78794642855	188670.9813988095	165584.97023809524	144001.87388392855
783	210.88424858736832	9.427969696969695		164019.08705357142	540661.2663690476	193662.1875	393510.7619047619	220976.1875	345363.11309523805	253911.5625	216761.328125	202252.9188988095	246564.8288690476	265469.5104166666
784	733.4286110617898	4.103906060606061		163373.80784970237	157026.95926339284	213212.01264880953	176245.00483630953	198232.24851190476	168452.78552827382	168568.28218005953	208127.15625	203220.2388392857	170473.74125744047	178245.8480282738
785	504.93703391335225	14.399974242424243		163275.03199404763	180642.15252976186	159594.40104166666	160832.97991071426	192387.0357142857	146206.52492559524	134521.0904017857	172021.68601190476	217916.32663690476	161513.21726190476	148471.2574404762
786	588.3305297235046	0.875137037037037		163180.70126488092	170350.32700892858	187938.37239583334	0	88092.421875	159638.5982142857	0	757031.6875	156252.48400297618	157521.90624999997	147302.12890625
787	233.89056116574767	13.085783333333335		161585.31845238095	559808.25	212319.97767857142	365338.25	263534.79910714284	305238.125	211850.3857886905	251929.02678571426	281952.71726190473	223624.15401785716	217208.75
788	394.89057367498225	13.213421212121212		161437.2157738095	195494.58184523808	140879.5587797619	198452.552641369	176760.75818452382	151679.4497767857	143734.27920386902	178996.9568452381	209437.29352678568	161982.95833333334	140064.35900297615
789	302.8198131214489	2.787598484848485		161257.34523809524	176857.92447916666	90070.14285714284	155751.08891369047	126269.23697916666	153887.4211309524	130665.16778273806	130081.6711309524	152511.7083333333	151075.76153273808	149060.09263392852
790	748.6450250799006	11.878389393939393		161251.1253720238	165028.1372767857	195781.13244047618	153170.0150669643	211238.3005952381	155537.6837797619	149760.1872209821	209258.17857142858	214928.55357142855	165285.32291666666	148692.5861235119
791	566.9011091752486	14.79934393939394		160782.24479166666	144154.82645089284	133868.15550595237	176987.02213541666	95061.23437499999	213646.58928571426	243493.63616071426	105801.36049107142	74068.8556547619	226801.83928571426	223392.69010416663
792	329.03284107555044	0.32463484848484847		159933.58965773808	173255.19122023808	167738.2033110119	159634.8909970238	212164.8210565476	180132.5796130952	182255.50651041666	195206.00483630947	204325.39099702376	156753.57719494047	159852.84970238095
793	247.81034296209162	9.790545454545454		159863.26153273808	181143.9375	139043.26525297618	184007.5639880952	129812.61904761904	183042.67336309527	197491.61532738095	144086.35081845237	110354.50967261905	175335.2924107143	199551.38653273808
794	235.888728055087	5.686565151515151		159357.64769345237	354810.1428571428	225637.39732142855	311946.0520833333	250281.2180059524	278978.31622023805	230484.15327380953	247632.0870535714	235114.150297619	208401.2377232143	227201.97991071426
795	212.88194205544212	5.956287878787879		159085.34635416666	609221.4613095238	183367.66071428568	418662.7202380952	204867.49181547615	388870.29910714284	240994.88913690473	213082.13244047615	205879.46875	226253.02232142858	261514.31845238095
796	854.5924849076705	6.803431818181818		158897.3831845238	158080.12797619047	114859.34114583333	132181.58668154763	142823.0736607143	131569.56510416666	144775.13281249997	107664.58444940473	138539.15290178568	143226.8359375	120042.68452380953
797	876.5772843794389	5.641828787878787		158299.75957961308	158186.21475074402	201370.9880952381	169589.49460565476	214327.83184523808	164904.51655505953	149724.50390624997	199975.08854166666	194911.25372023808	157641.93787202382	159854.42215401784
798	446.90627358176494	1.9336757575757575		158089.24925595237	148703.1953125	176056.9538690476	172618.19494047618	189183.2514880952	171666.33482142852	162933.7408854167	178190.0081845238	158176.10491071426	173517.59412202382	180070.79761904757
799	536.8844271573154	10.472401515151516		157998.58816964284	162719.7712053571	168665.39136904763	145836.19717261905	163864.3244047619	146989.93973214284	153325.2157738095	164819.95461309527	163890.61235119047	145798.75297619047	159040.66964285713
800	596.3942269582723	1.988409090909091		157672.25920758926	315513.875	211205.1170014881	317946.21875	276620.8541666667	182271.31696428568	278367.71875	242515.869047619	245751.1030505952	180383.15708705352	177808.8501674107
801	235.8886455189098	4.105586363636363		157560.13839285713	337946.5825892857	206642.40401785713	283315.6614583334	230176.9620535714	262323.12202380947	219821.96279761905	235144.3995535714	224811.44642857142	210095.59970238095	215788.3400297619
802	1068.6704268022017	5.801515151515152		156997.17689732145	161947.63281249997	218057.0476190476	158471.69438244047	221240.92633928568	168293.21642485115	158647.59458705355	221679.55282738095	232013.45982142855	152771.4521019345	159665.1791294643
803	204.97007057883522	1.944518181818182		156721.6763392857	165116.69308035716	176571.45610119044	176645.1413690476	214672.9620535714	164551.60900297618	165253.57552083334	201052.49032738098	168817.734375	178901.13876488095	173036.13802083334
804	746.5929620916194	10.01128787878788		156376.5245535714	155440.83296130953	146826.11197916666	150942.49534970237	159246.2027529762	132077.0591517857	146974.99367559524	153619.01599702382	163781.2306547619	137097.68284970234	144356.7068452381
805	540.8214602115476	0.1367348484848485		156228.95982142855	77576.4921875	132459.4494047619	98015.671875	138622.12388392858	110088.5859375	123987.78831845237	146278.875	139763.86197916666	128976.49107142857	147184.078125
806	820.5726346102628	6.064407575757576		155968.30459449402	151092.2449776786	180460.92038690473	147693.87155877976	207089.38541666663	141425.9548921131	142885.78329613095	183136.10342261902	195715.3125	144175.5888206845	145209.04743303568
807	587.3189885331251	0.5787954545454546		155711.62388392855	238487.8125	262834.46875	209754.15625	224123.984375	196481.453125	11089.2314453125	204111.578125	284728.8125	251463.609375	213463.375
808	598.8529547882081	0.8087100000000002		155699.76404389882	77333.58603050595	185246.78125	103652.15625	82495.13290550595	153451.234375	0	135800.45638020834	104577.5859375	218141.421875	112665.0390625
809	726.5453546697444	8.330930303030302		155698.9146205357	118155.76990327382	116056.12127976191	125142.09747023808	142952.27566964284	107151.6841517857	109608.28264508929	106301.29501488093	159817.58482142858	123389.86476934522	112751.46707589286
810	522.9149184276267	9.958039393939394		154792.4494047619	170056.765625	171789.2269345238	164304.796875	217212.9375	163208.203125	176470.5	205886.484375	215245.65625	167527.53125	185236.90625
811	443.06227944113994	13.317062121212121		154371.1320684524	153504.68563988095	144824.46428571426	150242.99925595237	157530.81249999997	135093.25930059524	145264.14620535713	142895.0584077381	171433.6875	150247.45163690476	136405.19605654763
812	318.8716712258079	0.2614833333333333		154186.70359002976	164217.9375	460622.6741071429	518055.28125	246877.45349702382	699039.625	274548.28748139885	268057.07254464284	262773.6401599702	244725.07021949402	818087.3125
813	396.8911493474787	3.0372		153726.59523809524	162021.30598958334	274622.29464285716	179309.2972470238	238531.67931547618	150961.76413690473	203110.80319940476	218518.44866071426	240469.28125	184162.96521577382	172903.4391741071
814	311.16903547807175	14.807451515151513		153579.203125	152953.56101190473	137890.84598214287	137703.5736607143	144701.12053571426	140731.88653273808	133460.37797619047	134075.4148065476	136746.5669642857	137879.19010416666	131799.75632440476
815	536.8842939897017	9.109904545454542		153210.87574404757	158443.24702380953	144747.1800595238	146165.171875	159295.671875	155289.22544642858	151447.1540178571	140288.18080357142	155525.3229166667	147370.58928571426	143141.7455357143
816	212.97933860865328	13.328763333333333		153147.1421130952	175056.1875	162791.046875	181987.390625	133659.62276785713	158290.390625	191492.984375	147652.6793154762	131605.61197916666	165388.76748511902	0
817	248.8561914617365	4.929030303030303		152802.73149181547	206949.1137462797	166813.51134672618	162487.66982886905	196083.70591517855	161737.53050595237	147963.3826264881	196101.34970238095	149965.72302827382	146095.39350818453	173603.74674479163
818	443.06245561079544	12.970322727272729		152083.10788690476	151853.1688988095	121992.46986607143	135255.66778273808	143836.7693452381	143477.85230654763	138294.98474702382	126600.98511904762	148205.8705357143	146092.92671130953	119537.21056547618
819	258.91588625480756	0.7197484848484849		151651.08630952382	78723.8125	60310.4609375	68762.8359375	47822.390625	65627.953125	58638.734375	64417.0234375	54419.16796875	109950.328125	69011.7734375
820	302.8196858492765	0.6043075757575758		150907.6328125	94791.15625	98605.33407738095	120275.21875	510959.8720238095	105400.359375	124685.15513392855	470660.8913690476	815506.4375	136894.96540178568	133483.93712797618
821	578.8694957386364	14.888448484848483		150843.1335565476	132050.76748511905	146602.12648809524	130561.28348214286	156692.22247023808	141871.01934523808	130604.15438988093	140790.73028273808	161996.63541666666	141512.05431547618	133698.69568452382
822	532.8664023659446	3.031883333333333		150542.9174107143	140292.85565476192	187866.70312500003	151589.62686011902	173641.6800595238	133381.47023809527	159769.59040178568	178558.00372023808	183831.9858630952	178138.94494047618	158162.17522321426
823	718.8563953746449	13.557042424242427		150500.08630952382	141920.48623511902	163837.81063988095	132930.43712797618	151232.0892857143	136743.12202380953	142298.81138392858	147560.57180059524	188290.66369047618	149268.2038690476	130887.77864583334
824	272.0364796031605	0.03066969696969697		150435.01376488095	198940.68936011905	130088.12983630953	177175.03869047618	72702.56845238095	173008.6078869048	122442.17410714286	93546.55319940478	68619.21930803571	236224.49404761905	122451.89992559524
825	249.06461403586647	4.921336363636363		149885.078125	144182.5587797619	152444.86923363095	201724.43926711305	185354.53701636905	136306.39211309524	197797.16462053568	205461.00186011902	190062.84105282737	175908.41964285713	141393.09356398808
826	329.925657676928	15.247468181818185		149853.75111607142	114357.23716517855	163511.0197172619	173887.578125	163752.15066964284	124748.7816220238	136328.69605654763	192544.15625	171208.88913690473	137093.3266369048	133870.11011904763
827	392.8953094482422	4.922184848484849		149700.80561755953	386322.3013392857	139395.06956845237	244762.8898809524	150837.04166666666	191641.29389880953	140848.13188244047	158521.41964285713	183323.40550595237	158997.18852306544	122632.30580357143
828	398.8865106756037	4.921716666666668		149370.45200892858	154671.6341145833	82929.50818452382	151393.35667782737	123361.63244047617	135309.50632440473	136370.41610863095	122569.6525297619	131570.75520833334	166980.8755580357	123985.01636904759
829	400.9095001220703	14.880216666666666		149279.6253720238	132508.9095982143	113317.13020833333	125550.01636904763	121124.05319940475	128559.01785714286	116493.28311011905	114490.69680059522	130388.12276785713	129640.71986607142	116425.96279761904
830	316.9479201296691	11.046203333333333		148924.14657738095	0	156579.43898809524	514847.9375	656673.8125	340176.96875	165041.890625	159007.24776785713	155437.84300595237	148553.765625	153431.8125
831	446.9061875776811	14.40146212121212		148919.0115327381	143170.29017857142	160123.44196428568	131037.18973214284	184572.95535714287	139110.86309523808	147256.89434523808	167140.35305059524	197186.35788690473	145041.20870535713	142081.89434523808
832	536.8843611283736	4.730574242424242		148861.5673363095	129258.86235119047	145128.25223214287	121473.1409970238	143890.16294642858	126164.359375	144699.0970982143	143068.24032738092	128637.5989583333	130432.17931547618	161789.640625
833	301.04030817205256	0.9410954545454544		148828.1290922619	153629.72581845234	175804.8318452381	158316.18675595237	195466.22805059524	155735.31919642858	165055.36495535713	181382.80059523808	160762.05505952382	165308.11235119047	181305.4977678571
834	328.0993666215376	13.71161515151515		148536.15513392855	98502.36309523809	136163.20684523808	98106.9945126488	164274.94866071426	96404.44828869047	92962.1015625	187006.4255952381	205533.13504464287	125566.54538690476	99932.50837053572
835	766.5403830788352	7.663695454545453		148395.34933035713	135384.47767857142	104618.74516369047	128093.2578125	108270.09188988095	118709.23102678571	107991.25706845237	96476.0011160714	128233.33854166666	102657.59672619047	98889.1685267857
836	1004.7706271084872	11.347045454545453		148385.21688988095	151326.96540178568	147540.9412202381	145846.9603794643	155673.1220238095	141713.20610119047	142453.26599702382	156009.14732142858	164009.2916666667	147415.34616815473	135016.7232142857
837	316.94799388538706	0.32463484848484847		148196.81510416663	239876.9027157738	195133.65011160716	200121.58175223213	230278.66201636902	204052.48595610115	199150.8352864583	235205.04613095237	201839.39304315473	152901.37686011902	174021.4454985119
838	457.078086159446	9.491430303030302		147898.26041666666	142914.72433035716	135239.6138392857	148637.79241071426	151496.8087797619	132851.7380952381	155142.07589285713	136217.7738095238	159172.95089285716	139826.2462797619	134364.0896577381
839	271.0159606933594	7.474619696969697		147566.13039434527	174550.26023065476	184488.71205357142	160767.96372767858	208820.97023809524	153056.8705357143	179254.86011904757	185895.21800595237	216163.38839285713	189484.69642857142	179986.18545386902
840	882.6244479092685	8.18054696969697		147521.51953124997	173469.64397321426	118947.21354166667	150450.2662760417	144176.87983630953	140410.4931175595	138450.4380580357	101786.08668154762	171662.52529761905	142187.97879464284	143879.8355654762
841	668.8418829723385	4.09559393939394		147417.33035714287	135771.734375	179950.02604166666	128733.703125	164326.95089285713	146332.87016369044	165843.20814732145	174524.61235119047	168030.86309523808	161214.24404761902	174473.04017857142
842	235.88869912283764	0.6266166666666667		147285.48995535713	175830.609375	182142.12425595237	170941.3452380952	334695.6822916666	164013.74553571426	163873.93526785713	183002.43452380947	0	161519.1134672619	165475.98363095237
843	510.8826543634588	13.23032121212121		147159.45777529763	143322.33165922615	174199.47321428574	164616.11309523808	186008.53497023808	142731.3072916667	169840.59598214284	186770.9583333333	183141.03348214287	158581.46502976192	161566.2689732143
844	798.530781139027	4.929030303030303		147126.65122767855	122191.65848214284	171877.2874813988	158494.83240327382	147528.66648065473	179537.21800595237	151222.30859375	166009.28757440476	129689.71893601191	150586.7786458333	152242.77976190473
845	836.5461509011009	5.250813636363637		146891.08035714287	145101.2356770833	187876.30877976186	131349.60063244047	191760.28273809524	136267.82775297618	132992.46103050595	177211.5669642857	176021.85639880953	139326.48344494044	144596.47619047618
846	462.87899369331353	13.436343939393941		146804.97098214284	172258.63988095237	102580.890625	139392.328125	121095.70200892857	116870.9453125	113698.703125	99861.34375	143528.3642113095	131693.765625	92548.5859375
847	212.881994439995	4.581725757575757		146763.359375	596287.125	182119.0208333333	406409.84375	216344.4025297619	331493.65625	225508.5044642857	218585.46875	225108.4970238095	218065.24479166666	225078.625
848	650.8692617596976	0.11353030303030302		146541.5070684524	11429.607421875	8955.26953125	10633.4736328125	7835.2666015625	9609.998046875	43814.8359375	10973.76171875	9015.3154296875	153938.015625	6751.326171875
849	285.0317368940874	0.21350606060606062		146326.2983630952	124407.17857142857	131425.64880952382	135953.07626488095	135804.85751488095	136738.46093749997	130850.39471726191	142005.34077380953	119128.16666666666	141045.7157738095	128424.86830357143
850	224.80451955423726	2.752478787878788		145872.36532738095	178704.875	101910.81082589286	219065.890625	156978.0911458333	148236.29966517858	127207.50334821429	163782.57738095237	190193.54241071426	142532.78422619047	151737.04947916666
851	462.8790949041193	13.215968181818182		144903.85732886905	193731.27269345237	138337.14750744047	162060.39657738095	176963.28348214284	150933.21707589284	128908.78404017855	160922.65513392852	160447.9802827381	151276.9205729167	106540.05859375
852	300.06777121803975	8.234760606060606		144839.6287202381	89227.93582589286	83242.96205357142	101236.10156249999	93238.98735119047	99344.38616071428	87566.45498511904	81248.71986607143	99209.1134672619	96218.18712797617	111382.14397321428
853	759.5671553178267	5.45355909090909		143962.27697172618	156688.5444568452	172476.54017857142	141052.18098958334	174759.12276785713	153955.30394345237	149210.38746279763	173939.9821428571	176225.3869047619	161847.7903645833	145713.8790922619
854	810.5669583407315	6.062865151515151		143952.21335565476	156672.90122767855	184650.92113095237	157531.6097470238	205710.47991071426	128992.73539806546	149366.8523065476	187940.78199404763	202256.7767857143	139259.4880952381	153866.15531994047
855	294.9506919167259	14.794754545454545		143817.91183035713	126089.55673363095	147242.34672619047	160263.8783482143	107061.1019345238	175943.85007440476	211573.31212797618	117723.08928571429	83130.55282738096	187186.9661458333	179966.52566964284
856	247.81039912291246	9.21551515151515		142993.89174107142	146605.875	121190.13392857143	151293.35863095237	96437.18861607143	155837.98437499997	168154.33268229163	116474.75111607143	96085.0234375	152108.91555059524	174168.4788876488
857	1028.770957253196	11.202180303030302		142838.76674107142	151216.5355282738	141994.50297619044	139246.3439360119	150642.64025297615	127418.56398809522	126878.74516369046	156961.34672619044	150395.58482142855	126451.1095610119	134466.12406994047
858	446.9063346169212	14.905854545454547		142780.28422619044	134584.2899925595	150780.1521577381	128363.08500744047	163713.6517857143	129958.49367559522	130175.04836309521	169355.50223214284	176461.76153273808	135074.93470982145	115313.67671130953
859	444.8911966814314	13.554820000000001		142769.9735863095	105919.09300595238	97723.5390625	70193.890625	106510.93601190476	89338.67094494047	0	92081.90141369047	126374.23437499999	111123.12760416666	84489.578125
860	362.9536228364828	4.535127272727272		142558.5193452381	80055.6875	46349.234375	79479.359375	69227.46540178571	89725.55022321429	52298.64155505952	81803.5390625	68644.54464285713	110634.5234375	64575.40625
861	326.9033993807706	13.527757575757578		142212.64285714284	188225.11904761902	114073.8444940476	153950.29241071426	124687.77976190473	122568.21875	109217.20014880953	111968.19494047618	164273.24962797618	135555.56659226192	98114.56808035714
862	1064.8113856654118	13.310674242424243		142120.7693452381	141548.47953869047	139719.8125	141472.609375	143443.86644345237	148997.3255208333	143711.046875	137130.20349702382	163707.39360119047	148746.0044642857	140439.0621279762
863	682.6366688121449	11.151959090909092		141765.73093377973	132448.4917224702	142997.23363095234	132049.83993675595	140359.75297619047	127833.20014880951	125069.43731398809	141808.29352678574	142979.3206845238	137157.63290550595	126952.91861979166
864	324.868935324929	4.929030303030303		141364.48716517855	742984.3199404762	130934.35639880953	487965.08519345237	208749.1994047619	409893.8154761905	216107.53348214284	187050.43452380953	216760.0267857143	246027.00000000003	275744.9475446429
865	868.6451194069602	9.079099999999999		141232.4388020833	123742.5511532738	108489.12239583334	124180.13411458333	112976.52976190475	114589.75427827382	119976.6008184524	104830.48921130953	117322.15364583331	125272.76283482143	112844.8558407738
866	444.8914031982422	13.212851515151515		141210.01153273808	140306.60342261902	160470.29278273808	156023.72433035713	164462.4921875	147289.1164434524	155598.88969494047	183891.6220238095	181547.50483630953	160344.0814732143	177958.6303943452
867	924.7077026367188	10.443412121212122		141112.07235863092	152096.0005580357	124487.2462797619	141808.53683035713	141455.265625	119932.95424107142	127053.74348958331	135448.4799107143	143621.78199404763	113523.69475446429	117957.23474702382
868	431.08744591021764	8.233477272727272		141003.44642857142	21540.845703125	4740.94482421875	26215.94921875	17833.916015625	35507.0625	15283.572265625	15770.9677734375	17301.13671875	65611.65345982143	18110.76953125
869	860.8487188165838	1.9246348484848483		140993.19298735118	157799.90271577382	219652.2827380952	178476.68266369044	232993.48363095234	184355.98586309524	176123.4761904762	234580.1897321428	204590.29687499997	169375.58965773808	195663.9916294643
870	874.5619756525213	5.06065909090909		140574.63262648808	137283.63318452382	158138.54613095237	139200.80264136902	177470.3943452381	129257.84691220237	130006.97079613095	172404.43601190473	174286.86979166663	131726.5349702381	145665.14285714284
871	752.6033214222301	9.906116666666664		140316.10611979163	143781.3528645833	154015.6209077381	137781.3815104167	141196.63058035713	123244.8956938244	123148.34877232142	149747.4188988095	147886.3400297619	120128.25353422618	127132.28208705358
872	212.97935305711488	4.103510606060606		140232.07291666666	189015.859375	140108.95498511905	196040.640625	124246.01897321428	179730.9375	156845.0	129999.78943452379	115088.8709077381	173135.8125	167868.484375
873	318.87165137784484	1.2517621212121215		139981.7194940476	51311.34375	33877.84765625	44523.23828125	45065.6953125	43481.43359375	38074.2421875	38350.70703125	53180.82905505952	65930.69270833333	44771.671875
874	469.9133411754261	14.873348484848481		139950.6536458333	115138.18303571428	112501.96688988095	112317.80357142857	115087.47358630951	121152.20461309524	126960.32775297621	121425.12723214287	122188.29464285713	120623.18675595235	116115.09635416666
875	536.8843547606365	5.45530606060606		139866.27641369047	159974.671875	187978.29241071426	133392.59505208334	155497.72544642855	131853.23158482142	158667.390625	171030.17336309524	155545.87574404757	145461.109375	151619.4099702381
876	224.8041128568182	0.39749545454545454		139559.1770833333	159382.859375	124580.078125	160517.859375	760791.3928571427	175628.578125	170790.640625	618918.8125	872831.0	174626.234375	168075.4375
877	848.5461592240767	4.716225757575757		139287.81417410713	151066.8601190476	150242.76822916666	140008.0885416667	155792.9836309524	130018.64434523808	137369.32142857145	160222.15848214284	154615.14136904763	140830.54166666666	146428.25558035716
878	724.8733215332031	2.7530575757575755		139245.6575520833	144679.08891369044	270648.3645833333	164406.6720610119	314779.23363095237	176595.53106398808	182670.9038318452	352503.46428571426	259792.42038690476	188176.89732142855	207203.8567708333
879	467.3746226917614	1.7485287878787878		139013.29129464284	131539.0735677083	187808.34486607142	140272.2865513393	177607.95572916666	129847.43666294642	129335.2659970238	178584.5085565476	179784.16592261902	128078.1928013393	134157.42001488092
880	247.810363630815	5.023821212121211		138555.84672619047	166366.671875	110958.96205357142	140602.0014880952	88058.6099330357	133929.80803571426	160202.1536458333	117635.140625	90826.79892113095	139962.55282738095	168678.6220238095
881	514.8937652525574	5.068503333333333		138243.86941964284	0	342360.90625	0	309870.84375	0	0	1671034.25	283033.375	0	0
882	537.4163624156605	1.749221212121212		138242.94363839287	128625.93080357142	184644.3999255952	140647.94308035713	185934.19270833334	131439.65606398808	123522.06473214284	173662.18898809524	182098.22433035716	139041.83351934524	131469.24014136905
883	392.8953207191125	1.2644484848484847		137669.81436011905	51692.8204985119	36878.546875	43130.09375	47918.10546875	38145.6953125	30467.853515625	37957.7421875	53409.5390625	59528.78190104166	40581.375
884	749.5825500488281	6.41434696969697		137579.73177083334	142302.33314732142	84132.8984375	122381.25241815475	87328.76748511905	128182.12648809522	112894.1179315476	70339.15011160713	116714.93601190476	121824.72972470237	121706.40550595237
885	247.81050803444603	8.749671212121212		137576.20870535716	134447.52976190473	112556.07142857143	142940.69866071432	98085.43377976191	141661.30059523808	153328.73660714284	109828.74367559522	81632.23735119047	145572.12983630953	160836.75260416663
886	247.81039909593986	5.689034848484848		137534.6290922619	122939.6953125	122681.6480654762	132448.86886160713	103551.60230654762	142914.64211309524	150297.38058035713	115194.4337797619	95529.48586309522	141785.69215029763	168345.73363095237
887	858.6245450106534	8.563693939393941		137462.29017857142	132124.61197916666	122400.75967261904	129505.41108630953	129076.40587797618	110568.20424107142	114510.45628720237	113382.18452380953	149741.51525297618	123425.19921874999	118477.56212797618
888	650.8690740411931	10.086001515151516		137146.37648809524	173862.16592261905	159981.9694940476	175426.43154761902	152479.88095238095	161708.01339285713	174208.51785714284	139956.08779761905	163664.0550595238	148530.3891369048	167803.31845238098
889	301.0403295872015	0.7517272727272727		137108.0310639881	110373.83296130951	121602.41052827382	147870.828125	102211.96633184524	133763.578125	167073.6875	152223.96651785713	90769.09375	159888.359375	125598.58482142855
890	871.6927758419151	9.824966666666667		136880.15066964284	193026.125	143027.671875	197994.625	145109.02752976186	173819.4375	176565.34375	138563.1343005952	148857.8980654762	165751.71875	170939.796875
891	536.8844271573154	1.2840803030303027		135236.31063988095	224472.22247023805	238527.11681547615	212578.16666666666	217488.5989583333	209920.73772321426	205076.29017857142	214136.12127976186	192675.3790922619	171162.01878720237	196768.20424107142
892	659.5071522105824	4.535889393939394		134968.66834077382	130826.24381510416	172393.27901785713	149815.3523065476	144373.17336309527	119215.85435267858	127116.68247767857	154742.2611607143	155355.76860119047	138321.1907552083	129294.73753720238
893	801.4160100763494	4.10335		134662.70554315476	117062.38895089284	161698.20833333328	115569.0030691964	138898.5744047619	123328.18229166667	128902.50674293152	169770.5974702381	140873.51674107142	126875.55952380953	150245.8138020833
894	820.5148592357793	5.58825606060606		133654.30129278274	163128.08937872024	210757.9724702381	146874.4603794643	222952.6086309524	176520.53125	147439.79482886905	205729.89360119044	217188.92261904757	146359.47953869047	153947.21530877973
895	1040.8067072088068	12.454133333333333		133458.01004464284	134891.74441964287	155409.38095238095	139661.60063244047	159679.16889880953	131832.86002604166	136540.80301339287	153544.17038690473	169565.94122023808	141009.03757440473	127583.44680059524
896	779.4340931285511	4.106824242424242		133333.03701636905	107616.8855096726	139926.2496279762	115623.2644159226	122203.79166666667	116390.52353050595	98893.00190662203	147047.92485119044	129286.64434523812	124869.60165550595	118199.39732142858
897	249.0647631558505	13.542281818181818		132972.3947172619	90075.97953869047	99583.53757440475	114219.03124999999	102751.11941964284	100181.35379464284	71517.4572172619	98549.48586309524	139757.99255952382	138866.3753720238	75015.41238839286
898	536.3009060946378	0.9671757575757577		132929.47823660713	138300.20656622024	163544.98325892858	131205.77101934524	184435.72247023808	133480.06547619047	142258.01543898808	179986.73586309527	158650.38988095237	129324.57849702379	133227.1814546131
899	398.886473164414	0.8280439393939395		132616.18508184524	78678.2734375	104082.890625	79481.21902901786	87666.98846726191	82658.765625	75377.48893229166	97093.11086309522	73280.68103608632	105647.29771205355	82949.2448846726
900	637.5897244540128	9.736733333333332		132597.08045014882	135639.8894159226	111852.73400297618	123024.15550595237	138092.3162202381	115077.17503720238	112427.08593749999	122968.28645833331	140123.5502232143	123291.50706845238	113048.7232142857
901	786.8442715731534	11.283180303030301		132214.07738095237	164219.12760416666	166131.58482142855	174679.1633184524	145948.9728422619	163904.76785714284	168737.42485119047	143076.96130952382	151090.93526785713	158035.4575892857	172228.38169642855
902	772.5148093483665	6.089527272727273		132197.83723958334	129945.24088541667	170932.43675595237	124005.42103794643	175879.359375	113971.85314360118	116888.05808221725	168779.54910714284	177417.56473214287	180337.390625	126629.45731026786
903	978.7548855868253	11.200554545454548		132040.24702380953	133862.3869047619	125087.94047619047	140571.07682291663	137780.99255952382	125446.53162202379	127920.2310267857	121283.56287202379	126236.17745535713	128417.3794642857	128980.90922619047
904	591.4639420942826	1.8776318181818181		131914.3597470238	133192.4642857143	145756.0941220238	141281.1049107143	164496.02529761905	136662.5729166667	134652.11941964284	154506.60937499997	148559.16889880953	143392.47470238095	129053.45982142857
905	457.0781284679067	4.739599999999999		131822.94289434524	163965.3125	194170.1569940476	185413.359375	183773.69270833334	121471.24916294642	177179.53125	187603.72470238095	183772.50967261902	166751.984375	198888.078125
906	333.9385389848189	13.207956060606058		131748.06808035713	121261.76506696428	121369.3206845238	132418.8443080357	145270.07254464287	125204.89006696428	110197.37462797618	142439.35677083337	147531.3173363095	143972.48716517855	128800.99795386904
907	582.8812727494674	14.909300000000002		131731.97042410713	118178.50093005951	138264.19196428568	108303.44884672618	131819.34337797618	113187.78273809524	115509.66331845238	128166.20796130954	144009.24627976192	113851.08798363096	95385.39750744046
908	718.5980585271662	10.223498484848484		131681.84891183034	115710.59774925593	124643.01413690473	108782.59235491071	153388.5822172619	106875.23404947916	121421.99172247024	137187.79947916666	142282.66629464287	106044.02548363095	103945.37100074405
909	528.8708330867266	1.2553166666666664		131494.38913690473	70892.35816592262	53391.29538690477	59622.96837797618	59724.95145089285	59551.911458333336	50525.42578125	51541.30896577381	68759.73679315476	80855.64843749999	54575.21484375
910	452.9230846058239	8.254751515151517		131089.52306547618	122116.60202752975	118348.0558035714	125367.38969494046	131332.67559523808	112933.29027157738	117634.59561011904	113347.10937499999	135753.5111607143	125595.78050595237	124533.23437499997
911	247.8104809847745	1.7712287878787876		130819.23363095238	98440.53199404762	97112.38132440475	123322.09840029762	223899.9181547619	122113.84188988095	140789.45889136902	220295.78794642855	264257.0260416667	125985.07979910712	147622.3177083333
912	326.9723407041256	0.040377777777777776		130717.82626488095	0	104736.75	0	50225.078125	151361.953125	83599.5859375	54804.8203125	38361.5546875	190453.84821428568	49907.34375
913	650.86893615586	9.195690909090908		130514.12462797618	154018.25	153576.734375	157712.51711309524	151438.203125	149765.73251488095	163466.30691964287	134995.484375	154635.890625	133060.13709077382	157555.48670014882
914	368.9617656360973	13.922563636363636		130489.37351190476	128656.99888392857	104846.68936011904	123423.05357142855	143464.28422619047	121802.93563988095	106419.89025297617	116080.76004464284	170972.0837053571	128318.13876488093	113533.2265625
915	378.91898651123046	17.948816666666666		129945.14583333334	0	142652.96614583334	119577.91666666666	130351.98697916666	123305.3482142857	126204.98363095237	127144.34226190475	127962.64248511904	123146.91741071428	121231.55766369047
916	536.8843577991832	4.105957575757576		129851.43415178571	114639.27901785716	154089.77604166663	124446.36793154762	141308.34635416663	128889.4334077381	150004.60825892858	148069.3258928571	136964.74330357142	126908.98288690475	142950.16964285713
917	431.0873948574754	1.2729181818181816		129186.56696428571	53263.409226190466	12715.12890625	52013.568638392855	32239.40234375	69138.60602678571	23597.646484375	38852.8984375	25677.41015625	75275.921875	31750.982421875
918	804.5198031338779	6.0495863636363625		128438.80375744046	134308.3218005952	170559.31696428568	133568.7659040178	176924.22470238095	125759.42466517857	116815.55636160713	178005.94568452382	187068.8005952381	119792.33128720237	126253.40457589286
919	272.036084665915	4.723937878787879		128424.08779761904	52905.46484375	38019.8515625	62061.41796875	50415.32421875	63823.01953125	44663.1640625	54904.4921875	52419.1796875	75873.90736607143	36008.47265625
920	290.94712969369067	13.924693939393938		128268.72247023808	122339.265625	124371.046875	127518.27976190476	133572.88950892858	117903.16629464287	121723.5546875	119042.38206845237	149904.3474702381	116828.39136904762	112410.65066964286
921	734.8290016867898	2.7755484848484846		127975.8359375	175916.78831845237	97852.64732142857	142366.22321428568	125107.70163690476	111873.22265624997	91088.79817708333	120595.58816964286	145029.96428571426	107971.7302827381	91948.81640625
922	290.9472475918856	14.907942424242425		127955.28757440473	112362.9494047619	109339.1759672619	108513.9304315476	122998.90625000001	104115.58203124999	102322.63448660713	109483.52752976191	138683.35119047618	120515.74590773808	104656.8058035714
923	738.5097270927043	5.803248484848485		127122.05106026784	135614.20010230655	204078.8013392857	143732.09747023808	211022.38988095234	142547.20610119047	195675.203125	203147.7269345238	211535.6056547619	142387.36123511902	136214.7175874256
924	672.8601157448509	1.9240803030303029		126938.35528273809	167483.2775297619	177312.1220238095	148364.33742559524	173866.33110119047	164035.21502976186	138615.43191964284	183619.0476190476	161280.76041666663	148737.6060267857	153359.4133184524
925	582.8810424804688	14.168166666666666		126746.48325892855	138521.35007440476	150434.8869047619	134910.7202380952	154611.23660714284	134653.48549107142	137333.7008928571	143541.2291666667	158603.75892857142	134934.7857142857	141224.16889880956
926	302.8196778887043	4.97729393939394		126506.57514880951	210630.07700892858	104153.3984375	221850.578125	92513.52734374999	178827.84375	159180.375	97591.63206845237	82753.16294642858	147413.890625	155430.9375
927	402.88514280839394	0.606790909090909		126428.77473958331	251399.69419642852	122866.55431547617	238511.4449404762	190367.328125	202365.5978422619	137519.92299107145	146885.921875	208841.0	211162.31845238092	161200.82821800595
928	324.8687577681108	0.5572227272727273		126330.26729910713	249487.88988095234	99350.9806547619	232000.95535714287	94343.8210565476	204413.5952380952	127249.6990327381	110509.62016369047	114463.9378720238	193995.0982142857	149530.83407738092
929	329.92558149857956	14.786563636363637		126275.5017671131	95115.97247023809	130514.42224702379	98528.54650297618	126727.25148809524	95985.72219122022	109209.28562127975	135815.65736607142	129504.30543154762	115104.49032738095	105194.92243303571
930	841.5703929554332	6.088931818181819		126245.2116815476	134223.3347284226	170956.13653273805	122453.23223586308	169068.7767857143	124389.32449776787	123151.34188988093	166073.24925595237	163737.0089285714	115956.1417410714	128884.421875
931	385.9388960122131	6.962087878787878		126199.37351190476	143127.53125	135412.0	125005.3515625	161917.65625	133670.359375	134794.140625	151489.390625	175769.0625	143923.234375	127012.265625
932	962.7598100142045	11.569063636363635		125906.65327380951	122347.39843749999	129912.88541666669	134128.03906249997	130258.94308035716	123473.40513392857	120897.01822916667	118181.20684523808	126050.35044642857	129128.00558035714	122836.60007440475
933	285.03152881969106	7.197466666666667		125837.1994047619	133089.05617559524	99210.23325892857	121950.94233630951	112953.95796130953	126720.71130952382	113965.56436011904	99866.77083333333	111919.32328869047	122242.62723214284	111810.98772321426
934	854.5927198432265	7.023960606060606		125632.93061755951	164930.03125	93082.54873511902	130775.0	148660.91108630953	118139.640625	119794.6328125	103933.93080357142	176668.66369047618	141280.015625	96442.953125
935	343.89361457879755	0.6172772727272727		125470.63560267857	27539.373046875	32772.3203125	33169.34375	10124.0087890625	35169.59375	13913.1181640625	26205.841796875	18748.98046875	73186.80319940476	36137.359375
936	400.9094696044922	2.7387666666666663		125147.92131696428	137152.84263392858	156780.61607142855	133042.43043154763	154496.2738095238	134362.40699404763	132007.3839285714	153415.56212797618	146087.98251488098	140926.75372023808	135978.99404761905
937	204.9701912619851	1.5056121212121207		124810.79873511904	125417.68340773808	155550.28869047618	142863.5011160714	159605.29464285713	135604.49069940473	125157.03608630951	169220.12425595237	143367.6770833333	139347.7109375	140460.36904761905
938	232.7638931274414	0.5239696969696971		124789.87797619046	295561.7217261904	143400.85825892855	270421.62053571426	2750909.791666666	249915.3273809524	183001.9813988095	238036.44940476192	2466517.3392857146	218201.01413690473	197381.39211309524
939	214.87935985218394	4.92985606060606		124702.27938988095	424688.26785714284	135364.4034598214	312754.1130952381	158898.10267857145	268844.8370535715	192823.96428571426	158921.60825892858	164173.00967261902	187937.37090773808	192129.533110119
940	588.8982987837358	10.207895454545454		124559.9964657738	120868.3698846726	128449.84263392857	117076.38225446429	120930.50669642858	119801.10063244047	122667.72935267857	124662.90885416666	120481.17187499997	118367.93024553572	131524.13485863095
941	1064.8107577237215	2.7922166666666666		124125.93266369047	109958.56677827382	209456.8720238095	153132.34188988095	200216.69345238092	154037.65178571426	189249.9657738095	212552.9077380952	181707.41220238095	155095.9609375	191290.0941220238
942	666.8414389870384	5.745186363636363		123601.02120535713	362343.1333705357	196352.42410714284	246647.80282738095	226039.07514880953	186993.08742559524	175535.625	196319.78050595234	238782.7053571428	156370.1964285714	143854.31212797618
943	326.8656921386719	4.9303333333333335		123568.33816964284	679722.2849702381	127577.25855654762	445066.76004464284	201872.2462797619	332944.39657738095	187218.4291294643	147825.171875	190078.4255952381	241183.07198660713	228923.08296130953
944	530.865683815696	5.444134848484848		123457.67122395834	385729.9616815476	214881.1227678571	269009.0152529762	284681.13467261905	222920.5228794643	159781.86718750003	244121.65922619044	286913.76785714284	157472.4110863095	139129.10751488098
945	306.9193142977628	13.874330303030304		123443.52883184522	111300.8126860119	129620.85863095237	105530.04613095237	146494.42038690473	114683.18340773809	106892.66666666664	137476.91480654763	148789.07366071423	107876.80319940476	106934.03720238096
946	422.90667724609375	17.945363636363634		123437.8009672619	115614.42894345237	117315.59561011902	114541.33742559524	112914.91964285713	117282.4140625	119961.60267857143	113031.1417410714	115268.44122023808	108750.11830357142	118105.71763392858
947	454.846548545751	0.4526848484848486		123352.12425595237	81119.48028273809	118242.12481398809	92485.28125	75153.46968005953	89372.1960565476	92505.1056547619	86588.5902157738	109539.30989583333	114674.28385416664	93008.6328125
948	306.9193905917081	14.168654545454546		123327.72972470237	123982.79687499999	127689.39769345238	130096.32366071428	147485.11904761905	128746.7894345238	118026.63764880953	155342.1361607143	154296.4929315476	129549.39471726191	114683.64397321426
949	762.5302512428977	7.67695606060606		122624.0119047619	111774.26376488095	64856.267857142855	96481.71819196429	74561.08816964284	100378.65773809524	93165.48623511905	78820.0941220238	87906.10119047618	90964.45498511905	98509.51748511904
950	666.8414658979935	0.2244530303030303		122581.38244047617	87603.765625	138141.99999999997	112450.3824404762	128607.66741071429	111199.23139880951	113920.07068452383	141363.27194940476	116683.60323660713	111445.3984375	128580.0546875
951	920.6766912286931	9.144427272727272		122549.29538690473	139986.6302083333	105210.4650297619	122686.90252976191	107620.4847470238	115150.61746651784	124908.00744047618	107589.2113095238	121541.2087053571	117457.95442708331	129403.7120535714
952	392.8958365700462	0.2092863636363636		122536.83221726191	69992.31491815476	106893.40736607142	92356.6175595238	89900.56863839284	89054.44828869046	95689.90401785713	92019.23809523809	98457.8753720238	113078.0863095238	103228.04761904762
953	452.8499048766122	0.1471818181818182		122204.06789434522	135944.296875	125129.53125	92928.99702380951	397629.40625	112026.09877232142	101033.95805431549	583466.0625	452071.875	122398.97730654759	132082.19847470237
954	493.33638139204544	2.6655363636363636		122118.18173363095	184497.625	184562.55059523805	127581.28487723214	186267.44568452385	126560.53106398809	134246.1095610119	186211.33184523808	186190.65624999997	130581.0710565476	125948.4485677083
955	514.893721147017	9.20765606060606		122035.751953125	136034.83909970237	120919.43043154763	132326.13392857142	116214.49441964286	126996.34821428571	126838.07421875	104951.4534970238	117451.09970238095	121767.78106398809	117762.76822916667
956	469.91322425743203	12.990930303030302		121964.14434523809	120556.04910714284	141664.5699404762	128241.96875	147982.9375	131149.828125	124928.89732142857	131888.9449404762	134034.43563988092	144468.9375	153410.703125
957	1010.7599154385654	11.141296969696969		121479.43359374999	126908.57235863093	118504.45275297618	123573.21149553571	123041.42038690475	120031.00539434522	121832.88578869047	114028.27864583333	117761.12760416664	111117.16443452379	112209.8210565476
958	582.8813337846236	2.7719863636363637		121406.57663690478	110155.79017857142	131715.8232886905	128759.93098958333	126057.09002976188	112275.35602678571	140084.56324404763	135471.54947916663	117162.83742559524	136116.8872767857	132143.29910714284
959	468.89753861860794	13.217753030303031		121168.92810639882	126327.22451636904	107207.56305803571	131903.16880580358	136356.41889880953	109215.75334821429	117226.58696056547	142686.9951636905	125077.27901785713	114553.61839657738	124584.76720610117
960	514.8936934037642	5.678730303030303		121153.63560267855	113881.86495535713	133206.92857142858	124960.4386160714	130754.44047619046	117963.65494791667	128741.40513392857	127367.45796130951	136839.70684523808	120203.93619791666	115739.49776785713
961	1107.6636807759603	0.7182666666666668		120863.90490141368	174120.078125	199154.796875	239766.65625	217464.171875	218955.6875	0	245443.8125	188196.234375	182782.328125	214658.734375
962	588.898254240402	9.793343939393939		120713.42373511905	115421.703125	110036.38913690475	118625.0703125	116446.12090773809	109365.0625	115833.8359375	111213.05245535714	108733.3050595238	115629.296875	112524.375
963	368.96182389692825	14.408839393939394		120709.20572916667	127430.36867559522	119589.96726190473	120270.88988095237	142813.70982142858	111944.29129464286	109337.12369791664	130151.75334821428	148005.0632440476	115379.54910714286	113352.82012648808
964	802.8162564364346	1.2611954545454545		120539.02064732143	63381.57217261903	67677.37416294642	69756.87518601191	92043.99981398809	73115.35323660714	57990.903738839275	78971.38169642857	92426.6175595238	84415.86644345237	66154.44075520833
965	657.386433368259	0.5053283333333334		120450.94856770833	162389.140625	152050.89508928568	100174.42978050595	162379.2181919643	92220.72344680059	0	146307.90401785713	167985.6140252976	143947.90625	110234.8125
966	452.9231650612571	6.0583439393939384		120199.69698660713	119030.6569940476	148987.86011904763	107159.00390625	135878.00148809524	115518.06231398808	124257.36197916667	147480.55654761902	136529.65922619047	111622.25516183036	125235.70219494046
967	609.5581748268821	8.670077272727271		120129.82012648808	111195.24460565476	73374.81436011904	102606.07961309524	93423.90811011904	94594.36086309524	93229.08091517857	77266.91927083334	102862.84672619047	102833.84858630953	94211.41722470237
968	247.8102207183838	4.6339454545454535		120018.40262276786	97214.953125	97741.55654761905	115404.3709077381	77639.41145833333	117768.296875	131821.6841517857	92028.29724702379	69728.45014880953	125506.49218749999	137649.4720982143
969	816.5773842551491	6.822633333333332		119837.43489583333	120848.82235863096	81452.24330357143	101949.28794642857	118807.46316964284	106250.7312127976	111353.83500744049	79325.37593005951	105911.00632440475	114469.44642857142	92159.95163690476
970	922.6586997292259	9.655286363636364		119723.88355654762	125162.35323660713	115606.44456845237	110386.06984747024	117530.2585565476	100756.13848586309	122090.64378720237	107029.05282738095	115832.54650297618	99204.97219122024	106501.99255952379
971	212.8819878318093	5.690689393939394		119418.95014880951	535233.8526785714	198488.98660714284	364645.54017857136	227741.39136904757	318314.0327380952	219245.32738095234	193198.89806547618	216467.15401785713	200129.24553571426	221786.625
972	720.613935990767	11.066277272727273		119287.14229910713	100685.61086309522	120328.15141369049	103787.23902529762	142563.63020833334	99221.88634672618	104058.79213169642	121402.62016369047	137813.45684523808	117260.79013206843	98945.27938988095
973	431.0874104897496	0.6368242424242424		119212.9534970238	102713.6449032738	22768.654296875	104771.10249255951	43650.58984375	110515.53850446428	30567.123046875	44687.1640625	27628.333984375	103671.14304315476	52269.08984375
974	573.4531471946023	2.554778787878788		119170.41964285714	127330.22619047618	127732.95089285714	131253.93787202382	134022.2113095238	124095.08333333333	118511.50967261904	127613.4296875	123799.6878720238	126693.8630952381	126281.00111607142
975	362.9536956795732	0.026903030303030304		119097.40048363095	107245.59486607143	87457.1796875	92969.51934523808	38493.0703125	95508.5042782738	80503.60677083333	52793.21875	36898.15625	167779.32924107142	93100.953125
976	796.5153253728694	5.899136363636362		118814.87444196428	114316.39946056549	157712.56696428568	118684.74069940473	154139.921875	114648.70061383926	116940.56408110118	154022.5710565476	153509.23511904763	125060.87499999999	128422.23121279762
977	248.88780101921745	0.23061515151515158		118679.32514880953	82712.0625	152145.8162202381	171929.5625	143925.3125	145773.03125	120481.82626488095	114294.3828125	121005.00632440475	135529.30003720237	215551.171875
978	404.84648402968264	0.11859499999999998		118610.29092261904	95674.203125	151138.078125	130257.828125	176019.890625	130181.09375	0	149770.671875	158129.40625	108615.50111607143	160862.25
979	235.88868366588247	10.012040909090912		118506.86718749999	311846.8571428571	154698.5736607143	237946.47470238095	166143.9427083333	208335.81919642855	167294.03199404763	166367.14880952382	176798.91666666663	157134.95126488095	161994.96168154757
980	514.893740567294	10.172762121212124		118467.00632440476	150842.17113095237	129727.93303571428	150673.72135416666	119927.70907738095	133279.30133928568	138440.23697916663	117993.73139880953	126172.30208333333	129629.66759672617	136336.99702380953
981	757.4753036617924	0.6833883333333334		118433.31901041667	116539.21642485118	114281.53673735118	118326.49525669642	140413.09375	112302.06203497022	0	135694.84858630953	110266.37713913691	155554.265625	141993.625
982	528.8708523837003	4.928981818181819		118279.76897321428	289435.82886904763	90657.6878720238	215856.79761904763	125637.95647321428	157819.85788690476	110441.54166666666	133077.0580357143	121796.58426339286	123903.65606398808	94259.86979166667
983	306.9193489768288	14.416189393939396		118010.1566220238	123896.43266369047	122533.9654017857	100236.15476190476	134983.66108630953	106359.62946428571	110046.86272321428	130600.90290178571	142334.23325892852	112176.46354166666	99773.13132440476
984	290.94718516956675	14.40804393939394		117959.42522321426	118217.26525297618	127800.15997023809	117570.54985119047	130700.76785714287	107285.19680059522	109207.59486607142	132129.0874255952	143622.97209821426	120184.10267857142	109772.0167410714
985	1028.7711847478693	11.451863636363637		117747.35156249999	115350.88346354166	125599.75520833331	109934.5845424107	129800.13876488098	109961.16350446428	107669.3009672619	129420.33370535713	139173.34226190476	116230.56454613096	106778.56063988095
986	326.8656364209724	0.5601742424242424		117716.11365327382	224071.65476190473	95168.3601190476	211917.8441220238	79128.703125	182445.04910714284	110830.52120535713	98292.85267857142	100530.8359375	169019.30580357142	127560.66927083331
987	386.9401299018554	10.241428787878787		117614.9937686012	126202.2734375	121841.84375	118611.4921875	133576.59375	122957.171875	108842.90625	122654.3203125	127428.9375	118639.734375	116329.984375
988	1000.7606561834162	12.012995454545456		117529.84914434524	78095.87034970238	104156.33854166666	89934.45135788688	103572.05357142857	100290.01688058034	103736.72879464286	114938.12648809524	107902.38541666666	105949.40913318451	120129.46968005953
989	818.5568491197486	5.104139393939393		116926.56138392857	144009.78125	135210.89546130953	108018.36309523809	143520.9702380952	116385.2622767857	137418.59375	137722.03571428568	137674.8798363095	109480.6136532738	111151.31277901784
990	386.9400372810656	9.127049999999999		116633.77678571428	117982.59375	111424.46391369047	113338.9140625	123532.6328125	120451.4296875	111273.56994047617	125151.6796875	119149.23251488096	112866.72953869047	113305.7578125
991	582.8810815864674	1.5193303030303027		116612.16350446428	142899.578125	167452.59244791666	144780.171875	143759.10453869047	139969.3208705357	138509.28943452382	172781.06473214287	143022.96707589284	143421.42215401784	147265.81547619047
992	457.07803622159093	1.0814272727272727		116587.10305059522	119261.02641369047	148082.30803571432	114418.04668898809	153894.5863095238	118483.57142857142	124924.88969494046	137530.28608630953	135351.06212797618	115189.26729910713	127653.71186755953
993	339.1999012340199	0.8028954545454546		116482.95182291666	128529.01543898809	112864.56510416666	116936.13058035714	109909.99200148809	110730.42810639882	108986.75520833333	147575.5431547619	122064.05478050595	114718.89090401784	106687.1651785714
994	393.8939190041215	0.07622272727272728		116453.71428571426	56522.06882440476	43567.78515625	54223.27734375	31085.3203125	52245.3125	53337.44921875	36177.6015625	34573.26953125	73200.10677083331	60290.12890624999
995	616.3632867986506	0.9557121212121212		116280.8091517857	102231.50567336309	121651.97265624999	120866.94931175595	179174.1283482143	124002.296875	108620.6292782738	166750.99032738095	145903.4054129464	103115.01553199404	109808.98130580358
996	329.0328109362894	4.917521212121213		115886.68898809524	110072.68861607142	105742.63839285714	115112.51822916666	129240.5234375	102854.1804315476	123865.54687499999	117731.17857142855	109965.12425595237	114523.12239583334	102769.18861607142
997	233.8905951760032	14.69256212121212		115744.44382440475	308090.8616071428	145977.76711309524	227975.08482142855	158196.95982142855	196180.25520833334	142379.95498511905	146993.1138392857	176023.63913690473	153986.78236607142	133536.32775297618
998	1026.7761840820312	12.089168181818183		115704.21958705357	96319.75651041667	125270.58593750001	118056.21735491072	124239.7659970238	112713.85249255951	123365.54055059522	132696.60714285713	127600.79241071428	114256.2691592262	121574.98753720237
999	1038.7909601384943	11.838601515151517		115701.14639136904	106371.56659226191	109874.34672619046	107544.54771205357	118570.7823660714	103543.8562127976	105320.14955357143	115631.73921130953	115409.93043154762	108795.02976190476	104202.171875
1000	457.0780209628019	4.100996969696969		115640.72293526787	131927.33835565476	198902.3519345238	127244.41945684522	184066.26339285713	125850.65308779762	123315.60221354166	182403.70684523808	204793.26116071426	123299.20070684524	133168.24200148808
1001	212.88197816082993	9.388577272727272		115342.98809523808	423815.42559523805	138598.91629464287	292023.4285714286	167908.703125	262610.9479166666	188621.8325892857	152454.8712797619	157360.8125	187872.83556547618	194368.40625
1002	666.8413737349077	4.831122727272728		115297.53236607142	3231105.25	158122.765625	2388183.0	1611076.625	2014537.0	1404561.875	1597193.125	1737928.875	128433.2712053571	1389697.0
1003	452.84986738725144	1.7728969696969694		114684.87239583333	87183.90383184524	63375.78497023808	77972.71037946428	66856.31752232143	71856.98995535713	58156.90820312499	58872.89973958332	78978.82403273809	72088.02046130951	58546.84435453868
1004	328.0376450840013	0.8241984848484848		113759.95424107142	105924.7109375	117288.97544642857	106630.20424107142	109592.45796130954	104868.4921875	109075.87127976191	103741.8828125	105059.484375	114809.51971726191	109540.1171875
1005	444.0825662412844	5.292381818181818		113711.18266369046	64380.40699404762	32531.591796875	62883.9181547619	68180.5859375	74352.51060267857	51843.368489583336	68811.2265625	55154.38634672618	83195.7890625	56628.33072916668
1006	510.28343838778414	0.9201499999999999		113674.86681547618	111414.04892113096	127322.45145089284	111914.39239211309	172919.59188988092	111711.62825520833	9700.48828125	170255.04613095237	132335.70238095237	114454.78283110118	113622.88155691964
1007	588.8981600674716	9.207907575757575		113240.79129464287	112176.6953125	112999.71354166666	108928.65904017857	109352.77827380953	110730.13411458334	123408.59412202379	109825.46837797618	117192.70498511904	113553.20210193453	111659.78013392855
1008	588.8247969971543	0.43736515151515154		113163.95563616071	92058.71019345238	142805.64639136905	101861.8984375	102212.47795758929	101626.02418154763	105459.2109375	102683.79352678571	123776.47433035712	112830.68563988096	111172.640625
1009	368.96191961115056	14.90287878787879		113096.6603422619	100748.26041666666	109792.6525297619	106727.26153273809	115527.20424107143	99036.47544642857	99548.61662946428	103066.65104166664	130207.54389880951	116750.6919642857	94976.25651041666
1010	392.89538212015174	1.1110575757575758		112987.28264508929	51093.08203125	43567.171875	45114.2734375	47631.75	47760.60546875	30467.853515625	38860.13671875	64957.8515625	94368.40625	40953.33203125
1011	595.4952400857449	3.415537878787879		112947.87016369047	123792.8125	127920.62983630953	139732.40625	118243.80245535714	125768.3359375	113467.88244047618	121574.64992559522	118069.4609375	137320.25	118541.265625
1012	602.8487005475332	4.947392424242424		112904.53673735118	83262.7052641369	76638.8400297619	84324.76822916666	90885.3359375	67348.8359375	100124.31380208333	98427.19977678571	81009.83928571428	98368.83054315476	84701.84486607142
1013	272.0357474688804	5.44750909090909		112834.2269345238	42108.1171875	32665.669921875	43290.1796875	45205.09375	47552.09375	30046.70703125	43566.46484375	41272.23046875	72299.9375	32463.208984375
1014	457.0781263871626	9.314781818181817		112803.80338541664	118950.85379464286	162296.36421130953	116313.27678571428	187338.40624999997	103307.19475446428	114510.19884672618	176101.89992559524	192100.3824404762	105490.77139136904	119086.14415922618
1015	210.88423572887075	8.919454545454546		112754.93340773809	425427.23214285704	148070.80357142858	305454.9375	159630.1264880952	262086.04761904763	200626.52306547615	163957.99107142858	161803.79910714284	180434.34747023808	197947.63988095237
1016	578.8693544305683	14.202072727272729		112625.41555059522	92440.68861607142	108177.58110119049	94014.46800595238	120695.31547619047	98603.20870535713	89133.125	122696.046875	132960.36830357142	98869.81138392855	84345.54166666667
1017	602.8490489612926	1.5219287878787875		112370.15606398808	100483.2697172619	109411.70238095237	102830.14778645831	107164.63430059524	97049.39043898809	113667.53627232143	112898.45796130953	113710.48660714284	122688.82310267857	108844.73902529762
1018	765.5777005282315	5.338265151515151		112085.66238839284	111625.56803385416	141396.88095238095	116050.19280133929	140017.45684523808	115981.20368303571	117495.86123511904	146350.2507440476	131341.40327380953	107679.37844122022	120211.55459449404
1019	398.88646693374176	1.0821166666666666		112023.83975074405	86660.6953125	99566.1609002976	79947.8203125	93970.04836309524	80345.15522693453	77718.71800595238	92632.78311011905	101242.31175595238	125970.09375	118612.265625
1020	911.6487898393111	9.00118787878788		111952.80375744047	105935.93154761904	92455.7540922619	118811.77864583334	98139.81175595237	109836.5625	110468.86458333333	91495.7697172619	103826.81398809522	100248.4376860119	109253.20963541664
1021	910.6617265181108	10.19329393939394		111872.33268229166	113102.14950706845	102144.28757440475	100998.4640531994	99870.19494047618	95683.1960565476	106275.01041666666	106708.60714285714	103478.05766369046	105053.07552083333	102145.24339657737
1022	337.06330797859533	5.450837878787879		111723.47953869047	88928.5390625	66683.90383184524	91704.6328125	70018.3359375	98857.046875	77045.0625	66645.34375	64983.1953125	99515.4765625	86250.3046875
1023	212.979402453695	14.916174242424244		111508.21726190475	129385.71875	113660.7931547619	139156.8861607143	112920.76376488093	153151.453125	138829.7109375	109429.13281249999	103303.0859375	128851.484375	128360.93229166667
1024	536.8844216086648	3.8690257575757574		111393.2466517857	84855.4494047619	131423.93526785713	92750.45517113095	109642.73177083333	98045.8091517857	102419.54854910714	120389.89694940478	110513.65848214284	108811.81956845237	110649.13467261904
1025	431.0875276983352	0.8111083333333333		111353.04938616071	51098.969587053565	18812.06640625	68362.2265625	37275.6796875	86582.8125	0	51019.578125	27117.71875	97216.859375	42827.83203125
1026	995.6671087091619	10.387609090909091		111303.52464657737	105938.2951078869	85294.27641369049	95919.73809523808	89011.26041666666	91437.22656249999	96580.59319196429	85103.8790922619	95340.10453869047	91473.00902157737	90689.80459449404
1027	718.8566755814986	4.928042424242424		111259.36532738093	101790.91396949404	113434.59691220237	133521.72758556544	96692.99665178571	99689.80338541664	133239.6834077381	115600.6956845238	93847.60863095237	129467.24386160714	105314.68824404763
1028	374.90680902654475	14.176866666666667		111182.91517857143	105209.08035714284	108408.7421875	104128.0472470238	130767.60007440475	105455.72377232143	120024.09858630951	132205.6752232143	128906.93749999999	108867.39304315476	114422.39973958333
1029	514.8936878551136	9.781192424242425		111015.69866071428	124419.76116071428	107051.25	124589.1417410714	107499.5163690476	112432.65569196428	118545.02901785713	101346.26450892855	108296.70535714284	116592.03720238093	121004.98735119047
1030	808.5517467151989	5.848959090909092		110930.67252604167	103572.5886346726	141515.02194940473	115667.33630952379	139494.56770833334	107477.40662202382	109675.32970610117	156182.64546130953	148077.51041666666	125430.61904761902	117078.08407738093
1031	457.07812083851206	1.6810318181818182		110926.41536458331	98375.95182291666	115263.48102678571	101808.0738002232	141536.57812499997	97984.45293898808	98388.52725074404	135219.15215773808	133760.62611607142	104589.65634300595	85990.81129092262
1032	650.8689824884588	9.791251515151517		110916.16443452379	128188.18229166666	119846.89397321428	131981.8835565476	115533.04538690476	128234.87648809522	131900.0662202381	108030.74553571426	114535.88504464286	115656.79408482142	129764.28534226188
1033	802.8165929577722	1.7889757575757577		110747.54371279762	97326.97860863095	64145.789062499985	78278.8671875	79310.296875	75330.75148809524	64266.59635416667	73872.078125	94938.7734375	66833.69689360118	61614.25465029762
1034	444.0826135873133	4.745342424242424		110564.3363095238	60651.377232142855	34547.58984375	69900.05915178571	50967.8359375	85103.89583333333	54716.3984375	65554.95089285714	58042.730654761894	88479.35193452382	51339.509207589275
1035	290.89885942863697	4.928048484848485		110327.78831845238	370088.40625	95533.55989583333	249812.54017857142	117380.71800595237	216405.65401785716	129207.58184523808	119853.16555059524	113260.6640625	133028.9620535714	119732.5282738095
1036	984.7443514737216	10.837780303030302		110256.14601934525	114343.59188988095	109943.90811011905	111814.322265625	119605.82514880953	102971.65829613093	113636.79538690476	120912.14136904762	114403.41964285716	101022.33296130953	100208.92187499999
1037	693.0993621485466	5.914771212121212		110188.99925595237	113037.453125	113806.49925595237	110159.03125	121096.59747023809	101380.68526785713	100993.46726190476	111498.37090773809	119454.05617559524	105857.40550595238	99858.0863095238
1038	678.6418373801491	11.110063636363638		109962.55561755953	88644.0919828869	94495.46316964284	89647.19066220238	99243.30431547618	92546.55710565476	82623.45786830358	99012.23102678571	102663.15848214284	101960.01162574404	78210.03450520834
1039	802.8166975541549	2.836727272727273		109824.57793898808	126273.16517857142	83872.11681547618	112036.24162946429	108410.61160714286	84699.29110863096	69846.20107886904	92922.265625	110664.51674107142	81489.04929315476	64622.52845982142
1040	666.8414319783949	13.300133333333331		109726.73214285713	178785.46354166663	106650.9453125	124178.3716517857	136480.109375	106712.63876488093	99764.421875	139806.0	144050.9308035714	103492.98028273809	86853.75074404762
1041	797.6487509987571	9.338019696969695		109712.57217261904	112957.27413504464	108380.24925595238	122465.99702380951	104951.7429315476	116790.0163690476	119537.16415550593	112451.3523065476	112650.9925595238	104458.52306547618	111224.50669642857
1042	394.8905750621449	13.9168		109168.3284970238	127356.43973214284	78654.6949404762	119403.82979910713	100746.44308035713	90424.0744047619	81308.68954613096	88803.55468749999	113162.94419642858	93629.13839285714	77117.20405505951
1043	728.5612376819957	9.185625757575757		109143.0396205357	113644.4242001488	99937.27901785714	105544.7739955357	118724.50595238096	103472.69047619046	115436.14778645831	107865.19456845237	121662.30803571429	103697.44949776787	105387.6566220238
1044	247.81054271351206	1.5592272727272727		109095.49144345238	87977.07979910714	82091.1104910714	106506.30301339284	199009.5275297619	109176.10732886907	130003.09114583331	243127.76339285716	294780.4791666666	112794.74423363095	114204.19345238093
1045	264.93425542658025	7.285025757575756		108940.10230654763	107427.03013392855	92365.1369047619	96462.40476190475	88381.22730654762	102221.4371279762	104061.10677083331	84582.90922619046	88646.9765625	96219.40252976191	96787.94828869046
1046	244.01898470791903	0.9390833333333333		108559.32514880953	101534.75390624999	124357.5200892857	108699.19866071426	106468.94382440476	106346.3478422619	109781.16145833333	114225.70758928571	95887.49367559522	100930.01450892857	116437.91443452379
1047	249.97684485605504	0.6217666666666667		108557.9620535714	56276.6796875	54883.64546130952	55768.564732142855	43953.99609375	52768.30078125	57013.54203869048	49472.828125	49321.6015625	85128.65773809522	50227.46019345238
1048	238.93230507590553	13.444327272727275		108524.86197916664	117529.74069940473	98521.13764880953	110644.05431547618	117858.27715773809	100042.8902529762	98007.80654761904	93283.68601190475	119975.68415178571	109811.11681547618	95591.50130208333
1049	300.06777109193405	7.976563636363636		108412.07217261904	69256.52120535714	55866.05282738094	68775.19103422618	66714.06361607142	73320.09375	61025.5703125	59017.771205357145	63054.498883928565	77124.29017857142	79680.94866071429
1050	332.9225255792791	13.559278787878789		108392.51897321428	104904.20740327382	91893.16982886902	92547.37630208331	80652.51023065475	80000.40011160716	83511.30282738095	85866.67745535713	97730.10825892857	96152.29203869046	75109.10063244047
1051	314.0833657004616	7.473760606060606		108342.81584821428	149402.0522693452	183432.59672619047	131305.0398065476	212530.93973214287	124926.73046874999	158220.9480096726	181833.20684523808	205061.09709821423	159818.92717633926	151101.32310267858
1052	233.8905168013139	6.055034848484849		108236.41964285713	312479.98660714284	149782.0554315476	239100.3125	175349.97916666666	227909.07291666666	160759.73865327382	180052.66517857142	164795.1123511905	148780.18266369044	171149.08816964284
1053	233.89075123180044	13.328762121212122		108215.02120535713	334911.2008928571	128059.69196428571	212343.02604166666	156992.33407738095	175313.69233630953	130368.70647321429	139267.65922619047	170535.80654761902	137570.61979166666	120128.39955357143
1054	340.97160864188515	4.536115151515151		108009.31994047618	30621.150390625	4935.91455078125	30860.666015625	21803.76953125	45427.3515625	15291.53515625	26002.017578125	17775.7109375	50619.71484375	23718.529296875
1055	984.7443542480469	11.088824242424241		107937.52557663691	106120.30859375	116089.94531249999	103467.10686383928	116236.14285714286	92725.69242931547	95493.18033854166	107528.03236607142	116338.80952380951	100081.71605282735	98608.62593005951
1056	498.9149766401811	4.918883333333334		107845.02604166666	80895.29464285714	92239.59337797617	87041.00874255951	80966.19298735118	89631.64899553572	69884.95591517858	74879.51785714284	88418.75	99231.15680803571	98797.09635416666
1057	506.3245909554618	0.9999533333333336		107824.14592633928	116970.7109375	145185.75027901784	152477.8125	154760.86569940476	156914.1875	0	146529.34486607142	162583.28720238098	106742.96475074404	98561.23418898809
1058	340.97163528673576	0.028553030303030302		107746.9732142857	192596.26413690476	97424.25558035713	170403.19419642858	41256.3046875	149564.3549107143	113703.73772321429	52817.2734375	33655.8203125	161542.6607142857	93450.83128720238
1059	537.8604625355114	1.2607257575757576		107620.71577380951	172211.55282738095	140251.41555059527	156621.6930803571	128079.52120535714	155378.31138392858	132294.2378162202	110137.19531249999	129911.23232886902	167343.8482142857	130029.92131696428
1060	790.5977561257102	7.9728196969696965		107435.93489583333	132189.22619047618	78220.76878720238	114053.08491443451	108771.28236607142	101415.55877976192	98468.98976934524	78803.34561011905	99166.29873511905	100477.91796874999	91645.53497023808
1061	326.9034604159269	14.172616666666668		107228.25260416666	130669.13839285714	105820.13616071428	102939.02436755953	89960.77157738095	96257.8441220238	88153.06454613095	98163.01116071429	104106.78869047618	90229.58407738095	81910.22963169643
1062	680.6575875022195	11.877790909090908		107205.06082589286	85641.28915550595	98729.70944940475	78664.79278273808	106945.6380208333	106971.6875	83445.2757626488	112045.08035714284	113854.73065476191	88818.80282738095	77954.92313058036
1063	469.91332827142145	14.265366666666665		106627.5593377976	97125.43489583333	113873.54501488095	97200.43191964284	120533.8790922619	91930.32514880951	102085.6953125	128630.734375	138814.73809523808	95876.91889880951	88989.11160714286
1064	258.91602265989627	13.924980303030303		106577.07775297617	129100.328125	87074.14025297618	119075.6882440476	105610.02790178571	108496.40848214286	91854.08891369047	92064.76450892857	120704.18154761904	112908.046875	97248.24404761904
1065	558.3336108429263	1.4131530303030304		106388.07328869047	115019.8870907738	141813.12276785713	122419.98851376488	158731.27901785713	100501.64811197917	12296.07421875	137874.08444940473	169548.31622023808	119084.25920758926	157302.140625
1066	771.5672551935369	5.109395454545454		106360.44419642857	106813.14415922617	117603.54278273809	106923.08351934524	109516.19122023808	105527.69847470237	104729.41471354166	117220.00037202379	115635.7853422619	104434.80840773809	111849.23865327382
1067	248.8884928397802	0.4177483333333334		106350.52232142855	41471.765625	59645.88950892856	49530.8125	32665.466796875	50783.74609375	0	32600.328125	48378.42578125	98651.82589285713	55713.58984375
1068	210.88424266468394	10.393083333333335		106012.11309523809	354441.07738095237	120181.73139880953	238577.7291666667	130900.47023809524	198038.42410714284	164247.11979166663	131405.3843005952	133547.49479166666	156081.61830357142	149012.69010416666
1069	598.853798495206	0.2123090909090909		105912.828125	66460.06547619047	118643.77362351191	77787.77287946429	102597.21670386904	79351.54045758929	93463.15848214286	110391.98493303572	100686.86421130951	99991.6171875	96287.4964657738
1070	918.5489973588424	5.329913636363637		105846.88802083334	100259.9829799107	147434.7336309524	112503.0904017857	129645.17485119046	99759.23139880951	117208.59709821428	132328.5900297619	138324.6845238095	107353.33221726191	119592.05226934522
1071	602.8491710316051	1.9236606060606063		105743.34058779762	70191.70535714284	98887.27883184524	84970.6101190476	99713.69680059524	85958.73158482143	99018.46837797618	97436.26116071429	97332.6677827381	100345.8597470238	105291.85677083334
1072	928.8358182040128	8.75265303030303		105686.12276785713	79739.06789434524	114186.18303571428	85105.18284970237	111159.60714285713	94665.38950892857	102722.85677083333	105413.0476190476	112813.87648809522	90059.77697172618	100087.45554315476
1073	210.88421174465083	8.691616666666667		105382.64360119047	544195.875	126158.09375	305454.9375	141375.390625	245138.84002976192	207461.265625	138320.875	223267.71875	171414.8869047619	174915.5944940476
1074	291.6289714466442	1.9459954545454545		105185.8988095238	109182.15811011904	123661.5081845238	118076.65718005953	147603.4334077381	110740.4337797619	110642.06808035714	144344.0435267857	105409.94680059524	112392.6408110119	110132.37351190475
1075	362.9536840573706	5.209292424242425		105136.88913690475	54415.78813244047	32112.162109375	58330.12109375	59329.596168154756	77643.8671875	43062.8046875	54219.76171875	53554.32775297619	89112.6484375	52921.076636904756
1076	264.93424227064935	6.683368181818182		105017.38058035716	109465.42373511904	97882.87016369047	102911.64174107142	98764.25558035713	101761.796875	97771.67559523808	92462.62388392857	97007.3712797619	95702.54166666664	103889.8046875
1077	232.98712227561256	4.929030303030303		104922.3107328869	93743.0745907738	85841.03004092262	90097.25762648808	104069.67354910713	98499.97953869047	88586.47358630951	101045.24813988095	85267.96856398808	98432.03701636904	88910.14694940476
1078	264.9342501317649	6.547709090909091		104667.44270833333	108690.703125	92461.64099702382	102572.40625	103954.6328125	102095.03645833331	99513.25930059524	94363.5625	100525.015625	94739.88169642855	103788.91517857142
1079	539.4323036887429	1.932421212121212		104352.25427827382	107929.97172619047	123657.49107142855	110766.21577380951	151080.62313988095	104641.59412202382	116456.8751860119	156509.64880952382	168703.24702380953	125672.12276785714	121127.81361607142
1080	258.91602034924415	1.039810606060606		104195.21763392855	55379.484375	43439.97265625	47717.6171875	48647.359375	41622.98046875	38049.9296875	45353.33203125	53227.61328125	53916.647321428565	40342.40625
1081	502.2955030267889	0.8820666666666668		104184.77013578867	80994.24934895833	116158.78683035713	94215.13606770833	133510.05636160713	135592.78125	90463.32366071429	157735.02306547618	104659.31436011904	91376.97209821429	86906.56398809524
1082	394.89054731889206	14.166354545454546		104134.65913318451	136556.60156249997	95384.88802083331	110904.91238839284	108730.9538690476	96482.48009672618	89208.18433779762	99421.87090773809	114626.99404761904	94819.38244047618	83070.65104166667
1083	302.82002685546877	0.22777833333333333		103642.45917038691	86934.7265625	75248.79408482143	91102.3828125	406678.01190476184	98580.7421875	0	372605.130766369	479769.26897321426	97615.48139880951	104728.7734375
1084	233.1547955599698	0.5683060606060607		103084.79036458333	95985.36458333334	119663.18377976191	92277.9103422619	106074.42038690473	90796.25874255953	83901.62090773809	126498.7455357143	129050.48325892858	89131.11867559522	93976.29371279762
1085	328.09914328835225	7.728004545454545		103052.2302827381	144431.8880208333	105118.90848214286	135728.0749627976	121446.96837797618	127642.43340773808	134076.65438988095	111964.93117559522	130768.60900297617	122035.18749999999	128651.08072916666
1086	249.8078349720348	10.042156060606061		102834.65922619047	101410.88541666666	87262.05245535714	106294.18675595238	75860.7619047619	104051.18489583331	105090.62016369047	90020.51822916666	73590.2429315476	103625.93861607142	111691.47805059524
1087	705.520038951527	3.830428787878788		102697.03748139879	104938.0775204613	144292.18266369044	114231.98958333333	129848.22805059525	113009.23781622024	110521.84421502976	133339.56845238095	136254.1997767857	117809.18024553572	124490.2546502976
1088	306.91942804509944	14.908046969696972		102621.5978422619	99280.89787946428	127489.0941220238	99606.40792410713	125784.88206845238	95576.49925595238	96152.19233630951	115602.67336309524	129284.59188988095	91394.86941964284	84325.02064732142
1089	668.8417902694636	5.772178787878788		102564.54259672618	150665.140625	177250.6450892857	128623.72470238095	178163.22209821426	166725.34375	172217.5	161795.94903273808	194100.13169642855	129129.03366815473	138156.6875
1090	465.9000507701527	13.171409090909092		102372.38857886905	79542.58686755951	116378.32514880951	87176.36049107143	135594.7414434524	89880.57366071429	113519.74795386904	139432.4973958333	127874.47805059525	87943.21856398808	92079.28776041667
1091	288.90042081483597	4.653027272727273		102038.22842261904	393246.46875	114089.3515625	251198.859375	121256.18191964286	199109.5163690476	147434.1875	125149.58110119047	113085.4453125	143136.0	143714.640625
1092	329.92575766823506	15.546418181818181		101784.96354166667	101868.63430059522	158813.70014880953	96576.63764880951	156533.54836309524	99213.67317708333	99138.29985119047	152672.3563988095	148248.51413690473	100649.80710565476	106460.10658482143
1093	718.856689453125	1.9289500000000002		101681.70052083334	93688.9261532738	135476.56361607142	105153.95907738095	114973.98400297617	110149.13950892855	118762.14657738093	129935.4494047619	125258.79538690475	108533.71726190475	128686.76376488095
1094	807.5044278231534	5.307422727272727		101644.30366443451	102520.82505580357	149243.01674107142	104342.02408854166	146344.63430059524	112770.66248139879	112683.19252232143	152626.12276785713	141713.76413690473	104157.85695684522	128938.20796130953
1095	285.0315496271307	6.29235909090909		101478.55654761905	85325.17624627976	94098.10639880953	84230.69363839286	104110.1290922619	71525.53236607142	88209.82012648809	98278.06175595237	109753.34561011904	83044.1447172619	82110.01822916667
1096	301.0405287309126	1.3999439393939392		101409.76832217259	87449.35491071426	118137.64322916666	93295.85751488095	138828.22693452382	89702.93322172618	89851.18061755951	143985.32514880953	140077.2585565476	98397.70042782738	87988.41871279763
1097	249.0011019851222	12.64310909090909		101041.86197916666	71087.84375	68311.4453125	80461.609375	91271.7265625	98615.14843749999	100345.8515625	81210.234375	82727.7734375	108878.265625	69460.7421875
1098	928.8359461928859	4.395556060606061		100993.10305059524	92024.68601190475	144047.765625	105394.5703125	120405.734375	102871.2265625	118479.5859375	125048.5390625	126549.7265625	121852.515625	133490.9375
1099	212.97937487970742	14.392016666666665		100956.41015624999	121708.21019345238	102421.4494047619	129374.1015625	94256.9921875	115913.6015625	135881.953125	104841.99293154762	93573.1796875	118319.0625	111942.71875
1100	1064.8113514293325	13.766286363636363		100854.93563988096	93825.89657738095	95262.50186011905	83929.4187127976	99054.48139880951	88884.37369791667	92811.1681547619	106635.26674107143	111435.93936011904	85248.53924851191	92938.99348958333
1101	771.6313310102983	9.41505		100807.77315848213	112156.62313988095	78858.984375	105682.34300595237	90918.59077380951	95279.08472842262	103111.24888392857	83307.09561011904	99204.22061011904	92107.84523809524	85343.70256696428
1102	402.8850000554865	1.2822742424242421		100795.90029761904	215986.6179315476	74778.15476190475	160418.80152529763	118942.1251860119	138974.0904017857	92569.83519345237	88409.93024553571	113391.15141369047	134906.05106026787	102415.35119047618
1103	992.8065518465909	12.81941666666667		100679.12499999999	98033.70814732142	86558.73400297618	96373.8908110119	100462.35119047618	88292.44484747022	90645.96577380951	101288.29836309522	112525.06510416667	102071.060546875	91664.41796874999
1104	291.6289894797585	1.4578030303030303		100557.68675595237	101039.64434523808	114785.29743303571	106081.32589285713	111136.59300595238	103450.17447916667	100020.93898809524	119427.24479166666	107913.88467261904	104967.72321428571	101280.19940476188
1105	650.8691420806578	5.112402380952381		100472.29203869047	0	240555.734375	0	381250.84375	132681.265625	0	401519.875	328883.09375	109110.1287202381	0
1106	235.8886581515478	4.6017		100399.48883928571	215314.53125	129465.76227678572	188927.3229166667	147187.859375	175777.0625	140292.06138392855	151167.62723214284	133654.25297619047	137870.33928571426	148521.35751488098
1107	457.0783570723099	15.275656060606059		100284.6915922619	108505.078125	104825.5308779762	117556.3203125	131686.13392857142	92272.21744791666	89506.35398065476	133286.43191964287	160153.81956845237	129076.421875	115087.3203125
1108	326.97230529785156	5.111192424242424		100247.5628720238	106065.38727678571	75178.98586309524	101075.78292410714	70235.05543154762	99985.92559523808	80657.10714285713	71834.15959821429	72596.375	98068.51302083333	86869.24739583334
1109	333.93861524980144	13.435405		100242.58110119047	0	73572.5078125	87204.1796875	87411.67633928571	80202.2421875	78860.265625	72693.6796875	100282.2734375	82050.5234375	62950.1953125
1110	258.9160905317827	14.165734848484847		100013.56454613093	124505.31026785713	91509.6677827381	108614.36346726188	101361.04538690476	102833.89118303571	85454.91034226191	106887.59374999999	110143.84747023809	97176.35212053571	83738.25855654762
1111	536.8842246315696	8.238872727272728		99890.42559523809	97201.5236235119	97388.48437499999	84803.70758928571	97771.93638392858	88822.65904017857	90902.5630580357	74859.26302083333	97702.27938988095	94218.53180803571	90864.97916666666
1112	456.2195864590731	10.388677272727273		99846.96633184524	92538.42801339284	92990.07775297618	85337.73921130951	87899.12053571426	82314.98921130951	89407.62555803571	84983.99441964286	101266.9252232143	78668.65922619046	80287.94717261904
1113	802.816361398408	1.5846727272727272		99835.64304315475	91476.7421875	60709.43936011904	68961.59375	78361.05970982142	70160.7890625	54346.40904017857	67460.96186755953	87870.10825892858	72125.71875	51886.553385416664
1114	238.85866824063388	4.920842424242424		99572.57691592262	180513.15531994047	81054.1784784226	176854.51041666666	120124.01097470238	119046.25706845237	89181.83816964287	97677.53050595237	127408.09105282738	94496.32784598214	99553.00223214284
1115	744.5561495694247	8.699633333333335		99534.84337797618	121972.47823660716	103676.64099702379	118318.40476190476	114209.52938988095	107958.43098958331	111620.83091517857	100001.74181547618	122604.2726934524	108768.52734374999	97379.90290178571
1116	326.97225813432175	5.736954545454545		99470.62034970237	104422.43266369044	78978.43675595238	103407.19791666667	75065.12909226191	99172.8130580357	86454.22544642857	77761.3984375	80291.91517857142	101560.3402157738	85246.61160714287
1117	996.8241466175426	15.283098484848487		99369.0234375	97446.71168154763	105856.55133928572	92703.07496279762	98600.50744047618	105648.66648065475	96296.82589285713	102554.56733630953	98491.18489583331	94810.61160714287	95877.04166666666
1118	362.9536166282869	5.721866666666666		99364.32087053572	50798.11142113095	36139.91796875	53219.0355282738	54827.15141369047	56356.09337797618	40026.4296875	54192.76543898809	53345.83203125	72642.33184523809	39285.16015625
1119	235.88867811723188	9.09995606060606		99354.04092261904	279270.8392857143	125920.06138392857	204055.853422619	146188.60639880953	200475.9494047619	142754.84374999997	140790.24255952382	142824.05133928574	144410.33630952382	145210.56473214284
1120	744.6138608142584	10.167416666666668		99174.62118675595	108233.265625	72688.77901785714	101099.875	82231.46093750001	74168.94075520833	74238.84430803572	76697.07514880951	85042.81063988095	76511.88746279762	72135.47879464286
1121	457.0780653520064	9.011881818181818		99066.28831845238	109704.15066964284	105595.57663690475	101357.33742559522	105533.17782738095	97579.03273809524	100316.06547619046	101189.30840773809	113787.3009672619	95279.98549107145	92030.5591517857
1122	249.80796959742463	12.45950606060606		98352.82217261904	122460.609375	70500.6374627976	102840.8515625	78868.7109375	93500.4609375	83009.6796875	76892.09895833333	70939.78645833331	96212.125	90806.14248511905
1123	799.6630332253196	10.386824242424241		98289.30031622024	98144.13783482142	76338.68415178571	88456.54222470237	87703.17001488095	82876.50595238093	91315.47619047617	83820.2421875	83641.01357886902	92765.92819940475	74080.04836309525
1124	510.88258223100144	14.905796969696972		98287.59151785713	86819.66387648809	104186.94568452379	74689.32477678571	112621.87239583334	100418.80236235118	85667.90187872025	105791.51525297618	108509.02864583331	100007.78459821428	83903.38727678571
1125	537.8604125976562	0.614410606060606		98259.36030505951	203273.8515625	181955.5902157738	188440.05319940476	1628480.7912946425	156511.0747767857	167419.48018973213	289118.55059523805	1338921.779017857	132116.8236607143	171023.41964285713
1126	235.88876965531597	12.655483333333335		98165.06510416667	273797.3095238095	121109.5390625	194878.43973214284	147779.6875	174308.890625	135233.4375	131604.08184523808	152478.828125	146207.890625	127000.7421875
1127	248.8564057783647	13.558971212121214		98163.8835565476	122565.07607886902	101720.49851190476	91405.00632440478	102883.61569940475	100364.31175595237	111148.00446428571	101990.27455357142	100565.99572172618	79584.66908482142	111116.2421875
1128	337.06337535949524	6.063704545454545		97906.78106398808	65505.057291666664	56026.54296875	74978.06770833333	49976.234375	73972.11858258928	55780.11923363095	52550.947730654756	47596.609375	78173.90457589286	61346.38392857142
1129	337.0633184259588	4.742692424242424		97844.64415922618	85113.31742931547	60595.25148809524	91524.77641369046	61060.86551339287	95268.88764880951	75131.00176711309	67389.33258928571	59260.49274553571	94495.27790178571	77831.39211309525
1130	457.07808497457796	0.833348484848485		97829.1796875	119736.2734375	123806.40625	110219.67392113095	111927.09300595238	115506.078125	102425.99162946428	125904.67113095237	76952.51190476191	104701.15141369047	110385.96335565475
1131	712.6473888050426	10.820742424242423		97800.08147321426	98447.90280877976	88200.92187499999	92560.91238839286	91208.39657738095	81276.87862723213	80940.80031622022	87551.2775297619	100694.6915922619	90116.36439732142	74671.23818824404
1132	468.8970975008878	14.169104545454546		97783.2066592262	95382.70182291666	99945.75074404762	92789.40336681547	98955.46688988095	90609.66313244047	79422.55040922618	104574.11272321428	109802.10007440475	84306.10639880951	92910.55840773808
1133	296.9816026841725	2.646107575757576		97691.40327380953	84835.79761904762	97564.40364583333	98326.296875	398377.1875	89921.9765625	100065.6953125	268587.09375	458437.61160714284	104222.9765625	98316.0
1134	432.09079412485096	4.5302454545454545		97593.96242559525	23232.46875	3856.697998046875	28895.01953125	18933.96875	37586.59765625	11211.767578125	23021.1875	16119.8515625	44502.234375	16287.259765625
1135	530.8655672940341	9.102910606060606		97591.06101190475	315165.3296130952	109068.24627976188	194746.27380952382	124150.91331845237	132901.18043154763	118865.29166666664	111032.05766369047	146101.0319940476	118081.74516369044	103732.52864583331
1136	529.8692274889429	0.05990909090909091		97530.01860119047	48206.72265625	39734.07421875	48386.0234375	26955.392578125	47005.51171875	42581.6328125	32169.900390625	28491.380859375	73914.18824404763	53353.05859375
1137	291.62844987349075	14.896448484848486		97401.71744791667	91888.52380952382	96504.1179315476	88430.5119047619	95106.63169642855	85563.52697172618	84306.94475446429	97343.3441220238	100939.11718749999	92715.17708333334	79978.35044642857
1138	860.8492952707352	13.724851515151512		97394.28199404762	75297.9453125	89506.9375	78316.40625	95149.24925595238	90171.9140625	86467.8203125	92640.37574404762	99717.55319940476	89784.046875	76038.546875
1139	650.8687899040453	0.5709969696969697		97388.61160714286	211613.6923363095	227881.26915922618	206936.28013392855	168394.15625	187657.00595238095	214170.11104910713	201625.04315476186	126400.8671875	144979.63857886905	195844.4689360119
1140	452.84985405727906	1.6073939393939392		97235.63169642857	66942.50074404762	53449.78887648809	58073.89574032738	57101.2579985119	52978.444568452374	58326.13671875	50915.757998511894	66341.82719494047	50778.916852678565	59006.07421875
1141	374.90688532049006	13.847036363636363		97201.70944940476	94713.59058779762	109249.88541666667	96457.10360863095	123206.41071428571	86258.71726190475	86166.2615327381	117476.35528273809	132804.25706845237	95821.15048363095	80256.60212053571
1142	936.7443882181186	11.516496969696972		97153.22247023808	95811.2101004464	104148.3404017857	91304.9183407738	106028.79241071429	128739.703125	87959.0703125	110847.85230654762	107616.97395833333	92759.35556175595	88389.07654389882
1143	288.90041367832197	5.678015151515151		97000.15773809522	418690.9910714286	130324.70424107143	287202.4114583333	150437.2931547619	233846.03571428568	157752.0520833333	141348.52604166666	156942.171875	157775.6525297619	157335.4181547619
1144	337.06336787259175	9.912010606060607		96969.66127232142	59479.16759672618	40649.0078125	64604.06082589284	41210.5234375	63051.27511160714	51390.81640624999	42462.85546875	44202.19140625	75064.01376488095	55349.58947172618
1145	637.4100808268846	2.938060606060606		96740.46028645833	96515.9708891369	147030.67373511905	95594.91759672618	147474.66145833334	131441.984375	88783.95856584821	141219.00558035713	139013.9780505952	146046.625	153645.65625
1146	328.0376892089844	6.086065151515152		96654.24553571429	83852.15327380951	91731.32886904763	91212.45405505951	96227.65364583331	93365.80375744047	91253.08909970238	97636.83110119049	96073.95572916666	89322.7886904762	87850.65290178571
1147	224.80436996586062	0.26308787878787876		96449.82356770831	106702.96019345238	75533.61030505953	143655.0	455237.15625	115982.8125	170790.640625	406099.65625	489468.5625	124833.109375	137998.1875
1148	1064.8107244318182	1.911857575757576		96310.22544642855	98197.5126488095	182033.57961309524	116743.53385416667	186858.31956845237	117232.08909970237	149726.87388392855	238708.80133928568	204002.4817708333	115695.79241071429	156741.42782738092
1149	368.9620097767223	14.154598484848485		96087.13764880953	98387.66201636905	85475.07142857142	90719.00186011904	113287.06547619046	98778.63206845238	103203.82533482143	113232.48549107142	121118.95386904763	88639.55319940476	98619.27659970238
1150	778.6193542480469	9.86061666666667		96034.83268229166	97674.35844494047	77094.52306547617	91715.00771949404	78042.84598214284	89022.60881696429	85605.681640625	80534.5394345238	79438.84561011904	90257.93275669642	80869.58547247024
1151	332.9345353251756	4.925022727272728		95911.75297619047	76561.8499813988	90056.17075892857	76978.79213169642	77757.1754092262	68321.98660714286	88833.7425595238	90514.40625	82290.13002232143	76059.00176711308	93160.23874627975
1152	343.89362180883234	0.16204393939393938		95554.21856398808	51329.08203125	82709.51711309524	63394.15085565476	75712.70833333334	63033.84244791667	75379.94401041666	76606.26711309522	77746.89992559522	85441.10816592262	83141.69084821429
1153	446.90621670809657	1.5164166666666665		95460.26655505953	82747.90053013392	129352.51767113095	95649.83203124999	110111.6130952381	92049.5673828125	107104.57738095237	131039.74553571428	99733.3519345238	97735.1370907738	98665.46428571429
1154	840.5770319158381	6.812410606060606		95216.45479910713	93866.77106584821	64016.37165178572	75139.19047619047	91282.45163690476	73705.53022693451	88140.93675595237	67149.13932291667	78876.98995535714	81628.86848958333	69588.62602306547
1155	264.93432747888124	8.188239393939396		95184.56249999999	114352.5234375	78314.74441964284	94758.234375	108664.8515625	133420.25	90540.83296130951	69557.828125	174533.375	80417.0078125	90213.109375
1156	981.65185546875	9.919931818181817		95022.85546875	100142.44484747024	85626.68638392857	92800.06994047618	94450.875	83456.23958333331	94889.98493303571	92268.27790178571	87182.81547619046	86252.89862351191	93649.9240141369
1157	426.9230493082983	13.41532575757576		94983.71391369047	105509.4140625	91161.75	88938.34375	104884.296875	77047.828125	93541.3515625	93808.390625	104902.91741071429	118676.3828125	91615.71875
1158	329.1025759728937	9.854312121212121		94916.04910714286	139678.265625	127048.6875	151964.484375	140369.171875	134956.171875	141868.40625	127948.5859375	131204.53125	121054.5	138445.578125
1159	1002.7546275745739	11.039421212121212		94735.3322172619	102510.0543154762	99153.4308035714	107199.51543898808	100543.1417410714	98861.5900297619	98538.41908482142	99425.22098214286	94614.1569940476	98160.90848214284	92055.58240327379
1160	694.6367936567826	10.66014393939394		94708.29668898809	91031.71688988095	89252.9300595238	79763.82133556547	95849.61941964284	77358.08956473213	78370.71270461308	92941.00074404762	94972.15997023809	88126.35946800595	77298.0609188988
1161	326.97231856507136	4.0950500000000005		94502.78311011904	105670.0	76703.06994047618	108441.22023809524	77557.80729166666	107586.24367559524	94786.6328125	75682.26153273809	76841.20163690476	97623.45647321428	89152.8359375
1162	896.6768743341619	10.048433333333334		94499.04148065475	114426.30310639882	86477.2544642857	101304.23400297617	86472.33928571428	79077.93126860118	92128.39518229166	75488.1724330357	94388.44717261905	90191.95991443451	88274.80812872024
1163	952.7390941273082	11.133674242424242		94494.32617187499	95316.91629464286	99665.01934523808	89508.94810267857	93434.5625	83793.56742931547	91154.40141369047	99104.19754464287	106462.08779761905	88804.3477957589	85412.74014136904
1164	993.6514525750671	9.332607575757576		94423.98232886902	90987.23381696428	87071.82998511905	92033.84058779763	94409.85714285714	85797.65197172618	99532.90829613096	84204.13430059524	90266.58593749999	118356.2265625	84322.49795386905
1165	394.8905889337713	14.418281818181818		94371.2620907738	111601.93712797618	88859.87351190476	93820.49590773808	89990.01636904762	78518.12760416666	79435.5941220238	88117.93359374999	107877.12872023808	87778.95814732143	78082.11476934522
1166	296.98148692737925	1.7907348484848482		94333.3835565476	90598.89713541667	87229.40550595238	84208.45517113093	263637.60788690473	84755.98642113095	78067.92931547617	193349.84300595234	356583.23214285716	85298.27306547618	87226.10974702379
1167	1016.8065601695668	12.47059393939394		94270.13392857143	89995.57384672618	116508.11123511905	92192.21800595237	114909.13727678571	95930.34281994046	92451.53552827382	118328.19754464287	119845.54464285713	94039.90959821428	96238.28422619046
1168	534.861591685902	1.2766499999999998		94265.39397321428	74726.40569196429	75264.12686011904	73143.51004464286	71401.29538690476	81210.53831845237	82005.61086309524	77138.41675967262	75366.07607886905	96175.19010416666	83217.25465029762
1169	238.93224473433062	13.21399090909091		94227.86690848214	97533.60407366071	101891.5392485119	103369.0234375	124586.60937499999	92775.23772321428	88893.72907366071	109259.96242559524	120130.99739583333	108789.55385044642	111575.703125
1170	249.8079425417329	11.423234848484848		94225.74888392857	122460.609375	86331.79836309522	112324.3671875	76025.24813988095	103320.96019345235	99710.3203125	82046.25669642858	74511.30468749999	98860.73697916667	100270.9140625
1171	296.98156634244054	5.266862121212122		94199.19791666666	81934.00297619046	96273.1447172619	89276.3671875	204535.68452380953	85795.00706845238	91778.54427083333	173493.8087797619	297795.2857142857	92230.0625	101279.234375
1172	291.6293288986404	0.7733000000000001		94135.17987351191	100375.7421875	104454.4765625	98475.81138392857	106785.1796875	97462.09672619047	98855.03366815473	108473.24181547618	64994.89453125	96287.32459077382	105750.1640625
1173	722.4991250818425	4.679222727272728		93956.32952008929	97483.23456101191	117472.97135416664	122685.03125	108108.94233630953	90100.84719122025	100675.31454613096	116043.51116071428	114028.80022321429	98282.24321056547	90078.93610491071
1174	355.07544500177556	0.9560757575757575		93901.15550595237	93613.92633928572	99188.06249999997	92716.17150297617	99559.60305059522	89466.52083333334	92232.35602678571	101911.47247023808	95274.92447916667	97297.44270833333	94607.04315476191
1175	598.8527332652699	13.243772727272727		93854.71651785713	144935.46019345237	77736.98567708333	109720.35007440476	104578.85639880951	88050.30803571428	96551.0550595238	106444.03608630951	108954.79799107142	88876.3515625	84655.97953869047
1176	226.80214506207093	1.5106106060606057		93803.79203869049	101818.9304315476	77152.80417596726	100104.40666852678	216433.2172619047	92550.69624255953	103299.45935639882	286467.6383928571	282462.3969494048	103377.73358444941	191907.5625
1177	643.3708238111224	0.47716166666666665		93600.07207961309	129793.9140625	119774.27325148809	82661.18284970238	139306.71763392855	72279.02692522322	0	101925.68898809524	136815.08100818453	118807.2265625	78801.2109375
1178	258.9159948175604	1.9474151515151517		93455.34077380951	95713.91741071426	69112.88374255953	68399.69735863095	92530.89880952382	65442.44605654762	58671.383463541664	78812.53069196429	82443.93619791666	69300.36848958333	67522.94233630953
1179	650.8689824884588	5.677418181818182		93247.33333333333	92733.56119791666	137206.22098214284	103016.2036830357	119295.63876488093	95261.9183407738	104720.30394345238	117630.42931547618	119154.78869047618	97228.46902901786	107008.2464657738
1180	718.8566866787997	14.898942424242426		92985.74311755953	87354.05059523809	98669.90401785713	89587.8828125	91937.49367559524	78531.59486607142	85086.92875744047	80333.86309523809	100963.68526785714	92810.58054315475	81057.60509672618
1181	880.6084483753551	7.411310606060605		92917.63895089284	105756.8482142857	53095.35881696429	90334.51060267858	64631.52380952382	83667.68973214286	71352.27845982142	50075.05412946428	80002.85602678571	74786.90587797618	70706.19382440476
1182	457.0782068425959	1.9552166666666666		92739.74683779762	90653.0628720238	134061.25427827382	107179.85797991071	160200.1320684524	101447.30887276784	111413.1201171875	140005.79203869047	109154.75734747024	99301.97944568451	117770.90713355654
1183	1064.8107355291193	10.141803030303032		92568.65104166666	90021.14620535714	117507.02901785713	97888.43675595237	112438.2734375	98061.61123511904	111520.81101190475	99750.42113095237	108809.72247023808	98949.51748511905	113199.87648809524
1184	328.0377587249868	9.973559090909093		92498.43340773809	98913.1484375	94317.88392857142	95665.5625	103493.984375	92583.9375	101563.90625	92013.1015625	98629.43080357142	92430.00111607142	97727.7578125
1185	452.8496629042852	0.8022366666666668		92460.76413690475	96999.1015625	86327.4765625	73631.5859375	63363.0703125	102115.9140625	0	87194.09375	38772.51171875	115606.3984375	64281.87109375
1186	302.8197765003551	4.103327272727273		92278.85119047618	142882.140625	72568.50520833333	123689.95126488095	75329.85360863096	118193.7269345238	118072.73735119047	84362.0509672619	76354.32849702382	98803.1841517857	115162.39806547617
1187	670.837216463956	2.840910606060606		92202.01450892858	67227.52473958333	97065.36569940475	79317.34142485118	94527.51636904762	80266.49609375	88297.2312127976	90479.06510416666	102575.91927083334	98852.7113095238	88638.80552455357
1188	374.90695051713425	14.909300000000002		92135.68963913691	94544.95572916667	113692.20014880953	96753.0339471726	128990.71726190473	88459.32021949405	96097.34923735118	113291.87760416667	135400.05394345237	91752.04622395833	79305.19029017857
1189	290.9474140514027	1.9392287878787877		91870.05431547618	99292.64732142857	115931.64806547618	113635.85900297618	121369.84858630951	99392.58519345238	100121.78850446429	118325.1019345238	114535.34895833333	106284.86067708334	106363.75334821429
1190	340.9716307313292	5.4513181818181815		91758.30068824404	21790.552734375	3386.492431640625	33290.890625	24392.51953125	24983.021484375	12358.7548828125	21831.15234375	14512.4892578125	47030.7578125	18231.951171875
1191	301.04031510786575	5.929177272727273		91650.37258184524	87134.11532738096	95592.34523809524	85126.53906249999	95921.28720238095	90292.22507440476	96174.25297619046	96226.52976190475	96737.15959821429	94553.13430059524	93174.94717261902
1192	234.76152246648616	0.5253590909090909		91638.91778273809	216775.04985119044	100706.04650297618	180215.88876488095	1989980.3928571425	187029.9854910714	133353.13541666666	165580.2708333333	1783039.0089285714	154851.34263392858	141063.8552827381
1193	329.03275352496775	1.1194030303030302		91551.65104166666	88336.4728422619	85795.90178571428	87336.359375	94147.7109375	82903.65625	82346.17857142857	84012.1484375	83684.98995535713	81855.44308035713	80682.9296875
1194	540.8217641267322	0.5883866666666666		91344.55729166666	17662.7734375	27937.802734375	23750.65625	5267.88232421875	24505.330078125	0	15654.873046875	14397.7578125	49800.46484375	20043.255859375
1195	396.89108137650925	2.8345530303030304		91284.97860863093	77098.30450148809	91872.59170386904	79845.7111235119	91240.5855654762	80562.60100446429	81107.86848958333	83020.76488095237	88981.75260416666	97483.16796875	81232.52306547617
1196	916.667255748402	9.756154545454546		91146.13132440478	80691.21265811012	97111.00837053571	83700.69075520833	98365.86272321429	86367.71781994046	101449.17787388392	98775.24999999999	106513.2890625	86975.880859375	83772.82724144345
1197	922.819128556685	2.8304045454545457		91120.6090029762	66401.86290922618	107539.34114583334	83681.20033482142	103933.45610119047	79607.65327380953	103963.296875	101219.25372023806	103792.01711309522	103090.34635416666	97208.93917410714
1198	337.06330335212476	4.106980303030304		90709.28180803571	75518.64620535714	63656.54985119047	88069.57310267857	61461.08984375	87576.36867559524	74603.3125	57919.95461309523	53676.3359375	89693.234375	81797.50874255951
1199	336.8590115633878	0.11192727272727275		90566.40159970238	83929.1560639881	126043.43563988095	122176.49739583333	148934.4613095238	112988.13058035713	121895.06584821429	134710.3880208333	148363.92857142855	87487.2191220238	133903.1837797619
1200	235.88870647662424	10.556633333333334		90029.46372767855	243940.28571428568	107904.67299107142	188924.421875	118826.52418154762	154187.7101934524	125545.8359375	117971.88355654762	115086.50930059522	126883.2421875	115769.0859375
1201	808.8351895419033	15.279598484848485		89994.05282738095	98882.49534970237	97519.72972470237	83632.92243303571	91561.55022321429	79933.24813988095	81934.50372023809	92498.17596726191	85232.42410714286	84621.94866071428	94125.265625
1202	1010.7596213600852	10.85232121212121		89899.31361607142	94323.02371651786	80733.21986607142	102046.66555059522	93543.73511904762	88170.7697172619	86140.56863839287	96539.12760416667	93817.59375	86022.57505580357	79159.04306175595
1203	670.2888128107244	0.9229212121212118		89885.50688244046	100736.2619047619	104942.29566592262	97860.62202380951	136912.42819940476	99403.8888578869	100027.87109374999	126663.09188988095	122453.63262648808	115368.22265625	96699.72126116071
1204	528.8710664367675	0.8022366666666668		89845.18024553571	79732.7578125	70082.78125	45323.54296875	44778.47265625	63453.953125	0	53443.14453125	40775.0546875	96500.6640625	50906.5625
1205	326.97228797483234	4.776421212121212		89561.73400297618	102388.5078125	71801.01078869047	97525.64657738095	66822.39229910713	92032.40829613095	75822.1953125	68971.95870535713	66231.10305059524	85476.65290178571	89238.54222470237
1206	340.97165975529396	5.232519696969697		89558.92522321426	27745.90234375	7551.0810546875	24690.2734375	17834.244140625	36650.68359375	14333.376953125	24066.431640625	17714.630859375	51867.6875	18924.623046875
1207	808.8347500887784	4.940639393939393		89489.61848958333	95962.56529017857	102813.05022321429	70395.00604538691	104089.88857886904	91314.65625	113910.61755952382	104078.19084821429	92284.6171875	88196.11439732142	94184.01097470237
1208	401.8852941504805	0.8100757575757577		89290.88857886904	171927.765625	99693.19949776784	112137.4847470238	292262.1316964286	148977.1875	90496.22572544643	113896.35863095238	870346.375	104552.85277157737	98180.67703683034
1209	663.0708024061287	10.411221666666666		89276.59263392857	0	67546.09375	100930.09375	78233.921875	72050.5	76145.53125	73279.19568452379	80079.05840773809	124206.7578125	72937.50111607143
1210	761.5827747691761	6.578510606060607		89255.96103050595	81739.76339285712	67068.22228422618	89918.02353050596	89107.19419642858	74505.72526041667	87839.6484375	74393.58649553571	95253.02901785714	81716.77427455357	76574.90159970237
1211	422.9065426913175	14.806140909090908		88943.22098214286	78117.31398809524	82001.02641369047	77443.00948660713	73496.87388392857	74404.86197916666	80220.51432291666	75594.6179315476	74348.9884672619	81984.90011160713	71550.95033482143
1212	786.8442937677556	10.107115151515153		88914.11346726191	94173.15550595237	91548.83444940476	96651.46763392858	84037.80952380951	90540.56770833333	102974.0200892857	76845.9181547619	86427.84598214284	87959.25167410713	95590.64583333331
1213	456.2195379083807	9.33824696969697		88694.67485119046	91401.36049107143	84481.48809523809	87882.40438988095	94381.08519345237	84434.58165922618	90504.21651785714	87665.39136904762	100108.26004464286	83945.19680059524	83664.04315476191
1214	422.906455300071	5.121965151515151		88649.23102678571	83551.1257440476	90075.12239583333	80246.42633928571	89614.44791666666	86313.1640625	76711.66964285714	91738.63541666667	87839.85453869047	85168.29538690475	84805.76190476191
1215	400.90945797099937	9.925016666666668		88610.41071428571	79224.57254464286	66929.33184523809	78174.6796875	76229.79836309522	71795.53236607142	74364.92745535714	75167.265625	76835.53459821429	81629.39992559525	73654.02529761904
1216	238.9322599931197	14.41185		88553.40736607142	86044.046875	83321.99776785713	90586.07719494047	89921.91555059525	84036.92299107143	81519.13485863096	84268.2066592262	91734.69828869047	80630.50167410713	81877.49497767857
1217	249.80790849165484	2.817739393939394		88377.8831845238	53178.48335193453	64233.31696428572	66371.87853422618	80664.66406249999	73604.48325892855	88895.71186755951	96867.09002976191	94795.70870535713	84623.34877232142	85781.16964285713
1218	836.5819591175426	6.114280303030302		88214.6058407738	91178.20052083333	119372.49888392857	81096.54134114583	126483.34933035714	88797.02938988095	79717.09402901784	123706.21428571429	135282.7313988095	84994.26162574405	84222.65011160714
1219	860.538713438825	5.872504545454547		88185.97395833334	85984.9453125	86007.6796875	83412.9375	101026.65625	81234.08984375	92408.1484375	91927.390625	89348.734375	83085.2890625	92275.7421875
1220	590.8228793057528	4.919762121212122		88175.84040178571	134513.0385044643	60202.52845982143	114650.34970238095	91500.55133928571	107788.78180803571	82687.67847842262	82826.26655505953	88592.53989955357	118364.1328125	100401.51804315476
1221	878.5862038352273	4.668204545454545		88160.25809151786	96051.62983630953	117752.8444940476	100650.56296502976	124373.96205357142	94331.49386160713	95783.61867559524	116613.16257440476	116069.82514880951	91814.7843656994	92601.83217075892
1222	401.92573686079544	13.216584848484848		87867.19652157738	87336.29873511904	84886.2468377976	79149.46530877978	87176.65718005951	83821.58761160713	82279.8402157738	96961.66741071428	92384.98456101191	75149.73837425595	79443.56845238095
1223	788.6409042820786	11.199256060606062		87802.99479166666	73693.94898623512	82825.20870535712	75129.41382998512	88648.74962797618	68471.6994047619	71593.52678571428	84939.89360119046	88182.93936011905	96889.2421875	65910.20219494047
1224	537.8605873801491	1.7570636363636363		87772.26199776786	135587.47191220237	85530.87481398809	116099.84616815476	69562.5866815476	106059.90531994046	100464.31138392855	73473.17522321428	78491.30524553571	115842.44754464284	111722.15606398809
1225	860.84926628344	14.301433333333334		87610.45033482142	89234.7265625	99468.31175595237	79546.12983630951	101865.14620535714	77175.36774553571	77828.9765625	97449.10119047617	97945.7976190476	79669.40252976191	77154.32607886905
1226	258.9160267223011	14.409925757575758		87521.70610119047	114186.06175595238	97164.32589285714	100901.11979166666	98013.28831845238	95048.94159226191	83097.24107142857	94741.56956845237	102302.55468749999	89481.19438244046	80060.91778273809
1227	340.9716042806351	5.753853030303031		87471.57031249999	23860.79296875	4794.791015625	31045.953125	19643.876953125	26388.0625	10588.48828125	19190.673828125	16706.259765625	44938.671875	18854.775390625
1228	233.89055712426207	15.032546969696972		87406.13206845238	258964.609375	107126.9453125	156237.40625	131237.8385416667	143468.40625	108023.43973214286	121338.63876488093	150097.8132440476	114419.52380952379	109738.04501488096
1229	348.95368680087	13.522066666666667		87305.60026041666	100581.36904761904	63576.84151785714	90239.22953869047	70996.84077380951	77128.99460565475	82388.80003720237	66137.81026785714	78143.03980654762	89531.52362351191	77211.77771577382
1230	773.5830485026041	6.253008333333333		87206.39546130951	88046.35900297618	0	87386.53459821429	0	64788.08258928572	74801.4771205357	0	0	0	62610.418526785725
1231	861.7067621404475	10.725016666666667		87169.68843005951	95870.55729166666	92479.05654761904	94381.31975446429	92527.47172619049	84222.29278273809	88447.2140997024	94001.7034970238	98960.43154761904	90730.24999999999	94716.93917410714
1232	710.2613616035098	0.7369899999999999		87067.3792782738	52573.76329985118	77262.4296875	80052.671875	81057.84375	82898.984375	0	68181.25911458333	89848.3359375	68889.68936011904	75704.734375
1233	649.514551336115	7.502824242424243		86889.11644345238	103789.63541666666	70755.38913690476	93792.99190848214	71543.6369047619	88087.03608630953	76244.16759672618	67354.35472470238	87379.859375	81804.64136904762	89433.49209449404
1234	430.92591170359975	15.547469696969697		86861.38151041666	92744.0511532738	80004.13113839284	109447.44624255951	58562.34709821429	114211.94010416666	115208.9415922619	63811.15345982142	50291.7109375	107477.89713541666	114936.81938244046
1235	704.3385509144176	1.4020742424242423		86861.13188244046	83208.14787946428	111758.59393601191	84399.48921130953	107350.68303571426	85498.22395833333	92080.00455729166	106748.10677083331	114712.59598214284	94406.34300595238	93658.74525669642
1236	329.03283763198004	5.583280303030302		86723.12834821429	95414.296875	110933.7109375	91345.1640625	100042.421875	88349.53125	94849.6171875	94131.25372023808	96878.14657738093	95451.66666666664	102867.6640625
1237	523.9175761351748	12.977143939393937		86470.45535714286	82878.64322916666	87956.6328125	90438.18229166666	92500.3125	85887.796875	89105.109375	98247.9609375	89581.7890625	91419.61346726191	77065.69977678571
1238	479.32048866965556	2.3557454545454544		86358.00027901786	85650.5359002976	129022.44233630951	90941.32347470237	123782.79836309522	88497.97963169642	92391.81045386905	117084.91964285713	129190.13913690476	89940.45354352678	97636.21223958333
1239	210.88421279754922	8.703422727272729		86253.92038690475	544195.875	193662.1875	401468.90625	220976.1875	190274.2306547619	136166.17485119047	216761.328125	201114.140625	246665.6875	129572.58035714284
1240	737.539717240767	5.93415606060606		86233.13560267858	104426.76543898806	107298.97135416666	101961.93973214284	110330.8556547619	96105.5607328869	95591.80766369047	93318.37946428571	110902.86979166666	85766.40513392858	101659.14006696428
1241	296.98153359268093	9.88050606060606		85808.86867559524	89100.8828125	81905.9296875	85320.703125	95652.64732142855	83935.78125	89799.7578125	87238.52455357142	91699.98921130953	98205.8046875	83494.6056547619
1242	444.8912270285866	14.164172727272726		85777.90773809524	84230.0593377976	80854.78869047618	82977.35323660713	87514.99776785713	74155.67020089286	66392.10472470238	89624.328125	94425.41666666666	76314.27064732142	84054.31156994047
1243	304.8181398069704	1.5210257575757573		85754.95572916666	70934.5704985119	44393.97265625	66621.99534970238	127988.9613095238	57823.8011532738	59668.69940476191	121762.09077380953	169537.50037202382	69569.74181547618	65921.31798735118
1244	285.0314969149503	7.474619696969697		85674.79157366072	94292.44977678571	99258.38002232142	91204.87676711309	107152.65811011905	85985.94977678571	96817.65011160714	94588.25520833331	108771.55357142858	106732.25706845237	96652.55208333334
1245	457.07813887162644	2.8053227272727277		85592.0353422619	83678.24832589286	123763.71726190476	98435.75204613095	130874.55319940473	88411.05292038691	95335.49135044643	125465.79092261904	143509.24107142855	95281.74209449404	87238.21958705357
1246	235.88870358238702	11.276000000000002		85565.27994791667	246564.4375	118115.41108630953	188924.421875	120628.82775297617	169121.4375	118783.38467261904	116745.8366815476	134363.4300595238	123613.7146577381	113989.89843749997
1247	328.09914763843307	6.855921212121212		85436.29278273809	105350.60658482142	86853.4140625	100184.43954613095	130236.984375	110042.6953125	118148.109375	96037.8515625	120439.2421875	97501.046875	97542.35081845238
1248	996.8239468661221	14.808943939393941		85322.88225446428	72450.06752232142	76901.24069940475	72639.796875	76140.48586309522	72389.77715773809	79367.2418154762	80779.18675595238	79342.83816964287	80789.77957589286	77021.77976190476
1249	816.6135004216975	8.22845303030303		85213.10007440475	77941.51097470238	65016.569010416664	85588.69112723216	84353.80691964284	79352.53329613095	73955.26664806546	59735.320126488084	90714.59486607143	79632.78059895831	72429.68303571428
1250	928.8355118656572	1.5672287878787878		84831.63876488095	142869.078125	185685.85379464284	161524.3125	181209.704985119	169786.296875	166182.08482142858	180742.41555059524	152828.29166666663	137321.375	163199.93154761902
1251	534.8617348104302	4.888910606060606		84737.46391369046	51917.32561383928	33314.87109375	55145.53822544643	39064.16015625	55242.918247767855	55924.6640625	50378.34970238095	42251.4296875	70214.68508184524	40842.94921875
1252	942.6815684925426	9.86016212121212		84450.47181919643	86441.78059895831	83027.3046875	87482.03580729167	97006.10677083333	85114.23902529762	88270.48288690475	93227.88169642857	91633.32812500001	77203.01832217262	81403.31538318453
1253	328.86367242986506	4.926451515151515		84424.91350446428	395598.0074404762	57677.66834077381	278315.6979166666	126687.8087797619	200791.69456845237	109374.47312127975	106527.04389880951	116248.89918154759	132668.0636160714	132892.28106398808
1254	233.89053691517222	7.749090909090909		84377.15922619047	251589.31770833334	99376.19233630953	173694.99218749997	117532.7273065476	160237.6577380952	115149.65811011905	120576.12648809524	121001.90141369047	117795.69196428571	122530.51376488095
1255	785.6476107510654	9.913189393939392		84238.31575520833	93790.81947544642	78156.29668898809	88505.73530505953	76688.54259672618	82582.96019345238	77971.07319568451	79673.78348214286	92769.59114583334	76208.89267113095	85287.90485491071
1256	224.8042931494775	1.2658045454545455		84230.12053571428	68778.35956101191	43307.5625	64291.63662574406	156137.29836309524	65335.105096726176	62355.98270089285	155146.98735119047	239245.2313988095	67179.85770089286	73175.56277901786
1257	326.9034923206676	14.423162121212119		84052.89620535713	107802.4538690476	70936.79017857143	89088.75446428572	84421.10267857143	77962.43433779762	68848.93061755951	81097.25520833333	82278.00725446429	78584.82719494046	71088.23679315476
1258	799.6561124011724	11.775212121212121		83852.66638764882	67928.52348400297	85974.26971726188	68139.90411086309	88927.28906249999	92790.65625	82591.671875	89052.38578869046	89073.73288690476	73399.1702938988	93494.1484375
1259	756.9424649319279	4.997045454545455		83719.65978422617	66776.625	35777.9609375	62655.74609375	36574.84765625	56805.390625	51872.59765625	57671.46316964284	44746.00390625	71137.73186383929	75433.1875
1260	430.92581640466466	15.335084848484849		83659.80171130951	78347.73567708333	70134.15662202382	107148.89862351191	60512.80580357143	149541.390625	109866.64248511904	65682.26655505951	48585.671875	115740.67819940476	110572.86495535713
1261	337.06341466939836	10.43163787878788		83446.85677083331	53550.35546875	43845.203125	50436.37276785714	34964.1015625	52219.70703125	47419.6015625	37594.32421875	36124.5078125	58312.09616815476	51475.94921875
1262	672.8601490367543	2.7835939393939393		83444.60714285714	93699.0120907738	112264.15141369047	95821.08556547618	112262.95572916666	102168.43322172617	102392.81956845238	126020.32514880953	114513.72767857143	99811.70405505951	112600.88932291667
1263	718.8564342151989	14.166860606060606		83443.04445684522	98251.71502976191	113267.37165178571	82556.03720238093	103174.84821428571	86962.42838541666	92257.62704613093	101619.18712797618	109323.37574404759	90729.73530505951	93035.88969494047
1264	248.85592512650922	13.216371212121214		83249.18043154762	62352.815569196435	78905.98902529762	64427.09272693453	92592.30133928571	67765.92392113095	56777.078125	87448.79278273809	70588.51897321428	88193.85379464284	65689.14285714286
1265	328.03772199519614	9.028853030303033		83024.87202380951	81936.88876488095	86810.21875	84674.890625	82474.81436011904	81765.08035714284	77767.68303571429	80492.05952380953	87808.8203125	76203.6796875	80612.40141369049
1266	677.5462119362571	9.361413636363636		82967.66871279762	99160.73307291667	68569.15904017857	81011.13485863095	65870.0310639881	73472.04110863093	74895.29110863095	68221.28013392857	72106.27715773809	72524.01785714286	74704.38746279762
1267	860.8486106178977	2.755431818181818		82725.86672247024	82463.90252976188	163553.48177083334	102588.86960565476	176417.1101190476	102459.70489211309	107944.48325892857	193187.85119047618	135574.9929315476	109907.63309151784	119768.55970982142
1268	602.8492931019176	2.785469696969697		82687.89760044642	60781.80338541666	81743.90885416667	65847.54640997024	78757.21354166666	66898.40066964286	80875.45238095237	73638.30673363095	71494.11383928571	78566.06733630951	74487.97935267857
1269	212.88196078213778	8.902166666666666		82625.90234375	329295.3988095238	106255.49218749999	222432.61607142855	115028.00483630953	186423.21875	138515.0517113095	117623.51041666667	118375.31696428571	135057.54055059524	135704.13802083334
1270	443.06243202903056	14.898863636363638		82519.95721726191	67466.46409970237	67578.29129464284	60674.81361607142	72654.71670386904	65070.483816964275	62823.44494047619	72771.56659226191	85757.42187499999	67252.97209821429	55159.63783482143
1271	838.5617214688388	5.694178787878787		82434.24860491071	81155.80812872024	93524.08035714286	80644.91220238096	91799.15550595238	89044.0316220238	83430.7208891369	90274.0234375	82694.4375	80938.25753348213	82259.37016369046
1272	591.4639781605114	2.3255939393939395		82348.45703125001	95650.53980654763	104942.99516369049	92408.06733630953	92142.50223214284	81877.98716517858	81529.35435267857	96878.29092261902	97179.94122023809	88440.0236235119	88756.07198660713
1273	326.9034229625355	13.917343939393938		82344.02399553571	115082.99888392858	75874.62276785714	97678.50186011904	92842.22767857143	89596.24609375	65581.39601934522	80332.00148809522	101863.32998511904	87477.43377976191	80235.59040178571
1274	962.5362188165838	5.539434848484849		82167.73865327382	72414.85398065476	84272.13392857143	74823.31761532738	98716.61197916667	76186.97247023809	78516.31268601191	98227.70052083333	86286.48586309524	70233.62546502976	84450.88774181549
1275	657.1410633433949	5.922821212121213		82108.7622767857	89311.44494047618	99604.31845238092	80495.11755952382	98354.43824404762	86896.1558779762	80042.93563988095	92302.90699404762	109499.59188988095	91451.34747023809	80067.50186011904
1276	538.8821690877278	13.457431818181817		82096.6915922619	69368.1171875	61983.76171875	56776.42578125	57892.45703125	59663.1328125	56505.24609375	51162.33203125	72450.8984375	60767.84375	54977.50390625
1277	425.364296653054	2.3296257575757577		81601.12425595238	81539.62239583333	118438.93154761902	84158.04259672617	120968.95758928571	85275.65848214284	79935.30743117558	117119.0	119262.2038690476	89776.5623139881	87766.05933779762
1278	431.0874699416567	7.978889393939394		81564.45758928572	20559.587890625	1591.6600341796875	15497.396484375	11129.3486328125	21071.57421875	5946.9091796875	11292.25	9340.8193359375	46191.58203125	12439.158203125
1279	238.8585649172465	0.8022350000000001		81530.26739211309	51621.67578125	36420.15625	46909.8046875	26737.822265625	46232.0546875	0	37069.96484375	25904.80859375	79702.0234375	44076.82421875
1280	310.93154213645244	4.924115151515152		81051.1095610119	58278.17001488094	73163.64397321428	72226.68759300596	85105.56808035713	73555.84263392857	65049.25716145832	72762.54129464286	78305.51934523809	80759.52129836309	68358.56612723214
1281	976.7388340600011	10.97645		81026.8187313988	90037.39536830358	91505.45907738095	98976.1171875	90086.34188988095	88453.79873511904	108777.25	97143.16666666667	94151.6956845238	82246.72898065475	83722.47884114583
1282	550.3529765235053	1.1355616666666666		81000.03683035714	100160.46233258928	106296.81696428572	123268.5078125	119300.46661086309	84044.15876116071	0	121273.60584077382	122747.10528273809	113211.4140625	88567.1484375
1283	396.8911786687208	5.766345454545455		80955.30533854166	114799.875	139734.33482142858	107979.5119047619	140672.31919642858	99869.24069940476	108447.45200892855	120951.51078869047	138912.67150297615	129185.6484375	102319.7585565476
1284	396.89102650652023	4.10295606060606		80942.84226190476	87224.9765625	94729.51041666666	87985.79389880954	99617.51822916664	84199.35770089284	91323.5724516369	98699.92671130951	95535.17782738095	100348.38430059524	89725.85658482142
1285	646.8573731261414	13.274998484848483		80864.48102678571	73305.23418898809	82523.94996279763	81057.2503720238	98364.64434523808	78580.4644717262	75243.97823660713	84098.61830357143	96815.7734375	83444.83203124999	85089.74255952379
1286	504.86700162020594	13.222401515151512		80790.24711681547	72792.94298735118	58726.23586309523	61824.776599702374	80535.8601190476	75954.84244791667	65446.75241815475	68311.11644345238	74453.93210565478	66305.40569196429	61012.04213169643
1287	750.4575944380326	4.38709393939394		80695.29631696429	69905.0896577381	83042.1603422619	64242.582682291664	83166.6052827381	71114.52250744046	75919.46261160713	87138.95126488095	85618.0546875	74460.94494047618	69673.08463541667
1288	1063.6547241210938	10.39909090909091		80615.02250744049	67819.05064174108	52773.55636160714	60371.67661830356	54227.02697172618	58121.64685639881	63194.68145461309	59917.45665922618	61884.03087797619	61079.147507440466	54402.02548363094
1289	400.90942937677556	5.701859090909092		80610.30357142857	73938.69605654762	84010.07775297617	74224.72135416666	81593.78199404762	80471.42540922618	82019.59207589286	86267.07217261905	75941.52194940475	79823.77697172618	81157.06436011905
1290	732.6138908232101	10.68139090909091		80554.34365699405	69382.263671875	80036.45572916666	76001.55264136904	89121.22321428571	74066.61058407737	83278.7421875	78635.30245535714	83846.30096726191	70629.00288318453	85294.4765625
1291	255.77043706720525	0.5418424242424242		80549.08798363096	181086.00372023808	118783.63132440478	179606.33072916666	481327.02678571426	162201.56975446426	129557.60602678571	133026.0319940476	482576.57440476184	131168.78348214284	136386.09988839284
1292	734.8286778668821	0.5755909090909092		80389.87434895833	77937.47749255953	122992.67652529762	106690.00846354166	64356.46875	99408.55357142857	105224.52194940473	85425.2269345238	58915.828125	98336.51209077382	117010.77427455357
1293	247.8106828169389	8.096027272727271		80338.88895089286	88224.17968749999	61494.39118303571	81737.29017857142	54934.683593749985	90207.69512648809	90341.66964285713	62436.357328869046	53174.288318452374	77974.12574404762	87036.16276041666
1294	665.0678376097071	10.243189393939392		80257.36160714286	79374.59375	70079.3671875	81706.1875	70996.8988095238	66709.0078125	77233.578125	67867.78497023809	74611.78125	71890.515625	77847.921875
1295	532.8662460789536	5.768672727272729		80092.36142113093	78153.9921875	72959.29631696428	88387.03125	77428.86867559524	75200.11644345238	87339.2734375	74367.10416666666	85730.73251488095	86711.07347470237	77452.6796875
1296	310.93148526278407	1.9459954545454545		80044.58296130951	86635.3597470238	105618.94122023809	88337.9027157738	109828.1915922619	83971.88932291666	102254.71149553571	116919.5933779762	90418.63411458334	98517.58277529762	96487.8675595238
1297	580.8679171475497	13.211986363636363		80026.13541666667	76325.56863839284	87746.89620535714	76985.60081845238	81286.03422619047	77110.93638392858	74315.5864955357	83365.48139880951	97612.84114583333	73146.34542410713	80437.98307291666
1298	718.8566755814986	2.759533333333333		79986.80561755953	66229.595703125	84748.1796875	70925.77901785713	84311.4840029762	74108.8656063988	82477.13467261904	85624.63653273809	79369.88430059524	81718.79520089286	86896.76841517855
1299	457.0780029296875	1.4812712121212122		79980.87044270833	83950.64555431549	92420.10044642857	86281.20484561012	101432.15252976191	70011.27120535714	86018.16378348214	101132.82291666667	106146.37555803571	90813.11700148809	82078.19503348214
1300	714.2915675773822	1.3968349999999998		79952.6622953869	60353.88834635416	51691.00678943452	75704.6328125	69538.8284970238	57985.40625	0	62563.755022321435	83618.8517485119	66216.71875	58104.43359375
1301	663.0707263589786	9.343795454545454		79892.4415922619	82613.5625	72244.8091517857	77328.9375	76596.73772321428	71459.07998511904	72959.21112351188	71947.23251488095	81611.90029761905	69106.95014880951	69172.8515625
1302	663.0707178267221	9.909183333333333		79800.66666666667	91308.8125	72845.12965029762	82040.6015625	77791.95647321428	69022.65625	73465.17801339286	75572.47619047618	88513.82998511904	77939.27325148809	74943.99534970237
1303	691.1026000976562	9.341569696969694		79549.26748511905	82335.29613095237	66732.50502232142	79888.6328125	79734.98028273809	75159.96781994047	74969.26971726191	71144.94847470238	79319.33035714286	72263.16871279762	74677.36793154762
1304	408.0115508609348	4.553650000000001		79544.68154761904	35250.05078125	14428.4921875	35209.12890625	31664.478515625	52932.58203125	24002.63671875	34343.26953125	31834.0390625	53100.72526041667	25551.140625
1305	296.9814758300781	6.061540909090908		79509.2185639881	66205.38058035716	81192.80952380951	72152.5050223214	123942.49813988096	67829.67410714284	76191.54036458333	112046.9460565476	166353.54985119047	74724.23316592262	71276.96484374999
1306	691.1025429465554	10.018999999999998		79443.09281994047	81705.2855282738	72623.53125	78687.49925595237	75579.22507440475	71032.59877232143	109638.1015625	71668.37834821428	80809.80691964284	67616.75186011904	69947.40234375
1307	885.6335893110795	8.90148181818182		79401.23716517858	79691.14378720237	73964.75818452382	79521.29017857142	71973.77083333333	74283.31082589286	82175.74906994047	69815.01506696429	75099.10528273809	83531.08584449404	77631.17578124999
1308	348.9537616305881	13.209538333333333		79185.90345982143	0	68058.10305059524	85079.48697916667	74348.31863839286	85388.37258184522	84043.41108630951	78562.01562500001	83879.79036458333	81306.84933035714	79796.6796875
1309	238.9322710904208	13.90270606060606		79149.0660342262	76545.60267857142	84046.09337797618	73972.60249255953	80687.4181547619	79804.3753720238	78707.13188244047	90549.30729166667	89505.31994047618	72189.91201636905	79630.94698660713
1310	778.5771210333313	9.189983333333332		79112.18015252976	84307.36839657738	70645.55282738095	106821.5859375	85739.27529761904	81487.34877232143	78727.00799851191	79363.37797619046	90464.28831845237	78928.41508556547	76480.51432291666
1311	670.836933896724	1.2883818181818183		79095.59095982142	71999.9845610119	85110.68601190475	76527.61402529762	93661.92485119047	82089.14267113093	103990.8828125	90627.14136904762	77405.98595610118	84318.37593005951	102231.296875
1312	400.90942327325996	9.242804545454545		78949.7347470238	69272.16555059522	63115.010602678565	67035.78292410714	74503.45628720237	72781.05673363095	69677.99479166666	67413.68898809525	71240.640625	78154.50744047618	69558.54706101191
1313	452.84989334700947	2.8363348484848485		78714.31101190475	101256.62276785714	59498.07366071428	83833.46912202382	72459.95870535714	56811.58891369047	57498.62890625	62364.40718005953	91395.99404761905	50419.36635044643	51599.98809523809
1314	296.9814922448361	8.949604545454543		78639.78348214286	69223.37388392858	72144.41294642857	73312.13839285714	77515.8988095238	69020.0546875	73363.78125	77223.83370535714	85949.91145833333	77325.0	73531.15085565475
1315	707.6139395049123	11.279654545454546		78615.91024925596	63720.518229166664	66049.45386904762	62618.336774553565	68210.01692708333	58193.63383556548	68269.47749255953	76324.515625	67635.76116071429	69343.96595982142	87359.390625
1316	629.1095636541194	5.921678787878787		78551.49479166667	77447.25520833334	84259.03571428571	71487.09095982142	90135.37872023809	72119.47470238095	69193.32942708334	90821.18675595238	90294.21651785714	73797.06212797618	70478.55543154762
1317	557.4578885165128	4.022287878787879		78508.62974330357	79375.64862351191	90420.13839285712	78945.47563244047	84200.77976190476	72320.27957589284	68028.04520089286	81986.42038690476	91326.72805059524	74157.12565104166	78336.90708705357
1318	691.1025581287203	10.354088333333333		78498.50669642857	0	63606.2464657738	75821.3359375	72246.57217261904	81643.8671875	109638.1015625	67157.54687499999	71491.3128720238	71773.7734375	80341.203125
1319	290.8988097844604	4.100690909090909		78415.28218005953	266776.11011904763	88839.43601190476	175469.4720982143	104613.5282738095	155804.4453125	101735.72209821428	111822.55171130953	104122.921875	95282.48642113095	100628.03292410714
1320	664.8461190453512	4.98215606060606		78369.1958705357	173822.78311011902	75086.9609375	146089.5357142857	91999.0120907738	84829.97098214286	58595.34774925594	75779.6640625	94323.01674107142	104320.8671875	54543.47228422618
1321	588.8251474333704	1.2602939393939392		78103.08565848213	42750.2109375	48862.640625	53887.234375	49440.99609375	53067.421875	42340.3359375	41057.17578125	50791.79352678572	54055.230375744046	57432.6484375
1322	316.8743508078835	4.105304545454546		78064.30636160713	174340.7425595238	113799.50000000001	141313.62927827382	124105.71354166666	109070.30171130953	75711.13997395831	118259.6681547619	153884.2619047619	88825.94438244047	80996.94828869047
1323	457.07801818847656	7.988319696969697		77940.05245535713	105355.47786458333	76169.80803571429	92687.50353422618	96032.33965773809	82503.92001488095	80595.94866071428	74621.72321428571	104258.04650297618	78399.00167410714	80104.78013392857
1324	316.8743538884098	2.1495772727272726		77939.50130208333	82310.97321428571	44406.6796875	57541.325892857145	54272.25390625	63582.352399553565	31961.8671875	40594.39453125	53775.82700892857	50471.753162202374	38065.33203125
1325	834.6250221946023	9.379530303030302		77756.84644717262	85454.27297247025	73900.92131696428	91113.24525669643	78180.2269345238	76356.263671875	84544.27650669643	69709.81194196429	79088.92819940475	78348.49386160714	82293.44140625
1326	248.85669430819425	14.16768181818182		77680.67466517858	76930.57821800596	74220.37779017857	71161.80133928571	85124.2159598214	69809.98660714286	68364.47265624999	81594.62741815476	84240.60621279762	61184.04892113095	80230.69624255953
1327	444.0824661812403	6.073572727272728		77627.06873139882	42242.015625	16162.5341796875	40778.6328125	46276.125	44621.5390625	28384.9765625	39432.1015625	35594.25390625	65501.3984375	28852.92578125
1328	456.21953374689275	9.918272727272724		77554.48614211309	86855.07942708333	88382.89955357142	79011.37351190476	91483.953125	78981.51655505953	84279.87834821428	81229.84151785713	95379.03459821429	72429.78404017858	79461.51171875
1329	212.88196517632014	8.551845454545456		77438.18638392858	334976.90625	90635.01264880953	207058.9300595238	104711.77529761905	185703.11607142855	128306.17447916666	101724.63541666666	157360.8125	130817.5710565476	125072.3950892857
1330	664.5905650745739	9.527392424242425		77424.58612351191	67269.18071056547	64238.505208333336	68315.60035342262	68551.52380952382	60628.779389880954	63796.10212053571	58328.82384672619	70248.46781994047	67477.32914806547	59893.22563244048
1331	422.9064187384271	4.8263454545454545		77403.43833705358	61833.961774553565	91259.7120535714	66467.03859747024	92355.31026785714	88710.6875	89835.6640625	89099.01078869047	94672.51897321428	83878.5625	67326.76348586309
1332	714.5093799937855	4.758368181818182		77360.80766369047	83407.62388392857	107607.26153273808	88779.99116443453	94604.20796130951	73050.9534970238	78422.27897135416	97064.33482142857	105960.83482142857	86820.19363839286	83278.13950892857
1333	325.1844522319315	10.698778787878789		77202.97879464284	79421.59970238095	64012.19363839285	67779.9921875	66215.27176339286	68379.171875	165015.203125	64738.27920386904	67264.85714285714	159281.3125	85617.2265625
1334	928.8358736905185	4.631236363636362		77189.68359375	79242.67503720237	123740.32514880953	91612.91908482143	107603.30580357142	93445.07142857142	99101.26618303571	120224.83444940478	101723.33928571428	91508.2581845238	110811.11421130951
1335	638.5741466175426	9.424434848484848		77147.72423735118	86988.83128720238	65651.19419642857	87188.85732886904	72478.57924107142	75602.60816592262	76419.23335193453	66543.22581845238	79368.08798363095	78598.8162202381	69680.83444940476
1336	212.96477905777857	13.559918181818183		77100.8363095238	74912.98809523809	69757.21075148809	75545.0078125	78014.68154761905	73094.08426339284	70558.40625	77631.11197916667	72807.01860119047	69304.78794642857	74765.96949404762
1337	846.6807747471604	10.088435185185185		77064.45014880953	0	88158.59375	0	77289.6328125	90647.265625	79709.29538690475	76253.484375	407390.15625	71735.36514136905	93443.171875
1338	457.0780403830788	4.5434984848484845		77036.4597284226	85316.17540922618	119191.59598214284	87503.86718749999	91096.29166666666	73850.84588913691	74979.61542038691	106466.31026785713	108189.65327380951	85839.55524553571	81824.98000372022
1339	665.0677676870803	9.907312121212119		76717.38504464286	82689.8125	75856.55784970238	84359.2816220238	76247.90178571428	68442.96930803571	75495.85137648808	75515.13616071428	80106.91145833333	71542.63169642857	71223.9879092262
1340	328.0994248823686	13.309024242424243		76627.47247023809	95552.15345982142	96156.63430059524	87677.85026041667	128643.83221726191	92409.87741815478	99060.84375	128062.49553571428	128446.64657738093	88900.10900297618	90284.74172247024
1341	443.06227944113994	13.794307575757573		76464.12797619046	63807.52566964284	55556.73828125	64766.14118303572	64846.02697172618	59517.69549851191	52221.50837053571	58385.63225446428	79152.54966517857	61100.10918898809	60234.091145833336
1342	536.8844162581804	6.0588378787878785		76412.80752418154	70598.1796875	90206.57738095238	74624.9375	84001.1257440476	65587.74576822917	72700.0007440476	81629.17745535713	83355.78199404762	70551.9375	74247.99293154762
1343	329.0328258167614	2.810319696969697		76268.52399553572	75593.59226190475	85988.43601190476	78038.94810267858	89369.36123511904	75727.28441220238	79396.79203869049	89949.21168154762	90659.32738095238	81241.64155505951	86121.90215773809
1344	672.860006140987	11.287101515151514		76197.75223214286	77006.546875	79408.27492559524	80634.8046875	72836.2347470238	75944.1640625	69892.21447172618	72516.20349702379	72428.04966517858	68303.89992559524	78604.2185639881
1345	714.8452092950994	15.279865151515152		76197.14955357142	65858.58854166666	70883.92671130951	75733.78645833333	78753.51116071428	66684.79575892858	69487.74367559524	74305.9806547619	77210.57403273809	75729.18377976191	65856.89899553572
1346	446.9065931840376	17.94833333333333		76072.07979910714	71251.42782738095	79243.38169642858	68644.77157738095	75163.42708333333	75438.10788690476	70772.23232886904	78960.58296130953	76218.0316220238	71714.65587797618	71762.1171875
1347	401.9257467404761	13.375868181818184		76064.64992559524	62185.1640625	61341.79296875	73917.359375	69711.8515625	61767.41015625	64337.5703125	57299.37183779762	68704.33444940476	81650.2734375	54042.046875
1348	1064.8113363687094	14.071059090909092		75999.17959449405	71697.64360119047	76394.19308035714	66577.90699404762	85295.13876488095	68063.41592261904	69603.82217261904	81160.17336309522	88638.68526785713	79710.21875	65683.75576636904
1349	337.06331012397914	0.8342651515151516		75984.07384672618	71450.67327008929	51035.66796875	79372.7111235119	50459.97265625	75850.36607142858	69229.66369047618	53037.48046875	35863.09765625	73701.48251488095	76541.62127976191
1350	314.87943480740716	0.5371333333333334		75877.75223214284	30003.3203125	39653.58203125	38295.4140625	18200.361328125	38363.7109375	35118.0078125	28674.32421875	10384.822265625	55713.07105654762	34939.2109375
1351	640.9123258722841	13.322988333333333		75768.32310267858	86584.4375	68231.1171875	78679.56138392855	77192.8988095238	81183.421875	81750.015625	98415.859375	93171.53125	72308.83928571429	0
1352	326.97227854542916	9.962180303030305		75555.62388392857	96539.390625	65404.80710565477	81925.2109375	63896.5042782738	75202.4609375	71816.67429315475	68764.91238839286	61935.90587797618	81208.28404017857	74857.41145833333
1353	325.8960640476228	14.918456060606063		75526.4183407738	51047.82421875	37796.51171875	81489.56938244047	24670.056640625	97069.91443452382	124409.74479166664	28816.904296875	16806.865234375	130053.56138392857	108872.04613095238
1354	235.88885076118234	13.08813181818182		75465.33296130951	232617.046875	101713.8794642857	170421.921875	126518.21279761904	142360.453125	96405.69642857142	103743.0007440476	126729.39955357142	98172.91964285714	97539.109375
1355	504.9371143687855	15.103098484848486		75366.70265997024	73312.28720238095	105993.796875	79886.322265625	107949.86383928571	79284.96075148808	78825.69735863096	111978.75334821428	121539.71279761905	82602.89546130951	72175.83928571429
1356	872.6846036044034	10.430477272727273		75272.9140625	74825.78413318451	62336.60212053572	70486.35588727679	67936.70628720238	67385.99953497024	63548.67420014881	65145.580543154756	65436.08389136904	67411.20126488096	60303.22042410714
1357	300.068032724874	13.688392424242425		75236.52083333333	37463.47265625	36317.0546875	35412.3515625	44133.01171875	30726.3203125	37912.70703125	45340.53125	48025.87109375	62146.421875	59623.19140625
1358	304.818179627925	1.9382348484848486		75159.30133928571	64813.00632440475	52729.05078125	65571.98567708333	96087.32477678572	65911.20163690475	62788.86142113094	103645.13020833333	131666.75744047618	76683.29743303572	60430.732514880954
1359	290.89881312382687	2.8070030303030302		75098.20647321428	217060.09821428568	66609.62797619047	137849.45386904763	91369.3597470238	114782.66889880951	72080.81789434524	81711.49032738095	103101.7265625	85714.85993303571	70075.01897321429
1360	684.6082649924539	11.280134848484849		75055.5099516369	79499.72916666666	78957.03404017858	80960.26236979166	93270.12462797618	89445.421875	74698.60630580358	84557.35900297618	101136.7775297619	80157.48074776786	72558.29427083333
1361	212.88194274902344	6.596775757575757		75010.43489583333	286125.1495535714	89380.16145833333	201148.90178571432	114501.06808035714	171174.92113095237	117780.50223214286	105190.10342261905	109681.31882440475	111748.0479910714	124045.99404761905
1362	766.6191295276989	10.383563636363636		74995.97814360118	83948.42038690475	76750.96502976191	73799.83184523809	73314.42429315475	68740.79794456846	74033.03878348214	70550.10937499999	81087.33705357142	68267.4921875	62506.09105282739
1363	232.9874038696289	13.562330303030306		74939.13857886905	68231.7152157738	65542.50985863095	71263.01878720238	65860.16927083333	63682.62667410714	68034.67057291666	67970.33128720238	85619.04315476191	67955.68154761905	67212.23195684524
1364	537.8604895356414	4.100786363636364		74830.28738839284	109782.234375	63101.958333333336	101265.74776785714	67607.6484375	100679.75632440478	96662.00799851191	63585.06919642856	57927.25855654761	113919.44959077382	97784.70089285714
1365	304.8181041370739	1.2687318181818181		74829.72470238095	55105.2109375	37697.25390625	60514.05022321428	145854.87946428568	60195.122116815466	59218.09374999999	151796.2741815476	202145.3854166667	68445.80050223214	64313.94075520833
1366	856.6084705699574	8.215950000000001		74817.32886904762	80734.80366443451	66170.88895089284	81012.62797619047	78139.51729910713	71775.55673363095	72319.74032738095	59112.3046875	86521.65215773809	73210.48790922618	73953.30766369047
1367	401.8854550448331	1.0739409090909091		74802.11904761902	112209.73167782735	84001.05208333333	90317.02315848213	95229.2738095238	88200.830078125	75068.9048549107	82308.88411458333	109133.50260416667	90627.89825148809	72085.68071056547
1368	436.87739396723924	13.404892424242423		74712.98586309522	56823.9671688988	46592.59375	55862.49609375	60235.27715773809	64040.18359375	55801.28515625	53384.0390625	66230.08091517857	54338.6484375	45468.38671875
1369	534.8614696155895	1.5707681818181818		74648.53059895831	53271.63523065476	65474.62313988095	60035.923549107145	53600.69866071429	58338.38002232143	62912.92159598214	59779.825520833336	61389.01357886904	76424.05152529762	63188.7095424107
1370	291.6289922540838	10.322812121212122		74620.24293154763	95234.72135416667	92926.21316964286	91297.83742559522	94293.99330357142	89688.31473214284	90707.66573660712	92028.77232142857	92208.36941964286	89014.02194940476	86724.0163690476
1371	498.9299945249852	4.9880196969696975		74582.71279761904	66838.484375	46061.71875	60972.31073288691	57979.78450520833	67377.02799479166	59769.48828125	69126.71800595237	71731.515625	109413.8046875	66751.046875
1372	678.6056969536676	10.010784848484848		74445.41582961309	76899.4064360119	74156.32756696429	87527.1953125	84950.53497023809	65406.89760044642	66114.42624627975	80353.11421130951	91831.08816964286	66859.7421875	63036.948660714275
1373	210.88411551199405	13.00291212121212		74413.76302083331	266483.03869047615	91520.24330357142	183795.84375	102873.1324404762	162677.328125	110846.54427083333	89508.76822916666	108506.78757440476	115210.921875	107758.96875
1374	235.888642467152	0.20109090909090907		74323.48177083333	111827.8203125	101531.7935267857	98877.39825148808	85512.41201636904	98505.84123883928	96401.14806547618	92358.11681547618	88358.68117559524	88980.59226190476	88671.17243303572
1375	746.5140979915469	6.634119696969697		74316.85137648809	84870.54250372024	66858.46196056546	88607.53125	77448.12853422618	78636.38922991071	66910.45535714286	60466.06863839285	82830.9058779762	65106.74311755952	77687.9187127976
1376	1064.8115345348012	14.315012121212122		74237.77669270833	77533.19308035713	119479.23511904762	80196.73214285714	110838.49776785713	82348.2734375	84808.55022321428	112439.3165922619	117661.79910714286	85585.78794642857	90530.99962797618
1377	384.8628882701263	0.3921045454545454		74214.1058407738	61142.515625	82719.60174851191	66543.0607328869	60263.00390625	100651.40625	60750.81408110119	70687.64769345237	61910.61439732142	73414.95517113095	88448.265625
1378	636.4621740613053	3.3567030303030307		74206.29073660714	73244.203125	87782.52678571428	96542.875	83355.29501488095	69406.47265625	79525.73158482145	81776.36309523809	81359.27604166666	77126.59551711309	82982.7517206101
1379	693.0992487127131	9.339042424242422		74204.89973958333	80051.43898809522	67947.74051339286	69084.74739583333	70499.00111607142	72904.23493303571	75717.4884672619	68517.73195684522	79024.63225446428	65870.60249255951	65089.88188244049
1380	204.97010722304833	9.904486363636362		74191.44549851191	70453.859375	63330.13262648809	72461.88653273809	71872.43452380953	71123.2734375	67303.4339657738	65593.68545386905	67464.90029761904	64076.18043154762	66503.56417410713
1381	665.0677878639915	9.348975757575756		74167.40699404762	78050.1640625	67001.89955357142	72007.97470238096	77808.67671130953	67234.3796502976	72358.74386160714	71747.50669642857	71805.04538690475	68482.44698660713	67335.37444196429
1382	400.909384987571	1.2881636363636362		73984.30245535714	109895.76450892857	110263.64025297618	98634.15773809524	109907.20498511905	103472.74906994047	87136.49162946428	111038.72544642855	104881.53720238095	88116.50223214284	94765.81584821429
1383	454.84653651771356	4.9239106060606055		73935.22405133929	189416.890625	55684.350818452374	137700.1919642857	89306.2810639881	122937.55189732143	85760.67885044642	83212.73735119047	89751.76023065476	90835.09616815476	111900.63132440473
1384	329.03278558904475	4.099948484848484		73895.2550223214	75905.75930059522	89401.54985119047	69600.50446428571	85276.75186011904	77056.31343005953	79861.58370535716	83935.54464285714	91701.03683035713	75090.89973958334	80688.83296130953
1385	881.5263533158736	4.736930303030303		73894.41861979167	64342.25883556547	80810.87481398808	70797.013671875	71497.19791666666	68028.02650669642	67519.18368675596	80231.93303571429	75601.09821428571	69310.23809523809	73445.38839285713
1386	204.9704125144265	7.079039393939393		73832.0230654762	52895.29929315476	77940.5472470238	58618.864025297626	79961.52938988095	61633.73270089285	67508.63002232142	78534.02529761904	66629.51060267858	66861.32012648809	74520.62295386905
1387	294.9509804465554	14.271319696969696		73824.15401785714	67568.60611979166	80911.05710565476	82018.91768973213	74036.73828124999	97992.32645089286	92861.17057291666	78813.93936011904	65065.82161458332	95365.90569196426	99375.33537946428
1388	212.9111113794772	13.097189393939395		73617.79743303571	56188.50985863095	68665.93377976191	83759.03478422618	53421.7423735119	101735.08296130951	115385.83593749997	54686.989397321435	38694.14453125	106596.53125	119092.2421875
1389	291.6287855668501	6.105462121212121		73555.89639136902	72577.64192708334	79027.11979166666	71649.6754092262	78835.00372023809	71625.91462053571	71005.09709821428	76996.43377976191	79771.54464285714	71978.87313988095	71496.8755580357
1390	625.1116096887833	4.953148484848485		73491.35714285714	76751.5390625	92484.4765625	69406.02790178571	75060.39155505953	69092.4025297619	66529.703125	67824.703125	79279.625	73654.07961309524	69829.890625
1391	462.8786246559837	4.119392424242424		73488.67931547618	151343.10193452382	85607.10342261904	105135.11532738096	94582.06398809524	81510.7697172619	73855.71875000001	88734.26636904762	98533.31547619046	71320.98511904762	69375.52455357143
1392	805.6453624351747	8.777401515151514		73442.89769345237	64403.58975074405	48320.015625	70559.60732886902	60228.10695684524	63895.08193824404	63344.850539434534	51850.69921875	58082.2578125	62413.21940104166	57183.93368675594
1393	566.901269067181	15.553763636363636		73391.28348214284	78325.28366815476	65007.03273809524	84565.16108630953	46488.84765625	88504.18638392857	86815.95944940475	48365.98046875	45603.5234375	89540.51748511905	92144.5461309524
1394	724.8733797940341	10.162974242424243		73344.2734375	64444.143601190466	73662.7581845238	66817.94252232142	64912.24181547618	63923.845703124985	70620.72972470238	69947.83761160713	67653.29296874999	64635.761811755954	71736.79873511904
1395	301.23899841308594	1.910101515151515		73267.34361049107	85428.93257068451	90642.31882440475	102967.81003534226	119327.84840029762	93610.44154575892	90907.69196428571	120316.7384672619	107734.47581845237	94912.21354166666	88749.78701636905
1396	291.6288854425604	5.536498484848485		73177.04799107142	71035.03738839284	80184.20126488095	75369.2624627976	80898.54055059524	72170.23084077382	72345.22600446428	79153.49330357142	77456.35900297618	74097.48325892857	73474.68563988093
1397	230.76610495827416	0.5315848484848485		73090.14592633929	167396.46279761902	82032.96577380953	147188.06547619047	1435757.5238095238	147773.65438988095	103947.37388392857	126526.08668154762	1286884.4791666665	128757.26506696428	112804.65401785714
1398	666.8414029208096	9.115260606060605		73084.28366815475	226773.6197916666	83694.890625	152799.9188988095	96757.6566220238	102218.33705357142	93470.28608630953	81256.13169642858	110164.46763392858	89005.04241071428	68655.77641369047
1399	337.0633371757739	9.004295454545455		72989.40792410714	44073.95703125	29704.5	50551.9140625	31955.0859375	48686.25390625	43663.6796875	32895.46875	28458.767578125	56161.10360863095	50494.765625
1400	530.8656727183949	10.02674696969697		72951.71279761905	216417.37313988095	89215.65587797617	149009.90178571426	105366.32366071428	101897.51785714287	94034.65476190473	90523.74553571428	121182.45944940476	90050.01116071429	75961.17354910714
1401	404.8815781611606	0.6297969696969697		72946.99758184524	131237.59263392855	66655.43340773809	126512.125	99654.63299851191	116319.7578125	50219.69140625	74820.9929315476	99701.60453869047	116747.4609375	77348.53794642858
1402	734.6295333168723	11.47635909090909		72928.63132440475	63284.11653645833	78270.4884672619	66696.67610677083	82148.22247023808	61332.12337239583	62860.52771577381	84602.43526785713	83763.57254464287	65708.7052641369	71556.6640625
1403	623.114668682961	5.090837878787879		72834.8831845238	69604.3203125	74025.36718749999	61115.375	78307.7578125	68384.734375	62523.9140625	71199.62686011905	71433.64508928571	79854.234375	70094.21316964286
1404	605.8889798251065	15.277274242424243		72825.71186755953	64046.40411086309	64827.99572172619	66127.84840029762	75545.15438988095	63603.46335565475	62368.547154017855	72304.14211309524	73195.87313988093	68679.77120535716	58179.52408854166
1405	996.8234909520004	1.9142348484848488		72803.87453497024	65867.40625	120814.50651041666	81491.67308407737	111829.23660714286	88074.96875	82039.09086681547	123297.72619047617	109180.08891369047	80146.34077380951	93665.35993303572
1406	1049.6390214399858	9.917903030303028		72795.70247395833	74378.80924479166	68219.36086309524	70409.66257440476	76653.23772321428	73126.25390625	73350.04631696428	71437.34523809525	70061.23921130953	68467.01953124999	70173.39285714287
1407	445.2610324362179	15.73326515151515		72783.06975446428	67133.96875	61567.252232142855	56756.818080357145	68150.546875	56539.67968749999	59739.29836309524	64221.46726190475	67033.28125	63578.673735119046	63205.578125
1408	444.08264499177835	9.904686363636365		72661.30301339286	33755.5	14871.8857421875	37877.30859375	33212.4296875	37601.8828125	24869.36328125	32606.59765625	27716.498046875	56186.71447172618	29244.75390625
1409	326.9722817160866	2.059931818181818		72494.11551339284	90430.01413690476	72572.50520833333	96861.00260416667	62877.56845238095	88584.46000744046	78845.9378720238	72056.25483630951	60234.79929315476	88234.01860119047	81857.18861607142
1410	640.9124755859375	14.904463636363637		72413.70284598214	67905.18117559524	69051.22600446428	61102.23381696429	69109.27083333333	59746.42299107143	58393.85398065475	59006.310453869046	72927.55189732142	62968.975074404756	61340.517857142855
1411	326.9722195010715	9.222694999999998		72301.94903273809	82417.13857886905	61151.08798363095	80668.921875	57785.345610119046	0	71092.19531249999	60909.28125	57667.704985119046	69428.609375	66579.57087053571
1412	786.844721643357	15.548055		72026.1173735119	0	78074.54427083334	73891.5390625	79489.75260416666	71017.1953125	68954.515625	67970.04501488095	77243.2965029762	86503.1796875	81542.796875
1413	860.8489026118615	11.285851515151519		71977.35918898809	71165.5859375	83228.97544642857	72572.1640625	84024.2265625	74179.921875	81302.0390625	80768.79873511902	73603.04222470238	75895.74888392857	78290.3203125
1414	570.3684181513338	1.5597277777777778		71972.99776785713	78472.95405505953	77373.1015625	0	98394.4140625	0	0	92073.484375	0	70150.30682663692	0
1415	444.8914406516335	14.898634848484848		71972.94363839284	64024.315662202374	67616.82273065476	57364.94503348214	64165.51432291667	55058.7579985119	62444.25288318453	65202.8048735119	78424.27455357143	66349.77194940475	57703.18619791667
1416	714.5087751908736	6.6605303030303045		71927.06315104167	81138.2601376488	59673.82607886904	64072.28115699404	73314.66666666666	62256.34691220238	60188.02418154762	58774.17001488095	72581.70554315475	66765.4650297619	60888.755859375
1417	727.060732754794	5.939380303030304		71680.51804315475	63295.34635416666	76014.75651041666	63413.85546875	75446.82849702382	62176.045200892855	65517.89639136904	73813.80691964286	82789.66964285713	65638.47619047618	66367.50316220238
1418	326.9723373932177	10.476086363636366		71542.6052827381	82157.6796875	66338.1796875	73302.96037946428	60109.78125	76532.421875	76478.6015625	68028.46875	61532.19996279761	73116.5079985119	65208.967075892855
1419	472.8337833222889	0.5940133333333334		71440.31529017857	12119.4638671875	14809.0849609375	14380.7001953125	11635.4853515625	17502.4765625	0	11430.3076171875	13812.3154296875	39806.0546875	15700.873046875
1420	648.4831598455256	6.064519696969697		71329.57068452382	70957.06129092262	90415.22023809522	67989.42094494046	94820.49813988095	73507.96619233632	68978.08110119047	95428.50204613095	95252.41183035713	65776.40266927083	73768.42624627976
1421	204.97012720022437	5.7109499999999995		71270.26078869049	65402.890625	76997.203125	74352.2421875	71729.86625744049	72970.3984375	69115.2890625	73454.6290922619	77002.3359375	68902.10342261905	70406.5546875
1422	710.6317580251982	10.930616666666666		71254.67903645833	89334.8203125	68390.39434523809	62149.599888392855	68614.64955357142	57914.220424107145	63807.89346168154	66485.67689732142	76109.53218005951	64453.82063802082	60595.846726190466
1423	247.81050317937678	14.727713636363633		71202.98772321428	106895.89360119046	68915.92950148809	92839.20033482142	69831.95870535714	87205.70684523809	80020.38151041667	65104.673921130954	72173.4962797619	72684.84858630953	72436.6324404762
1424	329.0328286192085	10.312387878787877		71133.13950892858	71715.70052083333	84483.5625	77449.08556547618	83687.859375	71214.28180803571	73791.6292782738	79236.9296875	79095.62760416664	72498.31138392857	68591.93675595238
1425	235.88873010567525	8.089492424242422		71129.65550595237	189489.2075892857	90206.98921130951	150479.54501488095	115757.09188988095	131438.4412202381	111467.9921875	96807.78125	102550.63950892857	107742.90773809524	103851.85193452382
1426	443.0623252175071	5.373359090909092		71094.92633928572	90226.02529761904	94416.66889880951	80885.32626488095	100563.5703125	85038.19494047618	87974.50446428571	99061.40141369046	100239.18080357142	77637.14918154762	88712.61979166667
1427	304.81810793305544	0.6191242424242425		71071.6800595238	38447.03515625	38954.69140625	46908.19921875	221262.69047619047	55569.02734375	56062.638578869046	202162.6011904762	420658.40625	57950.84747023809	58105.066778273795
1428	212.88194066827947	10.396121212121212		71013.74739583334	266488.6927083333	82960.69754464286	165848.42447916666	97120.2734375	150100.25	105944.27715773809	89617.50409226191	98212.62016369046	107891.57700892857	108312.62090773809
1429	300.068019530061	14.281268333333333		70954.4593563988	0	52074.6796875	47581.5703125	57855.75204613094	41941.87109375	45207.3203125	52375.68284970238	55704.10602678571	51796.62076822916	56061.92578125
1430	238.932373046875	14.16765909090909		70921.34737723214	82967.3671875	76441.14992559524	81477.08389136905	92517.31752232143	72634.01953125	73626.67764136905	87758.11235119046	78626.59356398808	74350.04780505951	76693.04287574404
1431	693.0993284116385	10.26623181818182		70874.83761160714	79729.84375	65336.84375	71073.0390625	70606.25669642858	70010.6796875	99542.3046875	64010.92819940475	71172.63485863095	65746.95442708333	67187.46875
1432	233.8905029296875	6.974175757575757		70873.47544642857	184385.0	83217.91294642855	136327.9300595238	109307.44680059524	131118.73921130953	94954.54389880951	106739.1179315476	111846.82440476191	106272.59821428572	94685.24925595238
1433	249.06430053710938	13.212851515151515		70859.04296874999	86560.26906622022	59538.48614211309	82527.84793526784	83496.18843005953	77730.59468005951	77710.69698660714	86313.42075892857	108869.14843749999	65959.26832217262	80347.30040922618
1434	308.0755111254358	10.013853333333333		70726.20535714286	0	68087.640625	74211.5625	69499.91220238095	74141.953125	67225.20554315475	71113.25	69510.25186011905	69689.0625	68643.95982142857
1435	996.8248742834313	15.551730303030302		70721.40922619047	70834.73177083333	85401.31361607142	79691.6953125	80683.06510416667	80196.0390625	71836.95517113095	82875.9921875	80808.80803571429	85092.0546875	81603.3327752976
1436	792.8983644377946	5.891972727272727		70720.67113095238	57201.45535714286	54745.46930803571	64976.49181547619	39189.84375	58968.89192708333	59993.847935267855	45782.7265625	35897.484375	63650.93843005951	63394.52213541667
1437	301.0404066606001	9.37690303030303		70710.78627232142	71609.71521577382	69475.88225446429	81158.75427827382	72146.9296875	69549.95172991072	76615.44624255951	70756.46688988096	73560.4265252976	69582.98251488095	73606.13671875
1438	557.4580416192816	5.232080303030304		70673.20424107143	82262.296875	83562.46428571429	77980.0	79438.28125	70475.58686755951	71448.6875	81105.7578125	82682.90625	74864.578125	73814.4453125
1439	456.21956981312144	6.080480303030303		70619.55394345237	79025.92875744047	82197.87648809524	72385.93712797618	92325.40104166666	67760.33779761905	73340.05357142857	77999.4103422619	88811.24516369047	69228.6482514881	70309.32133556546
1440	644.9620531738955	4.962931818181818		70611.62704613093	51879.8187313988	26144.9453125	70097.2109375	5343.986328125	73683.93917410716	58411.643601190466	15503.58984375	2699.301513671875	76560.67838541666	79685.19094122024
1441	376.9033186479048	13.20999696969697		70566.72856212797	66711.33482142857	62617.27938988095	62750.6076078869	75259.76283482142	61698.19140625	58156.77734375	79178.44456845237	73500.8831845238	55641.714099702374	57842.808500744046
1442	944.698203346946	10.588692424242424		70548.06454613095	56751.38774181547	68694.00948660713	56429.80366443452	68266.11290922618	57450.82356770833	69828.48409598214	69292.45386904762	68721.91294642857	56477.63616071428	61047.842587425584
1443	528.8707213264286	1.843310606060606		70507.89434523809	55364.83947172619	29682.63671875	28280.236328125	37549.10546875	20196.15625	17781.46484375	34615.4765625	43234.8203125	22317.34765625	34806.31640625
1444	452.84985906427556	4.102971212121212		70465.04445684524	149178.1488095238	91193.83593749999	122422.69382440476	104339.44791666667	98963.72767857143	74321.04129464286	99267.60900297617	122014.89360119049	72338.31882440476	82145.27027529762
1445	244.018967368386	5.895265151515151		70375.29408482142	71057.82384672618	73742.06566220237	62477.905319940466	66546.31547619047	64331.84226190476	62968.95796130953	75426.48623511905	69916.73288690476	68375.62723214286	68248.38950892857
1446	204.97008686551916	10.422186363636364		70337.33909970238	68923.390625	66616.6953125	64161.46484375	66550.8046875	64320.82421875	64345.9375	65403.625	81914.890625	70286.0390625	66792.875
1447	898.561714033647	4.692892424242424		70335.97902715772	80987.69484747024	88314.1726190476	76259.45405505953	86541.48549107142	98566.3984375	78431.59384300595	95287.56659226191	96225.14694940475	79410.3831845238	67327.62546502976
1448	326.9723464605932	2.7105969696969705		70296.35584077382	79430.40625	69216.8279389881	90228.328125	66390.546875	82486.40625	88754.8046875	66086.51506696428	62428.660900297604	96506.8984375	86118.125
1449	566.9014631791548	13.171610606060607		70083.50855654762	64780.06640625	50421.854166666664	61450.45926339286	51469.16210937499	76103.14397321428	96841.8478422619	58202.39899553572	47639.24609375	77989.77529761905	85792.68675595238
1450	1066.6176272221505	10.285690909090908		69964.6236514137	94077.18973214286	94154.30431547618	88471.84793526784	99141.70461309524	114122.5625	124313.5703125	94930.2589285714	102233.62425595238	81784.2716703869	81142.69614955355
1451	850.8204442804509	15.285337878787878		69955.30096726191	53179.7265625	56207.78441220237	55707.89620535714	64969.96930803572	60538.63783482143	54673.17243303571	59769.33798363095	66394.08444940476	63841.90848214285	65407.20703125
1452	370.0843625155362	0.7401393939393941		69918.66387648809	56301.58854166666	67962.69754464286	60386.15132068451	58174.928571428565	59437.92234002976	59829.28627232143	69921.2418154762	41936.93359375	63282.5744047619	60970.19428943452
1453	262.8797083690913	14.790021212121212		69898.55264136904	61353.1015625	53045.716517857145	50043.62109375	57057.1449032738	51405.353236607145	66817.89397321428	59662.381138392855	52988.434709821435	60211.78938802083	61087.04417782738
1454	464.878942910727	1.912560606060606		69896.79575892858	52636.57421875	61565.44298735118	58538.87248883928	59739.85900297618	55365.84561011905	61653.44735863095	55870.649739583336	52498.55691964285	66210.16834077382	58576.20796130952
1455	398.8865977299678	1.6465545454545454		69876.29017857142	50303.94642857143	51128.15020461309	55283.42578125	54933.0	56478.57421875	50847.02539062499	54354.19921875	50394.09765625	58816.82886904762	61476.20703125
1456	510.8826961269626	12.969834848484846		69789.70368303571	78943.82793898809	85673.65922619047	90117.28125	86888.72061011905	83146.6953125	89311.078125	82392.50558035714	93552.73400297617	88727.07291666666	77564.35453869047
1457	329.0328391335227	1.9517863636363635		69751.11421130951	74852.17224702382	83520.90699404762	72979.9296875	87431.42782738095	84473.98735119047	80697.03329613095	97162.22991071428	85211.11774553571	82961.60677083333	83625.0398065476
1458	786.8442687988281	9.162213636363637		69691.5554315476	84957.99423363095	78513.3947172619	73167.08351934524	78270.64211309524	76082.84598214286	83619.59263392857	67312.796875	80724.76711309524	67677.99813988095	80531.09895833333
1459	249.80784454345704	9.796008333333333		69678.40848214286	0	60988.85695684524	79032.15997023809	55451.541294642855	84702.80301339284	89452.83296130951	59117.34505208333	55275.91945684523	77272.10639880953	85388.11941964286
1460	793.8644188785136	4.629251515151515		69660.55115327382	57923.80078125	91330.9140625	73390.80729166666	77948.7578125	76625.203125	86357.4765625	89215.53125	78585.78125	87287.5859375	83897.1796875
1461	290.9473696621981	1.5085196969696966		69592.77315848214	73981.11309523809	95328.0474330357	73323.0875186012	85892.84188988095	66060.65150669642	72122.2276785714	102574.55933779762	81847.90401785713	83328.70163690476	78698.51692708334
1462	748.5295909534801	7.024616666666666		69560.16592261905	76176.07328869047	50599.39918154762	60730.01915922619	81486.43954613095	52886.88662574405	50777.4593563988	56572.70033482142	87370.13467261904	52634.72033110118	54816.30236235119
1463	204.97008445046166	2.755431818181818		69559.03887648809	63813.29594494048	80448.34654017857	72783.37760416666	84114.87537202382	68208.02325148809	71911.54203869047	80855.42373511905	81381.67838541667	72406.47302827379	70293.75539434524
1464	640.9123404696905	12.939116666666665		69468.2779017857	74459.875	69622.66629464284	67940.265625	81041.01041666666	79446.46875	85188.484375	68548.3988095238	77386.94456845238	75502.72265625	72764.23363095237
1465	304.81818112460047	2.7941242424242425		69156.19084821428	74320.1953125	45173.1171875	74117.40438988095	62335.44233630953	68571.49720982142	66312.32142857142	62282.26711309523	67532.15531994046	62783.88876488095	71272.32273065476
1466	308.07554336261614	10.18755606060606		69092.41759672618	71398.5859375	64233.192708333336	67000.578125	63926.88839285714	66559.34561011904	69327.671875	64750.87611607142	67147.17336309524	66555.3671875	67475.8359375
1467	204.97009234007427	4.660562121212123		69040.79631696429	65244.3359375	68049.453125	65306.08984375	65359.828125	63473.69140625	58162.7890625	70344.2578125	60091.75688244047	61259.36681547618	75123.3359375
1468	462.8790019642223	14.162390909090908		69036.55803571428	87567.23511904762	60797.70535714285	69642.5660342262	72688.28571428571	64889.55840773809	61197.66164434523	72958.23363095237	90184.2700892857	59081.183779761894	52530.19326636904
1469	355.07514398748225	1.3993772727272726		68911.91648065476	63322.171316964275	76241.73772321428	63396.11662946428	82776.37165178571	59447.342075892855	65337.158482142855	92687.34114583333	89873.44884672618	71894.73297991071	69778.40950520833
1470	362.95333245703273	13.203084848484849		68901.09337797618	41870.25	15729.75	34932.90625	31481.513671875	29047.859375	24257.2421875	32415.669921875	27110.685546875	67644.2734375	19956.064453125
1471	329.0327988056222	3.8693833333333334		68802.14564732143	70830.3671875	84674.95498511904	72657.8828125	68473.11625744047	67071.69605654762	75236.70126488095	77569.5984002976	74529.43229166666	74496.6015625	71959.8046875
1472	457.078032060103	7.743857575757574		68768.6136532738	85003.0843563988	67876.62983630951	79874.56008184524	85696.27790178571	74053.87779017857	76593.57477678571	69305.65104166667	92379.97433035713	66371.04315476191	64589.052641369046
1473	266.9320623224432	13.556554545454548		68765.36588541667	63337.795572916664	63098.756696428565	57432.4767485119	61857.19735863095	61880.886439732145	59272.328497023795	55185.88076636904	63634.1484375	61853.99553571428	54141.22526041666
1474	326.9721239875344	1.285451515151515		68632.5003720238	87744.77678571426	61218.401041666664	79530.55301339286	49783.40234375	83256.69233630951	64112.28041294643	58963.30022321428	52789.00892857142	67289.61514136904	68152.4226190476
1475	300.0678928928673	7.731862121212121		68583.59244791666	45493.8828125	34170.359375	47695.0703125	39694.85546875	50080.6328125	40311.2734375	34609.2890625	42545.6640625	47987.7890625	51480.13318452381
1476	233.8907433712121	13.801354545454545		68580.43898809522	222356.3125	84024.48660714284	129841.06063988093	101527.23735119047	114796.88095238096	97818.31919642858	95257.32031249999	113022.94754464286	84031.7421875	98603.20982142855
1477	876.5769958496094	5.386795454545455		68533.6171875	70006.16945684522	78260.19717261905	64070.00883556547	74078.59151785714	65802.83658854167	65578.09244791667	73011.11923363096	70356.22786458334	68882.91824776786	69014.56594122024
1478	521.2308284638419	4.939368333333334		68480.89350818453	64700.92578125	81266.9609375	84064.5859375	95525.453125	49064.19921875	98753.921875	88856.265625	79051.03115699404	0	40071.52734375
1479	296.9813973910718	1.2656484848484846		68468.53199404762	59124.008370535725	69075.4453125	62945.95219494046	177305.59523809524	57383.653645833336	60688.995907738084	138898.234375	204687.234375	68575.52566964286	64606.91796875
1480	337.063346058619	1.0722181818181817		68459.69866071429	62927.31984747024	44149.09375	73284.38039434522	47886.48828125	76549.73642113095	60463.788504464275	51569.76171875	41409.84765625	71670.29278273809	67998.375
1481	311.1689100710315	5.747743939393939		68341.70498511904	62142.30078125	73128.3046875	58592.0	72424.82291666666	61010.546875	64108.80226934523	72041.6328125	70750.88802083333	70218.5546875	64358.40625
1482	301.04050376198506	4.926498484848485		68260.74497767857	75697.74004836309	84562.578125	78882.53199404762	70308.41024925596	73551.81022135416	66506.11314174107	71695.42801339286	76585.13197544643	66097.80771019346	94903.9609375
1483	659.138125332919	5.916486363636364		68116.97619047618	70395.94773065476	78278.375	65083.886904761894	78610.92336309522	64139.38541666668	67539.68656994046	79756.61346726191	77620.64322916666	66271.47860863093	65275.942708333336
1484	296.9816519997337	0.312680303030303		68095.39657738095	66216.30654761904	71509.40978422618	63229.22488839285	90596.51525297618	69096.96837797618	61801.582217261894	80830.89434523809	122708.70870535712	68760.52901785714	60739.615885416664
1485	249.8080032622165	5.019010606060605		68080.88876488095	67718.8046875	64811.94140625	80545.828125	41549.4609375	62643.45424107141	76745.15978422618	53874.20275297618	42101.91015625	91901.140625	70372.88727678572
1486	598.8536654385654	4.100757575757576		67999.0626860119	139087.69382440473	89127.27194940476	117150.48846726188	98463.60379464286	96789.04631696428	84735.69587053571	95218.5505952381	112931.18526785713	69562.76804315476	67392.09133184522
1487	226.80257740328082	0.4008363636363636		67990.42745535713	89741.078125	65226.98046875	103455.0703125	572454.375	87426.4765625	42952.26953125	396756.61755952373	548806.9598214285	94312.0859375	107453.5
1488	457.0780209628019	8.582675757575759		67972.88764880951	84120.95907738095	68587.90866815476	67813.02473958331	80850.84747023809	70579.54520089286	67998.47321428571	66510.92224702382	89017.3519345238	58785.76060267857	64443.171875
1489	469.91328846324575	1.9296560606060604		67969.03422619047	63041.3435639881	71620.34672619047	76737.11904761904	86899.98958333333	68011.58928571429	75063.64639136904	88299.421875	75193.41573660714	75748.57691592262	79478.20777529762
1490	326.9721374511719	1.5769566666666666		67846.53069196428	83855.46223958333	62197.285342261916	82197.46484375	55768.55803571429	73134.00334821429	0	58678.39229910714	54436.374069940466	66127.78813244047	66174.64453125
1491	875.687089399858	8.877943939393939		67840.06770833333	66142.27725074404	59855.87202380951	62125.55617559524	60107.17001488095	65478.777622767855	62244.95191592262	60526.91666666667	58154.78236607143	71031.78236607143	63415.38076636904
1492	868.5333908543441	5.283992424242424		67747.73186383929	76241.546875	87496.44828869049	65644.5226469494	83404.80915178571	71857.42652529762	65398.75855654762	91912.46763392857	79367.43675595238	72150.15364583333	78704.02120535713
1493	808.8352883078835	1.9233272727272728		67729.92485119047	80299.5626860119	104592.0587797619	74315.03459821429	102571.53645833333	86119.05226934522	77495.75502232142	112969.33705357142	93722.51041666666	76743.40941220237	92706.39825148809
1494	210.88420659845525	14.799442424242425		67688.37406994047	209990.13764880953	98036.87165178571	148768.93712797618	94846.48921130951	125202.28013392857	96098.02046130951	82795.32626488095	100896.33891369047	88628.96577380951	89799.2074032738
1495	690.6058405095881	9.465560606060604		67612.40085565476	66974.171875	52000.3751860119	70699.16861979166	56938.552455357145	66604.41415550595	65341.03552827381	51429.1798735119	57898.16852678571	57759.173735119046	56682.58277529761
1496	760.5588628595525	6.047931818181819		67485.37062872022	67983.89918154762	82143.26264880953	55984.76013764881	81503.47898065475	61547.64671688988	62488.86690848214	79805.70721726191	81948.30766369047	63763.4710751488	67102.00892857142
1497	426.92301053133883	13.903257575757573		67446.20535714286	54908.63857886904	55535.39769345238	61687.89164806548	61578.40215773809	52897.7734375	50103.5546875	53618.59151785714	69464.87239583331	55732.2386532738	52503.20386904762
1498	221.80089707808062	0.39296666666666663		67426.59486607142	272435.5104166667	170377.75706845237	255459.63392857142	149092.59077380953	242130.43936011905	225882.3805803571	148310.52120535713	144380.16703869047	155600.7116815476	207344.07366071426
1499	604.8715931285511	13.210062121212122		67233.06649925596	71333.62016369046	66521.10621279762	60473.08435639881	72316.00390625	58468.55580357143	67780.04399181549	66017.54408482143	70284.11941964286	60986.05068824404	67911.24079241071
1500	580.3631230706452	1.204280303030303		67174.74786086309	64276.22260974702	82538.6800595238	93499.6015625	83984.76562499999	59158.35337611607	59740.935453869046	83461.18303571429	81008.64750744047	67015.08761160714	81208.1328125
1501	792.8988179527679	6.183060606060607		66999.59319196428	55500.56808035714	51979.55840773809	57011.47135416666	49411.2265625	55459.654761904756	53555.8712797619	35206.0859375	34440.80078125	57250.16741071428	58920.91722470238
1502	378.918740012429	10.156406060606061		66876.60788690476	70703.1173735119	58222.94326636904	66210.38913690476	61161.85714285714	72673.24516369046	67253.70498511904	62291.480654761894	61270.33147321428	66194.15066964286	63215.58612351191
1503	705.1180281205611	5.917086363636364		66767.33649553571	65239.19624255953	79519.23697916667	62477.75167410714	77377.67894345238	61274.95256696428	63907.152343749985	78499.94642857142	80510.84709821429	65648.91945684524	62440.9486607143
1504	967.6354619806463	9.422622727272726		66764.50678943453	66768.59375	50892.53348214285	67645.31724330357	59776.44587053571	63075.079985119046	66382.92057291666	52727.17559523809	60433.85825892858	65426.463541666664	58378.61179315476
1505	446.90625416148794	2.743645454545454		66715.09226190475	61615.17912946428	92870.0855654762	69779.61514136905	99516.80803571428	73370.99162946429	75280.86588541667	102702.27790178571	95703.01860119049	84859.52511160713	83806.40969122025
1506	777.5310585715554	9.175356060606061		66710.95656622024	66004.58975074404	52571.328125	59441.469215029756	57278.076636904756	57603.79138764881	58838.63960193452	54005.650483630954	59869.31938244047	51490.67689732143	60507.986793154756
1507	226.80331591981832	2.753057575757576		66646.47860863095	106063.9453125	54886.6519717262	110137.015625	87169.68210565476	106696.1484375	63152.828031994046	96954.14992559524	103013.47358630953	76056.07663690476	76519.50678943451
1508	255.77065845836293	1.959651515151515		66567.67317708334	247485.73139880953	54122.5546875	159256.66815476186	58192.09747023809	118488.04203869047	74862.48549107142	53282.43991815476	66652.21056547618	83336.46874999999	71813.48028273809
1509	204.9582449402472	4.927324242424243		66427.55571056547	331976.90625	76058.44466145833	51464.64015997024	50138.73967633929	64774.67140997023	71724.67085193453	69814.86960565475	70600.59165736607	59185.031994047626	51175.11774553571
1510	1026.7548772638495	10.797313636363638		66392.66601562499	73508.72154017857	63711.31845238095	65004.8382626488	74276.78831845237	68077.8519345238	62379.430989583336	61157.06547619048	68131.26822916666	69171.87862723213	63882.69628906249
1511	204.9701125968268	9.093206060606063		66342.52306547618	66551.59375	63280.3984375	62708.78459821428	67464.4296875	62494.65625	61346.59765625	63040.0234375	70373.96875	70184.84375	59687.32421875
1512	244.01901453191584	1.3961045454545455		66261.41648065475	65498.51302083333	85923.15178571428	67495.11700148809	81279.42689732142	60013.76729910714	66269.90569196429	85998.46614583333	82565.71019345237	66299.5587797619	67083.763671875
1513	249.0654206709428	14.174360606060604		66254.61542038691	55355.84579613095	72832.24869791666	70645.11579241071	76147.8796502976	65039.995442708336	65997.52027529762	81929.65997023809	75748.1953125	77307.52641369047	61829.241257440466
1514	426.9229528253729	14.908227272727272		66208.35156249999	66108.32691592262	74989.0234375	56293.80543154762	66264.91294642858	61801.87034970237	55230.3734188988	66832.61718749999	73615.53608630953	63481.76171875	55900.89127604166
1515	1024.760986328125	11.551892424242425		66189.67494419642	63594.364536830355	72943.27548363096	60750.37295386905	78445.93191964286	59995.603515625	68668.61114211309	78422.0859375	73182.41350446429	57510.93098958333	66636.72079613095
1516	606.3033803304036	0.6727333333333334		66039.3763485863	103692.1640625	101889.6875	104811.671875	95553.5859375	64665.15704055059	69233.51585751488	97013.27232142858	100989.2421875	98158.1875	85512.734375
1517	761.5465383356267	4.325419696969697		65924.17475818453	60117.42392113095	75535.01860119047	62678.100678943454	70681.5275297619	73412.921875	75095.65531994047	75345.21428571428	76204.18303571428	63965.18908110118	70508.45070684524
1518	294.9510787310653	13.698698484848485		65902.16183035714	58470.7443266369	66530.75762648809	68836.78692336308	47981.71875	69582.4923735119	70066.1482514881	54371.643415178565	45639.98828125	71895.79296874999	81260.96688988095
1519	594.962689270636	4.903995454545453		65746.27808779763	53110.00902157738	22870.638671875	77662.42568824404	6885.42236328125	63133.19921875	57310.35546875	13974.650390625	7985.2275390625	53231.27269345238	72977.97916666666
1520	1132.7997646139127	15.270774242424244		65686.55933779762	52204.9453125	55484.02473958333	54673.640625	52212.45275297618	52664.87965029762	57307.14229910714	57698.643601190466	51133.04780505952	57426.15048363095	52970.72377232142
1521	871.535400390625	6.014472727272727		65630.04399181547	61493.152622767855	75251.85137648809	62823.59849330357	77827.75744047618	57948.24093191964	72466.7093563988	87451.06845238093	83169.49367559524	60027.449962797626	71830.57598586309
1522	288.9003678509103	6.595977272727273		65540.62332589286	185406.88541666666	61974.48753720239	131990.609375	77849.6640625	116284.91443452382	85029.70442708331	75284.56659226191	77787.0625	86566.43638392857	85394.17857142857
1523	326.90337904973023	2.7530499999999996		65501.98363095238	92578.71986607142	63602.839099702374	66740.92912946429	73284.63653273808	58232.94438244047	61386.46484375	70532.77306547618	82257.54352678571	63141.178385416664	63851.0390625
1524	588.8981822620739	5.700566666666666		65452.74999999999	63435.88857886905	91908.22805059522	65148.94233630951	80833.65476190475	62566.31156994046	72252.43601190475	84636.37946428571	84697.53608630953	69751.25725446428	78355.23604910713
1525	227.01398190585053	12.617266666666666		65438.803199404756	53013.859375	53179.53125	65486.21484375	68529.75	72135.3210565476	77641.1484375	77300.4765625	63907.390625	93865.96875	69508.9375
1526	954.7542225230824	11.74479090909091		65405.7503720238	62606.39406622024	64630.29315476191	57613.48409598214	67209.375	57065.77743675595	62088.0589657738	60459.24739583333	59084.88764880951	60280.98242187499	51671.54268973214
1527	801.6143142518042	7.313556060606061		65400.63141741072	85451.67652529762	42022.11328125	73521.44047619047	53090.319196428565	64187.228794642855	68179.21047247024	41224.80078125	74160.16908482143	66933.88578869047	66987.64071800593
1528	462.8792276093454	13.866837878787878		65399.886904761894	77123.66517857143	64974.056547619046	65948.71558779763	78896.07924107143	51567.1136532738	52542.397693452374	64728.88318452381	79618.10044642855	59836.38802083332	56005.94140625
1529	881.5202549958032	5.0787348484848485		65393.47767857143	65774.47181919643	75088.70582217262	90330.8125	80450.44270833333	60103.669177827374	66290.46428571429	82543.35081845238	78992.5230654762	62624.9107142857	67630.89592633928
1530	880.6085427024148	7.821801515151514		65349.81166294642	72805.00120907738	59736.56156994047	61760.37769717262	70655.56212797618	57038.37853422619	55156.54622395833	54987.880952380954	78851.74981398809	53693.900483630954	56977.6968936012
1531	464.8788660222834	1.5091287878787876		65271.49627976191	52252.45712425595	60669.831287202374	51809.138392857145	57121.518787202374	51798.210007440466	63270.26153273809	54477.10546874999	57797.980654761894	65393.37862723215	56067.07207961309
1532	446.90658002651435	15.279053030303032		65205.41034226191	58314.07421875	72734.9765625	63070.30078125	60205.00297619048	55077.34114583333	62489.203125	63151.91108630953	62831.81640625	59139.03515625	68873.9375
1533	378.9186609441584	9.784166666666668		65156.74125744048	58276.604166666664	52322.04668898809	58504.613467261894	56583.78627232142	54031.757626488084	53283.16778273809	54002.12351190476	56590.51953125	61851.99237351191	57337.847842261894
1534	343.8935828006629	0.8100196969696971		65132.111560639874	18776.830078125	15684.6220703125	19186.92578125	9450.1025390625	11841.0390625	5114.01318359375	15788.7216796875	12355.0693359375	35569.140625	14279.71875
1535	648.6250379744947	11.277959090909091		65052.55989583333	58690.903180803565	51604.60546875	71485.5390625	56859.97116815476	63791.40625	60332.33203125	60728.611049107145	51877.710193452374	65721.15113467262	80307.3515625
1536	302.81969200953966	5.677166666666666		64993.27938988095	103392.42020089286	56351.01246279761	113893.671875	54142.79185267858	107363.28125	86710.33519345238	60411.83296130951	53795.07012648809	81341.87313988095	87700.54445684522
1537	1061.6381490688132	9.323239393939392		64971.618396577374	55712.511393229164	55327.159598214275	53781.18489583333	61431.02697172618	59106.0	53460.74851190476	58194.19140625	61817.18247767856	60344.53106398809	54428.56338355656
1538	677.0865062366832	5.936978787878787		64941.265811011916	57548.87872023809	68614.70145089284	59281.55171130952	76678.92299107142	59505.87295386904	63756.543526785725	68251.61030505951	76577.08668154762	62398.775297619046	58940.876674107145
1539	362.953507709581	10.183513636363637		64937.56770833333	27163.087890625	16979.931640625	27231.4140625	28303.89453125	30501.798828125	22386.697265625	26360.681640625	23496.703125	45239.39453125	20057.6640625
1540	786.8441162109375	4.630625757575756		64926.9876767113	68211.75762648809	84125.67819940476	77250.2406063988	72888.38839285714	61914.79585193451	69247.44428943451	71208.11458333333	76934.5980282738	76712.91852678572	77355.30199032737
1541	713.5541230985059	6.088931818181819		64913.798084077374	87137.5859375	87467.89248511904	73237.97823660714	86021.41220238095	72335.62007068451	61109.845517113084	92097.0119047619	101387.2585565476	88180.9296875	71509.82840401786
1542	242.94417017156428	1.948322727272727		64862.893415178565	70530.98084077382	82179.89620535714	77072.48697916666	79325.02157738096	70882.0119047619	72480.75279017857	89645.32254464286	74752.28199404762	75871.54241071428	70246.30078124999
1543	255.2322630448775	0.9172015151515148		64806.27399553572	58291.37193080357	70685.62081473214	60599.667224702374	83473.54464285714	62025.44233630952	63541.410621279756	86716.93154761904	78926.33723958333	60123.39574032738	63636.06408110118
1544	802.8163808949624	0.5657116666666667		64760.111607142855	99645.109375	123094.46875	99433.1640625	70479.32738095238	117538.5859375	0	92984.4765625	63636.2890625	99104.8671875	138410.796875
1545	311.1690065878576	10.336336363636365		64748.67671130953	62461.9375	58165.41257440476	67881.8203125	64813.64025297618	64902.39453125	61544.625	62536.4497767857	62135.385416666664	60292.0980282738	103877.53125
1546	792.896315834739	1.9491712121212124		64745.08668154761	46939.8359375	46311.19921875	47396.2109375	91190.43601190476	35489.1953125	49523.125	101468.01488095238	124410.72395833331	60328.13671875	61029.6328125
1547	657.141055020419	5.203910606060607		64550.5353422619	63238.8004092262	71155.38206845237	63240.44233630953	71848.33463541666	62414.96670386906	63106.123139880954	70885.06398809524	76579.31212797618	65773.75985863095	63611.29017857142
1548	608.8092430114746	0.17460333333333333		64494.00799851191	0	63780.014322916664	44352.15625	56970.94587053571	43527.8828125	52567.52659970238	60124.87797619048	61299.29631696428	58183.01134672619	62080.8552827381
1549	204.97009138627485	4.0984378787878795		64457.20461309523	60153.55896577382	63597.29836309522	61944.23121279761	60639.56231398809	61267.978980654756	63950.835379464275	67247.29631696428	60280.640624999985	63585.12127976191	57948.826264880954
1550	694.9576235656458	4.9626242424242415		64366.60026041666	36047.8125	22700.51171875	33841.62109375	13515.3046875	51471.79873511904	90594.43638392858	18666.595703125	5841.96240234375	59603.446614583336	65146.194754464275
1551	362.95359995813715	10.636771212121213		64294.30636160714	31019.251953125	16511.388671875	40210.8984375	32198.3671875	22522.130859375	24285.21484375	34656.6796875	30619.60546875	44780.00390625	23663.119140625
1552	362.95349143312365	9.752612121212122		64273.79259672618	37370.734375	14193.3642578125	28985.689453125	34428.82421875	34531.86328125	27728.86328125	27301.271484375	30702.333984375	47214.5234375	28414.63671875
1553	680.6210660067471	10.674818181818184		64226.68136160715	64088.18470982143	82537.20275297618	66207.77752976191	81484.09747023809	89618.5546875	68973.08858816964	74327.23809523809	80613.99144345238	62517.83091517856	58931.04278273809
1554	872.564542780666	7.308637878787878		64224.529017857145	68017.57198660714	42342.9453125	62802.582868303565	53851.515625	57747.96949404762	57833.397135416664	38032.03125	64203.87834821428	54734.120349702374	54501.21847098213
1555	249.80793942141173	5.690786363636363		64147.57914806548	51127.79706101191	61205.37983630953	56877.98111979166	48851.8984375	60771.85026041666	71130.27176339286	54197.943080357145	47743.53515625	62074.39360119047	75359.07756696429
1556	325.1840737082741	14.280589393939392		64105.24683779762	62208.90420386904	75732.19605654762	63305.226004464275	81134.89471726191	62714.658854166664	63409.552641369046	73191.43991815475	78985.30877976191	65549.06975446428	71901.96149553571
1557	778.515363134519	5.2176136363636365		63975.98530505953	64138.03878348214	82756.29129464286	76210.140625	79860.82217261904	75870.2421875	62845.99748883928	81301.06770833333	76874.15290178571	62426.765997023795	61868.685360863084
1558	262.8799106548359	15.319096969696972		63925.886718749985	57981.47265625	52449.0745907738	59021.12109375	55949.768229166664	52610.3359375	72646.7421875	63585.70275297619	54722.72061011905	59126.515811011894	64137.888206845244
1559	960.8980546431108	15.260768181818184		63914.23637462797	60852.99683779762	58359.351655505954	59386.7931547619	63199.802827380954	56847.48311941964	53076.91927083333	57398.48270089285	63848.72116815476	56092.29603794643	51577.713355654756
1560	890.6875915527344	11.158457575757577		63871.68238467261	76122.32273065478	74490.62220982143	74606.69428943451	71155.39136904762	66132.44103422618	66859.404296875	72398.25539434524	74746.5007440476	63928.633556547626	62896.30310639881
1561	640.9124495246193	4.959215151515152		63734.159040178565	68425.125	86952.5	68559.609375	72905.0812872024	63649.23967633928	67667.546875	78711.59375	63386.13913690476	55059.14229910713	86839.83407738095
1562	620.9048739346591	13.326025757575758		63609.708705357145	77370.09374999999	69435.08519345237	72617.84114583333	62256.64918154761	71037.1960565476	82299.11960565475	62842.24367559524	64524.99795386904	82342.06622023808	74205.36979166667
1563	532.2982128413037	0.9273075757575756		63575.744047619046	70959.50809151784	70974.39002046132	68422.50902157737	82430.5316220238	64241.64522879465	65005.154296875	72202.32496279762	92093.6015625	65592.36765252976	62148.89006696428
1564	431.08770751953125	15.556849999999999		63468.3591889881	0	0	0	0	0	0	0	0	0	0
1565	673.5224775487727	5.273759090909092		63457.96037946429	83424.859375	71412.88578869046	58212.65931919643	80406.37406994047	62718.6468563988	57424.437732514874	72486.61644345237	77097.70424107142	70978.91508556547	64348.65094866072
1566	431.0875244140625	14.777266666666666		63342.44475446429	0	0	0	0	0	0	0	0	0	0
1567	462.8793228864013	14.413836363636364		63260.94977678572	73519.62034970237	60788.33984375	55483.655505952374	59200.60491071428	59694.01171875	47674.57421875	65613.00613839286	69439.16071428571	50137.25855654762	44987.62890625
1568	822.530331698331	5.975622727272727		63205.43954613095	65328.949497767855	67832.25948660713	70829.13430059524	65487.83258928571	60940.60779389881	62288.05784970239	64449.7659970238	68322.57142857142	64380.85639880951	64879.70349702382
1569	501.39585182883525	2.674436363636364		63194.04650297618	53212.71986607142	65637.46874999999	56191.18340773809	62219.5269717262	52454.1253720238	53765.61123511904	64698.12704613095	60480.5708705357	56359.55282738095	60266.18517485119
1570	650.8688992587003	8.758431818181817		63184.52529761905	73045.33816964286	69687.42857142857	67580.88578869047	70286.06156994047	69766.56008184522	70014.68061755951	63741.00744047618	72184.49516369049	61320.32366071428	68756.2933407738
1571	663.0708744285771	2.7443893939393935		63145.80319940476	66586.77808779762	69563.17503720238	64236.859375	71840.38337053571	62598.11328125	58806.22860863095	74107.52139136905	74728.50483630953	67078.515625	62233.84765625
1572	308.0754325173118	6.070698484848484		63135.134114583336	59854.19233630953	61849.34858630952	61274.75576636904	59406.69828869048	56283.96986607143	57741.431919642855	61544.967447916664	61787.697172619046	55547.245907738084	56720.62788318452
1573	420.9084042635831	13.204322727272727		63118.47284226191	32452.353515625	60064.022135416664	64667.39453125	68611.3203125	62772.49107142857	70867.14229910714	71591.67726934524	79646.99218749999	58883.44866071428	57193.28999255953
1574	578.8692599209872	4.926322727272727		63077.193824404756	84081.2086123512	85296.44326636905	90827.48195684524	108999.55617559524	105719.86374627978	115243.94270833333	96785.78552827382	107551.22600446428	98030.93350074404	100124.5202752976
1575	308.07552823153407	0.3239257575757576		63067.92429315476	68812.41387648809	59486.4765625	62325.516927083336	62626.8431919643	65507.67299107142	62399.36421130952	65290.591145833336	61392.21837797619	56626.267485119046	60046.351004464275
1576	1040.8063021573153	12.05141212121212		63004.72163318452	64269.017857142855	66441.51655505953	66501.09077380953	62560.350074404756	64253.521577380954	61125.6795014881	62923.80115327381	59314.55301339285	63066.89601934524	56219.61235119048
1577	328.037914500311	14.863260606060608		62976.80357142858	60152.2421875	52618.5316220238	54537.48046875	54844.46186755953	51751.48828125	50488.48046875	55500.107700892855	58364.907738095244	57522.90234375	48217.9765625
1578	860.6405146435053	9.384790909090908		62962.1390438988	65619.67261904762	52474.76953125	62624.73623511904	51711.65718005952	56434.435453869046	58426.01339285714	54601.72693452381	58239.65680803571	54168.455171130954	52952.10835193452
1579	333.9385625665838	14.8933696969697		62951.19494047619	52544.79799107143	64337.80766369048	53240.68322172619	60933.238467261916	53069.77325148809	53686.94038318452	58227.4921875	71843.60993303571	53500.250093005954	66518.7265625
1580	663.0708785479852	4.771471212121212		62930.653459821435	66332.140625	68498.01116071428	64241.490327380954	66943.21930803571	67301.75	56896.31752232143	67703.44401041667	68118.22991071428	67607.79892113095	64722.33891369047
1581	672.8601379394531	1.5251681818181815		62887.62723214286	104241.23223586309	107978.41945684522	84345.86160714284	96505.85639880951	96533.6997767857	92247.39155505953	109241.60007440475	97877.42336309524	91691.404296875	97953.71205357142
1582	291.6291001326554	9.914175757575755		62814.77548363095	59257.31938244047	59579.471726190466	57606.850446428565	61192.985119047604	63914.4609375	57698.64694940476	59695.2658110119	60030.78497023809	62326.133556547604	58702.23195684523
1583	238.85856751115807	1.2541681818181818		62807.85807291666	33612.28125	26972.76171875	35329.14453125	29843.912109375	29047.642578125	26287.259765625	32963.20703125	36902.625	38861.83984375	27562.958984375
1584	738.9467062799216	4.944370370370369		62805.40011160714	52313.2890625	22290.076171875	60470.58203125	0	65298.01088169643	55462.46298363095	12158.458984375	0	60446.2109375	52022.36281622024
1585	604.8717839774041	13.539593939393939		62803.055431547626	24414.509765625	53365.703125	59527.28515625	48965.5625	48107.48046875	54155.01171875	49629.80078125	59991.23474702381	57490.87053571428	31292.96484375
1586	247.8104694250858	1.2737181818181817		62716.307291666664	46028.984375	59135.10546875	57811.986235119046	174694.52157738095	67082.18601190476	66685.72925967262	205525.60044642855	234972.5773809524	68795.11532738095	70233.68526785713
1587	255.7707133740674	1.5565045454545454		62689.01106770833	180014.6460193452	43053.56640625	117965.77306547617	45451.77734375	99295.07384672617	50490.10918898809	42574.89453125	55136.62890625	72798.046875	59263.55478050595
1588	275.90609121639886	0.14882424242424241		62652.11700148809	41413.1328125	51471.556361607145	47415.26953125	51825.7734375	43894.4921875	38421.53125	53605.0625	52144.763950892855	51117.44419642857	55549.67001488094
1589	530.8657836914062	11.284500000000001		62603.90178571428	174644.49032738095	84325.5241815476	112653.29613095238	93879.24144345237	80824.30598958333	80104.32645089286	79820.19438244049	100707.8485863095	76676.19754464286	64139.96037946428
1590	332.92259355024856	14.17249696969697		62565.18968563988	61342.86821056547	61980.519903273795	60735.658110119046	60484.56733630952	63422.23828125	56256.020182291664	62083.21577380951	68397.9765625	56411.02283296131	50944.652622767855
1591	741.8644071790907	15.2759		62539.61104910713	52545.54761904762	52030.70033482142	52371.0078125	52973.24386160714	53842.17717633928	51267.71940104167	50133.931919642855	59976.54520089285	63164.9140625	51018.1328125
1592	444.0826850975184	10.458672727272727		62536.44419642857	36178.19921875	12647.0693359375	46056.12109375	27049.369140625	38415.14453125	28596.751953125	27452.083984375	26611.703125	49014.9453125	28337.515625
1593	308.0754359419474	1.1473151515151516		62502.04631696428	58508.85546875	67349.3125	61600.71484375	60435.98828125	61540.2578125	63180.19140625	59070.4494047619	63624.43359375	63491.19921875	56378.40625
1594	444.08251013366043	10.252466666666667		62421.31994047618	35694.79296875	13327.16796875	35141.76171875	32953.3203125	43695.98828125	23865.88671875	27232.794921875	22344.88671875	50790.79296875	31855.458984375
1595	922.8196512489765	15.26720303030303		62286.15085565476	69358.515625	57783.81789434524	60902.1875	64039.72860863094	64058.63671875	74888.03125	53218.69103422618	62763.98697916666	54057.5859375	61613.49609375
1596	300.0678643359338	6.842572727272727		62278.2990141369	34920.18359375	30800.505859375	45251.9765625	45444.63671875	41826.77734375	34506.1484375	36702.51953125	37150.09375	38362.49609375	42087.875
1597	249.80794252289735	4.112319696969698		62229.35639880953	54690.70703125	53967.16536458332	56344.3828125	47345.0625	64603.08984375	72939.48586309524	51740.656436011894	52816.15234375	72260.15625	75181.3515625
1598	530.8650714824727	14.909430303030303		62145.492001488084	79701.53487723214	56615.98121279761	55850.662109375	67725.84244791666	58292.9296875	49054.96875	68697.89955357142	83713.75148809522	64201.138671875	55701.5859375
1599	457.07804454456675	8.270834848484848		62087.49479166666	80741.79073660714	76140.69828869047	73559.68694196428	92459.70275297618	66120.94847470238	68845.34747023809	71946.13504464284	103577.3828125	56247.78636532738	63056.48586309524
1600	646.857648676092	12.956180303030305		61977.39769345237	60615.27883184524	61583.50111607143	70962.7578125	77684.99367559522	57436.39025297618	54984.69103422619	63261.0040922619	65484.60788690476	65072.89899553572	56555.93359375
1601	588.8977494673295	1.286290909090909		61928.205543154756	86178.00334821429	107280.92745535713	102931.74348958333	111595.77008928571	88979.81454613095	99304.55180431547	102928.94680059524	97009.1921502976	84832.14192708333	97389.46949404762
1602	1036.7751686789773	11.297722727272728		61893.115141369046	61068.07849702381	67789.72823660713	59660.24162946428	66480.43787202382	50286.40327380952	50470.3654203869	69624.58426339286	64605.31156994047	58627.676153273795	52434.46595982143
1603	465.9002977775805	14.298772727272727		61892.739118303565	19743.23046875	94730.79222470237	52232.88755580357	99327.62946428571	56761.47516741071	64750.76032366071	87879.59188988093	94907.1960565476	66187.46828497025	58875.069568452374
1604	786.844296542081	9.79545		61857.95517113095	72832.28738839286	64365.43340773809	63505.82542782738	62076.46019345238	58655.01543898809	76079.52278645833	53473.686941964275	62647.59300595238	56823.20777529762	63337.09430803571
1605	495.40607383034444	2.7398		61794.398902529756	70799.87779017857	86754.6097470238	69641.63244047618	87498.93898809524	71483.40066964286	62957.66731770832	85479.19419642857	84516.62611607143	73667.50855654762	67289.26581101191
1606	707.1151317249645	5.915112121212121		61723.73790922619	65094.70070684523	68575.51953125	58006.08556547618	74339.21391369046	60192.407552083314	61467.228422619046	70718.65941220238	73446.77176339287	57033.392299107145	59429.538318452374
1607	922.818280159565	5.0042		61704.43168712797	51266.0859375	50976.90950520833	75599.5625	57275.14090401785	73238.265625	68880.6328125	68866.52604166666	72531.5546875	60829.44856770832	91021.109375
1608	592.8367778715523	1.9659939393939396		61695.4027157738	50614.05859375	46824.2421875	46802.34375	53546.43843005952	53128.3828125	15115.7939453125	55074.55078125	52795.57421875	47015.91796875	47837.63671875
1609	426.9228890158913	12.953933333333334		61680.65308779762	73852.27027529762	73970.44847470237	67115.54110863095	76279.50148809524	69792.07700892857	69726.67875744047	75504.34821428571	72398.2819940476	69075.6919642857	73685.8829985119
1610	663.0694922503588	12.755842424242424		61640.69698660713	62510.1484375	63249.67578125	61750.55078125	65712.18117559524	57306.4921875	62343.26841517857	60179.41127232143	64647.8824404762	54604.1953125	70258.359375
1611	898.580340050911	7.565865151515154		61604.299851190466	88317.07142857143	41658.24609375	66644.26636904762	49071.66796875	69312.6796875	57653.79761904762	37288.234375	57308.66127232143	67767.07998511904	53209.7308407738
1612	510.88268580581206	14.120990909090908		61505.57831101191	59188.29631696428	67077.74981398809	50229.28394717261	71981.90811011904	57888.8515625	61303.32961309523	72558.42652529762	88911.91108630953	51233.76990327381	50940.50651041666
1613	725.0637725102538	5.916675757575757		61465.123883928565	59617.93247767857	67914.66443452382	66465.5	75949.78125	61505.405319940466	69697.1953125	67011.83314732142	74754.36049107142	59355.4380580357	65622.7890625
1614	993.6516122257966	9.52507424242424		61439.890531994046	53273.023716517855	46983.9921875	52778.756696428565	51207.091145833336	55598.92578125	54195.92578125	52349.75390625	54643.20331101191	51384.00390624999	53672.4453125
1615	1064.8105801669035	9.793128787878787		61419.46205357142	55088.91713169643	70718.47135416666	57583.44084821428	62768.698102678565	60941.374348958336	69933.48735119047	70019.3863467262	66033.20963541666	58384.9259672619	64245.62406994047
1616	424.90448275479406	17.94242424242424		61395.35119047618	52918.627418154756	58686.31343005952	54573.549479166664	55576.059895833336	54367.777343749985	54924.95089285714	55396.25985863095	60162.35119047618	58214.571614583336	53628.940476190466
1617	605.8476904490637	4.927874242424242		61307.63309151785	81241.71875	57833.46484375	82044.140625	49190.62109375	78596.47395833331	87291.78729538691	44904.86328125	56581.22265625	80349.23595610118	79853.06547619047
1618	631.1067185321641	5.9037651515151515		61198.89397321429	54749.40959821428	62362.12351190476	53095.95275297619	68689.60863095237	53450.671875	53783.55524553571	61778.155133928565	67211.55450148809	54549.29706101191	51621.64378720238
1619	402.8851526433771	4.935527272727271		61156.98251488095	375402.21577380947	79112.32124255951	244606.92261904763	121692.73772321428	221032.9709821429	117054.34188988095	134969.4691220238	131315.7816220238	127528.49107142857	121856.7507440476
1620	774.5453164061695	7.791242424242424		61114.82328869047	62648.787946428565	55735.87276785713	63604.125	68856.24181547617	54551.89220610119	51854.14397321428	56733.296875	75688.85491071429	64128.69140625	52730.81845238095
1621	212.8819527941173	7.974328787878789		61060.46335565476	262202.88913690473	83332.42373511904	228512.421875	105090.32180059522	154106.75186011902	101647.84486607142	99229.01078869046	105902.77232142855	140048.328125	104817.45610119047
1622	316.87433593530073	2.8555121212121217		60951.9787016369	97716.828125	41323.921875	81673.625	48384.375	40049.56640625	39023.890625	41239.82421875	64377.94140625	45099.90625	40630.2421875
1623	291.62909629128194	4.727710606060606		60905.475074404756	54369.61421130952	56946.11755952381	55922.122953869046	59015.0119047619	55617.1370907738	55581.06882440476	58291.39918154762	57316.10305059523	59765.68117559523	55344.64825148809
1624	724.7998657226562	4.937195454545455		60894.95610119047	128651.05543154762	73099.99404761902	138948.32310267855	77871.7267485119	81214.44847470238	56932.13727678571	72940.17782738095	91233.26748511904	64051.41294642856	60072.86867559524
1625	808.8344511320429	13.768280303030302		60877.72600446429	51638.09058779762	54311.18359375	56833.0703125	53931.84654017857	49286.3125	48281.45703125	55173.988095238084	61317.466703869046	52257.88374255952	49527.90625
1626	247.81003663034153	13.090856060606063		60803.2267485119	130682.1640625	67641.6640625	70917.67717633929	76239.49348958333	81661.734375	83497.640625	75856.98121279762	70833.43749999999	94784.0546875	94276.546875
1627	868.5335499156605	5.53814393939394		60772.63206845238	68005.5042782738	79017.25409226191	63181.026599702374	75646.20033482142	68227.24441964286	70589.17410714284	74288.73883928572	73262.77120535714	69204.56994047618	77741.84151785714
1628	217.91323367032138	6.401		60728.84356398809	137034.4233630952	56393.46372767856	135261.31649925595	57147.65457589285	106645.3327752976	74181.9574032738	57185.1915922619	61959.61179315475	90475.63876488095	69329.81901041666
1629	688.9524118766399	4.988526666666667		60636.111049107145	38301.43359375	24231.02734375	25649.876953125	9514.544921875	41952.6171875	29081.05078125	13888.484375	0	45271.66015625	39774.4296875
1630	534.8615974140653	3.0117939393939395		60600.363560267855	58513.40234375	48773.328125	60663.140625	67219.6015625	61406.1015625	72119.7421875	63521.21875	71122.2578125	78243.3125	77337.5546875
1631	265.1483895438058	0.4959409090909092		60558.04594494047	71504.82821800593	68470.3607235863	55044.35491071428	70211.54073660714	73497.15625	26259.72265625	76858.19252232142	74134.86114211309	60425.85793340773	50018.471912202374
1632	671.1567604758523	5.927531818181819		60528.31901041666	55511.763392857145	66271.77641369047	54310.46037946429	66598.12165178571	56931.82775297619	53749.97581845238	63888.168154761894	60685.33649553571	57052.9888392857	53413.53980654761
1633	1000.738777290691	10.721454545454545		60428.94414992559	91293.6953125	75416.54557291666	71463.59570312499	72825.0974702381	75098.4921875	64633.34505208333	64550.72935267855	71792.41499255953	58448.14383370535	92002.96875
1634	393.96811561089055	1.9149924242424243		60406.65048363094	59964.12890625	27657.75390625	61484.05533854167	29881.8359375	78955.28636532738	67938.02762276786	33416.81640625	30948.177734375	64872.77762276785	61226.51869419643
1635	718.856503573331	1.534922727272727		60393.5392485119	62684.20126488095	89233.48976934522	73154.76227678571	81510.3359375	74161.42801339286	76461.44475446429	88390.44494047618	77197.7159598214	73635.67066592262	82359.81203497024
1636	214.87941603227094	2.7847636363636363		60359.29817708333	155957.00111607142	54134.174851190466	117549.24032738096	70653.86886160713	92410.29036458333	60375.64769345238	62744.104724702374	66484.29129464284	70412.88969494047	59598.839750744046
1637	258.91608561065806	4.9242333333333335		60305.44391741071	96854.0234375	57010.016508556546	70113.90438988095	84120.27594866071	92988.1484375	68142.3828125	88803.25948660713	81587.45610119047	63850.58277529761	103917.3046875
1638	296.98132129245334	0.8370893939393941		60138.3325892857	50682.078125	58254.09337797618	52434.57142857143	110566.51525297618	60272.8984375	56993.739955357145	85339.00930059524	138447.96875	59372.5628720238	58149.620721726176
1639	844.7417355611269	12.161751515151515		60111.841145833336	66509.1953125	63498.157552083336	64200.15234375	61226.6212797619	61957.19921875	63045.82421875	63510.5662202381	65771.41889880953	55198.12513950892	73097.765625
1640	695.0964520468095	5.921619696969697		60092.14360119047	59495.261160714275	66504.82459077382	61883.82868303571	63860.820684523795	54859.8203125	55324.55431547619	64634.3084077381	62166.66610863095	57763.06212797618	54896.70219494047
1641	761.4236838600852	5.814325757575758		60053.74758184524	64463.82663690476	62737.91145833333	52801.82793898809	62281.364397321435	60952.618489583336	66512.32905505953	57906.884672619046	67406.9652157738	54084.65308779762	56914.33603050595
1642	1016.7279108220881	9.364063636363637		60033.77920386904	65460.06770833333	59657.89973958333	67049.9320126488	56982.42894345238	58752.641834077374	64068.31277901786	57206.91852678571	58677.32905505952	55558.531343005954	58344.68275669642
1643	738.5089174678636	6.480496969696969		59898.823102678565	79875.88523065475	44889.14453125	63962.64955357143	43945.4140625	61180.4142485119	55973.72767857142	33741.7109375	52746.8595610119	62453.15913318452	60609.129092261894
1644	310.7805897105824	0.55235		59804.0667782738	113292.62667410713	64014.437313988084	102619.44401041666	2693233.6845238097	100568.98772321428	72783.72116815476	107422.4575892857	2168521.354166666	93616.74107142858	76403.56436011904
1645	572.8521324317772	13.22280606060606		59786.768787202374	74285.88020833334	66553.09309895834	68677.41889880951	71407.24962797618	60586.17857142857	66062.328125	60932.57068452382	76244.9966517857	63293.40708705357	62124.62965029762
1646	537.8601427641369	4.961718333333333		59772.37909226191	63624.984375	27887.234375	66626.6640625	19843.787109375	0	60974.8046875	44278.71875	30856.970703125	77380.72767857142	52113.44921875
1647	629.1097131704355	9.911130303030305		59755.86309523809	65321.8984375	55420.2232142857	54529.99851190475	61159.41145833333	48329.74609375	57321.609375	56487.27436755952	62193.94047619046	55739.890625	54823.654017857145
1648	693.435791589406	5.801054545454546		59722.258835565466	82084.7109375	77213.20572916666	60730.631324404756	76926.92894345238	65910.26971726191	76806.5	74631.89285714286	66654.98474702382	60488.48967633929	66025.5546875
1649	838.5596396706321	6.004269696969697		59718.515531994046	63514.603422619046	64523.346354166664	59465.671130952374	71972.37016369047	55045.2095424107	59289.55357142857	65719.46484375	74573.24497767857	55557.92968749999	59944.6312313988
1650	228.9936960577649	0.33143333333333336		59717.37797619047	65861.83630952382	71978.6328125	61471.12165178571	77055.71875	72941.28366815476	65114.65755208332	78730.3203125	89531.3828125	62574.292224702374	58487.62509300595
1651	629.1097415081866	10.188898484848485		59658.541852678565	63655.5239955357	56830.849516369046	56878.35546875	55017.60230654762	54015.75	57274.6953125	51574.111421130954	57195.857328869046	51745.4453125	55869.80208333333
1652	212.88192307177522	7.341213636363636		59641.37574404762	232821.28125	65239.36774553571	161303.65625	82559.78125	145001.62388392855	96548.1175595238	73595.03125	111637.125	101359.97135416666	103497.4293154762
1653	272.03591491788336	9.767689393939394		59597.83947172619	21430.80078125	13492.4619140625	20000.693359375	19089.6328125	25008.357421875	12898.38671875	16101.2158203125	17775.59765625	33316.6953125	13307.0869140625
1654	443.9651763916016	1.9360484848484847		59568.03859747024	57921.71512276785	35805.453125	66631.939453125	29255.380859375	75519.93452380951	83686.68452380953	37442.9296875	28887.626953125	68520.7954799107	76131.0859375
1655	378.9185887103002	5.673636363636363		59510.96447172618	56035.59375	50089.88913690476	55984.38671875	51503.099516369046	57288.44791666666	48631.18359375	51692.0859375	55417.69140625	52917.63355654762	54301.9375
1656	1030.5240136685122	5.53883787878788		59429.53404017857	52902.3984375	63793.728236607145	54093.27827380952	65367.26302083333	55071.393880208336	58815.375465029756	65693.71316964286	56724.64825148809	66776.7265625	59837.71949404762
1657	608.8090983072917	0.5599333333333333		59425.75111607141	17131.13671875	28875.09375	22610.423828125	14242.1181640625	30436.548828125	25436.259765625	15961.2548828125	19948.078125	0	27777.53515625
1658	443.0622465653853	6.061343939393939		59387.4691220238	65296.30199032738	63713.896763392855	62978.55998883928	74273.85639880953	59666.30226934524	60474.16889880953	70795.92671130953	69533.5433407738	54299.50390625	64056.302455357145
1659	286.0271942043654	1.96462		59374.87946428571	62957.59486607143	120768.21875	71182.2734375	101303.328125	84899.3046875	0	90014.4140625	90748.6328125	89943.8984375	88151.9375
1660	265.87711504376125	0.540805		59359.196335565466	19175.123046875	22667.2578125	23921.771484375	11139.267578125	24105.7109375	0	16489.60546875	22961.419921875	40182.77734375	22201.462890625
1661	204.97023981267756	6.083609090909092		59355.76543898809	57386.62304687499	58032.03255208333	54868.147135416664	62694.68526785713	54813.75511532738	60418.092633928565	60064.8203125	63423.19531249999	54772.54724702381	55614.49609375001
1662	454.8465639857502	1.2596560606060603		59240.50427827381	30796.689453125	26969.857421875	34747.0703125	36602.8828125	25910.408203125	26688.716796875	27750.232421875	37283.47265625	35521.85546875	36695.98046875
1663	528.8705212232801	1.6408150000000004		59236.75744047618	45539.7578125	28052.615234375	0	34259.15625	38807.99609375	23990.580078125	32087.61328125	45104.53515625	38764.2109375	29571.677734375
1664	635.0394779552113	5.90669696969697		59129.60360863095	66202.1953125	60133.20256696429	51362.634672619046	62948.70684523809	51060.55822172619	55353.81901041666	59554.35621279762	65204.280319940466	53481.94029017856	58980.04334077381
1665	265.1484576909229	14.291398484848486		59072.18638392857	58545.650111607145	62983.66108630952	54053.2578125	64950.605096726176	56240.74516369047	52626.895275297626	61916.7386532738	63174.36458333333	55959.453590029756	51909.04631696428
1666	620.9048582134825	14.911095454545455		59057.86383928571	64751.16908482142	57864.2578125	60909.29138764881	59840.88095238095	53118.0234375	55241.21400669642	55064.08240327381	52767.20944940476	56838.18294270833	51733.48883928571
1667	514.8937100497159	5.446853030303029		59056.22907366072	58390.78859747024	93012.34337797617	63796.66778273809	98947.89174107142	67433.13848586309	66264.93391927083	96168.26413690475	91588.27604166666	64429.87258184524	67514.12583705357
1668	637.0365487755832	10.191954545454546		59041.74125744047	61511.703125	54120.36328125	57245.359375	58155.15383184524	52307.85546875	57142.375	52372.91945684524	53517.82273065476	50963.5625	54322.18359375
1669	357.8352813720703	0.5405166666666666		59030.25372023809	0	0	0	0	0	0	0	0	71898.6644345238	0
1670	937.3909610748291	4.100487878787879		58907.00930059524	53934.19921875	68955.49125744047	50608.18591889881	63511.39006696427	55224.52557663691	63544.9611235119	66546.30394345238	56080.86439732143	64571.83863467262	64427.29110863095
1671	787.8484204004682	13.231212121212122		58855.818824404756	52084.87109375	67584.5	79938.421875	63042.47507440476	63164.76599702381	72445.765625	80490.28125	69585.82682291666	62313.953125	66780.5
1672	657.141364312941	9.348968181818181		58840.494605654756	54334.53701636904	47287.44921875	51790.45442708332	52981.934895833336	50276.27678571429	54651.4959077381	50603.63616071428	54589.600260416664	53464.07235863095	54384.6484375
1673	248.8560999205618	13.929483333333332		58816.480561755954	39921.9140625	66071.70498511904	50091.77250744048	72902.74069940476	60798.417875744046	52593.68359375	63958.17894345238	79154.55766369047	54521.658110119046	56497.48828125
1674	626.9133370357102	5.883618181818181		58777.01813616071	39719.8125	49187.8203125	50260.4296875	30559.658203125	49919.51171875	53185.14574032738	33898.21875	31335.021484375	50010.85797991071	51150.15662202381
1675	333.93857458866006	13.86985909090909		58635.02185639881	43569.43359375	59888.609375	63497.48828125	56255.55189732143	58982.36328125	54392.703125	54918.455543154756	62454.2855282738	58949.62109375	50499.738467261894
1676	272.0359899161323	10.485922727272728		58588.61923363095	18888.111328125	12398.8544921875	20891.080078125	18631.6875	22111.767578125	16083.099609375	16687.283203125	15463.4580078125	41813.02734375	14109.384765625
1677	249.80780202082462	8.749692424242424		58573.2036830357	60124.94177827381	50261.05859375	59646.037574404756	45955.84375	60586.25483630952	68181.79055059524	49616.96875	37937.6953125	59716.393415178565	67490.58333333333
1678	426.923081146077	14.396439393939396		58560.69847470239	56619.43173363095	53146.56268601191	50703.52901785714	65676.9730282738	51292.03515625	55608.57459077382	58808.08947172619	65476.56045386904	50352.440290178565	54488.85546875
1679	326.8656295380035	1.292239393939394		58558.971354166664	107171.12797619047	38422.4609375	84306.22665550595	50851.88262648809	74528.22005208333	25355.716796875	44824.31640625	53379.92494419642	74806.25520833333	52706.88671875
1680	672.8599879039418	9.802478787878787		58554.3126860119	52335.569196428565	51704.38671875	52964.53218005951	50125.52380952381	50707.25	58637.25	51215.9140625	56631.44921875	51161.177083333336	51736.27827380952
1681	456.2195642644709	5.535445454545455		58510.927641369046	66270.24069940476	75446.13839285714	68197.45572916667	76777.79799107142	60161.28478422619	65353.957403273795	72293.01860119047	80015.0662202381	63884.52436755951	69166.37704613095
1682	249.80787414367333	9.196281818181818		58491.48902529761	60222.234375	59085.0941220238	65166.39471726191	49624.7890625	70104.7736235119	73895.13988095238	51120.159040178565	43132.41015625	65939.0671502976	73265.03459821429
1683	289.90409266835155	0.9381560606060606		58477.357514880954	46451.9921875	32878.76953125	42562.0	70971.625	42338.765625	34266.265625	35631.7578125	85091.265625	41072.625	36087.77734375
1684	597.0805779659387	5.093998484848485		58434.66871279762	52638.42708333333	56909.87741815477	50548.56119791667	58288.85137648809	49430.63671875	53950.64620535714	57694.751674107145	58862.3400297619	58451.71651785713	52773.72563244047
1685	308.075541700618	5.458046969696969		58403.34430803572	67533.34375	67090.7265625	64287.15680803571	72272.96875	59920.10658482142	64518.078125	68570.5390625	72012.5703125	70239.3359375	70458.09375
1686	449.3644922429865	2.2464924242424242		58330.736607142855	61158.2892485119	60236.2384672619	55088.850260416664	60018.256138392855	61576.14136904762	54366.06789434524	62099.78980654761	62693.994605654756	57980.440662202374	55480.59486607142
1687	385.01246643066406	12.741566666666667		58313.08110119047	0	0	0	0	0	0	0	0	0	0
1688	384.73522988851965	4.93205303030303		58292.75981212797	75838.0234375	55589.18303571428	50848.21875	57306.34328497023	51021.678199404756	60521.91015625	58656.125279017855	64140.32421875	58138.11328125	56498.95414806547
1689	249.80804143269856	12.749080000000001		58258.357700892855	0	50193.9534970238	78068.2421875	54628.01060267857	65713.19177827382	60737.43694196429	56004.17131696428	51513.396205357145	63670.215587797626	60768.3828125
1690	418.9666131420054	1.9455939393939394		58212.90271577381	60297.19959077381	35297.22265625	78032.0294828869	33086.65625	91968.1953125	97586.63541666666	30885.568359375	23970.232421875	74849.373046875	76000.76804315476
1691	666.8415289690248	13.825545454545454		58171.900111607145	81582.30208333333	48317.54296875	58373.6640625	62786.55636160713	56087.7265625	49637.734375	50980.68359374999	74520.546875	52222.50390625	36674.2265625
1692	626.9122678929948	4.950230303030303		58145.56380208333	54631.03515625	49259.546875	51387.37611607143	37578.01953125	55374.7734375	52764.30422247023	38243.4765625	31994.455078125	57015.19624255953	60645.68470982143
1693	328.8637965616554	0.570539393939394		58078.959635416664	130896.31063988096	52597.853980654756	121075.54780505953	43855.80859375	106941.72135416666	70785.49311755953	55739.91108630951	55392.515625	98110.12909226191	72406.75855654762
[truncated: 2,564 more rows]
