# Supplementary material for: LipidMatch: an automated workflow for rule-based lipid identification using untargeted high-resolution tandem mass spectrometry data
Source: BMC Bioinformatics. 2017 Jul 10;18:331. doi: 10.1186/s12859-017-1744-3 (PMC5504796; doi:10.1186/s12859-017-1744-3)
Supplement: Supplementary file 1 — LipidMatch Software. The 2017_6_14_LipidMatch_Distribution.zip file contains lipid libraries in .csv format, a batch file for lipidomics with MZmine processing, the LipidMatch R script, and additional helpful R scripts for lipidomics data processing. The .zip file also contains files to guide the user in using LipidMatch, which include: video tutorials, a manual, a trouble shooting document, and example input and output data. For the most up to date version of LipidMatch please visit: http://secim.ufl.edu/secim-tools/. (ZIP 376634 kb) [file 12859_2017_1744_MOESM1_ESM.zip › 2017_6_14_LipidMatch_Distribution/ExampleData/2016_3_11_RedCross_pos.csv]

row ID	row m/z	row retention time	All identity elements	posIEB_DD_2.mzXML Peak height	posIEB_DD_3.mzXML Peak height	posIEB_DD_4.mzXML Peak height	posIEB_DD_6.mzXML Peak height	pos_DD_1.mzXML Peak height	pos_DD_3.mzXML Peak height	posIEB_DD_1.mzXML Peak height	posIEB_DD_5.mzXML Peak height	pos_DD_4.mzXML Peak height	pos_DD_5.mzXML Peak height	pos_DD_2.mzXML Peak height	pos_DD_6.mzXML Peak height
1	758.5701039632162	6.545577777777779		1.9254886186666665E9	1.9742253485714283E9	2.0218888289523807E9	1.9348989866666665E9	1.9263135451428568E9	1.9269135817142856E9	1.8892535801904762E9	2.0457561051428568E9	1.9377086994285712E9	1.9140804281904762E9	1.9245064350476189E9	1.9315461577142856E9
2	786.6009216308594	7.726466666666667		1.5024414278095238E9	1.5611891413333333E9	1.6153518537142859E9	1.5887654217142854E9	1.522431776E9	1.570829104761905E9	1.5745644982857141E9	1.5035873417142856E9	1.5724344213333333E9	1.524587285333333E9	1.562328377904762E9	1.611036934095238E9
3	782.5694351196289	6.3462305555555565		1.403278409904762E9	1.3865439474285715E9	1.3745919466666665E9	1.4378563657142856E9	1.3554834293333333E9	1.3623488914285715E9	1.3761840624761906E9	1.4127030125714288E9	1.3740989325714283E9	1.399471785142857E9	1.397853232E9	1.3739714712380953E9
4	874.7861455281576	14.090462500000001		1.1664431664761906E9	1.1889376487619047E9	1.175064649142857E9	1.191462607238095E9	1.1957181500952382E9	1.2043156708571427E9	1.1996436297142856E9	1.1947382826666667E9	1.1855265676190474E9	1.2170378666666667E9	1.2344278582857144E9	1.2215687253333333E9
5	760.5855941772461	7.47078888888889		1.1641766278095238E9	1.210696313904762E9	1.176710531047619E9	1.159677766095238E9	1.1972331398095236E9	1.1658483885714285E9	1.2102352731428568E9	1.1904507565714285E9	1.1911665295238094E9	1.1551653714285712E9	1.1926629104761903E9	1.1697316236190474E9
6	496.3401247660319	0.9401722222222223		1.0955068007619047E9	1.1464816975238094E9	1.0685321660952381E9	1.0677475748571428E9	1.1091571230476189E9	1.1643064167619047E9	1.0748807344761903E9	1.138478009904762E9	1.132688636952381E9	1.1684961584761906E9	1.1304929005714285E9	1.1298029988571427E9
7	876.8017552693685	14.564488888888887		9.963418392380953E8	9.801669699047618E8	9.623078369523809E8	9.660006887619046E8	9.638383017142856E8	9.630659748571428E8	1.0247272106666666E9	9.705701165714285E8	1.0243044510476191E9	1.0222854796190475E9	1.0117290803809524E9	1.0024530194285715E9
8	810.6004689534506	7.548429166666666		9.142848822857143E8	9.225518518095237E8	9.289249272380952E8	8.899390148571428E8	8.959861348571428E8	9.404159695238096E8	9.158024624761904E8	9.07821926095238E8	9.160604026666666E8	9.005495222857143E8	8.963479024761904E8	9.0279952E8
9	872.7703552246094	13.586147222222223		8.701823100952381E8	8.844559679999999E8	8.529378468571428E8	8.408750003809522E8	8.334944259047618E8	8.575124693333333E8	8.717516175238093E8	8.698517866666665E8	8.455778468571427E8	8.789446537142857E8	8.495615070476191E8	8.36328969142857E8
10	784.5850779215494	6.851604166666667		7.860492068571427E8	7.877867169523809E8	7.877504624761904E8	8.107539626666666E8	7.800087146666665E8	8.14302844952381E8	7.830266620952381E8	7.655560624761903E8	8.053136228571427E8	7.856230994285713E8	7.756003306666666E8	8.165158735238094E8
11	536.6132049560547	8.227313888888888		6.995346601904762E8	6.922517173333331E8	6.921784033333333E8	7.135035527619047E8	6.936046407619046E8	6.963102133333333E8	7.081008563809525E8	7.290559430476191E8	7.19470874095238E8	6.831403213333333E8	7.141831011428571E8	7.428400956190475E8
12	703.5753046671549	6.089726388888889		6.720276655238096E8	6.870465180952381E8	7.054821074285715E8	6.927369737142857E8	6.831066045714285E8	7.041492662857143E8	7.102253234285715E8	6.915602571428571E8	7.13090907047619E8	7.257617923809524E8	6.707733344761906E8	6.936706514285715E8
13	806.5687255859375	6.01516388888889		5.956559344761903E8	5.923543664761904E8	5.760563462857143E8	6.133737836190476E8	6.009832438095238E8	6.24291020952381E8	5.905713721904762E8	6.211340415238094E8	5.952513219047619E8	5.934834567619047E8	6.017400342857141E8	6.114285664761904E8
14	524.3714472452799	1.4152236111111112		5.654744563809524E8	6.174787588571428E8	5.610274704761904E8	5.862973135238096E8	5.998313805714287E8	6.155169577142856E8	5.728096563809524E8	6.161126742857143E8	6.156692769523809E8	6.375521485714285E8	6.160954636190475E8	6.112807619047619E8
15	818.6632766723633	10.48995277777778		4.879172215238095E8	4.8520870704761904E8	4.772440339285714E8	5.401367459047618E8	4.844753786666666E8	5.017488700952381E8	4.924464232857143E8	4.934399082857142E8	4.822413719761905E8	4.9007007799999994E8	4.9826164304761904E8	4.756825767619047E8
16	848.7709096272787	14.015133333333337		4.8748646114285713E8	4.916630125714286E8	4.948522594285714E8	4.854898363809523E8	4.85201306095238E8	4.9876739980952376E8	4.846820245714285E8	4.905183946666666E8	4.768856356190476E8	4.7134683580952376E8	4.831357302857142E8	4.853145036190475E8
17	812.6159261067709	8.007148611111111		4.781196457142857E8	4.9720484114285713E8	4.895459417142857E8	5.120692281904762E8	4.832438561904762E8	4.8871534742857134E8	4.850940775238095E8	4.8920533695238096E8	5.0941459657142854E8	4.8413516857142854E8	4.829502306666666E8	5.0337046590476185E8
18	846.7549514770508	13.48961388888889		4.5413735809523803E8	4.57341379047619E8	4.4575157104761904E8	4.4711528E8	4.594858468571428E8	4.642963352380953E8	4.6208394209523803E8	4.6319942780952376E8	4.565236975238095E8	4.530272137142856E8	4.6032536838095236E8	4.606335238095238E8
19	520.3400192260742	0.7331791666666666		4.400250767619047E8	4.7585911161904764E8	4.674022232380952E8	4.5070205104761904E8	5.060644613333333E8	4.925333165714286E8	4.9329675657142854E8	4.912854620952381E8	4.7981816838095236E8	4.766711771428571E8	4.8324929180952376E8	5.0271168228571427E8
20	784.5840352376302	6.644177777777777		4.346449302857142E8	4.729693958095238E8	4.108379047619047E8	4.1907699199999994E8	4.426790529523809E8	4.4193612190476197E8	4.2582160304761904E8	4.541532015238095E8	4.2420418895238096E8	4.3678619428571427E8	4.4976864380952376E8	4.3069088457142854E8
21	850.7865905761719	14.56968472222222		4.1982685790476185E8	4.0820390933333325E8	4.0864433980952376E8	4.0991889447619045E8	4.1010771199999994E8	4.092667634285714E8	4.213975699047619E8	3.937455695238095E8	4.206089081904761E8	4.196894586666667E8	4.1294739085714287E8	4.0098230971428573E8
22	900.8005116780599	14.119212500000003		4.197052876190475E8	4.270280487619047E8	4.159356860952381E8	4.2400398628571427E8	4.315328746666666E8	4.3216310704761904E8	4.2518863238095236E8	4.2732139580952376E8	4.236372495238095E8	4.1985852342857134E8	4.256185866666666E8	4.2398575238095236E8
23	898.7849095662435	13.591218055555556		4.1850912152380955E8	4.197113681904761E8	4.10886384E8	4.08708024E8	4.03405699047619E8	4.120716045714286E8	4.236239116190476E8	4.115238241904762E8	4.0962812914285713E8	4.226526213333333E8	4.117051066666666E8	4.0514061180952376E8
24	666.6189727783203	13.7432125		4.0369349257142854E8	4.278361447619047E8	4.129752670476191E8	4.3391944457142854E8	4.4367055599999994E8	4.2919320971428573E8	4.549654186666666E8	4.558786266666667E8	4.694088255238095E8	4.8192629828571427E8	4.844839325714286E8	4.399304891428571E8
25	902.8162307739258	14.619412499999997		4.028377752380952E8	3.8539596342857146E8	3.90889872E8	3.755764754285714E8	3.849365546666666E8	3.8501894552380955E8	4.103027413333333E8	3.822679657142857E8	3.9795792304761904E8	3.9350375771428573E8	3.870718026666666E8	3.904745859047619E8
26	680.4806645711263	7.204720833333333		4.0234594990476185E8	4.124856537142857E8	4.0674475047619045E8	4.396488761904762E8	4.175327017142857E8	4.1614557028571427E8	4.061984601904762E8	4.037774697142857E8	4.173154836190476E8	3.968106291428571E8	4.182970914285714E8	4.1365778361904764E8
27	510.35605748494464	1.170075		3.937302015238095E8	3.969232792380952E8	3.822208586666666E8	3.9112261180952376E8	4.0502769485714287E8	4.254656167619048E8	4.03399628E8	4.1324768761904764E8	4.1713790971428573E8	4.277803580952381E8	4.291899649523809E8	4.260002967619048E8
28	564.6444549560547	9.241104166666666		3.9267472114285713E8	3.956558573333333E8	3.866548801904762E8	4.024636158095238E8	3.9066824057142854E8	3.886269135714286E8	3.8327100638095236E8	3.842594174285714E8	3.844974049523809E8	3.842975893333333E8	3.927293306666666E8	3.7331065890476185E8
29	369.35165150960285	13.7432125		3.8345459199999994E8	4.10290163047619E8	3.856178758095238E8	4.0628580495238096E8	4.28897507047619E8	4.1820861790476185E8	4.367556906666666E8	4.3967078171428573E8	4.4891765485714287E8	4.446655893333333E8	4.5850024685714275E8	4.262363367619048E8
30	463.3643735249837	0.40278055555555553		3.5153760304761904E8	3.670218499047619E8	3.596131724285714E8	3.383509436190476E8	3.856433348452381E8	3.8329468390476185E8	3.730267581904762E8	3.795120891428571E8	3.8761049657589287E8	3.899155948690476E8	3.7784566838095236E8	3.7725886247619045E8
31	788.6162745157877	8.5982125		3.434414495238095E8	3.459957348571428E8	3.4182902895238096E8	3.676051192380952E8	3.556587055238095E8	3.6334049142857134E8	3.5961925028571427E8	3.119751961904762E8	3.571287527619047E8	3.56930112E8	3.664135466666666E8	3.397044209523809E8
32	369.3518753051758	14.347183333333335		3.401758601904762E8	3.631934756190476E8	3.484390607619047E8	3.508603246666666E8	3.8020664114285713E8	3.644236367619048E8	3.5982709923809516E8	3.62862765E8	3.7266534914285713E8	3.4199987399999994E8	3.447021680952381E8	3.609890799047619E8
33	904.831860030325	15.044720833333335		3.3485119314285713E8	3.391659293333333E8	3.359949540952381E8	3.355281820952381E8	3.251177881904762E8	3.3083740190476185E8	3.76989088E8	3.3444823238095236E8	3.332805192380952E8	3.317317398095238E8	3.2497218704761904E8	3.345409474285714E8
34	808.584108988444	6.410634722222223		3.185639516190476E8	3.201001047619048E8	3.2687241714285713E8	3.4565343771428573E8	3.1916738819047624E8	3.284025653333333E8	3.211701192380952E8	3.292672868571428E8	3.127817165714285E8	3.252408453333333E8	3.187759325714286E8	3.234725394285714E8
35	834.6001383463541	7.207013888888889		3.1303626200000006E8	3.2715228114285713E8	3.0233022338095236E8	3.3661709028571427E8	3.499958866666667E8	3.411596146666667E8	3.161197493333333E8	3.2002192428571427E8	3.436730251428571E8	3.2602863238095236E8	3.432741558095238E8	3.40160178E8
36	813.6841176350912	9.521884722222222		3.043264252380952E8	2.9681195219047624E8	2.858934390952381E8	3.2880378561904764E8	2.980920805714286E8	3.122521340952381E8	3.1257029333333325E8	3.2235525628571427E8	3.1132682695238096E8	3.161227251428571E8	3.0022558085714287E8	3.090351592380952E8
37	762.6011683146158	8.532284722222222		2.9851247704761904E8	2.916169287619047E8	2.8140469295238096E8	3.0304027961904764E8	2.842958207619048E8	2.876659704761905E8	2.786418343809523E8	2.9073405847619045E8	2.8629886895238096E8	2.816769327619048E8	2.848849424761904E8	2.895210172380952E8
38	787.6693420410156	9.601895833333332		2.9697069514285713E8	3.107640333333333E8	2.699437699047619E8	3.112443203809524E8	3.2519280980952376E8	3.319680312380953E8	3.1803291314285713E8	3.22792568E8	3.4027990571428573E8	3.3696571438095236E8	3.362386464761905E8	3.2741217238095236E8
39	538.3870290120443	1.7019041666666668		2.887352228571428E8	2.937910146666667E8	2.769659496190476E8	2.8477737714285713E8	2.911292533333334E8	3.1160675580952376E8	2.8854081314285713E8	2.916635735238095E8	3.08212043047619E8	2.944711603809524E8	2.887604046666666E8	3.0521422628571427E8
40	522.3554840087891	1.0128875		2.838657653333333E8	2.838087352380952E8	2.786040495238095E8	2.822700121904762E8	2.8575168304761904E8	2.981725782857143E8	2.771066438095239E8	2.824664952380952E8	2.8165087352380955E8	2.8056897828571427E8	2.929342704761905E8	2.8685746285714287E8
41	663.4541168212891	7.204720833333333		2.8220860047619045E8	3.099897436190476E8	2.844243836190476E8	3.092536312380953E8	3.3913973371428573E8	3.342062392380952E8	3.083611398095238E8	3.161715354285714E8	3.4195646628571427E8	3.259993420952381E8	3.3709845104761904E8	3.3393496E8
42	896.7697168986002	13.06275		2.768480940952381E8	2.7751817561904764E8	2.6876388038095236E8	2.6711279085714287E8	2.695912889523809E8	2.661790963809524E8	2.7205935104761904E8	2.679973104761905E8	2.7314815238095236E8	2.6001086133333328E8	2.5970069028571424E8	2.5716611428571427E8
43	782.568962097168	5.672183333333333		2.7072240609523803E8	2.823230099047619E8	2.972566466666666E8	3.035258407619047E8	2.7965383504761904E8	2.829693299047619E8	2.7939191295238096E8	3.1711843999999994E8	2.700461180952381E8	2.8029999485714287E8	2.7518275238095236E8	2.8418974819047624E8
44	750.5584615071615	7.207318055555555		2.672907497142857E8	2.746047489523809E8	2.6489597485714287E8	2.6597946438095236E8	2.8118213828571427E8	2.759291241904762E8	2.8313679161904764E8	2.708404041904762E8	2.6741593028571424E8	2.6172749980952382E8	2.761836685714286E8	2.7878548685714287E8
45	820.7394994099935	13.440031944444447		2.5240900647619045E8	2.6009796419047618E8	2.4662312228571424E8	2.512769828571428E8	2.569891619047619E8	2.5994749257142854E8	2.5913849180952382E8	2.5744728838095236E8	2.5598356800000003E8	2.489347935238095E8	2.6123261714285716E8	2.498526377142857E8
46	822.7552032470703	14.001816666666668		2.490535243809524E8	2.5527362276190475E8	2.6010720438095236E8	2.5359737676190472E8	2.4968426114285716E8	2.593859737142857E8	2.5453365123809522E8	2.468875276190476E8	2.540818493333333E8	2.455960002857143E8	2.453725617142857E8	2.5775199095238096E8
47	508.5819222367183	7.101408333333334		2.4592390847619048E8	2.4196569166666663E8	2.405251208095238E8	2.0802901876190475E8	2.0285143495238093E8	2.0086756399999997E8	2.2469263457142857E8	2.075314322857143E8	2.21972736E8	2.33257568E8	1.9884686323809522E8	2.1727568E8
48	782.723528544108	13.717241666666668		2.4438160457142854E8	2.3582803895238096E8	2.351474778095238E8	2.4607448428571427E8	2.350395133333333E8	2.3314483238095236E8	2.4841173580952382E8	2.379404928809524E8	2.4430982342857143E8	2.3103060790476188E8	2.4550110371428567E8	2.416065527142857E8
49	879.8194391616832	15.03483		2.3239525638095236E8	2.68547872E8	2.7278752E8	2.608556E8	2.73377184E8	2.82662368E8	2.86110048E8	0	0	2.67007744E8	2.7271184E8	2.82609568E8
50	870.7546844482422	13.105422222222224		2.2059512304761904E8	2.2583584761904758E8	2.195167352380952E8	2.2310061638095236E8	2.1921568E8	2.1724726247619045E8	2.185720213333333E8	2.1895673828571427E8	2.220636358095238E8	2.2077114285714284E8	2.188409798095238E8	2.136850186666667E8
51	867.8202041735702	15.204630303030303		2.0538678699999997E8	2.67915008E8	2.4016328E8	2.057157547142857E8	2.40199728E8	2.59681888E8	2.70820352E8	229193.40625	0	2.48851904E8	2.4861168E8	2.56919168E8
52	690.6187998453776	13.36037361111111		2.0503774228571427E8	2.0581198066666663E8	2.0947231599999994E8	2.0703966514285716E8	2.0481801647619045E8	2.1370845423809522E8	1.9753228309523806E8	2.1847286852380952E8	2.023956102857143E8	2.009279654285714E8	2.0733615E8	1.9412465552380952E8
53	898.7851231892904	13.90610277777778		2.0388767199999997E8	1.9885510323809525E8	1.977996278095238E8	2.0105863504761901E8	1.9223353123809522E8	1.9645472076190472E8	2.0105736552380952E8	1.961496283809524E8	1.9780147295238093E8	2.0605937466666666E8	2.025138822857143E8	1.9339081580952382E8
54	477.3794860839844	0.40278055555555553		2.0046276076190475E8	2.080050133333333E8	2.0347409319047618E8	1.9311342419047618E8	2.1587505830654764E8	2.131771563333333E8	2.1043151176190475E8	2.163569356190476E8	2.1633587619903275E8	2.1674634148214284E8	2.120958959285714E8	2.0875799923809522E8
55	811.6681238810221	8.5789125		1.9493265047619045E8	1.904969059047619E8	1.8948235104761904E8	2.0474047676190475E8	1.9614242761904755E8	1.9600584876190475E8	1.9862574476190475E8	1.8917691142857143E8	1.9735126523809522E8	1.9592752523809522E8	2.0163412476190472E8	1.9654858552380952E8
56	815.7002970377604	10.561345833333332		1.9324586057142857E8	1.8965369676190478E8	1.8197745219047618E8	1.893844521904762E8	1.928463793333333E8	1.9751008E8	1.81035808E8	1.875808379047619E8	1.7924198952380952E8	1.8753812228571427E8	1.8603072847619045E8	1.934406920952381E8
57	394.28914916005823	0.38997777777777776		1.9291072457142857E8	2.11643424E8	1.914787594196428E8	1.9216395425372025E8	2.0750069904761904E8	2.092787595E8	2.09911232E8	2.0470192813392857E8	2.070203028221726E8	2.0904987916145834E8	2.06375152E8	2.0813423595238093E8
58	731.6064631144205	7.3644638888888885		1.871136596190476E8	1.8838250628571427E8	1.832249057142857E8	1.7746048742857143E8	1.86991652E8	1.8631825447619045E8	1.8804423847619048E8	1.869120998095238E8	1.9436535504761904E8	1.9451912876190472E8	1.8581358695238096E8	1.8646379128571424E8
59	376.25892384847003	0.39282361111111114		1.845560335238095E8	2.011279950952381E8	1.8027828823214284E8	1.7788331990476188E8	2.1265955104761904E8	2.181325573690476E8	2.0674428698809522E8	2.095667053333333E8	2.2004616685714284E8	2.1977151691108632E8	2.1211872019047618E8	2.2304283604761901E8
60	844.7394612630209	12.942969444444445		1.7402492914285713E8	1.702972780952381E8	1.713519714285714E8	1.743848460952381E8	1.6897163695238096E8	1.7452642819047618E8	1.6982206400000003E8	1.728729100952381E8	1.712586674285714E8	1.657119718095238E8	1.7027492876190475E8	1.7044288685714287E8
61	768.5903244018555	7.041655555555555		1.7166561466666666E8	1.6457046323809522E8	1.633971699047619E8	1.600311200952381E8	1.6068692057142857E8	1.6861206590476188E8	1.7017552399999997E8	1.6511566685714284E8	1.7323164685714284E8	1.725678597142857E8	1.6472386038095233E8	1.702568514285714E8
62	768.5372111002604	0.39023888888888897		1.6892154751190478E8	1.849531795267857E8	1.6709312658184522E8	1.710413630997024E8	1.701699235595238E8	1.7871974980096728E8	1.8789901789360118E8	1.7445941863095233E8	1.7244769207886904E8	1.7223593373660713E8	1.632557373511905E8	1.7570435007291666E8
63	794.7232462565104	13.398990277777777		1.61201929E8	1.6255216209523812E8	1.6035114133333334E8	1.6028891923809522E8	1.6164436447619045E8	1.622616076190476E8	1.6456515247619048E8	1.605719686904762E8	1.679380126666667E8	1.6331585723809522E8	1.7073552595238096E8	1.6163869166666666E8
64	780.5540669759115	5.525068055555555		1.5703636742857146E8	1.6525709352380955E8	1.6076685933333334E8	1.6880357942857143E8	1.6843187504761901E8	1.742065718095238E8	1.6285932457142854E8	1.6974005542857143E8	1.672340038095238E8	1.7556570504761904E8	1.7556852761904758E8	1.7013030457142857E8
65	808.5840174357096	6.760063888888889		1.546264777142857E8	1.547129699047619E8	1.4791458666666666E8	1.607451980952381E8	1.58629904E8	1.6265085790476188E8	1.5101869142857146E8	1.5637801409523806E8	1.5580475619047618E8	1.5619952266666666E8	1.5465120723809522E8	1.494702662857143E8
66	794.6051737467448	7.072801388888888		1.5449022076190478E8	1.5078502514285713E8	1.4526713766666666E8	1.4124010247619048E8	1.4815368438095236E8	1.551582299047619E8	1.459926580952381E8	1.4982632304761901E8	1.4872937923809525E8	1.516276954761905E8	1.4999088076190475E8	1.5245483819047618E8
67	759.6381530761719	8.532284722222222		1.522603663095238E8	1.4903183314285716E8	1.4319066342857143E8	1.550323979047619E8	1.48917136E8	1.4971658314285713E8	1.4096105847619048E8	1.498584794285714E8	1.5101800790476188E8	1.473700314285714E8	1.5086098171428573E8	1.4700337614285716E8
68	924.8005447387695	13.90610277777778		1.5218519123809525E8	1.509317116190476E8	1.5013966514285716E8	1.502884860952381E8	1.4403071276190475E8	1.4645215314285713E8	1.5162929638095236E8	1.5002883504761904E8	1.494897740952381E8	1.5288788304761904E8	1.4982555885714284E8	1.453475573333333E8
69	298.3468360900879	1.3015208333333332		1.5159734342857143E8	1.546680436190476E8	1.538355542857143E8	1.4972678247619048E8	1.56146732E8	1.6061813238095236E8	1.477125260952381E8	1.606362051428571E8	1.578068983809524E8	1.6006513819047618E8	1.5966207780952382E8	1.6234601504761904E8
70	701.5596491495768	5.036416666666667		1.503313634285714E8	1.5451379542857143E8	1.44649944E8	1.4910184266666666E8	1.4700878819047618E8	1.469546742857143E8	1.5582721752380952E8	1.514752457142857E8	1.484326434285714E8	1.511218563809524E8	1.4875410666666666E8	1.5320453599999997E8
71	785.6533584594727	8.645415277777778		1.4634076019047618E8	1.461059923809524E8	1.4329578666666666E8	1.4618529809523806E8	1.463728740952381E8	1.4971431447619048E8	1.536602483809524E8	1.1848530552380952E8	1.508804742857143E8	1.4798018704761904E8	1.523535523809524E8	1.4922680152380952E8
72	896.7696329752604	13.396513888888888		1.4511574095238096E8	1.470602697142857E8	1.4270394057142857E8	1.4207077904761904E8	1.446099299047619E8	1.4456026990476188E8	1.4538368723809522E8	1.4532076419047618E8	1.499421820952381E8	1.4560919314285713E8	1.5154784228571424E8	1.4533357904761904E8
73	764.5739568074545	7.207318055555555		1.3831544914285713E8	1.4295461104761901E8	1.399724142857143E8	1.415396373333333E8	1.456752203809524E8	1.4334803333333334E8	1.4285056914285713E8	1.4223706114285713E8	1.4095897904761904E8	1.3758766923809525E8	1.4419743542857143E8	1.459001373333333E8
74	818.7235870361328	12.847816666666665		1.3610838723809525E8	1.3718272895238093E8	1.3825950085714284E8	1.394509880952381E8	1.3729556304761904E8	1.3560941685714287E8	1.350792403809524E8	1.3530663980952382E8	1.3533011590476188E8	1.3467054876190475E8	1.3752773866666666E8	1.3212983657142855E8
75	734.5703175862631	7.393745833333334		1.3408727723809524E8	1.3506031080952382E8	1.3549527342857143E8	1.3112363490476188E8	1.379240164761905E8	1.3951622085714287E8	1.3837373676190475E8	1.4337758733333334E8	1.423913257142857E8	1.4163180933333334E8	1.4114047704761904E8	1.419049007142857E8
76	810.6001968383789	7.2020638888888895		1.3140795485714285E8	1.352045276190476E8	1.2812836361904763E8	1.391991820952381E8	1.4006513676190478E8	1.3643162761904758E8	1.2967204933333334E8	1.334081542857143E8	1.354318076190476E8	1.2911645561904761E8	1.3653649447619048E8	1.391384940952381E8
77	906.8470001220703	15.374583333333332		1.2975154933333333E8	1.3176835509523809E8	1.296692418095238E8	1.3148363516666667E8	1.2799748188095239E8	1.2863736890476191E8	1.3138095502380952E8	1.2881472714285715E8	1.2489515573809524E8	1.1853369828571428E8	1.2330170433333333E8	1.2391038402380951E8
78	369.3516667683919	13.36037361111111		1.2280009976190476E8	1.2702667704761903E8	1.2382214861904761E8	1.2178283747619048E8	1.286007567142857E8	1.3222915485714285E8	1.236525299047619E8	1.35751363E8	1.2967680257142855E8	1.247921369047619E8	1.3043036909523809E8	1.2339963390476191E8
79	544.3395436604818	0.6946583333333333		1.2218995728571428E8	1.2664256628571427E8	1.2486791066666667E8	1.2227754019047618E8	1.3612336814285713E8	1.3513040257142857E8	1.3270995057142857E8	1.3438931628571427E8	1.3428245938095236E8	1.2924321214285715E8	1.3362866552380952E8	1.3539076647619048E8
80	852.8016566570666	15.051718181818183		1.205437957142857E8	1.1447511695238094E8	1.1295114742857143E8	1.45840416E8	1.1757064304761904E8	1.1989061723809524E8	1.37522608E8	1.1666974214285713E8	0	1.1829753342857143E8	1.1236294576190476E8	1.1598776E8
81	922.7848510742188	13.393972222222219		1.1990136761904763E8	1.2092470285714285E8	1.172581899047619E8	1.1553349238095236E8	1.1876826380952379E8	1.2091345447619049E8	1.1578576552380952E8	1.2129394914285715E8	1.2345130742857142E8	1.1870488628571427E8	1.2334198323809524E8	1.170733958095238E8
82	742.5749791463217	7.041655555555555		1.1751023266666666E8	1.1349843228571428E8	1.0845764604761906E8	1.0726186669047618E8	1.1011882657142857E8	1.1475231638095236E8	1.1452267614285713E8	1.127333757142857E8	1.1499525635714285E8	1.1577742673809522E8	1.1278191333333333E8	1.1550438419047616E8
83	801.6845677693685	10.100595833333333		1.1530967171428572E8	1.2299402714285713E8	1.1913067835714285E8	1.3100458857142857E8	1.1846995857142857E8	1.1928680942857142E8	1.2108243609523807E8	1.2517588228571427E8	1.1842461690476191E8	1.2413862819047618E8	1.2420729342857142E8	1.203808958095238E8
84	648.7383473714193	11.835859722222223		1.1528888780952379E8	1.1628999419047618E8	1.079207618095238E8	1.1715549923809522E8	1.1391416147619048E8	1.1516234666666667E8	1.2283446938095237E8	1.1947460042857142E8	1.2146308747619048E8	1.1617571409523807E8	1.1608157561904761E8	1.19400704E8
85	354.40930048624676	2.632291666666667		1.1228383642857142E8	1.1803402828571427E8	1.0886099504761904E8	1.1885282476190473E8	1.1219031621428573E8	1.1249097942857142E8	1.1176374685714285E8	1.2198479695238093E8	1.1180617199999999E8	1.1698665733333331E8	1.1342024838095236E8	1.1442145809523809E8
86	732.5544993082682	6.279059722222223		1.1105069676190475E8	1.1142543104761903E8	1.1154332476190475E8	1.0579733923809524E8	1.1195634033333333E8	1.1300868852380951E8	1.1357125361904763E8	1.0471574909523809E8	1.1592149419047618E8	1.1513559266666667E8	1.118024579047619E8	1.0922270895238096E8
87	766.5752970377604	6.816818055555557		1.0842736876190476E8	1.0926970685714284E8	1.0697399185714285E8	1.1462950423809524E8	1.0822762057142858E8	1.1307013257142854E8	1.1264161454761904E8	1.0901550676190478E8	1.137290980952381E8	1.1110021345238096E8	1.1153570911904763E8	1.1002655961904763E8
88	599.5484445334401	0.3026030303030303		9.997723204761903E7	1.1492847105952379E8	7.810088230282737E7	1.1142275040773809E8	1.61641728E8	1.2219816E8	1.4830912E8	1.61123856E8	0	1.5927208E8	1.44483376E8	7.178655464285713E7
89	772.5842895507812	7.147519444444445		9.773259542857142E7	1.0071258476190476E8	9.449174523809525E7	1.0880645485714285E8	1.0514618685714287E8	1.0966384247619046E8	9.934418809523809E7	1.0375668409523809E8	1.0168220552380952E8	1.0684750114285713E8	1.0447164876190475E8	1.0562824961904761E8
90	894.7542368570963	12.540151388888887		9.55615240952381E7	9.442201742857142E7	9.710625447619046E7	9.795040714285712E7	9.239090776190478E7	9.446280014285715E7	9.391396247619048E7	9.073926528571427E7	9.11843780952381E7	9.169920538095237E7	9.041972809523809E7	9.276350628571428E7
91	862.7864379882812	14.284059722222223		9.466214495238094E7	9.28446938095238E7	9.392100323809524E7	9.365866342857142E7	9.199835399999999E7	9.409095866666666E7	9.420392657142857E7	9.021371999999999E7	9.412515647619048E7	9.603773904761904E7	9.573105685714285E7	9.151545504761904E7
92	806.5683797200521	5.463375		9.358295219047618E7	9.797083847619046E7	9.309872495238096E7	9.899142419047618E7	1.0026212904761904E8	9.950169561904761E7	9.561014419047616E7	1.0037614476190475E8	9.568038133333334E7	9.603778323809525E7	1.0053475085714285E8	9.665558533333331E7
93	754.5383122762045	5.065300000000001		9.35745570952381E7	9.604629066666667E7	8.924665285714285E7	8.613372219047618E7	9.12679618095238E7	9.41327858095238E7	9.384356623809524E7	9.351045442857143E7	9.380018011904763E7	9.748375147619049E7	9.460195735714285E7	9.492300961904763E7
94	792.7080764770508	12.814086111111111		9.337100247619048E7	9.622761314285713E7	9.631929542857143E7	9.726415180952382E7	9.469841352380952E7	9.534405942857142E7	9.561620895238096E7	9.47218937142857E7	9.488366361904761E7	9.419489904761904E7	9.660751276190476E7	9.2495512E7
95	720.5541407267252	8.796665277777775		8.64559318095238E7	8.758209128571428E7	8.405608169047618E7	8.311293761904761E7	8.829906454761903E7	8.661146228571428E7	8.565020180952382E7	8.791221833333333E7	8.765186616666666E7	8.509296547619046E7	9.002487233333333E7	8.657299657142855E7
96	796.6212209065756	8.195962500000002		8.392774104761904E7	8.306148542857143E7	8.219788180952382E7	8.785122519047618E7	8.679157276190475E7	8.851943459523809E7	8.751171409523807E7	8.923461352380951E7	9.18697781904762E7	8.604082414285715E7	8.692442104761904E7	8.527564542857142E7
97	664.4915313720703	6.4515319444444446		8.386220090476191E7	8.343199754761904E7	8.378246257142857E7	8.212803019047618E7	8.851203995238094E7	9.086189242857143E7	8.681403423809522E7	8.598050859523809E7	8.488634880952382E7	8.308329757142857E7	8.687900809523809E7	8.837789302380951E7
98	890.8169021606445	14.821898611111111		8.36552278095238E7	8.551545466666667E7	8.566061371428572E7	8.601269371428572E7	8.634159333333333E7	8.51541939047619E7	8.467984590476191E7	8.614150723809524E7	8.713870819047618E7	8.458434552380952E7	8.699395942857142E7	8.486260952380952E7
99	647.4589360555013	9.67105138888889		8.337822735714287E7	8.514920623809525E7	7.448901161904763E7	7.148958209523809E7	8.496066911904763E7	8.479075389285713E7	9.114939176190476E7	7.913665726190476E7	8.002600019047618E7	8.649921347619048E7	8.845703209523809E7	8.710220380952379E7
100	991.6719614664713	0.9401722222222223		8.329529276190476E7	8.501917604761904E7	8.257804364285715E7	8.092632542857143E7	8.17324934047619E7	8.615691733333333E7	8.072777342857143E7	8.311114785714285E7	8.476856928571427E7	8.851413823809524E7	8.165263757142857E7	8.222397919047618E7
101	810.5951283772787	6.929502777777778		8.169897209523809E7	8.51183980952381E7	8.355401238095237E7	8.145754647619046E7	8.398176990476191E7	8.378846647619048E7	8.331678685714285E7	8.203892723809524E7	8.31016E7	8.312172552380952E7	8.157683428571428E7	8.0658404E7
102	836.6150054931641	7.569019444444446		8.023900557142857E7	8.115255147619048E7	8.047265495238096E7	7.489798676190475E7	7.67353101904762E7	8.067981104761903E7	7.998971609523809E7	7.536952133333333E7	7.858540852380952E7	7.762669847619048E7	7.735484647619046E7	7.642437961904763E7
103	729.5913213094076	6.243833333333332		7.91576661904762E7	8.379672266666666E7	8.37139759047619E7	7.748710461904763E7	8.649690419047618E7	8.362691457142857E7	8.563198828571428E7	8.167904104761904E7	8.691446547619046E7	8.802155995238094E7	8.27627971904762E7	8.548458266666667E7
104	480.5504684448242	5.9187722222222225		7.763083014285715E7	7.88181849047619E7	7.780247576190475E7	7.711436638095237E7	7.818397942857142E7	7.64047801904762E7	7.670625890476191E7	7.791881038095239E7	7.79146966190476E7	8.10808898095238E7	8.059753161904763E7	7.665895295238096E7
105	880.8297481516462	15.387633333333332		7.71563837857143E7	1.08958856E8	9.944112E7	1.0839804E8	7.473074697619048E7	7.193607466666667E7	1.11765952E8	7.388021502380951E7	7.410542571428572E7	6.883348678571428E7	9.4753536E7	1.00294088E8
106	926.816281636556	14.470218055555554		7.67573858095238E7	7.4365699E7	7.443499999999999E7	7.069615976190476E7	7.241399038095237E7	7.465655795238096E7	7.88963507142857E7	7.459978385714285E7	7.424876914285713E7	7.080006466666666E7	7.593521323809524E7	7.494247999999997E7
107	744.5906219482422	7.23499861111111		7.449835747619048E7	7.527297752380952E7	7.218848371428572E7	7.410928095238096E7	8.084939695238094E7	8.075164066666666E7	7.574241E7	7.469686704761906E7	8.043049571428572E7	7.594874895238094E7	7.915942685714285E7	7.99172128095238E7
108	824.7707722981771	14.585508333333332		7.4015262E7	7.093518538095237E7	7.294574761904761E7	7.1312214E7	7.108173557142857E7	7.073450104761903E7	7.323428409523809E7	6.871189247619046E7	7.20257717142857E7	7.2579048E7	7.103365866666667E7	7.043177809523809E7
109	421.3170280456543	0.40536388888888886		6.862862152380952E7	7.21169161904762E7	6.361006963392857E7	2.2777512357142854E7	7.170716215513393E7	5.402241734523809E7	7.989524400595236E7	6.890741676190476E7	5.707616595461309E7	5.547540885565476E7	5.5623983285714276E7	4.8866362047619045E7
110	785.6530151367188	8.452537499999998		6.847025745238096E7	7.220868642857143E7	6.78031431904762E7	7.122452109523809E7	7.174781096428572E7	7.538166776190476E7	7.35967640952381E7	7.076635035714287E7	7.355379920238096E7	7.226654116666667E7	7.336917452380952E7	7.414925295238096E7
111	668.6345189412435	14.347183333333335		6.842094852380952E7	7.299080957142855E7	7.235771123809524E7	7.502373714285713E7	7.671157523809524E7	7.535607042857142E7	7.060055488095237E7	7.256606382738096E7	7.548784671428572E7	6.749677459523809E7	6.92482724047619E7	7.268038482142857E7
112	860.7703374226888	13.81169861111111		6.817025495238094E7	7.097593009523809E7	6.857769504761904E7	6.710911723809522E7	6.43275999047619E7	6.5354406285714276E7	6.905755399999999E7	6.806724914285713E7	6.77065299047619E7	6.682600009523808E7	6.7583838E7	6.738230266666666E7
113	864.8021850585938	14.821898611111111		6.798755999999999E7	7.025309142857143E7	7.077598933333334E7	7.14040860952381E7	7.1004368E7	7.12519457142857E7	7.000340590476191E7	7.108386285714285E7	7.175611314285715E7	6.883634438095237E7	7.162964695238094E7	7.052820742857142E7
114	594.6820444082285	10.170104545454546		6.6678871523809515E7	6.5505607142857134E7	7.1469152E7	7.8684504E7	6.3817808392857134E7	6.533355086309524E7	6.9720248E7	6.814004133333333E7	0	6.330982332142858E7	6.268517647619047E7	6.251413647619046E7
115	730.5386072794596	5.264366666666667		6.517062876190476E7	6.82911636190476E7	6.27900620952381E7	6.601578476190476E7	6.934339638095237E7	6.940367438095239E7	6.6799003142857134E7	7.0660118E7	6.824174466666667E7	6.856007371428572E7	6.881869314285713E7	6.951811523809524E7
116	766.6922098795573	12.746866666666667		6.497336783333332E7	6.517548107142857E7	6.7108303714285724E7	6.618566671428571E7	6.049765E7	6.464091988095238E7	6.4694028928571425E7	6.431729416666666E7	6.690662978571429E7	6.335786861904762E7	6.347059347619047E7	6.163547085714284E7
117	768.5779647827148	7.97195138888889		6.317046780952381E7	6.039664738095237E7	6.0340935952380955E7	6.263964347023809E7	6.23085770952381E7	6.1064943023809515E7	6.165312442857143E7	5.850644919047619E7	6.286747447619048E7	5.870206933333333E7	6.102375142857143E7	5.832439852380952E7
118	756.5547790527344	5.672183333333333		6.217789523809524E7	6.468006E7	6.681738038095238E7	6.638715161904761E7	6.509831199999999E7	6.640159066666666E7	6.4001969333333336E7	6.915595657142857E7	6.389516419047619E7	6.601651523809523E7	6.476376342857142E7	6.797200647619048E7
119	426.4669825236003	11.193447222222224		6.212321033333333E7	6.2858101571428575E7	6.3897408047619045E7	6.712322157142858E7	6.444361921428571E7	6.6358805785714276E7	6.725159861904761E7	6.468559147619048E7	6.6718677833333336E7	6.902300771428572E7	6.424394827380952E7	6.752631804761903E7
120	370.4044240315755	8.79927361111111		5.926651564285714E7	6.036247261904762E7	5.8392706047619045E7	5.926924623809524E7	5.956729188095237E7	5.934976702380953E7	5.711119240476191E7	5.86192732142857E7	6.070098947619047E7	5.865787773809524E7	6.0458468976190485E7	5.874134142857143E7
121	510.5611928304036	14.126880555555557		5.886744538095238E7	5.767511761904762E7	5.777860228571428E7	5.846219171428571E7	5.9971874142857134E7	6.07767808095238E7	6.026769857142856E7	5.928040321428571E7	6.068673099999999E7	6.0873150071428575E7	6.0616414142857134E7	6.061574216666666E7
122	920.7690404256185	12.875241666666666		5.8069599428571425E7	5.8087477809523806E7	5.778876933333333E7	5.847704133333333E7	5.87160140952381E7	5.7905991333333336E7	5.876566419047619E7	5.904308361904762E7	5.694059885714285E7	5.526116990476191E7	5.753164361904762E7	5.48434739047619E7
123	904.5907363891602	6.760063888888889		5.790738485714285E7	5.7290911404761896E7	5.37734195952381E7	5.901625171428572E7	5.5814290904761896E7	5.734468161904761E7	5.664051780952381E7	5.8537884071428575E7	5.487628111904761E7	5.578944626190476E7	5.451168423809524E7	5.190748995238095E7
124	768.7075373331705	13.398990277777777		5.7613294809523806E7	5.989450252380952E7	5.655845283333333E7	5.6688235023809515E7	5.778583504761904E7	5.876596119047619E7	5.763212733333333E7	5.6587348642857134E7	6.033893207142857E7	5.860945411904761E7	6.1584969928571425E7	5.865516145238095E7
125	780.5536843544195	5.154851515151515		5.7601005428571425E7	5.748540999999999E7	5.582111161904761E7	6.9034984E7	6.7655328E7	7.6531344E7	6.046102676190476E7	7.336692E7	0	7.2712584E7	7.0277592E7	7.1412656E7
126	756.5540720621744	5.422826388888889		5.7066062666666664E7	5.933050314285714E7	5.861866914285714E7	6.375797971428572E7	6.1949109333333336E7	6.10491360952381E7	5.764952695238095E7	6.106205247619047E7	5.825445895238095E7	6.084352304761904E7	6.164374371428571E7	6.0419062809523806E7
127	621.7101094772707	11.030945000000001		5.57216883095238E7	5.6504442916666664E7	6.527854E7	7.195492E7	6.4130076E7	7.073652E7	7.2058496E7	0	0	6.9062872E7	7.1331696E7	6.6233348E7
128	936.8945846557617	15.238523611111113		5.571879930952381E7	5.3928383761904754E7	5.497478173809523E7	5.762897328571428E7	5.289007933333333E7	5.4898451571428575E7	5.370504685714284E7	5.550376757142857E7	5.456224114285715E7	5.520786776190476E7	5.2798525666666664E7	5.299938938095238E7
129	920.7696431477865	13.14798888888889		5.506302542857143E7	5.487645228571428E7	5.6233152571428575E7	5.457622933333333E7	5.438901504761905E7	5.233226028571429E7	5.650222999999999E7	5.432092295238094E7	5.435129228571428E7	5.522011247619047E7	5.5406915428571425E7	5.541157257142857E7
130	746.6057586669922	8.128379166666667		5.486744809523808E7	5.398240238095238E7	5.170775385714286E7	5.421142676190476E7	5.6878677523809515E7	5.662179133333333E7	5.507187171428571E7	5.607220195238095E7	5.616535323809523E7	5.464629928571428E7	5.569070495238095E7	5.303721123809523E7
131	796.7400767008463	14.001816666666668		5.431735566666667E7	5.403941121428571E7	5.746936938095238E7	5.401654861904761E7	5.31727685E7	5.472629042857142E7	5.418398719047619E7	5.182820735714284E7	5.237251416666666E7	5.109262702380952E7	5.124874050000001E7	5.3343744690476194E7
132	799.6688105265299	9.187909722222221		5.371961952380952E7	5.358796242857143E7	5.1237778904761896E7	5.7217595142857134E7	5.7503129333333336E7	5.6254508666666664E7	5.771318123809524E7	5.911175809523809E7	5.742974828571428E7	5.953503933333333E7	5.597723238095239E7	5.3633405047619045E7
133	838.6314595540365	8.327722222222222		5.265489461904762E7	5.055909147619046E7	5.168546938095237E7	5.0792999952380955E7	4.979909997619048E7	5.107719499999999E7	5.12611649047619E7	5.254550399999999E7	4.913543633333333E7	4.9194035904761896E7	4.9809691047619045E7	5.002047547619047E7
134	494.3243064880371	0.6785486111111112		5.188150033333333E7	5.520238147619047E7	5.2122253428571425E7	5.349065138095238E7	5.689045399999999E7	5.6790907571428575E7	5.6347814142857134E7	5.58415577142857E7	5.6058822285714276E7	5.514200399999999E7	5.576558285714285E7	5.62814525E7
135	836.7708536783854	14.284059722222223		5.068088923809523E7	4.987428476190476E7	5.138739114285714E7	5.061553885714286E7	4.9953317142857134E7	5.05105420952381E7	5.189477914285714E7	4.923654247619047E7	5.1807688E7	5.270050238095237E7	5.238194504761905E7	4.9557180571428575E7
136	689.5596516927084	5.422380555555555		4.964419885714285E7	5.249934895238095E7	5.257804785714285E7	5.558661476190476E7	5.628271942857143E7	5.548169019047619E7	5.19681399047619E7	5.561986876190476E7	5.310253723809524E7	5.3943419428571425E7	5.6001710190476194E7	5.4071749809523806E7
137	894.7546539306641	12.910219444444445		4.932936247619047E7	4.7665044190476194E7	4.888404009523809E7	4.916830857142857E7	4.876507647619048E7	4.9218491047619045E7	4.9045725047619045E7	4.953624942857142E7	4.7655418666666664E7	4.589911838095238E7	4.800860028571428E7	4.695103171428571E7
138	675.5439379217559	4.6877272727272725		4.8791307190476194E7	4.930698319047619E7	5.063874419047619E7	5.5153136E7	5.7305276E7	5.499896E7	4.946552457142857E7	5.789714E7	0	6.0569944E7	5.972602E7	5.6140084E7
139	814.6313196818033	8.73068888888889		4.848625428571429E7	4.738103009523809E7	4.788771504761905E7	4.7929505523809515E7	4.9562124571428575E7	4.838812428571429E7	4.950308057142857E7	4.877596228571428E7	4.921151523809523E7	4.9368095952380955E7	4.941605723809524E7	4.880202638095239E7
140	888.8009999593099	14.323038888888888		4.833917885714286E7	4.816970761904761E7	4.827320076190476E7	4.789487085714286E7	4.835974647619047E7	4.609097123809523E7	4.8457751428571425E7	4.659356038095238E7	4.778919828571428E7	4.937739676190476E7	4.696204571428572E7	4.632224400000001E7
141	454.4983762105306	12.46215		4.6637346154761896E7	4.684362134523809E7	4.679561758333333E7	4.751364847619048E7	4.711619252380952E7	4.641481871428571E7	4.639441147619048E7	4.532480942857142E7	4.7142272821428575E7	4.662635171428572E7	4.808933873809524E7	4.6852690952380955E7
142	932.8631029816047	15.361125		4.659210169047619E7	5.1140448E7	4.4987607833333336E7	4.6872308666666664E7	4.6703E7	4.988234E7	4.652559695238095E7	4.597740645238095E7	4.543328608333333E7	4.8383724E7	4.350348824999999E7	4.457061017857143E7
143	772.5860112508138	6.957827777777777		4.6009553666666664E7	4.81639150952381E7	4.590395923809524E7	4.593072647619048E7	4.6892382047619045E7	4.871349138095238E7	4.7778574809523806E7	4.780390078571428E7	4.698579233333333E7	4.750529723809524E7	4.7221578285714276E7	4.6372868666666664E7
144	830.5688298543295	5.126765277777778		4.5750294666666664E7	4.3805006761904754E7	4.149846276190476E7	4.3803437809523806E7	4.338232952380952E7	4.606416695238094E7	4.44129439047619E7	4.424472533333333E7	4.653515133333333E7	4.6129454571428575E7	4.450533E7	4.68456419047619E7
145	744.5537312825521	5.921376388888889		4.532808899999999E7	4.4961044428571425E7	4.385073635714285E7	4.362517E7	4.2556432261904754E7	4.305532559523809E7	4.364053671428571E7	4.266474111904761E7	4.408279264285714E7	4.6862178952380955E7	4.529344245238095E7	4.251990295238095E7
146	926.8157399495443	14.267740277777778		4.513869247619048E7	4.3605901523809515E7	4.3049677809523806E7	4.357080666666667E7	4.5090900571428575E7	4.443404428571429E7	4.465351038095237E7	4.3876440666666664E7	4.4955638E7	4.601171495238095E7	4.5287167809523806E7	4.4142739428571425E7
147	836.6149164835612	7.97708888888889		4.478044299999999E7	4.4970411571428575E7	4.337744992857142E7	4.518622833333333E7	4.427675111904762E7	4.4632182190476194E7	4.468356152380952E7	4.239892642857142E7	4.4640162952380955E7	4.237108138095238E7	4.3399723547619045E7	4.379553500000001E7
148	650.6448392001065	11.45825606060606		4.43840350952381E7	4.555219895238095E7	4.452303028571428E7	4.422329316666667E7	4.4800629166666664E7	4.496703138095237E7	4.5199792452380955E7	4.5310374833333336E7	0	4.738700845238095E7	4.514791407142857E7	4.726433814285714E7
149	1171.0282948811848	7.144809722222223		4.427525049999999E7	4.170122904761905E7	4.537178928571428E7	6.627404952380952E7	6.351969428571428E7	6.941744764285713E7	4.980005471428571E7	6.242777628571428E7	6.8512525E7	7.115746038095237E7	6.61664337142857E7	7.770448321428572E7
150	868.7388712565104	12.699713888888889		4.155077914285714E7	4.1816073809523806E7	4.223505066666667E7	4.292121485714286E7	4.110267723809524E7	4.1344547047619045E7	4.292373609523809E7	4.327040085714286E7	4.086318514285715E7	4.193826961904761E7	4.086349352380952E7	4.2313312E7
151	922.785514831543	13.650295833333336		3.987533719047619E7	4.154529752380953E7	3.9822661047619045E7	4.169807614285714E7	4.0164249666666664E7	4.122359571428571E7	4.0809608809523806E7	4.064900723809524E7	4.313790961904762E7	4.093592171428571E7	4.2492279428571425E7	4.2200923428571425E7
152	546.3527221679688	1.4931791666666667		3.917698561904761E7	3.766117957142857E7	3.914825376190476E7	4.138339471428571E7	4.044862576190477E7	4.3023469333333336E7	3.88470860952381E7	4.094531538095238E7	4.304199771428571E7	4.19235844047619E7	4.190147695238095E7	4.296744561904762E7
153	560.4228573783041	2.4988694444444444		3.854431745238095E7	3.7353943142857134E7	3.686840259523809E7	3.8846112E7	3.9026455583333336E7	4.17378E7	3.686966666666667E7	3.990647714285714E7	4.1834524E7	3.660055949404761E7	3.7039473809523806E7	3.779457423809523E7
154	796.5838267008463	6.957827777777777		3.80354270952381E7	3.901781864285714E7	3.647525602380952E7	3.65956935E7	3.87053765E7	4.010877428571428E7	3.7689220809523806E7	3.917947209523809E7	3.7399461285714276E7	3.844622947619047E7	3.8527265857142866E7	3.865287347619048E7
155	326.3780212402344	1.8517708333333331		3.801435311904761E7	3.8321892666666664E7	3.665423428571428E7	3.536886897321428E7	4.02205749047619E7	3.799267435714286E7	3.774523399999999E7	3.9330407940476194E7	3.7423656E7	3.846441996428571E7	3.63810305922619E7	3.786031176190476E7
156	773.6535771687826	9.07801111111111		3.674251263095238E7	3.992953596428571E7	3.7081239559523806E7	4.053496383333333E7	3.947042704761904E7	4.0145510809523806E7	3.694588245833333E7	3.8764874785714276E7	3.889630454761905E7	3.9408042809523806E7	3.7986177547619045E7	3.800961786904762E7
157	546.3556772867838	0.8291583333333331		3.641657257142857E7	3.570735333333333E7	3.6667150333333336E7	3.675337371428572E7	3.815602885714286E7	3.907835523809524E7	3.7765056761904754E7	3.811687357142857E7	3.6717046809523806E7	3.996402752380953E7	3.924765566666667E7	4.073341628571428E7
158	930.8473281341345	15.03963472222222		3.6037615333333336E7	3.650335133333333E7	3.685963571428572E7	3.539824923809524E7	3.591395828571428E7	3.742734E7	3.747310642857142E7	3.642971838095237E7	3.6577492E7	3.583089438095238E7	3.585317523809524E7	3.637935571428571E7
159	948.8943430582682	15.050205555555555		3.58886380952381E7	3.331609154761904E7	3.606372378571428E7	3.68813740952381E7	3.399675128571428E7	3.467091252380952E7	3.475663361904762E7	3.4471759547619045E7	3.2862977690476183E7	3.2233435476190474E7	3.2513058190476187E7	3.1544744285714284E7
160	886.7855707804362	13.846641666666665		3.515830085714286E7	3.609610323809524E7	3.50693639047619E7	3.5108025428571425E7	3.406711904761905E7	3.365688257142857E7	3.642133476190476E7	3.520136209523809E7	3.52001219047619E7	3.479591133333333E7	3.3096204857142854E7	3.3497313809523806E7
161	740.6767349243164	12.73622638888889		3.481870114285714E7	3.563655083333334E7	3.547435528571429E7	3.608143821428572E7	3.443627411904761E7	3.5201392642857134E7	3.547214585714285E7	3.6288300452380955E7	3.5607226642857134E7	3.348222770238095E7	3.408422677976191E7	3.279216460714286E7
162	744.5905609130859	7.97195138888889		3.452829414285714E7	3.3233540999999996E7	3.259258623809524E7	3.40289969047619E7	3.439884935714286E7	3.404879502380952E7	3.467546173809523E7	3.2327931809523806E7	3.460854661904762E7	3.2863028833333336E7	3.4029180404761896E7	3.26125909047619E7
163	794.6055908203125	7.99343888888889		3.427047123809524E7	3.407143972619047E7	3.384293483333333E7	3.463527791666667E7	3.397640664285714E7	3.4894319428571425E7	3.3804229952380955E7	3.454996297619048E7	3.454294921428571E7	3.374945535714286E7	3.45166964047619E7	3.433446986904761E7
164	468.51414744059247	12.454327777777777		3.3289720357142862E7	3.356606402380952E7	3.323282519047619E7	3.3497083023809515E7	3.3207851142857138E7	3.2954083726190478E7	3.2200523214285716E7	3.1706697666666668E7	3.3537586761904757E7	3.2920008190476187E7	3.393382823809524E7	3.358185414285714E7
165	944.8631795247396	14.162558333333335		3.324985104761905E7	3.2229419023809522E7	3.4730014E7	3.5458664571428575E7	3.2668637619047616E7	3.3304473523809526E7	3.213141295238095E7	3.3043085E7	3.265276104761905E7	3.1823024E7	3.2680931047619045E7	3.2091998857142854E7
166	757.6223119099935	7.494554166666666		3.2761939714285716E7	3.189983566666666E7	3.2505463952380948E7	3.0980318261904765E7	3.383795723809524E7	3.301891869047619E7	3.364221947619048E7	3.362106457142857E7	3.375709876190476E7	3.3130736333333332E7	3.3912531428571425E7	3.2691997809523806E7
167	842.7235895792643	12.436056944444443		3.2726207523809522E7	3.2974913714285716E7	3.2244965714285716E7	3.228481580952381E7	3.178637457142857E7	3.155358504761905E7	3.123241438095238E7	3.192810095238095E7	3.1094150761904757E7	3.135527095238095E7	3.250618561904762E7	3.1500933714285716E7
168	720.5905380249023	8.083729166666666		3.2600900714285713E7	3.3183794523809522E7	3.289798280952381E7	3.2995108726190474E7	3.265850369047619E7	3.420179964285714E7	3.402094708333333E7	3.2835028238095235E7	3.3743804928571425E7	3.3423966285714284E7	3.2692182714285713E7	3.3600547547619045E7
169	452.5190366542652	4.598092424242424		3.2577823571428567E7	3.2423629333333332E7	3.368107809523809E7	3.5216452E7	3.717384E7	3.699918E7	3.1533080428571425E7	3.597308E7	0	3.7320016E7	3.6683832E7	3.5865536E7
170	816.7077433268229	12.253872222222222		3.253510623809524E7	3.367726852380952E7	3.358604838095238E7	3.3904793666666664E7	3.2724228404761903E7	3.4081904166666664E7	3.2875189071428567E7	3.367428078571428E7	3.305682580952381E7	3.4495174333333336E7	3.410756528571428E7	3.2930112214285713E7
171	684.4809748331705	4.248772222222222		3.1540970190476187E7	3.2449587428571425E7	3.154910019047619E7	3.0847299999999996E7	3.253613357142857E7	3.246028804761905E7	3.113000276190476E7	3.4659599428571425E7	3.0936752095238093E7	3.1628793476190474E7	3.1721394904761907E7	3.097478438095238E7
172	636.5565185546875	8.462945833333334		3.1382912809523806E7	3.289898809523809E7	3.340106911904762E7	3.7491019083333336E7	3.517088073809524E7	3.7800623523809515E7	3.299912860714286E7	3.4664221785714276E7	3.689559336904761E7	3.449798057142857E7	3.437514544642857E7	3.702362911904762E7
173	942.8478825887045	13.564483333333333		3.1349541476190474E7	3.1257354714285716E7	3.507856114285714E7	3.4009210666666664E7	3.0983174190476187E7	3.329080814285714E7	3.1802406380952384E7	3.2330229285714284E7	3.0785594E7	3.1595633380952377E7	3.3013597333333332E7	3.0175777476190478E7
174	770.6039708455404	7.274250000000002		3.1129949214285713E7	3.272381176190476E7	2.901672952380952E7	2.8631107095238093E7	3.100069995238095E7	3.160418095238095E7	3.2641371095238093E7	3.001545861904762E7	3.1963423999999996E7	3.1126735428571425E7	3.1115017857142854E7	3.0325753595238093E7
175	928.8315200805664	14.723330555555554		3.0928043809523806E7	3.0387640095238093E7	3.0349239333333336E7	3.0248038666666664E7	2.886912661904762E7	3.0621963523809522E7	3.036694838095238E7	3.0694832E7	3.11130499047619E7	3.0635257523809522E7	3.122336428571428E7	3.040975552380952E7
176	946.7848714192709	13.169572222222223		3.0802521476190474E7	2.9726643809523806E7	3.1465715428571425E7	2.9464593333333332E7	2.9658398238095235E7	2.9016018380952377E7	3.069766080952381E7	2.8918861523809522E7	2.955473076190476E7	2.9648955523809522E7	2.9250032857142854E7	2.9106601333333332E7
177	774.6007334391276	8.052684722222223		3.0534584523809526E7	3.2076273095238097E7	3.210358342857142E7	3.2364332238095235E7	3.1764873857142854E7	3.2370093047619045E7	3.2196859523809522E7	3.2221317809523806E7	3.2224473714285716E7	3.2656657714285713E7	3.206663485714286E7	3.2327257428571425E7
178	565.5670166015625	8.831202777777778		3.0432546999999996E7	2.875508338095238E7	3.0136782666666664E7	3.4375375809523806E7	2.798530792857142E7	2.904765885714286E7	2.7584462059523806E7	2.9025398166666664E7	2.8398686416666668E7	2.763033611904762E7	2.8272634928571425E7	2.910569314285714E7
179	654.3318277994791	1.1120541666666666		3.0281807E7	3.0232015666666664E7	2.904079876190476E7	3.052487680952381E7	3.133701104761904E7	3.188943338095238E7	3.0428520476190474E7	3.071200514285714E7	3.1353339476190478E7	3.2280516999999993E7	3.218318761904762E7	3.1532625666666664E7
180	752.5595753987631	8.295059722222222		3.0043067226190474E7	2.9847535309523806E7	3.049209908333333E7	2.880991720833333E7	3.021684673809524E7	3.0101692523809522E7	2.9044737666666664E7	3.04080085E7	2.8970285059523806E7	3.0505372101190478E7	3.0332952690476187E7	3.1673182999999996E7
181	746.5703735351562	6.895713888888889		2.9889305880952377E7	3.000591819047619E7	2.909778785714286E7	2.946015733333333E7	3.011022028571428E7	2.9831720666666664E7	2.843461704761905E7	2.824627985714286E7	3.0096613238095235E7	2.9621576523809522E7	2.950607438095238E7	2.9282497523809522E7
182	717.5910847981771	6.739888888888888		2.9619246214285713E7	2.8736831869047616E7	2.732054230952381E7	3.341293528571428E7	3.0522865416666664E7	3.1423114761904757E7	2.8276684214285713E7	2.973990928571428E7	3.1383919999999996E7	3.204354785714286E7	3.0718104738095235E7	2.8003719476190478E7
183	369.3517074584961	5.082152777777778		2.957500585714286E7	3.0055589904761903E7	3.227083119047619E7	3.1466891833333332E7	3.357466702380952E7	3.356308388095238E7	3.1044079523809522E7	3.0658713190476183E7	3.1987862714285713E7	3.065472880952381E7	3.3366089285714287E7	3.137902366666666E7
184	858.7549896240234	13.270695833333335		2.953879238095238E7	3.0151991523809522E7	3.0529677095238093E7	3.1430352904761903E7	2.8977524714285713E7	3.014475680952381E7	3.0544512095238093E7	3.006997523809524E7	3.049467571428571E7	2.9882004333333332E7	2.9841807714285713E7	3.0578606904761903E7
185	946.8788655598959	14.663525		2.940940504761905E7	3.0104947333333336E7	3.132226838095238E7	3.233230695238095E7	2.783457361904762E7	2.9569350285714287E7	2.9124177523809522E7	2.820013514285714E7	2.903138161904762E7	2.931529028571428E7	2.8161737809523806E7	2.8956177047619045E7
186	792.589474995931	6.887973611111112		2.9118091142857138E7	3.0238395047619045E7	2.881921380952381E7	2.7833104285714284E7	2.9435364904761903E7	2.951656204761905E7	2.7786545999999996E7	2.8763021666666664E7	2.873407566666666E7	2.879599314285714E7	2.840202047619047E7	2.9496028857142854E7
187	832.5840784708658	6.089290277777778		2.9010368571428567E7	3.023321928571428E7	3.120106314285714E7	3.224132342857143E7	2.872740895238095E7	2.9489988857142854E7	3.0274917142857138E7	2.9986333904761903E7	3.0151596904761903E7	3.0203245333333332E7	2.809576838095238E7	2.9367843E7
188	706.5390828450521	6.17765		2.894415538095238E7	3.044395945238095E7	2.9649892428571425E7	3.1184733857142854E7	3.093901980952381E7	3.0252109369047616E7	3.0043618952380948E7	3.0967102523809522E7	3.0071233714285713E7	2.927915919047619E7	3.1204049833333332E7	2.9312535940476187E7
189	468.30845896402997	0.6345638888888888		2.8851216238095235E7	2.8256157976190474E7	2.856790614285714E7	2.886321638095238E7	3.1292243119047616E7	3.2303142154761907E7	2.9897940571428567E7	2.9788941535714284E7	3.0809270107142854E7	3.0232859833333336E7	3.105341371428571E7	3.0619672071428575E7
190	778.5895105997721	7.207318055555555		2.8748617857142854E7	2.9643343166666664E7	2.8967637619047616E7	2.9651180380952377E7	2.904854571428571E7	2.916307542857143E7	2.877820314285714E7	2.886419780952381E7	2.9951167357142854E7	2.8288377642857138E7	2.912584019047619E7	2.881696195238095E7
191	692.6343205769857	13.838843055555555		2.8725341226190478E7	3.392815285714286E7	3.2228287845238093E7	3.025272276190476E7	3.2173247934523802E7	3.4119155666666664E7	3.088849055952381E7	3.3545737113095235E7	3.1496183916666664E7	2.9948684589285713E7	3.3350500345238097E7	3.3608860684523806E7
192	1047.7348225911458	1.4152236111111112		2.8650910001488093E7	3.0624524779017854E7	2.728089277752976E7	2.9144130857142854E7	2.9087712168898806E7	2.921174308333333E7	2.8656352061011903E7	2.9308073589285716E7	2.8566684244047616E7	3.0035811413690474E7	2.900235258928571E7	2.859153169940476E7
193	908.8543193958425	15.366326388888888		2.8643995035714284E7	2.9131235053571425E7	2.859396257142857E7	3.8678392E7	2.8234229785714284E7	2.8295487035714284E7	2.8885231803571425E7	3040527.75	2.7306675964285713E7	2.6339046083333336E7	2.8234121607142854E7	2.7100989619047616E7
194	974.9102300008138	15.047668055555555		2.8439042904761903E7	2.7294883666666664E7	2.8097480785714284E7	2.8443244333333332E7	2.6523091714285713E7	2.7386448666666664E7	2.684945057142857E7	2.7694432619047616E7	2.635715785714286E7	2.558446128571428E7	2.6039237619047616E7	2.5586099619047616E7
195	705.5912653605143	6.59598611111111		2.8229656857142854E7	2.695436404761905E7	2.732115271428571E7	2.9249743904761903E7	2.920083719047619E7	3.0761824142857138E7	2.7209482690476187E7	3.2974187619047623E7	2.9627115714285716E7	3.1015020285714284E7	3.079828873809523E7	3.0539034333333332E7
196	834.7548039754232	13.792970833333335		2.743648571428571E7	2.8225750333333332E7	2.7834262666666668E7	2.777395733333333E7	2.709333380952381E7	2.7248388761904757E7	2.8212012285714284E7	2.781229695238095E7	2.829793085714286E7	2.7389500476190474E7	2.7322476333333332E7	2.731210695238095E7
197	718.5751724243164	7.908626388888888		2.6952715404761907E7	2.5833826166666668E7	2.586800904761904E7	2.5436675333333332E7	2.7286538595238093E7	2.6308643464285713E7	2.737195044047619E7	2.7048345351190478E7	2.6738539940476187E7	2.6958521845238093E7	2.6923231732142854E7	2.6172802166666668E7
198	708.5126520792643	7.222386111111111		2.6558507904761907E7	2.5580246714285713E7	2.3597263809523806E7	8745461.190476188	2.3374705476190474E7	1.9923650857142854E7	2.936807485714286E7	2.3556761380952377E7	1.9753928095238097E7	1.8586724904761907E7	2.0398651333333332E7	1.7738066095238093E7
199	934.8786208888124	15.630761111111113		2.644432416666666E7	3.6450736E7	4.0112484E7	2.5778532857142854E7	2.4697153369047616E7	2.4452615488095235E7	2.5074435619047616E7	2.4956263809523806E7	2.480069086904762E7	3.4751052E7	3.9191064E7	2.538305711904762E7
200	764.5441131591797	7.839590277777778		2.5951337773809522E7	2.5922234666666668E7	2.5480828160714284E7	2.4634250523809522E7	2.5145696595238093E7	2.502605332738095E7	2.852097420238095E7	2.7834997500000004E7	2.260342854166666E7	2.247643521428571E7	2.489382335119047E7	2.204702404761905E7
201	877.7253799438477	13.609125		2.593073985714286E7	2.7063895428571425E7	2.5187911E7	2.5237835476190474E7	2.6995466952380948E7	2.6795328857142854E7	2.5790835428571425E7	2.7558652952380948E7	2.673452185714286E7	2.7276308095238093E7	2.5764129E7	2.608641119047619E7
202	688.6029408772787	12.775943055555556		2.5637134505952377E7	2.554624692261905E7	3.020717045238095E7	2.8676275910714287E7	2.521481676190476E7	3.033878573809524E7	2.543314488690476E7	2.6226373244047616E7	2.6369961226190474E7	2.5581739571428567E7	2.4914486404761903E7	2.4274538023809522E7
203	772.6209665934244	8.3890125		2.520646264285714E7	2.4378430285714284E7	2.4335620904761903E7	2.5431751023809522E7	2.4848407333333332E7	2.5598375999999996E7	2.6529055333333332E7	2.554414028571428E7	2.5424942523809522E7	2.5279695976190478E7	2.517695576190476E7	2.5402928666666664E7
204	478.3893305460612	14.893934722222221		2.4931863047619045E7	2.4317899904761903E7	2.4537884761904757E7	2.5352211714285713E7	2.4873199047619045E7	2.479392285714286E7	2.3736537523809522E7	2.3606767333333332E7	2.4951832666666664E7	2.4347822666666664E7	2.402242723809524E7	2.507193695238095E7
205	764.6764729817709	12.12965		2.456286371428571E7	2.4487800523809522E7	2.507775585714286E7	2.5996202285714287E7	2.380310514285714E7	2.4768250571428567E7	2.5010643809523806E7	2.3876093714285713E7	2.470207114285714E7	2.4589241761904757E7	2.4641433523809526E7	2.4280513428571425E7
206	744.5545196533203	8.004188888888889		2.453705054761905E7	2.460213188095238E7	2.272294857142857E7	2.4736156666666668E7	2.4077213785714287E7	2.321810110714286E7	2.4315503047619045E7	2.4653712404761903E7	2.5266755499999996E7	2.414385442857143E7	2.4285104095238093E7	2.355143561904762E7
207	880.7174402872721	12.438669444444443		2.4443713499999996E7	2.4591410369047616E7	2.347800523809524E7	2.413447019940476E7	2.3507531999999996E7	2.3556278345238093E7	2.334833245238095E7	2.3118698880952377E7	2.3063934089285713E7	2.3528555642857138E7	2.3877024297619045E7	2.2755791654761903E7
208	916.8334401448568	13.486977777777776		2.4438012976190474E7	2.418243630952381E7	2.572934164285714E7	2.658160819047619E7	2.483063623809524E7	2.5850405749999996E7	2.4277937630952377E7	2.4442570464285713E7	2.503989935714286E7	2.3862463785714284E7	2.4797117238095235E7	2.5205780761904757E7
209	594.655019124349	15.395451388888889		2.378242514285714E7	2.3729823476190478E7	2.3319133333333332E7	2.3313487714285713E7	2.417490180952381E7	2.3894927452380955E7	2.271258442857143E7	2.3840567904761907E7	2.394926026190476E7	2.3836814523809526E7	2.3958832333333332E7	2.363825880952381E7
210	560.3683344523112	1.6991402777777778		2.3578864476190478E7	2.3471248476190478E7	2.3087226523809526E7	2.3972972148809522E7	2.3573438678571425E7	2.475811498809524E7	2.276046475E7	2.3247064238095235E7	2.425047317857142E7	2.3344279083333332E7	2.3493886910714284E7	2.4365872125000004E7
211	482.52996190388996	13.339581944444445		2.351330225E7	2.410136507738095E7	2.3917911416666664E7	2.3631868476190478E7	2.4287996440476187E7	2.3303112845238093E7	2.498683223809524E7	2.421719236904762E7	2.455994026190476E7	2.4476317648809522E7	2.463898285714286E7	2.4960702833333332E7
212	473.31811995108063	2.4959055555555554		2.3272556904761903E7	2.401658419047619E7	2.3484599642857146E7	2.4865922428571425E7	2.635751492857143E7	2.9783174E7	2.2913102904761907E7	2.7779772E7	2.5723293E7	2.578075954761905E7	2.6022168535714284E7	2.6767362523809522E7
213	770.6059519449869	8.198940277777778		2.325732664285714E7	2.3617212095238093E7	2.396130145238095E7	2.4666153119047616E7	2.411038057142857E7	2.439742611904762E7	2.4972644595238093E7	2.454492092857143E7	2.5893236023809522E7	2.3528861785714284E7	2.4549666833333336E7	2.489682061904762E7
214	579.5350341796875	7.97195138888889		2.324011207142857E7	2.3200680738095235E7	2.186210580952381E7	2.169740351190476E7	2.5590322047619045E7	2.634920503571428E7	2.451890892857143E7	2.4319565559523806E7	2.7057499416666668E7	2.4894484166666668E7	2.598750226190476E7	2.449385511904762E7
215	950.9099375406901	15.238523611111113		2.307182976190476E7	2.1402008166666664E7	2.2602506523809522E7	2.2899570761904757E7	2.1315065523809526E7	2.141452447619047E7	2.1138384238095235E7	2.2112863095238097E7	2.1579980476190474E7	2.1872911809523806E7	2.1197967785714287E7	2.117265404761905E7
216	700.6275863647461	12.9833625		2.301498644345238E7	1.767565044940476E7	2.4707840619047612E7	2.5387344098214284E7	1.6303079035714284E7	1.570927114285714E7	1.876462352380952E7	1.6336439559523808E7	1.511036614732143E7	1.526167012202381E7	1.6425062580357144E7	1.5372814125E7
217	510.56115595499676	13.46622361111111		2.2911748333333332E7	2.3633377654761903E7	2.2260273285714284E7	2.225776507142857E7	2.413123783333333E7	2.3971545952380948E7	2.451265130952381E7	2.240994847619047E7	2.3798292785714287E7	2.4681927761904757E7	2.463071023809524E7	2.4235170023809522E7
218	664.6031239827474	13.166973611111112		2.287539769047619E7	2.1806050976190478E7	2.4580813059523806E7	2.663917260714286E7	2.5671152976190478E7	2.444703871428571E7	2.2680993970238093E7	2.432240776190476E7	2.6199548976190474E7	2.3341056583333332E7	2.48434845E7	2.325436469047619E7
219	538.5924631754557	14.28666111111111		2.2746915714285713E7	2.2481988333333332E7	2.2823525333333332E7	2.1803907523809522E7	2.1803620809523806E7	2.2727625428571425E7	2.192592595238095E7	2.222260176190476E7	2.1943412238095235E7	2.314682414285714E7	2.281296119047619E7	2.1667894904761907E7
220	958.8789291381836	15.395451388888889		2.2443150642857138E7	2.1085857476190474E7	2.1291691238095235E7	2.1746290738095235E7	2.134537819047619E7	2.0706917333333332E7	2.1373096095238097E7	2.1141552738095235E7	2.0941723809523806E7	2.0789079642857138E7	2.1507586904761903E7	2.0112869095238093E7
221	966.8478164672852	13.06275		2.234171307142857E7	2.2296487833333332E7	2.24892135E7	2.273213780952381E7	2.1809325047619045E7	2.2275658047619045E7	2.168001452380952E7	2.2052473404761903E7	2.2617693666666664E7	2.1864407583333332E7	2.191167661904762E7	2.1222591380952377E7
222	496.54540125528973	13.46622361111111		2.208370104761905E7	2.264937919047619E7	2.1160296714285713E7	2.1409858E7	2.2050479476190478E7	2.262486685714286E7	2.2995646523809522E7	2.1983060142857146E7	2.2640904285714284E7	2.287364219047619E7	2.2734686428571425E7	2.2302697904761907E7
223	568.3392181396484	0.6604249999999999		2.2036602059523806E7	2.213245501190476E7	2.1352112333333332E7	2.1417119011904757E7	2.317960419047619E7	2.4201709714285713E7	2.2389552785714284E7	2.2961549059523806E7	2.3523981345238093E7	2.2756612619047616E7	2.3717579476190474E7	2.2572159309523802E7
224	714.6186955769857	13.03635		2.1978639910714284E7	2.1413859529761903E7	2.2702993107142854E7	2.273602516071428E7	2.2409712473214287E7	2.200046176488095E7	2.0273515086309522E7	2.0411920678571425E7	2.228876813095238E7	2.0875048833333332E7	2.0686566700892854E7	1.915975292857143E7
225	1017.6870524088541	0.9847624999999999		2.1920784357142854E7	2.3578208023809526E7	2.166946126190476E7	2.1910187166666668E7	2.1328536904761903E7	2.2833940428571425E7	2.223511438095238E7	2.1662732833333332E7	2.0319329833333336E7	2.0824105404761903E7	2.0815651857142854E7	2.1330708404761903E7
226	724.5286865234375	7.142273611111111		2.188262620238095E7	2.2000845321428567E7	2.0652889220238093E7	2.3272516595238093E7	2.1695516452380955E7	2.279884430952381E7	2.1241502880952377E7	2.2223237214285713E7	2.0740993238095235E7	2.1594425833333336E7	2.1946754023809522E7	2.1683279904761907E7
227	412.4513804117839	10.392404166666667		2.1878212404761907E7	2.2686416285714284E7	2.17074065E7	2.6199389523809522E7	2.4181676595238097E7	2.5075657761904765E7	2.1545106107142854E7	2.424836954761905E7	2.4168735738095235E7	2.3669867499999996E7	2.47342044047619E7	2.3421396571428575E7
228	838.7865244547526	14.821898611111111		2.1661557595238097E7	2.1904514476190474E7	2.2173955714285713E7	2.305436680952381E7	2.3095934714285713E7	2.2678540333333332E7	2.1693419047619045E7	2.2745378142857146E7	2.256592942857143E7	2.1848623142857138E7	2.2433833095238093E7	2.19086879047619E7
229	812.615952371668	8.370766666666666		2.1404940666666664E7	2.1236748047619045E7	2.1360533238095235E7	2.3854998E7	2.138643204761905E7	2.2528076238095235E7	2.198448880952381E7	2.2175299857142854E7	2.1598305095238097E7	2.2417011666666664E7	2.200214161904762E7	2.6544942E7
230	976.9256591796875	15.379795833333333		2.1331456571428567E7	2.148497988095238E7	2.157449748809524E7	2.2095413619047616E7	2.031262386904762E7	2.1562421125E7	2.1681643904761903E7	2.1519790273809522E7	2.056622851190476E7	1.9835919190476187E7	2.0404463964285713E7	2.0364178601190474E7
231	369.3516387939453	14.950622222222222		2.1180132976190478E7	2.188849175E7	2.2260505642857146E7	2.1234794708333332E7	2.0946643273809522E7	2.022695250595238E7	2.1564325095238097E7	2.0285858839285713E7	2.121916995238095E7	2.1302723845238097E7	2.1095042773809522E7	2.0517237345238093E7
232	799.6687750922309	9.017522222222222		2.101874973809524E7	2.136731764285714E7	2.5372028E7	2.4087481238095235E7	2.0408958857142854E7	2.125759882142857E7	2.7380898E7	1.9596296232142854E7	6.8282032E7	2.4385376E7	2.456551E7	2.0566981464285713E7
233	488.4047480896636	0.3479818181818181		2.085572378515625E7	3.1446958E7	4.2507216E7	2.6045432E7	4.6065268E7	3.6419804E7	3.5337924E7	2.2569274315104164E7	0	4.1051592E7	1.9614071009300593E7	1.900121899990699E7
234	574.4382629394531	2.4932805555555557		2.0795895464285716E7	2.0170383714285713E7	1.975753117857143E7	1.888538273809524E7	2.096991082142857E7	2.0827388880952377E7	1.999676894047619E7	2.156472180952381E7	1.9777942821428567E7	1.985460899702381E7	2.008707039285714E7	2.051266306547619E7
235	518.3758850097656	2.4932805555555557		2.058462964285714E7	2.0727277190476194E7	1.898455088095238E7	7773991.619047619	2.0631118226190474E7	1.702371573809524E7	2.097440311904762E7	2.06308235E7	1.748731220238095E7	1.691522280357143E7	1.7253267726190474E7	1.593496526785714E7
236	727.5754057868288	5.143083333333333		2.054967004761905E7	1.9925738095238093E7	1.9052819714285713E7	2.0791784E7	2.0078164E7	2.1153352E7	2.134029E7	2.0716048E7	0	2.0517046E7	1.994385E7	2.0756694E7
237	878.6988271077474	10.120144444444444		2.0533713538690474E7	2.133377576488095E7	2.0819057476190474E7	2.3753652702380955E7	2.169883436607143E7	2.171750101190476E7	2.1709836041666664E7	2.2878372095238093E7	2.2793479851190474E7	2.3550192717261903E7	2.1899148583333332E7	2.286154548511905E7
238	908.8633626302084	15.6391625		2.022414118452381E7	1.964116345238095E7	1.8584023154761903E7	1.9517840994047616E7	1.865891695238095E7	1.8321306467261907E7	1.8679243404761903E7	1.8722824107142854E7	1.8685412398809526E7	1.9825808654761907E7	1.9412925988095235E7	1.8971014613095235E7
239	944.7682703443795	12.624993939393939		2.0114820666666668E7	2.179637E7	2.086836454761905E7	2.3564188E7	2.1563914E7	2.043805861904762E7	2.1299689333333332E7	2.0439764E7	0	2.0879661571428567E7	1.9965778809523806E7	2.0866128999999996E7
240	918.8479563395182	13.983872222222223		1.9841862928571425E7	1.9642865297619045E7	2.181091788690476E7	2.021731863988095E7	1.9569155041666668E7	2.029855568154762E7	1.9619215401785716E7	1.9852131565476187E7	1.9376685586309522E7	1.8556957285714284E7	1.9782712476190474E7	1.908622407142857E7
241	961.8955562090632	15.461893939393939		1.9827383892857138E7	2231594.75	2133682.75	2168536.75	2224161.5	1.883913101190476E7	2252091.5	0	1.9187189511904757E7	2237841.25	2334188.75	2129580.75
242	970.8781204223633	14.189225		1.9803470404761907E7	2.0120192666666664E7	2.131337811904762E7	2.047749873809524E7	1.932515829761905E7	1.9944224976190474E7	1.95015265E7	1.956093723809524E7	1.9740667023809522E7	1.8488520666666664E7	1.962535485714286E7	1.8661787976190478E7
243	880.5908253987631	6.929502777777778		1.9685562297619045E7	1.9504399035714287E7	1.892303538095238E7	1.919929911904762E7	1.8495195083333332E7	1.8236517214285713E7	1.9596106416666664E7	1.863875980952381E7	1.7642231726190474E7	1.7373341857142854E7	1.7931449023809522E7	1.782907725E7
244	972.8945337931315	14.679533333333332		1.9679354476190478E7	1.9471586666666664E7	1.974806338095238E7	1.989939657142857E7	1.7541505476190474E7	1.8058771904761903E7	1.8124115095238093E7	1.8191851523809522E7	1.890106557142857E7	1.869628614285714E7	1.882694376190476E7	1.868226476190476E7
245	809.653668721517	7.612883333333333		1.957373807142857E7	2.1008832249999996E7	2.110360714285714E7	2.0413441404761903E7	2.1125837880952384E7	2.2330277761904757E7	2.073628529761905E7	2.0450348595238093E7	2.0529320761904765E7	2.134715721428571E7	2.074250245238095E7	2.045892160714286E7
246	369.3516082763672	13.153956944444445		1.9123921690476187E7	1.869260333333333E7	1.9844042666666664E7	2.0838844595238093E7	2.2042104547619045E7	2.1219874166666664E7	2.0663179166666664E7	2.1526650047619045E7	2.14427919047619E7	2.0155326285714284E7	2.1795593023809522E7	2.0497217142857146E7
247	940.8322016398112	13.084545833333332		1.8687261095238093E7	1.8449107952380948E7	1.897337085714286E7	2.005767819047619E7	1.889192433333333E7	1.867470680952381E7	1.801740185714286E7	1.8534022523809522E7	1.905188042857143E7	1.880793819047619E7	1.8721416999999996E7	1.7834479476190474E7
248	796.584348042806	6.760063888888889		1.851328945238095E7	1.8557357904761903E7	1.7471554047619045E7	1.9297647761904757E7	1.9153742714285716E7	1.9708616785714287E7	1.7778997119047616E7	1.948973988095238E7	1.8936957E7	1.902030892857143E7	1.8732749476190474E7	1.8554079095238093E7
249	610.5412317911783	8.409851388888889		1.840985392857143E7	1.8474837976190474E7	1.9974895238095235E7	2.1721710214285713E7	2.1068060095238093E7	2.131814554761905E7	1.8166618761904765E7	2.0237335642857146E7	2.0768681595238093E7	1.9873572E7	2.025343454761905E7	2.0278872523809522E7
250	796.6185119628905	7.866670833333334		1.8371229214285713E7	2.1225148E7	2.295482E7	2.060787E7	1.866813030952381E7	1.930201835714286E7	1.899837626190476E7	1.9132844976190474E7	1.8875847666666668E7	1.8605834499999996E7	1.8939439833333332E7	1.8817083309523806E7
251	822.6361948649088	8.165930555555555		1.8179345476190474E7	1.8491701142857138E7	1.828422373809524E7	1.892116976190476E7	1.921241626190476E7	1.9610111785714284E7	1.8785076547619045E7	1.9033897166666668E7	1.9635765333333336E7	1.8185110595238093E7	1.85983725E7	1.890058585714286E7
252	638.5720520019531	9.322002777777778		1.817375467857143E7	1.7684393714285713E7	1.8677035214285713E7	2.0420513333333332E7	1.841190834523809E7	1.9165486904761903E7	1.8213788023809522E7	1.8508612880952384E7	1.872635630952381E7	1.8734355535714284E7	1.9407420702380948E7	1.8009602041666668E7
253	879.7405370076498	14.095581944444445		1.803014695238095E7	1.7154883095238097E7	1.7929295714285713E7	1.8176176238095235E7	1.8110635714285713E7	1.8403248476190478E7	1.830149495238095E7	1.7854569333333332E7	1.8051307142857146E7	1.85936099047619E7	1.9266170095238093E7	1.936454885714286E7
254	482.324462890625	0.7588416666666666		1.793047330952381E7	1.9600080904761903E7	1.837812183333333E7	1.7782239833333332E7	1.981339901190476E7	2.034675885714286E7	1.9484916678571425E7	1.9917529476190474E7	1.9493918071428567E7	1.997111414285714E7	1.9436807119047616E7	2.030714861904762E7
255	790.6920878092448	12.159168055555556		1.79177275E7	1.8094722583333332E7	1.8427024476190474E7	1.9094832976190478E7	1.7813447666666668E7	1.8637422869047616E7	1.867235395238095E7	1.8202035571428575E7	1.8521132285714284E7	1.8274972666666664E7	1.8180482238095235E7	1.8596398565476194E7
256	552.6081110636393	14.898937499999997		1.7612123785714284E7	1.7760734095238093E7	1.658453611904762E7	1.716148207142857E7	1.823068464285714E7	1.7644743619047616E7	1.7938509619047616E7	1.7317803095238093E7	1.7779658571428567E7	1.789622838095238E7	1.749073145238095E7	1.7773291095238097E7
257	892.8320541381836	15.203949999999999		1.7376223666666664E7	1.8504067833333332E7	1.8012526904761903E7	1.855192538095238E7	1.745366023809524E7	1.7667110857142854E7	1.8360609214285713E7	1.7993140904761903E7	1.8086644142857138E7	1.764377976190476E7	1.7876463666666668E7	1.8249527619047616E7
258	491.39483133951825	0.40278055555555553		1.734763835714286E7	1.793860436904762E7	1.8077345598958336E7	1.7295593273809522E7	1.9097804619047616E7	1.8665360342261903E7	1.874303530357143E7	1.9378325404761907E7	1.900063738095238E7	1.985491754761905E7	1.864251051785714E7	1.8737077464285713E7
259	774.8804117838541	13.505529166666667		1.7325977776785713E7	1.785263150892857E7	1.689520074702381E7	1.709779838392857E7	1.7336264318452384E7	1.7422566377976187E7	1.8906525374999996E7	1.7773423494047616E7	1.6377800416666666E7	1.6898701119047616E7	1.710728119047619E7	1.793815223809524E7
260	652.6717402140299	8.847419444444444		1.729754219047619E7	1.6859153166666664E7	1.7299344809523806E7	1.7698396857142854E7	1.6431034547619047E7	1.6740421035714284E7	1.5396864136904761E7	1.6414457238095237E7	1.6451628714285713E7	1.6546435583333334E7	1.6233403845238095E7	1.640132969642857E7
261	830.9423548380533	14.6660625		1.7136860869047616E7	1.759970859375E7	1.763122793452381E7	1.737902307142857E7	1.7829401654761903E7	1.8141251919642854E7	1.8236187883928567E7	1.781781694047619E7	1.8119151803571425E7	1.8223732416666668E7	1.7171888507440478E7	1.8341772261904765E7
262	532.3368250528971	1.175273611111111		1.6948665095238093E7	1.7367203952380955E7	1.686687945238095E7	1.7820672309523806E7	1.7704786952380948E7	1.8206147190476194E7	1.7432182619047616E7	1.773388130952381E7	1.7449388964285716E7	1.7390897095238093E7	1.7952876833333332E7	1.8410112690476187E7
263	301.28094504652046	0.2989458333333334		1.6891934223214287E7	3.1599156E7	1.8396776E7	2.947312E7	1.076729335235305E7	8339592.119977677	1.3818645766183035E7	3.1720406E7	9467765.98674665	1.6322271538550967E7	1.6689629796037946E7	9086205.646484375
264	680.4500410358695	4.002048484848484		1.681316438095238E7	1.691379619047619E7	1.743782080952381E7	1.7502326E7	1.8214298E7	1.8063822E7	1.7005432928571425E7	1.8475502E7	0	1.7273386E7	1.8520442E7	1.739482E7
265	482.3610127766927	1.1389347222222224		1.6635517833333332E7	1.6896149547619045E7	1.6337467392857142E7	1.7035443404761903E7	1.78257635E7	1.8669962476190474E7	1.7070316714285716E7	1.779982760714286E7	1.815934231547619E7	1.9051501403273806E7	1.8879614535714284E7	1.862881264285714E7
266	751.5108139481207	0.39023888888888897		1.659102808035714E7	2.1240132E7	1.8481126E7	1.555572721130952E7	1.8415334454613097E7	2.1367992E7	2.0130748E7	1.9092396776785713E7	1.881721446130952E7	1.864301703125E7	1.781558063095238E7	2.0404591984375004E7
267	914.8166580200195	12.942969444444445		1.6557205E7	1.6038416261904761E7	1.7033863E7	1.6574837E7	1.608897730952381E7	1.6453872809523806E7	1.5699577809523806E7	1.6860168404761903E7	1.6168147666666666E7	1.5370440238095239E7	1.6019684857142856E7	1.5683692809523808E7
268	738.661003112793	12.030325		1.6492978238095239E7	1.703460807142857E7	1.7082299166666664E7	1.7617044809523806E7	1.685803276190476E7	1.708279182142857E7	1.689336454761905E7	1.684066363095238E7	1.6701808809523806E7	1.6475378142857142E7	1.6571279571428569E7	1.6558159613095239E7
269	792.5894978841146	6.679252777777777		1.6491294857142856E7	1.5857987160714284E7	1.6415736011904761E7	1.863347042857143E7	1.6551860068452377E7	1.6251130169642856E7	1.6286735047619049E7	1.685148879761905E7	1.7516604624999996E7	1.7267736630952377E7	1.688870255952381E7	1.603625563392857E7
270	918.7534051108192	12.366458333333332		1.6370570095238095E7	1.6680309904761905E7	1.5907407238095239E7	1.63596465E7	1.5985448809523806E7	1.6381864821428569E7	1.6677673E7	1.629500957142857E7	1.6063248523809522E7	1.589216557142857E7	1.653415857142857E7	1.5727722904761905E7
271	490.344534556071	2.4932805555555557		1.6031575404761903E7	1.5175219464285715E7	1.5864680845238095E7	1.7500787047619045E7	1.4500324964285715E7	1.4923862976190476E7	1.4040217416666666E7	1.5184357380952379E7	1.4439368309523808E7	1.4129063175595237E7	1.4864984999999998E7	1.4839929711309522E7
272	881.7563934326172	14.527790277777775		1.5867858702380951E7	1.5890978666666664E7	1.5876592892857144E7	1.6254706119047618E7	1.6367715678571427E7	1.6675499916666666E7	1.605682680952381E7	1.6345114071428573E7	1.7266771833333332E7	1.644383138095238E7	1.6276284071428569E7	1.6479163380952377E7
273	950.8157653808594	13.90101527777778		1.5788557666666666E7	1.6225896857142858E7	1.538306119047619E7	1.5941824904761903E7	1.476475438095238E7	1.4782098523809522E7	1.5907914857142856E7	1.593900176190476E7	1.5562801714285715E7	1.5710363571428573E7	1.5459072285714284E7	1.5380114904761903E7
274	612.5562998453776	9.271325		1.558982362797619E7	1.6448390214285715E7	1.7279655726190474E7	1.899718938095238E7	1.7117974857142854E7	1.752057625E7	1.4620377845238097E7	1.571008619047619E7	1.746710300595238E7	1.557309830952381E7	1.658355964285714E7	1.5427258976190474E7
275	537.5355212458858	7.646920833333333		1.5463309309523808E7	1.5743034886904761E7	1.5810492797619047E7	1.674949691666667E7	1.6735996351190476E7	1.712447179761905E7	1.4683927214285713E7	1.6247527657738091E7	2.247278E7	2.345765E7	1.675720994047619E7	2.3742688E7
276	398.43566004435223	10.060337500000001		1.5192211369047618E7	1.5073098892857142E7	1.5632364226190476E7	1.9747014333333332E7	1.5505524833333332E7	1.5987125654761905E7	1.5445922785714285E7	1.6207156476190476E7	1.5920624511904763E7	1.5831712333333332E7	1.6231097285714284E7	1.6132579916666664E7
277	542.3219223022461	0.7357777777777778		1.5060398630952379E7	1.6376971642857144E7	1.5840465809523808E7	1.6151548999999998E7	1.665837838095238E7	1.6763496095238095E7	1.6438864857142856E7	1.6418882999999998E7	1.613310033333333E7	1.6533273238095239E7	1.6129787142857144E7	1.712335057142857E7
278	888.8015619913737	12.845280555555554		1.4918310892857142E7	1.4653786494047618E7	1.5491949023809524E7	1.5229186214285715E7	1.465208538095238E7	1.5147432202380953E7	1.4151022904761905E7	1.4690405833333332E7	1.4685995464285715E7	1.4518288976190476E7	1.4420458404761907E7	1.4158252E7
279	745.6227493286133	7.963984722222224		1.4657226928571427E7	1.4606228023809522E7	1.466528752380952E7	1.4178891690476187E7	1.4822375559523808E7	1.5120212220238095E7	1.5112300119047618E7	1.4064663678571427E7	1.4692768761904763E7	1.4159371392857142E7	1.4529116369047618E7	1.409014942857143E7
280	617.5116882324219	9.2661125		1.461923711607143E7	1.4712978797619047E7	1.4756111261904761E7	1.5950828107142856E7	1.557396664285714E7	1.5499557392857142E7	1.4383166357142858E7	1.4375391452380951E7	1.5476689720238091E7	1.4799941642857142E7	1.548317594642857E7	1.5204551083333332E7
281	424.487606048584	3.331688888888889		1.4563613904761903E7	1.5347725809523806E7	1.512774171428571E7	1.5044794142857144E7	1.4211496785714284E7	1.4312490333333332E7	1.4576489261904761E7	1.4607085761904763E7	1.405912507142857E7	1.49344035E7	1.4287249476190474E7	1.483401926190476E7
282	478.3893686930339	13.234309722222221		1.440142830952381E7	1.5059458238095237E7	1.5199153523809522E7	1.603090257142857E7	1.5103395380952379E7	1.5354909761904761E7	1.4496402404761903E7	1.5459656857142856E7	1.5247712952380951E7	1.4792718404761903E7	1.5219735404761905E7	1.5135903690476192E7
283	270.31543731689453	0.8447388888888887		1.4377745190476188E7	1.3913885499999998E7	1.3918983401785715E7	1.3930064392857142E7	1.4380762312499998E7	1.5117862690476188E7	1.4602638395833332E7	1.4858071035714285E7	1.5148374297619047E7	1.5764922666666664E7	1.5387769083333334E7	1.548085986904762E7
284	850.6679763793945	9.188405555555555		1.4307199904761905E7	1.3826329440476188E7	1.3230947166666666E7	1.5404112738095239E7	1.5382655565476188E7	1.510737825595238E7	1.5326630571428569E7	1.548656388095238E7	1.4991376392857144E7	1.6014453220238095E7	1.449537275595238E7	1.4382873029761905E7
285	818.6041132609049	6.732270833333334		1.424196549404762E7	1.4033534535714284E7	1.3649181273809524E7	1.7208380261904765E7	1.4632621678571427E7	1.5038453928571425E7	1.318903075E7	1.4315059761904761E7	1.4904440142857142E7	1.4894040702380951E7	1.4372295476190476E7	1.4219977785714285E7
286	721.5071182250977	7.212387499999999		1.416046788095238E7	1.4131312273809522E7	1.3424358773809522E7	1.3599760630952379E7	1.4663662714285713E7	1.4470012226190474E7	1.5234653214285715E7	1.4644759285714284E7	1.3553959538690474E7	1.3176721E7	1.4467764309523812E7	1.420474676190476E7
287	869.8273655614812	15.2314		1.4130412434523808E7	1.87688E7	1.3456278145833334E7	1.4014799800595237E7	1.6063054E7	1.3553658154761903E7	1.878168E7	0	1.3496766505952379E7	1.3701955494047618E7	1.742054E7	1.348715649107143E7
288	890.8168869018555	13.456044444444446		1.4073827428571427E7	1.4035429095238095E7	1.4529025178571427E7	1.4716666249999998E7	1.366321663095238E7	1.3879760761904761E7	1.2949237916666666E7	1.343937388095238E7	1.403255225E7	1.3446764226190476E7	1.3953831476190476E7	1.3385895726190478E7
289	932.8578535996475	15.053206944444446		1.3901502666666666E7	1.4097885571428569E7	1.3876847E7	1.1523975E7	1.2664516E7	1.2828548999999998E7	1.4095148E7	1.3440128333333332E7	1.0969039E7	1.261967642857143E7	1.2605353976190474E7	1.25674E7
290	832.7392654418945	13.186356944444443		1.3866943333333334E7	1.3996769690476188E7	1.423302507142857E7	1.4270143499999998E7	1.4381729190476188E7	1.396857776190476E7	1.4435528142857142E7	1.4269236690476188E7	1.4122183952380951E7	1.417358652380952E7	1.392059138095238E7	1.4160549214285713E7
291	368.42507298787433	1.6673291666666665		1.3740645404761905E7	1.4201855857142854E7	1.3466623797619047E7	1.3425352785714282E7	1.4259420011904761E7	1.4480783095238095E7	1.4086832476190472E7	1.3889460678571427E7	1.479744130952381E7	1.4249023892857142E7	1.3610459238095239E7	1.4191861857142854E7
292	1039.6720530192058	0.7331791666666666		1.3641492349330356E7	1.4440540130952379E7	1.4107641360119047E7	1.3865351038690474E7	1.4335496147321425E7	1.4520963785714284E7	1.5096466491071427E7	1.4456274296130951E7	1.4131185278273808E7	1.4535138553571427E7	1.4312365497023806E7	1.4836486337797618E7
293	851.7096659342448	13.468819444444442		1.3629604428571427E7	1.3907372547619047E7	1.3417359333333334E7	1.4167880476190476E7	1.3747947309523812E7	1.4595258190476188E7	1.5146619583333332E7	1.4338523178571425E7	1.4028991488095237E7	1.4099608738095237E7	1.411020438095238E7	1.472875914285714E7
294	436.31665166219074	0.39282361111111114		1.361269700595238E7	1.348001678720238E7	1.3738164385416664E7	1.3102187122023808E7	1.2213935619047618E7	1.1435216570684524E7	1.3048734595238093E7	1.2571051369047618E7	1.125112099404762E7	1.060075026785714E7	1.1487178229166664E7	1.0970201032738095E7
295	518.3216196695963	0.8884055555555556		1.3595185023809524E7	1.3859149547619049E7	1.3246365047619049E7	1.3760941714285713E7	1.4070176857142858E7	1.3961030285714285E7	1.33248005E7	1.412077030952381E7	1.3667910928571427E7	1.4374679999999996E7	1.4666801714285716E7	1.5224897142857142E7
296	768.5540898640951	5.727320833333333		1.3510444077380951E7	1.3986317904761903E7	1.3765149154761903E7	1.457398155952381E7	1.4306004380952379E7	1.452144369047619E7	1.4895101380952379E7	1.3853910523809524E7	1.5833473988095237E7	1.5469968666666668E7	1.495533736904762E7	1.496753020238095E7
297	1019.7022857666016	1.170075		1.3492086181547618E7	1.3877178626488095E7	1.3375545291666666E7	1.3720579376488095E7	1.3464612549107142E7	1.4689263924107142E7	1.3324120964285713E7	1.440501147767857E7	1.426968472172619E7	1.4528096895833332E7	1.4753893422619045E7	1.4618175805059524E7
298	875.7096633911133	13.137686111111114		1.3434159476190478E7	1.3967277476190474E7	1.3316627761904761E7	1.3102264238095239E7	1.3165012428571427E7	1.3167301904761903E7	1.3834374904761903E7	1.3080296714285713E7	1.271520280952381E7	1.3328824523809522E7	1.312097676190476E7	1.3727799666666666E7
299	962.9088476816813	15.832856944444444		1.3298782E7	1.2633269583333332E7	1.4025598422619049E7	1.3594051985119047E7	1.2999229404761905E7	1.3020823318452382E7	1.2400304226190476E7	1.3443176619047618E7	1.2803100886904761E7	2.0820802E7	1.3189947499999998E7	1.246194011904762E7
300	903.7395197550455	13.61965		1.3264433261904763E7	1.3739140904761903E7	1.2899652857142856E7	1.2872345214285713E7	1.3058864523809524E7	1.346978569047619E7	1.3439736714285713E7	1.394198257142857E7	1.4078564333333332E7	1.4134418142857142E7	1.3772240095238095E7	1.3462046761904761E7
301	800.6150131225586	8.28221388888889		1.324919142857143E7	1.2672989809523808E7	1.3099458214285716E7	1.2576989773809524E7	1.3128471119047618E7	1.3420842880952377E7	1.2519478809523808E7	1.3030244833333332E7	1.2457419238095237E7	1.3043422547619045E7	1.3108037357142858E7	1.2951801654761907E7
302	677.558967044726	5.205212121212122		1.3140679440476188E7	1.398109794642857E7	1.3170674214285715E7	1.4051157E7	1.4314001E7	1.440741E7	1.3857877E7	1.4166392E7	0	1.3531898E7	1.3612919E7	1.3789122E7
303	884.7697881062826	13.289786111111113		1.313924655952381E7	1.3093781738095239E7	1.3096289547619045E7	1.3461109672619047E7	1.2866054666666668E7	1.3496559642857142E7	1.3415352892857142E7	1.347551007142857E7	1.3646463404761901E7	1.3202061238095239E7	1.304072925E7	1.3005864922619045E7
304	903.7406692504883	13.892798611111111		1.303613175297619E7	1.3464819303571427E7	1.2885524928571427E7	1.2764808809523808E7	1.3164059928571427E7	1.3121162238095239E7	1.3143565119047618E7	1.3945458333333332E7	1.3562692089285713E7	1.469912074404762E7	1.3825291928571427E7	1.347382063095238E7
305	968.8637440999349	13.586147222222223		1.3010739976190476E7	1.3460936404761905E7	1.3956539285714285E7	1.444704082142857E7	1.2824659720238095E7	1.3366509345238095E7	1.329119196428571E7	1.3677774892857142E7	1.3079546285714284E7	1.3504691488095239E7	1.3668148880952379E7	1.2876635833333334E7
306	962.9096018473307	15.068625000000003		1.2881641464285713E7	1.161238176190476E7	1.2741682190476188E7	1.2856164999999998E7	1.1823496988095237E7	1.2334175607142856E7	1.1914678095238093E7	1.1822433095238093E7	1.1957597333333334E7	1.1412671476190474E7	1.162522561904762E7	1.1029004095238093E7
307	384.42009353637695	9.188405555555555		1.281311307142857E7	1.264374213095238E7	1.244556281845238E7	1.3754821380952379E7	1.3422958470238095E7	1.3591877017857142E7	1.3239037273809522E7	1.3327537583333334E7	1.3243772178571427E7	1.3990377595238095E7	1.3130744196428573E7	1.3078576166666668E7
308	871.7715199788412	15.238523611111113		1.272590645238095E7	1.285005631547619E7	1.2655518404761905E7	1.3571098166666666E7	1.2988929470238095E7	1.288206468452381E7	1.250252744642857E7	1.3374073270833334E7	1.313123669642857E7	1.2666328732142856E7	1.2625337827380951E7	1.31765089375E7
309	901.7243321736654	13.073836111111111		1.2719646726190476E7	1.2706736107142854E7	1.2120037357142856E7	1.2051104642857144E7	1.2547498095238093E7	1.2160771642857142E7	1.2719993285714285E7	1.2202801035714285E7	1.239476542857143E7	1.2180059238095237E7	1.2605491904761903E7	1.2567966714285713E7
310	934.8729756673177	15.372625		1.2719222922619045E7	1.3520887226190476E7	1.3952019E7	1.2540285E7	1.3441083E7	1.3163497E7	1.3915755E7	0	0	1.3088668E7	1.3106182E7	1.3160127E7
311	810.7548522949219	14.284059722222223		1.2693544404761903E7	1.2631504476190474E7	1.2768071428571427E7	1.2837131880952379E7	1.258539607142857E7	1.2731771857142856E7	1.2974349309523808E7	1.2324023119047618E7	1.2450545404761903E7	1.2755296619047618E7	1.2713530809523808E7	1.2491299023809524E7
312	960.8944549560547	14.795830555555556		1.2547045666666664E7	1.2167298904761903E7	1.2703780904761903E7	1.3334283714285713E7	1.2535168523809524E7	1.2873235666666668E7	1.190398619047619E7	1.2919776999999998E7	1.2883587285714285E7	1.2663041952380951E7	1.3186934857142854E7	1.2555762666666666E7
313	454.4983215332031	11.697563888888888		1.2536976857142856E7	1.2877154535714284E7	1.290223830952381E7	1.2995910011904761E7	1.3174370595238093E7	1.3456958738095237E7	1.3516935357142856E7	1.4149110488095237E7	1.3260308261904761E7	1.3327172166666668E7	1.3179044476190476E7	1.365600645238095E7
314	712.645144144694	12.005283333333333		1.251052675E7	1.2724388086309524E7	1.2884009410714284E7	1.3494229279761905E7	1.260494038095238E7	1.2862704973214285E7	1.2581021622023808E7	1.2735677333333334E7	1.3263327E7	1.2902908714285715E7	1.3034963124999998E7	1.3091617547619049E7
315	894.8473943074545	15.508515277777777		1.2317083619047618E7	1.2404749976190474E7	1.2347802595238093E7	1.1987559333333334E7	1.178986970238095E7	1.207730601190476E7	1.2412320565476188E7	1.1925500744047618E7	1.1636612223214284E7	1.1434813184523808E7	1.1550552238095235E7	1.130141430952381E7
316	835.6650238037109	9.507595833333333		1.2269761824404763E7	1.3384509616071427E7	1.2532032041666666E7	1.3825728464285713E7	1.257534046279762E7	1.2778725732142856E7	1.2901355467261903E7	1.3452366479166666E7	1.3525080023809522E7	1.3950156229166666E7	1.2670980407738095E7	1.342389990625E7
317	449.3482716878255	0.37759861111111115		1.225273312016369E7	1.130375888095238E7	1.1862829851190476E7	1.158894988095238E7	1.2953616785714287E7	1.2319999654761901E7	1.262985587202381E7	1.261762897470238E7	1.2827150011904763E7	1.2591481892857144E7	1.208822544047619E7	1.249733907142857E7
318	532.4398244222006	7.24602361111111		1.2247512273809522E7	1.2818494607142856E7	1.2703825535714285E7	1.3249158642857142E7	1.3586339904761903E7	1.3372401999999998E7	1.2943408130952379E7	1.2988937464285713E7	1.4396156464285713E7	1.4212931333333332E7	1.3531065928571427E7	1.336450661904762E7
319	808.7392501831055	13.712172222222224		1.2235963142857142E7	1.1642131833333332E7	1.1526933476190476E7	1.2431481952380953E7	1.1742477999999998E7	1.1644006857142858E7	1.2048130833333332E7	1.1446023142857142E7	1.1843226499999998E7	1.133608207142857E7	1.1782602023809524E7	1.2250907642857142E7
320	840.643684387207	10.487355555555558		1.2214450845238093E7	1.2388311707589285E7	1.2216961867559524E7	1.4035478516369049E7	1.283713113392857E7	1.3167169809523808E7	1.2918372613095237E7	1.2629928988095237E7	1.3466176624255951E7	1.3281544086309522E7	1.3044261681547618E7	1.3193156375E7
321	804.5533803304037	5.039025		1.2162604261904761E7	1.2811320071428569E7	1.1906842095238093E7	1.2028379904761903E7	1.161487138095238E7	1.151373930952381E7	1.2163020428571427E7	1.1928670023809522E7	1.1521603404761905E7	1.1663322547619049E7	1.1509611190476188E7	1.1696953547619047E7
322	432.2377001444499	0.40536388888888886		1.2151656345238093E7	1.311969980357143E7	1.1606625095238095E7	4991620.678571429	1.3221214916666666E7	1.0125317061011905E7	1.377162132440476E7	1.2134569773809522E7	1.0457071511904761E7	1.0369247047619047E7	1.0653097964285713E7	9216810.994047618
323	643.5271326700846	9.3272375		1.2052394619047616E7	1.2304391440476188E7	1.1895527154761903E7	1.321082764285714E7	1.3257395476190476E7	1.329510392857143E7	1.2832563523809524E7	1.2965569547619049E7	1.3017559440476188E7	1.3413869916666664E7	1.333266794047619E7	1.3114811666666666E7
324	622.686279296875	15.46628611111111		1.1994554285714285E7	1.2233118095238093E7	1.2528992476190474E7	1.228523011904762E7	1.2285804023809524E7	1.2436886023809522E7	1.2295166166666664E7	1.2437745928571427E7	1.2608538595238093E7	1.2398283023809524E7	1.2245298404761903E7	1.2159865976190474E7
325	580.639394124349	15.016322222222222		1.198233942857143E7	1.2431053928571427E7	1.1833869857142856E7	1.2207771523809522E7	1.2813909904761903E7	1.3157096857142856E7	1.2359590095238093E7	1.2815700714285713E7	1.2461671119047618E7	1.3173401238095237E7	1.2563990119047618E7	1.3209592023809522E7
326	502.4591865539551	0.6656152777777777		1.1975008468749998E7	1.2025237773809524E7	1.2060198839285715E7	1.2390073678571427E7	1.285345522172619E7	1.2819657688988095E7	1.292718832738095E7	1.2657631345238093E7	1.2383509428571427E7	1.239823045014881E7	1.2422860025297618E7	1.3023905172619047E7
327	538.3869784089173	1.8927694444444445		1.1933036190476188E7	1.2517942619047618E7	1.2116256095238095E7	1.3372024380952379E7	1.395736457142857E7	1.4577365285714284E7	1.2459730476190478E7	1.3442128380952382E7	1.3989977190476188E7	1.9620964E7	1.3876639690476188E7	1.457982388095238E7
328	615.4959004720052	8.3890125		1.193239801190476E7	1.2042950607142856E7	1.2012698997023808E7	1.3533446889880953E7	1.2786199523809524E7	1.3496070967261903E7	1.207047725595238E7	1.2341055720238095E7	1.3620826321428573E7	1.2987677011904761E7	1.2984461523809524E7	1.3851608674107144E7
329	495.44065856933594	4.248772222222222		1.189352632142857E7	1.3038096023809522E7	1.1654015380952382E7	1.1233239749999998E7	1.4446388333333332E7	1.4398856976190476E7	1.2915232523809524E7	1.456351588095238E7	1.3802182047619045E7	1.4163263285714285E7	1.3948207642857144E7	1.3836643976190476E7
330	774.5643717447916	5.224252777777778		1.1876720261904761E7	1.245787186904762E7	1.1556320732142854E7	1.224666663095238E7	1.289553274404762E7	1.2918768726190476E7	1.2463373464285715E7	1.2367099154761903E7	1.2425103202380951E7	1.1991054125E7	1.2508310702380951E7	1.2337582023809524E7
331	862.7860234578451	12.814086111111111		1.1848098357142854E7	1.2241160333333334E7	1.2302693190476188E7	1.292779238095238E7	1.1713255785714285E7	1.2106048642857144E7	1.1496780738095239E7	1.2155405714285713E7	1.2024420976190474E7	1.1860113809523808E7	1.2049639714285715E7	1.1555118928571425E7
332	578.6600799560547	9.720747222222224		1.1788385357142856E7	1.1767037392857142E7	1.1393365273809522E7	1.1481347845238093E7	1.1652974607142856E7	1.1387238738095237E7	1.1856257309523808E7	1.1482172738095237E7	1.1706991130952379E7	1.1967879357142856E7	1.1325940380952379E7	1.1611260547619047E7
333	916.8314921061198	14.850812500000002		1.1645176595238093E7	1.2240070666666666E7	1.1952525738095235E7	1.2503921857142854E7	1.2064466761904761E7	1.2052873761904761E7	1.2125660690476188E7	1.2281012476190476E7	1.209763138095238E7	1.2147476357142856E7	1.2170450547619049E7	1.2214670047619045E7
334	678.7486572265625	15.996151388888888		1.1624588714285715E7	1.1668938619047618E7	1.0987367999999998E7	1.1078596738095237E7	1.0521608214285713E7	1.1462471214285713E7	1.1150962416666662E7	1.085714919047619E7	1.1135076642857142E7	1.0377378702380951E7	1.1068992119047618E7	1.1130219166666666E7
335	733.6221669514974	7.839531944444445		1.1586779333333332E7	1.2045512901785715E7	1.1798234178571427E7	1.178417495238095E7	1.2526205773809524E7	1.2850926916666666E7	1.2303038309523808E7	1.3201404529761903E7	1.2114518619047618E7	1.22585635E7	1.2712056434523808E7	1.2140276488095237E7
336	876.6833953857422	9.29550138888889		1.156737967857143E7	1.1578957095238095E7	1.1095928071428573E7	1.1580461738095239E7	1.1753520654761903E7	1.1689435809523808E7	1.1597362202380951E7	1.1482296916666666E7	1.1388564249999998E7	1.1739303249999998E7	1.1832634773809522E7	1.1201104273809522E7
337	787.6786244710287	13.719837500000002		1.1546266339285713E7	1.1196804392857142E7	1.0477800458333332E7	1.168123269642857E7	1.1885947035714284E7	1.2311029958333334E7	1.1824741741071427E7	1.1600674952380951E7	1.2053749209821427E7	1.1451526944940476E7	1.2009275059523808E7	1.202227275595238E7
338	592.639279683431	12.524016666666666		1.1516302910714284E7	1.1511125303571427E7	1.1462536964285715E7	1.1433836166666664E7	1.1113501535714285E7	1.1315654035714287E7	1.099084407142857E7	1.0934779238095239E7	1.1254110386904761E7	1.1410622827380951E7	1.147416769047619E7	1.1583559541666666E7
339	824.6522979736328	9.246708333333332		1.1488258702380951E7	1.212803213095238E7	1.1716769369047618E7	1.2358803035714285E7	1.230122607142857E7	1.2204745065476188E7	1.1439528654761905E7	1.1482441761904761E7	1.1759429369047621E7	1.1738062964285713E7	1.229925632142857E7	1.1941634583333334E7
340	704.5226313273112	5.039025		1.1470277869047616E7	1.1985771773809522E7	1.1407419845238095E7	1.156554038095238E7	1.1604801642857142E7	1.1627039976190476E7	1.187259580952381E7	1.1662026785714287E7	1.1659977547619049E7	1.2135151857142858E7	1.1646643291666666E7	1.1857360154761905E7
341	968.8648961385092	13.90610277777778		1.1468064720238091E7	1.1117873029761903E7	1.1579943749999998E7	1.1694800916666666E7	1.0561285726190476E7	1.0814132026785713E7	1.1082560375E7	1.0550864333333332E7	1.068537632142857E7	1.1023106029761903E7	1.087639763690476E7	1.023937532738095E7
342	948.8004256486893	13.650295833333336		1.1447144714285713E7	1.152511438095238E7	1.1496593404761905E7	1.4187303E7	1.4179453E7	1.1683125976190476E7	1.1625371476190478E7	1.1473175023809524E7	1.5470663E7	1.207297411904762E7	1.4462522E7	1.1611451523809522E7
343	795.5834426879883	8.163333333333332		1.141755311904762E7	1.1464964238095237E7	1.1376444083333332E7	1.1635305797619047E7	1.112516363095238E7	1.121476956547619E7	1.1786084976190476E7	1.1418984910714285E7	1.108905969047619E7	1.0650239452380951E7	1.0764031571428573E7	1.0570787684523812E7
344	798.5997645060221	7.429799999999999		1.1409418595238095E7	1.1688120916666664E7	1.1605734309523808E7	1.0776396357142858E7	1.2134730535714287E7	1.1798673571428573E7	1.1547959678571425E7	1.2204952404761903E7	1.2101521607142856E7	1.1838198023809522E7	1.1918762976190478E7	1.2006619071428569E7
345	958.878278096517	14.186291666666667		1.1406477428571425E7	1.1787828857142856E7	1.2403148500000002E7	1.231552957142857E7	1.1469953083333334E7	1.11486115E7	1.103111111904762E7	1.1644584619047621E7	1.1511404857142858E7	1.1174358738095239E7	1.1220478309523808E7	1.1549470666666668E7
346	952.8305460611979	14.438147222222222		1.139695280952381E7	1.0983681511904763E7	1.111517907142857E7	1.0688401297619047E7	1.0561579452380953E7	1.0367311791666666E7	1.1748643285714285E7	1.0216395357142856E7	1.0438627071428573E7	1.0314262964285713E7	1.0728486452380951E7	1.036982707142857E7
347	369.3516031901042	12.775943055555556		1.1340633702380951E7	1.165347669047619E7	1.2536917714285715E7	1.1956316791666664E7	1.186521236904762E7	1.3753342547619047E7	1.1591713119047621E7	1.223142888690476E7	1.2344281511904763E7	1.1914599261904763E7	1.1489622428571427E7	1.1528514345238095E7
348	853.7257690429688	13.988943055555557		1.1219432598214285E7	1.1071876988095237E7	1.0803652002976188E7	1.0928040163690476E7	1.0967873366071427E7	1.0873453241071427E7	1.0968341119047618E7	1.076246593452381E7	1.0605448446428573E7	1.116130377380952E7	1.0513328738095237E7	1.1550920196428569E7
349	354.2850346035428	0.3013722222222222		1.1217281666666666E7	4156145.3928571427	1.5642943333333334E7	2.1171312238095235E7	1315085.386904762	1129388.0	2067974.3035714286	1807473.6190476192	1097578.3541666665	1181921.375	1258721.5089285714	1211980.375
350	820.6208521525065	7.199588888888889		1.116659580952381E7	1.1492939833333334E7	1.1369338285714287E7	1.1566869738095239E7	1.2488464238095239E7	1.1309966047619049E7	1.1309461142857142E7	1.1386380166666666E7	1.1596663047619049E7	1.1712527428571427E7	1.1331684904761903E7	1.2195645309523812E7
351	988.9248275756836	15.832856944444444		1.113932911904762E7	1.0824636761904763E7	1.1400219482142856E7	1.1219785098214284E7	1.0689983029761905E7	1.0942626982142856E7	1.069762557142857E7	1.1083136124999998E7	1.0876255279761907E7	1.0908938327380953E7	1.0736800535714284E7	1.040353350595238E7
352	883.7716725667318	15.047668055555555		1.1046576166666668E7	1.058827713095238E7	1.0940698785714285E7	1.1030530119047618E7	1.0903242857142856E7	1.1250660047619047E7	1.0216653642857142E7	1.1066293345238095E7	1.1305687464285715E7	1.119533732142857E7	1.0450745E7	1.1051256416666668E7
353	798.6000595092773	7.240158333333333		1.101927719047619E7	1.1577119095238093E7	1.0287416738095237E7	1.0488350952380953E7	1.1628075857142856E7	1.1052541833333332E7	1.1486916547619049E7	1.1292258142857142E7	1.1391320214285715E7	1.080534530952381E7	1.086705580952381E7	1.0854798166666668E7
354	634.5408350626627	7.5842374999999995		1.101848332142857E7	1.1455854738095237E7	1.1373415107142856E7	1.0447579952380951E7	1.0231478797619047E7	1.1073528523809524E7	9925209.726190476	1.0624664976190476E7	1.0074948285714285E7	9856330.809523808	1.0213142797619045E7	9527406.107142856
355	986.9102300008138	15.636533333333334		1.0982931166666666E7	1.0891851773809522E7	1.0271554285714285E7	1.1233275386904761E7	1.0800784952380951E7	1.0901359845238095E7	1.0682879047619047E7	1.0829114851190476E7	1.104748881547619E7	1.1394878535714287E7	1.087958982142857E7	1.0843541869047618E7
356	770.6058044433594	7.545506944444444		1.0944191976190476E7	1.0889278809523808E7	1.1230487547619047E7	1.0578352690476188E7	1.1004651357142854E7	1.1170440023809524E7	1.1034522428571427E7	1.0962358E7	1.1014091738095237E7	1.0795665571428569E7	1.0411556238095239E7	1.0487185499999998E7
357	892.8320795694987	13.983872222222223		1.0853113833333332E7	1.0149603577380951E7	1.1955549738095237E7	1.1119687294642854E7	1.0659984125E7	1.099197288392857E7	1.0356615416666666E7	1.0435200666666666E7	1.0475560544642856E7	9769087.398809522	1.0299429166666666E7	1.0140259601190476E7
358	739.5239817301432	5.860023611111111		1.0815285119047618E7	1.187460119047619E7	1.0620723083333332E7	1.1285772345238095E7	1.1121054763392856E7	1.086578977827381E7	1.062617488392857E7	1.100038863392857E7	1.1042647982142856E7	1.1168489619047618E7	1.0819845217261905E7	1.0221153583333332E7
359	922.878791809082	15.07122638888889		1.0782650357142856E7	1.0310819166666668E7	1.1111288273809524E7	1.1522019666666666E7	1.0615289291666666E7	1.0592647619047618E7	1.066294042857143E7	1.1010362976190476E7	1.0735394095238095E7	1.0709236845238095E7	1.0282148749999998E7	1.0612147761904761E7
360	920.8629432031466	14.595895833333332		1.0711670976190478E7	1.057493638095238E7	1.1308838523809522E7	1.1444298E7	1.0335301E7	1.0354474E7	1.1237675E7	1.090836E7	1.1583436E7	1.0505473E7	1.0745806E7	1.0435798E7
361	675.5293706258138	0.36051944444444445		1.0621949909970235E7	9860565.004464285	2.4102242E7	8772823.970238093	1.3039842780877976E7	1.1916863775669642E7	1.1123133723214284E7	1.3301082759672618E7	1.3177639741815474E7	2.6459518E7	1.1362720306919642E7	2.1610806E7
362	820.6200383504232	7.855984722222224		1.0583512523809524E7	1.0928556624999998E7	1.1000587511904763E7	1.102454999404762E7	1.0943703214285716E7	1.1423556333333332E7	1.1091261958333332E7	1.1116449821428573E7	1.070669294642857E7	1.0536676136904763E7	1.096203305952381E7	1.0890185166666666E7
363	802.9092458089193	14.108637500000002		1.0571959154761905E7	1.0798312071428569E7	1.0480133321428573E7	1.0650294516369047E7	1.1536972964285713E7	1.127788438095238E7	1.1166378193452379E7	1.0975521035714284E7	1.1056636089285715E7	1.1240727553571427E7	1.119020875E7	1.1268743333333334E7
364	354.2849447946699	0.6770027777777777		1.0461382904761903E7	3094090.6547619044	1.2714826714285716E7	1.6970566E7	1255822.119047619	1102802.4434523808	2042520.0238095238	1407500.6071428568	1047932.7678571427	1037317.6875	1077412.5535714286	1024631.125
365	622.613639831543	10.582581944444444		1.0446915892857144E7	1.0213601086309522E7	1.012775438690476E7	1.0260811249999998E7	1.0405499678571427E7	1.073701375E7	1.006333687797619E7	1.0273084619047618E7	1.0228079895833332E7	9858432.761904761	1.0626895416666666E7	1.0238097541666666E7
366	956.8635304768881	13.561879166666666		1.0403022833333332E7	9663589.92857143	1.1598895452380951E7	1.158562288095238E7	1.0055090714285713E7	1.0584819452380951E7	1.0353282690476192E7	1.0388247202380953E7	9664336.523809524	1.0025147476190476E7	1.0421585238095237E7	9433611.404761905
367	825.6944961547852	13.426098611111115		1.035444361904762E7	1.0827976047619047E7	9891661.761904761	1.0751351047619047E7	1.0382409416666666E7	1.0547419964285715E7	1.0475661214285716E7	1.0482806714285713E7	1.1097727880952382E7	1.1372032499999998E7	1.1319776547619045E7	1.0538324761904761E7
368	905.7548344930013	14.212505555555557		1.0304588976190476E7	1.0009465785714285E7	9515745.166666664	9286192.07142857	9129327.33333333	9768941.476190476	1.0382986142857142E7	9743423.30952381	8850896.714285715	9327849.214285713	9558017.095238095	9125000.261904763
369	834.6001434326172	6.7497291666666674		1.0197372690476192E7	1.0180418738095235E7	1.01552735E7	1.0766773714285713E7	1.046470092857143E7	1.0764891047619047E7	9748367.690476188	1.0542198023809524E7	1.0724707404761905E7	1.104692280952381E7	1.0510127476190474E7	1.005020680952381E7
370	636.701904296875	15.735097222222223		1.0123030535714285E7	1.060344538095238E7	1.0135442488095237E7	9863278.214285713	9844098.178571427	1.0019947654761905E7	1.0360796285714285E7	1.0211038654761905E7	1.0162402630952379E7	1.0172845095238095E7	9966130.904761907	9984438.083333332
371	804.5506235758463	5.674729166666666		1.011199144047619E7	1.0286353523809522E7	1.0608720357142856E7	1.0641420857142856E7	1.0685756357142856E7	1.1115406904761903E7	1.0653834523809526E7	1.1462476547619047E7	1.065813338095238E7	1.0905605666666666E7	1.0363928154761903E7	1.1006565785714284E7
372	790.5725911458334	6.459670833333334		1.0111442803571425E7	9916077.589285715	1.0464139714285713E7	1.0671221583333334E7	1.0895093577380951E7	1.182784405952381E7	1.076294281845238E7	1.0662636952380953E7	1.1000264455357144E7	1.0616724809523808E7	1.0663782005952382E7	1.1504626571428569E7
373	508.3770281473796	1.2011541666666665		1.008412767857143E7	1.0530881892857142E7	1.0013463547619047E7	1.0283435404761905E7	1.0771413E7	1.1131466904761905E7	1.0559365617559522E7	1.1061556714285715E7	1.0705787113095237E7	1.0616399544642858E7	1.1108942238095237E7	1.1047281154761903E7
374	988.9257939656576	15.047668055555555		1.0067596142857142E7	9169862.845238095	1.0206485642857144E7	1.0270645214285713E7	9366383.80952381	9572750.547619047	9322307.976190474	9437521.32142857	9062804.749999998	9036093.88095238	8981837.071428569	9041908.416666664
375	836.7707494099935	12.744261111111113		1.0057037154761905E7	1.0036390946428569E7	1.069742525E7	1.046724594642857E7	9246209.425595237	1.0308319848214285E7	9670952.163690476	1.0130252101190476E7	1.0249081648809522E7	9629307.357142856	9880393.249999998	9398960.797619049
376	990.9412206013998	15.385019444444444		1.005259393452381E7	1.0049059166666666E7	1.0396979279761905E7	1.0543016961309524E7	9647093.619047618	9801975.982142856	9833131.735119047	9860756.33035714	9868988.476190476	9422061.24702381	9448041.375	9375000.148809522
377	676.0308804105508	0.35085757575757576		1.001656405282738E7	8963637.927083332	2.2352892E7	8000635.133556547	2.3855034E7	2.0161098E7	9805494.674107144	1.2047848403087797E7	0	2.3442162E7	2.2363572E7	1.6674313E7
378	929.7552286783854	13.877493055555554		1.000595975E7	1.029069625E7	9824819.916666666	1.0369885595238093E7	1.004351807142857E7	1.0727545357142856E7	1.0462705202380953E7	1.053349007142857E7	1.073419392857143E7	1.1113032607142856E7	1.0508633595238095E7	1.0351832071428573E7
379	492.4048767089844	14.8802		9835383.547619047	9668809.19047619	1.0091418857142856E7	1.0594902833333332E7	9587720.928571427	1.0101152309523808E7	9354064.69047619	9598850.61904762	9749007.547619049	9252432.285714285	9458432.714285713	9603139.547619049
380	286.1434809366862	0.40794722222222224		9833367.044642856	1.0127181297619047E7	9493440.654761905	8949689.03236607	1.0848751952380951E7	1.0490607547619047E7	1.0790854130952382E7	1.008224674702381E7	9797671.839285715	1.010052506547619E7	1.0263096952380951E7	1.0462901184895832E7
381	728.5595550537109	8.508556944444445		9827958.452380951	9687160.452380951	8739961.238095239	9784608.30952381	9737740.273809524	9676636.404761905	9230824.666666666	1.000412013095238E7	9747147.595238095	9522765.69642857	9736163.57142857	9304765.279761905
382	592.6750135457534	9.939343055555554		9783790.904761903	1.0063542E7	9716495.357142856	1.0453133E7	1.117145E7	1.1481205E7	1.121705E7	1.1594268E7	1.0709633E7	1.0988958E7	1.1174676E7	1.1065299E7
383	835.6657002766927	9.691480555555556		9774670.023809524	1.0125585714285715E7	9784797.107142858	9372559.226190476	1.0595783678571427E7	1.037086911904762E7	1.0464007214285715E7	9648510.25	1.0343409273809522E7	1.0832316535714284E7	1.0334310654761905E7	1.0649885416666668E7
384	964.8324178059896	12.54276111111111		9774071.511904761	9631757.261904761	1.0156477053571427E7	1.0252078035714285E7	9534891.88095238	9655624.470238097	9322771.625	9148225.136904761	9398613.928571427	9277547.910714285	9342889.86904762	9698676.294642858
385	627.5352910359701	6.760063888888889		9670038.449404763	1.0391664613095235E7	8809096.325892856	9162540.928571427	1.1136096797619045E7	1.1296243041666666E7	1.0443134023809524E7	1.0559755494047618E7	1.0492587875E7	1.1083055491071425E7	1.064396592857143E7	9919789.714285713
386	909.7869923909506	15.03433333333333		9664954.595238095	9287222.523809522	9645837.666666666	9760616.38095238	1.0251103238095239E7	1.0092361535714285E7	9481885.107142856	9921524.214285715	1.0220164761904761E7	9670940.690476192	9664238.934523808	1.0335257666666666E7
387	675.5442301432291	5.028226388888889		9645431.666666666	1.0153622547619047E7	9209651.761904761	1.0277879595238095E7	1.0190181416666668E7	1.0615004738095237E7	1.019984488095238E7	1.0562088642857142E7	1.0644543523809524E7	1.0851381833333332E7	1.0253698952380951E7	1.077648411904762E7
388	838.6154505411783	0.40278055555555553		9640468.511904761	9282818.66220238	1.0083187702380951E7	9971711.148809524	9686418.011904761	9159215.148809524	1.0748597476190476E7	9582659.357142856	9478040.499999998	9472716.077380951	9541348.845238093	8947121.12202381
389	386.37820053100586	14.347183333333335		9564150.601190476	1.023843425297619E7	9942077.25	9834523.82142857	1.0098496095238095E7	9777775.75	1.0042364950892856E7	9609671.87202381	9757481.761904761	9389831.154761905	9272489.136904763	9507783.342261905
390	827.6995722452799	9.818343055555557		9555481.401785715	9673195.827380951	9403519.69047619	1.0098442336309522E7	9328958.052083332	9181107.089285716	9086428.42857143	9263104.30952381	8841739.041666668	9349596.653273808	8913725.922619047	8880123.129464287
391	666.6872584025065	8.847419444444444		9521572.69047619	9288014.011904761	9484077.559523808	9825595.261904761	8825008.05952381	8869199.13095238	8504262.99702381	8899183.75	8957606.273809524	8908781.94047619	8693389.904761905	8922810.779761903
392	809.651357014974	9.612302777777778		9507647.833333332	9746970.136904763	8205371.589285715	9081512.017857142	9548282.238095235	1.0030507535714285E7	1.027866413095238E7	9857775.309523808	1.0136803363095237E7	1.005064094047619E7	1.0078785642857142E7	1.0095177714285713E7
393	1017.9357579549154	13.7432125		9495693.642857142	9913703.464285713	8951992.476190476	9167557.511904761	9536468.773809524	9856304.74107143	9791097.761904761	9778074.80357143	9885489.702380951	9936491.630952382	1.0145245559523808E7	9887730.452380951
394	518.3242390950521	0.5980611111111113		9421510.342261905	9225407.284226188	9305285.32142857	9317619.25595238	9818093.68452381	1.0221565053571427E7	9507420.583333332	9305373.526785715	9783587.967261905	9935921.517857144	9855662.363095237	9939638.952380951
395	550.6288579305013	8.73591388888889		9400566.488095239	9169772.202380951	9128176.57142857	9427733.511904761	9916455.458333334	9715536.761904761	9771049.107142856	9835802.904761905	9302556.113095237	9577022.083333332	9772865.50595238	1.00859955E7
396	934.8790613810221	14.819291666666667		9379525.476190474	9446044.666666668	9578543.404761903	9948437.999999998	9677060.0	9908893.976190476	9250534.11904762	9944070.214285715	9857970.11904762	9627790.952380951	9771820.214285715	9744291.738095237
397	386.37818400065106	13.7432125		9357105.261904763	9348998.92857143	8811776.023809524	9115039.357142856	8963356.226190476	8951391.607142858	9389577.404761905	9309117.321428569	9303472.642857144	9169210.273809524	9619608.142857144	9201928.595238093
398	901.7251672198877	13.367990277777778		9218644.30952381	9538022.404761903	9548711.0	9141758.404761905	9387007.380952382	9811956.261904761	9177340.92857143	9644818.666666666	1.049368857142857E7	9920798.547619047	9755071.380952382	1.0257913976190476E7
399	766.5750427246094	6.203740277777778		9178396.202380953	9559525.035714285	9941648.892857142	1.0354699535714287E7	9866249.619047618	9517987.464285715	9354566.583333332	9642466.261904761	9563193.898809524	9383908.452380951	9748378.261904761	9811117.76190476
400	848.6507110595703	8.289965277777778		9177378.380952379	8874724.023809522	8844743.702380951	8593031.547619047	8812960.357142856	8502674.720238095	8510654.94047619	8548475.392857142	8461723.32142857	8501711.261904761	8473777.61904762	8579486.833333334
401	354.285059672138	2.1957958333333334		9073204.952380951	3231207.5	1.1567366142857144E7	1.5863183523809522E7	1504840.75	1527547.75	2260916.0	1739957.25	1196902.625	1535562.625	1363532.25	1472747.875
402	770.5693003336588	6.236084722222222		9031520.488095237	9499419.845238093	9718381.547619047	9460560.702380951	9983769.166666666	9850658.488095237	9417600.023809524	9734501.261904763	9787940.86904762	9636813.702380951	9347943.095238093	9960919.226190476
403	906.6064860026041	7.235144444444444		9019967.098214285	9192467.166666666	8686325.386904761	9270754.678571427	9147455.749999998	8999561.809523808	9522798.964285713	8731444.511904761	8877647.086309524	8163781.238095238	8975549.077380953	9032830.988095237
404	746.8470077514648	12.851213888888887		8999106.242559524	9384490.848214285	9295205.361607144	9040075.735119047	9560022.639880951	9507336.607142856	9287340.322916666	9173787.476190476	8982319.001488095	9491161.28422619	9308683.839285715	9198356.923363093
405	396.4561716715495	2.346472222222222		8939764.214285715	9012364.023809524	9192388.904761905	9112015.547619047	8899550.642857142	8822245.095238095	9030080.238095235	9548847.57142857	8516610.047619049	8829261.357142856	8893641.976190478	8765137.19047619
406	618.464714050293	3.778511111111111		8926990.708333334	8760024.916666666	9610141.57142857	1.0108883142857142E7	9222566.5625	9088437.285714285	9008134.002976188	1.0384393428571427E7	8789237.306547618	9504363.633928569	8856194.035714285	9030524.875
407	806.7236709594727	13.145381944444445		8883116.309523808	9273975.952380951	9511900.785714285	9179460.38095238	9225805.857142856	8782427.0	9375206.714285713	8754125.952380951	8599285.261904763	9004208.857142858	8794362.357142856	8900724.714285715
408	577.5190302530924	14.56708472222222		8760874.541666666	8832163.11904762	8212833.321428571	8164567.249999999	9028737.404761903	9071488.452380951	9417882.80952381	8843521.166666668	9930246.726190476	9731383.958333334	9876418.047619047	9188545.047619049
409	849.6942825317383	12.937433333333336		8751770.75	8454528.928571427	8188899.119047619	9035517.952380953	8450436.500000002	8831940.714285715	8591700.083333332	8986286.238095237	8459444.928571427	8293761.666666668	8619835.988095237	8750993.999999998
410	828.5507151285807	5.986033333333332		8745116.166666666	8273271.422619048	7997401.511904762	8498032.797619047	8895035.208333332	9222438.678571427	8792392.238095237	9475430.19047619	9098648.565476192	9425782.011904761	9251587.154761905	9390763.904761903
411	823.6795934041342	12.836461111111111		8744987.333333334	8955579.392857142	8653867.345238095	9128313.94047619	9109560.50595238	9125150.535714285	8941603.184523808	8935025.303571427	8873500.559523808	9083624.761904761	8850214.211309524	8965552.160714285
412	783.6376139322916	7.46566388888889		8729834.517857144	9281787.964285715	9198431.464285713	8341832.80952381	9060069.595238095	9004634.86904762	8615675.273809522	9269224.327380953	9129603.773809522	9007905.178571427	9181799.821428569	9182264.047619047
413	460.4122741821616	0.3217055555555556		8659573.823660713	1.1681870095238093E7	1.1775661834821427E7	9553906.178571427	1.2230325794642856E7	2.6325918E7	1.4114692718749998E7	1.0786761392857142E7	1.179436148735119E7	1.5676114574404761E7	1.307337759672619E7	1.1179881601376487E7
414	399.2504297892253	0.6090402777777779		8646119.589285713	8879332.523809524	8594144.293154761	9443576.654761903	8800864.28720238	9011891.883928569	8675622.84970238	8386689.2440476185	8684219.538690476	8958719.648809524	8867532.497767858	9245227.175595237
415	1186.2117411295574	8.2299125		8603606.292410715	8359494.71577381	7920313.074404762	9031999.84188988	8442996.309523808	8439794.738095237	8724366.55357143	8612614.02455357	8554800.6875	8250570.379464285	8213776.988095239	9356770.206473213
416	642.6189982096354	14.357565277777779		8527786.672619047	9207072.10044643	9087776.910714285	9084982.017857142	9445597.199404763	9484285.857142856	8470882.465773808	8723234.75595238	9406240.529761905	8353956.464285714	8471304.223214285	9052849.321428569
417	950.8164215087891	14.220054166666666		8508375.511904763	8398857.19047619	7867604.845238094	8298766.761904762	8162699.345238094	8561458.55952381	8487316.095238095	7881943.6190476185	8000117.1309523815	8392363.166666666	8660520.92857143	8134896.642857143
418	430.377690633138	5.8171986111111105		8498648.113095239	1.0676825375E7	8415214.511904761	9281664.952380951	1.175200594047619E7	1.230037332142857E7	8053826.9523809515	1.070683144047619E7	1.1570410166666666E7	1.2542107714285715E7	1.5937125238095239E7	1.1642192285714284E7
419	930.8483301798502	13.486977777777776		8488856.761904763	8297268.818452381	8852282.363095237	8930815.619047618	8185986.372023809	8414987.895833332	7757913.437500001	8230026.104166665	8175467.327380952	7519882.767857143	8199958.142857143	8225235.232142857
420	590.6600774129232	9.470899999999999		8468877.095238095	8401591.785714285	8294179.6190476185	8307951.452380953	8176399.785714285	8257734.642857143	8587821.833333332	8220395.11904762	8520953.61904762	8633008.714285715	8196676.9523809515	8321740.523809522
421	892.7386525472006	12.022091666666668		8462656.261904761	8601610.833333332	8161306.047619048	8457168.857142856	8318742.964285713	8273141.928571427	8522755.678571427	8200799.55952381	7931714.19047619	8033435.988095238	8212136.875	8127717.297619047
422	716.5231602986654	6.832518055555556		8399107.282738095	8691816.898809522	7936474.059523809	8740162.94047619	8584332.178571427	9107561.791666668	8449625.607142856	8046464.258928571	8224011.976190475	8336542.642857142	8578947.535714285	8602454.860119047
423	907.7714869181315	14.6660625		8383122.071428572	8002072.5	8041508.833333333	7973526.738095237	7542396.690476189	7735051.547619047	8397586.571428573	8011326.1190476185	8217188.238095237	8606161.095238095	8061420.142857142	8379313.333333332
424	798.5641428629557	5.046719444444444		8331600.547619047	8456335.223214285	8116448.958333333	8012756.761904761	8416024.360119047	8533830.75	8409752.13095238	8097680.866071428	8446000.476190476	8904866.723214287	8551364.595238095	8768384.00595238
425	544.3379923502604	1.0446194444444443		8286827.452380951	7901535.190476189	8021336.166666667	8282244.059523809	8129897.642857142	8300860.2142857155	8107907.452380952	8249169.404761904	8164637.69047619	8483974.75	8579522.845238095	8431611.0
426	368.3523750305176	4.065069444444444		8268767.071428571	8470785.785714287	8404418.416666668	1.0104037452380951E7	8704503.61904762	8710091.11904762	8302744.095238093	9333476.285714284	8739141.904761905	9065643.297619047	8696760.13095238	8798051.190476188
427	423.4308319091797	1.4618222222222224		8264212.702380953	8400984.345238095	8741951.44047619	8897529.166666664	9574943.702380951	9503169.726190476	7610018.833333334	9003966.88095238	1.0023192857142856E7	9880781.17857143	9453040.785714285	1.0018648583333332E7
428	954.8468322753906	14.81928888888889		8241768.214285715	8418988.547619047	8258427.238095237	8537484.0	8263371.023809524	8203177.023809524	8376419.523809525	8303041.833333333	8221813.38095238	8103704.047619046	8398118.285714285	8275571.523809523
429	542.9407154070955	4.256726388888889		8232335.833333333	8660710.238095239	8246837.738095237	1.1065085E7	1.0553653E7	1.0481099E7	8485562.535714285	1.0596112E7	1.0095259E7	1.0502511E7	1.0179482E7	1.0788629E7
430	794.6057462882171	7.649518055555554		8224512.30952381	1.0612991E7	1.1697919E7	8389251.654761903	8830820.38095238	8981729.357142856	1.03673E7	8366439.678571428	8685628.80952381	1.1415501E7	8589597.511904761	8097040.654761905
431	725.5564549763998	6.117481944444443		8221563.3809523815	8832596.785714285	8183900.285714285	8647478.261904761	9036749.166666666	9218959.714285715	9590102.88095238	9301986.952380951	9283955.80952381	9285102.476190478	9145289.5	9180239.595238095
432	536.5766855875651	10.882265277777778		8218265.023809524	8491928.029761905	8018392.761904762	8106551.059523809	8568995.86904762	8745439.988095235	8274018.392857142	8665105.107142858	8524937.107142856	8391757.642857142	8685068.035714285	8451037.857142856
433	424.34197998046875	0.6811041666666667		8175588.964285714	8539912.916666664	8505266.949404761	8769529.288690476	8828224.84579613	9047349.095238093	8894863.508928573	9033064.464285715	9014697.73809524	8861555.61904762	8993411.202380951	8780657.133928569
434	832.5843226114908	5.779945833333334		8150253.25	8439390.119047618	8295435.892857143	8235931.488095237	8652644.154761905	8613228.916666668	8626771.809523808	8280563.523809522	9126285.238095239	8867991.69047619	8656089.892857142	8620303.571428573
435	228.19581349690756	1.5485652777777776		8117273.726190476	8095174.193080356	8085929.083333332	8882303.779761905	7912357.7857142845	8462918.68452381	7958773.40922619	7718969.261904761	8052712.488095239	8044219.697916666	8467764.142857142	8455210.660714285
436	808.5825958251953	7.842136111111112		8113201.261904761	8565881.38095238	8416082.285714285	8245696.095238095	8903946.357142856	8817778.404761905	8912399.95238095	8885549.80952381	8949268.214285715	8934389.880952379	9260965.166666668	8618483.285714284
437	790.6321233113607	9.563358333333333		8087221.220238096	7924991.880952381	7291170.178571427	8940975.392857142	7925331.461309522	8191448.813988094	7778047.063988095	8006914.874999999	8097269.523809523	8187673.440476189	7712810.071428571	8196734.630952381
438	636.629035949707	11.026448611111112		8083452.25595238	7947764.9523809515	7508108.842261905	7694277.330357143	8114495.473214286	7911661.741071429	8139109.208333333	8062065.970238094	7864273.946428571	8108784.863095237	7648689.663690476	7843585.330357143
439	737.7492752075195	11.462972222222222		8070191.749999998	8269911.00595238	8089689.279761905	7930535.839285715	8106081.247023809	8088772.833333332	8062087.226190476	8301971.041666666	8463202.267857142	8422545.997023808	8021487.458333333	8514567.107142856
440	695.5735499064127	13.342183333333333		8056834.822916667	8518781.669642856	7725697.340773809	7751446.563988095	9332128.44940476	8843084.18154762	9044928.038690476	9584483.392857144	9169949.39732143	8844211.72470238	9183303.456845237	9379671.686011903
441	799.6785405476888	13.391199999999998		7996546.416666666	8565360.997023808	7760134.8809523815	8110040.88095238	7836978.815476189	8247227.348214285	8191896.651785715	7904579.913690476	8509331.184523808	8371392.315476191	8495344.291666668	8493081.089285715
442	980.863410949707	13.06275		7851283.315476189	7632026.857142856	7787599.726190476	8456466.666666666	7644702.791666666	7842557.2857142845	7773906.601190476	7570519.357142855	7822750.928571428	7595277.755952381	7429892.285714285	7522450.2440476185
443	823.6658246233746	10.080392424242422		7835942.287946428	8539225.773809524	7977951.448660714	9600711.857142856	8074827.029761905	8371467.817708333	8041801.7752976185	8604126.422619047	0	8741332.541666666	8604763.235119047	1.1441192E7
444	1019.9522018432617	14.347183333333335		7763438.636904761	8404893.833333332	7944407.339285714	7620992.818452381	8724148.529761903	8167730.880952381	8413503.794642856	8495828.82142857	8308482.63095238	7857918.157738094	8098341.866071428	7944083.407738095
445	802.534807840983	5.530280555555556		7696390.0	8159624.5	7973898.851190476	8680719.976190476	8361439.488095237	8681616.238095239	8155402.523809523	8545677.059523808	8525933.833333332	8662413.81547619	8924873.726190476	8640630.797619049
446	864.801523844401	13.409840277777777		7648536.107142856	7133994.047619048	7936639.386904762	8031450.744047619	7318216.821428571	7703263.273809522	7209280.880952381	7563214.363095237	7124809.273809523	7139328.833333334	7521210.029761904	7600382.738095238
447	379.30674033798226	0.3369742424242424		7643606.639136904	1.7335482E7	1.1671954E7	1.4917378E7	9255061.0	1.6149847E7	9626812.660714285	7635974.488095238	0	8927864.333333334	1.1021582E7	9765586.827427456
448	887.0043284098307	15.46104861111111		7633180.520089285	7698991.945684524	7507814.465029761	7340821.363095239	7136936.208333332	7322170.517857144	7915938.566220237	7495351.034970237	7371972.092261905	7570054.68452381	7571023.607142856	7089497.807291667
449	834.6000518798828	6.449343055555555		7628408.607142856	7623458.202380952	7900586.428571429	8083734.69047619	8112114.273809524	8686363.511904761	8185053.523809522	8326660.619047618	8457748.249999998	8404020.392857142	8472968.11904762	8788038.38095238
450	806.566960228814	6.879955555555555		7626334.238095238	7214997.38095238	7107361.952380952	7095513.738095237	7379016.499999999	7503831.0	7499409.5	7394808.857142856	7290295.047619047	7562531.642857142	7676086.5	7556291.333333332
451	994.8790156046549	13.90610277777778		7621453.458333333	7668793.860119048	7828013.208333332	7709445.3273809515	7325377.505952381	7664437.279761905	7654426.392857143	7446977.053571428	7372599.261904762	7481555.214285713	7460284.946428571	7218480.041666667
452	956.8628565470377	15.130140277777778		7596843.75	8362496.047619048	8031789.095238095	7607928.583333334	7230030.095238095	7725673.821428571	7776080.595238095	7727823.654761905	7678817.607142857	7494743.738095238	7857480.785714285	7846101.797619047
453	478.3893013000488	13.908704166666668		7508703.940476189	7273579.214285714	7939415.833333332	7666443.583333333	7365505.321428571	7423386.05952381	7341769.428571428	7228687.333333333	7243576.654761904	7217273.214285714	7270491.821428571	7020830.5
454	641.5115737915039	8.439252777777778		7508628.113095238	7997826.485119047	8173860.663690476	1.038469681547619E7	1.0616216469494047E7	1.1909366766369047E7	8964095.090401785	1.0636560378348215E7	1.1833094697172618E7	1.2418518242559522E7	1.1033171980654761E7	1.2738815885416666E7
455	426.4669723510742	11.484656944444444		7504436.011904761	7266820.083333332	7452098.571428572	7276900.309523809	7261317.261904761	7280411.904761905	7110615.047619048	7288349.523809523	7458653.321428571	7396722.761904761	7604416.023809522	7339303.833333333
456	672.6265080769857	11.460345833333333		7468982.107142856	7559623.107142857	7675517.875	8316835.767857142	7789535.351190476	7907995.93452381	7736149.047619048	7836021.5357142845	8121127.023809523	8318112.69047619	7958730.601190476	8309710.05952381
457	1075.7662150065105	1.7044444444444444		7467259.559616815	7430669.393694195	7020447.897507439	7485248.717261904	7181798.519717262	7777179.313988095	7315861.748697916	7374775.259300594	7686435.029761906	7277737.669456844	6805780.677455357	7741756.009672619
458	478.29314041137695	0.767001388888889		7457310.116071427	8043740.672619047	7827866.035714285	7493731.25595238	8341046.619047618	8395748.446428569	8326320.660714285	8201492.970238093	7878640.523809524	8491501.220238095	8191288.857142857	8570926.470238095
459	440.48264439900714	11.49521111111111		7436696.107142856	7330120.488095238	7633993.416666666	7482430.714285713	7279167.833333332	7317974.827380952	7132426.416666666	7254768.869047619	7250603.654761903	7217581.095238095	7255163.053571429	7290837.154761905
460	478.3890380859375	2.1736444444444447		7358950.678571427	7733494.773809523	7424660.07142857	8135238.904761905	7803272.690476189	7715811.9523809515	7326377.535714285	7800516.833333333	7784740.380952379	7753431.095238094	7754861.57142857	7534847.476190476
461	918.8476943969727	15.217343055555558		7328830.809523809	7504798.476190475	7483539.547619048	7301389.523809524	7365781.714285714	7331721.571428571	7649653.857142856	7346620.976190476	7455844.928571428	7337230.571428571	7063482.297619048	7314202.619047619
462	706.7798538208008	16.03345138888889		7326211.5	7495699.761904762	7133471.773809523	7134254.511904762	7118190.226190475	7298511.976190476	7620042.345238095	7246577.797619048	7484936.547619048	7105279.523809523	7420475.821428571	7327472.916666667
463	548.3709055582682	1.0782375		7282472.491071428	7013068.002976191	6877504.547619048	6644741.648809523	7446181.142857143	7150633.943452381	7233685.952380952	7075314.270833333	7133931.348214285	7668894.261904761	7185340.547619047	7026856.928571427
464	680.7027842203776	9.906206944444447		7242803.261904762	6136378.357142858	7595073.857142856	8319807.107142856	6135869.148809524	5934960.148809523	5714076.363095238	6282697.101190475	5693883.220238094	5940510.303571428	6004664.544642857	6088479.845238094
465	251.7331886291504	0.6785486111111112		7235545.3690476185	7585845.124999999	7661130.751488095	7984594.88095238	7758266.958333332	8098726.47358631	7761388.270833333	7983970.589285713	7638998.892857143	7764306.886904761	7684796.416666666	8069027.468749999
466	837.6809310913086	10.569561111111112		7203695.922619048	7216630.928571428	7165659.642857142	7204932.916666666	7518441.69345238	7640934.395833332	7441287.017857142	7237073.761904761	7385178.976190476	7557567.166666666	7832550.380952381	7640999.7648809515
467	593.598398844401	9.906206944444447		7183977.583333333	6098404.327380952	7834103.773809524	9484236.976190476	6274453.726190476	6194816.047619048	5818192.958333334	6364412.130952381	6053834.193452381	6111715.791666667	6263973.223214285	6299085.630952381
468	748.5290273030599	6.780663888888888		7180568.9107142845	7214548.767857143	6785501.428571429	6852651.035714285	6905160.351190476	7150484.8273809515	7209053.8065476185	7224281.321428571	7548370.577380952	7308130.776785715	7160593.385416665	6933098.922619048
469	405.2093258210045	0.3746272727272728		7173334.226190476	8164607.5	8378359.5	8407762.0	8786929.0	8656024.0	8577978.0	7998871.041666666	0	8085958.0	8315070.0	7916308.0
470	552.6082712809244	14.299680555555556		7151923.101190476	7096346.732142856	6675046.124999999	6744604.071428571	6441113.982142856	6801802.017857143	6897989.821428572	6838500.142857142	6731272.261904762	7187847.30952381	6767194.672619048	6755881.94047619
471	771.6386159261068	8.091500000000002		7086184.041666666	7138890.5	7101787.31547619	6839877.380952381	7476351.517857144	7323696.80952381	7249614.1190476185	7407780.0773809515	7640911.458333332	7519359.630952381	7407326.875	6999615.392857142
472	550.5923283894857	12.119151388888886		7062591.738095237	7176149.208333332	7015283.64360119	7290759.625	7567032.84672619	7700508.714285713	7433203.270833333	7280867.0044642845	7308059.660714285	7495841.260416665	7379263.086309523	7395690.648065476
473	797.6638056437174	12.80326111111111		7049172.63095238	7428520.69047619	7066462.166666666	7233529.083333334	7385917.880952379	7241883.309523809	7302596.3690476185	7034094.071428571	7301589.1190476185	7267081.476190477	7175042.178571428	7085913.892857144
474	376.2592264811198	0.5670833333333333		7044804.333333333	0	7144171.642857143	0	8625160.333333334	0	8156522.690476189	0	8583672.952380951	0	8970485.023809522	0
475	606.6554107666016	13.59380972222222		7042071.592261905	7179116.817708332	6433732.793154763	6653991.151785714	7382153.693452381	6991900.005952381	7107787.235119047	6965797.095238095	7036558.357142856	7595758.63095238	6957897.284226189	6980290.745535715
476	594.6549758911133	15.01378333333333		7022370.4523809515	7346003.05952381	6947903.321428571	7029108.619047619	7157901.190476189	7400749.05952381	7554028.202380952	7178443.023809523	7377554.773809523	7455255.0357142845	7202082.892857144	7710923.416666667
477	550.592425028483	13.234309722222221		7013347.833333332	6701537.797619047	6641234.6190476185	6578331.729166666	6394312.682291667	6516271.326636906	6605204.166666666	6563916.967261904	6736188.641369047	6593580.063988094	6442234.410714285	6596088.904761904
478	478.38926188151044	10.356676388888888		7012205.214285715	6939491.476190477	7335874.666666666	7402882.0	6920015.107142856	7169717.916666666	6800249.19047619	7307925.380952381	7029411.238095238	7018382.226190477	7291345.261904761	6957159.595238095
479	478.3892999179122	9.8069		7005979.547619047	7220709.023809522	7419294.1190476185	7460494.0	7046725.69047619	7109072.142857142	6701863.880952381	7064949.499999999	6937466.880952381	6822115.714285714	6862708.476190476	6865432.523809523
480	776.5594711303711	7.963984722222224		6992757.053571427	6781067.686011905	6859082.285714285	6488376.666666666	7067473.410714285	7060512.928571427	6797633.988095238	6544578.622023809	6929088.124999999	6840941.684523809	7021002.386904761	6840029.440476191
481	496.54526392618817	12.759897222222223		6985810.857142856	7119294.511904762	7077805.160714286	6799739.363095237	7122332.083333334	7390133.5357142845	7422266.2023809515	7315055.25	7348509.398809524	7416717.315476189	6938915.136904762	7194747.928571428
482	899.7093378702799	12.54276111111111		6964931.13690476	6921422.136904761	6917082.3690476185	7678885.113095239	7216189.726190476	7417681.910714285	7233472.913690476	6670444.624999999	7157489.226190476	7159922.741071427	6928613.357142857	7208150.5148809515
483	689.5600501386635	5.1643060606060605		6959481.827380952	6938197.148809523	6708115.571428571	7402275.0	7369459.5	6971600.5	7712589.0	7508845.0	0	7236421.5	6890400.0	7165084.5
484	867.7415288289388	14.315256944444448		6944856.273809523	6814579.988095238	6842763.55952381	6687503.94047619	6781410.297619048	6802613.452380952	7337075.708333332	7243766.50595238	7129312.202380952	7672680.547619048	7201414.238095238	7107842.779761905
485	927.7384134928385	13.375779166666668		6940833.892857143	7756894.773809522	6670428.375	7440352.404761904	8331157.785714285	7670902.809523809	8061142.642857143	7579756.7023809515	8289188.488095237	7931011.571428572	8378856.619047619	8232527.714285715
486	566.6237665812174	14.974056944444444		6922970.857142857	6735726.30952381	6744378.547619047	6659861.571428571	7208503.880952381	7275044.785714285	7186043.714285713	6909529.023809523	7313356.071428571	7327626.988095238	7300167.952380952	7554790.880952381
487	862.625742594401	6.2037375		6889860.619047619	7520424.800595239	7202159.083333334	7135770.5	7606934.7440476185	7045115.696428571	7292951.339285714	7494738.2023809515	7312661.988095237	7243607.2440476185	7224341.166666665	7356162.369047619
488	804.5502904256185	6.318093055555555		6882636.0	6551514.976190476	6786089.214285714	6583164.9523809515	7492051.238095238	7017379.928571428	6943758.238095238	6816831.476190475	7243096.785714285	7282125.44047619	7104266.142857141	7116885.38095238
489	801.6845325893825	9.900912500000002		6876439.997023809	8476149.0	8745482.0	7478486.68452381	6948966.071428571	6945967.270833333	8830893.0	7273839.416666665	8174527.5	6749052.946428571	6970772.122023808	6840238.778273809
490	798.6362660725912	8.661245833333334		6847215.714285715	6806901.761904763	6757974.636904762	6762906.827380952	6824485.845238094	6672049.595238095	6982361.511904761	5960083.023809523	6879123.4523809515	6906536.7023809515	6949332.476190477	6622834.4940476185
491	764.5250345865885	6.279059722222223		6837593.502976189	6755863.8125	6734973.851190476	6219902.9940476185	6958587.184523809	7176943.508928571	7329779.288690476	6711153.75297619	7319028.011904762	7405390.720238094	7112348.294642856	7075416.214285713
492	986.9105326334635	14.695143055555555		6827126.857142857	6526557.642857141	6764313.261904761	6844002.880952381	5860665.261904761	6295348.857142857	6132947.261904762	5992521.428571428	6597446.071428572	6228454.4523809515	6356491.44047619	6247719.476190476
493	410.4357554117839	2.608618055555556		6826446.19047619	7277342.395833333	7030107.982142857	7613357.857142857	6803785.047619047	6737065.732142857	6867782.791666666	7447168.2023809515	6430149.59970238	6770885.285714286	6736886.934523809	6651386.726190477
494	648.6293070475259	10.509644444444445		6813404.851190476	8834345.0	8130788.5	7854622.232142856	6897584.988095238	7041040.907738095	8123532.0	7147787.101190477	1.0272229E7	6892887.5	7073741.453869048	6487241.666666667
495	482.3242594401042	1.4931791666666667		6810762.410714285	6860783.142857143	6549258.19047619	6577793.148809523	6982614.053571428	7146563.113095238	6734923.011904761	6982685.345238095	7143511.18452381	7065489.898809524	6970855.821428572	7067948.369047619
496	413.2661895751953	2.1790069444444446		6796368.702380952	6988514.166666666	7393631.404761904	9864708.19047619	7053175.94047619	7895924.4523809515	6410223.928571429	7217830.321428571	7595464.988095238	8042474.988095239	7983949.202380952	8037604.19047619
497	478.38936614990234	9.393738888888889		6777782.142857142	6546618.404761905	6737640.690476189	6932531.428571427	6642722.333333332	6598696.2857142845	6557586.523809522	6743128.380952381	6612119.357142856	6353818.892857144	6586312.142857144	6406312.976190477
498	954.8474273681641	13.079404166666665		6756314.333333334	6699610.095238095	6686796.642857144	7071594.738095239	6331220.19047619	6377515.095238094	6372954.738095238	6314684.690476189	6775259.904761904	6247148.5	6611527.499999999	6271467.07142857
499	975.8097381591797	12.540151388888887		6728560.029761905	6324969.5565476185	6617822.892857143	6707339.363095239	6037146.260416666	6051151.744047619	5982758.721726189	5980826.196428571	6166552.583333333	6185300.593005952	5921657.382440477	6191901.549851189
500	368.3887367248535	5.779945833333334		6724264.755952381	6865160.922619048	7026383.1309523815	7578335.44047619	7480558.666666666	7577427.196428571	7591419.37797619	7199611.041666666	8254121.693452381	7696844.455357143	8103250.260416666	7665645.113095238
501	770.5693333943685	6.023670833333334		6722355.398809523	6664456.476190477	6322797.961309522	6763370.857142857	6667770.907738095	6875251.30952381	6969185.005952381	6968686.940476189	7373053.874999998	7301774.404761905	7057264.976190476	6988668.80952381
502	776.5201670328776	5.065300000000001		6716095.142857143	7410489.069940476	6392610.616071428	6192101.351190476	7198204.302083333	7200309.229166667	6933584.313988095	7327565.624999999	6588457.136904762	7360016.1607142845	7138279.1398809515	7342156.790178571
503	508.5819304631329	7.138866666666668		6670336.13095238	6793350.44047619	3.14389376E8	2.78383712E8	2.4637E8	2.48435264E8	3.13974336E8	2.63407408E8	1.703928013333333E8	1.8281677619047615E8	2.43703552E8	1.7823170528571427E8
504	478.38927332560223	14.220054166666666		6665765.285714285	6915866.839285713	7478089.464285714	8313461.7440476185	7744545.065476189	7417779.922619048	6644051.160714285	6658907.041666667	8344215.392857143	7416943.297619047	7555754.357142857	7866842.059523809
505	736.6450678507487	11.363537500000001		6621963.345238095	6554426.785714285	6578323.119047619	6828349.333333333	6643748.946428572	6755897.523809523	6538430.928571428	6588387.988095238	6519241.761904761	6457206.416666666	6494171.166666665	6423928.273809523
506	1002.9415537516276	15.374583333333332		6607424.940476189	6616934.25595238	6583755.916666667	6946091.5773809515	6517622.916666666	6655046.488095239	6645650.166666666	6848341.973214285	6695350.711309523	6637507.464285714	6140808.988095238	6576921.505952381
507	984.8909403483073	14.189225		6581962.083333333	6430782.333333333	7173617.639880952	7354502.464285714	6640209.574404762	6418414.086309523	6120177.178571428	6483649.119047619	6797872.946428571	6196463.202380952	6602270.94047619	6485049.666666666
508	827.7088012695312	13.980933333333333		6575141.696428571	6371134.31547619	6101389.238095238	6158727.3273809515	5963051.107142856	6454327.833333334	6061886.553571428	5794202.238095238	5601003.273809522	5875692.717261905	5611239.476190476	6033766.93452381
509	797.6543223063151	8.039734722222223		6564634.312500001	7214933.065476189	6840426.607142857	7121050.949404761	6846834.30952381	6677111.416666667	7262311.892857143	7191680.288690475	6854478.251488094	6920096.88690476	6745342.136904761	7056501.565476189
510	740.5224202473959	6.644177777777777		6554396.534226191	7317389.922619048	5811610.446428571	5668427.845238095	6533766.553571428	6278472.648809523	6338554.937499999	6776343.946428572	6235025.898809523	6432193.440476191	6845864.815476188	6338867.479166666
511	585.2707290649414	1.3041222222222222		6546501.029761905	7018079.720238095	6523730.738095239	6300502.732142857	7244123.470238095	6936094.80952381	6930305.208333332	6841208.374999998	7229796.992559522	7060458.869047619	7028492.0625	7256977.00297619
512	664.7331339518229	15.793702777777776		6514601.119047619	6724417.511904761	6559690.047619048	6755162.559523809	6880289.011904761	6589811.952380952	6676293.678571428	6850144.904761904	6782945.476190476	6794166.666666666	6727586.047619047	6497310.619047619
513	742.5390497843424	6.911297222222221		6484849.220238094	6591053.8690476185	6154412.238095237	6070426.255952381	6406921.327380952	6386453.226190476	6120339.6815476185	6464076.625	6334524.148809523	6350508.892857144	6124113.3690476185	6195834.202380952
514	408.30856704711914	1.5590694444444442		6473028.633184523	6741253.949404761	6490859.135416667	6116705.833333333	6718424.036458333	6426059.687499999	6509522.944940476	6416748.017485119	6488504.208333333	6730902.662202381	6713507.672619047	6613773.523809523
515	820.5829010009766	6.628283333333333		6443371.732142857	6412994.3809523815	6115010.6607142845	5555208.738095238	5902907.535714285	6054602.625	5715710.982142856	6407456.988095238	5592504.511904761	5751443.982142856	6021331.589285714	5691807.726190476
516	932.8588256835938	13.986409722222222		6418196.842261904	6275642.851190476	7412278.029761904	6947731.324404762	6324696.157738094	6664871.026785715	6165526.735119047	6456460.339285714	6707988.041666666	6149675.6607142845	6269642.4523809515	6442035.208333333
517	632.6338399251302	11.460345833333333		6379692.410714285	6892501.047619048	6290983.633928571	6143158.511904761	6897665.75	6949700.75297619	7058081.967261904	6843466.145833333	7271893.785714285	7437939.50297619	7068206.607142857	7384421.005952381
518	720.553700764974	6.780666666666668		6342026.095238094	6207299.142857143	6130732.630952381	6149691.523809524	6182977.94642857	6424997.904761905	6328122.56547619	6237124.297619047	6476321.505952381	6731064.214285715	6407560.291666667	5997880.160714285
519	436.3419952392578	2.1790069444444446		6334213.630952381	6700186.476190476	6186738.607142855	2848494.982142857	6453282.095238095	5208073.035714285	6406873.19047619	6095713.809523809	5751746.607142856	5419481.761904761	5596545.273809524	4935617.464285714
520	424.41490173339844	6.926901388888889		6324178.261904761	6699114.708333333	6262912.0	6460185.3690476185	6558527.2559523815	6645454.851190477	6414274.601190476	6511472.755952381	6425869.821428571	6183165.464285715	6411482.499999999	6142270.886904762
521	928.8312199910482	12.940425000000003		6314255.238095237	6236972.761904761	6774818.440476189	6638743.583333334	6435250.154761905	6408435.595238094	6034324.583333333	6423058.273809523	6304095.345238094	6008117.535714285	6302277.095238095	6154228.023809523
522	412.45137786865234	10.893569444444445		6294598.5	6386079.642857143	6218100.107142856	6507321.226190476	6239072.44047619	6280061.8809523815	6115778.845238095	6232372.630952381	6076109.023809523	6399335.625	6257290.928571428	6550916.755952381
523	560.3686828613281	1.9443861111111114		6279220.601190475	5966747.452380952	6620112.785714285	6179169.630952381	5629304.613095239	6222398.648809522	5543531.571428571	6326780.854166667	6076165.020833333	6406304.526785714	6197362.749999999	6370840.095238093
524	524.5769399007162	14.23825277777778		6262995.0357142845	6425193.0476190485	5950464.142857143	6231887.690476189	6013700.297619048	6562333.880952381	6402883.523809524	6671268.583333333	6067034.738095238	6510754.63095238	6552818.940476191	6128076.535714286
525	931.7722015380859	14.443777777777777		6251753.114583333	5889834.69047619	5765351.473214285	5173766.404761904	6071475.595238095	6272219.389880952	6258130.321428571	5740683.1398809515	6227755.464285715	5859356.803571428	6121781.375	6116115.428571428
526	810.7548497517904	12.733618055555555		6240772.991071429	6281564.613095238	6501183.761904762	6471243.113095238	5989373.455357144	6309479.577380952	6104869.672619047	6316942.172619048	6332312.092261906	5998751.09672619	6137947.8690476185	5955456.446428572
527	913.7952143351237	13.586147222222223		6239540.464285714	6026206.44047619	6162144.452380952	5987655.119047619	5884495.75	6057435.130952381	6228367.678571428	6333305.154761905	6004849.69047619	6051076.904761904	6154941.226190476	5918991.357142856
528	964.9255498250326	15.395451388888889		6211205.398809524	6132689.985119046	6469940.374999999	6408499.875	6303246.065476189	6120384.214285714	5998843.327380952	6110272.392857142	5960916.797619048	5767188.839285714	6045526.845238096	5961742.214285714
529	838.6303456624349	8.640245833333335		6194373.880952381	6325436.404761904	6068999.761904762	6095008.595238094	6454259.80952381	6459058.166666666	6573805.94047619	5179635.797619047	6600924.25	6209085.714285715	6437291.392857142	6304465.238095237
530	723.5407918294271	4.903065277777778		6150785.94047619	6646506.714285714	6213486.261904761	8252973.69047619	6873274.773809522	7420783.630952381	6601727.026785714	7943252.785714285	7229637.047619048	7728277.988095238	6804559.630952381	8271566.7023809515
531	550.3864466349283	1.4746875000000002		6143613.708333332	6572786.565476189	6114786.857142857	6230897.26190476	6503276.148809524	6493035.035714286	6294086.660714285	6450267.726190476	6468533.857142857	6838540.660714286	6641957.392857142	6559171.702380952
532	578.6237335205078	12.885933333333334		6129378.953125	6121082.665178571	6164894.294642857	6084966.288690477	6558316.3125	6572168.261904761	6332760.434523809	6467226.660714285	6243918.573660715	6104341.461309523	6650753.193452381	6298063.574404762
533	478.3893534342448	14.459393055555553		6121312.130952381	6048430.589285715	6091510.398809523	5753176.404761904	5665990.517857143	5762588.0	5527177.81547619	5715152.145833332	5731838.3125	5685987.93452381	6025167.663690477	5764117.3125
534	323.25791295369464	0.5249277777777778		6117028.425595239	6361874.732142857	5862335.80952381	5951169.309523809	6492395.410714285	6382463.354166666	6274217.958333331	6208404.001488096	6464377.285714285	6458378.528273809	6366005.2648809515	6163839.14360119
535	1001.825449625651	12.583154166666667		6109235.369047619	6238338.020833333	6327899.029761905	6698644.071428572	5771531.235119047	5920455.297619048	5705198.642857144	5816729.020833334	5942098.535714285	6041354.928571429	5780517.815476189	5896903.589285714
536	815.6980387369791	9.903554166666668		6045547.892857143	5773005.749999998	5877833.82142857	6087237.583333333	6118539.238095238	6152235.464285715	5894332.654761905	6384478.535714285	5739842.035714286	6164785.6190476185	6222006.547619047	6269401.160714285
537	354.3729502360026	1.2984097222222222		6037499.595238094	6047503.559523809	5807137.0	5788710.107142857	5849452.583333333	6225390.761904761	6239749.601190477	6319441.154761904	6096487.30952381	6370827.642857143	6391857.541666666	6196181.672619048
538	522.5975621541342	7.679179166666667		6035875.976190476	5750972.767857142	5904933.863095237	6446598.226190476	5150465.261904762	5641418.9940476185	5924223.4940476185	5835408.452380953	5197225.071428572	5393370.321428571	5298605.69047619	5181186.023809524
539	852.68359375	10.206095833333332		5983838.988095238	5758960.095238095	5601793.624999999	7591965.095238094	6020038.130952381	5899419.982142857	5542359.577380952	6422375.499999999	5861277.607142856	6113727.910714285	6033570.380952381	5740196.31547619
540	338.3416557312012	2.889290277777777		5977640.949404763	6410034.184523809	6462792.255952381	7640624.196428571	6904190.6815476185	7427875.145833333	5512245.627976189	6586421.973214285	7541712.107142856	7178754.565476189	7151131.19940476	7005063.258928571
541	816.6473515828451	9.576644444444446		5973992.714285715	6203303.726190476	5727717.416666667	6462323.999999999	5942741.773809523	6349086.035714285	6246781.976190476	6339511.214285714	6394453.571428571	6260820.988095238	6002193.714285715	6185381.886904761
542	296.30579004972213	0.3400430555555556		5929767.850632439	5771756.233630952	5964828.47767857	5574937.791666666	6340627.053664434	6417036.313755579	7325536.562872024	7778625.0	949783.8125	9493260.0	1.0039701E7	1.1104805E7
543	666.6394907633463	8.338109722222223		5907147.544642857	5696601.970238094	5720394.529761905	5946666.110119048	5780568.815476191	5983744.961309523	5712220.401785715	6056193.0565476185	5835823.437499999	5930020.374999999	5687879.761904762	5873268.767857143
544	858.9746373494467	15.130140277777778		5879459.843749999	6432417.553571428	6232210.122023809	5815532.498511905	6037491.769345238	6307831.347470238	6457422.267857143	6194951.491071428	6179074.904761904	6280593.086309524	6276386.568452381	6402033.55952381
545	780.5528182983398	4.739523611111112		5863356.25	6140912.238095239	6357706.285714285	6982446.904761905	6449082.255952381	6351347.178571429	6025967.505952381	6411128.011904763	6300937.214285713	6577930.797619046	6244471.678571428	6192268.726190477
546	855.7415186564127	14.564224999999999		5851591.119047619	5566475.714285714	5912580.928571428	5956957.80952381	5917268.404761904	5697801.952380952	6123589.095238095	6011441.833333333	5982314.642857143	6250961.857142857	5921744.404761904	5898002.738095238
547	751.5610165066189	7.936537500000001		5845565.982142856	0	0	1608182.625	1535419.375	1456923.875	1616752.5	0	1727907.5	6173343.1309523815	6385733.267857143	0
548	762.8426005045573	16.370581944444442		5826942.702380952	5986663.779761905	6051261.285714286	5839736.863095238	6034327.357142856	5651768.916666666	6165409.107142856	5979074.297619047	5800143.327380952	5730606.380952381	5649928.845238094	5548743.857142856
549	915.8136672973633	14.095581944444445		5814612.071428572	6130180.7023809515	6243994.642857142	6398757.404761905	6269791.999999999	6571229.714285715	5941347.928571427	6126779.404761904	5909596.7857142845	6187652.1309523815	6397830.083333332	6161549.261904761
550	432.2803779884621	0.30876805555555553		5801880.885416666	3940030.1130952383	3521670.136532738	4775574.094122023	4238873.326171875	3044451.7770647323	5789931.646949405	1.0140746E7	3919513.9404761908	6415931.54985119	5603490.820498511	4283691.917224702
551	776.5811818440756	6.210268055555555		5766245.660714285	6239237.0357142845	6125245.333333334	6081499.607142856	6215362.101190476	5786769.568452381	6111368.2440476185	5887569.851190477	6244462.440476189	5909602.547619047	6075770.038690476	5932437.44047619
552	478.3893745059059	8.992744444444442		5758276.714285715	5497948.5	5748580.809523809	6010985.5	5662403.166666666	5691093.761904762	5480021.761904761	5659039.428571427	5814856.714285714	5637430.761904761	5929005.547619048	5632294.333333333
553	902.8168919881185	12.847816666666665		5727805.092261904	5368694.166666666	6069575.095238094	6223606.720238095	5513332.624999999	5518062.732142856	5325172.75	5390286.366071428	5279300.428571428	5233281.553571429	5411723.851190477	5484971.535714285
554	792.58869826488	7.2609666666666675		5699558.297619048	6200004.785714286	5486252.238095238	5327513.63095238	6598216.5	6476619.0	5756092.744047619	5759301.583333333	5933375.2023809515	5883283.3809523815	5640084.571428571	5794604.226190476
555	866.7235233168367	12.218818055555554		5699226.976190476	6761806.0	6544387.5	6545825.0	6751708.5	7014967.5	6836283.0	6812218.5	4149959.25	6131116.9523809515	6688253.0	5927621.30952381
556	958.7826182047526	12.540151388888887		5693113.34077381	5704898.925595238	5561311.360119048	5642621.485119048	6118151.004464285	6500303.985119046	5966940.6502976185	5689284.026041667	6146266.464285715	6212524.580357142	6197561.19047619	6262438.646577381
557	543.4424793516489	4.256726388888889		5663971.029761905	5957058.845238095	5701375.0	7625712.5	7106795.0	7104224.0	5772826.095238094	7375680.5	7137767.5	7108162.5	7202711.5	7399634.5
558	946.8784937793424	15.508515277777777		5637155.666666666	5719780.952380952	6405324.5	5715906.928571428	6489172.5	5856686.047619048	6411066.0	5844150.238095238	5823124.19047619	5660210.178571429	5488100.595238095	5712459.392857143
559	370.4044024149577	8.514147222222222		5628156.964285715	5600146.461309523	5136935.43452381	6098083.636904762	5842506.276785714	5829704.507440476	5541886.092261904	6071212.794642856	6178575.488095238	5873366.479166667	5825301.458333333	5818935.529761904
560	720.7954915364584	16.20564305555556		5621956.351190477	5592669.440476189	5380947.226190477	5402896.005952381	5342637.345238094	5553780.999999999	5768920.922619048	5311823.339285714	5653878.785714286	5352511.5	5604762.315476191	5489094.267857144
561	1030.9724019368489	15.630761111111113		5616151.482142857	5629692.160714285	5324793.952380952	5950513.648809523	5427485.9315476185	5383164.184523809	5450441.267857143	5551951.351190476	5487448.732142856	5774381.214285714	5364875.580357143	5569120.053571427
562	364.85355710983276	0.3873236111111112		5615337.780505952	5855778.309523809	5390791.613095238	6677500.0	5780349.75	5407046.238095238	5205282.791666666	5586024.3273809515	5932989.523809523	5365600.190476189	5523691.714285715	5740284.976190476
563	780.7079416910807	13.084118055555557		5595417.214285715	5537795.273809524	5360362.964285714	5346100.017857143	5300882.80952381	5426988.202380953	5539451.428571429	5425785.357142856	5336216.916666667	5359675.44047619	5160434.892857144	5220071.511904763
564	764.5592651367188	5.986033333333332		5576643.696428571	5441997.345238096	5399030.434523809	5405256.071428572	5536460.208333333	5772469.714285715	5433180.339285713	5734093.43452381	5537961.172619048	5651807.690476189	5470910.380952381	5547304.125
565	534.5976435343424	7.401537500000001		5556111.595238095	5100649.654761904	5184180.595238094	5319612.5357142845	5513036.023809522	5431046.809523809	5374711.107142856	5551116.404761905	5585176.297619048	5506552.357142856	5480214.166666666	5373078.869047619
566	704.5785709381104	5.892955555555555		5536645.029761905	8208064.5	6992536.0	7274645.0	7317381.5	7187909.0	7276020.5	7158374.5	7147580.5	7703273.0	7341390.0	7237849.5
567	742.5378799438477	5.093401388888889		5531371.749999999	5519744.7857142845	5141486.238095238	5016406.071428571	5507629.5	6100412.595238095	5087385.488095238	5544275.30952381	6191016.8690476185	6150071.595238095	5836155.226190476	6178551.333333332
568	492.32409540812176	3.7771125		5530902.467261905	5341005.041666667	6019626.738095238	7039266.833333332	5671770.017857143	5829889.059523809	5542561.872023809	6426949.595238095	5541797.94047619	5972394.261904761	5627523.940476189	5651514.610119048
569	832.5816218058268	7.579226388888888		5523059.282738094	5233683.416666667	5225987.788690476	4704451.071428571	5353657.422619048	5430765.499999999	5341168.75	4965220.714285715	5183738.750000001	5234136.1815476185	5437491.866071428	4996897.75
570	300.27769216647783	0.45698472222222225		5501071.107142858	7704266.0	7228790.5	5754725.309523809	5713850.035714285	7850613.5	7097593.0	5823416.880952381	6140406.69047619	5808720.714285714	8110329.0	5884292.05952381
571	970.784787495931	12.929609722222224		5482013.19047619	5437841.755952381	5318030.94047619	5336792.964285714	5157352.44047619	5461467.166666666	5686400.9523809515	5349330.654761905	5391756.30952381	5267626.422619047	5391073.845238094	5324387.630952381
572	1004.9571050008138	15.630761111111113		5478480.443452381	5470422.630952381	5137590.459821428	5508368.821428571	5250076.342261905	5197706.764880952	5054132.851190476	5269437.767857143	5288114.580357143	5786264.321428572	5374956.502976189	5292636.50297619
573	1063.6713612874348	0.7228597222222223		5478136.557291666	5752599.026785714	5604586.372023808	5623566.075334822	5573953.300595238	5787291.936011905	5835888.068452381	5961372.084821428	6154234.1398809515	5605007.892113095	5837868.249999999	5742702.217261905
574	700.5281219482422	7.367448611111111		5470950.136904761	5330470.520833333	5338423.366071429	5013633.139880952	5497188.3273809515	5458563.592261904	5358886.875	5390603.419642857	5404166.87797619	5548074.604166665	5364124.767857143	5428785.918154762
575	388.254154303135	0.30876805555555553		5443348.956194196	3859851.870535714	3504827.031436012	4490681.802455357	4356125.698195684	3211603.888764881	5764130.809895833	9861890.0	3987162.7021949403	6431970.833705356	5418179.352306548	4028272.599516369
576	771.6479415893555	12.744261111111113		5423141.080357142	5734298.104166667	5474599.9315476185	5854289.601190475	5201118.404761905	5556640.610119048	5439932.545386905	5503696.180059522	5615597.217261904	5569895.339285714	5488591.809523809	5371222.458333333
577	887.5616683959961	6.760063888888889		5412640.127976191	5526471.312499999	4756362.630952381	5265989.738095238	6005028.550595238	6305968.413690476	5785444.095238095	6199906.238095238	5872410.308779761	6124047.592261905	5922566.880952381	5422382.9375
578	770.706169128418	12.9833625		5406055.117559523	4137039.11532738	6038270.9002976185	5866020.0565476185	3782076.0610119044	3695373.099702381	4257650.904761905	3782308.425595238	3522288.653645833	3433118.4680059524	3692806.541666667	3326412.4062499995
579	492.40485127766925	13.234309722222221		5381411.464285714	5467582.05952381	5728642.249999999	6104189.202380952	5526621.345238095	5639134.059523809	5398138.666666666	5786361.249999999	5590987.904761904	5510463.154761905	5563840.333333333	5668461.047619047
580	926.8116728464762	13.630141666666667		5344341.928571428	5427275.166666667	5072940.309523809	3952877.3095238092	5395017.595238095	4926128.357142856	5377825.357142856	5243069.690476191	5208417.023809522	4966967.5	4913159.154761905	4779801.261904761
581	792.5892486572266	6.2412319444444435		5342573.416666666	5487764.607142857	5728914.761904761	5679182.392857143	5970494.523809524	5872780.05952381	5771637.803571428	5746714.345238095	5987479.255952381	5992404.916666666	5534501.970238094	5899032.083333332
582	932.8627497355143	14.23046388888889		5331834.660714285	5206226.380952381	5776119.857142856	5792004.642857143	5784977.922619048	5867321.910714285	5245240.976190477	5463392.092261904	5757830.74702381	5243076.05952381	5935131.422619048	5800762.255952381
583	856.7391103108724	12.787206944444444		5322796.8690476185	5549757.928571428	5563976.047619048	5482736.714285714	5403353.476190476	5328760.952380952	5432003.642857142	5619876.976190475	5706174.452380952	5518591.5	5731044.238095238	5483024.761904761
584	610.6251729329427	8.850016666666667		5303331.172619048	5347935.839285714	5037139.011904761	2025613.5773809524	4793175.928571428	4092483.6517857136	5099754.2440476185	4787982.696428572	4407045.023809522	4045605.7827380947	4410280.654761905	3680882.4166666665
585	920.8635290045487	15.500637499999998		5283883.601190476	5430427.589285714	5107271.613095238	5390548.178571428	5302506.726190476	5457697.726190475	5405811.696428571	5323559.059523811	5365608.238095238	7301839.0	5170935.184523809	5243540.8690476185
586	570.9720865885416	6.780608333333333		5264242.788690477	5068719.476190476	5250684.613095238	4878765.934523809	4711593.4940476185	4735548.413690477	4988611.142113094	4646132.059523809	4544849.5565476185	4779537.080357142	4845762.211309523	4641799.40327381
587	306.26352187027163	0.4937638888888889		5260949.566964285	6590438.0	4874216.648809523	6265271.0	5102153.116071428	4998508.970238094	5167966.973214285	5143293.455357143	5062221.55952381	4973371.486607143	4997969.154761905	6041906.5
588	865.7255401611328	13.814298611111107		5257782.940476189	5671345.136904761	5270253.017857142	5578177.1101190485	5620494.0059523815	5687958.529761904	5613115.741071428	5706124.142857143	5732710.63095238	5530246.94047619	5633976.732142857	5750705.922619048
589	914.8169631958008	14.423911111111112		5222519.940476189	5086592.5357142845	5005003.55952381	4723966.476190476	4746516.321428571	4691274.035714285	5030156.761904762	4731293.291666667	4454012.642857143	4538118.767857142	4826378.113095238	4625436.261904762
590	792.5511983235677	5.391227777777778		5222338.172619048	5451041.017857143	5300548.452380952	6012043.833333333	5522524.684523809	5522106.75	5193052.494047619	5642075.071428572	5363826.654761905	5552064.470238094	5418265.5773809515	5501690.375000001
591	466.53481165568036	5.310676388888889		5212206.678571428	5372166.845238095	4990828.7023809515	4989701.773809523	5305585.976190476	5119896.130952381	5115649.023809524	5429228.5357142845	5236303.547619048	5144874.636904761	5215548.6309523815	5486040.797619048
592	876.5589065551758	5.559777777777778		5210502.017857143	5457663.863095238	4991261.839285715	5614163.2857142845	5251890.8690476185	5355814.2440476185	5433584.714285715	5444361.369047619	4949269.88690476	5067608.9002976185	5390145.261904762	5051752.142857143
593	454.4983317057292	11.935794444444442		5192606.06547619	5411261.3690476185	5207114.035714285	5341396.56547619	5321549.5773809515	5454309.839285714	4912591.714285714	5055162.976190477	5196848.333333333	5455142.476190476	5440513.63095238	5156301.059523809
594	852.5589853922526	5.737397222222222		5171414.261904762	5101636.598214285	5183755.416666667	5334242.136904762	5289691.303571428	5015024.386904761	5700848.416666667	5193205.488095238	5457977.375	5332722.160714286	5266814.312499999	5116660.6398809515
595	638.6088155110677	7.2769777777777795		5165780.258928571	5724989.5982142845	5005215.252976191	5035181.303571428	5719198.007440476	5872186.705357143	6087375.874999999	5672016.461309523	5933219.81547619	6017885.458333334	5746537.822916667	5957008.366071428
596	303.2253125508626	10.340818055555555		5119048.095238094	4836854.94047619	4942982.172619048	4933079.88095238	4072255.9047619044	4238328.25	4589176.857142856	4365455.488095238	4076682.8333333335	4157951.4404761903	4114354.5714285714	4088208.083333333
597	637.3049545288086	1.1120541666666666		5118172.2440476185	5330582.761904761	4859851.5	5207162.428571427	5898836.440476189	5917183.583333333	5340795.642857143	5550027.023809524	5918240.029761905	6196754.488095239	6048944.511904761	6090186.916666667
598	270.3154602050781	1.3351444444444442		5097542.392857143	4970677.616071428	5105428.672619047	5106116.857142857	4690233.5684523815	4858196.241071428	5061715.845238096	5002773.764880952	4670779.788690477	4900110.363095239	4656925.226190477	4673215.308035714
599	860.6092427571615	5.033872222222222		5079844.964285715	5333033.430059523	4736003.053571428	5152382.708333333	4926292.636904761	5048388.944940476	5398349.550595239	5088735.452380953	5214673.081845238	5405303.244047619	5249983.043154761	5408123.2857142845
600	828.5505549112955	5.450765277777777		5072344.738095238	5227944.666666666	5098428.94047619	5504888.25	5599101.452380953	5342499.511904763	5054079.238095237	5374791.214285715	5122155.9523809515	5335507.672619048	5399927.333333333	5390557.178571428
601	780.5519460042318	6.629690277777777		5038571.714285714	5059790.857142857	4787970.75	4890574.714285714	5406690.833333333	5129975.976190477	5424594.333333333	5206850.178571428	5315461.12797619	5296823.738095238	5289763.5	5094722.333333333
602	911.8031946818033	15.374583333333332		4995659.151785714	5161358.1502976185	4869125.325892857	5084937.08110119	4951169.714285714	5100325.613839285	5106282.583333333	4924858.557291666	4899992.863095238	4838823.3653273815	4826376.714285714	5026082.59077381
603	478.38929748535156	13.461030555555554		4990723.80952381	4646613.142857144	5254103.476190477	5402282.452380952	4455985.571428571	4555548.226190476	4223598.464285715	4588296.119047619	4797084.773809522	4411667.416666667	4914462.285714286	4859584.642857142
604	820.5833587646484	6.426302777777778		4978687.160714285	5130488.559523809	5474294.357142856	5450303.285714285	5315037.970238095	5650588.363095237	5427382.708333333	5590308.333333333	4953576.25	5150588.904761906	5182400.446428571	5388955.904761906
605	564.6081720987955	11.744180555555554		4970170.949404762	5169962.136904761	5156360.904761905	5066582.380952381	4998094.892857143	5265455.559523809	5044938.0625	5086894.744047619	5037072.508928572	5267189.452380952	5148925.386904761	5066841.511904761
606	510.39212290445965	1.672525		4958525.4732142845	5220148.9627976185	4886032.618303571	5214994.078869047	5274190.470238094	5558296.043154762	5102001.98735119	5411707.199404761	5392988.707589285	5191438.812499999	5174908.520089285	5355963.383928571
607	476.30667787288576	0.30612083333333334		4950044.378255207	3763755.5271577374	2958852.2687872024	4028508.9125744044	3482490.135695684	2561699.5615699403	5100553.575148811	8511355.0	3602737.883370536	5439154.109188988	4883225.9239211315	3496090.8315662197
608	893.7570877075195	14.368334722222224		4941827.538690476	5057929.916666666	4855393.654761904	4584147.023809523	5084325.964285714	4648371.964285715	5240077.3690476185	4797583.535714285	4698088.261904762	5012930.101190476	4767411.827380952	4692117.595238095
609	660.556510925293	8.195962500000002		4938196.151785714	5046156.458333333	5595849.255952381	5259918.31547619	5168420.339285714	5080603.410714285	5278358.642857143	5155031.714285714	5237516.148809523	4823364.916666667	5125689.297619047	4777699.3809523815
610	479.49338785807294	2.929001388888889		4910377.970238095	5197703.821428571	4921918.791666667	5149030.130952381	5209643.991071428	5139242.854166667	4939384.738095238	5431091.080357143	4993838.773809524	5244138.934523809	5153966.663690476	5005087.410714286
611	1143.7893432940125	0.38991527777777774		4908242.305989583	7215670.5	5801176.0	5964142.578125	5040609.829613095	6018285.0	6392280.5	4746758.491071428	4699461.6242559515	4871282.454613095	6084242.5	5347634.0
612	902.8165283203125	15.101283333333333		4879172.226190477	0	0	0	0	0	0	0	0	0	0	0
613	843.5850118001302	7.196958333333334		4873440.288690476	4940910.738095237	4969775.279761905	5477252.839285715	4993644.613095238	4767269.880952381	4576059.136904762	4839528.18452381	5073486.297619047	4902076.037202381	4910205.035714285	5038556.776785714
614	904.8320261637369	13.458523611111112		4841624.202380952	4510069.398809523	5033379.226190477	4949548.87202381	4440072.160714286	4571708.011904762	4545380.571428572	4445784.833333334	4781879.273809523	4229846.842261905	4526145.279761904	4284344.264880952
615	829.7153269449869	10.825879166666667		4838326.5625	5111565.839285714	4566939.803571428	4904943.857142857	5098337.289434523	5089035.030505952	4796448.65922619	5190007.172619047	4725577.693452381	4952040.799107143	5034684.083333332	5114193.5059523815
616	822.5988006591797	6.975856944444445		4799034.226190477	5359386.880952381	4799409.166666667	4590523.607142857	4762388.994047619	5125752.851190476	4848160.261904761	5056914.595238095	4863684.321428572	4869497.744047619	4875940.255952381	4817002.410714286
617	579.5348332722982	15.238523611111113		4779727.797619047	5062202.181547619	4654666.345238095	4763548.202380952	4978279.970238095	5180467.464285714	4897792.7023809515	5233991.517857143	5463217.464285714	5071512.958333333	5170695.8125	5247623.892857143
618	603.5352579752604	14.56422222222222		4778993.389880952	4644047.595238095	4062588.3869047617	4235137.392857143	4780049.261904761	4705622.095238095	4724218.482142857	4726758.333333334	4849953.172619048	4813568.458333333	4899679.38095238	4749341.125
619	632.4802551269531	3.778511111111111		4749817.630952381	4701185.547619047	5135953.3809523815	5394557.428571428	4869082.3065476185	4828036.428571428	4847310.776785715	5610993.309523809	4687312.410714285	5054271.456845239	4675097.318452381	4818564.244047619
620	942.7541275024414	12.148345833333336		4749665.785714285	4774141.785714285	4720347.928571429	5000593.583333333	4573410.857142856	4755659.273809524	4943973.8690476185	4700420.583333333	4769998.166666666	4886357.880952381	4788731.047619047	4737626.488095238
621	284.3311080932617	1.3351444444444442		4732086.44047619	4421456.31547619	4337763.821428571	4015463.8690476185	3968424.4999999995	3925026.8720238092	4851288.374999999	4171559.982142857	3682937.074404761	3800036.3690476194	3858755.6041666665	3772541.4002976185
622	572.3345998128256	0.6976277777777776		4653781.324032738	4934603.113095238	4554542.125	4822630.803571428	5165296.683779762	5189829.621279761	4983257.812499999	4957249.67485119	4963446.238095238	4989866.803571429	5275245.595238095	5219570.050595238
623	984.8942006429037	15.412308333333334		4649778.273809523	4781129.678571428	4635028.82142857	4507228.6190476185	4477432.773809524	4444990.000000001	4886809.2023809515	4471981.464285715	4438995.75	4696073.892857143	4559554.357142856	4486623.511904761
624	566.3215560913086	0.6916722222222221		4649405.623511905	4728437.985863095	4329466.517857143	4730737.114583332	4943562.174107143	4943177.6190476185	4788172.038690476	4771925.781250001	5256105.795386905	4836861.845238095	5145702.017857143	5072399.333333334
625	944.7682011922201	12.940425000000003		4647253.970238095	4360437.535714285	4462229.3690476185	4404846.726190477	4295663.809523809	4478336.428571428	4444414.30952381	4373738.273809524	4553786.571428571	4285705.738095239	4255643.541666667	4531358.261904761
626	812.6979955037435	10.822568055555555		4609704.485119047	4836615.141369047	4342731.247023809	4676145.718749999	4999454.364583333	5075491.604910714	4489577.831845237	5049071.689732144	4526068.871279762	4873429.238095238	4822286.498511905	4915685.444940476
627	844.9572703043619	15.745626388888892		4606695.540922619	4692411.118303571	4512046.330357143	4480500.542410714	4325174.875	4495966.589285715	4717954.336309523	4573786.00483631	4475804.76860119	4548110.59077381	4433612.831845239	4433610.95014881
628	736.543815612793	7.209793055555555		4606233.8809523815	5007913.09672619	4963690.232142856	4508771.785714285	4903718.517857144	5028964.541666667	5149762.535714286	5081191.636904762	4417700.008928571	4383574.404761904	5012578.613095237	4620294.375
629	478.3893191019694	8.39684861111111		4599643.107142856	4321392.857142856	4644529.571428572	4984647.642857142	4451228.3690476185	4568512.464285714	4182165.011904761	4471429.261904762	4730686.660714285	4493142.291666667	4399677.071428571	4694008.928571427
630	233.18988355000815	0.6345638888888888		4596855.653273809	4681829.648809523	4644413.714285714	4726871.288690477	4573942.523809523	4685635.494419643	4690720.001488096	4387454.937220981	4492131.988095239	4544198.632533482	4513824.848493304	4600613.550595238
631	522.5609563191732	11.254841666666666		4592282.741815476	4889212.80952381	4972564.684523809	4783464.30952381	5137520.919642856	5331602.075892856	4799337.773809523	5335205.930059524	5096827.639880952	5117278.544642855	5164323.206845238	4743510.029761904
632	748.6210861206055	9.168524999999999		4547706.425595239	4411325.083333334	4127909.956845238	5059628.6934523815	4899667.925595238	4901559.05952381	4830002.297619047	4937907.129464285	4742645.118303571	4945327.276785715	4430187.764880953	4568494.522321428
633	922.7855682373047	12.539916666666665		4533191.01860119	4493291.205357143	4022712.3154761908	1758704.625	4073759.7544642854	3486427.9508928573	4549741.803571429	3942987.9657738097	4013006.9999999995	3623283.118303571	3591212.8809523806	3281983.3035714286
634	538.5926615397135	13.655437500000003		4529617.56547619	4463595.916666666	4500139.755952381	4662517.172619047	4589330.93452381	4672834.636904761	4631683.809523809	4561449.154761905	4892056.273809523	4713173.107142857	4443338.285714285	4539208.276785714
635	724.4099604288737	1.1120541666666666		4526287.75	4296742.595238095	4501993.571428571	4571894.488095238	4708820.976190476	4948923.050595238	4469296.464285715	4635436.071428571	5006476.75297619	4869865.773809523	4923355.392857143	4908965.565476189
636	679.7441024780273	12.51833888888889		4501510.822916667	4316457.395833334	4569945.494047619	4447716.293154761	4149227.757440476	4281729.357142857	4134836.270833333	4029707.9940476185	4465404.639880952	4286323.053571429	4320554.375	4481622.255952381
637	782.6066055297852	7.620615277777777		4480733.642857142	4378244.895833333	4598580.174107143	4105291.0803571427	4643649.395833333	4688389.883928571	4598895.6398809515	4345504.87202381	4654482.255952381	4565290.988095238	4539584.270833334	4336383.398809524
638	426.3577168782552	0.8961680555555556		4469875.224702381	4550556.654761905	4555781.186011904	4462314.163690476	4652841.333333333	4755897.458333333	4719566.25595238	4780986.680803571	4804179.178571428	5108575.9940476185	4959209.821428571	5135039.709077381
639	303.22532018025714	14.877775		4465432.4523809515	4148803.6607142854	4771248.833333332	4579500.398809523	3810442.833333333	3869342.708333333	4258644.499999999	3870515.517857143	3838249.827380953	3511072.2678571427	3704926.9226190476	3794640.8214285714
640	824.6133041381836	8.096720833333332		4460408.163690476	4172827.6815476194	4107740.6428571427	4419178.532738095	4522156.547619048	4412885.851190477	4489658.166666667	4469217.875	4726315.738095238	4596525.425595239	4613084.857142857	4300513.104166667
641	789.6840006510416	9.987743055555555		4403901.160714285	4528592.708333332	4282187.589285714	5064827.476190476	4592582.196428572	4797925.708333333	4454287.05952381	4594591.958333332	4472669.398809523	4642897.071428571	4327005.839285714	4310404.285714285
642	788.6759796142578	11.527630555555554		4399385.702380952	4463609.598214285	4534909.678571428	4657197.636904761	4247579.458333332	4332440.086309524	4292172.550595238	4402014.934523809	4272343.773809523	4232001.976190476	4187798.869047619	4357301.696428572
643	821.6628494262695	12.253872222222222		4399226.660714285	4525374.038690477	4467822.898809522	4914836.392857143	4408093.208333333	4743740.214285714	4359868.80952381	4626664.62797619	4413138.101190476	4743471.166666668	4523850.226190476	4647836.1309523815
644	386.39909235636395	4.886816666666667		4398523.380952381	4541838.1190476185	4508483.148809523	5283910.80952381	4688861.4627976185	4584910.75595238	4558667.547619048	5296837.7857142845	4520017.249999999	4445993.522321428	4591777.303571428	4736408.625
645	588.4541269938151	2.4932805555555557		4377735.4940476185	4125896.6339285714	4098629.0624999995	3992092.851190476	4354740.444940476	4364988.002976189	4111362.3273809515	4544894.476190476	4151895.8005952374	4150375.181547619	4208711.663690477	4325929.010416667
646	356.38846588134766	14.126880555555557		4375338.032738095	4093906.3482142854	4174415.9107142854	4323891.203869047	4397793.345238095	4322264.988095237	4271565.616071428	4216943.229910715	4595906.126488095	4428505.660714285	4447321.541666667	4277394.178571429
647	682.3632837931315	1.1069208333333334		4370997.124999999	3937072.2782738097	3595228.3571428563	1201918.0208333333	4029401.053571428	3033600.6711309524	4370784.529761905	3963401.7053571427	3502992.053571428	3236050.9642857136	3366670.7633928573	3039481.9419642854
648	548.3788070678711	0.4937638888888889		4344236.095238095	4546110.9523809515	4133170.238095238	4381646.238095238	4472795.113095239	4799908.988095237	4333615.940476191	4278757.613095239	4651474.880952381	4719247.422619047	4684573.232142857	4540955.857142857
649	412.451358795166	10.660548611111112		4340742.125	4502498.577380952	4519027.666666666	4692257.601190475	4546458.315476189	4551594.892857144	4299504.166666666	4361550.708333334	4363054.5476190485	4405266.9523809515	4420770.047619048	4328643.297619048
650	202.1072623105457	0.3201787878787879		4331432.657738095	4327672.392113095	4633377.139136905	4390304.471726189	4586083.444010417	9421280.0	9706652.0	4420529.211309523	0	6257426.419642856	5216306.638857886	7882323.0
651	1043.6974131266277	1.0240625		4328976.443452381	4142480.4702380947	4252856.919642857	4276063.306547619	4259712.666666666	4257275.3809523815	4147144.854166667	4057558.4375	4182490.7886904757	4179690.452380952	4376525.824404761	4211318.985119048
652	978.9412384033203	15.636533333333334		4311783.520833334	4196471.19047619	4074047.8392857136	4292294.586309523	3980945.324404762	3935733.4166666665	3955753.4791666665	4080256.9196428573	4087438.202380952	4247589.044642856	4108946.404761905	4160093.3720238097
653	480.30948003133136	1.0573194444444443		4299621.086309524	4360365.288690476	4312351.4523809515	3993875.2857142854	4626140.333333333	4380538.19047619	4332926.6190476185	4196798.87202381	4409737.886904761	4389158.041666667	4397890.238095238	4219493.184523809
654	852.6311046926115	0.40278055555555553		4297745.428571429	4249358.982514881	4420909.392857143	4593783.065476191	4265294.392857143	4276904.5059523815	4873010.0	4630885.095238095	4343908.809523809	4438413.395833334	4334118.404761904	4053990.2909226185
655	818.6051712036133	7.641277777777777		4295018.791666666	4279573.290178572	4159670.407738095	4487644.8898809515	4704711.586309523	4851753.666666666	4139187.0089285714	4368946.541666667	4618283.520833334	4610596.339285714	4319357.681547619	4451528.956845238
656	303.2252890918722	9.97580277777778		4293923.785714285	4112564.4880952383	4210062.726190476	4547868.0	3624073.25	3620719.5	3869545.3690476185	3746948.5	3466447.0	3632061.75	3625712.25	3676390.75
657	523.4721501668295	13.717241666666668		4291518.992559524	4125285.430059524	3858628.712797619	4228964.040178571	4096763.9032738097	4388633.604166667	4699719.372767856	4095689.0	4638754.541666666	4235930.895833333	4490926.858630953	4403197.182291667
658	748.8266576131185	16.23839305555556		4290936.75	4353237.482142856	4258119.267857143	4205934.470238095	4171310.6547619044	4152641.988095238	4390268.458333333	4135783.7083333335	4305192.75	4197973.470238095	4184968.071428571	4039305.345238094
659	790.8734130859375	16.40292777777778		4288497.755952381	4336186.422619047	4356726.178571429	4271932.0	4355696.321428571	4120086.8392857136	4501298.154761905	4263682.904761904	4245840.273809523	4179218.6607142854	4105587.6309523806	4172029.8928571423
660	990.9405110677084	16.004056944444443		4284892.830357142	4370786.200892856	4256315.049107143	4232923.87202381	3925056.163690476	4197631.52827381	4454314.691964285	4146846.827380952	3933304.233630952	3909467.5595238092	4257129.1309523815	3955460.6875000005
661	978.8485158284506	12.54276111111111		4276484.87797619	3994945.0074404757	4413670.383928572	4532914.62797619	3921941.3452380947	3971851.894345238	4020194.3244047617	3913885.263392857	3993241.672619047	3858742.2901785714	3893121.2619047617	4000930.9970238097
662	664.7330678304037	16.164370833333333		4229362.788690477	4303371.169642856	4018397.416666666	4008943.614583333	4070012.4494047617	4236227.327380952	4172775.681547619	4044197.732142857	4118640.720238095	4076884.9047619044	4120768.2321428573	4010655.290178571
663	328.3574816385905	6.406675		4228938.523809523	4245527.657738096	4161857.979166667	4828042.416666666	4140893.782738095	4179469.49702381	4163702.9315476194	4352601.976190476	4127669.9970238092	4138415.6279761903	4135011.4464285714	4140877.0907738092
664	854.5752716064453	6.679252777777777		4225814.383928572	4492855.196428571	3934379.1964285704	4277161.059523809	3890722.8720238097	3917432.4970238097	4450300.342261904	4503658.309523809	4188639.934523809	3989557.029761905	4001680.0059523806	3848384.041666666
665	474.30570856730145	0.5693638888888889		4225384.898809524	4420889.738095238	4410415.428571429	4942357.148809523	4491978.386904762	4724953.130952381	4208097.214285714	4313129.863095238	4559796.226190476	4664734.464285715	4621256.327380952	4536137.517857143
666	999.8100636800131	12.038231944444446		4213662.303571428	4273252.732142857	4298932.166666666	4358057.898809523	3887405.5178571427	4134605.4345238092	3879112.6488095233	4122759.0535714286	3967773.0595238097	4197668.31547619	4119702.5654761903	3951114.1369047617
667	300.3259086608887	12.46215		4211856.353422619	4299852.183779761	4204979.491071427	4289274.895833334	4316343.220238095	4291324.875	4076813.8154761908	4244698.535714285	4241145.186011904	4231211.375	4419880.7648809515	4290896.75297619
668	603.5349070231119	6.929502777777778		4202133.041666667	4635441.077380952	3962964.5357142854	3921070.029761905	4677576.1875	4520958.773809524	4454666.1875	4574215.43452381	4551838.904761905	4558886.690476191	4542683.395833333	4422586.699404762
669	576.4179382324219	3.775661111111111		4199095.53422619	4190858.0654761903	4309979.011904762	2062218.5535714282	4146726.7008928563	3353608.5386904757	4348555.044642856	4564451.94047619	3402032.045386904	3562751.805059524	3484211.0476190476	3180031.2247023806
670	419.31555664062506	2.819047222222222		4192511.8690476185	4213929.583333333	4459679.821428571	5673764.0	4182509.833333333	4664541.761904762	3910905.297619047	4187914.1904761903	4564511.154761905	4391080.69047619	4588493.369047619	4575573.107142856
671	289.2096366882324	10.343461111111111		4181903.607142857	3905371.4642857136	3963415.1190476185	3959884.898809524	3404001.857142857	3382288.154761905	3759875.303571428	3485706.785714286	3347792.6845238097	3356654.5	3318891.717261905	3376811.761904762
672	478.3894500732422	5.811384722222222		4171065.3988095233	3959633.0833333335	4188290.952380953	4481594.464285714	4367249.547619047	4316593.702380953	4027606.0476190476	4115912.523809524	4544002.321428571	4321760.857142857	4305458.023809524	4370697.059523809
673	984.7985458374023	12.57792222222222		4169428.7380952383	4364663.6934523815	4412536.925595238	4480845.964285714	4863652.788690477	4952675.041666666	4442160.941964285	4666503.09375	4715008.860119047	4833406.011904762	4735631.665178571	4826748.880952381
674	748.5841420491537	7.773394444444445		4166377.375000001	4355444.910714285	4231866.690476189	3942602.922619047	4196449.773809523	4351211.202380952	4286761.833333333	4260640.047619048	4323818.595238096	4635415.130952381	4376588.130952381	4359707.05952381
675	707.4916610717773	7.217275		4163128.273809523	4598815.136904762	4323832.654761905	4064214.5476190476	4507537.8273809515	4375410.31547619	4490381.857142856	4268329.267857142	4289584.19047619	4110408.2499999995	4607550.089285714	4262525.583333333
676	684.6133550008138	11.1967375		4160757.977678571	4139673.3065476185	4420249.633928571	4670081.443452381	4221013.06547619	4531753.023809524	4544122.675595238	4382329.69047619	4463161.104166667	4757457.136904762	4230065.714285714	4688517.625
677	882.6079432169596	7.8176250000000005		4155909.7202380956	4551566.94047619	4400537.541666667	4303522.452380952	4237974.413690476	4197437.973214285	4661047.008928571	4582440.535714286	3979339.6101190476	3856660.535714285	4252325.282738095	4120741.779761905
678	413.26660919189453	0.37759861111111115		4154380.5714285714	4266854.184523809	4023810.3660714286	4331662.519345238	4423793.345238094	4601180.261904762	4222372.291666666	4135375.342261904	4334521.747023809	4268712.595238095	4220452.017857143	4454440.30952381
679	718.4732793172201	0.6682069444444445		4151936.273809524	4302640.732142857	3980355.291666666	4339435.464285715	4562919.208333333	4497667.517857142	4621871.934523809	4423938.440476189	4492117.547619048	4401440.910714285	4495407.285714285	4581744.499999999
680	717.5912322998047	6.480206944444444		4146108.1636904757	4136349.0565476185	4030476.779761905	3788269.6428571427	3899208.305059523	3851044.285714286	3804421.6309523806	3887947.3214285714	3470806.1220238092	4012689.217261904	3752782.6279761903	3822266.2083333335
681	356.38868077596027	8.415079166666667		4141677.4017857136	4487596.382440476	4421174.982142857	4621914.404761905	4623943.735119048	4705120.760416666	4402055.032738094	4570942.260416667	4837255.651785715	4785710.513392856	4749308.800595238	4696736.843749999
682	794.568473815918	5.8171986111111105		4110462.845238094	4405844.380952381	4027151.7678571427	4143641.5892857136	4423416.869047619	4360160.154761905	4167363.2261904757	4269369.761904761	4157628.7202380947	4071269.928571428	4165791.845238095	4058092.952380952
683	1069.7171376546223	1.4152236111111112		4105423.9371279757	4176599.6822916665	3777087.1506696423	4056600.551339286	4011106.1426711306	4178519.5186011903	3984501.738095238	4163576.424107142	3945153.821428571	4175716.1687127966	4128058.714285714	4282013.678571428
684	814.6915944417318	11.688975		4100024.541666666	4198693.285714285	4193879.6607142854	4454766.3125	4343629.4940476185	4326044.797619047	4503240.809523809	4591785.773809524	4244106.750000001	4258887.589285715	4465320.81547619	4323630.523809524
685	671.5735473632812	13.771820833333337		4093547.220238095	4976773.571428571	4144728.583333333	4328437.702380952	5413574.88095238	5523414.452380952	5191630.392857142	5567048.357142856	5239510.666666666	5070626.535714285	5623340.023809523	5292508.488095237
686	748.5851389567057	7.96935138888889		4077266.553571428	3868021.4583333326	3820691.6607142854	3882120.75595238	3851573.9583333326	3975256.023809523	3882360.244047619	3904043.8928571423	4065474.3571428573	3780814.0952380947	3832196.9999999995	3762905.2678571423
687	289.20965067545575	14.869519444444444		4074067.4107142854	3920610.238095238	4204351.535714285	4307527.5	3470004.464285714	3654543.2499999995	3904694.452380952	3695465.071428571	3734078.6845238092	3291274.9404761903	3651968.035714285	3535229.2380952374
688	587.5487645467123	8.850016666666667		4062661.1607142854	3776356.291666667	4041374.946428571	4430179.06547619	3795011.836309524	3974571.907738095	3659669.952380952	3856090.6666666665	3770366.949404761	3961074.4464285714	3915148.0386904753	4045557.116071428
689	888.7649917602539	13.102884722222223		4052866.714285714	4309554.696428571	4146290.1726190476	4015825.559523809	4104945.208333333	4001906.6011904757	4116454.9226190476	4061720.0238095233	4137797.886904761	3979553.023809524	4321287.517857143	3969974.0595238092
690	606.6550140380859	14.611743055555555		4044520.809523809	3520973.369047619	3874303.476190476	3578351.693080357	4057961.2455357136	4272155.522321428	4119398.166666667	3803488.095238095	4040656.2700892854	3857937.4821428573	3722957.5654761908	4085611.663690476
691	750.5606002807617	9.329797222222222		4038363.8690476185	4162540.6547619044	3974283.023809524	4226085.726190476	4156872.7261904757	4176753.458333333	4182271.8392857146	4067130.1845238097	3970904.607142857	4258243.494047619	4074827.020833333	4195584.041666666
692	608.6705627441406	15.711405555555556		4010147.1577380956	4090031.2232142854	3955196.854166666	4014006.241071428	3527144.497023809	3879940.6369047617	4101251.2529761908	3783085.644345238	3708480.9642857136	3803233.3005952374	3663981.9970238092	3603910.9925595243
693	564.6444760519361	8.984148611111111		4009022.5833333326	4083043.1428571423	3935208.5357142854	3904352.0	3955354.214285713	4017970.0	3889371.2738095233	3990561.25	3909902.25	3945307.904761904	3942514.2261904757	3968679.0
694	694.7183990478516	9.906206944444447		3995525.1547619044	3405020.0803571423	4282616.601190477	4666596.511904761	3344124.0267857146	3279164.5029761903	3159645.5178571427	3419974.925595238	3133089.412202381	3301545.4136904757	3291809.8690476194	3306291.6577380947
695	623.6815846761068	10.861034722222222		3993118.229166666	4121178.5773809524	3946519.678571428	4096618.4464285714	4043636.5	4087508.657738095	3852616.208333333	4090479.446428571	3907157.333333334	4002146.7232142854	4045073.982142857	4017471.446428571
696	314.3416341145833	5.673433333333333		3980251.5238095233	4137006.3273809524	4412813.339285715	4478417.809523809	4171127.8452380947	4248100.394345238	4042873.1160714286	4766971.202380952	3903437.5178571427	3991581.2648809524	4084192.8169642854	4122852.717261905
697	886.7858276367188	12.262066666666668		3975037.032738094	4014081.625	4267984.392857142	4131836.5654761908	3889066.928571428	4027681.217261904	3890787.0416666665	3988148.8928571427	3962668.833333333	4030134.589285714	4070804.047619047	3849727.3095238092
698	841.7266057332357	14.307495833333336		3957135.6071428573	3689894.4107142854	3559747.5416666665	3657226.857142857	3755547.1666666665	3812202.845238095	3831593.589285714	3913070.416666667	3997099.9999999995	4160538.1785714286	4106594.3273809524	3896671.2023809524
699	718.5737177530924	7.01943888888889		3948586.3095238092	3918529.1428571427	3845569.6607142854	3762518.095238095	3817715.44047619	3729731.8095238097	4053839.154761905	3891645.166666666	3676761.7023809524	3837977.386904762	3587870.9404761903	3851590.9404761903
700	887.7832056681315	13.486977777777776		3942503.9285714277	3618234.672619047	3887323.7083333335	3966927.708333334	3646829.273809524	3761223.488095238	3884755.0595238092	3785898.154761905	4029437.797619047	3734009.0833333335	3867162.8809523806	3707119.547619048
701	982.8789774576823	13.586147222222223		3942123.0863095233	3992787.136904762	4276552.077380952	4239516.818452381	3960217.571428571	4351893.688988095	4000632.462797619	4119316.6726190476	4000798.0595238092	4106677.607142857	4054542.9821428573	3905523.139880952
702	400.3421681722005	0.8447388888888887		3926295.345238095	3949962.7916666665	4027160.2581845233	4110969.842633928	4244496.79389881	4400048.151785715	4219683.627232143	4296516.0625	4351492.061011905	4587952.318452381	4551975.089285714	4722423.089285714
703	751.7649510701498	11.462972222222222		3911021.9077380947	3899994.482142857	3937273.369047619	3960657.0238095233	3822146.062499999	3901531.0386904767	3803688.875	3937841.949404761	4047216.8184523806	4022307.491071428	3861314.7083333335	4100655.7901785714
704	840.707379659017	12.019459722222223		3894672.488095238	4124451.297619048	4021235.988095238	4051790.7380952374	3982461.3095238097	3950866.8571428563	3967387.9761904753	3868329.5238095233	3905459.083333333	3918565.6904761908	3951086.5	3932858.333333334
705	454.29297892252606	0.9873541666666665		3889458.3363095233	3991584.095238095	3961891.395833333	3592163.1339285714	4055553.607142857	4046085.800595238	4080701.7083333335	3865571.8125	3724587.3660714286	3895748.336309524	3863271.803571428	3927192.919642857
706	792.5539703369141	7.470787500000001		3879297.148809524	4168687.15922619	4121386.7351190476	4045296.9732142854	4070238.208333333	4175516.1391369044	4483631.327380952	4308742.821428571	4025341.711309524	4236744.235119048	4174111.428571428	4016036.1369047617
707	746.5702768961588	8.863445833333332		3859190.2946428573	3770063.836309524	3648967.770833333	3607603.7232142854	3796862.9017857146	3716785.1235119044	3852726.577380952	4029761.7559523806	3874870.1845238097	3674334.794642857	3896264.319940476	3721412.7113095243
708	1015.6700561928661	0.8162958333333332		3851678.946428571	4146295.5	4160005.1636904767	4618488.5	5071067.5	4107239.75	3894020.4851190476	3840226.833333333	3678776.25	4512795.0	4808886.5	4614882.5
709	478.38929748535156	5.290354166666666		3843718.75	4105562.880952381	4110074.738095238	4372077.4523809515	4190364.2500000005	4197815.404761905	3824684.333333333	4016137.619047619	4283295.7023809515	4322014.523809523	4204807.797619048	4225523.666666667
710	495.2998352050781	2.495902777777778		3831633.8124999995	3776850.9404761903	4102580.3601190476	5382950.619047619	3824773.970238095	4372587.625	3376030.4583333335	4035775.4166666665	4066474.3154761903	4111463.3749999995	4266402.5625	4476799.855654761
711	938.8170445760092	12.655119444444443		3822976.8571428573	3820211.666666667	4045961.476190476	4070202.726190476	3807691.261904761	3815591.8214285714	3801654.333333334	3825946.178571428	3737022.6666666665	3890725.523809524	3618374.8928571423	3917805.095238095
712	664.6602656046549	11.69491388888889		3821361.3511904757	3971841.714285714	3976187.157738095	3902588.053571428	4004310.7953869044	4091071.9144345233	4366526.010416666	4532225.803571428	4156756.672619048	4095865.3720238097	3921051.7671130947	4273953.867559524
713	982.952402750651	10.179798611111112		3820070.8869047617	3607345.366071428	3947642.369047619	4100651.0267857136	3232224.0230654757	3418623.6011904767	3261122.3749999995	3611840.869047619	3314180.577380952	3259013.394345238	3288261.095238095	3153385.6532738092
714	912.8012619018555	12.417522222222223		3816775.238095238	3666641.3214285714	3840823.8928571423	3772874.5595238097	3536443.7857142854	3482540.708333333	3481772.3392857136	3497703.5714285714	3449981.2738095233	3377305.0238095233	3549355.4047619044	3352264.7678571423
715	895.7724558512369	14.827070833333336		3814745.4285714286	3985596.19047619	4172700.0357142854	4197168.785714285	4299371.083333333	4067810.6011904757	4133275.892857143	4109693.755952381	3998776.607142857	4233892.976190476	4100028.0952380947	3905316.738095238
716	925.8005004882813	13.076540277777776		3813977.9166666665	4082052.8749999995	3639827.9226190476	1647044.25	3644147.8244047617	2990407.4375	3940097.011904762	3522147.404761904	3573712.1249999995	2951460.46875	3184155.4047619044	2848211.0773809524
717	936.8944541083441	15.055349999999999		3813262.913690476	3415303.654761905	3527335.339285714	3588372.744047619	3539795.630952381	3745680.31845238	3723160.571428571	3538791.0238095233	3110588.202380952	3198960.976190476	4087027.25	3318425.291666666
718	344.2278886017976	0.30876805555555553		3798706.4546130947	2847392.5513392854	2640692.186755952	3114249.150483631	3224873.467540922	2391802.009765625	4239133.25	7202522.5	3143541.7351190476	4613788.441592262	3986224.666666666	3066978.9632626483
719	925.7250442504883	13.156175000000003		3796385.238095238	3926692.6369047617	3658101.4404761903	3453288.645833333	3953086.029761905	3933528.9642857136	4128239.547619048	3923435.63095238	3723275.1488095233	3784622.083333333	3725527.714285714	4059849.0
720	928.8320337931315	13.256818055555554		3779831.4821428563	3693423.330357143	3797827.25595238	3944144.7023809524	3697420.839285714	3976751.7648809524	3772116.449404762	3792287.2113095243	3805268.9568452383	3603476.767857143	3691770.2976190466	3723749.7083333326
721	948.8917836192687	15.732463888888887		3778414.1964285714	5610912.5	3713471.833333333	5725966.5	5283166.0	3720210.3511904757	3672732.9345238092	3607031.2797619044	3629138.595238095	3708305.0654761903	5321656.5	3607932.273809524
722	807.6341196695963	8.674990277777779		3778303.583333333	3724042.023809524	3526440.1547619044	3884284.5297619044	4040438.994047619	3899306.4285714286	4053333.339285714	3469176.0238095233	4094701.708333333	4063708.4851190476	4276484.059523809	4226763.773809523
723	606.6554514567057	13.877493055555554		3777068.901785714	4032416.139880952	3636924.8452380947	3887853.970238095	3968529.875	3999824.967261905	4037459.886904761	4004020.336309524	4151218.261904762	4115400.0416666665	3948265.9107142854	3914134.4553571427
724	508.3392753601074	0.8188277777777778		3774038.7619047617	3829937.5595238097	3622393.351190476	3615291.0119047617	3962521.974702381	4212686.875	3905295.629464286	4064001.166666667	4040359.6607142854	4313331.071428571	4342001.958333334	4295020.386904761
725	992.8628692626953	13.393972222222219		3756094.107142857	3585816.5654761903	3532712.0059523806	3653567.4821428573	3294893.7559523806	3393271.196428571	3236796.2142857136	3600758.279761905	3224708.7321428573	3243398.2202380947	3578647.4404761903	3331700.244047619
726	982.8782348632812	13.90610277777778		3742577.8883928573	3669525.7023809524	3923940.5148809524	3954410.273809524	3497090.092261905	3539656.0580357146	3778279.9211309524	3577172.4107142854	3493821.885416667	3572238.741071428	3555176.0714285714	3457869.2321428573
727	431.3844985961914	1.5854416666666664		3739699.696428571	3661395.7499999995	3439876.654761905	1395546.8035714284	3621189.619047619	2820035.2916666665	3952555.839285714	3684612.5595238097	3218113.261904761	3023199.2380952383	3107129.8154761908	2729348.6607142854
728	762.6601359049479	11.522329166666665		3725004.369047619	3718751.297619047	3838287.1904761903	3970922.1666666665	3673827.035714285	3695659.1190476194	3789910.702380952	3716825.7261904753	3677156.5833333335	3647487.1428571427	3707187.273809524	3657336.154761905
729	818.6034520467123	8.195962500000002		3720544.1249999995	3718096.8541666665	3636331.9494047617	4231952.178571428	4061977.3020833326	4044217.995535714	4041250.3333333335	3939898.7127976185	4209452.950892856	4030153.026785714	4072503.9657738092	4390890.711309523
730	766.5382819856917	6.690706944444444		3718700.038690476	3785894.5	3453111.8913690476	3686237.0595238092	3784280.25	4075138.25	3486155.711309524	3646816.1874999995	3737766.5833333335	3544392.0476190476	3570095.537202381	3983285.0
731	816.5869140625	7.072801388888888		3716891.6875	3378583.3779761903	3193550.4494047617	3134305.907738095	3315342.2946428563	3313416.7261904757	3091727.1056547617	3346615.693452381	3287437.413690476	3383406.575892857	3409594.6904761903	3301837.6279761908
732	530.3688227335612	0.8549888888888889		3715922.0476190476	3448071.428571428	3634818.696428571	3849266.053571428	3920104.2678571427	4100164.458333333	3787201.958333333	4131712.0952380956	4030161.2738095243	3969977.7023809524	4014657.845238094	4236302.261904762
733	1005.6878916422526	1.1418111111111113		3702865.2767857136	3620528.351190476	3357511.494047619	3364505.6220238092	3484143.4821428573	3604214.2797619044	3411772.7127976194	3544715.06547619	3364807.089285714	3499308.985119047	3442300.3511904757	3472426.0892857146
734	942.8493448893229	13.90610277777778		3686372.928571428	3753759.8095238097	3587640.005952381	3847983.276785714	3558621.3333333326	3604415.714285714	3572527.0327380947	3673006.244047619	3383585.0744047617	3754959.9553571423	3524684.610119047	3473609.949404762
735	552.402463277181	2.0261708333333335		3684828.8452380947	3966060.142857143	3570215.0803571423	3634775.4345238092	3575524.1904761903	3641559.7142857146	3571284.244047619	3813313.6428571423	3782438.9970238092	3775346.3244047617	3695171.2752976185	3606134.3244047617
736	834.7544377644857	12.12965		3662893.5892857146	3537637.1249999995	3820928.988095238	3940864.13095238	3524840.0952380956	3668909.458333333	3471269.386904762	3477059.857142857	3665293.827380952	3487247.8452380947	3523819.2321428573	3500966.011904761
737	839.575335184733	7.781127777777779		3659731.6041666665	3581749.875	3420842.678571428	3353506.163690476	3472614.0714285714	3564870.735119047	3786696.2738095233	3367692.3779761903	3284356.494047619	3018277.8125	3311886.8482142854	3105174.416666666
738	794.5679626464844	6.151268055555556		3656079.2916666665	3686223.678571428	3543290.8749999995	3889464.9523809524	3404152.869047619	3560201.4821428573	3734767.5714285714	3731146.630952381	3513027.6309523806	3460738.333333333	3449321.845238095	3301990.946428571
739	937.8984680175781	15.811716666666666		3645051.0937499995	0	0	0	0	0	0	0	0	0	0	0
740	719.5704568392392	5.7066680555555545		3643584.6041666665	3902586.4122023806	4037942.0803571427	4418028.5	4751555.0	4572809.0	4301918.5	4417800.5	4442544.5	4356051.5	4674729.0	4669559.0
741	769.6316452026367	12.124397222222221		3640795.261904762	3635459.5416666665	3536663.2857142854	4018284.75595238	3788533.9107142854	3863495.3154761903	3642436.535714285	3628050.089285714	3592519.255952381	3743865.0	3788908.119047619	3724044.369047618
742	889.7978337605795	13.989006944444446		3625583.9404761903	3519642.9464285714	3494293.0476190476	3457022.845238095	3420522.6428571427	3884289.3511904757	3439204.791666667	3592868.4940476185	3391449.958333333	3375072.7261904767	3471647.3750000005	3243746.416666666
743	906.8431396484375	13.981270833333333		3621361.333333333	3593142.7321428573	3864159.782738095	3770637.706845238	3265707.9523809524	3296387.0818452374	3566640.764880952	3386106.398809524	3369136.311011905	3203472.8556547617	3322251.598214286	3174436.046130952
744	821.6501770019531	9.171752777777778		3612650.842261905	3737150.821428571	3250905.1517857146	4113031.089285714	4240158.818452381	4293427.30952381	4052575.485119047	4344692.065476191	4184585.092261904	4432688.794642856	3778813.7916666665	4114209.0386904757
745	918.8294193929293	14.535518055555555		3609241.547619047	3571144.5	3488271.7321428563	3413901.4761904757	3628816.2261904757	3364972.0357142854	3531065.5833333326	3447745.5	3519158.2976190476	3726159.25	3339248.779761905	3515689.75
746	312.32598876953125	3.0209444444444444		3586987.8720238092	3924631.5833333335	4319793.607142857	5070795.833333333	3526608.9761904757	3788531.7529761903	3383959.4970238092	4281010.261904761	4026740.5476190476	3912936.1666666665	3889049.482142857	3966916.0803571427
747	790.5719935099283	7.041655555555555		3575908.702380952	3497246.5595238097	3446006.2053571427	3411145.90922619	3473908.6339285714	3540918.532738095	3472286.808035714	3383107.083333333	3498625.523809524	3673172.7529761908	3487665.2797619044	3689658.6458333335
748	482.52956771850586	12.633172222222223		3571333.4345238092	3801007.797619047	3883501.172619047	3691214.389880952	3728274.910714286	3863965.1547619044	3809462.4702380947	3869090.7321428563	3670422.6071428563	3814975.663690476	3776700.041666667	3894239.014880952
749	289.20963287353516	9.969470833333332		3564307.8452380956	3364249.178571428	3484856.559523809	3752335.238095238	2944999.2976190476	2843405.7619047617	3259660.0119047617	3106384.0119047617	2911393.297619047	2907102.3035714286	2911827.1904761903	2887276.6547619044
750	650.7175343831381	15.761451388888888		3555785.702380952	3637016.2023809524	3419305.1547619044	3502238.5476190476	3587278.357142857	3510997.6369047617	3705303.214285714	3665050.8749999995	3534884.1845238092	3605796.279761904	3496536.5297619044	3557570.1726190476
751	740.5228780110677	12.205393055555556		3549518.6778273806	3721824.2023809524	3557668.084821428	3439394.4427083335	3769659.717261905	3871704.970238095	3851084.119047619	4134886.8854166665	3962721.302083333	4154776.2232142854	3815328.9523809524	4151026.4166666665
752	475.2975311279297	3.7770597222222215		3549100.241071428	3524614.898809524	3968670.3214285714	4707579.095238095	3895180.6324404757	4098641.8065476185	3594656.494047619	4319814.666666667	3953509.4866071427	4240472.648809523	3966369.592261905	3953623.511904761
753	571.4741846720377	6.780608333333333		3541377.226190476	3699918.2708333335	3606335.678571429	3568561.148809524	3437073.116071428	3512473.84375	3641039.665178571	3669433.1696428563	3262768.04203869	3547521.965773809	3410178.6145833335	3198804.454613095
754	796.5685181794342	0.40536388888888886		3530333.208333333	4362910.0	3550296.172247024	1680238.375	3799405.7038690476	2706604.5729166665	4375386.829613096	3890839.770833334	3047008.046130952	2769298.0729166665	2834875.639508928	2646557.1439732136
755	486.35573323567706	0.6006708333333335		3529485.4750744044	3478132.136904762	3373128.2388392854	3599294.523809523	3650842.6350446427	3743003.775297619	3470454.215773809	3626148.15625	3706392.1897321423	3678293.0349702374	3535960.445684524	3848333.8058035714
756	342.37306722005206	7.393804166666666		3514320.505952381	3434220.3095238092	3277445.633928571	3516052.7083333335	3728669.169642857	3838949.5565476185	3534517.8154761903	3835542.7946428573	4077241.0119047617	3898033.4494047617	4018224.9494047617	4070229.0357142854
757	807.6347783406576	8.449934722222222		3489718.242559524	3960163.461309524	3397013.4970238092	3590757.9598214286	3864332.948660714	4346899.687127976	3939724.8869047617	3760799.442708333	3955042.1629464286	4085696.110119048	4032936.40625	4046842.794642857
758	836.8071441650391	15.153430555555554		3469052.7544642854	3818012.7023809515	3745621.46875	3475368.0416666665	3789700.904761905	3914694.356026785	3888468.220238095	3848391.7336309515	3663028.820684524	3449618.6785714286	3623743.2596726194	3648139.5178571427
759	492.4048500061035	10.354034722222222		3467917.797619047	3396408.3333333326	3574017.7023809524	3687599.363095238	3272665.232142857	3291887.6845238092	3392605.1547619044	3458895.1547619044	3280997.5476190476	3309435.2708333335	3408560.5476190476	3215403.5595238092
760	550.6286799112955	8.519722222222223		3461581.7499999995	3367787.7678571423	3132170.113095238	3341519.839285714	3135826.9761904757	3178349.4702380956	3278521.470238095	3356103.6785714286	3028795.464285714	3182497.101190476	3317762.488095238	3222770.2916666665
761	553.334098815918	0.5014527777777777		3444217.583333333	3636688.708333333	3487759.4761904757	3366256.6369047617	3537170.583333333	4182137.6785714286	3770702.761904762	3600020.351190476	3859380.9226190476	4052418.1726190476	4350147.821428571	3631452.208333333
762	502.2931327819824	0.7280430555555556		3441578.617559524	3778382.959077381	3581362.2351190476	3457043.0982142854	4021904.523809524	3861534.3214285714	3872491.2619047617	3927121.711309524	3887127.0982142854	3568802.813988095	3753908.052083333	3912832.1011904757
763	829.7154973347982	11.014777777777775		3434798.1011904767	3374363.9166666665	3297047.5357142854	3229591.3690476185	3445392.797619047	3326322.6904761908	3453604.9761904757	3432145.8809523806	3287035.160714286	3388651.5595238097	3255930.4285714286	3186584.175595238
764	303.22532018025714	9.396390277777778		3423427.1369047617	3098816.0059523806	3295893.4345238092	3520183.4880952383	2862175.5744047617	2894996.8958333335	3092747.964285714	3079947.0654761903	2875808.589285714	2699983.663690476	2885312.089285714	2824605.574404762
765	869.7571640014648	14.824497222222222		3419400.7559523815	3206234.6488095233	3217521.5595238092	3579637.6249999995	3495629.488095238	3450499.922619047	3497247.767857143	3595385.1011904757	3334321.3035714286	3510302.083333333	3584246.839285714	3484211.0476190476
766	303.2253595987956	8.944291666666667		3410879.214285714	3151280.928571428	3334100.0476190476	3385651.4999999995	2793065.4880952383	2705845.0119047617	3012266.916666666	2844055.821428571	2793118.5	2745213.9880952374	2833880.4404761908	2681809.6964285714
767	303.2253325271056	5.2116181818181815		3388231.3452380947	3304932.083333333	3310203.071428571	3492668.75	2826238.8095238092	2824782.547619047	2964102.5	3057421.75	0	2874065.5	2856345.25	2794869.75
768	824.6519139607748	8.96057361111111		3383128.636904762	3510172.3154761908	3320809.035714285	3678910.999999999	3570913.7916666665	3621110.3214285714	3308411.273809524	3292516.547619048	3483112.9880952383	3412878.345238095	3396570.9821428573	3354615.1726190476
769	968.7682927449545	12.406548611111113		3383043.4464285714	3448823.5178571427	3244854.113095238	3206332.464285714	3226647.154761905	3172089.5773809515	3310431.6607142854	3253421.2321428563	3254264.279761905	3197096.2321428573	3278479.029761905	3123337.7916666665
770	804.889055887858	16.51719027777778		3378490.4315476185	3441708.916666667	3181985.2916666665	3098328.029761905	3240099.053571428	3165573.839285714	3412379.8244047617	3263481.726190476	3308807.479166666	3231525.244047619	3099611.6309523806	3054658.7291666665
771	846.9359817504883	16.643316666666667		3378257.571428571	3487859.0595238092	3315310.1904761903	3246824.5773809515	3284251.3988095233	3237177.5892857136	3349581.4613095233	3246155.797619047	3179183.1011904757	3176461.095238095	3222227.032738095	3216362.1964285714
772	827.699836163248	10.175972222222223		3377988.6785714286	3196712.916666666	2996659.232142857	3913830.797619047	3134163.1845238097	3684488.75	3702011.25	3813737.0	3519783.25	3401687.779761904	3288528.7738095243	3548571.75
773	620.7070382012262	10.849086111111111		3374894.761904762	3449181.291666666	3288763.7619047617	4435411.5	4798964.0	3559325.017857143	3534257.261904761	4825663.5	3617547.714285714	4826539.0	3516081.5773809515	4804570.0
774	575.5039647420248	14.069495833333333		3373336.9285714286	3279793.958333333	3324783.3452380947	3141881.6011904757	3657046.4166666665	3808426.6309523806	3554454.964285714	3343099.553571428	3558525.797619047	3609521.3809523806	3637576.416666666	3705476.5238095233
775	912.8006184895834	14.207186111111112		3373220.3273809524	3217317.785714285	3152060.089285714	3080136.5595238092	3474200.392857143	3404575.988095238	3290220.4345238092	3411858.154761904	3301151.9226190476	3233422.4642857146	3296800.636904762	3057329.764880952
776	399.2445618908814	0.3569		3369004.071800595	3578870.297991071	6516907.5	3143557.2053571427	4482659.370535714	7902894.0	7566531.5	4323306.487165178	0	8081769.0	7559717.0	4409908.140252976
777	945.8617477416992	15.044720833333335		3365651.0595238092	3258568.6369047617	3366511.9404761903	3416330.982142857	3087263.8511904757	3627299.494047619	3453084.0416666665	3304954.714285714	3172027.113095238	3382892.738095238	3508004.25	3252754.0595238092
778	772.5488535563151	5.051922222222223		3362704.333333333	3498422.8452380956	3225300.8869047617	3155020.0714285714	3312915.2053571427	3533906.1532738097	3444786.723214286	3337319.8749999995	3558938.257440476	3452440.8154761903	3607901.126488095	3477785.8303571427
779	990.8484954833984	13.150595833333334		3359615.3690476185	3215261.2619047617	3396319.303571428	3247086.8988095233	3045586.6071428573	2930069.0119047617	3300765.1190476185	3063088.428571428	3049086.470238095	3006554.988095239	3090433.982142857	3127088.0178571427
780	819.5836664835612	7.388609722222221		3347118.15625	3172522.407738095	3179642.949404761	3305157.9642857136	3193465.8407738097	3052162.880952381	3358399.184523809	3368587.8065476185	3204068.2797619044	3359552.232142857	3332897.461309524	3266526.784970238
781	550.5923156738281	12.477805555555555		3345604.5535714277	3266852.491071428	3130145.4732142854	3315135.157738095	3290580.147321428	3358810.831845238	3248846.683035714	3283818.757440476	3204797.2723214286	3267071.529761904	3202123.296130952	3267425.053571428
782	784.6664326985677	9.903554166666668		3344234.288690476	3256185.31547619	3360734.3169642854	3480618.6875000005	3435091.276785714	3434109.1116071427	3278480.529017857	3576857.5223214286	3343931.6160714286	3379934.9107142854	3505052.967261905	3419088.5505952374
783	912.800153096517	13.900961111111114		3312201.261904762	3418175.238095238	3411027.738095238	3254590.151785714	3184305.5714285714	3098758.2023809524	3271875.44047619	3490842.5238095233	3337137.297619047	3268149.1666666665	3255637.678571428	3226724.595238095
784	652.6592229207357	11.741541666666665		3304391.6964285714	3494962.2127976185	3400066.2559523806	3374659.9002976185	3306078.3005952374	3565761.203869047	3358111.5148809524	3508545.1919642854	3403161.16220238	3526671.8244047617	3544097.769345238	3432007.854166666
785	510.56120481945226	13.903558333333336		3293477.886904761	3222606.5654761903	3151429.113095238	3056414.4226190476	3121507.2976190476	3568839.5	3319765.416666666	3316694.0357142854	3314107.7738095243	3240729.0952380947	3250035.6904761903	3211630.095238095
786	873.693977355957	12.704936111111111		3276125.0476190476	3527729.9404761903	3269774.9166666665	3515277.4047619044	3429640.7976190476	3494362.75	3436221.2738095233	3571725.869047619	3476050.0416666665	3601158.202380952	3388818.2619047617	3593143.380952381
787	343.189280795881	0.3752424242424243		3272638.404761905	3032997.7797619044	3188192.935918899	3411114.026785714	3652435.75	3234804.514880952	3389560.6294642854	3785676.5	0	3445617.25	2860368.725818453	3226435.964285714
788	974.9077826908657	15.626049999999998		3267302.589285714	1364865.625	1329500.75	1363875.75	3106253.163690476	1380662.25	3323841.4226190476	3210391.2678571427	3184353.797619047	3213237.2083333335	1383530.375	1316968.625
789	954.9211069742838	9.241104166666666		3265711.191964286	3236820.6845238092	3290903.788690476	3636784.6428571427	2962265.558035714	2939049.9776785714	2907891.6101190476	2978698.821428571	3054574.5654761903	3143969.3407738092	3047985.410714286	2868901.005208333
790	862.8234303792318	15.145722222222224		3264680.1041666665	3584056.182291667	3466469.848958333	3496032.2470238092	3298164.5595238092	3455066.869047619	3465180.273809524	3566179.4925595233	3408556.2187500005	3293582.65625	3385139.3467261908	3158680.5104166665
791	678.7485758463541	15.793702777777776		3259566.1190476194	3266879.7261904767	3085026.6607142854	3186513.901785714	3320148.7351190476	3113824.0357142854	3281970.1011904753	3284749.7261904757	3160619.6547619044	3250395.0654761903	3202093.5922619044	3097056.857142857
792	536.4378763834635	10.867005555555556		3259074.589285714	3666081.2678571423	3093436.988095238	3986332.488095238	3646985.505952381	3142735.839285714	3644828.613095238	3419400.875	3143459.7916666665	2869652.3035714286	3028884.2499999995	2930824.083333333
793	601.5192031860352	14.09305		3246426.4880952374	3344836.2842261908	3340171.833333333	2937951.0714285714	3625709.6272321427	3506168.666666666	3310744.2619047617	3405469.9523809524	3569957.0059523806	3505816.5059523806	3671207.6041666665	3551794.178571428
794	649.6325554644999	10.6283875		3242365.202380952	4723267.5	4695973.0	4327265.5	4366986.0	4298523.5	4717894.5	4225411.5	3324394.3370535714	4252303.0	4691775.5	4038108.25
795	788.8945643107096	15.047668055555555		3242306.482886905	3259185.141741071	3046980.7522321427	3048455.3087797617	3237168.450892857	3165433.64360119	3121855.860119048	3048079.6994047617	3226156.7782738092	3390761.19345238	3181188.8861607136	3183639.781994047
796	996.8966686115567	14.470218055555554		3228761.1770833335	5372398.5	4731285.0	5147508.0	2916513.4895833335	4621226.0	3084840.0610119044	5451583.5	2938856.331845238	4964990.5	5453657.0	2974251.9002976185
797	502.33692932128906	0.6147777777777778		3225581.75	3217819.422619047	3049964.386904762	2897337.4583333335	3379635.25	3160065.0119047617	3280345.476190476	3018690.642857143	3131584.011904761	3240547.9166666665	3269697.321428572	3042099.6726190476
798	492.40441004435223	2.1736444444444447		3224142.416666666	3304714.1369047617	3199773.3095238092	3574345.5714285714	3199283.0178571427	3271079.8273809524	3117942.023809524	3334144.6428571423	3235866.273809524	3278175.0595238092	3265101.0059523815	3185000.5654761903
799	847.6786015828451	12.412037499999999		3215355.9761904757	3241515.392857143	3214346.6547619044	3335464.547619047	3211868.946428571	3109374.124999999	3242311.4226190476	3099138.06547619	3118424.035714286	3342892.333333333	3214716.416666666	3231833.0595238092
800	549.4878107706705	14.001816666666668		3210056.4404761908	2991456.6093749995	2950485.4583333326	3051079.0305059524	3353106.0900297617	3331938.7961309524	3240234.952380952	3133290.4813988092	3350206.7678571427	3128971.276785714	3150001.6004464286	3509888.102678572
801	833.6498972574869	8.5789125		3205671.6011904757	3057151.571428571	2907914.779761905	3227111.797619047	3148466.4821428573	3154470.654761904	3166798.2440476194	2890574.494047619	3172595.9940476185	3204119.869047619	3222159.5595238092	3272957.446428571
802	718.5407638549805	7.775995833333334		3200636.794642857	3115287.976190476	2918477.4642857146	3117764.255952381	3414822.232142857	3149538.5148809524	3239321.901785714	3124434.422619047	3176180.041666666	3154282.9553571427	3167813.4375	2962523.208333333
803	608.6706517537435	15.433895833333333		3191311.4107142854	3213301.404761905	3118655.6309523806	3196399.023809524	3130838.9761904757	3163522.988095238	3229222.3928571423	3245807.25	3243420.56547619	3227389.619047619	3178538.0119047617	3184043.4761904753
804	551.5036392211914	14.57260972222222		3182525.7648809524	3170471.755952381	2789633.166666666	3069581.851190476	3052831.452380952	3280026.130952381	3040743.12797619	2960780.540178571	3227246.75	3096897.141369047	3430608.6845238097	3113294.7023809524
805	857.7578684488932	15.068625000000003		3179495.6666666665	3096330.880952381	3258423.3511904757	3500108.7678571423	3434718.4464285714	3430468.8988095233	3452700.714285714	3387968.577380952	3448016.3749999995	3346763.047619047	3348374.0833333326	3488685.053571428
806	882.5877812703451	5.039020833333333		3174959.7953869044	3256339.062127976	3263417.1517857146	3434186.4226190476	3150232.2001488092	3233226.702380952	3318833.9375	3219988.146577381	3130920.357886905	3268242.626488095	3134104.395833333	3225644.104166666
807	492.4048906356887	9.854284722222223		3168997.8928571423	3171991.2976190476	3237721.738095238	3382558.0	3144644.0	2968975.3928571427	2962247.9047619044	3123178.333333333	2995594.25	2977997.0	2975569.297619047	2984514.5
808	912.7636057535807	12.54276111111111		3163675.8482142854	3072652.461309524	3179770.550595238	3244632.7261904757	3195284.5476190476	3118834.9092261908	3198891.1309523806	2948471.4464285714	3028892.4523809524	2986662.2619047617	3035136.910714286	3089009.9166666665
809	606.6912994384766	11.717379166666667		3160457.6852678573	3151032.8697916665	3272670.394345238	3070027.5558035714	3083713.843005952	3387751.7686011908	3288677.1112351194	3440773.7529761903	3190151.8154761908	3447315.844866071	3119633.5606398806	3240328.221354166
810	340.39368947347003	2.7310472222222217		3150810.7559523806	2997072.345238095	3163290.9761904757	2748867.607142857	2635074.0119047617	2726781.9880952383	3317766.4642857146	3435680.785714286	2537261.425595238	2655701.3869047617	2657030.845238095	2589152.261904762
811	658.5412165323893	7.27678888888889		3141776.970238095	3176353.0587797617	3207012.3571428573	3149972.538690476	3365358.7559523806	3140138.34375	3238454.3898809524	3278925.8586309524	3624463.50595238	3368299.0684523806	3241383.1517857136	3389109.0260416665
812	1032.9876861572266	15.832856944444444		3140662.4642857146	2991348.941964286	3414728.3303571427	3412692.038690476	3203127.742559524	3241511.1220238092	2850914.9389880956	3212762.4270833335	3131851.625	3117677.7261904757	3155597.5163690476	3012147.5223214286
813	726.5445022583008	7.398940277777778		3138310.988095238	3016310.0654761903	3239503.9523809524	2951298.238095238	3207607.9999999995	3320455.3095238092	3310975.9047619044	3209220.380952381	3355228.7857142854	3271599.4464285714	3321114.797619047	3098530.273809524
814	574.437998453776	2.8544597222222223		3129445.7142857146	3371671.1875	3098649.556547619	3129370.3511904757	3235586.6964285714	3214097.035714286	3234268.681547619	3293695.303571428	3377480.75	3439684.8720238097	3198365.7946428573	3473562.119047619
815	676.7695922851562	12.547993055555553		3117300.758928571	3083761.625	3038148.833333333	3139016.6874999995	3049347.644345238	3083257.770833333	3122486.229166666	3040632.6607142854	3104721.2544642854	3045884.6607142864	3053215.8571428573	3069737.5982142854
816	667.4548797607422	4.248772222222222		3110025.3124999995	3353995.336309524	2993029.2113095233	2832384.998511905	3500918.081845238	3571092.4434523806	3194767.035714286	3802008.053571428	3336195.157738095	3482831.6994047617	3432780.970238095	3357449.9047619044
817	636.7017491658529	15.471529166666668		3101903.366071428	3309233.31547619	3249735.00595238	3288264.3511904757	3107830.2291666665	3218335.345238095	3262266.2023809524	3158938.273809524	3314829.6636904757	3245245.5	3218143.4404761908	3111235.651785714
818	886.749387105306	12.534693055555552		3100162.6428571427	3088771.0357142854	3189228.9285714286	3052688.178571428	3050217.0535714286	3105756.458333333	3089853.5714285714	2944588.077380952	3068591.3749999995	3109469.333333333	3086608.214285714	3110043.803571428
819	975.9094085693359	14.821898611111111		3100128.1428571427	2975643.7440476194	3102603.9404761908	3147422.7023809524	2906111.6726190476	3027258.577380952	2857184.351190476	3009701.511904761	3105052.279761905	2912716.083333333	2987490.958333333	2894324.9404761908
820	1016.957171122233	15.374583333333332		3095620.418154762	3122558.425595238	3180902.5892857136	3312727.614583333	3094643.773809524	3209915.916666666	3101689.918154762	3159734.141369047	3127831.421130952	3015992.055059524	2868172.5357142854	3012520.6473214286
821	715.5752716064453	5.611088888888889		3092348.7499999995	3248330.9523809524	3030507.053571428	3169156.476190476	3443823.755952381	3358684.779761905	3308202.1071428573	3403722.488095238	3326986.523809524	3485242.702380952	3378579.7738095243	3523273.119047619
822	950.8079188594112	13.380851388888887		3092317.6011904757	3315295.19047619	2997531.095238095	2770222.75	3135883.488095238	3133415.75	3343243.9107142854	3059861.0654761903	3195768.4285714286	2858325.660714286	3006331.3928571423	3433002.5
823	972.8934461805555	15.519320833333333		3075743.1011904757	2998720.077380952	2929683.81547619	3019098.7559523806	2965964.1428571427	3029649.7619047617	3018262.1547619044	3106884.0	3004171.488095238	3390723.25	2914802.7321428573	2891087.8214285714
824	1028.9571126302083	15.401468055555556		3043896.202380952	2802651.2380952374	2842684.327380952	2992978.4940476185	2883170.8511904757	2932279.202380953	2832423.6369047617	2932988.6726190476	2850069.958333333	2801729.1964285714	2766838.7857142854	2716513.443452381
825	482.52968470255536	13.073465277777778		3043738.333333333	3024107.0357142854	2879589.083333333	2995473.845238094	2932352.2083333335	2955349.166666666	2906250.3571428573	2929177.809523809	3136643.333333333	2906627.559523809	3065489.7857142854	2985791.0
826	761.65153721122	8.94695		3032366.8422619044	3256545.4613095233	3132096.5	3547763.5	3811122.25	3735200.5	3404675.75	3353627.75	3758240.75	3604191.75	3550559.25	3595922.5
827	781.6197306315104	8.508556944444445		3025999.8422619044	3084023.457589286	2768116.013020833	2903418.732886905	2909509.7689732146	2812862.9810267854	2998751.1116071427	2820491.974702381	2975938.774553572	2734299.693080357	3106760.7276785714	2861004.3630952374
828	658.6106643676758	11.029070833333334		3021731.8229166665	3010548.293154762	2964517.4047619044	3446592.0446428573	3482702.148809523	3372361.6220238097	3209684.732142857	3390399.681547619	3130389.6919642854	3404603.857142857	3177663.078869047	3252346.6577380947
829	508.5453694661458	9.934018055555555		3016680.333333333	3056388.273809524	2990450.3571428573	3551337.8988095233	3290357.9107142854	3178012.857142857	2982050.2559523806	3221673.220238095	3171943.2738095233	3308211.2976190476	3134785.053571428	3241475.3511904757
830	492.40484619140625	9.391083333333334		3015831.1726190476	2933930.9404761903	3039288.7499999995	3118920.1071428563	2865664.0595238097	2832665.4285714286	2887889.928571428	2985337.809523809	2800757.8690476185	2695791.9404761903	2830631.1785714286	2753495.994047619
831	580.639274597168	14.465022222222222		3012435.125	2882738.3749999995	2805787.589285714	2616454.416666666	2844052.5625	2881703.2589285714	2959907.779761905	2823090.6488095243	2994549.6011904757	2753336.083333333	2875098.4523809524	2811621.142857143
832	925.7244593302408	12.861955555555555		3012073.6964285714	2991971.8154761903	2947765.244047619	3055618.023809524	3282871.607142857	3164213.785714286	3164302.1369047617	3114559.154761905	3221804.8095238092	3223739.0714285714	3181656.2678571427	3042749.214285714
833	666.4708099365234	5.9377555555555555		3011532.7053571427	3073235.2083333335	2970500.464285714	3108880.541666666	3007544.1607142854	3124976.5565476185	3008357.1130952383	2944635.3511904757	3027010.7976190476	3162026.282738095	3066669.6919642854	3054040.0625
834	926.8894475301107	8.24032361111111		3009242.0297619044	3070913.2321428573	3114491.1666666665	3091038.9702380947	2606949.0773809524	2752991.4761904757	2589416.6607142854	2634281.348214286	2541374.488095238	2572992.345238095	2563073.994047619	2801457.985119047
835	860.6135864257812	8.330337499999999		3008582.2738095233	2837423.461309524	2827871.129464286	2977198.087797619	2863750.8199404757	2863881.0922619044	2917030.908110119	3077631.053571428	2817944.7812499995	2898905.9910714286	2904381.313988095	2969501.5386904757
836	941.8296534220377	14.18402361111111		3007410.238095238	3064616.238095238	3161558.6130952383	2883283.035714286	3024634.053571429	2823134.5714285714	2731053.4404761903	2846631.5119047617	2749970.3988095233	2831277.095238095	2963692.5297619044	2824279.9702380947
837	772.621223449707	9.063490277777776		3002256.5952380947	3155641.880952381	2941115.681547619	3184378.75	3114885.119047619	3137313.7023809515	3138291.821428571	3136258.047619047	3124848.107142857	3101781.639880952	3014638.979166666	3048467.214285714
838	370.2567367553711	5.067845833333333		3001861.4791666665	3156505.9999999995	3017999.438988095	2931587.0	3432523.245535714	3331962.303571428	3072857.8556547617	3175061.499255952	3178354.4776785714	3297267.3571428573	3222877.193452381	3371288.034970238
839	816.9257761637369	15.447219444444443		2996037.107886904	3148491.2239583335	2920370.8221726185	2933417.037202381	2879944.790178571	2911848.3158482136	3218723.516369047	3003787.1387648806	2896151.712053571	3053748.4992559524	3142426.8549107146	2850546.6956845233
840	326.3780822753906	2.7802694444444445		2995032.523809524	3044449.06845238	3046480.1369047617	3466077.2083333335	2916878.047619047	3087739.889880952	3186513.404761905	3229908.2559523806	3091044.6666666665	3053534.104166666	3243133.741071428	3219023.961309524
841	852.682721455892	9.491731944444444		2988460.0803571427	2913290.383928571	2910490.6071428563	2814155.294642857	2711241.9166666665	2785600.4404761903	2770424.0625	2900272.898809524	2826330.104166666	2774752.8749999995	2795932.0119047617	2642997.6011904757
842	340.39374415079754	1.219675		2982891.0178571427	3117878.9940476185	2908573.7410714286	2841816.3690476185	3138898.023809524	3160884.1160714286	3119732.9345238092	3250646.523809524	3139065.988095238	3246856.744047619	3182652.8869047617	3126636.7380952383
843	990.7881368001302	12.210636111111112		2975840.7827380956	3102988.130952381	3209568.036458333	3113127.089285714	3202262.174107143	3340061.919642857	3193639.8125	3403658.982142857	3411232.761904762	3584496.290178571	3331927.665178572	3437046.7187499995
844	410.4720827738444	2.866490277777778		2966784.845238095	3087359.0059523806	2898430.1011904767	2978250.214285714	3050988.714285714	3065854.7619047617	2952000.6011904757	3099683.2976190476	3125063.9017857146	3369436.6904761903	3035199.205357143	3177386.494047619
845	972.8009694417318	13.19196111111111		2956941.6845238092	2938920.946428571	2970425.7440476194	2714507.595238095	2702869.1071428573	2687372.375	2887088.244047619	2867963.345238095	2723192.6249999995	2714523.464285714	2717040.7023809524	2740746.6309523806
846	289.20965953604883	5.231384722222222		2949088.9761904757	2793865.583333333	2859928.2261904757	3042480.75	2415926.672619047	2392243.0	2598924.619047619	2484901.738095238	2361978.5	2343025.0	2413988.1130952383	2412190.75
847	289.20963923136395	9.396390277777778		2945517.714285714	2642752.6964285714	2832765.1309523806	2947478.0059523806	2455770.880952381	2446641.7410714286	2647159.208333333	2603147.7023809524	2522580.0654761903	2329967.413690476	2398282.3154761903	2397042.866071428
848	944.8635660807291	15.254522222222223		2941876.6011904757	2909087.1904761903	2864273.7976190476	2874788.130952381	2628925.619047619	2808900.1071428573	3043639.5714285714	2666671.0357142854	2751317.1428571427	2717721.1309523806	2702988.654761905	2802678.3571428573
849	606.6913884480795	10.612322222222224		2941203.363095238	3180777.8154761903	3012302.779761905	2955826.297619047	3170731.2857142854	3107721.619047619	3135188.1607142854	3017167.020833333	3056954.547619047	3142777.726190476	3051607.9523809515	3027173.7678571427
850	839.700813293457	9.625645833333332		2940489.482142857	3040027.119047619	2591778.87797619	2769047.9285714286	3090567.4791666665	3060394.087797619	3096052.886904761	3016073.5922619044	3035108.178571428	3213355.869047619	3023280.5119047617	3005121.0178571427
851	1044.9881439208984	15.636533333333334		2937564.860119047	2972441.788690476	2837404.553571428	3058480.0416666665	2755820.614583333	2805293.748511905	2806181.632440476	2895423.31547619	2851197.5997023806	3016684.3124999995	2760113.7440476194	2814088.7217261903
852	1018.9724146525065	15.6391625		2935178.8035714286	2839736.6964285714	2787193.0982142854	2902817.104166666	2617651.5059523806	2590628.077380952	2665524.0505952383	2716248.4315476194	2667506.6398809524	2888878.568452381	2727766.4553571427	2765743.188988095
853	956.8627522786459	13.898179166666667		2923613.3452380947	3008513.7351190476	2883660.8809523806	2968260.3080357136	2840385.3898809524	2781248.8541666665	2654312.5059523806	2750519.7380952383	2685187.8898809524	2812752.348214286	2865955.4583333335	2633764.032738095
854	885.7880630493164	15.387627777777778		2913547.0104166665	2923913.262276786	2838969.9947916665	2717892.494047619	2896801.19047619	2838878.6770833335	2894448.032738095	2677014.720238095	2838334.135416667	2570205.0963541665	2933505.0133928563	2727164.005952381
855	537.5358055962456	7.377045833333334		2906897.8571428573	359186.25	4430243.964285714	5226134.455357143	316518.4799107142	264192.8206845238	291695.7276785714	316539.46800595237	297783.1532738095	278906.33779761905	290133.6331845238	276952.84821428574
856	990.8477935791016	12.875241666666666		2905063.238095238	2894760.7499999995	2991146.6904761903	3079175.732142857	2912078.922619047	2797539.583333333	2965650.773809524	2906070.0654761903	2715520.273809524	2603621.863095238	2953897.1190476185	2767661.273809524
857	578.6237513224283	13.954759722222223		2903737.691964286	2987704.995535714	2949090.3110119044	2836180.813244048	2755982.036458333	2848367.9851190476	3075902.264880952	2888275.4784226185	2798330.1250000005	2867496.275297619	2866909.2998511903	2944525.601190476
858	848.6512883504232	9.007018055555557		2898950.5595238092	2967386.398809524	2832550.1666666665	3122316.3869047617	2825456.291666666	2889839.380952381	2861343.130952381	2597764.6547619044	2858586.7678571427	2811770.7202380956	2794548.244047619	2813671.732142857
859	745.6315104166666	12.73622638888889		2894185.9851190476	2947472.461309524	2802424.8124999995	2994275.821428572	2858338.904761905	2842787.8095238097	2920743.2038690476	2931036.811755952	2966711.680059524	2854975.9084821427	2768946.597842262	2772271.008184524
860	838.7860209147135	13.404133333333332		2890109.8601190476	2563683.258928571	2829157.348214286	2906697.669642857	2593304.7738095233	2646993.794642857	2522137.9851190476	2582109.0	2516230.144345238	2560068.200892857	2731918.008928572	2605702.203869048
861	752.5199940999349	5.266991666666667		2888586.083333333	2936802.321428571	2727354.389880952	2930412.0148809524	3098404.505952381	3065297.8184523806	2846580.604166666	3139557.0357142854	2951306.482142857	3071287.0238095233	2901708.6994047617	3202872.071428571
862	413.2661883036296	10.275954166666667		2887085.428571428	2820639.0476190476	2912392.0476190476	3416670.976190476	2935026.261904762	3163051.1428571427	2860055.2499999995	2849765.797619047	2952934.4047619044	3100638.3214285714	3030528.6547619044	3041075.6071428573
863	494.56632741292316	6.523151388888889		2884154.148809524	2899846.3065476194	2770670.0833333335	2633314.9821428573	2959551.4523809524	2557521.1249999995	2763249.0416666665	2794740.744047619	2582638.75	2420157.1726190476	2605265.523809524	2312115.6964285714
864	289.20966720581055	8.946947222222223		2877561.875	2638777.4999999995	2792640.1309523806	2814075.880952381	2385138.9464285714	2317277.869047619	2542826.238095238	2363203.470238095	2428791.220238095	2374259.9761904757	2357113.083333333	2251651.4047619044
865	731.6068572271438	7.1708236111111106		2864181.1830357136	2725726.077380952	4324831.0	4918283.5	6014485.0	5345830.0	3348291.0654761908	5107843.5	5139275.5	4996985.0	5713879.0	5203853.5
866	578.659922281901	9.532254166666666		2854392.357142857	2846664.5178571427	2687003.375	3045505.6488095233	2705043.1845238097	2811932.845238095	2805738.0476190476	2954082.8095238092	2930104.630952381	2874063.488095238	2829425.0595238092	2887268.279761905
867	756.5905787150065	7.409205555555555		2853409.885416667	3137533.5937499995	2924333.223214286	2856741.4464285704	2984923.253720238	3014650.270833333	2913261.6383928573	3047867.2366071423	3301205.7366071427	3195184.8452380947	2914820.458333333	2841782.4791666665
868	827.5898157755533	7.649518055555554		2839770.8958333335	2906038.1190476194	2941560.2321428573	3192091.175595238	3078381.918154761	3119912.6904761903	2815379.6249999995	2968830.4724702374	2894549.3065476185	2890949.662946428	3042279.6904761903	2751383.038690476
869	690.6188557942709	13.642548611111112		2834554.7976190476	2892351.6904761908	2527112.369047619	2801086.6964285714	2832405.1904761903	2891736.7142857146	2550718.4761904757	3149777.714285714	2803855.1726190476	2563308.297619048	2762608.0119047617	3128479.7559523806
870	326.34167861938477	3.205355555555556		2825342.2886904757	2949894.0714285714	3244174.1309523806	3226743.8749999995	2938627.6726190476	3042542.8988095233	2867435.342261905	3571280.0119047617	3044118.8333333335	2935590.0982142854	2978104.7529761903	2901995.9851190476
871	746.5696182250977	7.5842986111111115		2822711.571428572	2750289.6897321427	2837723.866071428	2875395.1130952374	2831968.404761905	2974838.1964285714	2782956.3571428573	2807031.4761904757	2929011.4732142854	3042475.714285714	2784137.8928571427	3002503.1458333335
872	650.4388071695963	1.3351444444444442		2820816.7916666665	3012775.7738095233	2970323.8273809524	3147590.654761905	3325076.369047619	3485607.3571428573	2882202.145833333	3084635.869047619	3607641.6845238092	3556712.904761905	3343899.797619047	3915694.94047619
873	326.16276137780045	0.3752424242424243		2800960.7723214286	3159966.520833333	2781390.161458333	2740475.428571428	4176258.75	3465931.8630952383	3131954.9170386903	3728866.5	0	3471347.9897693447	3373399.971354167	3297486.1249999995
874	882.7543131510416	12.781580555555557		2798364.875	2884621.770833333	2941029.8630952383	2882903.732142857	2878376.9880952383	2957344.342261905	2939249.9285714286	2922647.7440476185	2951486.0178571427	2903144.023809524	2902906.464285714	2883000.119047619
875	637.6973470052084	12.119151388888886		2778761.3184523806	2855945.3333333326	2851846.372767857	2903457.3169642854	2833870.411458333	2979992.556547619	2703690.1250000005	2851129.128720238	2915675.4508928577	2854361.597470238	2901447.6588541665	2901529.2347470233
876	656.5818678730666	10.294790277777777		2778688.6190476194	2748871.1666666665	3532147.5	3421230.5416666665	2691174.2499999995	2905002.6071428573	3424879.5	2819366.2916666665	2888538.0297619044	2902876.029761905	2873899.0148809524	3703851.0
877	428.3735822041829	1.3015208333333332		2775918.494047619	2842908.9598214286	2809101.0089285714	2813997.650297619	2838767.282738095	3033025.230654762	2734437.110119047	2951458.3720238092	3031848.894345238	3002459.424293155	3093062.2470238097	2963034.9955357146
878	810.6823708009928	9.818343055555557		2772038.9657738092	2861003.0446428573	2718274.1428571427	2943940.053571428	2678043.010416667	2632332.546130952	2649687.601190476	2588424.7053571427	2599475.110119047	2664942.9791666665	3485435.5	2537499.242559524
879	856.5816752115885	7.207013888888889		2765291.0535714286	3041054.607142857	2824638.0803571427	3022044.7202380947	3154521.5565476194	3409804.0684523806	3167326.8095238097	3233418.00595238	3560012.6398809524	3226566.202380952	3059504.8392857146	3564426.1220238097
880	982.783816019694	12.032959722222223		2763847.398809524	3053373.25	2762134.8571428573	2821647.333333333	3095258.2499999995	3188983.279761905	2788046.6160714286	3041746.136904761	3036097.9761904757	3139664.0	3070494.3273809524	3057993.428571429
881	914.7791620890299	13.111354166666667		2763531.1874999995	2889221.904761905	2875208.407738095	2799474.741071428	2912129.4107142854	2685628.0833333335	2910180.4375	2764905.6934523806	2825334.333333333	2785965.2738095233	2916475.702380952	2892946.464285714
882	754.691530863444	13.076436111111112		2762673.172619047	2719961.0178571427	2637426.773809524	2693893.976190476	2581643.386904761	2726156.678571428	2509094.7946428573	2630360.163690476	2901155.5714285714	2738948.994047619	2688942.4345238092	2581505.5952380947
883	778.6915817260742	12.477805555555554		2762176.0833333335	2700946.7499999995	2758574.5535714286	2750863.6726190476	2698363.988095238	2648782.4464285714	2690318.2976190476	2553952.4404761908	2512245.5595238092	2602230.619047619	2572060.1309523806	2592649.755952381
884	303.2253138224284	4.470522222222222		2760355.2380952383	2641729.9523809524	2701209.9047619044	2737140.785714286	2248801.726190476	2220119.6785714286	2425284.1904761903	2393339.738095238	2184541.7499999995	2132628.1785714286	2216927.1904761903	2134191.6428571427
885	773.6630121866862	13.393972222222219		2754947.6458333335	2934953.3988095243	2608972.6800595233	2402673.892857143	2739524.303571428	2677149.7410714286	2720980.1964285714	2747152.9821428577	2790541.389880952	2874134.0803571427	2864162.53125	2806464.505952381
886	808.7388585408529	12.030325		2742615.928571428	2718056.074404762	2970532.425595238	2971627.0922619044	2736674.8422619044	2806568.351190476	2683231.291666667	2762817.854166667	2726998.8035714286	2653803.3869047617	2695541.3273809524	2600650.410714286
887	743.6067428588867	6.893112500000001		2741313.9345238097	2788577.7410714286	2588152.895833333	2601397.869047619	2632886.3095238097	2715555.351190476	2711912.991071428	2622428.744047619	2455652.6339285714	2620235.357142857	2753786.952380952	2783930.8273809524
888	832.9203516642252	16.547568055555555		2731938.9999999995	2792328.0744047617	2581454.9732142854	2714898.8869047617	2699024.4672619044	2588140.0	2734436.0595238092	2717915.8392857146	2673504.8035714286	2665364.095238095	2575554.5178571427	2585718.6845238092
889	395.41089121500653	1.5380694444444443		2725433.351190476	2689396.083333333	2659848.0	2348814.7916666665	2487891.416666667	2385155.5625	2828088.732142857	2614457.5297619044	2363469.363095238	2475201.0654761908	2526068.0059523815	2467501.386904762
890	864.8385747273763	15.468906944444443		2724851.8152901786	2959726.1804315476	2853031.6633184524	2779526.8325892854	2684708.1421130947	2691946.3377976185	2886053.953497024	2708838.655505952	2776018.7819940476	2760023.171874999	2682169.290178572	2737014.670386905
891	359.2400987221451	0.3395208333333333		2724716.296875	769435.990327381	3036911.6101190476	3869152.571428571	367796.8125	390519.875	488574.0455729167	376971.1808035714	86096.3515625	351518.375	328618.125	374597.40625
892	943.8439509073893	14.663525		2719815.476190476	2687048.0535714286	3016833.982142857	2782997.648809524	2783418.386904762	2745766.803571428	2689405.196428571	2813854.6904761903	2944622.0654761903	2660638.0535714286	2709972.0119047617	2646909.6904761903
893	795.6359558105469	9.07801111111111		2718362.853422619	3083430.5595238092	2736789.6770833335	3508792.431547619	3029169.358630952	3258356.100446428	2799348.4311755956	3076956.7752976194	3122594.4999999995	3218499.3139880947	2971078.732886904	3102198.9542410714
894	778.5734532674154	8.31670972222222		2716713.2261904757	2563971.883928571	2765123.083333333	2504187.446428572	2748990.4434523806	2676271.5238095233	2725435.7261904757	2944168.619047619	2588280.3214285714	2729489.104166667	2658186.508928571	2872046.1964285714
895	438.50336201985675	3.947781944444444		2715991.476190476	2831143.7559523806	2963302.714285714	3077735.511904761	2911930.2857142854	3032394.077380952	2658724.2619047617	3255214.619047619	2878186.446428571	3012108.785714285	2986928.9821428573	2906499.857142857
896	413.2662658691406	9.396390277777778		2707539.029761905	2680621.8095238097	2702727.4166666665	3303967.8571428573	3027378.3303571427	3124390.145833333	2737896.9613095233	3024438.2172619044	3063857.583333333	2997862.6309523806	3138923.4345238092	3058552.5952380947
897	1008.8951797485352	13.90610277777778		2704927.258928571	2606455.3303571427	2566309.589285714	2773933.492559524	2480098.083333333	2339533.928571428	2496165.796130952	2438117.3720238097	2614211.961309524	2431869.294642857	2441595.3422619044	2383901.657738095
898	949.8931147257487	14.821898611111111		2699922.053571429	2674467.505952381	2813752.005952381	2838570.6904761908	2758975.9226190476	2678460.8809523806	2596074.404761905	2634579.273809524	2785435.0952380947	2764076.4464285714	2814298.0059523815	2631370.3869047617
899	1023.8098856608073	11.858538888888889		2694111.8601190466	2646404.2886904757	2643102.375	2843532.519345238	2777202.973958333	2731020.302083333	2745995.8236607136	2852482.0677083335	2757195.2031249995	2853708.1101190476	2759501.4278273806	2954539.5796130947
900	548.3343912760416	0.7459874999999999		2685981.083333333	3046339.9523809524	2903423.9464285714	3047502.848214286	3076158.1023065476	3161659.2797619053	2981342.3690476185	2928387.4851190476	3048243.8005952374	3272309.226190476	3036077.9910714286	3382075.4114583335
901	697.525026957194	4.693806944444444		2685849.260416666	2743645.944940476	2834196.3690476185	3877918.8452380947	2953123.6249999995	3067883.1815476185	2860290.4717261903	2960731.1249999995	3003327.679315476	3457707.090029762	3151162.4441964286	3234351.4069940476
902	523.4719950358073	5.860023611111111		2682371.520833333	3135293.3913690476	2585274.4940476194	2704676.1249999995	3220255.864583333	3253578.489583333	2861852.578869047	3036648.255208333	3124390.7157738092	3230746.095238095	3093257.4866071427	2928493.5833333335
903	1031.7034962972004	1.1094569444444442		2677632.2827380947	2834137.4791666665	2446673.773809524	2297361.4345238092	2593598.1279761903	2577429.095238095	2678585.089285714	2427078.2619047617	2350305.495535714	2522527.3333333335	2515374.2113095233	2505918.303571429
904	544.3907826741537	1.8279375000000002		2667901.508184524	2834277.3437499995	2578255.0959821427	2680779.2399553573	2897160.53125	2881740.685267857	2802816.1696428573	2808984.0453869044	2772459.7641369044	2885289.363095238	2660358.2135416665	2695252.3072916665
905	1000.9256184895834	15.103675		2657490.0	2547090.1130952383	2693022.898809524	2816819.6220238097	2584284.5863095233	2586189.8571428573	2587721.916666666	2647514.946428571	2482156.2470238092	2563804.738095238	2427798.1101190476	2299483.2529761903
906	303.22534181182215	3.836208333333334		2651882.869047619	2446129.511904762	2500365.630952381	2548748.75	2123652.1488095233	2145452.75	2350441.1547619044	2335907.5	2042814.4107142854	2067192.7797619046	2132584.25	2132153.25
907	964.8328653971354	12.918801388888893		2649859.976190476	2793279.410714286	2876248.5357142854	2787294.0773809524	2772127.4107142854	2872451.214285714	2687258.3452380956	2888257.880952381	2758718.1547619044	2753946.1726190476	2767857.351190476	2750507.1488095233
908	908.8635508219401	14.827070833333336		2649783.1428571427	2807539.351190476	2945603.7678571427	3018143.678571429	2996523.0833333335	3003473.339285714	2697745.7619047617	2953300.5476190476	3050938.3035714286	2958203.8154761903	3041436.136904762	2861901.1904761903
909	298.3104298909505	1.989751388888889		2645912.352678572	2714894.4687500005	2666724.2849702383	2570069.4970238097	2726981.8869047617	2795611.88095238	2622602.9017857146	2779784.7224702383	2748748.208333333	2796761.616815476	2793278.1011904757	2705009.541666667
910	891.7416915893555	13.846641666666665		2643039.845238095	3013063.577380952	2671031.160714286	2937074.6309523806	2886908.6904761903	2810257.1845238097	2981422.958333333	2934531.178571428	2964769.0178571423	2950399.1428571427	2760682.958333333	2911166.9285714286
911	685.4357732137045	7.263620833333333		2642616.6369047617	2811928.25	2645840.0	2730051.101190476	3081139.6547619044	2961354.8333333335	3124340.357142857	2968353.732142857	3056724.732142857	2894592.7499999995	2878427.2738095233	3002323.8154761903
912	436.342290242513	8.949605555555555		2628637.857142857	2566140.9642857146	2411461.523809524	995279.6577380951	2459428.5119047617	2121327.708333333	2683288.19047619	2483919.202380952	2392448.9880952374	2126366.583333333	2329972.2619047617	2050202.5297619049
913	804.7069803873698	12.509819444444444		2623588.0059523806	2587371.1369047617	2657787.0297619044	2687892.976190476	2587853.595238095	2711189.8214285714	2540011.2380952383	2543287.395833333	2448841.339285714	2456713.193452381	2574588.508928571	2522426.7619047617
914	413.2662417093913	11.071075		2622695.9880952383	2581128.178571428	2664038.976190476	3244324.488095238	2711592.505952381	2838052.9166666665	2445084.208333333	2631991.6190476185	2800073.4523809524	2773118.1428571427	2874086.7499999995	2748162.035714286
915	1003.8419342041016	13.164366666666668		2619803.4241071427	2385829.7306547617	2624897.6666666665	2362226.645833333	2526402.296130952	2317923.1502976194	2342619.566964286	2439101.3110119044	2437349.407738095	2448036.25	2345904.1681547617	2468575.0
916	1007.8145014444987	12.210636111111112		2608648.723214286	2661608.431547619	2877736.1830357146	2876497.6257440476	2389823.430059524	2463246.873511905	2565575.415178571	2597590.1436011903	2505913.1175595233	2625976.967261905	2498519.98735119	2523402.074404761
917	413.2662801101507	3.0761888888888893		2597905.363095238	2606064.0773809524	2882041.5	3750279.25	2773972.1607142854	3059473.5595238092	2502776.75	2732329.2142857146	3000933.9761904757	3022971.904761905	2948398.869047619	3082127.2499999995
918	832.5844116210938	5.505022222222222		2592160.104166666	2843754.1726190476	2830253.5029761908	2835700.0	2886704.6726190476	2888147.4970238092	2854761.244047619	3032196.407738095	2816918.6785714286	2958856.5535714286	2843718.702380952	2793709.8095238097
919	478.3891830444336	1.8438416666666664		2585247.6488095233	2636358.5178571427	2752966.553571428	2818851.1428571423	2871634.244047619	2923373.333333333	2615994.4226190476	2743085.5119047617	2839824.8154761903	2691739.8095238092	2794536.107142857	2830543.2083333335
920	1059.0038045247395	15.83022222222222		2581812.1934523806	2487620.78125	2570463.3571428563	2689936.761904762	2476627.8258928573	2600787.5267857146	2406086.819940476	2561856.498511905	2524324.7842261903	2540449.540178571	2482122.9598214286	2404639.8095238092
921	436.34216562906903	1.8199722222222225		2578413.943452381	2501344.3035714286	2542210.7797619044	1030715.5334821427	2559564.5327380947	2050926.2678571425	2566241.5773809524	2461972.383928572	2142813.967261905	2233298.0952380947	2242265.053571428	1927300.4523809524
922	755.5199203491211	9.329797222222222		2575303.2663690476	2648025.796130952	2432636.336309524	2710206.5669642854	2924508.494047619	2780358.2529761903	2797405.203125	2723091.0811011903	2656300.947172619	2911745.342261905	2768180.119047619	2932911.8794642854
923	673.5278065999349	3.490726388888889		2573533.0357142854	2863398.077380952	3120062.1547619044	3066751.1785714286	2678865.535714286	2745252.8050595233	2724943.5357142854	3142757.7619047617	2581135.395833333	2581492.931547619	2698304.163690476	2712348.6264880956
924	421.41510009765625	1.0654930555555555		2570522.7648809524	2650942.032738095	2991835.56547619	3389621.550595238	3790680.0059523806	3881259.178571428	2222617.3065476194	3193332.345238095	3859707.0416666665	4256838.101190476	3934213.711309523	3938084.1845238097
925	462.3066477067617	0.4088847222222223		2566183.5297619044	3034485.75	2453617.3154761903	2255488.25	3289185.5	2624183.702380952	2714668.0	2374660.5	123567.03125	2811138.7321428573	2478375.092261905	2963104.5
926	939.8108088175455	13.59380972222222		2564037.217261905	2947407.3511904757	2796118.9345238097	2698633.845238095	2646339.202380952	2739192.732142857	2871638.532738095	2591684.726190476	3012992.9300595233	2735342.7053571427	2710326.348214286	2705813.154761905
927	622.6135101318359	12.60028611111111		2561485.3869047617	2744246.0744047617	2790588.290178571	2705564.8616071427	2755722.714285714	2814371.5595238097	2808937.625	2789968.758928571	2802623.1130952374	2906456.9226190476	2760452.7544642854	2886628.6875
928	795.6474253336588	12.153597222222224		2556009.9627976194	2664705.6547619044	2586493.761904762	2867535.2946428573	2711784.761904762	2664116.1056547617	2657457.4002976185	2673883.275297619	2543157.044642857	2582568.1116071427	2597422.6465773806	2692342.669642857
929	538.5197296142578	7.333545833333335		2554142.192708333	2538583.988095238	2390922.4925595243	2556045.9955357136	2340738.290178571	2384375.5550595233	2453083.696428571	2377129.230654761	2418985.2366071427	2364747.1428571427	2400252.813244047	2509250.880208333
930	354.28499673074657	13.972841666666666		2553721.4047619044	2523030.5238095233	2308930.5	2020833.625	1848843.125	1792658.25	2968574.0	2347434.0	1694642.130952381	1728377.375	1813512.125	1817375.25
931	710.628916422526	11.258156944444444		2552735.339285714	2637670.226190476	2578878.912202381	2716143.5059523806	2580416.3928571427	2747052.6666666665	2681507.4107142854	2824369.5297619044	2664122.5684523806	2718458.9404761903	2684342.7708333335	2615214.869047619
932	719.570068359375	5.06275138888889		2545120.247023809	2420850.818452381	2310791.3095238097	2342780.699404762	2376084.9430803573	2571724.8563988097	2457502.505952381	2539087.2127976194	2540044.8735119044	2650663.952380952	2484246.9389880956	2591342.6770833335
933	649.5929590861002	13.7432125		2536320.425595238	2764008.773809524	2508740.071428572	2554235.7499999995	2884145.657738095	2831802.6026785714	3159829.232142857	2776051.601190476	2872114.625	3009046.946428571	3371926.5922619044	3024103.095238095
934	492.4048392776114	9.059118181818182		2536121.1666666665	2381995.8095238092	2589178.75	2541357.5	2437771.0	2420489.0	2406946.0476190476	0	2359437.25	2268741.5	2523416.75	2310932.5
935	332.2792116800944	0.49115833333333336		2533979.354166667	2608208.8422619044	2425724.100818452	2871725.1428571427	2574005.449404761	2531038.7477678573	2488766.9955357146	2500896.5223214286	2433592.5148809524	2437910.6101190476	2639125.9590773806	2459312.8288690476
936	454.4983215332031	12.205393055555556		2531583.276785714	2594000.181547619	2709878.898809524	2737387.416666667	2691575.0595238092	2804419.803571428	2621271.1666666665	2751317.7261904767	2773213.0952380947	2901547.3630952383	2861488.44047619	2748521.202380952
937	804.5519205729166	4.554150000000001		2530264.842261905	2536188.988095238	2693333.7619047617	2635712.9999999995	2549860.005952381	2490749.357142857	2475384.75	2703920.3571428573	2481231.357142857	2381377.9345238092	2539932.2916666665	2365341.119047619
938	382.40440622965497	5.986033333333332		2529937.4687499995	2409407.6086309524	2424265.620535714	2515571.077380952	2575622.706845238	2558332.489583333	2472756.119047619	2552891.5	2549258.72172619	2437475.639880952	2584141.4389880947	2626625.4255952383
939	874.967051188151	16.672340277777778		2522609.324404762	2713830.428571428	2585207.348214285	2497895.886904762	2634933.1904761903	2457896.282738095	2483218.619047619	2464732.511904762	2602353.8660714286	2586687.148809524	2465912.7083333335	2476495.7648809524
940	574.3840815226237	2.008468055555556		2517826.6734561007	2587960.5046502976	2746036.135602678	2388961.3735119044	2094452.8843005951	2401434.806361607	2117954.645833333	2413446.109188988	2234608.3802083335	2115313.956659226	2304703.1873139883	2098870.818824405
941	864.6466369628906	8.425715277777778		2517757.776785714	2561295.4077380947	2553210.0416666665	2504164.5714285714	2468817.494047619	2768189.3630952383	2798099.681547619	2487584.916666667	2502147.1279761903	2575789.720238095	2604427.1220238092	2662972.925595238
942	718.8164443969727	12.161791666666668		2510334.069940476	2530426.7767857146	2467963.116071428	2543742.3407738092	2474177.78125	2511806.0915178573	2591527.534970238	2618321.898809524	2547477.238095238	2481601.813988095	2500039.068452381	2529379.8690476194
943	492.4049212137858	13.914277777777778		2507607.8035714286	2579728.4821428573	2631044.208333333	2655233.345238095	2386326.0416666665	2578657.976190476	2506856.9851190476	2644991.75	2406414.9255952374	2494983.130952381	2627923.5014880956	2423114.6815476185
944	670.6108754475912	10.660548611111112		2507206.5089285714	2578721.8779761903	2408939.0044642854	2799517.7604166665	2601818.244047619	2607257.0915178573	2443854.046130952	2463340.6041666665	2422080.0491071427	2537686.2842261903	2507975.569940476	2436181.078869047
945	1025.825190226237	12.059995833333334		2502039.982142857	2549014.3928571427	2518390.7440476194	2514600.9226190476	2270642.9761904757	2359298.779761905	2327296.6755952383	2357429.0208333335	2246817.119047619	2328612.3273809524	2289066.458333333	2247309.794642857
946	878.817109746965	13.418012500000001		2491587.732142857	2412309.431547619	2610096.870535714	2473429.2157738092	2344480.7470238092	3069271.25	2116226.6755952383	2181874.1398809524	2155483.8184523806	2225015.5952380947	2314392.0833333335	2176393.5922619044
947	766.5384241739908	12.251247222222224		2489246.3660714286	2660842.4970238092	2492819.2500000005	2472959.869047619	2832726.7023809524	2903021.2053571427	2674846.0119047617	2888599.4791666665	2697826.37797619	3085997.7946428573	2713490.919642857	2957341.276785714
948	743.6157633463541	12.024723611111112		2487871.9375	2620710.092261905	2513304.339285714	2708495.011904762	2589538.199404762	2612075.535714286	2588544.4880952383	2564942.400297619	2565645.4642857136	2523488.3839285714	2600102.6011904767	2548281.270833333
949	436.3421015228132	9.90363888888889		2483284.386904762	2777276.0	2512352.25	1100250.875	2463777.5	2176154.9107142854	2552370.898809524	2428770.2738095233	2325441.25	2179111.0	2341580.5	2048480.0
950	622.6861953735352	15.114251388888889		2481667.4285714286	2463531.482142857	2488932.8154761903	2648633.907738095	2478502.523809524	2600413.226190476	2586143.333333333	2673898.6071428573	2487969.830357143	2690705.2023809524	2577444.2827380956	2561068.4107142854
951	782.603525797526	7.398940277777778		2478964.8303571427	2768687.5297619044	2505781.389880952	2433023.4166666665	2818567.9970238092	2580998.494047619	2775370.136904761	2792533.407738095	2940022.0297619044	2722364.1666666665	2823036.2976190476	2574172.8125
952	722.4971059163412	5.860023611111111		2475509.155505952	2938200.074404762	2330728.0	2547667.6547619044	2870056.6454613097	2951692.1499255947	2730159.388392857	2796624.83110119	2829675.696428572	2922061.8125	2815232.587797619	2711637.657738095
953	863.7106246948242	13.273719444444446		2470061.8928571427	2457988.241071428	2487513.110119047	2617101.8749999995	2504177.8630952374	2585045.8571428573	2481057.5	2453538.75	2562502.2619047617	2490947.345238095	2583009.9464285714	2658197.1071428573
954	524.5768305460612	13.9521625		2463619.380952381	2442345.285714286	2426905.6130952383	2384159.803571428	2434173.869047619	2524009.1785714286	2487188.702380952	2812032.6726190476	2770347.5773809524	2716321.416666667	2646716.386904761	2642338.9583333335
955	793.772809346517	10.1936		2459138.273065476	2528714.1212797617	2813977.8950892854	3111352.1071428573	2343760.0	2316681.4077380956	2347287.223214286	2455769.1532738097	2258110.2157738092	2271669.6994047617	2491725.587797619	2414214.5595238092
956	740.5225423177084	11.524977777777776		2453019.757440476	2602545.6145833335	2422110.9494047617	2347355.476190476	2577595.001488095	2644354.6101190476	2612735.749255952	2729205.938988095	2701360.1808035714	2631368.2872023806	2715915.023809524	2764410.598214286
957	555.5074412027994	2.6434		2452716.693452381	2644460.3229166665	2473155.8720238097	2687659.4107142854	2656778.3154761903	2664128.196428571	2603206.717261905	2941607.0178571427	2561733.2552083335	2796897.535714285	2682894.1175595233	2631973.239583333
958	1033.8305104573567	12.243054166666665		2443165.601190476	2395973.3601190476	2471918.863095238	2516832.7529761903	2183278.4345238092	2289324.1160714286	2376515.5357142854	2260044.196428572	2171067.967261905	2403430.148809524	2334727.7529761908	2285720.672619047
959	665.7293268839518	12.885933333333334		2442388.5167410714	2487494.336309524	2636140.9241071427	2519723.578497024	2631184.7633928573	2556256.8645833335	2353364.1584821427	2671462.9546130956	2344731.5811011903	2493418.9631696427	2641988.466517857	2558103.8779761908
960	807.6378962198893	6.989168055555556		2433426.053571428	2536636.8779761903	2346358.0654761903	2249906.773809524	2423350.8035714286	2536146.895833333	2448449.404761905	2437347.7410714286	2455739.068452381	2499776.800595238	2298175.8482142854	2532243.4553571427
961	861.765858968099	13.434479166666671		2432799.1964285714	2513232.166666667	2446102.220238095	2277825.035714286	2488320.0178571427	2423641.238095238	2275596.19047619	2240517.077380952	2387464.291666667	2335242.5476190476	2507089.089285714	2435997.8511904757
962	605.5502980550131	15.044720833333335		2428912.34375	2670007.7976190476	2443136.5736607136	2413642.2633928573	2501649.9017857136	2659963.8273809524	2568618.7075892854	2541031.9732142854	2663447.4494047617	2754206.9538690476	2767921.333333333	2789178.06547619
963	770.5700394491441	8.276675000000001		2427331.5803571423	3067148.75	2952215.75	2820204.25	2461258.5654761903	2599502.7083333335	2892161.5	2440113.0267857146	2378908.851190476	2632439.1279761903	2523570.4494047617	3448970.0
964	546.3532180786133	1.9613750000000003		2426821.9508928573	2444904.827380952	2659668.4464285714	2507190.2797619044	2056979.9270833333	2377793.8095238092	2232802.5967261903	2446900.3720238097	2370146.482142857	2398596.2648809524	2276353.7247023806	2432010.9910714286
965	562.6287485758463	8.457747222222222		2426617.482142857	2411985.398809524	2517218.3095238092	2474301.7083333326	2452081.8035714286	2494110.0000000005	2560999.9166666665	2641563.738095238	2492667.6964285714	2422716.369047619	2553325.964285714	2448907.3988095243
966	478.3890965779622	1.572273611111111		2426224.5178571427	2378480.5654761903	2388205.3898809524	2578099.5416666665	2351282.1101190476	2422352.9523809524	2241857.75	2423588.1845238097	2423029.726190476	2509764.7648809524	2477639.595238095	2478237.488095238
967	436.34229278564453	9.396390277777778		2424614.3124999995	2422495.6101190476	2257360.5892857146	987779.9330357143	2313119.7351190476	1986906.56547619	2441555.226190476	2391092.94047619	2131751.3690476194	1847731.9464285714	2078943.4345238092	1761502.5982142854
968	693.7597351074219	12.515276388888887		2421639.0952380947	2442032.308035714	2513602.162202381	2432396.2678571423	2185710.5052083335	2348769.0565476185	2270889.1376488097	2189689.273809524	2292506.119047619	2278212.787202381	2316276.5491071423	2382875.2023809524
969	824.6508865356445	8.478566666666666		2419480.523809524	2336893.7589285714	2251010.3779761903	2441678.1785714286	2454600.404761904	2626247.8214285714	2480911.75	2427545.032738095	2409015.148809524	2362638.791666667	2486752.7529761908	2401848.2499999995
970	751.5716913396662	6.230877777777778		2417403.2797619044	2488797.400297619	2791405.589285714	2307095.038690476	2610820.4188988097	2500226.680059524	2440991.8303571427	2446889.373511905	2381982.979910714	2459161.415178571	3317444.75	2434626.894345238
971	774.5449193318685	6.866770833333333		2407006.833333333	2750822.7976190476	2573295.681547619	2552539.136904762	2545766.4404761903	2745567.7797619044	2592295.663690476	2551460.163690476	2604434.0744047617	2542370.2261904757	2675924.952380952	2649220.6116071427
972	336.2823102619079	0.35631		2405000.501302083	3766146.5	4410550.0	3628595.0	3946304.25	4682683.5	2328682.4159226185	0	0	3657736.75	2463709.8454241073	2953349.2708333326
973	230.70942291191645	0.32669166666666666		2401819.4356398806	6503938.0	2984009.069103422	2666633.663411458	3356374.534970238	6077488.0	6545251.5	3026387.031808036	3173138.294735863	3679909.9775855658	3392499.4364769342	6053755.5
974	468.51410547892254	13.008566666666665		2398526.5595238097	2350675.208333333	2119411.7559523806	2309293.75	2228431.8333333335	2534637.3095238097	2359014.607142857	2413656.982142857	2481651.6607142854	2308958.5476190476	2240290.571428571	2483010.333333333
975	807.7883758544922	10.1936		2393802.2146577383	2452035.381696428	2476444.7373511903	2831994.845238095	2310949.577380952	2329868.3124999995	2279573.1428571427	2462929.1979166665	2232545.5364583335	2338191.157738095	2366844.8779761903	2281365.401785714
976	826.7200113932291	2.586980555555556		2392715.5946800592	2439844.972842262	2221345.114583333	1428827.4657738095	1409134.6502976187	1196891.7291666665	1897561.5933779757	1452831.4694940476	990390.9721912201	1033844.111235119	1213689.0327380951	981373.7968749999
977	890.7802022298177	12.199847222222223		2392306.1785714286	2549740.6428571427	2619221.7321428563	2638174.9880952383	2497933.345238095	2488022.3035714286	2635281.839285714	2641899.6249999995	2603811.428571428	2612082.297619047	2544661.5178571423	2545356.3571428573
978	1016.8034159342448	12.243054166666665		2391561.9107142854	2567785.726190476	2414124.636904762	2460287.7232142854	2737277.125	2692648.339285714	2537006.6666666665	2731766.8273809524	2697491.7916666665	2785247.416666666	2807108.279761905	2716612.880952381
979	317.2409973144531	10.339033333333333		2384327.4107142854	2285939.0416666665	2360811.375	2406079.2380952383	2026890.8333333333	1999337.9821428568	2193452.494047619	2145431.8809523806	2004008.5238095236	2047542.369047619	2029065.970238095	2002604.476190476
980	860.7701822916666	12.159168055555556		2371138.4226190476	2392687.3065476194	2534288.336309524	2535085.919642857	2265826.7678571427	2330931.5282738092	2332015.2232142854	2337240.8125	2349568.970238095	2208035.3154761903	2257586.6696428573	2264771.0416666665
981	694.4662475585938	5.159765277777778		2370855.2857142854	2283145.3556547617	2122966.3288690476	2148263.7931547617	2055821.2410714282	2195653.258928571	2296462.8258928573	2219822.6964285714	2131684.4278273806	2145457.808035714	2053681.545386905	2115455.404017857
982	948.7935359672265	12.872395833333334		2368607.0297619044	2400206.464285714	2369963.0	1829138.5	2305245.0	2002373.988095238	2373554.958333333	2323376.5654761903	2072000.875	2035035.863095238	2090659.625	2195361.5
983	316.2114728291829	0.31128472222222225		2368335.1513206842	2012098.7523251486	1526254.3839285714	2262121.3095238092	1875046.2557663687	1258799.097284226	2288392.7585565476	2646239.988095238	1743596.2132626483	2785290.5125558036	2181657.418712797	1564986.83156622
984	862.6335881551107	7.911230555555555		2368326.974702381	2420317.6726190476	2520183.327380952	2353471.544642857	2468344.586309524	2400373.654761905	2443567.0133928573	2323887.660714286	2446770.1041666665	2363477.169642857	2402759.3779761903	2451179.1666666665
985	908.7692246292577	13.097802777777778		2363187.714285714	2603138.630952381	2514300.4226190476	2356438.416666666	2407719.601190476	2725155.25	2447805.970238095	2475599.7321428563	2338393.25	2389594.1726190476	2395173.5297619044	2268187.461309524
986	354.28501170519684	7.2458277777777775		2360309.226190476	2171383.357142857	2087147.3928571432	1763473.5	1781513.5	1871484.125	2516955.75	1910398.0	1712151.25	1598587.625	1931256.875	1542750.0
987	673.5923563639323	13.36037361111111		2358213.709821428	2414472.9970238097	2275048.058779762	2337642.2619047617	2512558.2805059524	2675927.1458333335	2270628.0312499995	2588462.6670386903	2654457.635416666	2385241.3270089286	2679812.934523809	2413383.989583333
988	639.4071985880533	0.5528277777777778		2351810.779761905	2425393.6726190476	2310162.94047619	2422037.523809524	2314182.1249999995	2404570.2559523806	2355570.696428571	2293938.160714286	2436706.0357142854	2437361.738095238	2431694.5535714286	2479012.101190476
989	992.9556452433268	15.6496625		2351501.3229166665	2221456.646577381	2074537.1488095233	2269052.3303571427	2182386.6101190476	2093011.0714285711	2061939.8392857143	2071118.7872023808	2055939.392857143	2230982.5669642854	2210022.177083333	2117292.2544642854
990	591.4957631429037	9.225162500000001		2347189.4032738097	2081354.8125	2235030.332589286	2322562.744047619	2282896.0074404757	2279093.1160714286	2194157.439732143	2239595.251488095	2250540.7209821427	2293235.976934524	2274399.013392857	2352810.859375
991	289.2096438389199	4.511644444444445		2341445.0119047617	2242958.3214285714	2381981.75	2416377.75	1928296.9107142854	1892852.738095238	2090342.4285714284	2046032.6547619049	1911438.8690476187	1871318.3749999998	1927671.5	1840847.8154761903
992	750.545972612169	7.5716375000000005		2341432.702380952	2347222.577380952	2368942.6964285714	2014393.1458333333	2163193.9047619044	2551823.0	2355809.3154761903	365072.59375	2059059.7410714284	2146983.25	2267811.520833333	2136024.6488095233
993	487.33361689249676	2.8544597222222223		2339075.897321428	2499097.0260416665	2419956.3162202383	2705707.744047619	2593755.360863095	2704325.589285714	2479469.9650297617	2588905.837797619	2807240.8720238092	2795089.1160714286	2711259.2678571427	2876821.735863095
994	947.7784703572592	11.885998611111111		2337839.3095238097	2309078.2455357136	2340447.1672247024	2239697.521949405	2124580.6941964286	2481609.2499999995	2212982.188988095	2371778.738095238	2300311.576636905	2552557.2961309524	2293183.527157738	2394182.074776786
995	756.591916402181	7.620615277777777		2330987.675595238	2488664.6726190476	2246598.0803571427	2243641.729166667	2585807.0119047617	2510257.970238095	2459645.0952380956	2182400.336309524	2488298.4821428573	2580034.3244047617	2517962.2738095233	2245198.349702381
996	828.6110687255859	7.434869444444445		2330349.9345238097	2494627.1160714286	2493354.803571428	2214355.3124999995	2574736.331845238	2502632.0699404757	2566888.136160714	2542678.553571428	2778052.206845239	2451377.133928571	2387457.647321428	2450703.5967261903
997	314.34156545003253	1.3973055555555554		2318076.255952381	2420521.011904762	2374700.5833333335	2273308.6726190476	2496606.922619047	2469076.854166667	2207802.5654761908	2507942.9166666665	2296591.931547619	2380478.0178571427	2391790.318452381	2328594.892857143
998	937.7970403035482	13.073836111111111		2318066.1636904757	2389614.130952381	2379627.75	2199078.7991071427	2111201.9776785714	2185911.0967261903	2292846.553571428	2083721.9374999995	2235075.6666666665	2173851.0238095233	2188746.142857143	2147990.0029761903
999	518.3220265706381	1.970390277777778		2316851.0349702383	2281674.7782738092	2548555.9322916665	2180967.550595238	1976326.0513392854	2184639.053571428	2117986.883928571	2355313.9062499995	2063666.7886904762	2264519.552083333	2256766.4300595233	2187224.047619047
1000	252.23493321736655	0.6785486111111112		2313171.1517857136	2379110.2321428573	2377246.1212797617	2445541.950892857	2496957.960193452	2564677.5374813993	2463895.303571428	2499492.047619047	2632892.6875	2464506.4836309524	2455878.5342261903	2553930.1509486604
1001	852.550905863444	5.093401388888889		2312061.7380952383	2358646.0595238092	2012267.8898809524	2180327.1264880947	2415245.7008928573	2472206.9791666665	2309379.598214286	2529531.907738095	2376511.827380953	2531719.6726190476	2457452.8095238092	2604624.214285714
1002	876.683522444505	9.486523611111112		2310635.488095238	2981534.5	2351722.119047619	2368289.7797619044	2286896.821428571	2262646.095238095	2765243.25	2229710.9226190476	2179546.214285714	2845891.25	2092272.1845238095	2909453.0
1003	775.6380123716413	9.228340277777779		2310260.56547619	2737598.5	2436880.75	2479628.75	2782635.0	2569554.75	2346199.889880952	2389906.5089285714	2390561.845238095	2512929.25	2394281.9940476185	2721900.75
1004	830.1548639933268	10.484755555555559		2306296.6428571427	2011737.9806547617	2388490.8400297617	2867281.501488095	2223159.5610119044	2326939.0245535714	2368102.1309523806	2182564.7529761903	2415952.4181547617	2391437.7410714286	2449741.708333333	2089908.0805431549
1005	705.5841064453125	12.9833625		2303419.194010417	1774358.285714286	2598734.6339285714	2851189.84375	1563319.616815476	1744299.925595238	2087482.5386904757	1660401.626488095	1567858.8794642857	1628784.5219494046	1581365.6804315476	1656045.7127976187
1006	824.7697219848633	12.733618055555555		2291595.0580357136	2291763.4032738092	2657647.6183035714	2574319.581845238	2277654.461309524	2420197.2157738092	2277301.747767857	2393430.229910714	2303671.224702381	2265432.287946428	2254461.3563988097	2267838.1138392854
1007	552.6082560221354	8.833815277777777		2285120.337797619	2227518.8541666665	2210553.6369047617	2372941.4479166665	2489775.777529762	2420541.869047619	2139261.632440476	2388929.4174107136	2462497.863095238	2517389.9345238092	2467137.1607142854	2617395.211309524
1008	822.636220296224	8.770327777777778		2278113.306547619	2332280.7157738092	2349838.0401785714	2316142.0178571427	2382242.4791666665	2322918.306547619	2379093.875	2253097.806547619	2406035.7113095233	2320082.473214286	2388201.9464285714	2331802.8913690476
1009	964.9245529174805	16.004056944444443		2270512.6949404757	2276423.123511905	2224359.7723214286	2301574.882440476	1924460.2901785714	2129317.025297619	2283118.9732142854	2122574.380952381	2147489.7589285714	1949469.9880952379	2176692.9047619044	2055481.8556547617
1010	352.3937632242839	1.591075		2268203.717261905	2396455.1041666665	2322408.9910714286	2109677.732142857	2383537.282738095	2362527.5744047617	2390498.0446428573	2499944.970238095	2363415.235119047	2520135.4494047617	2315225.2351190476	2297692.023809524
1011	863.5646184285482	6.929502777777778		2263959.8124999995	2430156.6875	2094320.464285714	2188031.991071428	2433666.744047619	2447352.2202380956	2416865.452380952	2231034.8660714286	2319549.2678571427	2365963.2529761903	2424445.258928572	2119148.7574404757
1012	413.2662289937337	9.972144444444446		2260750.7976190476	2263638.976190476	2450596.916666666	3217139.9642857146	2408815.880952381	2535893.988095238	2226898.5714285714	2547626.3809523806	2504448.3214285714	2632583.8690476194	2561333.1964285714	2573227.488095238
1013	300.7792383829753	0.48194722222222225		2254724.148809524	0	0	0	2245451.8630952383	0	0	2261567.7083333335	2263787.3333333335	2094032.904761905	0	2359229.4166666665
1014	354.37294642130536	4.137769444444445		2251625.419642857	2280622.1249999995	2367600.6607142854	2466502.035714286	2334006.0386904757	2331280.5357142854	2228392.455357143	2600294.4761904757	2286629.989583333	2309577.1086309524	2255245.7306547617	2290435.5803571427
1015	367.3360023498535	10.884925		2251265.9047619044	2305057.6845238092	2189073.1130952383	2374548.982142857	2409524.7857142854	2466858.232142857	2291930.589285714	2424973.916666667	2412176.6071428573	2339553.452380953	2415333.142857143	2395985.089285714
1016	436.3421274820964	10.354034722222222		2250824.726190476	2304731.9940476185	2135827.1755952374	905539.5907738095	2005686.9136904762	1694901.038690476	2197188.2827380947	2053206.714285714	1965869.3720238095	1740841.5372023806	1955301.6800595238	1683552.2916666663
1017	579.5348917643229	15.047668055555555		2250251.8214285714	2294030.537946428	2121779.380952381	2262412.1354166665	2531924.3794642854	2443306.8236607136	2334228.75	2368949.1183035714	2470807.363839286	2520839.5	2357810.7157738097	2420793.6584821427
1018	753.5911262391105	7.355881944444444		2249744.6860119044	3939423.5	2924453.5	3387977.25	2715298.394345238	2579767.9010416665	3232421.0	3492269.75	2920796.8958333335	2981417.7626488092	3785318.0	4027287.75
1019	831.6927795410156	9.050277777777778		2249652.1294642854	2356061.770833333	2190162.7782738097	2295160.681547619	2258129.1398809524	2245161.4055059524	2278615.919642857	2215649.9866071427	2295375.5163690476	2252244.444940476	2158636.1904761908	2175983.5654761903
1020	547.4580052693685	2.207161111111111		2246458.061011905	2404381.3623511903	2316018.959077381	2941475.462797619	2387225.7604166665	2417650.290178571	2286938.1190476194	2481879.020833333	2481747.751488095	2555649.273065476	2451700.1755952383	2436457.162202381
1021	906.847178141276	14.238251388888889		2244658.151785714	2142115.9375	2281563.4285714286	2616977.578869047	2347470.8571428573	2391385.556547619	2255765.989583333	2322924.5029761908	2446657.3630952383	2337951.125	2422182.680059524	2411108.2931547617
1022	298.3467339486787	1.9277305555555555		2237513.1904761903	2254481.6369047617	2179481.473214286	2137375.839285714	2030200.056547619	2128587.6130952383	2252275.1666666665	2219622.5119047617	2073568.06547619	2037252.2410714282	2383892.5	2092519.6785714284
1023	702.543212890625	8.289965277777778		2235238.2232142854	2115231.217261905	2192550.693452381	2211097.9940476185	2407885.4166666665	2314825.303571428	2197319.7351190476	2202316.691964286	2178553.2142857146	2385163.098214286	2262102.113095238	2151184.4196428573
1024	860.6151707967123	7.209609722222222		2228425.196428571	2371655.5758928573	2142012.330357143	2458529.6041666665	2577181.354166667	2259359.2366071423	2385504.6785714286	2207758.8467261908	2325436.9374999995	2462260.464285714	2205057.102678572	2422528.5788690476
1025	289.20965889237885	3.9527916666666667		2227815.3690476185	2070182.226190476	2189535.053571428	2275261.75	1844093.214285714	1847724.125	2002256.5	2010678.625	1860780.875	1912215.125	1936359.875	1867998.625
1026	911.7813191115255	13.090236363636363		2225872.4345238097	2391777.0	2172887.75	2400333.75	2281362.25	2393613.5	2153047.0476190476	2361223.0	0	2172975.4166666665	2163427.0	2352360.0
1027	609.6659952799479	11.252183333333335		2217372.1153273806	2278403.351934524	2361907.7570684524	2331551.9151785714	2365300.381696428	2496672.425595238	2250726.4166666665	2408554.682291667	2391403.2453497024	2340683.4836309524	2383353.8740699403	2186641.2083333335
1028	998.9103368123373	14.733802777777775		2214727.744047619	2176335.3928571427	2201687.9315476194	2254276.244047619	2167384.5654761908	2159026.761904762	2247872.3928571427	2095501.1726190476	1983355.1547619049	2006678.2172619044	2136582.0476190476	2021395.1964285711
1029	738.4255854288737	1.1124555555555553		2214576.992559524	2117018.0357142854	2111386.2678571427	2053203.3869047617	2214601.464285714	2254878.81845238	2182596.0714285714	2156576.882440476	2335190.851190476	2281872.4226190476	2371102.5476190476	2337519.177083333
1030	492.40503184000653	14.220054166666666		2211807.321428571	2356483.892857143	2697462.686011905	2924580.244047619	2710962.2723214286	2779521.1517857146	2298804.7529761908	2324962.5089285714	3026385.7083333335	2405893.306547619	2544780.758928572	2576676.050595238
1031	386.3782246907552	13.357776388888887		2211472.71875	2321782.320684524	2274182.379464286	2195500.938988095	2179272.007440476	2252361.694940476	2140511.9360119044	2295086.433035714	2246814.311011905	2094202.5483630954	2300534.1971726194	2238719.7135416665
1032	540.4989064534506	5.157152777777778		2202136.3705357146	2144559.2976190476	2126103.7425595233	2125623.224702381	2151199.944940476	2291851.1324404757	2169440.5773809524	2170930.0699404757	2259595.9791666665	2281820.3720238097	2085281.995535714	2180821.633928572
1033	752.6764551798502	12.403933333333335		2200789.193452381	2238089.904761905	2204776.482142857	2178527.702380952	2121846.3869047617	2147941.4404761903	2034826.4404761908	2183210.589285714	2102499.869047619	2163415.011904762	2208760.2410714286	2067654.994047619
1034	1016.9567540486654	16.004056944444443		2197744.603422619	2204839.244791666	2108262.7351190476	2104853.723214286	1915310.136160714	2115228.732142857	2172749.0282738092	2066071.0163690476	2068656.407738095	1976117.650297619	2133840.052083333	2060299.2425595236
1035	806.6495310465494	9.906206944444447		2197692.4583333335	2097656.056547619	2072164.2816220233	2304478.1279761903	2466118.0148809524	2776589.476934524	2189247.052827381	2633184.567708333	2133746.7953869044	2662202.0119047617	2465246.685267857	2680773.9211309524
1036	1027.8410339355469	12.638904166666668		2195442.7529761903	2295692.5773809524	2224704.7976190476	2242441.2023809524	2009673.494047619	2120494.925595238	2259185.3928571427	2189576.5416666665	1994726.8586309522	2240703.0773809524	1977362.2708333335	2129177.148809524
1037	436.3421958808308	10.723836111111112		2194396.6607142854	2238340.0	2153213.9702380947	930245.6875	2014391.25	1886260.375	2156426.75	1991622.75	1845997.75	1713901.5	1814784.25	1820327.875
1038	986.8131917317709	13.164373611111111		2193445.589285714	2145460.337797619	2189875.5327380947	2023853.107142857	2378726.686011905	2186664.351190476	2133522.0803571427	2385677.8452380956	2266520.150297619	2273571.8214285714	2224540.0654761908	2409877.870535714
1039	413.26626841227215	4.548805555555556		2190703.226190476	2140602.1428571427	2308761.488095238	3229190.047619047	2236979.1607142854	2571276.25	2042481.2440476194	2379663.2499999995	2583865.5357142854	2561088.583333333	2524258.9166666665	2605061.5476190476
1040	1051.8408101399739	12.510059722222222		2177203.9412202383	2169067.1599702383	2198587.2470238092	2295271.7872023806	1988385.7291666667	2003047.0	2028598.9732142854	1939282.6249999998	2019474.3154761903	1925265.4084821427	1969508.9434523808	2086464.1264880954
1041	576.4991302490234	5.082152777777778		2176297.5922619044	2152761.910714286	2158305.931547619	2098499.895833333	2249632.889880952	2356213.0803571427	2196366.0595238092	2178389.7053571427	2385711.1428571427	2347937.9092261903	2402700.616071428	2311177.208333333
1042	580.6395111083984	15.395451388888889		2170897.630952381	2121254.529761905	2103958.0416666665	2127155.116071428	2223351.029761905	2257321.5178571427	2106875.8988095233	2167039.660714286	2160069.345238095	2219757.800595238	2187282.0	2177356.2619047617
1043	1049.8252512613933	11.908751388888888		2164521.6547619044	2209030.163690476	2171412.8749999995	2096755.3482142852	2042024.4330357143	2215233.327380952	1976994.1488095238	2111532.961309524	2064932.199404762	2192739.7202380956	2147702.511904762	2137023.6458333335
1044	640.5873133341471	10.258294444444445		2161832.288690476	2152054.2797619044	2401828.3318452383	2737033.494047619	2309839.181547619	2344540.416666666	2087315.2083333333	2408941.102678572	2530211.3958333335	2397394.193452381	2394140.318452381	2714658.9776785714
1045	427.2828903198242	0.3827666666666667		2160606.9598214286	2008859.9888392854	2010340.3355654762	1904582.8095238095	2040869.2159598216	1872951.0059523808	2106029.066592262	2097453.633928571	1872269.0654761903	1997397.4114583333	1920574.372767857	2107553.5234375
1046	424.4514132412997	11.358749999999999		2159572.6845238092	2148778.0699404757	2137993.7023809524	2306768.363095238	2159233.0223214286	2165595.150297619	2210818.0877976194	2155196.8124999995	0	2157085.5535714286	2101547.2023809524	2133487.217261905
1047	413.26630296767615	5.074569444444443		2159045.154761905	2048325.4880952379	2476178.261904761	3734850.0	2250520.6666666665	2645451.25	1962449.8214285714	2484978.5	2877915.75	3063356.5	2559299.3214285714	3076160.25
1048	414.32125727335614	0.8188277777777778		2155483.6547619044	2163023.223214286	2101860.5193452383	2073701.1860119046	2202481.4620535714	2311228.824404762	2113224.8020833335	2289794.8779761903	2381759.3541666665	2458747.492559524	2356659.702380952	2276611.5714285714
1049	303.22525151570636	2.6604500000000004		2150514.5178571423	2052119.1071428573	1959608.9107142857	1973874.75	1738331.0297619049	1645123.380952381	1858418.2023809524	1756187.4166666665	1636823.4345238095	1665451.3273809524	1730039.101190476	1663266.5535714282
1050	243.2108268737793	13.7432125		2149669.0357142854	2258999.675595238	2196827.6875	2267442.741071428	2333925.0342261908	2292971.5282738097	2403395.4434523806	2380648.151785714	2399448.0773809524	2416102.3720238092	2473900.25	2325643.720238095
1051	395.39962641398114	0.9974916666666666		2147052.7559523806	2087391.8630952383	2268810.5535714286	2395232.7842261903	2593490.458333333	2706282.8482142854	1949744.5773809524	2311600.7857142854	2556933.5684523806	2673623.6279761903	2595879.8482142854	2680339.119047619
1052	841.7150268554688	10.476577777777779		2146242.228422619	1993557.1860119046	2027924.169642857	2328223.985863095	2091128.1026785714	1999849.2827380954	2162674.5282738092	2077608.1636904757	2152083.0461309524	2056568.0621279764	2148710.28125	1988572.847470238
1053	856.5815556844076	5.261744444444445		2145198.1607142854	2267839.6041666665	2142966.6845238092	2290549.958333333	2523008.026785714	2421879.5446428573	2252924.7916666665	2506332.9047619044	2520917.907738095	2497681.348214285	2424827.7351190476	2474158.1428571423
1054	711.5417836507162	5.424997222222221		2133405.8556547617	2262458.529761905	2264358.1026785714	2489214.7857142854	2362871.0282738097	2472011.244047619	2324697.175595238	2411884.928571428	2311382.651785714	2419670.9136904757	2543013.1517857146	2461897.1116071427
1055	488.3214289347331	0.6006708333333335		2123371.0386904757	2299120.303571428	2296351.470238095	2559334.095238095	2383027.6458333335	2417017.8184523806	2251190.255952381	2225948.369047619	2398176.6130952383	2353223.2857142854	2364020.5773809524	2394659.1339285714
1056	951.7413075764974	13.175158333333334		2119852.270833333	2147601.1994047617	2085638.3214285711	2036736.4523809522	2101939.3005952383	1967850.5357142854	2193461.157738095	2034985.294642857	2044261.2083333333	2080216.684523809	1991650.5535714282	2165830.6726190476
1057	458.34815724690753	0.8033027777777778		2118846.7738095243	2159346.8043154757	2274030.791666667	2138247.1041666665	2355701.891369048	2220877.8571428573	2155623.5029761903	2254998.2098214286	2271723.032738095	2325353.529761905	2295038.6473214286	2390774.1889880947
1058	307.2263320254464	0.4509763888888889		2115998.693452381	2212599.306547619	2088802.4151785714	2092662.3125	2769755.5	2174956.808035714	2207698.5	2433732.25	2232465.7760416665	2749850.0	2234467.101190476	2330790.7819940476
1059	692.764264424642	16.004056944444443		2114313.9166666665	2233011.922619048	2107620.1934523806	2113403.107142857	2035546.9732142854	2067336.625	2239753.803571428	2182094.5119047617	2108476.345238095	2031024.2202380951	2162780.4107142854	2068240.1190476187
1060	930.7507375081381	11.885998611111111		2109936.0610119044	2312593.0989583335	2061180.0200892857	2008603.8523065476	2331861.4706101185	2470152.4151785714	2200668.741815476	2429705.8731398806	2541370.787202381	2667248.943452381	2545393.9434523806	2669474.2589285714
1061	354.2850074576589	8.926412499999998		2105269.5476190476	1869729.6785714284	1810976.2797619046	1715926.5476190476	1506963.4285714286	1398952.2202380951	2352630.2440476185	1712645.214285714	1388105.125	1355619.375	1417406.625	1826361.125
1062	429.372902187343	5.06464696969697		2096869.2738095238	2187249.922619047	1950365.0595238095	2177778.5	2123971.25	2240640.75	2052034.8928571427	2067123.625	0	2325058.75	2249125.5	2313658.5
1063	839.7111943562826	13.809094444444442		2095378.5952380951	2271004.071428571	2105086.226190476	2206214.333333333	2177552.0625	2341866.0535714286	2228125.699404762	2442707.2797619044	2300821.5059523806	2427123.904761905	2356956.5	2426056.6726190476
1064	880.7145462036133	10.509016666666666		2094807.732142857	2146382.4255952383	2049238.9434523808	2431871.6517857146	2149257.8571428573	2282849.401785714	2164138.5595238097	2038029.869047619	2101606.4791666665	2025610.583333333	2038783.2232142857	2070573.486607143
1065	716.6335983276367	13.391199999999998		2090755.8169642854	1781546.7485119049	2075018.0639880954	1975972.482142857	1839399.1860119046	2082224.424107143	1878839.9308035711	2162239.561011905	1954280.4360119049	1831267.5372023808	2057905.9047619044	1984555.232142857
1066	692.5606129964193	6.869651388888889		2087955.5141369046	2262144.671130952	2264130.480654762	2313239.974702381	2165735.1793154757	2077492.9166666665	2107809.369047619	2092930.0238095238	2311034.482142857	2194214.046875	2149648.227678571	2146151.0684523806
1067	572.3704503377279	0.961473611111111		2085663.5386904762	2171389.119047619	2207461.148809524	2042354.2410714284	2086130.863095238	2355507.101190476	2153551.5773809524	2184315.5773809524	2083080.800595238	2102589.9047619044	2025774.81547619	2032146.0654761905
1068	1013.6561965942383	0.7089513888888889		2081541.0104166665	2265463.344866071	2135459.5751488092	2021365.6904761903	2107437.989583333	2067726.6622023806	2441281.1354166665	2219321.569940476	2043505.6547619046	2118956.159970238	2110101.1026785714	2236800.6369047617
1069	742.5359013875326	8.79927361111111		2080164.5386904762	2018050.1309523806	1939075.944940476	1890230.6919642857	2151949.7306547617	2092302.5386904762	2140734.9345238092	2131002.2991071427	2251556.5766369044	2109842.603050595	2286571.6614583335	2244208.3601190476
1070	413.2662633260091	11.811459722222223		2079678.2142857139	2102044.755952381	2166713.089285714	2609955.928571428	2160216.2142857146	2287018.595238095	2091017.5595238095	2108691.345238095	2326633.9999999995	2291661.5059523806	2289226.119047619	2339538.8928571427
1071	745.620953877767	7.749727777777778		2076508.4464285711	2021363.827380952	2194353.369047619	2001920.6845238097	2080679.3928571425	2280454.702380952	2097925.5714285714	1927488.0357142857	2208114.7232142854	2113648.407738095	2341234.336309524	2262062.773809524
1072	902.5749155680338	5.8171986111111105		2075505.9761904762	2120560.5476190476	2052438.6309523806	1955314.5565476192	2116731.0982142854	2040489.0416666663	2090230.0505952379	2184112.526785714	1921923.2023809522	1958819.6339285714	1936980.9613095238	1874086.4642857143
1073	216.12300979692324	0.3201787878787879		2074051.425502232	2047150.1677827379	2101494.521065848	2089489.3162202379	2019290.2452566966	4511769.5	2559045.6289527533	2024668.877232143	0	2964381.4164806553	3784719.75	3804231.0
1074	764.5203399658203	5.098563888888889		2071112.069940476	1983918.9940476187	1981223.9166666663	1887037.1160714284	2138835.6636904757	2147977.5178571427	1984178.5803571427	2081520.0744047617	2090357.0669642857	2201748.226190476	2110842.25	2272001.046130952
1075	617.5362599690756	2.207161111111111		2070201.2005208328	2235384.464285714	2036161.7645089282	2275871.982142857	2174400.514880952	2148663.6770833335	2178168.951636905	2355147.9776785714	2182064.6908482146	2233827.7444196423	2103037.038690476	2153236.9553571427
1076	732.5544661528792	6.654624999999999		2065651.011904762	2332774.1726190476	2130663.75	2381929.25	2294052.25	2208399.25	2377953.428571428	2300635.25	2571968.25	2562780.75	2723434.0	2259509.5
1077	479.2608477274577	0.5559444444444445		2064478.3348214284	2079000.8377976192	1992161.8988095238	2363372.7351190476	2026517.306547619	2197394.9776785714	2073059.910714286	2138323.008184524	2209210.7857142854	2269535.7053571427	2247779.336309524	2409708.8407738097
1078	636.7017415364584	15.966181944444445		2061899.3660714284	2126041.3779761903	1933967.7113095238	1959594.0297619046	1843831.3601190476	2112370.961309524	1951070.525297619	1844260.2425595238	2044182.9940476187	1814096.2410714284	1969545.5625	2023625.7083333333
1079	1056.9859720865886	15.636533333333334		2061801.8363095236	1917410.363095238	1895603.6398809522	2048339.5744047617	1937867.0476190473	1925815.113095238	1911919.6517857143	2019087.794642857	1896040.5416666667	2053599.75	1860377.4166666667	1898870.1845238095
1080	638.6562856038412	9.906206944444447		2058386.7797619049	1824681.3273809522	1995622.6220238092	954026.6041666665	1595467.0803571427	1334892.2380952376	1712549.9910714286	1630515.138392857	1481803.4025297617	1381883.2931547617	1478830.3720238095	1301710.1056547617
1081	734.8109029134115	16.211272222222224		2054871.3660714284	2070425.1845238092	2044475.0089285714	2024779.7440476192	2010985.1250000002	1989240.845238095	2106642.7499999995	2027727.163690476	1980932.1160714284	2002498.306547619	2079993.7172619044	1944871.544642857
1082	939.8121643066406	13.90610277777778		2053369.839285714	2047018.3333333333	2048902.130952381	2010779.8482142854	1978700.8214285714	2054703.0148809524	2028438.863095238	2059084.324404762	1940228.0863095238	2093467.9791666665	2016814.4970238095	1977160.0327380951
1083	716.5592831081814	6.811818055555556		2051300.083333333	2506929.5	2432665.5	1905607.101190476	2003908.1845238095	2141837.641369047	2060222.308035714	2009959.619047619	2208196.3363095233	1955712.6904761908	2499460.0	2508822.0
1084	440.4826825459798	12.002650000000001		2051247.7499999995	2109398.44047619	2119808.8273809524	2111241.196428571	2037725.5119047621	2111769.613095238	2030227.3214285714	1997158.244047619	1983143.2857142854	2024764.5892857143	2081408.4583333335	1989255.369047619
1085	919.7398630777994	11.159261111111112		2048401.9657738095	2095478.5982142857	2110488.4851190476	2289344.087797619	2082653.193452381	2141909.072916667	2213791.233630953	2120488.7544642854	2222774.6845238092	2330749.090773809	2050588.8973214284	2255486.337797619
1086	436.34215548843173	0.03721805555555555		2047763.089285714	2045442.4583333333	1881390.5714285711	852250.25	2168095.7619047617	1774714.4523809522	2219907.25	2068971.8809523808	1943454.4761904762	1858768.1726190476	1865130.2857142857	1745413.9761904762
1087	494.5663655598958	6.29516388888889		2046488.614583333	2088713.4374999998	2202220.729166667	2123845.577380952	2020386.4434523808	2081762.767857143	2131679.8720238097	1868646.2738095238	2021623.9255952383	1997158.75	2169975.7648809524	1763471.433035714
1088	871.7516574946566	12.628590277777777		2045707.3809523808	2283640.75	2401092.25	2209359.0	2410433.25	1792778.75	2417238.5	2304538.0	2229595.75	2417694.25	1871849.875	2423957.75
1089	902.7199656168619	11.159261111111112		2042863.2857142857	2237738.4129464286	1979618.6346726187	2220927.0703125	2439373.980654762	2449316.5312499995	2297192.498511905	2279802.9404761908	2495380.5721726194	2606499.238095238	2362044.6443452383	2656917.9285714286
1090	706.7799377441406	16.370581944444442		2041395.7946428573	2083290.230654762	1972188.2113095236	1901051.8125000002	1982596.1547619049	1967502.5208333333	2167507.693452381	2017517.0163690478	1981738.6532738095	1969048.1607142857	1915990.4434523808	1847886.0610119046
1091	645.5411224365234	10.261015277777778		2040609.1800595238	2040692.857142857	2058363.8526785711	2757371.2976190476	2379791.014880952	2330519.7916666665	2209041.272321428	2087321.4107142854	2220920.553571428	2406566.010416666	2307880.863095238	2379436.1577380947
1092	620.5980707804362	9.699505555555556		2040465.5535714282	1978301.0029761905	1900781.0089285714	1688831.3586309522	1783250.020833333	1796557.267857143	1978283.7901785714	1790779.0416666665	1838947.732142857	1805508.6264880951	1848882.0959821425	1828008.0476190473
1093	610.5770848592123	6.1590902777777785		2039536.482142857	2012395.6726190476	1933486.0937499998	2111568.526785714	2017922.1711309522	1984039.7425595236	1894800.3928571425	2062663.5327380954	1978202.040922619	1938660.4263392854	2100644.507440476	1995327.537202381
1094	396.3836491902669	5.5567013888888885		2037221.6547619046	2190425.744047619	1974467.1964285714	2375792.6398809524	2145544.4553571427	2131222.9538690476	2097041.0357142857	2223037.5	2154088.632440476	2207256.2351190476	2202524.860119048	2046726.7901785714
1095	888.9827143351237	16.75691666666667		2033256.4107142857	2076155.267857143	2077463.8422619044	2042672.839285714	1971670.6577380951	2009369.0624999998	2047029.375	1964130.1190476192	1993749.0535714286	1932775.7321428568	1981168.3303571427	1982655.8571428568
1096	445.3677037556966	5.823572222222222		2030069.5892857143	2208964.7053571427	1987121.4672619046	2048305.035714286	2316085.601190476	2419147.6904761908	2118309.9375	2427830.3035714286	2238376.2261904757	2159311.1279761908	2342119.0416666665	2235592.5625
1097	579.5348663330078	12.556065277777776		2027709.799107143	2266304.28125	2174638.1339285714	2144834.9032738092	2418855.8511904757	2493938.569940476	2280938.488095238	2413140.1904761903	2368869.819940476	2506501.404761905	2482413.086309524	2584445.0684523806
1098	927.7405598958334	13.657979166666669		2025688.4017857143	2092104.5148809527	2125272.811011905	2016523.8958333335	2115243.0833333335	2341955.6071428573	2128034.6488095233	2523485.160714286	2294291.4434523806	2153079.1398809524	2272768.133928571	2407519.7499999995
1099	846.6941350301107	11.338545833333333		2022260.9218749998	1918160.9285714284	1871061.1145833335	1993911.2552083333	2009482.1086309524	1971370.1904761905	2038166.6629464286	2040819.5344122024	2045662.9397321427	1992792.419642857	1988921.2157738095	1969028.7864583333
1100	317.2409917324457	9.97580138888889		2022245.8511904762	1914711.4821428573	1993882.7261904757	2161458.75	1691019.0	1723137.625	1792563.1190476187	1824229.625	1631237.75	1711218.875	1713307.875	1730562.75
1101	692.764289855957	16.34944861111111		2017212.7068452379	2097814.694940476	1994867.5297619044	2021008.9315476192	1992365.6398809524	2018016.525297619	2118075.6398809524	2022991.1845238095	1956365.7931547614	1912004.730654762	1921322.7514880951	1837336.9107142857
1102	354.2850481669108	6.210268055555555		2015160.3809523808	1805789.7499999998	1859425.0595238095	1775236.9761904764	1390650.7023809522	1229800.1279761905	2074892.3273809524	1568801.2916666665	1221063.869047619	1240266.6934523808	1297330.919642857	1193090.3363095238
1103	863.782643987262	13.983872222222223		2009977.2291666663	2048540.75	2221049.839285714	2047446.0714285714	2473577.5	2020359.3720238095	2001415.2172619046	2196977.25	2217902.75	2124322.0	2438040.75	2465437.5
1104	819.6082974950945	6.921620833333333		2007938.142857143	2291921.5	1928511.6666666667	2099410.25	2135869.0	1951089.4642857143	2154811.0	2127023.5	2151254.5	2283474.75	2095006.25	2274856.5
1105	970.7842076619467	12.67233472222222		2007863.9613095238	2051124.0476190478	1981300.2976190476	1946964.0833333328	1874217.2797619046	1983577.1488095238	2044279.8452380951	2005062.2261904762	1979625.107142857	2013666.6547619049	1927536.1875000002	1955416.6428571427
1106	878.5748952229818	5.820374999999999		2005930.9479166665	2241464.5803571427	2011308.9285714284	2038311.044642857	2156060.833333333	2127732.9717261903	2049645.958333333	2122659.370535714	1950570.4642857143	1836323.3184523808	2048856.5327380951	1937792.8422619049
1107	637.6970418294271	10.861034722222222		2005127.1235119046	2067104.636904762	2001905.6815476187	2072969.4360119044	2015125.1324404762	2032425.7648809524	1896919.4970238095	2033414.4687499998	1854894.4196428568	1937483.1532738092	1976133.1220238095	1969191.151785714
1108	822.5954971313477	6.780663888888888		2004914.5178571427	1856292.7857142857	1853433.6041666667	1958187.625	2002876.125	1945015.395833333	1957436.9404761903	1767592.5357142857	1938007.0773809524	1978034.964285714	2019270.9732142857	1809508.7589285716
1109	607.3911946614584	7.204720833333333		1999925.1882440478	2272578.1830357146	2110619.870535714	2234226.3348214286	2612252.331845238	2826164.360119047	2617200.8452380947	2484973.807291667	2349312.1086309524	2368839.6770833335	2286660.8125	2501245.8467261903
1110	721.5860061645508	5.493176388888888		1998061.9404761903	2112251.3839285714	2020217.952380952	2050928.8452380951	2126339.3407738092	2107206.6532738097	2035676.8273809524	2173689.3154761903	2125207.5178571427	2155635.294642857	2121332.157738095	2055076.214285714
1111	496.6316846211751	0.9376930555555555		1996162.857142857	2075018.005952381	1316845.066220238	1990727.4255952379	1473537.1577380951	1494531.669642857	1701267.3511904762	1903309.222470238	2155099.7351190476	2292958.056547619	917567.0729166665	1800137.175595238
1112	900.8012635972765	12.256815277777775		1994610.5282738095	1966337.1220238092	2175414.25	2031719.7916666663	1854661.035714286	1907959.8913690478	1779911.2559523804	1862848.2023809524	1905377.9017857143	1910894.5870535714	2184113.75	1861543.1622023806
1113	996.8974126180013	14.222727777777777		1992194.1160714286	1913189.4761904762	2081258.7321428568	2117420.303571428	2074670.6607142854	2089235.9553571425	1972477.6875	2015934.1875	2077303.4672619046	2066755.7023809524	2125469.9732142854	2023162.2812499998
1114	400.3785463968913	1.3504138888888886		1991137.421502976	1990611.519717262	2066239.8534226187	1954156.4672619046	2047362.5773809524	2119745.7916666665	1942912.6130952379	2034666.7976190476	2241645.772321428	2136153.8058035714	2096034.3303571427	2234422.331845238
1115	478.3891894022624	8.115104166666667		1989657.2232142857	1980990.2142857143	1895870.3749999998	1989194.601190476	2045517.979166666	2195562.476190476	1730278.2113095236	1968845.9999999998	2176219.9523809524	2191407.470238095	2174185.532738095	2113112.270833333
1116	832.662607828776	9.823668055555556		1988902.8013392854	1870802.6599702379	1801374.793526786	2101889.629464286	2102978.880952381	1997440.5438988092	1909201.7232142854	2009594.2276785714	1945328.8407738097	2131898.4367559524	1993727.5156249998	2125374.151041667
1117	522.5976715087891	7.473397222222224		1988569.6726190473	2082712.8988095238	1875536.6428571427	2040143.4523809522	1817252.3035714284	1717744.0416666665	2007528.994047619	2007703.875	1754890.1994047617	1690772.9613095238	1661920.5357142857	1546760.568452381
1118	480.5138651529948	9.821005555555557		1988290.981770833	2174432.7611607146	2076811.203125	2285045.7351190476	2122270.1160714286	2085655.4248511903	2057005.3571428568	2097240.995907738	2133716.2663690476	2135536.4925595233	2111359.494047619	1961379.3028273808
1119	922.8774948120117	15.735097222222223		1987808.794642857	2084197.6339285714	1964612.7485119046	2012506.738095238	1971581.736607143	1931189.7827380954	2059676.3541666665	2042951.0327380951	1923606.3273809522	2003570.8154761903	1855458.552083333	1895114.8541666665
1120	920.858081435515	14.1813625		1984983.9464285711	2113260.708333333	2256352.505952381	2111175.244047619	2030132.5595238095	2104874.0	1774892.75	2147502.0654761903	2089230.5	2146635.25	2099005.880952381	2051146.357142857
1121	768.5536753336588	12.836461111111111		1980712.9925595236	2212946.109375	1974958.773809524	1841672.3199404762	2165903.227678572	2292685.4627976194	2064023.5059523808	2146904.639880952	2199987.532738095	2112641.3348214286	2223903.747767857	2132019.245535714
1122	492.4050000508626	8.39684861111111		1979479.4107142857	1897824.2083333333	2066974.9255952379	2114383.357142857	1901214.4464285714	1937751.1160714286	1757840.3333333333	1914063.3511904764	1938983.2678571427	1849842.7202380951	1849719.1428571427	1965410.2797619049
1123	700.5731074015299	6.514826388888888		1978969.5148809524	1985798.7619047621	1996576.3928571427	1997382.4880952379	1670587.8601190476	1890237.2604166665	1688563.3392857143	1991408.9523809522	1856208.9077380951	1881164.1458333333	1768854.1398809524	1857713.4508928568
1124	445.36779530843097	4.770722222222223		1972836.6904761903	2132335.779761905	2122912.583333333	2042648.8690476187	2317741.1369047617	2213450.708333333	1977551.1845238095	2194006.886904762	2245820.4404761903	2227008.6428571427	2242583.458333333	2166633.714285714
1125	550.6286849975586	9.944651388888888		1971244.3779761903	1983730.2574404762	1904103.1953125002	2069911.2321428568	2042689.0014880954	2007377.074404762	2031783.9144345236	2091283.853422619	2008345.9434523808	2054805.1235119049	1949981.4188988095	1973805.8630952379
1126	829.6527368051035	10.481773611111114		1963878.1482514879	2083868.3230096723	2097760.202380952	2486256.9992559524	2073941.6354166665	2054900.8965773808	2129509.9546130947	2076258.5163690473	2327041.722470238	2097988.9270833335	2190809.4285714286	2844219.25
1127	395.4109827677409	1.2895444444444444		1960837.6130952383	1805506.8511904762	1937280.767857143	1722042.107142857	1576816.9285714282	1559470.1547619049	1949534.3869047617	1857068.142857143	1498520.0416666667	1592746.511904762	1568395.511904762	1611231.1309523808
1128	756.5515594482422	7.367448611111111		1958621.384672619	1890567.7414434522	1727529.5993303573	1748551.5505952379	1823643.1235119046	1959385.5513392857	1867599.8080357143	1877137.794642857	2095039.949404762	1997432.290922619	1882443.2008928573	2000789.1197916667
1129	505.4108234752308	0.3946106060606061		1954198.9077380947	1905052.9159226187	1860656.488467262	1868574.714285714	1883689.2202380951	1920829.6264880954	2179104.2864583335	2073585.4672619044	0	1851123.7499999998	1929325.6845238095	1963115.1026785714
1130	492.40486399332684	14.459393055555553		1952171.0930059524	1956598.9613095238	2087647.0223214284	1963165.0372023808	1832582.185267857	1876009.3883928573	1748493.2749255951	1921493.3050595236	1777051.25	1876245.0710565473	1940065.5453869046	1856206.287202381
1131	634.4519373575846	0.6682069444444445		1949795.5952380951	1991262.8333333335	2003258.4880952379	2141962.8869047617	2254121.2023809524	2251645.1249999995	1984597.5714285714	2081735.6815476192	2154929.952380952	2180247.446428571	2034517.2559523808	2028870.5654761903
1132	648.7025502522787	13.86223333333333		1942862.4374999998	2150809.438988095	1770280.7008928573	1921023.3586309522	1879919.136904762	1836681.1726190478	2009341.458333333	2017433.6339285714	1965851.1026785714	2019097.693452381	2012810.2589285714	2025562.605654762
1133	269.2263717651367	1.3015208333333332		1941820.589285714	2028981.0625	1954946.4999999998	1943289.5386904762	1970342.40625	1950902.3095238097	2006288.6264880951	1953572.4389880951	1966129.9077380951	2056204.443452381	1981997.038690476	2035845.9702380951
1134	332.3309135437012	0.6475263888888888		1938351.294642857	2079628.4226190473	1958614.1607142854	1928842.8095238092	2221472.7321428573	2102014.458333333	2125407.9047619044	2047337.776785714	2023687.1785714282	2124710.199404762	2131101.113095238	2048839.7202380951
1135	717.6001180013021	12.002650000000001		1937481.1770833333	1989858.3511904762	1935215.831845238	2163447.6086309524	2051614.505952381	2038525.4281994049	1960020.306547619	1954263.5	2057365.192708333	2040344.5565476187	2076184.7857142857	1932434.7202380951
1136	608.5256754557291	7.347701388888889		1935172.4523809524	2010704.097470238	1972088.675595238	2101286.8779761908	1993898.0997023808	2197583.8571428573	2004575.4129464284	2084241.4255952379	2143759.319940476	1947937.370535714	1922373.2797619046	2092929.3511904755
1137	456.47765096028644	9.465693055555555		1930684.8891369049	1959920.6383928573	1996947.8578869049	1975249.4226190476	2092053.738095238	2117738.167410714	1935842.6845238092	2013729.2395833335	2171833.1651785714	2030100.9464285714	2044187.0297619046	2066661.6398809524
1138	750.5601036071777	8.409909722222222		1929940.9285714284	1932793.375	1918610.375	2019391.375	1850327.2678571427	2015970.8630952376	2064033.375	2045825.5	1956144.732142857	1942911.8125	1923769.8273809524	1948920.25
1139	863.6917826334635	12.438669444444443		1928738.0721726192	2153664.0543154757	1858073.2812499998	1896644.898623512	2129551.4553571427	2136737.046875	2007914.4412202379	1967992.6339285714	2053610.0643601192	2220442.979910714	2135726.6681547617	2133027.758184524
1140	675.6761779785156	2.886598611111111		1927645.8627232143	1994950.5559895833	2174145.1458333335	3051861.3642113097	1957545.8895089282	2188588.1577380947	1662271.4389880951	1960747.544642857	2284028.979166667	2123844.8932291665	2161029.1232328867	2091862.907738095
1141	650.7175343831381	16.004056944444443		1916193.8303571427	1895136.2351190473	1850478.919642857	1880181.556547619	1807326.5386904762	1895652.6309523808	1818105.4642857143	1843063.4880952379	1823081.6904761903	1821351.693452381	1867980.9285714284	1826999.943452381
1142	634.6134389241537	10.181040277777779		1914871.267857143	1906384.0982142857	1976753.8898809524	2248313.949404762	1912073.3214285714	1972329.6651785716	1863230.4717261903	1977763.7782738092	1892647.5401785714	1901275.3020833335	1875506.9211309522	1792446.495535714
1143	515.4128061930338	7.24602361111111		1914661.4285714284	2093858.3794642854	1869630.800595238	2022424.1041666663	2465797.6428571427	2512221.4672619044	2122803.552083334	1936200.6874999998	2333122.0245535714	2404487.7395833335	2284404.6607142854	2419341.379464285
1144	856.6420923868815	8.540076388888888		1910355.849702381	1711165.4404761903	1733594.0029761903	2014365.6934523806	1760322.598958333	1761050.5386904762	1755652.0610119046	1824215.1391369049	1869759.0915178573	1920875.5	1892315.8854166665	1684654.1625744046
1145	878.6988169352213	9.696704166666667		1906256.1696428573	1820032.8363095236	1864501.9464285714	1760905.1279761903	1917420.2083333333	1927980.6011904762	2070245.1607142854	1847772.4077380951	1901402.7008928573	1999520.8199404762	1933635.1755952379	1821168.8749999998
1146	419.3996124267578	0.7751722222222223		1906182.7514880951	2089983.9404761903	2167728.991071428	2423519.2857142854	2761489.901785714	2840690.3311011908	1824410.7023809522	2320590.2633928573	2751781.8660714286	3047056.53125	2847424.205357143	2862791.654761904
1147	931.029645284017	16.864847222222227		1904966.056547619	1967657.8392857143	1906111.5357142852	1924876.511904762	1867293.4107142857	1880776.732142857	1993971.1904761903	1947395.9880952379	1882057.7738095236	1906674.0625	1844515.9985119046	1858354.2648809524
1148	312.36228052775067	0.8162250000000001		1904603.2767857143	1952004.300595238	2001297.7708333333	1926997.001488095	2064636.0267857139	2053415.0625	2000101.9166666663	2045169.6071428573	2008209.4672619046	2168073.446428571	2107631.818452381	2106791.050595238
1149	584.5249430338541	8.19341388888889		1904336.4166666665	2401369.6904761903	2401198.8571428573	2536207.3690476194	2491036.2261904757	2376041.4107142854	1942999.8958333333	2301931.080357143	2426484.360119047	2266976.425595238	2511281.8839285714	2076645.642857143
1150	300.3258857727051	13.484377777777775		1896729.4315476185	1899329.7619047617	1735715.7053571427	1805546.9732142857	1918480.5119047617	1991095.1309523808	1998664.7202380951	2049279.285714286	1873492.7380952379	1926929.9107142857	1881619.7857142854	1933730.3482142857
1151	893.6978123982748	13.59380972222222		1889356.619047619	1888053.7499999998	1871293.619047619	1859855.4166666665	1771181.0892857143	1728341.9523809522	1728219.7797619044	1649539.2499999998	1797192.839285714	1956995.220238095	1821607.1130952376	1938652.6279761903
1152	937.820698445638	15.36937222222222		1885920.1160714286	1759744.1874999998	2043386.125	1753463.1190476192	1789422.0059523808	1901283.3482142854	1741641.6577380951	1730334.244047619	1824356.71875	1771939.1785714282	1805265.0	1847594.7455357143
1153	552.6082278825505	14.67978787878788		1882633.4761904762	1877839.4017857139	1873700.2857142857	1870471.1101190476	1912937.2976190476	1863836.3125	2004232.9226190478	0	2093451.75	1999171.6904761903	2165802.75	1917278.9702380951
1154	754.5757090250651	8.481395833333332		1874783.8928571427	1974234.6071428568	1816096.8050595238	1945712.8273809527	1967882.7767857143	1996228.9672619046	1849213.107142857	2023280.8214285714	2031722.0476190473	2011586.0267857139	2003391.0625	1956832.2916666665
1155	678.5073738923836	4.839504545454545		1874445.6101190478	2042972.4702380951	2192757.851190476	2418839.25	2531199.25	2472841.5	1960738.4151785711	2421787.5	0	2493817.5	2442441.25	2626596.0
1156	410.1650481799417	0.3804681818181818		1870434.462797619	1911203.875	1901829.0	2298603.75	2520821.75	1955693.0	1795553.0	1528078.625	0	2097296.75	1962056.0	2231209.25
1157	945.7622350056967	11.224423611111112		1869561.718005952	1883135.851190476	1926094.5580357146	1854214.0252976192	1724093.450892857	2023206.0558035714	1884178.615327381	2031528.269345238	1891507.7462797617	2040577.3958333333	1786629.0494791665	1890943.8511904762
1158	902.6992492675781	9.821005555555557		1867772.2127976187	1838903.4895833333	1815932.4836309524	2082322.5625	1912011.9821428573	1856688.1949404762	1875463.0297619046	1908134.4300595236	1853557.7247023808	2004738.7038690476	1826942.232142857	1865458.4047619049
1159	900.5595474243164	5.2059194444444445		1866916.452380952	1974890.2053571425	1823093.8630952379	1908054.84672619	2009124.1726190476	1922902.5892857143	1921921.7291666667	1904530.732142857	1909789.4374999998	1937848.9345238097	1923735.5982142857	1874076.0238095238
1160	445.3677978515625	4.996293055555555		1866133.8809523806	1934484.357142857	1926174.2857142854	2150580.0654761903	2004892.538690476	1983963.476190476	1958940.875	1988182.4464285716	2048099.3928571432	2022786.7321428568	2095721.8095238092	2074563.178571428
1161	778.5365003643612	5.690033333333333		1863844.4642857143	0	1902134.0	2080503.75	1942181.6428571425	1965853.4285714286	1926812.75	1984223.25	0	2049652.821428571	1916046.125	2233065.25
1162	972.8007792154948	13.4073		1862822.1339285714	1969417.1339285711	1592633.0773809524	1729669.0476190473	1771959.7976190476	1822451.8273809522	1811880.2232142857	1771287.5982142857	1894340.875	1860144.0892857143	1864584.3124999998	1799173.0089285714
1163	1014.9406967163086	15.835493055555554		1862112.7916666665	1814875.3452380951	1805527.3095238097	1768835.3199404762	1724357.0163690473	1723392.2187499998	1736409.3318452379	1780678.3735119046	1627714.4583333333	1678708.525297619	1693706.2842261905	1640411.0282738095
1164	412.4515349776657	2.7273986111111106		1860187.1428571427	1896029.8214285711	1943740.4732142854	2031096.5	1947197.4799107146	1909682.1309523808	1886180.745535714	2159229.851190476	1878983.7738095236	1933938.9374999998	1966468.875	2139347.0
1165	632.5253931681315	6.729733333333333		1857225.2202380951	1741317.1569940476	1918927.1331845236	2402756.0505952383	1764100.9285714284	1787059.2767857143	1604277.6458333333	1768864.5744047617	1924917.056547619	1868650.4761904764	1858411.107142857	1557132.7351190473
1166	317.2410608927409	14.877775		1854370.3928571425	1646002.369047619	1944422.5922619049	1872321.1488095236	1648275.4374999998	1636399.8452380951	1704794.0148809524	1654792.84672619	1693242.081845238	1545629.8526785714	1536469.2901785714	1575672.4374999998
1167	874.6680374145508	9.128561111111111		1852454.0654761903	1791891.5416666667	1753442.2797619044	2192096.601190476	1892707.5625	1957573.3095238092	1995648.2380952379	2042849.2589285716	1946638.476190476	2130577.7797619044	1852018.9166666665	1917693.511904762
1168	923.709597269694	12.347761111111112		1851066.6488095236	2037823.7470238092	1853189.5416666665	2048573.9107142857	2017128.1369047617	2083194.6651785716	1964512.6056547617	2035575.480654762	1933852.8720238095	2059453.2366071423	2038617.511904762	2101251.388392857
1169	289.20960744222003	2.6604500000000004		1848251.0773809522	1790281.5773809522	1756290.5595238092	1827450.4285714286	1552268.482142857	1475000.380952381	1688201.5595238095	1596249.0595238095	1441289.8095238092	1448492.0714285714	1568476.1904761903	1443543.026785714
1170	802.5353376446348	5.1406986111111115		1846196.125	1808587.1726190476	1754612.625	1832192.1428571432	2041880.375	2148590.0	2013782.8154761898	2072817.5	2124613.0416666665	2233822.0	1953965.214285714	2494964.25
1171	683.6015803019205	12.9833625		1844800.823660714	1448056.6045386905	1902472.3214285711	1958615.4955357143	1390969.5066964284	1249713.556547619	1407861.535714286	1390445.95610119	1305674.5989583333	1229709.7395833333	1219083.009672619	1245223.763392857
1172	754.5365651448568	6.2412319444444435		1844145.4278273808	1973247.800223214	2055313.424107143	1819861.7961309524	1973909.6145833333	1897301.7113095238	1946411.6071428573	1943231.0226934522	2041414.3869047617	2012300.8385416665	1826235.0007440476	1906147.222470238
1173	845.7399875217014	12.2565		1841668.9464285714	1894839.6800595236	1671201.5595238092	759556.0	1755224.9419642854	1578799.875	1858700.4166666667	1644863.0163690476	1588125.0863095238	1493792.2440476187	1525722.8809523808	1494971.75
1174	634.5403467814127	8.128372222222222		1840408.294642857	1926118.4851190476	1930347.7202380951	1901140.1666666667	2000107.1309523808	2064342.9553571432	1801869.8214285714	1884726.0803571425	1908325.8541666665	1837495.7797619049	1974497.818452381	1821690.4910714286
1175	634.5406219020034	7.81508888888889		1839920.5416666663	2397727.0	1877239.2976190476	2080757.8273809522	1796933.8035714284	1786799.1547619046	1867654.875	1827753.2232142857	1796824.4404761905	1909568.9613095236	1966353.7738095238	1701285.3452380951
1176	629.5508168538412	7.237622222222221		1839063.744047619	1886556.869047619	1739958.3087797617	1620807.9278273808	2102113.8497023806	1811900.0937499998	2038082.767857143	1961515.8348214284	2035109.132440476	1892141.6279761903	1814185.2008928566	2157141.382440476
1177	480.5504547119141	6.107259999999999		1837722.4404761903	0	2208297.2857142854	0	0	0	1797318.2916666665	0	2255874.125	0	0	1964560.5357142852
1178	606.6552683512369	8.901056944444445		1834664.8303571427	1858234.0699404757	1800163.0349702379	1847171.6369047614	1810795.2604166663	1819880.7886904762	1840652.0863095238	1871324.7120535714	1858725.3485863092	1837118.3541666665	1856818.9523809522	1888722.7641369046
1179	874.6680043538412	8.855543055555554		1832466.6636904762	1742120.6160714284	1643023.7678571425	1767556.5803571425	1852391.1473214282	1879874.575892857	1838977.226190476	1965482.3482142857	1876585.0416666665	1910509.6964285711	1917214.2678571427	1935288.0342261903
1180	926.8164291381836	12.425355555555557		1831612.5505952379	1767271.9702380954	1873743.3482142854	1891133.5595238095	1590024.005952381	1664512.6755952379	1660932.2678571427	1672122.1904761903	1681373.7202380951	1646090.5714285711	1724409.5714285714	1550389.9851190473
1181	846.6357447306315	7.842559722222223		1829977.2142857143	1751596.4672619049	1709425.9732142857	1721713.6934523808	1758896.880952381	1885226.5476190476	1796288.5684523808	1866036.69047619	1697321.4285714286	1836127.4672619046	1834621.9702380954	1767669.7172619049
1182	393.49172595775485	0.39286944444444444		1829609.3839285711	1673016.53125	1752727.9702380951	1783571.2566964284	1001108.970238095	1725509.375	2126962.0	1676621.0	1581046.426339286	1941458.875	1617974.4464285714	1792568.7628348211
1183	457.28670501708984	1.8385388888888892		1823418.4092261903	1979583.4151785714	1895251.6607142857	2134805.7782738092	2006768.556547619	2268920.022321428	1925638.7003348214	1982306.2470238092	2140307.4449404757	2150923.9761904757	2034270.9717261903	2109510.9107142854
1184	651.7127278645834	11.730626388888888		1818961.5401785711	1825049.7663690476	1935199.8511904762	1913065.6324404762	1834803.049107143	1977949.1569940473	1787455.2730654762	1997055.2380952379	1846364.2589285714	1953105.5669642857	1829315.96875	1896841.6703869046
1185	407.3012809753418	0.40536388888888886		1815091.9613095238	2018833.013392857	1760574.601190476	1553337.995535714	1674290.6785714286	1820907.0863095236	1946230.9345238092	1646346.5308779762	1509750.230282738	1761068.5654761905	1712252.1681547617	1780390.1056547617
1186	496.54525629679364	12.970211111111112		1811786.517857143	1788757.976190476	1761497.75	1705903.4702380951	1761508.7499999998	1753522.3035714286	1864548.3630952379	1715927.6607142854	1842866.7857142857	1879071.875	1663257.9285714284	1757103.5595238095
1187	761.1427051120332	7.468645833333333		1808800.4166666665	1790404.625	1544985.875	1685368.875	696699.3125	2046050.875	2123215.75	1891467.875	1865292.25	2086204.875	1401967.375	2098964.75
1188	492.4047711690267	5.8171986111111105		1804446.6964285714	1746619.0773809522	1893117.9404761903	1975522.1845238095	1870689.875	1849816.5952380951	1651935.494047619	1739054.5297619049	1909304.6309523808	1886970.386904762	1747711.4166666667	1845504.1428571427
1189	436.3421236673991	8.38639861111111		1802933.357142857	1682811.461309524	1553146.7559523808	642930.4107142857	1619006.3095238092	1286079.8363095236	1623517.488095238	1565820.3869047617	1530827.357142857	1301640.5297619046	1365558.3898809524	1170623.3571428573
1190	950.8371210330378	14.859062500000002		1798621.8616071427	1768206.6584821427	1690576.1004464286	1763680.880952381	1700710.306547619	1785680.0803571425	1845439.0654761905	1812140.2671130951	2252333.0	1627836.2120535714	2470269.75	1717056.15625
1191	243.21087265014648	14.347183333333335		1794352.8348214282	1981289.8541666665	1917660.413690476	1939093.351190476	2214949.8110119044	2180907.75	1983336.8035714282	2066862.9047619046	2115102.672619047	1806652.1711309524	1910913.5624999998	2147643.538690476
1192	303.2253532409668	8.373375		1794105.7559523806	1519798.130952381	1662959.4999999998	1726129.431547619	1410851.2886904762	1397741.0773809522	1477486.5714285714	1431039.625	1358216.25	1350738.3541666665	1393133.705357143	1342064.9136904762
1193	755.4820938110352	4.066484722222222		1786505.458333333	1824035.4494047617	1769401.3720238092	1866945.6845238095	1763754.886904762	1756953.495535714	1782499.738095238	1905819.5476190473	1731534.276785714	1827321.056547619	1747547.0863095238	1767266.7916666665
1194	917.014149983724	16.78627777777778		1784395.2708333333	1776272.3392857143	1799245.818452381	1677572.212797619	1668025.5505952376	1684838.2499999998	1749357.7023809522	1659053.5595238092	1660382.339285714	1607446.8303571427	1667250.3363095238	1649188.1964285716
1195	578.6236038208008	13.212961111111113		1782306.2604166665	1507405.8110119046	1603329.3720238097	1625945.5535714284	1778605.3467261903	1673725.889880952	1634878.9122023808	1650436.9107142854	1611676.925595238	1605515.2842261903	1599415.4181547617	1628301.8898809524
1196	794.6043802897135	8.38639861111111		1782257.2678571425	1880230.788690476	1903040.2648809524	1858831.3005952376	1883746.339285714	1974419.1994047617	1983538.181547619	1860237.6190476192	1891197.8511904762	1971229.4285714284	1986198.4196428573	2013251.6249999995
1197	802.6319452921549	9.10680138888889		1781006.5833333333	1842644.8928571427	1781957.2083333333	2103630.4880952374	1921358.232142857	1967747.886904762	1922226.0297619046	1914674.2470238095	1955541.1696428568	1972623.4613095236	1789125.288690476	1931193.8809523808
1198	581.4554599338109	4.944688333333334		1780750.5260416665	1794134.2406994044	1684056.8169642854	22616.634765625	24160.12109375	0	0	18760.416015625	26358.115234375	20131.8828125	10057.556640625	15067.4150390625
1199	242.28397178649902	0.5850194444444444		1779050.236607143	1891882.0424107143	1796197.0323660714	1806018.813988095	1794590.9598214284	1800956.4241071427	1800060.1376488095	1735839.799107143	1792396.4732142857	1822267.8497023808	1857516.9672619046	1885608.218377976
1200	800.6761856079102	12.140152777777779		1778801.1376488095	1700930.1034226187	1783579.3798363097	1832132.0420386903	1666077.21875	1790425.0342261903	1734154.2351190473	1732249.0550595236	1787794.1484375	1723906.9508928568	1828714.2321428573	1771254.2120535711
1201	798.6824442545573	10.383131944444445		1772832.1941964284	1833127.394345238	1785231.6726190476	1990100.2961309522	1792879.2187499998	1961683.855654762	1803603.7529761903	1867022.2991071425	1842264.8005952379	1774188.1205357143	1888788.5937499995	1802250.1845238092
1202	705.5545654296875	5.033872222222222		1766937.2038690476	1867408.8705357143	1724887.4069940476	1918198.0729166665	1784977.546130952	1861397.3325892857	1835867.4561011905	1802216.5922619046	1921580.1316964286	2045886.9404761903	1852054.5066964282	1884355.6383928568
1203	890.7800097610011	12.422747222222222		1765829.601190476	1817502.4821428568	1794624.6488095236	1811894.6011904757	1671322.6220238092	1747084.9345238092	1666322.7202380951	1897353.375	1640873.2083333333	1628199.2321428573	1701080.2499999998	1633885.2589285711
1204	356.38865661621094	7.855987500000001		1765649.7797619046	1846620.19047619	1906571.169642857	1817024.8913690476	1780455.6622023808	1767703.3660714286	1771407.6220238095	1818466.1934523808	1823597.0327380951	1732483.9464285716	1814447.9851190473	1766117.0014880954
1205	1194.885991414388	7.243091666666666		1765389.4300595238	1670443.1860119044	1685556.0982142854	2091814.3348214284	1554078.413690476	1621286.3422619046	1515853.699404762	1473398.1235119046	1558225.1413690478	1492962.7172619046	1640879.3407738095	1558412.0803571427
1206	370.2950032552083	0.824023611111111		1759516.0453869046	1621244.6235119046	1694365.7633928573	1802233.7916666665	1776972.1622023808	1847183.4910714284	1792354.0654761903	1828900.875	1837817.8735119049	1862342.9895833333	1882546.7581845236	1867467.2232142857
1207	726.5413513183594	7.623213888888888		1758736.994047619	1973131.6339285716	1774785.925595238	1768146.9672619046	1982171.4077380954	2044096.6785714286	1985697.6666666667	1944684.2499999998	1992031.5267857143	1965222.8571428568	1824545.714285714	1709132.3214285714
1208	279.15889104207355	0.6006708333333335		1756116.869047619	1661039.255952381	1668371.4702380951	1930819.2916666665	1556207.8497023808	1683512.214285714	1652530.566964286	1537970.2113095238	1701174.688988095	1685293.9866071427	1659389.552083333	1652206.293154762
1209	766.5349613866765	5.91707638888889		1754371.9374999998	1801009.2202380951	1793493.3110119046	1913459.3720238095	1760565.1979166665	1728004.9590773808	1684905.6130952383	1722959.9494047621	2380374.75	1983553.7217261903	1797013.3095238095	1799684.9092261903
1210	588.4541854858398	2.8544597222222223		1752126.8214285714	1862629.4107142852	1681331.7202380954	1745486.1904761903	1794737.2604166667	1773684.0491071427	1806585.6711309522	1835179.5863095238	1897249.464285714	1931896.4107142857	1814467.482142857	1918042.6800595238
1211	720.7954788208008	16.48486388888889		1750256.6294642857	1776676.9851190473	1661260.7499999998	1645930.663690476	1633973.589285714	1688689.5967261905	1679344.3898809524	1644782.4404761903	1650473.5372023808	1560268.413690476	1666970.5595238095	1557705.607142857
1212	846.6361643473307	8.101883333333332		1744248.4107142854	1642205.901785714	1636513.0297619046	1579899.982142857	1742393.2232142857	1869468.7410714286	1727547.8988095238	1725869.6785714282	1751699.244047619	1745071.5327380951	1721130.9166666663	1743519.4523809522
1213	689.436045328776	4.248772222222222		1743110.9702380951	1861742.730654762	1716934.089285714	1656902.130952381	2070708.125	2035062.1845238097	1820618.3601190473	2111139.6041666665	1945966.4851190476	2056006.5208333333	1942977.7738095238	1996056.6354166665
1214	604.6400095621744	12.90767638888889		1738220.7157738097	1742874.075892857	1787743.2470238092	1687119.952380952	1941808.8962053568	1996595.8913690473	1887425.5148809522	1868517.5245535714	1849668.863095238	1781102.1130952379	1883427.0669642854	1891316.2395833333
1215	506.56615829467773	6.236024999999999		1737184.9226190478	1815505.4880952379	1778200.107142857	1659615.136904762	1793046.2916666665	1600059.8095238095	1789398.1041666667	1713196.8482142857	1634357.9345238092	1646281.425595238	1676973.2678571425	1690716.8422619046
1216	826.6686325073242	9.665295833333333		1733931.7470238092	1789397.3601190476	1648099.2678571427	1562633.3541666665	1684770.3601190476	1709796.0357142854	1740716.4999999998	1674327.5386904762	1634609.5446428568	1755626.3869047617	1768015.75	1808366.1101190476
1217	326.37806701660156	1.4455888888888888		1733212.839285714	1770496.580357143	1681140.5624999998	1688969.1279761903	1739892.4077380954	1736936.449404762	1698143.1964285714	1772060.3422619044	1769600.4970238095	1830579.4107142854	1734339.619047619	1729701.3363095238
1218	239.24810275707114	0.3220611111111111		1732706.933035714	1737873.9226190476	1675655.4142485121	1618865.7492559524	4260378.5	3626349.25	2136454.6495535714	2408169.063988095	115003.2890625	3983591.5	3751659.5	1560354.0275297617
1219	860.8078994750977	14.768869444444446		1731984.0148809522	1687630.1488095236	1782492.6994047617	1728009.251488095	1683008.2961309522	1741746.3690476192	1747595.6845238092	1659250.544642857	1737221.919642857	1714606.650297619	1783906.8764880954	1695602.2782738092
1220	803.6980031331381	10.455356944444445		1731368.3482142854	1678946.816964286	1613746.9345238095	1684261.7976190476	1675098.0461309524	1852214.9345238092	1795770.7410714282	1678575.1577380954	1669998.5	1778627.1235119049	1696318.3288690476	1800370.0654761905
1221	413.2662353515625	8.38639861111111		1728460.8035714286	1688380.7589285714	1705548.3511904762	2045500.1785714284	1829956.4047619049	1874481.6428571427	1659461.9375	1735325.970238095	1783249.6666666667	1898033.4226190476	1793581.4642857143	1910039.4375
1222	518.3221715291342	1.5297416666666666		1727524.4062499998	1640483.4055059522	1747607.6778273808	1638944.607142857	1564101.3169642854	1682191.1644345236	1684589.9947916667	1497216.3683035714	1556178.982142857	1644302.5758928573	1707593.3735119049	1593438.6555059522
1223	885.6723200480143	12.436056944444443		1724638.171875	1723019.046875	1706416.095982143	1921349.630580357	1793073.9806547617	1814358.1458333333	1821771.5349702379	1777076.1815476192	1858841.5357142857	1866184.4025297617	1821314.7909226192	2003296.4546130951
1224	536.4379297892252	9.758552777777778		1723087.394345238	2337299.592261905	1739631.901785714	2381568.9598214286	2001121.357142857	2406153.9761904757	2183954.857142857	1861583.7157738095	1791856.3452380951	1394502.5089285714	1887776.7648809524	1374489.3779761908
1225	825.6849644978842	9.100847222222223		1722129.3333333335	1835627.1458333333	1691055.7797619046	2020655.9464285711	1862788.6101190473	1870847.9226190476	1823496.9285714284	1932542.4107142854	1925005.2083333333	1831224.8928571427	1749754.2351190478	1873222.0119047617
1226	291.19252363241196	0.397369696969697		1719714.7767857143	1658953.8988095236	1718565.875	1732387.6145833333	1794764.5	1817792.2336309522	1984068.625	1819418.125	0	1740969.875	1791125.886904762	1703247.1242559522
1227	876.6835072835287	9.949981944444444		1719586.339285714	1761960.339285714	1686416.4523809524	1888910.3630952383	1828996.401785714	1883866.1086309522	1752348.642857143	1867131.5773809522	1769551.3303571427	1867253.9732142854	1752021.8675595236	1781004.026785714
1228	687.5688298543295	10.878948611111111		1718846.4761904762	1694906.9226190476	1637628.7276785711	1880922.5312499998	1794313.699404762	1782837.7678571427	1660601.681547619	1842789.2351190476	1744842.819940476	1844797.3779761903	1827081.7261904762	1897712.0357142857
1229	526.2921524047852	0.6785486111111112		1715582.918154762	1820053.786458333	1710644.7366071427	1681742.478422619	1823571.4122023808	1775704.1741071427	1914592.9579613095	1774519.7842261903	1850432.566964286	1738610.7485119044	1793442.6979166667	1795920.9008556549
1230	765.7419077555338	9.243705555555556		1714577.4166666665	1554798.4077380954	1673418.5431547614	1740495.9888392854	1472566.8184523808	1399264.5165550595	1476954.581845238	1370116.0885416665	1460240.1949404762	1374027.9456845236	1300742.9047619046	1327004.0624999998
1231	312.3623046875	1.352947222222222		1712180.3303571427	1774324.2738095238	1768775.0863095238	1802631.642857143	1760470.4523809522	1920884.6339285714	1817609.0416666665	1783063.75	1892610.6785714284	1856252.6577380951	1880707.857142857	1928033.0238095236
1232	413.26626252638306	0.18176388888888886		1709074.5848214282	1575793.125	1916637.083333333	2744743.8928571427	1763937.913690476	2160750.285714286	1434374.5	1703255.375	1983266.6190476187	2116086.636904762	2004108.7916666665	2196713.2559523806
1233	550.6285457792736	8.316908333333334		1706486.9910714286	1772452.5401785711	1962777.625	1770276.625	1770949.4077380951	1752378.2529761903	1941572.0	2110267.25	1848048.25	1746355.0982142857	2006490.375	1738765.5803571427
1234	368.42500559488934	2.7364083333333333		1706117.068452381	1716416.50297619	1728173.892857143	1671037.3630952379	1681498.3869047617	1730298.5357142854	1710202.9553571427	1919657.7380952376	1666560.2202380951	1715253.5833333333	1712285.125	1720846.732142857
1235	730.57421875	9.351766666666668		1698736.4999999998	1848409.6845238092	1728632.644345238	1798011.3005952379	1814077.495535714	1784397.162202381	1835331.947172619	1829572.0818452379	1817780.9531249995	1855345.9233630951	1781442.107142857	1718649.9449404762
1236	573.473398844401	2.3107819444444444		1690519.0461309522	1729746.9062499995	1809929.3232886903	2010092.4642857139	1734008.5357142857	1822164.9776785714	1583102.947172619	1851005.720238095	1697206.4375	1796126.138392857	1833738.8764880951	1832022.927083333
1237	723.7334365844727	11.026448611111112		1688371.4174107139	1671240.3526785711	1608244.6860119046	1669278.6510416667	1693932.833333333	1703474.2194940476	1656265.5729166667	1674020.9419642854	1679788.6733630951	1736200.087797619	1625847.5052083333	1673640.3482142854
1238	916.7387415568033	11.861209722222226		1686474.9464285714	1757004.011904762	1645196.7857142854	1702557.2946428568	1675344.0297619044	1801474.7202380951	1673002.494047619	1820028.4226190476	1648840.6220238095	1777974.1785714284	1717825.8809523808	1748230.6249999998
1239	823.7499771118164	13.709576388888891		1675007.5982142854	1659831.1011904762	1561473.669642857	1776572.2142857143	1542812.574404762	1758621.3273809522	1676392.1994047621	1748546.8720238095	1879145.494047619	1694369.4226190473	1750287.5267857143	1777364.9523809524
1240	546.3993124220106	0.7921305555555556		1673067.1488095238	1743027.925595238	1597405.3690476192	1398350.1190476192	1792435.375	1709271.339285714	1696867.125	1531509.6130952379	1552127.3779761903	1690339.8035714286	1640651.3630952379	1714584.169642857
1241	272.18550364176434	0.30876805555555553		1670339.3061290921	1167281.1960565476	1159905.3712797617	1204231.3117559524	1197732.773111979	878673.8964843749	1891945.2265625	3298431.5	1305326.0551990326	1995878.1949404757	1529929.3173363095	1535421.5
1242	850.6981494943931	13.300198611111112		1665651.8601190473	2298901.25	2311686.75	2199496.25	2103815.0	2139538.25	2037820.75	2182766.0	2355410.5	1996817.375	2064990.375	2243339.0
1243	608.6708501180013	10.744025		1662787.1964285716	1749470.1926153274	1709053.6853608629	1802291.2351190473	1894048.359375	1960135.2403273806	1655890.8175223214	1866990.136904762	1927351.1915922617	2001205.5829613095	1922945.3796502976	2002457.1517857143
1244	590.4258823784031	0.7620152777777777		1662307.6488095236	1703480.0684523808	1584402.75	1547206.37797619	1852810.5	1723756.464285714	1752709.4613095238	1752346.5	1880363.7976190478	1632239.5	1742982.5	1744952.8125
1245	766.5391972859701	7.059806944444444		1660434.7321428573	1710051.464285714	1591249.5178571427	1615290.517857143	1687917.625	1651176.2738095238	1643140.3333333333	1774937.5178571427	1772735.1785714286	1681825.7738095236	1715019.7380952379	1677872.9404761905
1246	894.8483912150065	14.624440277777778		1658349.857142857	1575066.2619047617	1831651.7797619046	1979485.1845238092	1760042.5952380951	1905032.4880952379	1851736.4404761905	1688275.3214285711	1866852.8452380951	1817997.9375	1798022.6666666665	1639499.5059523808
1247	750.5592931093023	8.913759722222222		1655845.2142857143	1667782.875	1587471.6785714286	1668390.125	1682667.5	1709884.875	1618020.6130952379	1704799.0773809524	1675172.25	1751920.0	1747207.125	1728084.125
1248	524.5766067504883	13.583609722222223		1655173.3333333333	1698146.2916666667	1668476.5029761905	1537227.0476190476	1696255.7678571427	1685913.9345238092	1634305.5476190473	1691933.3273809524	1715864.3720238092	1659656.7976190476	1729111.2976190476	1637916.738095238
1249	858.6004536946615	6.122508333333333		1654677.0208333333	1676086.461309524	1791541.1250000002	1818318.113095238	1547994.3809523808	1549603.4404761903	1683569.1339285711	1609114.8363095238	1558097.1845238092	1586815.5029761903	1643267.8229166665	1519410.8214285711
1250	832.5821024576823	6.952726388888888		1654137.4345238095	1585181.047619047	1431559.9375	1493046.1458333333	1647823.3214285711	1624950.419642857	1539094.9627976187	1750416.6458333333	1581975.0476190476	1597556.9806547617	1699546.0833333335	1710435.8690476192
1251	615.5798772176107	9.911844444444446		1653454.3720238095	1347650.486607143	1700229.4300595236	2196695.369047619	1377466.9419642857	1374179.4188988095	1285869.212797619	1423437.9620535714	1330189.101190476	1415618.2455357143	1389453.419642857	1468303.4345238095
1252	952.8325627644857	12.663448611111109		1652019.488095238	1748604.5952380951	1848299.7023809522	1926308.2916666663	1769167.0892857143	1763014.4285714282	1741672.3214285714	1790592.6785714286	1816640.220238095	1772597.8571428568	1765727.9523809524	1813462.5654761903
1253	1041.6851959228516	1.172673611111111		1651170.2933407736	1896398.9235491073	1716008.3123139879	1684089.8567708333	1721409.2369791665	1914291.7485119049	1765543.243489583	1892288.134672619	1946087.0223214284	1928476.6354166667	1899989.4047619049	1824691.2875744044
1254	413.26617940266925	1.5993541666666664		1651163.101190476	1626957.8273809524	1674883.645833333	2164847.7470238092	1798558.3214285714	1950175.7321428568	1733465.2113095238	1902763.25	1981469.875	2116207.2053571427	1980432.7142857143	2037483.595238095
1255	1047.0030110677083	15.840765277777777		1648966.4032738092	1602312.9375	1913212.7313988092	1821589.5327380951	1654200.808035714	1660949.5312499998	1552410.1927083333	1740018.9546130954	1636932.2366071427	1648527.197172619	1725893.5565476192	1607803.7879464286
1256	901.0191765679252	16.15908472222222		1648100.18703497	1601484.3244047617	1555423.3713727677	1597117.8794642857	1445165.132998512	1549761.2834821427	1599750.9436383927	1497419.5850074403	31266.0859375	2694088.75	1503213.4209449405	1444426.8307291665
1257	1018.8201751708984	12.836520833333333		1645675.9791666667	1694659.435267857	1669498.095238095	1741174.1622023806	1693211.3407738092	1701270.9107142854	1585595.1413690476	1683732.9062499998	1597263.7797619046	1579325.5558035714	1715783.1376488095	1646150.3363095236
1258	552.4794689734433	0.39139333333333337		1645492.2626488092	2628882.5	2357063.0	1659553.2991071427	2009315.6555059524	2813848.5	0	0	2140147.0372023806	1967294.1235119046	2124397.0930059524	2027038.3913690478
1259	429.3728193803267	15.446971212121213		1643371.2202380954	1711138.4702380951	1676236.7499999998	1666248.6369047617	1676326.630952381	1674979.7678571427	1680862.994047619	1699164.0	0	1701381.3630952379	1645014.8154761905	1660652.3988095238
1260	500.3711865743001	0.6006708333333335		1642169.7031249998	1616628.7933407736	1569356.480654762	1609520.226190476	1655146.761904762	1833426.7351190473	1595328.7633928568	1665120.2626488095	1639124.0624999998	1743769.6316964286	1642454.0550595238	1764463.4055059524
1261	492.40505599975586	13.463627777777775		1637392.7619047617	1473707.5178571425	1802212.5238095236	1901252.9166666665	1589848.419642857	1511235.1249999995	1225226.9940476192	1542929.0119047617	1542773.714285714	1616897.8125	1601820.9613095238	1629212.0178571425
1262	788.6692436185235	8.847589393939394		1636560.8824404762	1855867.875	1909126.125	1725454.5	1817393.0	1899093.875	1941353.875	0	1700937.25	1713339.625	1866492.0	1711003.125
1263	1008.7958127380048	12.062626388888889		1636165.6875	1712519.1428571427	1603145.488095238	1574176.6547619046	1646525.9196428573	1740785.1309523808	1840790.75	1656826.1488095238	1766708.8482142854	1909168.0	1715754.9523809522	2051410.5
1264	949.7246856689453	12.630559722222223		1635556.0386904762	1661132.1964285711	1632572.773809524	1747291.163690476	1642386.1726190476	1633008.6041666667	1690181.9226190473	1644882.6607142854	1652644.7648809524	1753518.4345238097	1685091.1160714282	1720113.3214285714
1265	758.223030090332	8.877249999999998		1629776.03125	1711231.5870535714	1883833.8854166665	2373038.2916666665	2404098.0119047617	2471839.724702381	1356132.300595238	2153185.7745535714	2874508.5781249995	2949009.5617559524	2556083.6912202374	3137264.3069196427
1266	690.4411315917969	0.5581083333333333		1629178.5297619046	1754910.1577380951	1660242.9613095238	1673557.9523809524	1669293.5654761905	1711114.708333333	1666656.9791666665	1576560.2708333333	1710419.3839285714	1696627.5089285714	1714476.3511904762	1678245.9583333335
1267	436.34222640977623	5.8610138888888885		1627729.7499999998	1621693.2053571425	1553073.214285714	596541.75	1665128.0	1378257.375	1661910.7559523808	1586104.875	1543272.0	1315564.625	1477655.5	1409211.0
1268	300.32579294840497	14.310051388888892		1620325.1964285716	1698239.6904761903	1695971.6845238095	1636610.5059523806	1679731.0654761903	1667834.0357142854	1712443.8035714282	1670013.5952380951	1678162.0	1784071.744047619	1713331.523809524	1596992.6845238095
1269	620.6706517537435	13.228830555555556		1617525.7083333333	1646054.044642857	1548591.7113095238	1576313.4553571427	1573541.3407738095	1491223.1592261903	1775619.2351190478	1562530.7767857143	1623349.9255952379	1525890.2232142857	1510787.6919642857	1633087.7261904762
1270	716.5673311175723	5.0959625		1615172.9724702383	1626423.587797619	1381639.3035714284	1412795.5639880951	1869329.5	1721864.017113095	1478961.1197916665	1556339.2157738095	1702764.595238095	1707838.59672619	1671179.1450892857	1661121.9654017857
1271	569.5229187011719	2.6387847222222227		1610826.6861979167	1714678.1577380954	1584921.6041666665	1746695.5476190476	1730538.7819940473	1654573.1532738095	1734399.174107143	1877527.9672619044	1681988.011532738	1787219.5349702379	1806725.0825892857	1685073.9627976187
1272	310.31030019124347	1.956043055555556		1608378.7388392854	1747843.5476190473	1738999.3377976192	1799322.6398809522	1923993.3965773806	1928158.2023809522	1524416.8214285714	1808195.6599702379	1891723.4791666665	2024975.9702380951	2006995.5334821425	2009768.2172619049
1273	502.34459559122723	1.8199722222222225		1607334.2738095238	1640002.0394345238	1454223.8005952379	623201.994047619	1675015.1287202383	1328573.177455357	1644239.4136904762	1620586.5833333333	1308954.4174107143	1455165.4657738095	1345874.9665178568	1201409.392206101
1274	1035.8471018473308	12.833522222222221		1606748.8437499998	1534491.8273809522	1591826.661458333	1572067.796875	1349055.7879464286	1335874.2827380951	1402632.152529762	1452202.0550595236	1318739.2202380954	1398204.1004464286	1323894.526785714	1341111.5699404762
1275	1006.7820409138998	11.858538888888889		1606232.1830357143	1727203.706845238	1538068.2842261905	1695523.294642857	1844769.7410714284	1849940.3303571427	1844401.8601190473	2001432.7098214284	1970603.34375	2004851.2217261903	1919046.3340773808	2024694.8377976187
1276	976.9236246744791	15.926569444444441		1606077.5193452379	1615615.0014880951	1575660.5282738095	1610008.5089285714	1524983.745535714	1567426.7425595238	1562251.638392857	1528512.1874999998	1563917.043154762	1480459.882440476	1585512.4732142857	1536103.5029761905
1277	619.4907989501953	2.819047222222222		1604446.495535714	1725095.5312499998	1567012.2678571425	1815220.757440476	1706700.6287202379	1820346.171875	1737063.4531249998	1755215.5982142852	1761473.319940476	1799065.8437499998	1853797.2916666665	1889622.9694940473
1278	647.5121485392252	3.315136111111111		1604422.7842261905	1766952.6845238095	1693408.982142857	1767718.2976190476	1576345.226190476	1507952.5104166663	1596671.5066964286	1648502.851190476	1533373.7708333333	1565866.2659970238	1503737.372767857	1590095.8683035714
1279	606.6906670060738	10.224556944444442		1600947.8683035714	1637829.9494047617	1586454.5610119044	1941757.4523809524	1657702.369047619	1676208.2053571427	1635898.276785714	1798539.1904761903	1813736.5	2061470.125	1727471.5282738092	1832916.25
1280	1146.6537373860676	1.1496194444444445		1600485.8325892854	1728343.767857143	1697771.105654762	1782362.683407738	1531498.2842261903	1554615.4709821427	1612773.9680059522	1566105.6919642857	1537866.7484188988	1576726.5550595238	1632612.925967262	1577996.9084821427
1281	370.29503504435223	0.4937638888888889		1597231.7038690476	1602584.0044642857	1456708.5446428573	1595958.3132440473	1712365.533482143	1778030.898809524	1574341.3303571427	1592955.421875	1608355.055059524	1778247.3504464286	1853120.9404761903	1613957.53125
1282	678.4704717000326	1.906073611111111		1594418.40922619	1711399.306547619	1702631.688988095	1995251.1934523808	2075465.369047619	2220738.0803571427	1620319.331845238	1872298.7916666665	2272810.9226190476	2199725.1845238097	2215236.598214286	2501168.982142857
1283	690.54443359375	6.690708333333332		1591135.011904762	1397800.3095238097	1312983.694940476	1649077.6726190476	1411651.8511904762	1513828.5468749998	1501644.5528273808	1491967.2499999998	1622728.3065476187	1492300.4516369049	1565079.2090773808	1464116.8601190478
1284	615.4594523111979	1.9390472222222224		1590444.6249999998	1630787.5535714284	1647033.208333333	1564424.6235119046	1652977.2470238095	1789111.5535714286	1647647.188988095	1747255.5803571427	1671761.9166666665	1668151.3273809524	1736510.7038690473	1757660.9479166667
1285	760.8623504638672	14.475418055555552		1589532.7529761903	1641926.4655877976	1655383.9836309522	1469350.1614583333	1578038.5855654757	1680646.3348214282	1690536.2827380951	1637225.0744047617	1592737.5055803568	1500588.1569940476	1613454.4393601192	1654420.9382440476
1286	317.2410265604655	9.396390277777778		1588406.3303571425	1478781.607142857	1491799.2797619046	1622722.3065476187	1359320.3735119046	1315760.949404762	1401513.431547619	1438828.4702380951	1383857.1041666667	1292331.663690476	1325600.6636904762	1330975.6026785714
1287	370.40442148844403	9.25699861111111		1584731.4285714284	1665408.1607142854	1689119.6577380951	1755556.9642857139	1618047.267857143	1573332.7261904762	1553138.4523809522	1544772.556547619	1666964.7499999998	1593471.2291666667	1624207.2142857143	1577530.9047619046
1288	317.2410545349121	8.946947222222223		1579558.8095238097	1465458.4047619046	1578532.0416666665	1558711.6785714284	1310759.0178571425	1308387.648809524	1441360.8392857143	1320032.7023809522	1284384.1726190476	1314349.4404761903	1343745.8154761903	1269519.925595238
1289	748.8267033894857	16.626816666666667		1577885.5044642857	1636631.681547619	1591315.8333333333	1559812.2395833333	1580901.5342261905	1607703.0773809524	1538037.5089285714	1532101.638392857	1410820.9404761905	1413870.8712797617	1511986.6517857146	1537357.3794642857
1290	854.5689214070638	4.8364722222222225		1573582.1860119046	1744946.8958333335	1788557.6428571427	1936988.386904762	1514830.5580357143	1458226.8601190476	1491706.839285714	1832932.2857142857	1459850.4374999998	1458804.0357142857	1412450.6101190476	1415173.2217261903
1291	359.34202030726846	0.3180527777777778		1572453.194940476	1907496.8816964282	1725247.1162574403	1713054.9520089284	3924372.0	3349533.25	3209015.25	2029964.3444940478	97097.5234375	3888571.5	3716063.25	1335888.4665178573
1292	788.6762060413902	11.895599999999996		1572358.2857142857	1608374.2291666667	1576894.5476190476	1709208.75	1670839.5	1806119.25	1672509.75	1736479.125	0	1745338.75	1792289.0	1863035.75
1293	872.9882253011068	15.985606944444442		1570814.7254464286	1619115.7901785711	1377718.6103050595	1464446.315755208	1379552.070033482	1581987.2016369044	1428540.840029762	1415879.3297526042	1462969.1508556544	1381406.2696242558	1584890.911551339	1493187.2021019342
1294	523.4729379210809	6.457073611111112		1559506.4497767857	1709221.423363095	1501676.504464286	1421770.711309524	1587671.0520833333	1822860.5781249998	1683664.532738095	1457694.0766369046	1579457.205357143	1901243.875	1522977.806547619	1622901.1793154762
1295	825.5761235555013	6.609138888888889		1557489.7797619049	1485823.6904761905	1259229.3422619049	1271469.2023809524	1294666.9732142854	1233495.3854166665	1355568.369047619	1495565.732142857	1143836.7470238092	1184178.191964286	1305085.0803571425	1155685.9642857143
1296	773.6538111368815	8.868990277777778		1555761.5833333333	1481013.3913690476	1440725.7008928573	1446556.5773809522	1471687.0744047617	1431584.8854166665	1561723.6733630954	1961144.875	1366129.3020833333	1484958.9836309524	1500864.5014880954	1491738.4776785714
1297	959.0611521402994	16.886958333333336		1554868.348214286	1583881.9583333333	1550483.6666666665	1537013.8392857143	1487761.276785714	1493552.2351190476	1623130.9672619046	1564064.6547619046	1502603.1458333333	1474883.6309523808	1472681.1547619046	1523108.1041666665
1298	576.4101282755533	0.5368402777777778		1553469.1785714286	1676456.4047619046	1461710.708333333	932974.8601190477	1658106.5714285714	1391685.0505952379	1681373.2380952379	1532151.7321428568	1488811.330357143	1404912.25	1454659.4077380951	1251015.1398809522
1299	1016.8619181315104	13.178147222222222		1550311.1339285714	1500783.6398809522	1553945.0416666665	1435395.119047619	1439862.919642857	1445864.7410714286	1370015.1279761903	1457749.9761904762	1434060.2351190476	1439152.255952381	1427453.4613095238	1312989.2172619046
1300	442.46344629923504	7.646830555555556		1549173.4196428573	1575999.5885416663	1665877.120535714	1889234.4806547617	1892447.3363095236	1988849.3913690476	1654970.3995535711	1827027.5163690476	1779317.5007440476	1909396.7068452379	1845821.3519345236	1858780.070684524
1301	1010.9835789998373	11.0487375		1548736.5803571427	1467714.441127232	1592372.4674479167	1537005.2358630951	1293202.2976190476	1381697.09375	1428140.6677827379	1422076.933035714	1395535.1975446427	1400342.125	1313374.015531994	1347202.5156249998
1302	523.4722646077474	14.001816666666668		1548287.7425595238	1626390.46875	1583976.369047619	1520915.058035714	1747017.9062499998	1801523.275297619	1612301.275297619	1620098.0610119046	1747018.6741071427	1709546.1428571427	1743162.9107142857	1709873.413690476
1303	741.6000188191732	11.352538888888889		1546010.5476190476	1529732.919642857	1483369.2544642857	1709357.0535714284	1666721.4315476192	1699105.6160714286	1575749.2738095236	1643306.6041666667	1580019.4642857143	1662895.3601190476	1623820.875	1696781.900297619
1304	678.6762517293295	12.248620833333334		1545687.2068452379	1670965.824404762	1635796.263392857	1561687.5089285716	1647647.464285714	1677599.1726190476	1609330.761904762	1676180.1264880954	1559732.0014880951	1626598.0133928568	1691413.7351190473	1605863.2261904762
1305	665.512346903483	8.224747222222222		1545312.964285714	1582865.7232142857	1666449.017857143	1600583.5238095236	1482592.7217261905	1429257.583333333	1449609.6666666665	1409822.505952381	1452828.011904762	1389433.1875	1551765.8779761905	1503575.6458333333
1306	436.3420524597168	1.5967194444444444		1544328.5624999998	1465350.556547619	1484265.1904761903	640346.105654762	1563128.8184523808	1203036.3541666667	1658863.6249999998	1569335.6547619049	1419164.3407738095	1409355.6130952379	1345715.9613095238	1256346.0476190473
1307	284.23694864908856	0.35519166666666663		1544256.8653273808	1802618.190848214	1473577.5052083333	1417924.6104910714	1630883.6759672617	1778690.2353980653	1779933.78125	1540783.2313988095	1445983.8005952379	1592804.404017857	1531761.886160714	1735122.6409970238
1308	952.8307206895615	14.645366666666668		1543584.1398809522	1619764.7499999998	1591931.5416666667	1464245.9107142857	1627277.267857143	1482369.4702380951	2081881.875	1509030.4791666663	1795446.75	1494465.4404761903	1595182.125	1694066.375
1309	958.8788808186849	14.443777777777777		1540343.220238095	1537210.764880952	1510737.6874999998	1394214.8958333333	1440572.5982142857	1389196.3184523808	1458732.0684523808	1325210.5357142854	1325058.9166666667	1340844.8898809522	1445728.9047619046	1231545.544642857
1310	432.3320719401042	1.0317333333333332		1539406.900297619	1409119.2827380951	1467778.744047619	1492970.4523809522	1452898.1547619046	1449903.0163690476	1562089.6071428573	1463006.2708333333	1474546.855654762	1433115.9211309524	1432544.9404761903	1417892.3422619046
1311	382.44087346394855	3.7517375000000004		1538789.4613095236	1739044.2738095236	1839128.0714285714	1813603.363095238	1666891.7232142854	1702853.5773809522	1622285.6398809522	1892338.5714285714	1664649.1205357139	1751739.5505952379	1704859.2678571427	1628908.244047619
1312	794.0587056477865	6.3411638888888895		1537748.7559523808	1382348.8340773808	1306893.6875	1297911.4226190476	1298162.808407738	1340765.9285714284	1503601.8921130954	1339916.3660714284	1298789.9947916667	1288830.1904761905	1371592.8214285714	1205957.2083333333
1313	1010.8142598470052	12.638904166666668		1536911.1145833335	1685407.1666666665	1507449.8526785711	1494371.8363095238	1512744.488095238	1686523.9880952376	1585588.2113095238	1597930.3601190478	1633034.4523809524	1678740.732142857	1585095.4791666667	1690964.5714285714
1314	558.4071095784506	1.8305875000000003		1532116.186755952	1603548.671875	1458755.3125	1534334.5732886903	1677428.1964285711	1622951.5234374998	1601052.650297619	1604891.0375744046	1511662.9836309522	1617918.1532738095	1495084.699404762	1542805.9843750002
1315	303.22530873616535	1.8000458333333331		1532029.882440476	1394049.5937499998	1481304.625	1560061.6964285714	1280659.9851190476	1249901.0870535714	1280485.6517857143	1334507.0952380951	1198292.2209821427	1180493.3668154762	1254056.339285714	1239065.4427083333
1316	766.5370839436849	11.567450000000003		1529369.1071428568	1553476.6607142857	1459456.2708333333	1546478.267857143	1572403.0952380951	1662225.1488095238	1723436.6517857143	1680918.6577380954	1606824.6369047617	1720056.934523809	1639152.9434523808	1759512.3244047617
1317	284.2947591145833	1.8712458333333333		1527340.455357143	1703806.257440476	1604199.205357143	1800265.958333333	1889864.0446428573	1978046.6369047614	1479749.369047619	1697681.5327380951	1951269.839285714	1918179.0238095238	1899419.0	1979506.0238095236
1318	942.7544403076172	12.451719444444445		1526753.125	1568652.1964285714	1557284.6413690476	1557733.3184523806	1492583.1860119044	1504648.3794642857	1565208.8199404762	1474654.5372023808	1499710.7023809522	1475934.4672619049	1546498.4404761903	1444849.4553571425
1319	904.7145818074545	10.140679166666667		1521969.5089285714	1517766.8630952383	1515262.488095238	1584517.0386904762	1544477.5416666665	1529913.8660714284	1502112.5833333333	1558558.0357142854	1506707.84672619	1583836.1369047617	1458243.220238095	1525653.7053571425
1320	797.5902531941732	7.739309722222221		1521850.3988095238	1247271.7053571427	1507872.8154761905	1490556.8333333333	1463103.6904761905	1481714.3690476187	1310557.5595238092	1645763.2380952376	1438657.4047619049	1239788.6696428573	1300917.0267857143	1525274.1279761903
1321	716.5227610270182	12.369079166666666		1521468.0089285711	1638231.2619047617	1537700.6465773808	1467528.4575892857	1586186.3050595233	1654101.5859375	1723452.275297619	1653987.6800595233	1742413.0171130951	1701194.7023809524	1624186.1867559524	1655860.875
1322	416.3644282023112	5.261744444444445		1520097.0104166665	2449411.026785714	1444453.2485119046	1679968.6726190476	2258659.6183035714	2063904.464285714	1700011.0178571427	2182596.863095238	2232216.7976190476	2225118.730654762	3200488.15625	1998170.1837797617
1323	444.3796272277832	1.5564388888888887		1519650.3363095236	1617428.7410714286	1492091.7142857143	1435474.7336309522	1525786.1923363092	1454209.2574404762	1592549.6577380951	1472948.8645833333	1436543.6592261905	1484107.6294642857	1519704.2738095236	1414655.1041666663
1324	356.38818613688153	15.398455555555557		1516670.8526785714	1535626.9255952379	1428458.1220238095	1487418.9583333335	1530207.3764880954	1478863.2544642857	1393766.9330357143	1531288.0252976192	1544646.4851190476	1526502.3549107143	1480849.6316964284	1587314.3906250002
1325	289.21252314249676	0.3746902777777778		1516617.825892857	1738413.7886904764	1567840.9910714284	1394752.4017857146	1653036.0863095238	1755695.1666666665	1807823.5997023806	1660128.7916666667	1571131.8244047617	1473688.544642857	1648644.194940476	1634792.9114583333
1326	824.614653360276	7.855405555555556		1516434.2797619046	1500973.7499999998	1552869.4761904762	1429974.7380952379	1522119.4821428573	1538355.351190476	1490306.0357142854	1434933.75	1487048.75	1601462.375	1500481.7380952379	1720467.5
1327	719.6068979899088	7.212205555555555		1515520.9962797617	1545873.6175595238	1363986.038690476	1569456.8474702379	1467127.689732143	1497216.3943452379	1360608.019345238	1239592.9910714289	1556218.61235119	1422856.1369047617	1579766.4058779762	1466865.0863095236
1328	382.4408378601074	2.8758569444444446		1513650.693452381	1579266.3154761905	1529446.3660714284	1525900.5416666667	1558023.2797619046	1597538.4345238095	1523055.9255952379	1591171.913690476	1639756.089285714	1671025.464285714	1604538.511904762	1625535.232142857
1329	575.5039672851562	13.554083333333333		1512104.9702380951	1631948.9047619046	1422666.8392857146	1452197.6607142857	1618020.464285714	1724906.1369047617	1674422.9404761903	1499792.2380952379	1583727.0327380954	1763952.8869047617	1770962.3541666665	1531486.056547619
1330	560.298258887397	7.649518055555554		1512013.9806547617	2205347.0	1471566.5405505951	1435285.0587797617	1695528.4888392857	1636645.390625	1563011.3720238095	1529085.0558035714	1603417.7470238095	1482699.450520833	1458570.3452380951	1394073.0840773808
1331	604.6027654012045	10.582581944444444		1511936.257440476	1600194.605654762	1462214.8095238095	1413321.2410714284	1600383.1904761905	1685729.0372023806	1544823.3526785714	1661735.200892857	1673652.4389880951	1631706.8601190476	1732849.0892857143	1612145.113095238
1332	834.6795171101888	10.822568055555555		1511476.1971726187	1694843.3258928568	1370947.3749999998	1579230.1160714284	1737984.7392113092	1716139.722842262	1394299.529017857	1766019.8757440478	1522534.9661458333	1735672.4732142854	1716004.7782738097	1747487.5491071427
1333	662.7174301147461	15.498009722222221		1510309.1376488095	1560923.4352678568	1549699.3861607143	1526457.7127976187	1535536.37797619	1616799.1733630951	1474691.722470238	1601895.9858630951	1600814.0130208333	1569586.8147321427	1536856.9627976192	1548260.9006696423
1334	382.4044532775879	1.8332402777777779		1509470.3647693451	1631497.136532738	1494314.1212797617	1462465.511904762	1593020.1711309522	1552964.9122023808	1577529.5375744049	1553195.7053571427	1484404.9732142857	1452135.7857142854	1449647.402529762	1513213.7935267854
1335	317.24105430371833	5.218490277777778		1502723.130952381	1438005.9583333333	1462632.9166666667	1551057.5416666665	1314017.9464285714	1320412.5833333335	1376251.363095238	1338253.4107142857	1313948.6666666665	1315941.6309523808	1320549.0892857146	1261614.125
1336	790.5736211140951	5.961418055555556		1502591.9047619046	1376865.806547619	1421721.2217261903	1266709.7023809524	1377781.5863095236	1406919.9642857139	1431187.3988095236	1448142.7023809524	1366927.5238095238	1459340.7619047621	1566115.2395833333	1417644.744047619
1337	328.3572514851888	13.339581944444445		1501466.6702008927	1493440.3079427083	1519948.06938244	1431742.8813244046	1640937.0383184522	1478778.550967262	1589271.6532738095	1522665.375	1671765.566220238	1624213.0714285714	1793224.0543154762	1760841.0725446427
1338	1039.0150604248047	11.835859722222223		1500207.087797619	1414672.0461309522	1493406.444940476	1603305.2336309522	1422360.9151785714	1371656.507533482	1451701.5870535711	1354299.4322916665	1415289.306547619	1454639.0639880951	1446343.7232142857	1451570.0848214286
1339	850.667360941569	8.743743055555555		1496625.4895833333	1444600.25	1424676.6785714286	1415066.2619047621	1491545.9538690476	1499530.0327380951	1450569.205357143	1427957.8035714284	1410539.4077380951	1402915.8690476192	1457721.0208333333	1480738.869047619
1340	646.6140213012695	9.6389875		1496200.4717261903	1550185.6309523808	1336724.8251488092	1354072.566964286	1432756.1398809524	1491069.651785714	1570359.4032738092	1361924.28125	1455584.0729166665	1564422.0178571427	1530754.441964286	1422715.7418154762
1341	429.3729070027669	4.447845833333334		1496069.7380952379	1665300.2499999998	1599648.0654761903	1629800.7202380951	1798539.583333333	1765870.4226190476	1551364.369047619	1664949.4166666665	1678567.5119047617	1688620.4226190476	1774429.517857143	1772999.3035714286
1342	972.7339070638021	9.542661111111109		1490673.574404762	1450206.6666666665	1478933.2600446425	1588182.734375	1488745.8774181546	1537216.232142857	1509103.3110119046	1466378.4821428568	1584262.1197916665	1594695.3404017857	1438222.9992559524	1515279.2686011905
1343	289.20963923136395	13.236916666666666		1489916.5104166665	1618100.8980654762	1530312.5297619049	1717207.816220238	1481794.4347098214	1508258.3249627978	1523862.7678571427	1378616.380952381	1332942.4211309522	1417541.6235119046	1481174.6670386905	1359968.6060267854
1344	830.5686365763346	6.745020833333334		1487282.5476190476	1487900.875	1403161.0208333333	1596947.2470238095	1564340.6413690476	1625649.3154761905	1484447.8214285714	1465293.1220238095	1591766.5029761903	1630247.3214285716	1494254.9017857139	1498901.244047619
1345	888.7643152872721	11.596348611111113		1484716.607142857	1472759.7023809524	1539831.3511904762	1606952.669642857	1440301.0148809524	1462073.8928571427	1616267.300595238	1477016.0446428573	1510309.0238095238	1529537.3928571427	1452960.9672619046	1498260.7321428568
1346	970.8802034347776	14.461993055555554		1483094.5491071427	2396408.5	1350675.5550595238	1231808.4538690476	1346699.308779762	1429078.9434523808	2036650.125	2122383.25	1893976.25	1839894.125	1912789.875	1230151.7142857143
1347	755.6054857344856	6.346391666666668		1482366.9434523808	1439933.4925595238	1860922.25	1392851.613095238	1323825.5089285714	1412859.995535714	1572670.863095238	1533202.2708333333	1589440.0	1358373.75	1764508.625	1516476.25
1348	716.5215021769205	5.008254166666666		1481971.2916666667	1492574.7648809522	1568370.4226190476	1527596.3601190476	1392106.5357142857	1361085.6577380951	1576375.3258928568	1512513.0297619046	1431900.669642857	1525735.9464285711	1457231.8988095233	1467130.0892857143
1349	912.8747914632162	14.695143055555555		1480435.1339285714	1576715.5297619046	1725560.2589285714	1596626.6279761903	1551981.3958333333	1594161.4910714286	1655443.9464285711	1742878.5922619049	1587235.6071428568	1724453.0773809524	1506358.6264880951	1694032.6458333333
1350	230.13879839579263	0.3216486111111111		1477918.8936011905	1329093.044642857	1335620.4717261905	1020412.6882440476	1251269.5282738097	1063728.8058035714	1697784.154017857	1263162.0617559522	1184672.8292410716	1431409.9501488092	1244556.9780505954	1032181.200892857
1351	478.38919830322266	7.903423611111111		1474626.9017857143	1408637.568452381	1562972.1101190476	1651402.4285714286	1392768.267857143	1491227.6220238095	1448619.931547619	1424153.3065476187	1568024.5863095236	1510161.6904761905	1498127.7410714284	1457432.4047619049
1352	473.43151092529297	1.577523611111111		1472212.330357143	1445256.0595238097	1475088.2767857146	1687973.0714285714	1373468.142857143	1440199.1309523808	1419902.101190476	1448935.619047619	1475467.339285714	1416011.9732142854	1492159.0922619046	1434548.744047619
1353	943.7471516927084	10.601895833333334		1467311.0602678568	1455710.0863095238	1518536.4002976187	1529866.4337797617	1511855.2522321427	1535236.3139880951	1495626.036458333	1447272.599702381	1563248.5677083335	1646089.751488095	1572882.9129464284	1606683.4196428573
1354	1045.8150329589844	12.253872222222222		1466290.4866071427	1458811.0803571427	1440550.5059523808	1438026.7395833333	1410957.1592261905	1474279.1562499998	1424841.245535714	1461327.294642857	1330384.9553571427	1509426.2388392854	1413432.5357142857	1364842.0625
1355	548.57666015625	11.295366666666668		1465296.4360119044	1605033.9464285714	1496667.726190476	1621277.5773809522	1716928.433035714	1755817.7507440476	1484696.837797619	1671551.1376488097	1694765.763392857	1759564.5483630951	1691920.1108630951	1682733.8623511903
1356	643.551628112793	2.3107819444444444		1464713.0479910714	1520340.090029762	1476694.6328125	1490184.574404762	1563920.4032738095	1528802.9092261903	1470118.2284226187	1657221.214285714	1446941.2049851192	1551834.9717261905	1505007.0163690476	1517026.4077380954
1357	796.5229517618815	5.093401388888889		1464700.029017857	1482344.8188244046	1328163.603794643	1350497.9322916665	1494774.2607886903	1485967.4851190476	1384221.0766369046	1327092.636904762	1517909.4300595238	1452986.7857142854	1473611.7313988095	1506855.8608630951
1358	835.7505366007487	13.396513888888888		1463183.4494047617	1592253.9791666665	1595342.9077380951	1468778.5416666667	1594643.6547619049	1418232.7291666667	1427370.0714285716	1463904.476190476	1435611.7038690473	1453275.925595238	1587263.857142857	1444888.0446428573
1359	716.63339732777	13.624725		1461855.2492559524	1692598.625	1652137.3541666667	1425668.8437499998	1404951.7663690476	1512370.5409226192	1532060.960565476	1621941.2916666667	1372100.0100446427	1333506.322172619	1555828.0431547617	1524440.8288690476
1360	895.7171961466471	14.098122222222223		1459729.5178571427	1419028.4107142857	1487371.226190476	1583700.413690476	1520832.7440476192	1594801.8511904762	1498739.8541666665	1438242.1458333335	1462902.2976190476	1455694.0059523808	1527543.5178571427	1522632.9345238095
1361	738.5064544677734	5.046719444444444		1458887.700892857	1427202.1112351187	1405922.009672619	1374303.7061011905	1320480.683779762	1326296.017857143	1429862.4032738097	1310501.530877976	1236741.4315476192	1361830.2414434524	1285742.4382440478	1377376.0111607146
1362	289.20964431762695	8.375930555555554		1457562.8065476187	1293341.1517857143	1382607.6041666665	1378290.1964285714	1175346.6547619049	1155873.613095238	1202358.1607142857	1158955.6101190476	1131225.7559523808	1106951.5029761903	1118715.0773809522	1133001.0059523808
1363	665.4937133789062	6.57785		1456337.4285714286	0	0	0	0	0	0	0	0	0	0	0
1364	801.6955568949382	13.98633888888889		1455705.2767857143	1503206.25	1205180.113095238	1280156.3511904762	1286685.5491071427	1343211.0148809522	1285151.869047619	1273601.625	1253778.8258928573	1268441.875	1754884.375	1162742.8482142857
1365	499.44503021240234	1.2984097222222222		1455574.3798363095	1410934.2935267857	1477801.3928571427	1637289.4084821427	1489691.6309523808	1612283.8675595238	1397317.880580357	1513196.7805059522	1582905.232142857	1626750.1726190476	1631363.4122023808	1647514.869047619
1366	641.6070450818097	13.75657777777778		1454737.0796130954	182518.875	45790.49609375	1829020.6491815473	178218.796875	44815.8515625	0	131151.84375	0	80373.3671875	168524.3125	0
1367	261.1307769139608	0.32432777777777777		1454605.5710565476	1207070.3677455357	1564353.4621465774	1033645.3236607143	1694093.017020089	1270298.3780226933	2157643.23702567	1608419.2097284228	97138.0546875	2426687.7467447915	1797613.7854352675	2392249.75
1368	942.8476638793945	14.912261111111109		1453737.3154761905	1575143.931547619	1518250.526785714	1493314.5982142857	1468907.2499999998	1535609.7797619049	1545368.5595238095	1482968.7976190478	1546964.119047619	1554333.9047619046	1521930.0744047617	1538345.0595238092
1369	451.4619941711426	2.038302777777778		1453317.2674851187	1556246.9025297617	1460116.728236607	1460091.5848214284	1600794.8958333333	1566070.2715773808	1466510.6662946427	1600424.6748511905	1573531.413690476	1584051.2187499998	1609613.2700892857	1581749.3764880951
1370	577.5175145467123	9.263509722222222		1450744.9613095238	1546354.9523809524	1571701.1726190473	1809716.3258928568	1694761.4583333333	1782638.9404761905	1507277.6454613095	1496426.1904761903	1885875.976190476	1612827.355654762	1717216.1888020833	1618991.9464285711
1371	678.6752065022787	13.970590277777779		1450685.8095238095	1599463.8898809524	1342311.2380952379	1383773.1361607143	1375286.0833333333	1495790.4136904762	1525388.7872023808	1422092.0238095238	1450511.5089285711	1464293.3169642854	1354510.7113095238	1555162.9464285714
1372	798.0906295776367	7.734181944444444		1449373.7053571427	1647897.5654761903	1692158.1845238095	1829284.2619047617	1381330.7976190478	1665294.4404761903	1650373.132440476	1526805.0744047617	1432352.2708333335	1460060.4464285714	1552167.8630952379	1703590.681547619
1373	834.7921803792318	14.785097222222221		1445333.3497023808	1380225.5476190476	1279800.7083333333	1332320.6979166667	1208668.1636904762	1302123.2886904762	1382623.994047619	1378503.6488095238	1380810.273809524	1422594.7976190476	1334811.5773809524	1371616.7752976192
1374	966.7878392537435	12.355633333333332		1445022.0788690478	1417196.2782738095	1444630.482142857	1491236.6666666667	1456202.1160714284	1487665.84375	1378653.8080357143	1518509.7410714286	1585889.6101190473	1500014.6354166667	1502818.6071428573	1472350.0401785711
1375	1042.9728749593098	15.401468055555556		1443951.2380952379	1500963.3095238092	1460482.3303571427	1554049.3839285716	1384419.4434523808	1385049.7023809524	1470015.538690476	1456572.5386904762	1301685.1904761903	1411205.1458333333	1301748.5416666665	1280359.3898809522
1376	1014.8442153930664	12.619594444444445		1440923.613095238	1462696.5416666663	1524060.6577380951	1490690.4985119046	1370223.556547619	1436844.7187499998	1440461.2708333333	1405217.6190476192	1501920.431547619	1508720.1279761905	1380949.625	1464805.4672619049
1377	750.5582534096457	9.86780138888889		1435100.2738095238	1503222.625	1436326.5654761903	1418357.8809523808	1478222.25	1501570.4523809522	1473269.8452380951	1549965.8452380951	1495114.2916666667	1537451.119047619	1480908.875	1566597.625
1378	974.8153177897135	13.6221875		1434939.1160714284	1536746.660714286	1342156.1666666665	1420279.776785714	1290487.2857142854	1331145.818452381	1559267.2232142857	1488939.9523809524	1431737.6964285714	1488455.4107142857	1433697.8988095238	1322419.232142857
1379	776.5147094726562	0.6946583333333333		1432831.2857142857	1512866.9166666665	1386237.6934523808	1527857.744047619	1599702.9464285714	1614406.375	1609896.6428571425	1648548.5625	1724305.2232142857	1562935.107142857	1532142.0089285714	1721604.6964285711
1380	644.5954640706381	10.618066666666667		1429831.6547619049	1447236.119047619	1384900.697172619	1511785.3407738095	1489302.5029761903	1411689.431547619	1446507.662202381	1351092.7693452379	1347734.0714285714	1396590.488095238	1401483.4523809522	1325119.8809523808
1381	928.5909761580209	6.446715277777777		1428903.563988095	1514739.318452381	1358001.806547619	1487421.2499999998	1556243.8050595238	1498437.7976190476	1552235.0104166665	1456564.5654761903	1697108.125	1490017.9374999998	1922643.25	1562385.3891369044
1382	872.6507695515951	7.96139027777778		1428833.6160714284	1404020.056547619	1411020.2686011903	1397759.3422619044	1326123.089285714	1458814.4791666665	1397486.6473214286	1346683.5133928568	1496965.0267857143	1507730.5089285714	1354179.1651785714	1344035.988095238
1383	928.7347615559896	11.224423611111112		1427437.9650297617	1538450.1302083333	1420879.9538690476	1374575.9657738095	1536270.2938988092	1777236.5424107143	1563086.328125	1763770.3768601192	1623744.9949776784	1847514.4918154762	1625266.1941964286	1756734.6145833333
1384	1073.0192464192708	15.835493055555554		1427223.418154762	1298357.5126488092	1418093.4836309524	1392634.212797619	1289490.2797619046	1337227.193452381	1300877.7046130951	1363049.0892857143	1308797.365327381	1284477.421875	1307792.0066964284	1216561.900297619
1385	857.755485534668	14.092777777777776		1425094.657738095	1114378.520833333	1190267.4791666667	1354234.8035714284	917031.0297619047	1146816.0982142857	1135323.7440476192	1272580.9717261905	989526.3050595238	1284353.4077380954	1509785.744047619	1354870.1220238095
1386	651.7129796346029	12.119151388888886		1419396.5654761903	1396035.1101190476	1451490.5416666667	1533443.9657738095	1405538.4441964286	1420211.8296130951	1409772.9761904762	1401963.1168154762	1445483.769345238	1435716.9036458333	1422301.8444940476	1440047.3485863095
1387	811.2067581600613	7.539933333333334		1418610.486607143	1683823.75	1515353.875	1258951.375	222085.0	829302.3095238095	1736849.375	901862.625	1548748.75	1543071.375	646314.0	1070425.125
1388	566.6239903767904	14.413013888888889		1418458.3809523806	1420573.2291666667	1337805.4761904762	1415758.4166666667	1423093.0863095236	1401804.1517857146	1508591.9464285714	1332843.5535714284	1370679.8422619046	1412632.4910714286	1452048.776785714	1454785.7351190476
1389	988.772226969401	11.546199999999999		1418222.6607142857	1545953.6755952379	1508301.788690476	1546798.0297619049	1577782.5654761905	1588445.3720238095	1591029.0625	1572052.401785714	1646674.0059523806	1641416.0	1614719.6160714286	1627850.3720238092
1390	735.733782450358	10.660548611111112		1414003.9062499998	1480776.7961309524	1440031.0148809524	1481649.8125	1443983.6592261903	1454692.3497023808	1400035.6562499998	1418327.8742559524	1347892.8154761905	1403527.857142857	1364349.8482142857	1311855.7433035716
1391	780.5907847086588	9.346090277777778		1413085.7827380951	1503121.5982142857	1415198.4687499998	1457473.7499999998	1526506.745535714	1472832.5029761905	1508908.8571428573	1475262.2395833333	1417402.810267857	1561873.034970238	1440222.5089285714	1412783.1741071427
1392	665.5834071664348	7.118929166666667		1412520.1904761905	1485581.857142857	1305719.351190476	1437326.9642857143	1669372.25	1682552.75	1487015.75	1627408.625	1423301.25	1789722.875	1579152.25	1709237.25
1393	754.5747044881185	8.767718055555555		1411570.688988095	1449160.8660714282	1402533.0505952379	1430878.3497023806	1497696.644345238	1419161.700892857	1410385.745535714	1366024.8035714282	1457307.3348214282	1436993.3988095238	1504169.6428571425	1420658.4732142857
1394	354.37285868326825	4.375388888888889		1406681.1875	1516753.6130952379	1776550.5654761903	1882535.6666666665	1578482.3273809522	1574029.1011904762	1414503.732142857	1780839.1488095236	1595045.9077380951	1585679.2351190473	1602094.380952381	1601447.0148809522
1395	878.5744501749674	6.018122222222224		1404323.7976190476	1366296.2559523806	1210743.6666666665	1368388.8571428573	1234492.2797619046	1351578.5148809524	1423694.136904762	1255958.1071428573	1502174.4196428573	1359831.776785714	1314196.7529761908	1434756.4107142854
1396	289.2096455891927	1.8000458333333331		1403884.6413690476	1291484.2046130951	1369102.5788690473	1485368.3913690476	1136841.816220238	1165457.6979166665	1174302.7633928573	1203919.504464286	1099655.5751488097	1139958.779017857	1145610.5394345236	1139695.601190476
1397	512.3360875447592	0.6946583333333333		1402743.517485119	1582866.7098214286	1402718.2529761905	1330750.5714285714	1743915.337797619	1718815.1153273808	1559679.96875	1558368.3430059524	1627022.058779762	1626797.806547619	1649348.488095238	1477881.6517857143
1398	1039.6703084309895	1.0051583333333332		1400790.1473214284	1357459.340029762	1307529.3958333333	1333626.0937499998	1338670.2738095238	1435136.7113095236	1362467.9895833333	1255015.2366071427	1328812.433035714	1308556.1339285714	1408804.9211309524	1382442.5297619046
1399	634.6496200561523	11.274097222222224		1400628.75	1458197.3169642857	1429638.0863095236	1424077.4300595238	1420460.7157738097	1463069.1875	1462861.6726190473	1502964.1383928573	1462523.4523809522	1424864.183035714	1473002.4136904762	1370176.8958333333
1400	976.8358306884766	14.220054166666666		1399769.7648809524	1474984.4330357143	1249375.5372023808	1379982.0505952379	1279329.556547619	1270566.5944940476	1333707.7648809522	1348028.6845238095	1325997.8735119046	1330392.7336309524	1335412.8749999998	1192306.6145833333
1401	634.7224934895834	11.44592361111111		1395021.7440476192	1413730.4866071427	1344336.9613095238	1333324.4761904762	1311953.2485119046	1361043.8065476192	1439515.8541666665	1331745.3913690476	1328083.7857142857	1381542.6696428573	1371220.2053571427	1379190.2291666667
1402	781.61982040075	6.4412361111111105		1394379.9151785716	1424017.982142857	1385451.9181547621	1528261.3005952379	1523189.5699404762	1471581.6235119049	1529990.6264880954	1523481.40625	1627434.3764880951	1396581.4732142857	1975507.625	1595042.9553571427
1403	897.6937637329102	12.019459722222223		1389981.0416666667	1430097.9732142857	1263634.973214286	1405089.179315476	1397507.7291666665	1359361.3541666667	1343931.919642857	1352883.0029761903	1403818.3556547617	1461194.325892857	1383243.069940476	1372621.5416666665
1404	650.6446728561864	11.290325000000001		1389777.1622023806	2605639.25	1411225.5476190476	1473566.5922619049	1385158.413690476	1461750.1041666667	1512457.5141369046	1576208.763392857	5.5647448E7	2425881.25	2509448.75	1484155.9114583333
1405	384.42011642456055	9.728615277777779		1388681.425595238	1350988.9047619046	1409494.8214285711	1331629.4434523808	1371048.3898809522	1350984.9776785711	1390219.9285714284	1258810.1145833333	1350206.9970238092	1349057.181547619	1338854.0877976192	1335489.232142857
1406	729.5907400993756	6.628702777777779		1388324.1607142854	1602594.7797619046	1593538.5	1665032.0	1521488.625	1770613.625	1376316.7708333333	1703136.875	1786351.0	1735108.125	1573319.107142857	1822315.625
1407	614.5349527994791	0.5771833333333333		1386574.181547619	1425681.8601190476	1371590.3214285714	1439517.1294642857	1365502.3720238095	1430028.6666666667	1430493.651785714	1413051.333333333	1371660.7916666665	1431433.8511904762	1503895.4880952379	1371354.0654761905
1408	843.7320912679037	11.433458333333332		1385839.488095238	1497756.2678571427	1323777.0178571425	1364034.4523809522	1336024.3467261903	1364316.438988095	1389176.2544642857	1371537.7604166667	1425922.8958333333	1423323.0491071427	1422541.9151785711	1386509.9494047617
1409	522.5610427856445	12.417522222222223		1381968.1220238095	1488254.9866071427	1412089.4776785714	1388831.0312499998	1370648.3854166667	1426152.5208333333	1385066.9717261903	1368459.7559523808	1428161.2291666667	1380741.6339285714	1463799.0967261905	1367318.8660714286
1410	378.3590024312337	0.5876125		1378369.660714286	1449099.25	1394560.8809523808	1413589.1428571427	1333777.2142857143	1394334.9940476192	1365849.4047619049	1406530.9464285714	1408037.9285714284	1411229.9017857143	1393887.3214285714	1394423.5535714284
1411	631.5517908732096	2.207161111111111		1377527.6339285711	1458480.6748511903	1306515.9419642857	1490139.1927083335	1408423.5053943451	1366737.5595238095	1467144.2648809524	1491109.3854166665	1412203.1216517857	1437491.1845238092	1390145.8296130951	1390653.5625
1412	816.5875854492188	6.538652777777778		1375251.9404761903	1430577.238095238	1315840.4285714286	1385152.2946428568	1276347.1339285714	1330456.026785714	1457014.7113095238	1414859.407738095	1225855.25	1455528.0505952379	1460743.7202380951	1330193.1101190473
1413	839.5531311035156	5.727854166666667		1374231.0379464286	1389714.21875	1402572.0654761905	1455138.4464285714	1465525.0803571427	1414510.7247023808	1506972.029017857	1446513.9657738095	1539121.4107142857	1458487.0401785711	1468072.4732142854	1504822.273065476
1414	916.7391688028971	12.221438888888889		1371906.5684523808	1470572.119047619	1467566.261904762	1486988.5327380954	1391014.970238095	1405518.1636904762	1392366.681547619	1435892.8839285714	1350677.0238095238	1502939.7023809522	1406382.4404761905	1351653.6369047617
1415	864.6485958677349	8.62133472222222		1368975.4553571427	1324935.5773809524	1274940.9583333335	1254992.9553571427	1294426.3779761905	1139222.8154761903	1272101.4910714284	1149839.375	1128760.214285714	1244275.794642857	1256193.2321428568	1211322.0565476192
1416	693.5587539672852	12.767709722222223		1368369.621279762	1337163.1281622024	1454532.597098214	1297342.9828869044	1445165.661458333	1593870.9043898808	1416001.6585751486	1435909.655877976	1546015.6707589284	1420160.097098214	1407971.9629836308	1396445.501674107
1417	624.6284103393555	10.893569444444445		1368212.3407738092	1412393.7187499998	1266417.8902529762	1261454.793154762	1355436.3072916667	1342921.5714285714	1319517.4062499995	1381173.3921130951	1277461.4910714284	1407704.493675595	1353774.1547619049	1416521.9066220238
1418	221.70626513163248	6.545577777777779		1367071.3705357143	1430738.0245535714	1424040.4226190473	1318630.6607142857	1391964.9136904762	1320547.306547619	1346474.0416666665	1473094.119047619	1405018.2678571427	1410361.9561011905	1413455.9077380951	1387447.4434523808
1419	890.7786076863607	11.821930555555555		1366231.2767857143	1430371.651785714	1334423.4285714284	1398859.2797619049	1392096.7648809524	1431151.0952380954	1407818.6458333333	1428334.4732142857	1415073.1339285714	1410133.8660714284	1429507.5982142854	1381864.875
1420	502.37405014038086	0.7921305555555556		1365845.5699404762	1490417.4925595236	1413447.5967261905	1342077.7425595236	1401435.1473214284	1478411.8005952379	1422776.6577380954	1453737.144345238	1347867.8988095238	1473763.973214286	1483786.0	1507276.5357142854
1421	821.6501528240386	9.033390277777778		1360993.941220238	1928481.625	1792771.0	1714454.1547619046	1514316.4553571427	1583450.444940476	1970896.25	6130070.0	6150630.5	1904304.25	1906937.25	2006173.25
1422	773.5328877766927	7.966581944444446		1360032.7098214286	1395322.8169642857	1317952.4248511903	1413898.0372023808	1437137.7857142857	1391318.7976190476	1419951.004464286	1369587.496279762	1377815.2410714286	1425218.4925595238	1425616.1026785714	1321699.6651785714
1423	965.8263346354166	13.895575000000001		1359415.4255952379	1286563.4360119049	1297290.3839285714	1299828.2023809522	1358136.412202381	1310896.4702380954	1281233.5788690476	1339090.5818452379	1330486.5416666665	1335427.9910714284	1384080.6770833333	1253173.1398809524
1424	429.3726577758789	15.866480555555556		1359256.2648809524	1432780.8511904762	1332609.8214285714	1358710.1875	1382565.4613095238	1393271.9226190476	1356151.955357143	1382534.708333333	1328832.7916666665	1336941.7291666667	1342071.8154761905	1388826.7529761903
1425	594.4861933390299	4.878459722222222		1358394.4482886903	1488375.8586309522	1462696.681547619	1803377.0654761905	1477841.9308035716	1528247.0788690476	1408786.5401785716	1842840.5952380954	1539259.6964285714	1533254.3288690476	1456792.4375	1652805.650297619
1426	831.7266158832846	12.647226388888889		1358324.505952381	1536273.625	1409993.25	1532088.25	1442635.5	1425497.875	1472872.875	1475393.0	1498805.375	1398089.2797619049	1341142.75	1457334.25
1427	303.2253011067708	13.236916666666666		1353302.3318452379	1296303.2180059522	1339800.4858630951	1484958.236607143	1185642.1730840772	1284606.8854166667	1245282.1767113095	1210538.8722098214	1125797.353050595	1184138.614955357	1333897.1527157738	1096820.4929315476
1428	726.6607869466146	12.382777777777777		1352589.7440476192	1400982.7023809524	1344901.9910714286	1471400.8958333333	1345306.1339285714	1355759.6220238095	1323808.6755952379	1390151.3095238092	1353488.9687500002	1353554.132440476	1294408.464285714	1278855.3169642857
1429	779.7572758992513	9.241104166666666		1352029.7734375	1209432.758184524	1308185.0014880951	1452651.240327381	1103389.0770089284	1165659.8056175595	1176679.2559523808	1255761.8675595238	1205240.6622023808	1212658.5684523808	1175708.2894345238	1119960.0558035714
1430	664.6250025431315	7.358886111111111		1350692.2574404757	1557842.2336309524	1402907.2470238095	1415415.4925595238	1400824.3467261903	1420917.894345238	1490128.6369047617	1418690.462797619	1347524.5	1475571.3169642857	1317067.2529761905	1502180.8660714284
1431	367.33193333943683	1.5564388888888887		1349250.837797619	1515072.972470238	1555390.697544643	1840336.181547619	1908698.6197916665	2084037.927083333	1155081.1236979167	1662328.515625	1998233.6041666665	1985562.7455357139	2020306.6949404757	2108512.5595238092
1432	244.1906935373942	1.654397222222222		1348415.0461309522	1267503.3645833333	1296576.6175595238	1511062.9851190476	1237284.537202381	1298248.9226190478	1188168.8645833335	1259387.6235119046	1305259.9107142854	1274204.0327380951	1253365.5773809522	1311222.986607143
1433	430.31625239054364	0.8291638888888887		1347197.793154762	1297508.4732142857	1337413.3779761905	1407782.6473214286	1357708.476190476	1455548.2440476187	1314389.857142857	1398408.8601190476	1368434.0372023808	1408764.9732142857	1421276.038690476	1445311.526785714
1434	771.6391584608291	7.900819444444444		1346124.308035714	1318638.537202381	1399525.6160714284	1559757.875	1425765.306547619	1478718.269345238	1317272.2678571427	1419021.805059524	1385041.587797619	1388467.2589285714	1431091.8035714284	1400246.8779761903
1435	257.2263921101888	13.742751388888891		1345637.1607142857	1336589.425595238	1400694.2172619049	1424951.0	1576510.9203869049	1462067.8482142854	1561176.1398809524	1618339.5528273808	1579865.0535714284	1660054.7529761905	1652810.0386904762	1367592.4166666665
1436	418.3308563232422	2.0288541666666666		1344153.5677083333	1504258.6488095238	1448376.7083333333	1636638.4166666665	1701289.5357142857	1785257.825892857	1293511.7819940476	1634056.324404762	1890499.8273809524	1853952.1264880951	1809990.8653273808	1874481.5580357143
1437	826.628672281901	8.548174999999999		1344145.668154762	1300737.7172619049	1186485.2723214284	1343622.7827380954	1267136.4598214284	1260670.8526785714	1274705.0595238097	1210581.3511904764	1211246.0401785714	1281651.5580357143	1324037.9553571427	1327992.7708333333
1438	840.6473058064779	9.094897222222222		1343408.151785714	1370307.363095238	1364328.3437499998	1498770.1875	1403566.1726190476	1477645.4464285714	1424793.0208333333	1487089.9077380951	1493994.3601190476	1464408.2976190476	1343484.357142857	1384193.651785714
1439	509.4039789835612	1.8199722222222225		1342572.4613095238	1269775.2023809524	1305210.244047619	1133807.7113095236	1170015.300595238	1105466.4761904762	1189952.4285714286	1247546.0982142854	1022819.3333333333	1100003.0952380951	1055792.636904762	1107978.330357143
1440	338.37796274820965	1.6831638888888891		1338887.7514880951	1352001.035714286	1338965.8779761903	1319820.0491071427	1399721.1175595236	1427560.0550595238	1291943.5937499998	1414686.6071428568	1460018.65625	1368371.0595238092	1397930.8735119049	1417121.6592261903
1441	342.3730773925781	7.134191666666666		1338071.169642857	1365831.4553571425	1362319.8675595238	1464606.574404762	1381810.425595238	1363794.7607886903	1528159.9655877976	1397394.6413690476	1437378.632440476	1363676.1197916665	1452148.9702380951	1479705.3273809522
1442	217.1044782002767	0.3139611111111111		1337823.0420386903	1553370.22172619	1816347.1659226192	1219643.476190476	1756645.9921875	1596666.093377976	2269745.712611607	1639152.1197916667	1541808.8530505951	2566759.216517857	1911953.511532738	1365084.3934151786
1443	571.4582214355469	1.7859805555555555		1334599.3154761903	1409615.585565476	1361531.1562499998	1486545.2142857143	1423363.5342261903	1431104.9747023808	1236549.0290178573	1399188.0014880951	1398454.3616071425	1471372.8299851192	1454237.7782738095	1383042.9107142857
1444	1006.9721501668295	15.835493055555554		1333943.1815476192	1304399.9672619046	1410537.0200892854	1427362.1049107146	1306768.7886904762	1346406.7544642857	1244273.4464285714	1364224.5892857143	1245813.0669642857	1234598.0610119049	1294048.0610119046	1248682.0342261905
1445	300.20177278025227	0.32926527777777775		1327235.6929873512	1118972.835565476	2009110.125	1095046.6071428573	2222346.25	1100610.8887648806	1885713.25	1530431.7931547617	111696.6875	1999158.875	1315149.3857886903	946724.4362909226
1446	867.682487487793	13.48186111111111		1324008.9241071425	1176233.1960565478	1245748.3973214284	1345495.915922619	1261430.144345238	1410938.5260416667	1350059.8645833335	1347352.0148809524	1298619.1354166663	1432962.5803571427	1311706.5491071427	1246595.111607143
1447	817.7122141520182	10.896894444444444		1320987.7113095238	1368083.4047619046	1243259.0892857143	1247454.4226190476	1278552.964285714	1316660.074404762	1249451.0535714286	1312903.636904762	1265744.300595238	1279747.1785714286	1305666.3452380954	1268484.9226190473
1448	594.5822423299154	9.6045		1320656.1785714284	1370046.7529761905	1254923.2689732143	1338615.8370535714	1383399.4724702379	1409681.6711309524	1371884.6525297617	1360856.3273809524	1449464.2686011905	1385596.810267857	1437063.9300595236	1415689.5784970238
1449	486.360763543956	0.30583611111111114		1320194.2373511903	2275316.0	1687927.375	1674796.3664434524	1579588.625	814912.060267857	1206720.2258184522	2014843.625	80520.2890625	1623862.25	1748793.375	1295992.375
1450	976.853323809306	14.883009722222221		1318704.0	1355757.1279761905	1320424.7217261905	1386127.2351190476	1274829.5997023808	1290177.677083333	1412615.6063988095	1332267.818452381	1388660.4032738092	1354645.0729166665	1404162.375	1335563.625
1451	223.03648746732685	0.3324138888888889		1317837.3540736607	3749129.5	2994318.75	3464532.0	2153603.25	3112322.0	3227880.75	2538746.0	15477.4814453125	2885489.5	2205575.25	3700433.25
1452	304.2994740804036	0.46271666666666667		1317475.168154762	1308568.0714285714	1185646.5282738092	1264979.8973214284	1288599.7038690476	1347050.7619047617	1211529.1369047617	1289491.839285714	1343911.7202380951	1357105.5535714284	1306930.2872023808	1286223.4799107143
1453	783.726322774922	11.98818		1315858.8210565476	1566213.125	1609200.5	1585223.375	1270036.136346726	1530842.875	1484220.375	0	0	1407708.125	1473247.5	1465554.75
1454	908.7495269775391	12.430583333333333		1313791.986607143	1303104.2023809522	1179148.9947916665	513333.3556547619	1165739.366815476	1013916.736235119	1307634.497767857	1103938.4185267857	1150030.9017857143	974835.2284226189	1061175.8683035716	929624.4345238094
1455	992.8034413655599	12.393220833333332		1311580.2172619046	1421487.7738095236	1411142.7708333333	1356818.1875	1423342.5327380954	1423442.556547619	1317938.7232142857	1405164.580357143	1415994.8184523808	1463494.0773809522	1468028.7767857143	1391642.726190476
1456	673.5894266764323	14.363145833333336		1307768.2901785714	1303725.8247767857	1179815.101190476	1325410.836309524	1625505.6681547617	1569234.8720238092	1331787.796875	1579134.0535714284	1573717.3363095238	1449886.919642857	1383315.7782738095	1505738.7202380951
1457	806.7230097452799	11.363537500000001		1305922.0	1290117.6473214286	1361802.744047619	1381688.3988095238	1257037.2053571427	1286953.0714285716	1231653.870535714	1251324.8288690476	1301003.723214286	1223038.0922619049	1273917.7470238095	1216314.6220238095
1458	393.0784641840999	0.39772916666666663		1305778.4181547617	1397452.570498512	1193584.0	1190269.8489583333	1962993.4196428568	1840396.125	1413404.875	1670788.1116071425	1604873.3883928573	1659649.113095238	1496255.2395833333	1425121.619047619
1459	970.8792266845703	15.295248611111111		1301973.9241071427	1356895.199404762	1292590.4464285711	1276078.2202380951	1232293.0312499998	1285370.318452381	1394665.2589285714	1282523.6755952379	1278462.8154761903	1335024.6964285711	1268748.663690476	1290365.4226190476
1460	582.5097071329752	7.240555555555555		1300465.388392857	1134160.669642857	1278612.2053571427	1337940.3333333333	1224805.5416666665	1231751.7782738095	1048858.163690476	1201230.3630952379	1338647.4151785714	1293680.2321428568	1208009.6398809522	1273214.5848214284
1461	806.6065038045248	7.25855		1298002.6860119046	1336275.550595238	1258355.0178571427	1168308.763392857	1264218.8824404762	1359768.005952381	1279568.5342261903	1190683.0624999998	1277522.456845238	1358859.7202380951	1375295.043154762	1232080.181547619
1462	822.5974602130647	7.207476388888889		1297916.011904762	1345649.7172619046	1412965.0	1237714.875	1574268.125	1314895.25	1149978.625	1367105.0833333333	1277601.7202380951	1314747.7797619046	1214268.8184523808	1325462.125
1463	980.8626287551155	14.856455555555558		1297606.9285714284	1274879.8154761903	1290345.0476190476	1329567.9761904762	1323700.988095238	1310238.142857143	1308278.4583333333	1309277.9285714286	1312041.226190476	1243238.25	1329906.452380952	1349828.875
1464	678.7484477205724	16.178126666666667		1297148.5148809524	1333107.2410714284	1727413.375	1748805.125	1604045.625	1249179.9553571427	1695682.125	0	0	1564054.5	1675787.625	1447901.0
1465	536.3708775838217	1.224825		1296059.6086309524	1281177.0386904762	1227000.28125	1206069.6369047621	1354496.3199404762	1302632.943452381	1262804.1577380951	1216343.7351190478	1237453.1666666665	1398063.0654761905	1326081.0357142854	1294250.074404762
1466	303.22536686872826	0.2069972222222222		1295362.375	1243000.2202380951	1197904.214285714	1191934.5357142857	1188057.1607142854	1091754.919642857	1199799.625	1172197.125	1102514.4255952379	1126871.5022321427	1089732.5238095238	1065718.9345238095
1467	900.6834971110026	8.992094444444446		1294991.3102678573	1341060.3028273808	1244373.023065476	1472536.1071428573	1225459.3482142857	1270793.027529762	1218084.875	1137586.4813988092	1221546.9561011903	1186887.587797619	1224363.0840773808	1159773.8511904762
1468	303.2253138224284	5.862644444444445		1292931.3511904762	1188050.2797619044	1330853.6428571427	1400732.913690476	1127765.3645833333	1072769.0952380951	1140417.3005952379	1123635.1964285716	1146330.8898809524	1070562.5788690478	1064228.6726190476	1099961.6875000002
1469	742.5383529663086	12.420130555555557		1291513.619047619	1493812.8936011905	1341265.1116071427	1311956.4389880951	1415279.2038690473	1390320.9657738095	1388084.2976190476	1405004.4166666665	1433708.2351190476	1496956.1421130951	1443317.5342261905	1442263.7351190478
1470	444.30853780110675	0.6006708333333335		1289181.394345238	1262994.075892857	1184069.9642857143	473115.24460565473	1259627.6502976192	944908.1781994046	1304319.3941592262	1161071.034970238	1026167.6558779761	1035814.9261532737	989860.2172619047	942798.6467633928
1471	1032.7988179524739	11.919281944444442		1288083.7470238095	1311552.4166666665	1239364.3898809524	1145045.9613095236	1300286.7470238095	1396515.8095238097	1202590.1755952379	1348504.4374999998	1335124.830357143	1384879.2529761903	1397500.0952380954	1414414.2767857143
1472	776.8576278686523	16.384440277777774		1287855.6264880951	1322751.107142857	1347535.0029761905	1339574.395833333	1310955.1785714284	1276058.1636904762	1330776.1264880951	1346813.1488095238	1294743.4077380951	1317916.1845238095	1293356.5029761905	1272182.0654761903
1473	540.4265696207682	2.312290277777778		1286733.9404761903	1277882.9055059522	1333324.494047619	1523009.5193452379	1349040.5290178573	1395854.9784226192	1217468.9661458333	1412707.9806547617	1385474.9903273808	1426585.6365327379	1378872.948660714	1393515.724330357
1474	375.2138058055531	0.4339424242424242		1286109.7938988095	52073.9375	1940154.3688616068	2195764.7946428573	72155.0546875	39721.12109375	46204.26171875	50062.13671875	0	19126.736328125	72698.1796875	127808.171875
1475	398.32602945963544	0.6345638888888888		1282106.2604166665	1267354.6547619046	1304291.8586309524	1374147.0401785714	1523828.0669642857	1473908.1979166667	1346254.7425595238	1314881.7604166665	1509849.1272321427	1393893.8482142857	1455799.7589285714	1453128.1279761905
1476	784.7235310872396	12.9833625		1281809.4360119049	1057069.5282738095	1533204.527529762	1623097.0863095238	1005348.1860119046	892915.8363095237	1133076.9419642857	955254.5595238095	923813.4627976189	838639.6837797619	962027.4159226192	803444.525297619
1477	900.6812845865885	10.117283333333333		1279731.3028273808	1253422.0833333335	1248149.3270089286	1561641.21875	1379015.5104166665	1502092.777529762	1385573.0904017857	1352920.8969494046	1464170.3497023808	1532023.5044642857	1383856.2276785714	1499763.222098214
1478	917.6981302897135	13.065352777777777		1279366.4077380951	1274350.6339285714	1167761.7514880954	1231572.1041666665	1235312.5401785714	1135977.369047619	1194506.7566964286	1235112.6830357143	1148450.6845238095	1310110.895089286	1195958.2083333333	1183540.8854166665
1479	710.6452331542969	10.876294444444445		1278667.7157738092	1364958.6309523808	1096752.400297619	444379.72433035716	1228557.7291666665	1048527.6436011904	1350598.4750744046	1240684.1666666665	1095377.5498511905	1045573.9187127976	1058921.0323660714	1018027.2356770833
1480	563.4280802408854	1.9500500000000003		1278221.898809524	1304487.4880952379	1310157.4910714286	1194354.8035714286	1294991.119047619	1321778.6904761905	1304435.8630952383	1325272.845238095	1279472.4523809522	1363493.3184523808	1367454.7113095238	1326634.5089285714
1481	1047.8299967447917	12.824911111111112		1274799.918154762	1270451.7202380951	1288657.3571428568	1212378.1525297621	1114565.3831845238	977908.9360119047	1338962.4888392854	1199905.6015625	1062846.8619791667	1052265.8095238095	1056056.997767857	996246.349330357
1482	659.5123494466146	5.090348611111112		1273684.134672619	1269927.0662202379	1142697.0243675595	1193799.7180059522	1249444.8919270833	1333672.6722470236	1272552.6592261905	1254470.7105654762	1311152.9951636903	1335748.6986607143	1207305.7455357143	1363267.5625
1483	678.4782358805338	0.7280430555555556		1272172.761904762	1240539.9196428568	1121366.8422619046	1151794.3660714286	1382181.7886904762	1339498.910714286	1142913.419642857	1335843.2321428573	1277654.7738095238	1274392.2485119046	1260487.3988095236	1302941.8065476192
1484	818.9043935139974	16.528094444444445		1269867.1398809524	1260834.2053571427	1171979.0639880954	1171582.8511904762	1232359.6398809522	1196716.8988095238	1273943.7738095238	1219330.0669642857	1181159.755952381	1171805.6383928573	1145314.044642857	1178816.5491071427
1485	1003.8461335879897	12.668866666666666		1269571.9821428568	322148.6875	267037.0625	177841.390625	188673.390625	294647.53125	351666.78125	330062.40625	0	385996.90625	192474.890625	220520.796875
1486	720.5545825049991	6.583815277777778		1269524.080357143	1298349.0	1242759.9791666663	1205897.8988095238	1321330.8541666665	1406545.3720238095	1262768.4047619049	1274650.9821428573	1316413.8303571425	1367509.699404762	1434453.6904761903	1268186.4910714284
1487	464.37353865794563	2.7485555555555563		1268805.7083333333	1288214.6011904762	1328232.6726190478	687424.8125	1279873.0773809524	1196683.0	1272176.8184523808	1446100.0327380951	1166005.824404762	1243955.25	1129754.8749999998	1180197.125
1488	413.266305287679	14.91487361111111		1266693.7395833333	1335808.4732142857	1365476.7455357143	1415539.3363095238	1221529.3154761903	1306989.870535714	1316754.5863095238	1279222.5624999998	1319776.8913690476	1246632.607142857	1332372.7038690476	1372188.2886904762
1489	906.7747319539388	11.648031944444446		1266099.244047619	1284482.5654761905	1319063.6785714284	1384743.7946428568	1293090.181547619	1298716.931547619	1388576.0476190476	1414335.1458333333	1364476.4583333333	1324227.9970238097	1349747.9345238095	1370601.0059523808
1490	638.6442667643229	11.330243055555556		1266035.8586309524	1283783.6257440473	1205072.9851190476	1271677.6860119046	1335496.0349702379	1339158.15625	1302068.4389880951	1317858.3578869046	1362790.116815476	1348434.1279761905	1283109.9032738095	1346458.724702381
1491	561.4880345662435	5.087745833333334		1265864.2559523808	1216896.5543154762	1148466.6770833333	1127179.0892857143	1190081.261904762	1322673.7842261903	1191697.7544642857	1150700.3913690473	1314116.8764880954	1269198.5922619046	1305109.5238095236	1252945.2187499998
1492	842.6625722249349	9.788218055555555		1263073.8333333333	1308895.7023809522	1294448.1577380951	1299831.75297619	1274919.056547619	1222286.9732142857	1259376.9330357143	1241084.1964285716	1262004.3452380951	1280074.744047619	1230627.0744047617	1238417.5714285714
1493	740.5585123697916	6.17765		1262491.7113095238	1180483.181547619	1227750.3973214284	1390677.8244047617	1356630.4375	1226656.9761904762	1220687.8839285716	1255720.875	1243032.6592261905	1300746.645833333	1212576.763392857	1198793.711309524
1494	905.7666422526041	10.487355555555558		1261357.1436011905	1145249.9216889879	1317927.5610119046	1312858.4912574405	1016542.0383184523	985805.3656994046	1103609.6292782738	1059361.4151785714	1211496.4386160714	1103056.5703125	1064156.8409598214	1086506.511904762
1495	897.7311884562174	14.538059722222222		1258343.1666666665	1220394.1547619046	1270426.556547619	1267292.9672619046	1272210.4970238095	1314045.6309523808	1271279.669642857	1265645.1845238095	1224795.0580357143	1290743.3125	1399481.9739583333	1268902.9047619049
1496	1087.6716868082683	0.6976277777777776		1255710.4267113095	1236747.5392485117	1220110.1785714286	1201300.947172619	1304386.736607143	1380298.3816964286	1325606.4017857143	1345520.8087797617	1311871.9680059522	1254624.4813988095	1256659.09375	1309662.7916666667
1497	754.5777998182508	6.418181944444444		1254768.8407738095	1448782.6502976187	1256057.8616071427	1492977.5982142857	1367513.783482143	1343807.1413690476	1379750.8735119046	1440793.0014880954	1581335.5	1685954.125	1299595.6607142857	1380500.6860119044
1498	641.5363082885742	1.782986111111111		1252780.6685267854	1294650.4694940473	1217028.9434523808	1128364.2894345238	1322848.9263392857	1268985.7916666665	1230923.0513392854	1339349.7574404762	1221886.9575892857	1314230.7057291665	1269924.6309523806	1200494.121279762
1499	201.63100242614746	7.726466666666667		1252040.0625	1346491.456845238	1356541.4672619049	1381493.6220238095	1290471.6026785714	1306336.3601190476	1322293.0327380951	1265561.6830357143	1317790.7232142857	1291301.0982142857	1323123.4166666665	1373242.3035714286
1500	982.878119056711	15.27918333333333		1251673.8199404762	1249647.6041666665	1290481.9374999998	1582214.875	1229697.1086309524	1231159.3273809522	1241563.8452380951	1346166.375	1267633.875	1654714.625	1251728.3526785716	1209971.6369047617
1501	737.7103881835938	8.242856944444442		1249478.276785714	1348001.4211309524	1337338.9017857143	1420591.1889880954	1080236.681547619	1195890.125	1076581.5401785714	1264006.7976190476	1308543.6071428573	1265165.8720238095	1241708.5922619049	1306876.2485119049
1502	973.0766957600912	16.970833333333335		1248621.738095238	1300910.3110119049	1239083.107142857	1194714.1041666665	1190288.0773809524	1164111.3541666663	1255577.9404761905	1141004.6458333335	1105492.4017857143	1171922.0654761905	1131595.5699404762	1089260.5892857143
1503	550.5922927856445	4.036872222222221		1243076.0416666667	1255857.6726190476	1197190.1220238092	1217235.2023809524	1221151.244047619	1271665.6011904762	1231248.119047619	1226633.1488095238	1203950.255952381	1288405.9821428573	1246263.1845238095	1284783.744047619
1504	853.8067228529188	13.682291666666666		1240414.913690476	1361109.25	1496953.75	1378590.125	1474845.125	1546647.875	1538840.25	1555007.5	1559442.25	1512303.875	1821857.625	1469917.625
1505	1034.8145751953125	12.510059722222222		1238307.325892857	1326010.681547619	1219844.3497023808	1194656.7991071427	1352779.0669642857	1410482.6755952379	1233116.8794642857	1225207.3303571427	1293808.1205357143	1352423.5610119046	1302577.7961309524	1394126.3229166665
1506	1005.7992401123047	11.538237500000001		1237449.5773809522	1243046.9583333333	1387426.6904761905	1407004.5014880954	1103940.0401785714	1167931.0342261903	1253473.282738095	1217969.4598214286	1190962.120535714	1212931.3005952379	1123210.0595238095	1214279.3869047617
1507	550.591916402181	6.739888888888888		1235896.8072916665	1179868.9754464284	1099997.7678571427	1406918.3452380951	1239513.8991815476	1247613.6495535714	1120447.9635416665	1196837.9211309524	1236276.0416666665	1194926.669642857	1245640.3020833333	1101521.0264136903
1508	980.7541783650717	12.019459722222223		1235009.4523809522	1224414.4419642857	1199922.9523809522	1267823.1644345236	1241603.5699404762	1232484.5014880951	1236165.898809524	1268954.5238095238	1250519.2942708335	1284716.3541666665	1226081.1666666667	1293712.9203869049
1509	684.2047988514842	7.820676388888891		1234235.2916666665	1347863.239583333	1471808.6964285714	1668106.394345238	2396000.5	1836197.107142857	1121044.625	1906561.875	1935920.9583333335	2005199.0312499998	1963074.0833333333	2045404.4166666667
1510	370.7583290896432	5.061275757575758		1230921.1149553568	1440047.2723214284	1330233.3050595238	1183601.7834821427	1459964.2202380951	1296095.7637648808	1235737.6841517857	1503588.7976190476	0	1887809.875	1387350.7328869046	1899364.125
1511	608.5238444010416	7.594781944444445		1230602.081845238	1297353.8065476192	1070342.0654761903	1126759.732142857	1089240.1666666665	1185569.6235119046	1025719.962797619	1214527.6711309524	1148780.1532738095	1105291.895833333	1286088.1220238095	1146238.6979166665
1512	287.273385365804	13.7432125		1230134.6160714284	1255921.1696428573	1200963.9196428568	1267568.9345238095	1427026.509672619	1245667.6945684524	1258923.419642857	1317340.2440476192	1317141.5639880954	1371731.0922619046	1366132.4836309524	1302887.2172619046
1513	478.3893330891927	6.210268055555555		1229792.0944940473	1148910.1592261903	1387972.7566964286	1322722.2284226192	1204831.4434523808	1202522.1514136903	979069.4196428572	1145598.4813988095	1285275.6391369046	1130601.1711309522	1149316.1294642857	1082510.337797619
1514	334.2220890530673	0.3837515151515152		1229355.369047619	1162425.4047619046	1247585.2217261903	1155468.2544642857	1245095.375	1110208.7708333333	1116122.1711309524	1145368.2976190476	0	1051653.683407738	1018460.3738839285	1060673.8154761903
1515	340.35742060343426	4.299463888888888		1226283.3660714286	1187551.3735119049	1268759.2276785711	1465883.8779761903	1374687.918154762	1436329.4791666667	1289544.5238095238	1463855.7991071427	1441454.8735119049	1420620.0818452379	1422806.1532738095	1356844.4166666665
1516	552.9809025942333	0.3901361111111112		1224832.6264880951	1546858.9685639879	1506089.75	1504229.875	2219847.25	1594999.625	1556187.125	1673135.587797619	1182536.511904762	1404866.1279761905	1448463.6331845238	1531780.5275297617
1517	1023.8094863891602	11.49521111111111		1222723.6815476192	1257616.6130952379	1283213.2976190476	1254764.5476190476	1130650.5892857143	1169767.2529761908	1138041.5089285711	1218088.4047619049	1191621.369047619	1121600.1130952379	1163219.6636904762	1191220.4464285711
1518	386.3783264160156	5.082152777777778		1222519.8616071427	1170434.1235119049	1306371.160714286	1189126.5773809522	1267211.2857142857	1173407.886904762	1218003.8363095236	1171749.2782738095	1190511.0238095238	1095163.2886904762	1250276.0967261903	1220662.4136904762
[truncated: 17,712 more rows]
