# Supplementary material for: LipidMatch: an automated workflow for rule-based lipid identification using untargeted high-resolution tandem mass spectrometry data
Source: BMC Bioinformatics. 2017 Jul 10;18:331. doi: 10.1186/s12859-017-1744-3 (PMC5504796; doi:10.1186/s12859-017-1744-3)
Supplement: Supplementary file 1 — LipidMatch Software. The 2017_6_14_LipidMatch_Distribution.zip file contains lipid libraries in .csv format, a batch file for lipidomics with MZmine processing, the LipidMatch R script, and additional helpful R scripts for lipidomics data processing. The .zip file also contains files to guide the user in using LipidMatch, which include: video tutorials, a manual, a trouble shooting document, and example input and output data. For the most up to date version of LipidMatch please visit: http://secim.ufl.edu/secim-tools/. (ZIP 376634 kb) [file 12859_2017_1744_MOESM1_ESM.zip › 2017_6_14_LipidMatch_Distribution/ExampleData/dd_neg.ms2]

H	CreationDate Fri Mar 11 15:28:33 2016
H	Extractor	ProteoWizard
H	Extractor version	Xcalibur
H	Source file	neg_DD_1.raw
S	13	13	226.98
I	RTime	0.1117889
I	BPI	7005470
I	BPM	112.9857
I	TIC	8162029
Z	1	225.9716
50.11647 343.5718
57.03428 9758.511
59.04999 3179.144
59.14629 412.6269
60.36779 436.6102
61.67453 349.7407
63.56721 453.196
65.99078 407.5553
66.572 405.792
67.86292 346.3032
68.98042 689.0613
68.98975 6389.601
68.99562 639102.4
69.00095 5004.217
69.00196 1660.792
69.00733 323.6235
69.01119 418.2383
73.02788 359.3751
74.78214 403.8669
75.24685 396.6245
76.67832 384.8067
76.78529 394.5694
80.14854 432.7801
86.76 396.451
88.94151 443.2768
103.0404 572.9272
112.4047 799.1398
112.8195 826.1025
112.8582 848.8767
112.8902 2684.217
112.9334 838.5869
112.9538 10107.89
112.9584 906.4446
112.9624 2546.018
112.9734 56034.06
112.9857 7005470
112.9969 44703.07
112.9991 18417.45
113.0106 3502.759
113.0141 696.9139
113.0164 4305.28
113.0187 6048.721
113.0802 1224.803
113.0823 1415.479
113.1512 965.631
113.5711 746.5662
126.9052 2140.425
157.4079 520.3409
180.9402 475.1478
196.6411 379.3257
198.3306 415.9129
205.0967 477.4961
222.6894 447.7991
226.8013 19633.35
226.9787 2728.85
232.5881 410.5196
245.94 452.9891
S	14	14	248.96
I	RTime	0.1169683
I	BPI	619246.5
I	BPM	154.9738
I	TIC	1527549
Z	1	247.9533
50.37585 245.4599
53.17053 257.7693
54.93629 275.8364
55.41465 301.1347
56.16442 250.0445
58.66391 357.6402
58.99119 6770.206
58.99184 437.4717
60.98683 2863.865
63.49978 292.8495
64.91352 259.1117
68.03396 252.6626
68.73354 284.05
68.99567 23602.5
69.03899 259.1169
71.81773 264.3709
72.95093 260.4694
75.05237 284.6842
77.94453 255.1966
80.31555 307.0689
82.54305 282.7497
85.23183 281.0172
88.22117 283.814
89.75984 315.3882
92.72094 292.8576
101.0387 1366.479
102.2565 357.1412
102.9815 549.0645
107.5643 318.205
109.3013 323.1332
110.9839 2587.839
112.9539 367.0695
112.9728 2191.571
112.9857 468284.6
112.9978 3033.896
116.9387 325.6281
117.4946 287.5488
134.8651 3975.972
136.9097 497.2512
138.1824 347.0444
141.3526 289.4572
146.9084 715.9754
148.9065 2170.228
151.545 317.809
152.9582 404.0369
152.9781 142205.9
152.9965 560.1911
154.8628 741.057
154.953 2116.414
154.9738 619246.5
154.9932 3259.866
161.9784 3062.973
172.9842 1608.01
180.9732 1617.214
195.025 22500.18
196.0285 617.9496
196.9679 48711.16
204.8971 19294.33
219.8312 312.7938
229.7187 396.0256
232.0023 349.9139
239.0148 1777.538
241.644 391.2728
248.8025 3180.427
248.8493 2665.16
248.887 1795.195
248.9603 71929.6
248.9733 15676.87
249.1493 780.3152
250.5417 376.7245
S	15	15	210.88
I	RTime	0.1221287
I	BPI	569184.3
I	BPM	210.884
I	TIC	1326290
53.04524 251.2336
57.93955 281.854
60.28895 283.8724
61.26642 265.0865
66.06149 260.4945
67.84311 232.1445
68.99565 12414.83
81.84389 273.8558
88.20165 278.2657
91.59081 364.5893
97.89831 281.5211
99.24374 336.1745
107.8047 341.4091
112.9857 206939.5
112.9979 1077.186
116.8642 328.3845
116.8836 1242.919
116.8975 381364.3
116.9102 1981.03
121.0294 302.3003
137.4499 295.2233
139.897 489.8217
146.9084 495.261
159.5759 293.2265
165.0191 1165.909
165.0556 279.6962
166.8942 105306.3
166.9926 1476.799
182.1271 281.5826
210.884 569184.3
210.9149 2308.658
211.1341 549.9943
S	16	16	212.88
I	RTime	0.1272872
I	BPI	445998.8
I	BPM	212.8818
I	TIC	978222.4
51.55932 207.5387
55.19682 220.4076
55.20916 216.7971
56.28715 255.1176
57.93556 260.4643
59.16624 244.7554
61.54421 264.9206
68.99568 8424.188
78.42794 269.5992
79.07081 296.764
80.01961 241.3271
82.74992 250.0788
84.01096 274.7856
91.59237 699.0198
95.44031 291.3851
98.95605 272.78
103.6121 281.6608
103.7046 255.7751
104.8604 303.2855
107.1869 268.9516
112.9857 146571.6
114.9364 1116.767
114.9898 411.5833
116.7614 251.7334
116.8974 1178.464
118.8097 241.5817
118.8951 237403.1
118.9299 269.8556
124.3404 291.7212
124.4852 274.1891
126.863 265.2964
131.3117 266.1691
132.0205 256.7083
144.0473 273.373
145.4227 271.6302
159.3639 300.177
161.6552 266.4635
165.3642 300.3151
168.5671 327.2134
168.8624 276.2785
168.892 55408.2
168.951 242.3674
168.9893 56066.11
169.123 338.1743
170.1586 265.5976
187.5856 298.2843
194.8931 290.4479
212.4216 290.3361
212.8348 1177.272
212.8818 445998.8
212.9794 359.7484
213.0197 508.6672
213.1133 591.7213
218.9483 323.7079
S	17	17	314.08
I	RTime	0.1324583
I	BPI	1880665
I	BPM	112.9858
I	TIC	2140409
Z	1	313.0764
50.04658 256.9104
50.40228 284.0495
51.0352 244.3549
51.53578 247.7987
53.46847 273.4204
54.03735 282.9979
57.03431 1283.664
58.44187 305.8396
59.05005 537.0368
66.28567 334.0795
67.61954 309.7387
67.88742 286.8697
68.16343 375.9934
68.33787 406.2361
68.99567 91196.41
69.88489 400.056
70.65038 379.3477
72.07027 306.8298
73.48331 322.4023
76.78007 310.7048
84.95033 305.4411
103.4027 406.607
104.5959 390.1687
111.4509 368.7054
112.9527 810.145
112.9548 1023.25
112.961 597.2009
112.9858 1880665
112.9977 7965.83
113.0096 479.0287
113.0178 2274.53
121.7395 402.7057
123.9022 532.2197
127.5588 415.363
137.6638 372.7133
148.8847 371.5682
156.747 381.0412
171.6165 435.1248
176.2988 358.6779
226.9786 63893.16
245.5892 413.9984
248.6763 424.2234
269.8521 519.0712
295.9382 398.6508
312.1918 426.448
313.7365 1588.414
S	19	19	394.89
I	RTime	0.1454275
I	BPI	134755.4
I	BPM	300.904
I	TIC	281440.5
Z	1	393.8838
50.93444 266.8561
53.8966 272.4985
55.52802 256.478
63.36609 268.4643
68.99571 260.177
77.30332 340.6559
84.07865 347.1544
85.19008 314.6965
90.29346 373.6739
91.19385 355.049
91.27283 306.2509
91.59062 662.3265
112.9858 8758.018
115.7051 345.8744
133.3226 370.1518
138.682 318.699
156.0638 375.9213
190.9285 1718.704
204.8972 3901.043
206.9173 11977.26
214.9261 1984.171
242.4158 317.0714
248.887 7064.181
248.9603 1389.89
258.8781 410.3492
258.9158 2216.69
279.0342 369.8746
282.9137 2059.837
300.904 134755.4
326.9032 1337.986
334.4091 392.755
394.8907 95223.13
S	20	20	288.9
I	RTime	0.1506006
I	BPI	317627.7
I	BPM	288.9003
I	TIC	622261.6
Z	1	287.8927
50.71515 196.6791
53.81408 253.5711
53.86592 229.4409
54.34123 242.1507
54.38902 221.0015
56.03318 244.2147
58.75508 338.7088
59.99857 248.5518
62.32086 250.9509
63.17191 247.9083
66.38026 241.9688
68.74516 276.7874
68.99387 316.2498
68.99567 1917.813
72.4761 263.865
72.69862 273.4088
75.65761 266.9147
80.38264 271.1153
85.27015 312.6207
87.06769 296.9023
88.09082 252.2614
88.6482 247.0721
89.6769 292.9855
100.696 267.4751
100.9272 4097.308
103.3967 304.4756
112.9858 17609.67
125.2153 298.1399
133.1148 292.8275
147.0405 311.3162
150.9238 1445.361
155.305 297.4757
169.5338 305.3997
176.9229 1042.256
179.6012 289.4305
194.9136 236017.8
194.9665 334.0721
197.2188 309.2393
219.6567 284.1562
220.9128 319.4382
225.1694 320.6393
244.9104 16444.06
256.3939 325.3882
257.8273 320.8603
271.3123 301.7576
274.3852 301.5254
281.0789 436.4251
288.9003 317627.7
290.3524 299.5643
312.2415 307.7063
313.621 303.5492
S	21	21	300.07
I	RTime	0.1557715
I	BPI	447855.3
I	BPM	112.9858
I	TIC	554683.9
50.68353 239.7766
55.44442 278.8094
56.43845 243.9345
61.80187 261.258
65.01366 272.0799
65.73403 236.3719
67.77257 259.4498
68.99566 17697.05
75.8128 294.3008
77.19052 268.6201
78.68251 281.2207
81.88646 288.0022
82.41422 304.3104
84.84777 264.1184
85.03195 258.7445
87.15874 290.9069
91.59252 978.9606
92.31026 279.0659
96.58987 278.899
98.64898 300.5761
103.7397 341.5829
107.9511 373.6425
112.9687 519.9922
112.9734 1989.346
112.9858 447855.3
116.4992 289.2677
129.9359 266.3718
134.9415 276.2989
135.5625 298.939
136.9374 296.1221
143.876 407.9281
146.6656 270.664
155.9488 294.7959
163.4537 267.2076
201.9183 6235.421
205.83 18349.09
216.4805 321.2223
223.1175 282.107
226.3436 287.1491
226.9785 12538.61
231.932 323.8589
255.827 1428.86
299.8167 21451.49
S	22	22	431.09
I	RTime	0.1609447
I	BPI	245642.5
I	BPM	112.9858
I	TIC	350375.1
Z	1	430.0801
50.18606 297.2529
50.63405 259.5201
50.92071 326.7212
51.16759 240.2921
51.24128 251.1176
53.59439 261.4704
53.72964 284.1174
55.96639 301.7298
57.52203 292.9964
57.68359 308.221
57.84821 307.1183
57.85342 261.4059
59.098 306.4326
60.44145 274.1176
65.45773 279.8024
65.57648 285.3137
68.27513 324.6541
68.99566 5736.111
71.49699 321.2594
73.2743 300.7173
73.69952 294.6029
75.47501 299.7695
79.29046 368.4137
103.1148 338.0372
108.1292 317.8611
112.9858 245642.5
116.0705 416.8789
116.125 376.2531
127.0018 332.437
172.5577 446.0433
180.7074 360.7301
211.7693 384.3806
226.9785 81802.65
266.1501 358.3434
278.1217 397.59
281.0797 326.212
397.034 399.5192
397.6253 371.5732
419.2521 373.4945
435.1389 408.8923
S	23	23	232.76
I	RTime	0.1660992
I	BPI	48271.46
I	BPM	232.7639
I	TIC	166119.2
50.64235 198.3958
52.93456 200.1539
57.01338 197.243
61.40512 251.3164
62.91776 210.4187
63.35069 192.1367
66.55258 210.8745
66.55363 214.3467
68.40764 213.7156
71.27592 258.0474
74.73933 210.0735
77.06467 207.4214
80.34959 200.006
85.01714 262.1454
90.26397 250.6275
107.1607 236.4514
108.8988 239.8645
112.9858 1421.891
132.868 45779.08
134.8651 43135.36
139 566.6252
145.9237 345.4539
146.294 272.0978
156.4695 286.4739
179.9596 240.4411
187.0977 4498.176
187.1339 1466.674
188.9419 564.9976
205.0958 264.3949
219.8893 281.9133
232.7639 48271.46
232.9728 485.7936
233.1548 12820.74
S	25	25	214.88
I	RTime	0.1787265
I	BPI	89515.67
I	BPM	214.8794
I	TIC	238713
68.39083 182.3908
68.99567 2025.198
72.12653 226.7419
73.33864 202.7397
75.87302 225.2572
75.92786 225.7189
78.14341 278.7654
81.77774 222.6749
84.52484 242.6678
85.80388 212.5935
90.57957 235.8345
91.73747 238.362
100.9612 1748.416
103.1714 267.6425
108.0154 248.2429
112.9858 29206.03
114.9364 387.377
115.125 253.8322
116.9346 354.8577
118.4087 255.6045
118.8942 234.4762
120.8927 62805.96
120.9065 276.383
125.061 899.9691
125.0972 581.2689
145.4375 237.7379
145.9371 249.3885
146.6543 230.9058
151.3599 242.8691
158.2741 241.4879
158.6583 224.3501
159.6328 229.1471
160.6032 249.3182
163.1796 235.7825
163.938 211.6561
166.5714 264.6769
167.5695 232.7506
168.0603 232.9303
168.8926 252.4248
168.9896 236.8533
169.0507 1021.457
169.0871 1965.899
170.4489 239.7435
170.8895 16952.51
178.5051 228.494
196.1484 296.498
214.8329 1694.122
214.8794 89515.67
215.0099 15099.4
215.0515 1260.366
215.0924 345.0013
215.1287 2924.971
215.1656 390.3156
S	26	26	223.8
I	RTime	0.1838829
I	BPI	88441.49
I	BPM	223.7983
I	TIC	162599.4
Z	1	222.7927
52.40648 217.0147
53.70214 286.4462
53.86572 180.6794
55.0122 194.7491
62.35394 215.8068
63.94754 202.8824
65.56074 196.1076
68.11499 228.1
68.2733 284.1123
71.75892 240.804
72.44336 212.9952
74.51988 205.5997
77.58871 208.6846
84.57616 235.8278
85.37292 216.8665
88.24313 237.7747
88.2528 204.5298
89.19919 218.1082
90.28315 238.0596
91.59073 619.9672
95.07191 243.7364
100.2157 234.7226
101.727 253.8056
111.7744 290.8737
111.7785 264.0832
112.9858 2410.954
115.9802 238.3993
119.9643 272.0378
123.9021 39154.45
125.9002 17161.28
125.9037 333.8242
131.7464 265.4774
137.0077 229.727
140.1585 237.5563
159.0314 304.781
192.5394 259.0984
203.6858 299.299
205.9303 331.789
223.7983 88441.49
224.093 4930.867
239.055 259.7343
S	27	27	316.87
I	RTime	0.189054
I	BPI	51838.77
I	BPM	222.8878
I	TIC	129793.2
53.72255 223.8132
53.85421 223.7214
54.85435 289.1001
55.81717 213.4578
57.02182 287.6082
60.48822 277.3914
63.89903 256.6601
65.59832 284.847
66.40772 233.9244
68.86097 283.9677
68.99566 429.5934
69.02901 254.745
71.60688 232.4514
73.36213 252.2888
78.13073 275.3243
91.59071 680.7023
93.4705 375.0313
101.037 265.6844
101.4806 267.2362
104.3123 281.2304
105.1192 269.0955
106.2122 245.4458
108.1332 284.3109
109.5249 245.0138
110.1094 295.3489
112.9858 9662.889
113.9889 319.0826
114.9589 297.5099
114.9899 453.4517
117.5234 264.4104
123.0677 313.9624
123.6136 262.6411
128.9011 2362.258
138.5337 293.5467
145.2417 278.2031
150.2811 316.7729
151.7533 263.2217
152.3764 295.6723
152.9781 508.362
154.9738 330.9381
162.7639 266.5404
170.8709 1317.309
176.4711 322.3964
176.9384 271.5484
180.4508 278.7375
180.8997 1016.474
180.973 491.7322
204.8972 1028.928
212.5082 287.5394
216.1038 294.9661
216.9419 292.8322
218.5499 293.9085
222.8878 51838.77
222.9617 525.1166
245.0223 363.8766
248.9603 2456.922
271.2275 406.161
316.7386 514.1981
316.8744 40598.29
316.9477 2152.644
S	28	28	326.9
I	RTime	0.1942269
I	BPI	50438.51
I	BPM	282.9134
I	TIC	161128.3
54.15416 230.0569
57.3474 240.2913
59.38472 240.6983
59.40267 234.7019
59.72683 246.2444
60.51794 254.4347
68.28532 304.5621
68.99567 1693.583
69.77745 323.6026
76.06126 256.4809
76.14313 300.3782
77.10213 280.1701
79.06164 230.2754
79.37365 239.2763
82.82337 240.8553
87.14104 289.2587
90.21843 238.8985
91.59239 295.7223
92.28951 299.3021
92.63863 282.0359
95.13245 256.3239
95.78538 251.498
97.87443 312.7757
106.195 322.5946
106.5012 278.4512
112.9858 19428.9
117.7816 337.3965
121.9973 294.5003
129.8727 274.0998
134.2878 308.65
134.866 378.5255
136.9099 2566.481
146.9388 1818.709
151.7821 278.1962
152.601 288.465
153.1829 241.1041
157.7093 312.2651
163.6447 258.1565
168.9894 8140.311
180.8997 2769.985
186.2223 284.4835
188.8985 383.8918
188.9268 4708.909
190.9283 2585.606
194.2925 265.0028
200.9101 661.0786
206.9173 602.6923
212.3635 325.2226
212.9793 7492.441
214.9261 1768.416
220.9165 554.6519
232.8789 14324.85
232.9163 1214.155
242.1223 344.0369
248.0719 399.7977
254.0798 284.4651
257.1669 274.2568
258.9156 2264.292
274.3036 309.2422
276.3032 309.8692
282.9134 50438.51
294.1443 371.3883
294.664 324.4542
308.9137 377.5079
309.4249 301.5161
326.6873 325.8139
326.6969 1200.708
326.8655 13287.95
326.9034 7328.546
337.9545 300.8483
338.2404 299.3925
348.6933 376.2683
S	29	29	235.93
I	RTime	0.1993836
I	BPI	16389.99
I	BPM	235.8887
I	TIC	70673.77
Z	1	234.9189
50.96735 214.1178
52.85736 231.0709
54.57587 205.9216
59.92007 236.9501
65.85531 235.0731
66.02412 258.0797
69.59779 224.1276
78.44957 229.6686
81.1663 199.4684
87.92556 472.7638
89.25873 252.0962
96.27055 237.8836
103.7141 218.3073
103.9205 7308.543
104.9283 1412.039
105.8637 256.4273
112.9858 5932.287
119.9154 978.7991
123.9466 1823.514
125.9004 1040.223
127.8975 993.8373
129.6652 337.7474
137.9194 233.9448
141.8997 985.5534
141.902 16151.42
144.9905 270.9523
145.1694 275.8475
146.9388 1647.08
166.9438 272.425
190.0147 320.3451
190.9287 2321.717
191.8355 5312.396
191.8989 309.6401
197.1886 236.1465
200.5823 307.9855
235.8887 16389.99
235.9263 1062.983
S	31	31	221.8
I	RTime	0.2120259
I	BPI	60299.53
I	BPM	221.8005
I	TIC	119160.7
50.91473 176.7806
52.92074 196.7274
53.17137 168.2632
54.24096 190.8154
57.40768 185.6593
57.62738 229.4445
57.63269 233.455
58.42832 215.341
72.65937 196.1356
74.15023 201.2739
80.61894 220.4192
83.38627 201.3107
83.93872 198.9775
84.05132 251.5936
84.34452 228.9308
91.59238 540.9454
104.1131 214.6341
112.9857 1347.444
120.3452 333.8373
123.2506 231.7581
123.9021 49413.43
146.357 244.3987
151.5687 248.3255
161.159 265.3644
169.8084 248.3208
176.9229 259.8688
177.1256 236.7534
186.8316 327.2087
193.6964 276.069
194.3046 296.7698
221.8005 60299.53
237.2084 242.4414
S	32	32	271.02
I	RTime	0.2171844
I	BPI	121592.8
I	BPM	112.9857
I	TIC	152473
Z	1	270.0088
50.83363 212.3426
52.81167 233.2072
53.54531 210.5686
53.66372 226.9536
59.16891 217.418
61.22575 218.7894
62.08329 243.6869
62.28552 251.7488
62.46216 217.5109
63.47862 220.6215
63.76974 215.4246
64.21928 245.4147
67.39972 236.0254
68.99565 5801.144
71.62228 216.8886
72.08553 259.3403
72.68479 229.9851
73.83519 226.2213
73.89815 213.1263
75.24945 231.2788
77.60976 238.7838
80.43096 228.6465
84.97939 236.362
85.05387 231.1323
85.2963 267.8152
85.80376 258.4798
87.22002 231.1862
108.9783 254.0732
110.1717 286.9686
112.9857 121592.8
112.9975 549.4525
120.4974 250.2751
127.5771 250.438
134.8651 2650.831
138.1772 285.9333
145.8609 273.4873
148.056 275.3958
154.1938 244.068
157.7864 287.7018
163.5067 292.8098
181.0082 2046.157
184.7027 244.5085
186.5853 270.3076
221.5426 251.4008
222.2542 286.8931
222.2599 306.1849
226.9786 3311.972
260.0993 285.3362
264.0037 273.1522
271.1913 316.565
271.2279 1129.733
288.7294 270.6707
S	33	33	530.87
I	RTime	0.2223759
I	BPI	151308.5
I	BPM	394.8906
I	TIC	207762.5
Z	1	529.8627
50.56947 320.4541
50.89388 287.4838
51.12857 304.7782
52.82145 317.4106
53.50193 279.3452
55.40858 291.855
58.70724 381.6156
61.00116 317.7299
61.52737 330.0756
62.7263 369.7473
64.86198 313.6623
65.34737 316.5271
68.9939 354.24
70.83374 305.1454
73.58844 317.4778
74.94353 324.6817
82.28702 375.1219
84.37359 379.5863
93.7813 373.6629
93.81556 372.2539
101.2705 346.7552
106.2364 404.4556
112.9858 920.6956
117.0006 340.3447
120.9044 367.1988
129.1265 382.2068
151.5841 451.6135
152.1061 471.2044
152.9781 718.2819
161.1062 369.0173
169.4452 414.7134
206.9167 598.0114
241.5962 403.8365
248.9604 3682.354
258.9154 840.1922
282.9134 530.2927
300.904 28664.23
322.6459 463.6633
326.9034 2288.899
333.1035 448.6068
345.7822 393.9093
368.9883 501.6015
385.8586 400.5738
393.8952 476.3612
394.8906 151308.5
403.6944 416.1177
529.204 515.0353
532.1236 405.8706
547.663 460.1896
S	34	34	328.1
I	RTime	0.227547
I	BPI	542204.1
I	BPM	112.9858
I	TIC	630966.1
Z	1	327.0918
51.52536 254.1027
52.70972 250.7374
53.43143 246.1773
54.35254 296.2215
56.39975 252.7484
58.01311 262.2284
59.30956 313.4317
60.45541 283.4626
60.53333 329.9135
63.10134 271.5415
68.30137 366.8723
68.69498 284.1031
68.99567 24599.27
71.0461 292.3962
74.03801 423.8199
75.73972 351.4277
82.36581 290.4131
83.07476 273.4098
88.6832 262.8728
91.1967 315.2356
105.2555 383.9813
107.6515 329.3571
108.8098 310.2833
112.9544 366.2451
112.9858 542204.1
113.018 593.633
113.2499 280.8033
113.9891 729.5782
115.3653 299.0524
117.2859 305.6559
119.6136 288.065
126.9052 679.3001
154.0681 323.1505
154.8147 330.3593
154.9019 350.7436
196.5844 316.9112
199.933 303.4207
226.9785 22191.6
230.766 311.7458
233.8798 1290.967
237.1607 310.2448
253.3128 348.6188
268.3239 289.8043
278.2015 352.0926
282.9134 347.7443
283.9165 2171.699
286.9167 340.335
299.8021 292.7361
327.8673 1488.5
327.9073 419.7209
329.2423 390.4615
341.7644 339.2286
S	35	35	234.76
I	RTime	0.2327224
I	BPI	42381.52
I	BPM	234.7615
I	TIC	129806.5
51.01248 185.0408
55.9255 222.7001
57.64537 194.2903
58.77646 197.0974
60.28927 214.2963
60.33282 201.8348
62.58904 224.2476
62.61879 231.3204
63.51321 214.7294
64.89926 220.5663
65.59641 221.8018
71.50887 242.5165
74.01731 215.6763
78.14928 256.7784
78.31737 232.567
88.42175 227.8627
90.93372 414.8885
91.59229 464.4712
93.57207 235.4316
94.34771 224.1846
97.08409 283.2656
105.8574 222.4815
109.1623 225.5845
111.2025 223.6519
112.9858 5443.297
113.5052 307.7264
119.4205 209.0912
126.0025 255.3483
131.9215 260.4399
132.0042 261.1676
132.868 12083.78
134.8654 31547.47
136.8633 17733.13
138.9862 271.2939
139.597 219.7845
139.9039 572.9832
140.9031 323.645
144.41 270.0404
144.962 2039.333
146.96 525.8487
148.7973 281.3098
149.7538 235.4037
149.9121 277.043
156.0088 232.608
156.6464 285.0884
176.2549 246.2401
181.089 254.8796
188.9516 1466.463
190.8427 2361.573
222.8448 261.1658
234.1584 498.4933
234.7615 42381.52
234.8939 1269.856
250.2412 272.3232
S	37	37	226.98
I	RTime	0.2453893
I	BPI	7582460
I	BPM	112.9857
I	TIC	8907016
Z	1	225.9715
50.17659 341.6091
50.25358 345.314
50.46257 372.5413
51.1451 372.4602
51.74149 307.3681
51.86051 344.9706
52.17273 366.0785
53.39915 318.9386
54.39822 362.2502
54.48535 326.5243
55.83808 333.1211
56.48295 354.9407
57.0343 9167.066
57.1227 343.8965
58.00005 382.3715
59.04998 3207.172
62.16007 401.8546
63.71597 426.3609
68.72859 363.8905
68.97997 485.6241
68.98077 701.5266
68.98732 891.1274
68.98903 1661.419
68.99016 7517.684
68.99564 753391.1
69.0017 7028.663
69.00356 1045.953
69.01092 783.8129
69.38334 379.5941
69.8732 350.8735
71.33655 404.7235
75.61788 394.4034
77.83656 442.2345
78.6746 496.2345
79.5197 392.8294
80.91654 460.3043
88.49015 452.7505
91.59215 695.4954
102.4841 645.4958
103.0404 1770.382
112.4047 1267.521
112.8196 1714.507
112.8217 698.2562
112.8593 891.5487
112.8906 2264.469
112.9504 890.7941
112.9514 629.2206
112.9526 2088.601
112.9548 6921.802
112.9606 2566.302
112.9642 2803.102
112.968 12470.2
112.9743 60415.7
112.9857 7582460
112.9984 55207.21
113.0022 14240.52
113.0096 2169.07
113.0156 1760.861
113.0178 9467.246
113.0221 799.9257
113.054 1449.039
113.0819 2119.438
113.1134 866.1906
113.1512 1131.748
113.5712 1022.018
126.9052 1002.342
158.0054 505.3963
180.9586 515.9713
226.8013 17247.78
226.9783 4525.951
227.129 705.1999
227.1652 566.1862
234.065 499.2028
S	38	38	248.96
I	RTime	0.2505439
I	BPI	949670.2
I	BPM	154.9738
I	TIC	2283053
Z	1	247.9532
51.05198 280.2145
51.51841 226.9986
56.50789 305.3719
58.5824 301.8001
58.9912 9722.451
59.05005 475.0706
60.98684 3082.407
64.52111 272.8007
68.29906 311.538
68.99566 39494.62
73.51962 272.0056
77.49523 287.6583
79.49338 304.691
84.99087 629.1743
91.59078 627.1693
92.51902 276.364
92.97225 336.5514
101.0386 1517.064
102.9815 498.5065
106.7989 319.7544
110.984 4481.138
112.9532 497.4777
112.962 365.6088
112.9738 4784.272
112.9857 699325.8
112.9987 1895.015
113.0175 527.8246
134.8648 3125.127
148.9066 2203.96
152.9781 218685.4
154.8629 1388.303
154.9005 398.8988
154.9216 538.3471
154.9244 396.6161
154.9354 476.3277
154.9547 5606.754
154.9738 949670.2
154.9948 2581.604
155.0247 718.5793
155.2688 363.5109
161.9784 5681.158
171.9074 344.1128
172.9841 2359.181
178.9937 363.0443
180.9732 1742.703
192.9864 363.9735
195.025 28924.4
196.0282 744.6902
196.941 356.238
196.9679 74076.21
197.9715 1427.003
198.9722 365.6375
203.7653 355.8437
204.8971 18029.89
239.0151 2395.14
241.5775 350.5347
247.1006 326.9778
248.8027 2400.176
248.8495 4101.457
248.8872 1507.38
248.9603 110668.9
248.9732 19108.54
249.1497 1562.749
267.2121 418.2031
S	39	39	210.88
I	RTime	0.2557001
I	BPI	669121.7
I	BPM	210.884
I	TIC	1594024
51.99866 240.3046
52.62623 241.5593
53.06046 306.7483
57.03432 316.0146
59.16502 250.9391
59.54667 250.8848
60.60222 261.4852
60.86432 275.9333
61.90626 253.7608
63.01738 253.5077
64.43418 262.6542
68.31097 259.662
68.99567 13968.57
68.99657 552.8218
71.47198 272.3515
85.30581 302.487
86.47128 292.2883
88.04561 300.9023
91.59238 549.3309
92.22873 290.3547
97.89854 319.7289
98.90714 2071.487
112.9736 1116.605
112.9857 246257.7
113.0069 342.4985
114.7873 303.6505
116.8637 372.0026
116.8846 2280.275
116.8975 479643.3
116.9158 490.8889
118.9259 287.427
137.8134 268.0376
138.9131 373.3723
139.7136 315.2278
142.8967 1168.708
145.5465 313.2647
146.9082 343.826
148.2746 321.7422
154.6497 292.475
156.413 306.0099
156.6447 265.6571
157.2135 306.057
158.2409 313.8773
161.3562 252.8716
165.0192 538.2211
166.8941 117910.7
166.9926 1852.305
201.8502 305.2805
210.8531 2404.574
210.884 669121.7
211.0611 438.5063
211.0981 303.4758
211.1339 496.5833
S	40	40	212.88
I	RTime	0.2608545
I	BPI	482049.9
I	BPM	212.8818
I	TIC	1115511
51.08755 245.8361
51.15887 261.9443
53.75825 219.6705
53.87164 234.8432
54.52748 280.0351
68.99416 271.3447
68.99568 10182.98
71.53064 263.6194
84.57095 263.3118
88.27579 273.2348
90.81094 298.2418
91.31499 267.6532
100.9041 336.6033
101.0593 312.7082
101.9772 274.2381
104.012 278.1044
104.8732 289.6281
105.1033 268.9207
112.6978 291.5671
112.9858 177625
114.9363 1085.768
114.9899 405.1294
116.8975 1617.239
118.8951 290230.2
125.9106 284.7925
132.2554 273.2172
136.2577 269.4961
144.8947 360.2326
145.8928 301.9581
148.9065 332.6228
152.2925 283.7475
156.6466 340.5963
158.9677 251.8432
159.7003 261.8127
167.0715 422.6268
167.7582 339.4133
168.8919 70040.6
168.9894 54068.93
181.1739 330.9983
185.6422 280.8648
212.8348 436.0745
212.8818 482049.9
212.9661 362.9077
212.9796 403.1615
213.1494 673.9342
216.1445 288.3714
S	41	41	314.08
I	RTime	0.2660401
I	BPI	2120574
I	BPM	112.9858
I	TIC	2447069
Z	1	313.0763
50.79386 275.1008
57.03432 927.8112
58.67943 321.454
59.04995 462.964
61.78629 282.0361
65.72982 389.9975
67.34977 327.7202
68.34673 306.4205
68.99567 110671.9
70.12452 320.9519
71.43668 301.9573
72.9016 389.3904
74.93272 334.7933
76.1357 320.9929
80.17669 367.6701
83.84512 341.2678
84.82419 365.2385
85.311 333.2611
90.00533 404.8955
90.21653 362.2741
93.79677 348.4218
94.48199 322.4441
96.73596 395.4385
97.35789 360.0085
106.7885 410.2792
112.8908 522.3714
112.954 2576.108
112.9619 688.0994
112.9688 3470.19
112.9858 2120574
113.0016 3374.043
113.0038 2129.525
113.0107 658.0248
113.0165 1109.977
113.0185 1561.347
122.8868 389.7025
135.2203 363.0258
152.239 377.5609
181.6187 387.7477
194.634 358.2067
200.029 758.8715
211.6993 373.1163
226.9785 73102.63
269.4405 423.9499
281.5596 388.1322
313.7367 1368.045
320.1927 386.6243
S	43	43	288.9
I	RTime	0.285945
I	BPI	3410.794
I	BPM	112.9858
I	TIC	26013.14
51.66327 201.6267
52.85381 211.516
55.20771 208.5574
55.86061 200.7977
56.04801 211.9361
56.42691 190.5201
56.47897 229.6678
56.58434 232.958
56.83392 209.6161
58.85014 275.5866
65.73384 220.6516
69.32357 227.2998
70.16409 206.8353
72.37248 255.2918
74.22267 207.7074
74.63237 219.1023
75.12072 267.3659
75.7771 232.272
78.36325 230.2703
82.45618 224.2829
85.97681 224.0995
86.10059 241.9097
89.64537 266.4745
90.66212 257.6351
90.80436 273.9554
92.7773 247.6059
92.92821 1087.756
94.06008 270.184
94.92532 1714.977
108.4677 241.8165
108.8389 266.9738
112.0463 377.7537
112.9858 3410.794
116.3392 259.7009
118.0847 237.8472
121.9289 261.3543
125.3005 246.6056
126.9339 245.3728
130.3203 245.209
130.4987 276.3874
140.6559 286.1136
160.8421 1708.949
161.8026 286.5437
169.6818 327.1071
178.3218 316.1896
183.0763 275.8577
186.5408 297.6414
188.0615 271.3074
190.8382 334.3844
205.4906 271.4176
209.4636 268.7113
213.4881 256.3279
216.5703 254.0309
220.8714 420.4601
243.0624 1752.24
243.1967 394.791
246.084 281.628
292.5221 292.6351
299.0364 293.023
308.2205 283.2934
S	44	44	394.89
I	RTime	0.29112
I	BPI	2662.454
I	BPM	112.9858
I	TIC	21102.89
Z	1	393.8835
53.0512 278.9691
53.89826 272.1097
65.73006 322.9746
68.87514 323.5715
74.83498 286.6631
76.13293 268.5389
77.74014 266.0815
78.63458 274.7584
79.48898 273.5541
80.74306 261.6344
81.69099 283.884
86.98492 298.2969
89.50712 286.8937
91.59256 572.6001
93.07385 264.6809
93.24617 290.2268
94.46954 272.3362
95.11655 278.3088
112.9857 2662.454
117.7282 299.6046
125.0394 310.7977
133.7432 302.7248
138.1675 339.7296
139.8505 317.8954
150.9205 310.8927
156.6443 326.0604
167.55 361.5591
181.141 343.1515
182.1593 343.4966
182.7426 294.016
190.9286 2119.102
204.72 299.8794
211.17 355.7234
216.4065 276.9784
236.0334 316.459
243.6668 331.9427
248.7021 309.0208
263.2487 405.8491
300.9041 583.4291
301.1835 318.7273
318.9249 308.0989
330.9801 481.0352
354.4463 301.206
358.1677 323.5437
388.1492 329.9367
394.8904 455.1924
S	45	45	384.94
I	RTime	0.2962935
I	BPI	44633.54
I	BPM	248.9605
I	TIC	123591.6
Z	1	383.9283
53.71388 286.6436
58.52006 251.0909
58.63874 250.0717
63.2852 266.9536
68.93565 296.4226
68.99567 1574.48
73.69483 304.9261
76.45769 286.4468
77.88622 376.3194
82.47144 303.0534
86.12959 272.1129
87.09709 291.0115
90.9969 304.942
91.59256 558.1785
99.94051 274.6613
101.0818 307.5188
110.1753 310.6708
112.9858 25167.75
113.9892 346.3749
115.0648 337.3566
119.6203 323.0456
120.1068 300.884
124.2494 304.5143
124.7852 317.2476
129.9632 289.6732
136.3201 280.3633
146.2216 375.3409
147.3784 290.8161
152.9781 15861.4
154.9739 10597.92
172.6194 379.8537
180.8997 2178.613
180.9732 2542.21
184.7182 295.0336
192.5326 327.0693
195.0251 2164.298
196.0392 327.4752
196.604 303.8187
196.9681 2789.941
202.4678 300.0163
209.164 350.9444
213.4635 315.824
248.9605 44633.54
259.0358 325.3959
260.6936 348.8247
290.9488 649.1693
298.9002 338.8076
339.5805 354.4806
357.9058 381.8592
368.1022 361.7233
385.1693 642.6136
S	47	47	235.93
I	RTime	0.3094813
I	BPI	23103.95
I	BPM	112.9858
I	TIC	75098.05
53.99428 235.7063
56.19883 215.1947
66.06495 233.5885
66.53921 195.5024
66.884 211.8576
68.15967 204.7339
68.99567 1836.052
70.86089 206.1109
70.98936 231.4009
71.4342 225.2576
72.10648 198.4186
82.00517 242.8486
83.82156 212.6843
85.13712 220.068
87.92554 463.8936
89.62149 224.5536
89.63718 230.9843
89.68023 244.1963
96.24254 249.9018
97.09396 281.1113
98.85141 247.9075
101.4421 213.6139
102.9489 254.826
103.9205 5752.125
104.9283 1013.49
107.2209 232.5074
110.6367 264.0214
110.6447 249.1938
111.7191 230.2157
112.9858 23103.95
113.3087 231.0427
116.4888 232.633
117.9841 273.3596
119.9152 520.4318
123.912 221.6859
123.9465 1109.475
124.1124 255.861
127.982 228.0266
133.345 231.963
134.3801 282.0141
141.8994 1130.052
141.9019 11610.24
145.0381 249.1519
146.9387 1280.038
149.8559 227.0915
152.1861 218.1346
154.6845 223.9355
157.2098 241.2355
181.6752 239.7365
190.9285 2069.646
191.8351 259.5607
191.8988 399.8256
197.5853 264.6033
203.3272 308.6781
212.5605 276.1051
214.7787 263.4094
235.8886 10786.91
235.9261 319.3144
236.0965 411.2359
237.2735 318.6401
240.921 253.5556
247.6404 258.7349
252.7145 253.6947
S	48	48	300.07
I	RTime	0.3146544
I	BPI	185688.6
I	BPM	299.9623
I	TIC	271509.3
53.7559 231.7068
54.40445 220.9084
55.45067 225.6884
57.97544 6672.839
59.05907 249.6591
61.3024 222.7785
62.12265 251.28
63.28807 232.0013
68.9957 3587.473
71.26633 270.5804
78.53663 305.3709
85.18703 320.222
85.52579 274.9937
91.59261 258.8335
91.73136 271.2176
93.48965 254.7038
97.97296 272.6498
100.7201 285.9059
103.6043 273.0604
109.5608 263.4828
112.9858 55889.39
113.989 430.886
144.7205 278.1095
158.7051 262.551
179.0575 6371.705
186.0672 292.4095
187.942 635.6613
205.8301 385.2989
223.8122 276.934
226.9784 1679.812
233.0704 275.2755
239.2223 311.9075
242.9408 447.7349
247.4442 320.451
299.9623 185688.6
320.7973 306.212
S	51	51	264.93
I	RTime	0.3346341
I	BPI	294629.1
I	BPM	112.9858
I	TIC	511645.9
50.66071 270.8929
52.63076 252.8036
53.71596 242.1376
58.17483 224.9025
58.43777 221.9506
60.6412 238.6605
60.8149 247.849
65.1319 231.5366
68.56317 266.5356
68.92761 261.8533
68.99567 19361.98
72.1922 232.0991
72.61575 312.3705
75.01311 230.8168
78.09518 274.4149
85.05535 249.4999
85.75376 334.3107
86.27393 273.3967
90.42527 247.5224
99.94355 269.5486
101.0809 282.0598
104.9937 274.2
106.6644 258.5602
112.9534 286.2065
112.9858 294629.1
120.8893 262.6496
122.7917 262.7106
128.376 268.6297
130.3424 277.6936
134.7845 275.9302
139.7787 282.1948
142.2141 293.5143
156.6411 279.6323
157.274 252.8443
161.5844 268.1992
165.0418 1256.73
168.9521 21267.48
170.9477 116187.9
176.6147 277.3996
177.9525 393.2326
180.9734 1335.464
186.9627 1322.215
188.9585 2218.265
191.9681 1305.861
204.0782 282.2675
209.2007 255.8681
210.9991 4042.788
212.9419 16562.7
219.1027 377.978
220.296 340.1162
263.7179 312.7315
264.9336 5347.297
265.1481 6937.621
274.0514 320.9387
S	52	52	293.05
I	RTime	0.3398053
I	BPI	153913
I	BPM	112.9858
I	TIC	182339.8
Z	1	292.043
52.26533 222.913
52.58833 237.7716
52.69504 222.3997
57.71559 250.9708
65.75204 242.1099
68.99567 9251.149
70.4517 237.0401
75.48405 269.9827
84.99076 2019.213
86.62387 280.9526
89.36945 297.6314
94.99523 277.0844
95.49853 253.4493
103.225 254.1469
104.2641 304.9091
108.5971 248.049
109.2939 245.7307
111.7697 252.0598
112.9858 153913
114.3793 240.2777
115.2311 258.9874
116.6403 242.3934
119.1684 273.0312
120.9207 258.2451
131.2414 263.4198
132.4662 307.3427
133.5566 298.302
136.403 279.1504
157.0118 326.9418
164.9421 252.0846
178.9203 447.7536
178.9774 441.5908
179.0574 1536.257
184.5458 343.2133
203.5315 274.6493
205.4291 344.8396
231.6792 266.0263
236.1054 396.4696
236.5773 308.6953
263.1765 282.9321
269.5734 275.8604
273.6112 323.5746
293.1789 1568.663
S	53	53	223.8
I	RTime	0.3449598
I	BPI	117716.2
I	BPM	223.7983
I	TIC	222400.9
50.60894 203.9704
53.54399 233.0881
54.47209 176.1825
55.64402 201.2612
55.83209 192.5602
56.36042 185.2724
56.43597 179.1531
57.0838 218.7802
57.37857 195.3368
61.22313 192.5473
66.39411 192.3516
66.72742 196.385
69.91056 213.4768
70.3942 228.5991
70.73981 211.259
79.1095 236.7124
87.86138 258.5084
88.84626 232.5929
91.59258 603.1985
95.63947 227.7238
96.46098 222.5795
106.9717 254.371
111.0977 278.8843
112.9858 5102.078
113.7419 255.9263
123.9021 49356.05
125.9001 27112.46
133.8819 302.7201
134.0742 281.5295
135.9696 259.6047
138.497 237.8901
178.0591 588.7609
185.9423 246.7878
210.6259 263.3244
216.0874 299.9461
218.9281 291.1576
223.763 387.6931
223.7983 117716.2
223.9541 4419.755
224.0929 6150.986
232.0627 261.5742
236.7748 245.3694
S	54	54	520.91
I	RTime	0.3501514
I	BPI	860344.9
I	BPM	248.9604
I	TIC	1446011
Z	1	519.9027
50.06853 327.8603
51.42033 307.8948
51.49993 305.7695
51.54659 338.7608
52.86591 334.313
53.32057 347.6822
54.62781 332.5593
57.37271 347.7186
57.96559 377.2356
58.18686 410.0149
58.51251 350.6079
58.9911 326.5064
61.62536 352.006
63.5131 388.4214
68.99409 791.3958
68.99558 3954.732
75.64305 380.6484
76.7774 370.0394
78.88201 382.782
81.07528 381.1401
86.24265 395.7065
91.59081 1198.799
91.81841 427.4174
99.69286 402.6654
106.3884 365.5719
107.6676 427.4365
110.9832 563.8326
112.9858 75938.82
117.8765 382.6676
122.656 491.3979
126.3687 412.7303
131.1146 397.2928
137.2557 441.9926
152.9781 171749.7
152.9974 561.3597
154.9738 108262.7
159.3711 459.2273
161.9781 717.728
191.5933 498.6519
195.025 15458.8
195.6693 442.9621
196.0284 534.422
196.968 40706.25
204.964 1061.005
204.9698 922.5751
205.1236 491.5923
223.9442 558.5258
239.0149 1655.521
248.8558 643.299
248.8864 585.7085
248.9604 860344.9
249.0004 3521.882
290.9487 10156.22
314.4514 487.6084
316.8748 3218.521
332.9368 2521.777
384.9354 80310.07
422.745 485.9063
426.9232 8462.649
456.3242 489.7412
458.2967 523.5119
492.9599 449.7343
520.9095 4203.659
S	55	55	316.95
I	RTime	0.3553265
I	BPI	30543.31
I	BPM	222.8879
I	TIC	142830.4
Z	1	315.9411
54.33619 226.7718
54.35234 224.3514
63.01311 252.5708
64.39036 250.8512
64.86446 265.5557
65.19989 220.3795
65.77011 223.6487
66.18288 260.5449
68.83657 286.8973
68.99567 2040.293
69.51892 236.0382
69.83346 285.8572
70.16527 265.868
70.34539 231.1401
70.52535 314.191
72.4495 244.7686
75.05706 225
75.49619 233.5934
84.99085 256.6532
88.26539 259.1761
88.86116 282.4699
89.43427 295.7048
91.59071 264.4391
101.3616 283.2343
101.4385 269.824
101.6629 268.2761
109.798 251.7682
111.0596 298.4536
112.9858 26606.58
114.8738 269.7233
116.2493 294.8584
120.315 255.5378
126.2508 268.1795
128.9012 511.5664
131.0704 290.4495
136.91 291.1949
152.9782 8112.063
154.9739 8250.739
170.871 1473.829
180.8998 1285.121
180.9732 2384.438
196.9679 1794.337
200.9512 323.4577
204.8971 448.8649
222.8879 30543.3
226.8698 324.3111
240.4964 279.5321
248.8871 1198.729
248.9604 22931.33
259.7267 299.0082
271.1189 400.7259
271.1551 396.6198
271.1911 363.3904
271.2283 520.7843
283.5763 280.0134
316.7391 548.1549
316.8746 20666.04
317.178 506.4722
S	57	57	248.96
I	RTime	0.3668356
I	BPI	3621888
I	BPM	154.9737
I	TIC	8496070
Z	1	247.9538
51.11788 361.2052
52.07231 364.7057
54.38621 327.3852
54.46408 362.2204
54.79423 405.905
56.99548 595.8448
57.03433 855.8646
57.99324 435.5048
58.9912 41523.56
60.98497 501.9084
60.98686 16835.85
68.99564 168245.5
69.00169 558.8228
75.54185 451.032
76.63369 455.9225
77.85005 364.7639
78.13201 461.4805
84.99093 400.1778
86.90872 410.199
94.23664 391.4286
99.04317 391.7543
101.0387 6383.359
102.9816 5156.179
104.1927 399.6952
108.9882 2481.507
110.9841 22838.02
112.8901 596.3959
112.9529 2114.607
112.9552 1470.666
112.9857 2575394
112.9985 10939.31
113.0029 3170.553
113.0174 3120.558
118.4587 539.6179
136.9095 755.3968
152.3678 640.5184
152.9496 632.0941
152.9782 811421.9
152.9982 2864.946
153.9826 583.149
154.82 1052.141
154.8626 653.1793
154.9211 2632.034
154.9246 1466.119
154.9737 3621888
154.9942 13331.17
155.0014 3665.163
155.025 3834.584
155.126 730.579
161.9784 25488.2
170.989 911.4885
172.9841 4341.688
180.9731 5982.219
193.0094 989.8114
195.025 127652.7
196.0285 3343.634
196.9679 268438.4
197.9714 2773.519
198.9721 963.3401
204.8971 9653.938
228.991 481.1461
239.0149 10360.02
248.8023 998.3543
248.8495 2933.817
248.887 638.8864
248.9603 399246.3
248.9733 15144.84
249.1496 825.9036
S	58	58	226.98
I	RTime	0.3719981
I	BPI	6728627
I	BPM	112.9857
I	TIC	7897916
Z	1	225.9717
51.409 336.0424
54.62382 360.9447
55.24085 339.358
55.60292 366.2424
56.98292 373.7857
57.03427 8944.392
58.0377 361.4177
59.04998 3845.751
60.16537 381.6018
60.87372 366.6877
62.9108 341.8935
65.17406 392.1814
66.43034 408.1084
68.33501 376.3094
68.98031 440.4281
68.99563 687524.4
69.00195 1809.939
69.01054 555.2974
69.04141 372.925
70.06831 376.7135
73.36043 364.1629
78.14494 395.1724
79.50846 450.3254
85.36092 456.1338
91.59249 1226.007
94.73017 357.9326
112.4036 712.7159
112.8195 830.7696
112.891 2244.804
112.9533 6469.226
112.9556 1847.997
112.9618 1693.793
112.9857 6728627
113.0169 6500.03
113.021 813.4869
113.0289 654.3331
113.0541 937.5736
113.0816 2719.906
113.0871 586.0997
113.1512 2040.39
145.9687 511.6091
183.1391 527.2068
201.1972 406.8993
211.9112 489.8835
219.9207 404.181
222.6901 390.2985
226.8012 23972.31
226.9785 2659.075
227.129 562.9699
227.5059 479.9599
233.7213 424.0239
S	59	59	656.89
I	RTime	0.3771877
I	BPI	130524.7
I	BPM	248.9603
I	TIC	226382.2
Z	1	655.8827
50.21952 328.311
53.15032 327.3674
53.52663 329.7305
53.77565 368.1279
56.18649 340.9338
56.82926 357.6927
58.66981 379.0301
60.01781 377.2646
61.76271 336.4092
63.247 370.3952
64.82461 377.2499
67.22579 391.9202
69.27582 394.0768
69.71511 405.3855
71.48775 385.7219
72.19701 372.384
73.05373 404.3976
73.80388 393.2635
74.75755 400.9878
75.58149 396.1223
78.4233 436.3862
78.59042 416.8953
81.08452 431.6294
83.1175 427.2454
83.55122 401.0115
84.42874 400.5657
87.00656 387.6543
91.59234 838.5867
112.9856 4480.764
119.9155 415.0517
124.4206 400.5565
127.0578 423.7938
138.6754 430.8159
139.0759 428.0515
152.9781 12794.44
154.9737 4750.052
161.506 486.7982
172.6564 466.5746
177.7337 429.2714
190.9351 472.9593
196.968 1756.289
198.6564 572.3076
208.5549 460.7061
211.3476 608.8412
212.2593 467.7534
244.7546 600.3591
248.8874 840.3506
248.9603 130524.7
264.2093 524.8312
266.1701 505.4061
290.9481 737.3619
305.9779 465.8595
316.8741 2014.423
384.9353 33316.48
426.9231 3503.887
451.5444 466.2171
503.5748 555.9748
520.9103 9033.176
611.4067 538.7037
S	60	60	271.02
I	RTime	0.3823463
I	BPI	275846.1
I	BPM	112.9858
I	TIC	329915.8
56.39592 285.548
59.65376 229.1287
64.28713 226.0001
68.99567 14195.22
71.05354 227.4304
71.52977 215.7122
76.32243 246.0392
77.68082 243.1231
83.73093 251.2178
85.37419 316.773
86.66934 298.1108
91.59254 917.9448
91.68637 267.815
93.31207 264.5
112.1327 274.895
112.9858 275846.1
112.9987 735.8937
116.2021 296.2771
134.8653 14166.25
144.5258 259.8563
166.9928 288.1281
176.8534 580.5274
181.0084 593.4011
196.2958 272.54
211.285 283.9355
225.1132 545.9272
225.1499 411.652
226.9786 7632.716
233.6242 286.1301
262.6519 279.5802
271.1555 301.9286
271.1915 587.7679
271.2278 1231.043
276.4761 343.0514
283.0879 324.0271
S	61	61	536.88
I	RTime	0.3875362
I	BPI	57078.29
I	BPM	248.9605
I	TIC	106463.8
Z	1	535.8727
54.12999 370.7097
61.52238 353.4672
63.12409 368.114
65.33799 323.5714
68.618 335.9627
68.96114 331.9596
72.83554 326.1451
76.24073 424.2935
76.77886 366.2083
78.72481 364.1565
81.42767 400.5392
81.63732 394.5413
90.20299 366.6405
92.485 408.7961
93.57769 380.0302
95.12141 327.6729
95.44804 366.3942
98.11912 353.6244
112.9858 6438.712
123.0773 395.5272
127.0004 402.4904
140.8363 359.9286
142.0261 383.4612
152.9782 10768.67
154.9739 8296.41
156.4761 368.3185
163.95 441.7724
180.8998 543.2753
188.44 376.4722
191.4363 417.791
195.0253 868.0326
196.9681 2033.56
202.5245 354.8613
204.9451 392.0473
248.9605 57078.29
269.1463 414.109
274.6152 370.3629
309.4793 457.2212
333.1166 445.0949
351.5899 395.2232
384.936 3729.103
479.5096 428.9715
508.9549 404.7284
520.5602 438.0209
546.8286 568.6481
S	63	63	314.08
I	RTime	0.399226
I	BPI	1105575
I	BPM	112.9857
I	TIC	1258564
Z	1	313.0764
50.51027 278.8506
51.8593 271.9749
51.87705 251.7558
54.12296 291.6458
55.84357 268.6408
57.49877 305.8746
58.13696 255.7605
59.04997 482.4792
61.56436 269.6301
68.99566 58055.82
72.15014 278.8003
75.21828 290.4359
82.14427 327.8551
97.81767 287.1447
98.10825 315.7891
98.71376 340.7261
110.276 347.0281
112.9529 579.5262
112.9547 930.4564
112.9611 356.5175
112.9857 1105575
112.9982 3544.118
113.0094 536.2412
113.0178 1537.321
115.1043 333.3978
120.6675 362.2618
121.4357 379.1013
126.6451 346.2164
167.5536 331.4969
185.1787 338.7881
206.8891 335.6526
220.8023 392.2729
226.9785 32377.63
279.6471 365.0945
283.326 322.3716
288.2426 328.0299
313.7359 476.9439
325.3909 402.3181
S	64	64	420.25
I	RTime	0.4043973
I	BPI	777659.8
I	BPM	374.245
I	TIC	830463.5
Z	1	419.2437
51.05137 264.3587
51.21607 297.9003
58.74303 310.9733
61.27895 366.1601
61.84658 299.6068
62.09695 300.6874
63.52037 315.1148
64.37337 314.8783
64.60126 307.964
65.00131 305.3452
65.51782 301.2446
66.3259 311.9129
67.21998 364.638
67.62404 320.771
68.18539 329.3519
68.3652 328.1804
70.71582 302.4267
72.01361 339.2701
83.80391 312.8209
90.67049 327.3308
90.80682 314.0113
91.62248 319.8625
93.32077 355.3309
95.71291 326.1698
99.09033 346.3303
104.1076 324.4726
112.8825 366.4844
112.9858 1847.723
114.5616 332.8691
121.1256 356.8219
122.4115 378.3888
128.8766 348.2319
129.5391 381.0441
133.9264 399.966
134.6649 337.4964
134.8055 335.0337
142.0783 343.6308
142.2713 367.2198
145.0972 326.0785
145.5319 340.6978
146.0065 325.7583
148.491 319.7776
148.5317 344.2537
150.7552 383.6579
151.5681 346.9374
170.3835 342.192
171.0055 364.586
171.6431 349.9166
172.9583 395.5972
182.2314 341.4924
182.5962 374.4884
208.482 420.4844
219.5448 360.6672
232.1085 524.8091
271.7898 409.1117
282.4887 381.1861
289.178 423.1666
358.213 624.6392
374.1721 2448.677
374.245 777659.8
420.2503 3529.812
S	65	65	210.88
I	RTime	0.4095536
I	BPI	217239.2
I	BPM	210.8841
I	TIC	535550.6
52.06486 219.2303
53.22601 229.6353
53.32359 197.9121
55.52555 208.1545
57.75943 228.1417
60.57214 196.0508
61.02443 226.3094
65.34483 202.4977
67.63988 226.916
68.99566 6647.87
82.13059 247.5334
85.05708 242.4011
85.3596 267.0623
87.51539 214.2753
87.85695 280.3559
89.01114 230.4194
91.39493 226.123
91.59053 324.9348
95.11068 257.8503
98.9071 277.8896
100.2336 255.4356
102.452 234.4836
103.7008 301.998
109.6269 244.691
112.9733 310.3181
112.9858 82658.42
115.6465 237.3231
115.8495 325.4747
116.8975 165230.7
116.9094 1003.545
120.6512 273.4924
123.7137 241.9215
126.9082 320.1449
128.4114 285.0878
135.8794 248.089
140.3725 258.1901
142.6924 268.6289
146.4545 257.3846
149.9673 304.6627
153.5064 294.0283
154.6133 257.3417
165.0196 344.3023
166.8942 39454.64
166.9926 393.0103
202.2343 349.9954
210.8841 217239.2
211.0979 420.709
211.1339 1270.23
217.4077 333.9825
S	66	66	212.88
I	RTime	0.4147142
I	BPI	157927.7
I	BPM	212.8818
I	TIC	367119.9
51.4321 216.8671
52.03357 276.8191
54.3721 196.9337
56.90108 237.6887
59.01931 235.351
59.61383 232.0707
59.90455 199.6329
60.45524 200.8775
61.62985 213.9822
63.84316 215.0668
64.89134 205.0561
67.87515 216.8302
68.99567 5150.201
70.20872 237.7377
70.33625 227.8604
71.1078 211.4584
72.53741 268.3083
78.80564 218.2879
86.67931 236.5212
94.01818 260.9771
106.8974 260.0662
112.9858 69584.39
116.8976 619.6947
118.8954 60291.75
118.9243 429.0976
158.1405 260.5686
162.085 235.2117
168.8921 22260.47
168.9894 39073.45
169.1235 351.8361
183.6872 270.5168
200.4374 270.1023
212.8354 322.9435
212.8818 157927.7
212.9794 536.0154
213.1132 599.948
216.9042 265.5421
229.7207 276.3892
S	67	67	488.24
I	RTime	0.4198999
I	BPI	926827.4
I	BPM	112.9858
I	TIC	1071313
Z	1	487.2309
51.34549 307.3771
52.01994 340.933
52.59496 314.0154
53.39201 291.3035
55.35043 309.2737
57.03434 738.1395
59.05001 663.9117
59.59018 303.3425
59.94094 296.4937
59.96075 308.9352
62.14783 348.3927
63.58993 318.646
63.91418 303.2578
68.98983 481.8287
68.99568 89009.39
70.41962 385.232
70.83016 365.0883
71.43524 376.4705
76.30761 359.3817
77.92542 348.1555
86.20369 398.1319
93.54971 376.7945
93.69645 405.2043
112.9539 895.5909
112.9734 4279.093
112.9858 926827.4
112.9993 2459.294
113.0167 456.2721
113.0185 412.4688
118.1915 380.9506
125.1925 430.1241
125.7922 431.3835
131.9097 489.6455
140.138 385.3781
141.4558 415.9363
150.0654 420.8047
156.2989 400.2825
162.9998 460.9807
176.1985 462.7032
189.6583 468.2213
191.4831 447.2739
230.8835 478.775
232.248 446.388
258.3679 445.4289
264.7885 474.4426
264.9405 423.0782
290.0372 416.5395
322.5046 421.8789
342.2248 423.8372
349.406 418.1446
404.9218 485.1713
444.7296 436.4051
451.0768 463.3756
459.5737 448.3055
S	69	69	384.94
I	RTime	0.4361026
I	BPI	520711.1
I	BPM	248.9604
I	TIC	1008057
Z	1	383.9283
50.08732 292.0822
51.9339 274.1223
57.47128 269.7144
58.99123 638.0989
60.98702 305.0169
63.39422 399.0648
63.5968 310.4932
63.70015 340.5933
68.51255 290.7563
68.85239 333.8674
68.99428 347.3961
68.9957 4890.073
75.17223 306.3985
77.60813 317.5185
79.82046 312.0451
85.39671 377.0149
87.99988 311.7026
88.85695 319.1006
96.69463 417.3706
98.26968 337.6448
101.1787 352.7552
110.9837 772.134
112.9858 76636.73
124.3854 329.1759
129.374 384.7581
129.5661 361.0795
133.3526 455.2469
136.1886 393.1017
149.2829 359.1832
152.9781 161859.5
154.9738 119855.6
161.9787 505.9944
186.3999 373.0815
188.831 378.0774
194.9663 1362.104
195.025 17732.58
196.0286 433.3542
196.9623 2293.051
196.968 39871.24
197.9714 444.0731
204.8972 2092.652
204.9703 686.1316
211.1273 434.5899
239.015 729.4292
248.8495 2515.341
248.8556 418.4214
248.8869 3058.022
248.9604 520711.1
290.9487 11547.16
298.8879 447.6299
316.8743 2501.633
329.0094 397.8714
353.6563 342.9644
382.2841 353.5278
384.9357 2434.771
S	70	70	394.89
I	RTime	0.4412736
I	BPI	80179.59
I	BPM	300.904
I	TIC	166226.2
Z	1	393.8834
50.96887 259.03
51.22551 297.3905
51.72788 249.53
52.0065 267.9767
52.51614 294.3705
53.10704 292.6241
55.6625 234.1415
61.07995 309.4639
61.8828 290.0386
63.6454 315.6955
66.88762 277.2991
67.1707 292.7353
67.58784 317.9624
71.13262 318.1767
73.09283 304.091
75.95556 312.951
81.40184 272.8985
86.53711 289.6865
87.76148 356.544
90.49215 336.5817
94.97281 301.2413
100.7768 307.7268
112.9858 7146.553
113.2885 316.9657
120.5828 323.1931
140.5945 342.2208
140.8612 334.365
147.7905 340.8929
149.7843 353.1597
158.4721 320.4568
167.1438 300.2166
177.9724 326.1854
190.9285 1614.506
206.9173 8043.343
209.0079 337.9181
214.8879 416.5842
214.9261 352.2439
244.7649 362.8685
248.8872 343.5063
248.9605 430.905
262.7255 349.0813
272.2783 322.6527
277.388 312.9337
278.5588 309.0534
300.904 80179.59
313.0494 343.3838
326.9032 455.4294
394.8906 52050.08
S	71	71	443.27
I	RTime	0.4464468
I	BPI	62284.56
I	BPM	443.2652
I	TIC	101668.1
Z	1	442.2583
52.52043 293.7738
54.18803 264.6223
56.45002 303.0374
56.77343 303.2345
57.3723 313.7735
57.45828 260.6935
58.84457 279.221
59.57121 332.33
61.85757 270.227
67.53094 322.1141
68.99565 379.9232
73.24473 348.8887
83.71117 340.9275
86.01503 303.5992
90.7919 367.5114
101.4336 320.0586
102.7076 351.9254
105.915 329.4605
109.7519 328.4245
112.9858 5410.922
117.6141 314.9356
123.109 365.7504
125.0972 4735.925
128.8115 326.8702
133.3157 331.396
142.1575 316.962
146.3713 337.7365
151.2575 324.086
185.1344 319.7893
187.0981 328.1374
197.5932 394.6432
211.5755 385.6406
215.5618 327.7979
248.9601 1466.073
273.1708 9322.054
326.7045 355.1928
344.6627 412.1307
356.1839 381.442
368.4872 455.6288
371.0424 363.9399
385.0707 406.547
404.621 344.7949
425.2552 766.7026
443.1689 413.8531
443.2652 62284.56
454.3318 368.2945
S	72	72	530.87
I	RTime	0.4516364
I	BPI	168616.9
I	BPM	394.8907
I	TIC	238570.9
Z	1	529.8586
50.53675 329.3954
50.76895 288.8096
51.02988 283.0497
57.37107 302.4582
59.54924 370.5477
60.29559 315.6735
64.06865 405.4293
64.22166 362.4784
66.06532 396.1703
68.36739 353.4482
73.88773 309.5787
76.91064 355.2407
77.15868 340.0219
78.13553 333.4731
79.76065 364.148
80.85571 333.8864
90.80955 368.3233
99.87394 414.5919
105.4592 383.5562
107.0164 411.3635
112.9857 2300.909
116.4643 448.4288
120.4698 480.024
122.2418 339.51
125.0973 810.5202
131.3029 419.2653
144.5818 351.587
146.477 401.2552
152.9782 388.8977
170.7317 382.3648
187.7348 423.2335
203.9496 453.4634
203.9642 422.9142
206.917 2410.652
216.9337 374.2867
217.0205 375.9898
233.9353 370.979
243.0993 446.5253
244.7581 387.4188
246.6166 374.6561
248.9603 805.8353
260.1244 431.5699
267.1847 375.0363
273.1712 510.4576
289.4754 467.226
300.9041 37105.41
309.6421 415.9847
326.8654 517.7816
326.9034 895.6948
394.8907 168616.9
419.0179 388.3116
425.7728 478.9438
426.2582 827.8508
459.3755 362.0574
466.3579 429.4671
530.3422 2780.413
S	73	73	316.87
I	RTime	0.4568075
I	BPI	67322.3
I	BPM	222.8879
I	TIC	147730.3
50.79625 267.2107
51.39283 278.8618
51.43225 224.9439
54.75456 225.4779
56.37687 263.7179
57.98787 211.1844
59.5201 242.6107
62.18003 259.4369
64.32616 296.4124
64.54344 279.1065
68.99568 643.0092
71.24812 247.8991
75.08482 275.1504
75.33699 265.8603
75.45438 290.6762
78.29859 296.9472
82.97627 254.428
84.70314 277.1432
87.53714 259.6164
91.8766 249.2684
92.00558 258.6128
97.82117 259.5674
104.6652 262.7168
106.2969 287.6619
108.4037 306.1393
112.9858 12683.09
128.9012 3161.894
131.4557 279.9377
134.057 278.8252
136.91 459.4548
146.9307 313.8434
147.3495 326.5609
152.9783 688.0724
154.9739 708.2438
169.2776 267.434
170.8707 542.8443
180.9732 1080.753
196.968 451.5747
200.4553 295.1536
200.8102 316.3448
222.8879 67322.3
222.9617 441.9266
231.0216 277.4666
233.1076 284.6838
248.8497 352.7896
248.9605 4453.806
252.5524 306.7388
256.7769 319.0818
271.2278 470.8698
316.8746 42936.99
316.9484 404.6479
S	75	75	520.91
I	RTime	0.4692246
I	BPI	456998.8
I	BPM	248.9604
I	TIC	780608.9
Z	1	519.9027
52.72356 314.4504
53.33181 321.5344
55.93134 343.4269
57.19636 372.9671
58.59065 366.4741
59.49681 350.4892
61.89537 359.7375
68.89923 346.2889
68.99426 395.3664
68.99558 1825.944
73.73283 365.2966
77.36081 419.6085
84.08568 490.0386
88.68777 352.3611
97.43423 411.8702
105.2753 379.4944
107.4666 384.7539
110.9833 394.9498
112.9858 36768.54
117.0552 362.597
122.666 351.651
124.2017 382.284
130.3087 454.8567
141.535 381.5826
151.4611 373.1428
152.9781 92806.93
154.9738 61996.16
156.1434 403.4612
161.4326 360.7154
161.9315 383.0143
182.4704 379.7938
194.2343 417.2013
194.3289 441.2953
195.0251 8284.414
196.9679 22471.7
197.971 414.7841
204.9612 482.6038
204.9655 596.7211
217.316 416.8529
239.0151 608.6603
248.8496 4220.059
248.887 968.5723
248.9604 456998.8
258.2218 423.9532
290.9486 4642.598
302.1485 414.6032
305.0773 492.7658
316.8745 5604.805
332.9369 2130.642
384.9354 39367.16
426.9236 5536.919
438.9872 457.6466
480.9479 447.5483
492.4284 430.8867
504.0847 469.6161
520.9103 2347.205
521.4574 477.3471
S	76	76	223.8
I	RTime	0.4743789
I	BPI	49971.31
I	BPM	223.7983
I	TIC	107494
Z	1	222.7927
52.92597 175.1564
53.4446 201.8823
55.9344 225.5766
56.05174 235.7447
56.48196 200.3581
56.68999 192.9076
59.39843 185.2325
59.61355 203.101
68.34099 220.7373
68.75556 205.7448
68.99576 228.5975
71.797 214.5344
72.07653 202.2523
77.83076 210.0086
80.97516 231.3294
81.85023 209.6952
82.60826 226.6581
84.88799 213.7642
85.36623 221.0499
85.67358 236.489
86.3206 260.3657
89.77699 232.7041
93.26238 218.8823
93.4843 251.7628
97.92509 226.0485
97.97157 198.7122
97.98006 215.1632
99.14505 229.3378
101.9409 223.3127
108.2555 254.7779
112.9858 2715.982
113.1012 256.0274
113.6241 261.916
123.9021 27670.52
125.9003 12365.04
142.8885 264.938
152.2213 234.0779
157.0805 268.4491
160.0038 224.9752
191.1545 282.3127
194.4592 261.2011
223.7983 49971.3
224.093 3489.071
233.7733 245.2465
S	77	77	514.89
I	RTime	0.4795727
I	BPI	49042.09
I	BPM	378.9184
I	TIC	110875.4
50.83468 286.1506
51.43521 290.4875
53.62508 292.9604
58.00263 318.7457
59.64088 315.2932
60.55993 328.3401
62.55608 312.819
67.07069 372.9806
80.1275 318.3089
83.52209 384.5711
83.78366 363.3633
84.62745 365.2593
90.93378 349.2366
104.7314 371.3378
110.1888 336.9229
112.6406 388.4044
112.9858 1450.356
113.8479 363.0595
116.0163 321.6779
116.0801 323.2422
117.9938 346.7581
120.8563 379.477
128.0932 390.5826
132.6053 470.547
146.8464 437.7314
150.9235 432.6104
152.1544 358.6095
166.6009 414.2589
172.4923 363.2894
176.0421 337.9971
190.9446 1636.123
199.3691 393.5959
202.8503 410.7336
230.5701 444.6607
248.9604 651.5203
284.9316 36969.91
304.3593 351.012
305.0593 407.1625
310.3164 347.6851
335.5521 445.2288
352.7858 432.0495
378.9184 49042.09
420.9067 787.9994
441.9538 409.0321
467.5146 400.8962
505.9326 386.7334
515.3215 518.265
536.7207 400.984
S	78	78	328.1
I	RTime	0.4847543
I	BPI	314934.3
I	BPM	112.9857
I	TIC	364164.5
Z	1	327.0919
52.03337 229.8554
53.33718 243.4285
54.71722 277.3716
55.98359 250.7707
56.67319 227.8364
56.84364 256.9276
58.79453 250.5929
61.99162 235.1694
62.686 278.0354
63.05445 247.9376
63.10422 250.1674
65.20601 249.8954
67.57993 313.5841
67.90479 251.337
68.99566 17634.52
70.07464 355.8589
77.5864 305.0872
79.58833 410.0117
81.48012 297.6641
84.20859 280.754
84.42248 255.2718
86.95191 270.2182
90.2282 273.6842
100.2132 299.7019
103.6377 310.33
112.9857 314934.3
113.0186 270.0785
127.1564 304.9361
136.5001 309.6255
163.553 348.3422
184.0359 350.7841
214.0447 358.5943
217.4627 275.9288
222.8696 325.7915
226.9786 11136.36
233.88 1415.553
270.7684 421.1557
303.8163 362.9243
327.8678 536.1512
S	79	79	288.9
I	RTime	0.4899274
I	BPI	59990.55
I	BPM	288.9004
I	TIC	130100.4
Z	1	287.8927
52.47808 207.5918
53.98021 224.211
54.41768 227.13
54.45913 197.7275
56.70086 233.2929
58.08907 262.3414
59.619 258.0826
69.26557 225.7708
69.9739 242.1999
75.7112 259.1697
79.49286 264.1404
80.46658 245.9372
80.73103 230.4707
86.2364 276.3363
87.75137 248.6251
90.09488 267.8235
100.9273 1892.578
101.0837 278.6469
101.5999 243.1344
112.9858 4756.73
120.4353 285.6812
123.0527 262.7161
125.9946 279.5516
130.5454 251.1036
150.924 453.1824
158.2627 274.9227
158.9107 285.826
169.2076 288.6191
170.6518 251.6199
174.4902 241.6015
180.107 253.0382
183.3302 296.5584
183.9237 265.1461
194.9136 48810
244.9104 3988.238
269.657 273.1451
288.9004 59990.55
S	81	81	226.98
I	RTime	0.5019923
I	BPI	6834273
I	BPM	112.9857
I	TIC	8091601
Z	1	225.9715
50.64382 336.7925
52.17747 322.158
53.89399 325.459
57.01828 438.1524
57.03428 8108.792
59.04995 3825.128
60.88746 382.7154
66.85836 428.2578
66.8849 405.2967
68.98066 634.3682
68.98939 4044.34
68.99562 787806.6
69.0072 440.7551
69.01104 677.9203
69.6197 391.9566
82.37993 409.7477
93.2873 421.8945
96.25743 436.8372
98.12808 497.9625
101.7596 523.5582
112.4045 1497.364
112.8897 2283.17
112.9516 436.7972
112.9523 1066.061
112.9544 7505.638
112.9606 2442.666
112.9623 1552.986
112.9725 28673.1
112.9857 6834273
113.0099 2606.655
113.0117 1187.801
113.0181 7312.045
113.0416 934.2825
113.0542 689.0124
113.0805 2102.707
113.1124 1011.754
113.1511 1308.647
113.5712 983.1129
158.9756 463.3802
226.8013 19334.32
226.9787 2731.442
S	82	82	248.96
I	RTime	0.5071469
I	BPI	1783825
I	BPM	154.9738
I	TIC	4144911
Z	1	247.9533
51.68719 281.382
51.89207 258.4446
51.93751 269.2585
54.23584 311.9977
54.61966 412.9425
55.16443 346.9695
57.03428 872.3618
58.42206 353.3787
58.99119 18863.52
58.99191 703.986
59.05 371.5485
60.98563 389.5923
60.98687 6435.823
65.44798 340.2243
66.08057 362.9653
68.28419 315.1311
68.33449 360.0276
68.56324 312.2855
68.99565 87234.31
69.85105 345.938
74.42732 307.1504
78.92922 343.2707
80.06539 378.9571
82.26585 343.7628
84.08495 343.8061
84.9908 350.2644
89.29177 329.2916
100.2974 374.3835
100.3161 308.5888
100.7908 342.5047
101.0386 3221.671
101.666 330.0822
102.4519 326.3612
102.9816 3190.337
104.5388 323.4623
107.6623 382.0474
108.8024 382.0517
108.9882 1545.658
110.984 8204.582
112.9547 605.9632
112.9857 1259296
113.0176 912.1457
133.6148 424.7494
134.8657 421.5594
140.8433 414.1103
152.9782 377343.4
154.8629 2759.187
154.9209 893.5723
154.9239 811.6413
154.9738 1783825
155.0251 1760.067
161.9784 8576.446
172.9841 3030.466
180.9732 2343.802
187.7664 415.4809
195.025 51464.81
196.0285 1737.719
196.9679 132775.8
197.9713 1524.591
198.9723 430.5188
203.8715 400.9599
204.8971 16315.1
204.9702 433.2805
205.6118 383.481
233.2898 408.3806
239.015 4441.975
248.8026 816.9576
248.8494 6481.204
248.8872 672.2673
248.9604 173589.7
248.9732 15491.08
249.1492 1670.471
263.713 411.0998
S	83	83	656.89
I	RTime	0.5123366
I	BPI	165983.2
I	BPM	248.9603
I	TIC	336551.8
Z	2	1311.765
102.1501 447.633
106.1007 416.5192
112.8643 418.0487
112.9858 5756.65
146.2354 427.0222
148.6591 485.6894
150.5394 511.2668
150.8043 486.0123
152.9781 13028.45
154.9737 10115.23
164.795 431.2538
181.5195 450.5591
195.0251 1906.155
195.4669 423.9302
196.9679 1040.234
201.7652 405.2295
203.9309 429.0115
208.4026 475.5468
210.1722 460.723
214.4411 432.916
240.9422 442.4705
248.8491 853.9665
248.887 1039.975
248.9603 165983.2
257.7742 541.465
266.0043 506.7337
281.2227 463.6221
316.8744 4893.06
338.8447 497.4863
363.0688 483.1119
384.9353 50439.7
410.5099 485.1998
414.3237 492.5553
426.9235 5868.616
437.6292 477.1941
439.5679 466.123
486.5267 508.0575
490.3151 508.2805
520.9101 40102.09
607.3534 549.2758
657.3862 13696.25
671.5968 484.2088
888.9922 548.6259
1144.035 558.9
1329.65 587.5933
1346.647 577.6294
S	84	84	529.34
I	RTime	0.5175284
I	BPI	45124.63
I	BPM	529.3383
I	TIC	109119.6
52.68209 300.1098
54.09985 315.3605
55.51541 395.6988
56.8205 313.1071
58.27212 303.644
59.12813 318.142
60.8126 337.2001
60.91325 312.5258
68.36935 540.9603
69.26389 329.3743
71.56125 313.5963
76.02839 316.132
78.80067 401.957
81.55499 388.6965
86.55695 306.8967
91.59267 498.378
93.38062 343.6526
99.58763 335.5757
99.61884 348.7781
109.3202 336.3438
112.9857 567.0097
122.5004 402.0796
125.0971 10297.21
141.7213 340.7061
158.3068 460.9965
171.3272 451.7329
180.5549 390.5103
187.2585 405.2831
223.1468 338.2905
273.1707 14731.8
298.9088 1940.012
324.8685 522.7184
371.2595 384.8705
381.2646 1820.294
385.7971 386.868
385.8115 357.9626
392.8958 6503.516
396.069 378.374
424.3512 405.445
425.255 8306.026
435.4186 361.6544
443.2661 532.9943
456.166 407.6297
528.1737 436.304
529.3383 45124.63
S	85	85	271.02
I	RTime	0.5226869
I	BPI	193122
I	BPM	112.9858
I	TIC	230191.5
52.09843 222.6895
52.37628 250.3622
52.72454 224.8351
54.57339 191.5496
57.99311 227.0809
58.11896 233.4895
58.70118 258.5222
59.75899 216.3265
60.27506 231.741
61.20739 261.6727
62.79858 245.5443
68.49119 280.6662
68.99568 10260.73
68.99658 441.3146
69.48896 241.9093
69.87579 224.2784
73.47048 224.5789
73.518 237.8916
78.58745 219.2498
91.59079 386.4978
99.90614 251.7561
104.9347 277.1261
107.623 276.0963
108.2263 281.8942
108.932 253.4314
112.9736 596.0969
112.9858 193122
113.0177 409.1552
134.8653 6020.971
137.873 354.0798
156.2788 346.9886
162.7689 269.3705
181.0085 1079.316
210.9526 276.5099
217.1095 268.2931
225.1134 356.3654
226.9787 3832.325
255.0649 402.5947
268.9033 278.5279
271.192 385.6325
271.2279 1079.406
272.5854 269.8338
292.5058 276.9098
S	87	87	314.08
I	RTime	0.5346998
I	BPI	1700477
I	BPM	112.9857
I	TIC	1942250
Z	1	313.0763
50.98803 295.618
54.25142 276.0513
55.83939 356.3962
56.56184 288.1705
57.03426 373.364
57.18866 340.101
59.05 692.1793
61.32349 308.5371
68.99564 93587.05
71.98159 338.0893
73.43207 316.2266
85.29417 313.0417
91.18929 330.9408
93.62691 399.3085
93.70895 337.9604
96.12638 370.7784
97.58991 337.1684
103.7507 362.0035
103.9253 440.9924
104.3964 412.9878
104.5176 372.9125
107.1356 375.817
109.8027 343.4057
111.7708 413.514
112.8905 377.3114
112.9533 1556.002
112.9551 620.066
112.9857 1700477
113.0171 1879.64
151.7692 337.0861
201.4501 350.594
205.6601 358.4041
223.3613 426.8041
226.9785 55855.18
269.9919 430.8224
313.1435 378.5814
313.7364 573.6673
314.1685 450.7223
334.7585 382.6235
S	88	88	210.88
I	RTime	0.5398563
I	BPI	331251.6
I	BPM	210.8841
I	TIC	826339.6
50.53626 208.6067
51.50858 232.6154
52.67375 230.3667
55.26643 221.1435
55.43737 247.5086
57.45612 211.5263
57.49409 239.2845
58.27166 230.7707
61.19041 215.4282
61.45963 202.9099
64.09766 248.6387
66.54039 297.4297
67.40003 217.5745
68.99566 9258.979
70.87869 248.1511
71.03975 253.1356
76.64462 247.424
76.64793 260.92
81.47298 267.8669
81.83899 247.7947
84.42909 236.623
85.35154 273.2997
86.77969 264.675
87.92373 256.8144
89.49302 270.6866
91.5908 484.7665
98.90707 298.0056
112.9858 135703.8
112.9985 373.3507
116.8848 1003.513
116.8975 257651.8
116.9109 725.0782
121.0295 358.0678
138.913 408.6887
142.8967 319.3025
151.7005 265.2188
154.4643 268.9248
164.0808 292.3494
165.0193 430.3242
166.8942 59924.99
166.9924 1040.761
181.9414 259.1144
191.0816 264.0054
193.8129 246.4092
204.9159 263.9419
206.3403 261.2722
210.8494 797.5115
210.8841 331251.6
211.134 342.6052
S	89	89	212.88
I	RTime	0.5450169
I	BPI	272218.4
I	BPM	212.8818
I	TIC	641684.8
51.16143 189.5792
52.33367 220.7608
52.67765 209.6712
54.79636 205.4554
60.00196 220.8865
60.14661 225.1034
65.69047 232.9878
68.99565 7901.473
70.51867 226.7593
71.67126 249.4722
78.63317 260.9563
80.04657 284.1446
81.3235 254.291
83.72609 237.4451
88.47243 239.252
91.17428 228.7566
91.59238 1367.172
92.94203 279.6104
94.8518 253.0684
95.04172 264.1088
101.9518 272.1895
102.8483 264.3444
105.6539 233.4298
105.8598 252.6169
111.4154 270.1252
112.9733 472.1256
112.9857 114008.1
114.9364 280.4394
114.9899 535.2805
116.8976 1132.055
118.1789 328.3955
118.8817 464.7415
118.8952 128968.8
118.9242 2024.77
119.4137 254.6745
120.1113 255.6025
121.1421 255.2131
129.3002 276.7986
134.4447 258.9904
136.1378 280.2549
144.202 254.6625
150.588 239.2269
155.7631 276.0167
168.892 36229.35
168.9893 47181.46
169.1234 315.0688
188.9411 269.0773
212.8003 273.403
212.8349 370.8331
212.8496 962.0477
212.8818 272218.4
212.911 3978.932
212.9793 1495.393
213.0305 318.2422
213.1135 1170.5
213.1496 1012.445
224.8152 286.5289
232.0099 253.643
S	90	90	488.24
I	RTime	0.5502088
I	BPI	254564.1
I	BPM	112.9857
I	TIC	304712.8
Z	1	487.2311
52.83992 327.185
54.89676 267.5018
56.29713 291.9985
57.49983 312.2179
59.54929 338.5019
61.2236 351.1581
66.39335 295.6291
68.01299 322.7245
68.31915 303.9406
68.99567 23188.72
71.02882 326.7107
72.98523 276.8447
75.19031 364.9196
75.88695 283.9479
77.47314 318.3579
77.71559 308.5045
81.06512 303.6785
83.19906 349.1077
83.85615 308.3966
84.60732 332.3893
88.6341 306.5693
89.1412 403.8969
94.79067 344.9127
97.23879 375.7942
98.24796 366.3012
101.0397 453.2369
103.9063 329.1945
112.9857 254564.1
114.7532 385.6241
117.6749 340.8193
117.9466 362.848
120.8401 350.7165
120.9309 345.7401
121.1659 361.7917
123.0327 360.1725
129.2691 386.4582
131.918 349.1317
134.1698 335.5056
142.2665 334.119
152.2323 369.9736
183.1159 382.3893
189.8164 411.0761
202.6428 343.8236
236.2564 370.4912
239.6844 437.996
244.7592 365.2981
291.9645 410.2429
355.9337 371.4868
359.2183 399.9404
361.5887 474.0258
366.223 458.554
377.1409 371.9225
435.1195 451.4186
477.4741 505.5056
493.0953 391.4349
503.3914 549.7639
514.1468 422.7958
514.2673 492.6343
S	91	91	671.4
I	RTime	0.5554214
I	BPI	55624.76
I	BPM	671.4021
I	TIC	102394.5
Z	1	670.395
50.35229 313.229
51.15582 423.7992
51.48014 329.0604
51.78271 320.6624
53.00407 450.2863
55.23361 361.9446
55.39432 343.0393
55.61889 360.1198
58.30333 375.1693
58.5172 349.1509
61.91357 354.7785
68.31672 364.0162
69.01393 413.4384
69.04597 399.5007
70.926 371.3233
71.50572 405.146
73.71677 357.2286
87.15787 447.8558
87.48821 386.6591
87.5062 469.304
87.77957 433.4146
88.76326 443.7503
89.19107 376.1861
91.59087 908.6185
92.04197 419.1211
103.9297 389.657
105.4661 461.9315
109.3755 431.9572
112.9858 1991.224
124.444 392.9458
125.0972 2238.998
126.3758 439.1255
134.8575 407.262
150.9747 373.1351
163.9421 486.9231
164.5729 411.6789
171.2615 423.8178
185.6362 398.6724
213.562 452.4007
215.9164 442.8926
245.1393 3627.501
271.0826 454.551
273.171 4569.83
300.4569 436.537
341.016 499.2691
376.2052 461.4427
398.8872 2847.21
422.099 495.9351
425.2549 1945.839
436.5347 487.748
443.2652 544.9568
448.6502 480.2481
501.3072 3822.047
550.9775 540.1844
565.0444 503.6597
669.1815 581.0812
671.4021 55624.76
S	93	93	384.94
I	RTime	0.5672345
I	BPI	750640.8
I	BPM	248.9604
I	TIC	1437787
Z	1	383.9284
50.90609 262.6465
53.06109 301.3175
53.72992 273.6895
53.82788 334.5023
54.09238 312.1166
55.33526 323.7589
57.91235 375.8199
58.99123 1877.961
61.22646 351.3672
67.02014 313.2177
67.89088 305.6571
68.99409 699.229
68.99565 6203.757
69.16544 293.2827
72.37157 321.903
73.28191 328.1877
75.59858 333.4581
75.84349 302.1775
77.1931 329.1624
78.33297 317.838
83.1324 355.6201
84.24464 351.5429
84.38291 307.8614
84.87612 376.9242
85.51414 316.5103
98.937 355.258
100.3686 336.7551
102.9816 621.9838
108.0898 338.0598
112.9858 107082.4
112.9977 463.5638
113.6494 360.7893
115.9815 429.2285
142.578 375.2464
144.1557 348.7104
147.7069 392.2326
148.4402 416.2866
152.9781 234876.8
152.9971 902.244
154.9737 162961.3
155.9205 368.0765
156.0033 398.515
161.9784 601.3856
170.9888 846.6532
172.9843 546.6671
180.9731 664.4639
187.1262 346.2837
190.6369 343.5454
193.0094 425.0479
193.9712 319.6426
194.9663 2491.803
195.025 21822.94
196.0284 505.5854
196.9623 2368.101
196.9679 53040.07
197.9711 570.6108
198.6626 307.3535
204.8974 582.6104
204.9653 637.2199
204.9704 701.8296
205.0391 371.6688
211.4949 395.0528
213.6346 398.1269
232.3235 417.2206
238.6099 408.1136
238.8585 608.0974
238.9564 677.5409
239.015 667.7486
248.8492 4640.718
248.8873 3153.836
248.9177 2088.75
248.9604 750640.8
249 3173.887
259.4073 377.8804
290.9485 14404.93
298.6726 366.6698
316.8743 2587.905
360.9601 384.1751
384.9355 4904.864
S	94	94	530.87
I	RTime	0.5724221
I	BPI	321061.9
I	BPM	394.8906
I	TIC	434608.3
Z	1	529.8586
51.73553 336.3809
52.37347 312.101
52.75053 317.713
53.99467 315.5282
54.26622 314.1158
55.91574 327.787
55.95159 336.1763
56.09362 298.8191
56.28954 311.47
56.86755 288.1236
56.95161 351.1784
57.58979 336.1711
58.84489 364.1859
60.60794 317.5196
60.9876 319.9391
63.91214 315.0903
65.50898 463.1093
68.33811 382.1026
68.99393 539.5947
76.94745 343.7064
79.92813 344.3807
84.71493 351.7279
89.4836 351.5705
91.59237 1237.927
92.14242 336.2051
110.1559 386.4291
112.9857 2825.733
116.6759 365.712
117.7009 337.9668
121.9672 334.7644
132.157 456.0464
146.9686 404.8653
152.9782 454.1381
179.5281 384.321
198.1648 385.129
205.2359 483.3815
206.9172 3269.388
220.7618 427.6373
248.9604 3909.806
274.1732 476.5453
288.5851 402.3314
300.904 74387.27
312.0037 449.6547
316.8746 601.7205
326.8658 1649.562
326.903 2042.851
328.5611 415.718
329.9553 370.4431
338.8665 416.8708
386.068 454.4344
394.8906 321061.9
472.522 373.8286
503.4432 669.8041
509.6288 466.7924
525.3583 526.4855
S	95	95	394.89
I	RTime	0.5775953
I	BPI	166351.7
I	BPM	300.904
I	TIC	339658.5
Z	1	393.8834
51.72161 274.8036
52.13464 290.4031
56.02622 285.6808
56.18301 293.8118
57.20317 247.7272
66.64168 286.6789
68.34984 324.1762
68.9957 660.2199
79.91973 337.7244
81.79372 309.6785
82.4275 297.5649
82.68644 271.1424
86.24222 313.6189
89.79482 302.2845
95.02118 319.7725
97.60993 332.6571
101.5269 270.5197
104.8872 291.9333
108.9607 374.3391
112.6258 349.8195
112.9308 304.706
112.9858 12257.53
117.4666 305.2494
131.7991 349.817
133.8804 310.3209
136.3887 289.8476
136.4284 312.0038
154.8644 287.5147
170.2087 313.1857
190.9285 527.4781
206.9173 15583.75
211.1162 382.4998
214.926 663.2914
236.482 349.919
240.9714 300.6427
242.6225 321.6622
248.8872 397.9828
248.9603 1356.651
258.8783 584.0893
258.9157 1379.366
261.5728 389.7167
270.8848 303.6178
282.9133 405.5766
286.3291 329.2436
288.7515 329.2969
300.904 166351.7
326.8657 776.793
326.9034 1165.008
353.5823 376.7731
381.4275 372.1823
394.8907 120980.2
S	96	96	666.84
I	RTime	0.5827828
I	BPI	107195.9
I	BPM	394.8906
I	TIC	162681.6
Z	1	665.8327
50.09442 349.402
50.71894 338.4395
50.75363 353.193
50.92852 330.7808
52.7764 367.5874
53.09927 364.298
55.87232 351.5917
56.51789 338.7448
58.4073 391.7039
58.63724 361.2716
59.54251 456.4828
60.65229 402.125
63.75716 445.2456
65.56574 397.9583
66.60238 477.5723
68.96061 365.1596
68.99407 487.2346
69.04136 375.7037
78.92625 430.3777
79.76658 378.8141
85.7022 423.7697
86.79904 380.7381
86.85455 530.6255
98.22204 419.0168
110.8947 509.536
112.9857 2929.778
113.9816 406.3709
120.5317 407.8101
123.7137 398.1342
125.2625 446.1795
126.4635 405.3265
129.3097 438.2391
131.6415 436.6616
141.2839 457.0567
186.8721 452.338
187.9282 465.4275
197.6002 448.6407
200.5753 477.908
206.9161 583.6922
208.2025 408.1577
248.9604 3085.279
300.904 11854.33
304.6263 626.481
326.8652 766.7244
326.903 1819.382
374.061 532.2377
378.9189 464.5596
394.8907 107195.9
434.1263 484.056
443.8394 479.0593
456.928 521.3457
530.8658 5416.75
551.7087 504.984
564.6263 553.5317
607.626 562.4823
636.6027 460.2738
667.0627 4318.872
681.9692 496.804
S	97	97	233.89
I	RTime	0.5879393
I	BPI	64495.67
I	BPM	139.9038
I	TIC	148044.4
56.06588 217.1026
60.42538 245.2188
61.8436 234.9876
62.09118 188.1568
62.91039 210.3313
64.84351 205.4314
65.29012 214.6001
65.67265 209.522
68.99574 356.0547
76.01567 225.2036
81.92509 224.8269
82.59701 235.7563
91.59069 450.324
99.14082 231.3219
99.94588 277.5026
107.0844 227.3068
112.9859 6108.435
117.1054 222.8419
132.4449 255.7097
135.2246 247.453
139.9038 64495.67
150.5378 238.6712
153.3332 233.7643
160.5992 274.1817
161.8759 254.6252
167.942 229.6458
169.6087 244.9597
171.4498 273.2686
176.9854 261.5515
188.1011 369.9181
189.8374 1214.433
189.9007 3292.973
197.0976 273.7165
199.9643 271.956
233.1548 1432.551
233.8904 57880.3
234.1582 4036.302
239.4004 292.8802
247.2921 268.6093
249.7015 265.3266
S	99	99	520.91
I	RTime	0.6036564
I	BPI	1057128
I	BPM	248.9604
I	TIC	1763072
Z	1	519.9027
51.13487 440.554
51.3018 323.6391
51.4486 315.9878
51.80952 403.0317
58.16451 401.4596
60.98685 327.0081
63.76758 363.7413
65.24439 419.4822
68.01561 399.0741
68.99396 788.4163
68.99558 6065.989
73.03466 417.5037
74.45513 439.2953
78.98885 401.637
80.01706 396.2738
81.24226 381.8684
82.03475 419.9755
83.44408 411.9768
85.3865 431.4965
88.78451 481.4026
101.9777 401.274
102.9045 428.1214
110.9836 2113.82
112.9858 83579.27
152.9781 215912.3
154.5529 504.165
154.9738 132298.2
155.8434 466.0446
161.2883 453.5734
161.9783 419.1133
177.7171 487.9211
195.0251 18992.79
196.968 47755
204.8971 508.1189
204.9651 644.5343
204.9703 1806.51
221.7006 425.7346
222.8878 649.167
225.1308 451.497
239.015 1030.365
248.8492 1577.048
248.8554 659.0183
248.8871 888.6949
248.9604 1057128
255.4304 554.6885
276.2412 474.4333
283.2853 488.6997
290.9486 9845.404
316.8744 5184.014
319.8576 475.8179
332.937 3600.769
368.3514 511.9122
384.9355 98272.63
394.8901 543.778
426.9234 13097.79
441.5244 594.7314
503.5873 503.9137
520.9103 2969.4
547.88 492.3939
S	100	100	316.87
I	RTime	0.6088296
I	BPI	73929.13
I	BPM	222.8878
I	TIC	187435.7
52.29669 219.9015
54.00457 263.4059
54.39988 229.9562
55.59412 214.6418
56.12644 237.4508
56.29623 247.2641
57.38147 248.4191
57.82088 251.8465
59.48501 265.5558
62.53237 246.4474
62.78351 340.2196
67.56551 271.4486
67.78593 246.8536
68.32706 337.7641
68.99566 1560.866
73.54341 219.1453
81.80445 241.511
83.58296 254.0358
84.99102 256.934
89.13359 254.9442
90.35171 266.6376
100.2801 286.0492
102.6116 301.9662
112.9858 21121.58
114.9489 300.9998
114.99 1096.639
117.1568 275.5508
126.4641 287.7382
127.1706 305.6549
128.8143 285.0877
128.9012 2184.245
131.1152 314.2282
131.9557 266.6696
149.3131 295.6779
152.9781 2696.57
154.9738 1824.016
170.0208 252.5706
171.5441 264.3748
180.8997 403.458
180.9731 1173.898
187.1788 286.7379
192.0099 296.9324
196.968 553.328
200.0592 275.9949
222.8878 73929.13
222.9613 641.8137
248.9605 7989.55
249.9648 315.992
271.2278 1097.738
272.4415 283.4109
283.7167 288.7722
316.7397 1054.563
316.8745 55154.61
316.9482 3234.875
S	101	101	328.1
I	RTime	0.6140048
I	BPI	437048.9
I	BPM	112.9858
I	TIC	513521.1
Z	1	327.092
52.17001 230.2069
52.46922 260.9582
53.25239 322.2837
53.46397 262.0774
53.63461 241.5135
54.05619 218.4878
59.27775 254.4795
59.72296 269.8924
61.00713 285.8139
61.28497 248.4338
62.08477 252.1495
66.02142 238.9989
66.35727 254.7298
68.99567 23642.54
70.8056 251.2374
73.19758 299.7446
73.28841 310.3736
77.70956 309.5896
78.66447 344.0605
85.35476 278.0175
86.94194 270.7688
88.61059 320.6714
89.56232 319.3518
95.04506 289.1077
98.13138 273.3276
101.5392 319.7494
105.9087 349.4149
112.9541 433.5551
112.9738 2707.559
112.9858 437048.9
112.9969 1772.268
113.0185 306.5489
114.4129 299.8271
121.8331 310.81
128.5182 330.0706
144.6124 320.8412
163.1529 340.6327
169.993 344.2602
172.248 303.7946
179.36 313.4851
188.3635 320.0295
226.9785 16548.69
230.4156 315.4777
233.8802 1881.527
248.6406 316.8517
264.4763 353.2083
282.9135 466.3426
283.9166 1447.354
299.2514 339.8637
327.8676 666.7651
S	102	102	562.32
I	RTime	0.6191943
I	BPI	77863.21
I	BPM	502.2942
I	TIC	150535.7
Z	1	561.3085
50.22863 313.4812
51.41115 310.5615
51.93355 268.1212
52.09769 309.4186
52.68255 362.0094
54.58001 341.5275
57.28934 334.3614
57.51397 309.7564
62.32779 324.6803
63.51772 289.2614
65.76886 320.7545
67.23473 320.0653
74.10725 345.878
80.13951 406.3122
80.19612 370.8142
90.20319 361.9434
90.82368 385.779
96.45838 402.4691
96.586 381.4792
109.549 378.8299
109.6199 410.4823
115.45 396.5814
123.2429 379.8239
132.3456 358.3785
148.7041 379.269
175.2202 380.1221
176.1014 408.2562
200.2868 393.525
203.4723 388.6187
224.0695 3253.921
236.4903 452.8416
242.0799 491.3768
252.3843 461.6581
277.2173 41433.71
285.5984 375.5706
302.6777 423.6278
310.541 417.7335
323.3185 413.7658
331.9072 395.1252
351.9042 386.5709
396.7931 410.0124
450.9012 501.8254
464.4018 485.3529
502.2942 77863.21
503.6089 584.531
504.2113 571.8723
562.3171 1367.118
S	103	103	586.32
I	RTime	0.6243845
I	BPI	11855.76
I	BPM	526.2941
I	TIC	42042.54
Z	1	585.3087
51.56361 360.3304
56.77195 331.5688
58.42822 362.5884
59.81502 304.8257
67.18556 316.8141
67.99833 343.0725
68.81443 334.1409
74.87219 371.743
77.07599 448.487
80.19067 333.5841
91.59081 797.7715
92.22766 364.0717
96.11565 408.3154
98.4163 397.1082
101.7726 357.0496
112.9858 680.3788
114.9091 367.1073
125.2582 407.6658
133.933 443.2212
137.5658 388.4319
138.8735 340.7687
142.905 439.4315
149.5353 370.007
153.7668 379.7602
154.9739 641.0739
155.0959 474.4937
176.7679 407.1558
181.5694 411.2626
199.4018 418.3806
202.8619 387.463
214.1577 421.5167
217.177 396.9864
224.0697 420.491
226.2339 543.4814
230.1659 466.4343
248.9604 2588.957
277.0993 569.4622
280.9654 417.0481
294.8894 406.6268
301.2174 6860.705
308.759 388.5837
317.0667 423.2935
382.5836 457.6818
397.7513 406.5109
445.0479 418.6521
526.2941 11855.76
539.3613 538.8226
570.6024 602.7433
593.3614 533.345
S	105	105	226.98
I	RTime	0.6358429
I	BPI	8727079
I	BPM	112.9857
I	TIC	1.017136e+007
Z	1	225.9716
50.236 388.0522
51.4176 410.5386
51.45744 387.8431
51.77176 365.5583
54.41245 365.4751
57.03426 8716.03
57.78338 385.1405
59.04993 4272.582
59.84483 426.6958
61.20068 530.0817
64.31847 408.8296
68.75392 421.5253
68.98042 876.6466
68.98367 493.0054
68.99561 938131.8
69.0071 475.024
69.01041 529.6911
69.01131 719.3659
77.9376 519.9586
79.42525 431.2108
80.32442 424.5465
83.01917 458.0728
84.99055 513.1094
91.5922 692.1327
102.0543 632.8782
103.0404 960.4418
112.8764 985.8309
112.89 3726.91
112.9517 1859.488
112.9539 12822.43
112.9609 5658.125
112.9688 12438.41
112.9857 8727079
113.0095 4032.708
113.0118 2742.273
113.0164 6292.952
113.0187 7441.084
113.0208 1034.693
113.0802 1475.572
113.0824 2472.171
113.0974 893.8059
202.0931 511.1447
226.8014 7546.864
226.9785 4061.477
227.1292 666.575
S	106	106	248.96
I	RTime	0.6409996
I	BPI	3587422
I	BPM	154.9737
I	TIC	8390492
Z	1	247.9534
51.89145 332.0846
54.15945 397.9578
55.004 400.64
56.54776 368.2323
56.62399 382.5513
56.99552 870.4469
57.03428 711.5772
58.99118 43228.55
59.04997 414.5386
60.98539 1206.304
60.98685 16680.65
61.40706 402.2566
62.45036 363.7265
62.98851 428.1644
63.94384 473.7832
65.36161 455.9971
68.36237 376.3289
68.99563 160966.7
72.25714 388.7299
72.25836 536.4315
74.06145 395.7832
85.39339 400.1527
90.90856 424.5015
91.34454 428.9031
91.48761 465.1402
91.5906 1955.037
99.04301 473.547
101.0386 5864.819
102.9816 4300.269
107.8398 453.4517
108.9882 2449.688
110.984 23624.79
112.8899 492.0347
112.9544 2636.818
112.9621 898.9429
112.9684 3184.333
112.9748 10441.44
112.9857 2533695
112.9979 12094.18
113.0181 2282.073
113.0809 460.8721
113.3949 476.4542
148.9066 720.7421
152.9781 800897.4
152.9972 3602.835
154.82 853.116
154.8624 897.6006
154.9234 3006.258
154.9356 799.0663
154.9458 4013.944
154.9737 3587422
154.9934 14640.82
155.0259 2795.686
155.1262 599.116
161.9783 17167.98
172.9842 4703.491
175.9943 695.0249
180.9731 5069.932
195.025 115702.2
196.0284 2900.296
196.9679 259563.1
197.9713 2977.709
198.9719 1829.722
204.8971 7244.447
204.9701 832.4165
207.8615 517.9654
218.9357 832.1364
239.0149 11051.52
248.8493 2390.637
248.8868 575.2383
248.9603 403625.7
248.9733 16398.05
249.1496 2787.658
262.0016 446.9542
S	107	107	512.3
I	RTime	0.646187
I	BPI	320623.3
I	BPM	452.2785
I	TIC	505317.9
Z	1	511.2926
51.10003 297.1748
51.96269 314.0414
52.12715 310.2999
52.38965 295.0253
52.50162 299.3091
54.38428 264.6382
55.76409 308.7599
58.99783 350.6959
62.28266 323.0861
63.14691 308.6981
63.42033 323.5826
63.46491 338.3064
74.24426 355.4461
81.39557 376.1382
85.15343 372.1164
86.34779 347.5448
91.75298 382.4196
92.30058 372.8594
92.71311 331.1022
93.32692 351.4569
95.41051 374.3989
106.8332 369.3698
111.1077 354.1682
111.8893 389.6708
112.9858 2520.817
118.0141 370.4336
133.4457 396.9408
152.996 748.887
156.6421 446.38
164.8536 381.6845
168.0431 502.0574
224.0694 10982.18
227.2017 121066.3
227.2375 473.4456
242.08 1707.756
246.4013 458.5081
292.8826 411.3153
381.206 793.3772
403.3158 419.2472
420.9458 451.135
451.5266 369.908
452.1859 1648.802
452.2785 320623.3
503.2611 539.4367
512.2994 10350.57
534.8447 462.7112
S	108	108	288.9
I	RTime	0.6513601
I	BPI	221108
I	BPM	288.9003
I	TIC	446053.6
Z	1	287.8927
50.44659 238.0935
50.73421 260.389
52.71981 246.6641
53.86976 211.0965
55.49789 217.3805
55.9737 259.7332
58.01869 236.5097
59.54078 263.3349
60.02954 231.5854
60.07942 218.3931
62.59431 217.5691
63.81155 223.2628
68.99557 620.704
69.97546 270.2969
72.71793 297.2124
73.126 287.3798
74.8775 324.562
77.04657 292.2325
77.86058 264.8882
78.97569 313.2461
81.77876 269.3871
82.75243 242.9127
86.80474 268.4942
92.91906 315.0345
95.51266 329.8628
97.41245 317.6753
100.9272 2968.221
105.5013 284.394
107.469 300.0263
107.7481 300.2845
112.9858 16452.52
116.2689 265.455
117.145 288.1971
150.7883 345.6555
150.9237 1645.823
153.896 300.7667
158.0645 306.769
161.2081 275.7657
166.1814 262.0958
168.0144 274.9722
169.6742 312.4492
171.0688 323.518
175.4012 326.9438
176.9231 391.1701
194.9136 169657.7
202.9193 315.1978
219.6947 395.1799
220.4308 297.8863
241.1291 375.7714
243.1962 664.7847
244.9008 310.3324
244.9104 10684.13
288.9003 221108
298.7719 339.4102
S	109	109	656.89
I	RTime	0.6565522
I	BPI	93096
I	BPM	248.9604
I	TIC	172884.3
50.1214 344.1937
51.70441 322.2869
51.88691 327.0879
57.92878 367.787
58.6382 347.1727
61.3172 419.7754
62.06771 428.2244
66.20794 439.0644
66.73008 428.7542
71.03766 416.8965
72.42085 412.4246
73.29541 464.9169
76.59997 388.3003
83.00405 368.3214
84.37302 375.7973
85.99817 377.4512
88.73413 387.4914
91.59068 551.8796
101.6746 473.7953
110.4636 412.3647
112.9858 10093.41
139 426.6252
150.4559 490.0909
152.9781 8213.657
154.9737 3554.269
166.9989 460.8432
196.9678 1959.886
208.3387 399.8438
208.6398 516.2888
244.8687 502.9923
246.3166 436.8673
248.9604 93096
255.3147 468.6385
290.9487 537.7406
316.8734 439.5072
349.5867 518.9631
378.2848 447.8979
384.9355 23649.61
400.6414 519.0154
407.913 455.0632
426.9237 1924.941
433.8647 447.3218
493.2618 477.4393
501.1542 438.1837
504.5612 469.8067
507.1656 454.4711
512.4413 522.7567
520.9105 9340.294
523.3485 466.321
543.6464 460.3087
563.8767 505.0193
627.32 495.7994
S	111	111	314.08
I	RTime	0.6679065
I	BPI	1631721
I	BPM	112.9857
I	TIC	1863096
Z	1	313.0763
50.48159 269.0341
51.10445 269.5542
51.83186 271.3764
51.90676 272.8665
52.40062 244.278
57.03428 516.0317
57.57537 312.8567
58.22592 298.0482
59.05 636.9232
64.0645 300.4495
64.30167 304.035
65.03799 289.2207
68.99565 87891.88
71.17701 316.3343
84.17076 432.5691
89.06927 316.4112
89.6205 338.9625
91.68006 357.1044
92.73174 312.3203
93.231 335.745
98.85091 392.294
112.8902 577.7802
112.9539 1984.729
112.9692 2891.947
112.9857 1631721
113.0166 919.2897
113.0187 639.107
120.5974 380.1434
145.5897 377.1631
160.116 365.5102
172.2617 414.7525
182.3851 361.583
200.029 447.0916
219.5587 410.493
226.9785 57668.79
271.1206 393.4137
313.7365 826.5508
337.239 440.4304
S	112	112	210.88
I	RTime	0.6730632
I	BPI	298502.8
I	BPM	210.8841
I	TIC	722795.5
58.59641 240.8929
59.00338 247.4235
59.0041 209.3319
59.81951 222.8905
63.37615 209.9527
64.03272 225.7497
65.06201 243.5082
68.36749 259.8214
68.99567 8049.83
69.15318 280.0788
72.68672 243.9188
74.21568 213.6699
76.02917 236.3599
76.93233 265.9192
97.00292 239.7592
98.90714 374.1964
103.9659 267.8023
109.6855 267.9401
112.9858 119611.6
114.8409 304.2986
116.8793 287.2395
116.8975 211034.2
119.7101 267.4629
121.0295 313.0887
121.99 299.96
122.6785 245.4658
123.062 253.6324
124.9888 280.2977
125.9744 240.608
129.668 266.1458
130.6147 255.7671
141.5561 244.909
158.3188 242.2617
161.8624 253.3357
165.0193 1103.781
165.067 454.8943
166.8942 59433.49
166.9926 534.6255
167.1079 461.8856
169.5023 260.8363
179.8549 338.7297
210.8841 298502.8
211.0975 655.1493
211.1338 628.5777
S	113	113	212.88
I	RTime	0.6782175
I	BPI	228184.6
I	BPM	212.8818
I	TIC	531949.2
50.23888 218.7642
53.38255 210.701
55.81101 220.3832
55.97914 245.4718
65.88219 220.8687
66.6735 221.9137
68.15098 213.0474
68.99567 6620.452
71.46022 210.2403
77.02176 226.669
80.88014 237.1199
85.45233 247.25
89.58441 258.9084
93.11641 241.3033
96.47764 220.069
100.9813 273.8688
101.9646 286.4919
112.9858 98096.88
114.9058 243.8084
116.8976 1009.713
117.3538 282.4777
118.8955 79836.47
118.9243 1448.942
118.9928 318.9129
124.5438 252.8141
134.0083 266.4932
144.0186 240.4592
158.613 249.6512
161.2233 232.816
161.8966 258.3892
167.0634 231.9783
168.8922 28327.9
168.9894 67793.12
169.1236 335.4557
176.6773 275.7739
197.1636 266.6524
202.2016 262.825
203.8819 256.0211
212.835 325.0413
212.8818 228184.6
212.9106 2421.771
212.9793 1700.675
213.0154 283.7242
213.0771 555.4573
213.1132 1151.234
216.2939 280.594
225.4807 303.17
S	114	114	612.33
I	RTime	0.68343
I	BPI	102689.4
I	BPM	552.3099
I	TIC	208439
Z	1	611.3239
50.42516 321.674
52.37774 374.2953
52.44741 327.3353
54.96 317.5404
55.6262 375.6697
56.83268 335.0718
59.0987 342.549
59.12887 395.6782
71.49537 351.1048
73.01546 444.1354
82.31924 391.1077
84.11246 359.7403
84.31591 384.1057
86.15215 458.4227
91.61525 412.8482
92.26049 376.6063
92.97764 428.4249
94.84712 364.801
97.89922 392.1052
129.8992 456.7131
132.9137 438.5008
135.1112 441.8254
138.8506 416.3912
142.7745 378.4771
149.1903 465.593
153.795 438.766
173.6104 447.9517
176.0265 427.5858
182.9269 508.827
189.5882 420.3706
191.0139 425.1439
213.7733 478.1516
222.3283 400.3714
224.0693 7605.455
227.5641 415.6143
229.1962 1661.335
230.5393 426.6635
242.0798 1822.396
270.0038 457.8971
275.5323 407.7756
275.6054 434.9741
283.2432 13568.91
305.6165 400.3396
327.233 47350.77
336.5796 472.977
408.6271 442.7725
422.7144 406.1581
439.3645 503.1447
477.3339 601.6338
552.3099 102689.4
612.3316 2429.703
S	115	115	699.43
I	RTime	0.6886347
I	BPI	78804.09
I	BPM	699.4337
I	TIC	138160.4
Z	1	698.4259
53.15187 397.6951
54.61301 366.5897
58.06642 423.1409
58.17426 413.1697
60.29214 493.2041
60.99498 459.2708
64.53802 468.7772
67.54329 356.3223
67.72952 429.3134
67.75311 394.8311
68.93562 394.9726
69.95296 432.2465
71.89385 417.1508
75.94531 383.3719
78.30376 444.2463
82.23393 395.9685
83.98014 398.8663
87.40757 465.425
87.98323 429.6094
92.25517 475.9097
96.60993 392.508
98.93987 399.1935
103.1608 439.8319
104.7159 444.874
112.9858 3519.129
116.617 397.3824
118.5877 397.8675
121.252 455.7517
125.0974 3648.318
138.4383 414.1604
138.5501 429.9032
152.0227 517.1372
162.0508 418.0721
174.1354 445.2422
177.4548 415.5864
178.7224 437.3207
182.419 524.7335
193.1027 426.6203
198.832 415.1948
198.8613 422.8758
207.259 459.2887
216.0052 440.0041
250.1521 434.3413
256.6903 469.0313
263.9599 416.5356
273.1711 10277.6
274.3356 593.697
282.1245 559.6114
333.3272 483.7407
347.0633 431.546
347.3381 469.5249
364.0158 471.1906
387.548 502.5013
425.255 2756.115
467.488 500.2487
484.277 488.4764
505.4674 556.879
529.3384 6433.181
547.8507 567.9351
550.5815 500.1103
569.127 511.5382
608.745 474.5052
699.4337 78804.09
719.8666 490.5677
S	117	117	384.94
I	RTime	0.6999036
I	BPI	641220.5
I	BPM	248.9604
I	TIC	1158122
Z	1	383.9282
50.47257 283.7363
50.5378 266.4515
51.78614 263.7652
52.3273 297.6185
54.39588 285.0567
54.75473 281.8908
55.22978 295.5642
57.11286 301.5614
58.95609 331.4671
58.99123 685.6911
60.33581 301.916
60.98684 522.6117
61.52355 316.8271
65.49002 373.2613
67.46442 357.274
68.45016 444.4747
68.99398 437.2054
68.99572 5111.781
79.36482 324.4804
80.10553 333.2246
82.05032 344.9096
83.32683 350.2286
84.70818 330.6493
85.28293 385.933
88.85016 314.7359
91.59255 745.9505
92.63376 441.4398
96.46104 333.923
100.8147 341.258
102.9816 592.5828
109.7073 414.7504
110.9836 680.0515
111.5121 432.7683
112.9858 87849.46
114.8151 427.5905
123.1965 368.6558
126.7066 381.7073
128.1002 402.9425
138.0939 388.2917
140.8018 460.2574
152.9781 173556.3
154.9738 121072.3
161.9784 882.3396
167.4712 378.7649
172.4254 420.8336
182.7098 393.9045
193.1364 414.0883
194.9663 836.0646
195.0251 18330.19
196.968 42311.76
202.2016 359.322
204.964 1179.953
204.9704 608.1732
206.743 350.2058
211.9294 416.6823
212.081 377.7304
224.5981 380.5995
238.9566 479.1188
239.0152 846.562
248.8863 345.0514
248.9209 2024.716
248.9604 641220.5
287.507 393.97
290.9485 10147.29
294.5713 372.9701
319.895 413.6873
380.516 378.1869
384.9356 3698.683
388.2471 376.1128
S	118	118	394.89
I	RTime	0.7050791
I	BPI	22869.49
I	BPM	300.904
I	TIC	78445.7
Z	1	393.8827
51.26786 240.4258
52.86049 264.3618
52.96299 260.1518
53.69511 312.8348
54.87814 246.4609
56.79736 293.0042
60.22251 294.1511
60.68085 277.7493
60.93219 280.1126
66.77905 307.0475
68.96577 342.4637
68.99567 269.9293
69.15422 291.058
74.226 356.935
75.61065 290.2562
77.84889 315.6766
79.79958 325.9597
88.87988 319.908
91.5905 889.5297
93.3353 292.7836
94.47782 285.4881
98.92509 273.5356
105.7738 283.7799
107.2412 328.3725
108.2555 315.447
112.8517 317.9114
112.9858 7847.111
115.8967 381.0747
123.0375 306.8979
130.3896 312.4526
130.698 304.8245
133.5384 314.9051
134.5461 285.1773
134.6643 298.3266
142.7119 311.9524
151.5231 345.5573
171.0571 304.9202
180.9727 469.3524
190.9285 1317.845
201.3105 306.7633
203.1679 314.9768
206.9171 1589.249
208.5249 308.772
214.9259 360.2339
229.4629 340.6433
231.0132 301.9169
231.5504 306.705
232.9224 335.9784
254.9841 334.1793
258.9162 1244.833
274.9315 317.8195
281.3283 365.0146
282.913 553.1807
300.904 22869.49
305.3376 357.6929
326.9034 1152.308
327.1029 326.2015
327.3566 316.8963
329.9544 316.453
342.3855 318.4897
344.9863 328.9487
348.1274 350.7486
351.7945 330.0748
357.1795 314.4214
393.6936 356.9265
394.8906 18834.56
S	119	119	538.32
I	RTime	0.7102667
I	BPI	292454.3
I	BPM	478.294
I	TIC	493148.3
Z	1	537.3083
50.27416 305.6711
50.95013 400.3379
54.16047 335.5387
54.35718 314.8582
56.16308 350.8854
58.67879 301.5747
61.30794 353.6538
63.79681 313.1179
71.85516 363.6022
72.35753 341.7928
76.80409 372.5021
78.69691 410.5275
78.95905 440.2607
79.69671 361.1982
79.80307 349.4572
80.25575 357.2289
82.10921 336.7308
83.26347 417.9413
91.59084 860.191
96.29562 348.1943
97.3103 358.6822
100.0473 381.9254
100.2921 425.4123
101.5866 379.7644
109.6822 482.7881
112.9857 949.4283
113.3987 384.368
115.1527 411.1181
120.815 433.2825
130.417 395.5773
141.3905 392.159
152.9958 768.0608
153.0899 400.6065
167.8714 386.1597
182.3605 401.2086
183.9502 388.4897
184.9355 423.5945
189.3191 386.0722
202.9175 378.963
203.955 433.7991
214.5619 365.8258
220.229 412.3044
224.0694 10387.66
242.0801 3726.203
247.6931 389.9495
251.2716 388.0171
253.1749 491.0618
253.2173 130325.7
260.5716 414.6578
270.2083 397.4033
280.2932 448.1001
291.2462 394.3489
348.6743 394.6703
349.3986 497.4968
359.9916 451.2213
366.1398 464.2471
366.5074 412.9774
371.5332 431.7503
371.7451 429.3221
377.1629 520.413
419.252 432.7137
423.1343 488.3498
466.1198 391.7066
478.294 292454.3
479.2414 1832.878
538.3149 11283.69
S	120	120	271.02
I	RTime	0.7154375
I	BPI	322764.2
I	BPM	112.9858
I	TIC	374315.2
Z	1	270.0087
50.05618 223.313
55.43752 243.4003
57.03328 242.2306
57.48835 239.736
57.59194 230.292
58.31591 226.5787
67.62077 254.7897
68.99566 15659.39
69.47726 269.2055
69.52823 269.0459
72.78206 236.8544
74.9811 263.7844
75.04298 265.252
81.0921 288.5371
82.14988 257.7073
84.34419 227.8192
85.51848 265.2774
93.18488 251.5976
93.7222 289.8487
107.4782 261.4439
110.3374 278.4586
112.973 1507.546
112.9858 322764.2
113.0016 444.902
113.7977 286.963
117.1026 290.0301
120.8426 263.3126
132.3253 289.7172
151.7634 300.0792
153.5636 265.9054
168.8161 288.0337
169.3192 309.0404
177.4537 281.309
181.0082 2221.365
214.9979 287.7798
221.2363 283.7376
226.9785 9864.944
247.3652 287.4019
271.1919 421.3038
271.2281 1577.1
272.8685 294.4898
S	121	121	488.24
I	RTime	0.7206255
I	BPI	250659.8
I	BPM	112.9858
I	TIC	292650.6
Z	1	487.2309
50.30215 278.3571
50.471 288.2948
50.66543 302.2721
51.61567 274.2613
51.94955 303.8501
53.3076 306.2378
58.16049 366.5454
59.13971 338.9833
59.38245 297.8759
60.34604 296.6526
60.65058 318.7464
61.98038 330.0546
66.76167 351.9633
68.9957 22352.37
69.09092 322.6788
69.25503 373.8855
70.93633 325.9926
72.34956 342.1981
76.23571 369.2261
78.52142 326.7217
79.48516 327.9621
85.35943 297.3639
85.40206 348.739
87.61509 320.3603
90.75903 325.0766
91.59101 694.0216
93.97303 366.4808
94.47038 384.1522
95.07 376.9455
112.9858 250659.8
112.9977 1499.122
127.8029 329.7944
127.9479 355.4488
138.594 456.1497
147.4536 353.7969
148.1573 351.8535
152.2372 350.6461
195.5509 416.9393
270.6666 444.0914
270.8158 422.1868
287.3835 402.9443
355.0644 351.1492
S	123	123	520.91
I	RTime	0.7317298
I	BPI	64821.32
I	BPM	248.9603
I	TIC	121685.5
Z	1	519.9027
51.02135 331.5602
53.80599 330.9705
56.14468 368.843
62.84264 290.9941
65.21465 314.3317
72.22185 351.6541
74.69076 401.8478
74.76157 343.9896
74.96798 318.4011
79.64766 319.0167
83.10506 363.831
92.43387 323.5139
96.9908 418.2448
100.188 385.4181
106.761 348.4339
107.1971 409.4975
112.9858 8138.168
113.4549 401.3974
119.4165 363.8355
124.2329 392.3285
134.1368 378.1561
135.1816 363.2173
138.0565 341.4918
151.4448 376.3827
152.8917 405.7549
152.9781 13065.92
154.9738 8117.225
175.4184 368.8944
188.6059 333.7906
195.025 573.3055
196.9678 2747.602
197.742 351.0246
201.5838 405.2667
213.2303 407.3785
230.3226 370.4312
248.9603 64821.32
269.9535 394.7028
274.2268 448.2049
288.7491 408.1432
338.5695 382.5621
384.9354 5612.389
385.6268 382.7689
426.9241 723.2977
S	124	124	524.28
I	RTime	0.7369198
I	BPI	10536.58
I	BPM	524.2783
I	TIC	47766.22
Z	1	523.2714
50.17118 272.4532
51.72567 269.6063
56.69211 304.162
61.06365 350.5448
61.62639 303.1371
64.28225 285.0239
66.48751 320.3182
68.08723 310.3528
68.39117 318.5572
73.11889 427.274
75.1017 378.451
82.55125 380.343
85.63204 296.7418
85.66215 318.5318
85.68726 356.8219
86.92231 326.5695
91.59053 976.5764
100.8148 329.1412
112.9858 6907.436
118.7149 388.5047
159.4657 362.9429
164.0005 412.4631
196.038 2050.338
199.1396 344.9401
204.0414 364.6608
214.0487 518.619
238.4861 368.1595
240.6175 368.6291
244.7491 376.5522
262.1622 401.547
283.2431 2240.007
296.4823 373.2802
303.918 382.7885
305.9296 383.116
327.2331 8324.203
334.8723 421.1371
352.3932 452.8408
400.133 409.7034
428.9872 396.8596
524.2783 10536.58
539.1467 414.472
S	125	125	588.33
I	RTime	0.7421239
I	BPI	386354.5
I	BPM	528.3097
I	TIC	690540.4
Z	1	587.3235
50.02855 360.6952
50.61823 362.9933
52.12685 343.3869
55.85415 398.8108
56.02167 334.4239
58.59361 336.5162
62.64791 380.8713
65.82098 327.3797
69.95726 358.3453
70.05872 347.7958
72.09105 374.4331
74.62221 417.5354
80.22182 371.8641
82.70444 400.7235
84.02348 420.7052
85.2633 387.6997
85.29403 452.1236
85.4165 454.0329
85.95829 398.8602
87.90105 418.6725
96.18398 479.5609
101.2801 411.5153
103.4087 452.1332
103.4183 474.0421
104.7926 428.9405
112.9857 607.4197
116.5925 443.9392
127.5016 513.6268
129.3833 423.9701
133.9385 424.6351
147.234 422.8177
152.8064 442.7331
152.9958 1064.382
165.9023 447.9752
168.043 2097.626
192.875 411.0699
204.3127 396.0171
205.1961 909.3436
224.0694 18835.83
227.5681 466.0406
242.08 7037.25
259.2432 8069.165
270.7715 444.1934
271.694 522.4313
282.5472 439.8843
303.233 206484.2
335.8703 454.8492
439.225 596.9273
500.0121 567.4439
528.3096 386354.5
529.2571 810.709
529.3483 559.92
539.9902 484.0855
549.3104 513.9166
554.7884 529.761
588.3312 10043.71
S	126	126	534.28
I	RTime	0.7473137
I	BPI	27888.15
I	BPM	534.2838
I	TIC	77115.85
Z	1	533.2771
51.65665 279.4875
52.76372 322.6013
53.01721 275.4933
55.4209 316.3521
59.04831 354.2031
60.4709 453.3051
62.8053 335.8767
63.0235 350.0064
63.16694 340.351
63.89627 296.4744
65.51631 333.0869
66.07858 320.4698
69.63565 321.9902
70.09766 356.2585
74.48223 327.3221
74.62769 356.5758
78.38382 398.9782
79.83227 377.4515
81.70784 328.4126
82.05121 341.2128
92.19487 382.0575
93.74897 372.6235
95.10188 401.3642
99.10941 343.1853
99.55709 526.3925
100.977 363.2867
110.2016 339.5296
112.9858 1527.025
113.1061 349.8621
116.7249 385.3582
118.2586 446.4289
118.8383 335.0704
119.8503 328.14
134.8449 336.4373
144.577 347.041
148.215 336.0238
150.7559 434.8366
156.5161 373.5815
163.3467 455.3736
182.3324 396.8572
192.3552 349.9008
230.2267 387.5088
254.0432 823.3224
255.3959 425.6385
279.2329 21318.81
301.2008 401.9226
302.5827 382.078
308.4212 440.3156
327.6225 389.4051
344.772 389.4975
351.5335 402.5541
355.5087 396.3019
372.3598 390.1919
383.2504 361.2563
413.9006 413.6425
432.3877 401.131
477.6682 451.0013
502.2578 1481.427
505.015 430.6669
527.709 411.894
534.2839 27888.15
S	127	127	285.03
I	RTime	0.7524869
I	BPI	165341.1
I	BPM	112.9858
I	TIC	200821.4
Z	1	284.0242
50.23668 226.2784
51.53501 240.5352
53.94252 211.1158
54.67889 205.4639
55.88499 230.4897
57.02675 223.0591
57.07274 194.4022
59.24738 223.5871
59.37576 210.4571
62.43176 253.1448
63.43736 219.5348
63.45511 217.5506
63.50293 242.1388
67.18208 268.1868
68.33496 205.8971
68.99464 308.5302
68.99569 10090.42
76.56742 285.4871
77.07422 252.972
77.87952 268.1805
79.48831 298.0572
83.01338 251.9575
87.35284 273.0542
87.50085 278.5481
91.59084 585.7404
100.9438 282.0193
106.5875 278.1161
107.0528 294.9539
109.0299 256.1163
109.0831 268.3215
109.6155 279.0064
109.619 277.5062
112.9456 279.0306
112.9858 165341.1
117.2874 254.4839
119.7981 240.2088
124.4461 264.4785
129.0454 263.3859
133.7202 283.6524
139.303 254.504
141.1646 245.9291
143.4762 289.3816
159.1115 332.4818
159.7482 262.2966
171.0675 415.0479
178.5912 326.408
180.7501 266.544
181.0607 290.5397
200.2579 254.3453
202.1497 284.8301
203.8576 300.5713
213.5171 322.0463
215.7465 249.9594
219.0076 2035.262
220.6756 262.5308
222.6124 274.6626
224.7853 274.1245
226.9787 4072.449
228.5974 282.739
241.1408 280.5194
265.3313 262.7342
285.2069 636.1875
293.9993 288.2042
S	129	129	248.96
I	RTime	0.7677185
I	BPI	4618746
I	BPM	154.9737
I	TIC	1.085413e+007
Z	1	247.9532
50.72658 443.9751
51.38495 340.382
52.32641 457.6779
54.05385 352.9508
54.9124 317.3055
55.34446 371.9766
55.46798 389.9265
55.63334 406.5504
56.11678 336.6814
56.25833 404.6054
56.64637 447.8536
56.99555 1089.911
57.00644 347.8274
57.03432 1027.935
57.08965 341.0294
57.47886 360.1655
58.97295 375.8466
58.99118 60809.64
59.04996 938.1393
60.48105 359.8845
60.98539 1131.559
60.98684 21334.6
64.32621 480.1493
66.05724 391.3109
68.99563 236863.3
72.13945 389.0858
75.32072 400.7591
75.9381 411.4539
77.02635 438.6043
80.04044 534.4963
84.99078 516.2609
90.20243 406.0219
101.0386 9506.225
102.9816 6824.154
103.0742 477.289
108.9882 2355.29
110.984 30068.04
112.8899 843.493
112.954 4528.025
112.9609 795.0978
112.9857 3396349
113.0097 752.0596
113.0166 3085.791
113.0808 652.1982
113.0965 522.6874
135.9749 1116.822
152.9781 1001488
153.0268 628.5696
153.03 705.3312
154.8198 1472.75
154.8622 675.1044
154.9227 5295.578
154.9339 968.4969
154.9737 4618746
155.0123 1292.559
155.0233 3218.84
155.1265 670.178
161.9783 18541.23
170.9886 1014.827
172.984 4552.325
180.9731 5540.419
189.7423 587.164
193.0096 676.4499
195.0249 150365.2
196.0284 5333.588
196.9678 316997.8
197.9715 3965.018
198.9721 2165.822
204.8974 2184.456
204.9703 815.9709
239.0147 9295.438
244.2302 540.84
248.9602 475866.3
248.9733 13016.64
249.1496 1190.72
S	130	130	226.98
I	RTime	0.7728771
I	BPI	8282276
I	BPM	112.9857
I	TIC	9620440
Z	1	225.9713
50.78008 376.0542
51.8549 364.2695
57.03428 9538.041
59.04997 3150.197
59.68451 367.0133
60.43523 347.3185
60.85986 389.6819
62.09435 366.8931
63.86465 413.7498
66.4405 495.4688
68.18961 400.236
68.9805 1131.98
68.98968 3016.148
68.99562 846080.9
69.00108 3731.534
69.00648 495.6234
69.01114 716.6218
69.67415 409.6167
70.23167 416.3303
82.74126 441.6519
91.59223 1814.78
103.8449 545.6114
112.4048 819.9142
112.8195 1613.258
112.8911 2555.327
112.9173 1032.193
112.9521 1158.635
112.9541 11083.59
112.9619 4414.24
112.9732 23572.15
112.9857 8282276
113.0087 4521.534
113.0119 2202.442
113.0153 589.2851
113.0162 3841.473
113.0184 8240.44
113.0531 801.0293
113.0551 878.13
113.0814 3898.642
113.1511 2478.01
113.5711 753.8809
178.7228 537.8255
202.5919 455.9412
210.0967 474.7529
226.8014 4263.634
226.9784 4364.383
227.1292 527.7283
236.6121 465.9932
241.636 456.8459
S	131	131	564.33
I	RTime	0.778071
I	BPI	1830033
I	BPM	504.3097
I	TIC	3183656
Z	1	563.324
50.65455 385.2582
56.02133 420.0446
57.01223 408.4535
60.18538 390.503
60.9805 415.6439
61.17339 383.0613
67.6131 419.9783
70.4193 411.3649
72.94585 486.5937
74.98859 496.9803
78.17123 509.2992
78.95913 3800.017
85.40639 574.3465
91.21471 458.7171
101.2446 571.4984
108.6141 468.1715
112.9857 662.233
122.9853 617.9434
142.0947 477.7158
152.1018 499.8895
152.996 5329.42
158.615 549.5353
168.0432 7160.983
172.5071 543.6307
182.6565 532.5864
211.5847 458.1314
220.1352 511.3409
221.5557 520.7125
224.0693 75822.26
242.08 23369.19
268.8425 464.6811
279.182 2588.984
279.2329 917921.6
307.892 689.782
343.6795 471.2958
368.37 634.2429
415.2261 4455.54
419.0449 579.9143
433.2365 4131.295
504.0103 1032.918
504.3098 1830033
505.2576 8951.424
564.3311 64452.28
564.3485 765.7209
564.3545 511.2363
571.4429 533.0302
591.2212 735.7646
S	132	132	288.9
I	RTime	0.7832461
I	BPI	204200.2
I	BPM	288.9003
I	TIC	411359.8
Z	1	287.8927
50.44402 208.365
50.85985 243.191
52.38796 234.468
55.7557 218.8034
56.94746 258.8871
57.98693 230.6375
63.07711 286.9004
63.50968 258.4367
68.99384 277.974
68.99567 1607.157
72.32215 259.3852
73.80268 277.8442
74.40945 253.3305
77.591 278.0893
78.47112 263.6973
79.65432 255.016
81.26715 264.3528
84.41622 237.797
85.6487 330.5696
87.92393 269.0048
90.69875 251.905
100.9271 2289.282
102.3311 312.7411
108.9966 297.3676
109.8473 269.5056
109.8972 282.0326
110.2401 267.2699
110.3514 274.9134
111.2625 250.7188
112.9858 14001.18
114.5044 261.8535
118.2221 279.2516
145.4163 291.9732
150.9237 458.2186
176.4034 302.6669
176.923 328.0958
194.9136 157703.1
198.2553 292.7727
202.158 279.3138
204.5699 272.9406
209.48 274.0257
215.8181 274.5176
225.9901 293.4959
228.9698 320.5524
243.1961 320.9123
244.9103 11385.49
288.9003 204200.2
293.094 282.7758
S	133	133	500.28
I	RTime	0.7884383
I	BPI	32961.93
I	BPM	303.233
I	TIC	79339.71
Z	1	499.2715
53.52335 291.6709
55.23176 284.8574
55.24354 272.1655
55.55983 284.0508
56.50235 303.4397
56.65578 305.7284
62.9983 286.5428
69.15577 297.2834
70.07874 306.5126
86.29128 335.8496
86.51096 346.2092
92.09104 304.5171
92.59363 282.8545
100.1791 328.5553
100.1836 339.5006
100.4656 314.3392
101.2596 319.4536
106.9468 324.1491
107.5464 333.6131
108.3967 369.3608
110.1965 342.2638
112.744 332.9543
112.9664 311.2465
112.9858 1578.633
114.3012 344.1837
114.8971 366.8785
119.5196 334.6608
135.0222 374.879
190.172 405.4523
196.0381 4173.734
205.1961 519.3137
214.0486 685.0551
259.243 1697.31
260.0596 462.3483
279.4449 391.2531
280.942 483.9075
303.233 32961.93
372.2571 370.1699
388.7375 402.3347
500.2787 22793.26
508.604 390.54
S	135	135	210.88
I	RTime	0.7998779
I	BPI	347561.7
I	BPM	210.884
I	TIC	840232
53.61336 245.71
54.94659 234.5346
57.64993 219.6287
58.17606 260.4075
59.51334 229.7147
61.91549 202.6761
62.72927 248.0854
65.82577 240.4093
68.99566 9738.901
72.45052 239.4275
72.61739 235.9502
72.73244 261.7168
74.76228 230.2828
75.43427 241.8714
75.58897 240.4051
75.62251 279.9269
76.01739 224.69
80.88727 220.0121
82.22256 253.3557
83.13018 267.5485
84.34635 227.5191
85.57243 258.7169
86.5109 246.0852
88.32254 249.2055
93.87228 275.128
100.0349 259.2036
109.3346 261.2512
112.9857 136103.8
116.0948 274.0159
116.8975 251487.5
116.9102 1292.717
121.5088 267.8079
121.8444 292.7077
143.1275 262.8885
147.8192 311.1363
153.6552 279.9247
165.0191 483.6261
166.8942 63416.83
166.9925 1188.304
175.9146 318.6013
210.884 347561.7
210.915 1419.544
211.0981 457.6218
211.1338 1012.278
S	136	136	212.88
I	RTime	0.8050347
I	BPI	269150.8
I	BPM	212.8818
I	TIC	621987.1
52.48791 197.8287
53.13707 204.9661
53.2333 210.2974
53.71695 206.2661
54.12177 209.4202
58.25616 207.452
59.01363 237.6103
59.59202 224.3541
59.67415 207.7379
60.62281 204.1164
63.24021 208.7604
63.38455 196.4655
64.50634 243.1469
64.92444 236.6942
68.99565 7824.645
73.85854 239.9455
82.78496 245.1481
85.38336 244.8073
87.70242 224.2578
89.57395 263.8435
89.94468 249.0436
93.19808 237.9004
93.22694 227.3983
98.13876 232.816
99.21519 290.4956
103.7511 256.8771
110.4583 254.8643
112.9858 109516.5
112.998 479.5526
114.99 1021.878
116.8977 1358.806
118.8953 117349.7
118.9243 1524.341
121.6988 268.4336
124.4954 252.1938
124.7111 248.5093
135.981 264.1613
153.8755 257.8895
160.1051 278.9536
168.892 34970.69
168.9894 57511.36
170.2243 286.3982
197.9918 450.3492
212.8818 269150.8
212.9103 2389.55
212.9792 1504.988
213.0772 329.9855
213.1497 1510.548
234.2191 268.8864
S	137	137	314.08
I	RTime	0.8102077
I	BPI	1946820
I	BPM	112.9857
I	TIC	2239011
Z	1	313.0762
50.27899 278.4296
50.75302 278.3409
52.70742 323.5354
54.11954 301.4119
54.3228 304.7142
57.15384 305.8692
58.17368 303.1675
62.30974 278.6864
68.99005 626.226
68.99564 109932.4
73.66909 314.6922
75.00233 349.2432
75.65836 322.7248
77.16663 359.6079
79.64111 342.1066
79.76086 359.3078
87.50365 320.0175
91.59058 954.7919
92.11951 320.0855
93.29252 421.2051
93.75587 377.8409
93.75906 323.0809
97.26425 342.7093
100.5092 412.9354
103.1557 368.921
104.1471 380.9763
109.5544 427.9664
110.4429 379.218
112.891 448.1804
112.9527 878.413
112.9547 1030.909
112.9611 671.7063
112.9634 819.8877
112.9741 9963.008
112.9857 1946820
112.9985 6460.07
113.0071 1457.642
113.0095 704.9545
113.0176 2799.167
113.0817 642.5556
146.309 356.3898
151.3176 350.7852
156.801 408.803
165.8826 424.2269
192.3235 385.083
226.9785 68593.99
250.4272 373.3872
258.0012 379.822
313.7361 897.5129
334.4846 383.0651
S	138	138	476.28
I	RTime	0.8153807
I	BPI	113207.6
I	BPM	279.2329
I	TIC	244066
Z	1	475.2713
50.12047 297.1727
50.2695 290.8647
50.66935 285.2112
51.59456 260.6027
51.67402 314.2482
56.83654 313.7487
57.01507 343.6696
57.90074 274.1135
59.30646 286.8186
64.67554 286.9706
69.47282 325.4056
69.67065 322.7936
70.506 309.0758
73.88262 325.7763
74.92796 282.9307
75.50548 338.9698
77.03843 320.2958
83.27938 353.716
84.41896 331.509
85.76937 314.3983
85.95747 353.6489
91.35377 320.2497
99.6579 325.4148
100.5518 321.2756
102.6263 361.5388
109.9453 326.6168
112.9858 758.9304
116.6377 357.428
117.9881 399.4536
131.9187 344.3245
132.6618 352.6788
140.0118 654.9457
160.5114 356.8578
179.041 387.396
196.0381 8873.427
199.1909 365.0346
201.6389 392.3852
201.9795 348.7788
214.0485 3156.256
245.8736 390.5345
279.2329 113207.5
306.5851 381.5225
335.2255 409.1582
340.5733 407.8376
424.9411 399.1532
436.2277 393.018
476.2784 93566.54
485.4233 360.3329
S	139	139	530.87
I	RTime	0.8205729
I	BPI	132035.8
I	BPM	394.8907
I	TIC	179911.8
Z	1	529.8584
50.69019 413.7299
54.11304 410.1353
54.19682 293.0384
54.91854 355.0205
55.08873 313.8987
65.92204 286.1519
66.70804 301.0361
66.98657 340.2682
73.42046 322.7032
73.91998 318.3616
74.69458 322.9505
76.68993 380.0977
80.57127 378.7169
80.78075 309.6928
83.05033 311.0245
85.57963 393.7843
89.04595 362.6143
97.68494 359.6237
97.72433 303.7708
97.99251 323.2026
99.38161 413.8138
109.9587 350.1664
112.9857 1743.613
118.4616 356.267
134.2221 347.5297
166.0156 417.5673
168.605 454.4584
196.109 439.2059
206.9171 943.4506
243.8048 432.1892
245.2862 430.6386
248.9605 3036.296
255.2328 525.7274
300.9041 23083.21
307.9663 373.1073
322.2878 388.8527
326.9036 708.3931
353.1882 408.963
394.8907 132035.8
436.1625 530.0234
466.5957 470.4849
480.3099 1712.854
486.0451 488.111
495.4823 488.7122
545.4091 430.2211
S	141	141	384.94
I	RTime	0.8319647
I	BPI	954898.5
I	BPM	248.9604
I	TIC	1756872
Z	1	383.9282
50.53771 330.2072
51.7495 350.0169
56.13421 355.7489
56.90267 320.9701
58.9912 964.2507
60.98645 512.8517
61.02068 349.2004
61.02456 300.6256
66.46947 312.9076
66.66449 282.3812
67.0765 297.2275
67.53486 290.6534
68.99407 628.1029
68.99568 7224.848
74.83623 326.7017
76.39414 408.7775
77.46723 381.6412
91.59071 1270.956
100.9505 360.5641
102.8204 390.6803
102.9816 641.5981
103.1705 437.5285
105.2203 431.5863
107.9661 394.0087
108.9881 570.2097
110.9835 798.4852
112.9857 132168.9
131.952 398.0617
145.8034 369.0424
152.9781 274911.7
154.9738 188532.1
161.9785 892.2331
162.637 420.7971
170.9886 879.9818
174.2703 397.9886
180.9732 593.7811
194.9663 2412.068
195.0251 29626.1
196.0284 1464.348
196.9623 2866.587
196.9679 69046.74
198.9724 522.9223
204.9703 1712.821
216.3964 398.3571
220.9909 457.7008
238.9565 528.548
239.015 2726.293
248.8554 491.0133
248.8868 890.9567
248.9207 3623.646
248.9604 954898.5
249.0042 2493.246
249.0628 489.4932
255.5315 390.3094
280.9279 435.9516
290.9487 21020.6
384.9353 5858.31
388.1729 481.777
S	142	142	394.89
I	RTime	0.8371422
I	BPI	72635.61
I	BPM	300.904
I	TIC	158387.8
Z	1	393.8834
50.30075 305.043
55.08031 251.747
68.99573 507.3819
71.25137 308.5702
80.83834 294.7659
81.77222 321.6435
82.24141 328.328
83.75648 291.2037
85.10899 276.745
89.46507 295.3249
90.19123 289.9457
91.01742 335.6249
91.65478 372.1508
93.33937 273.6094
95.28815 280.6337
96.16754 265.8945
97.0576 284.9661
102.5502 285.4496
105.1274 294.7783
105.4684 268.1039
111.5156 314.0079
112.8187 342.8782
112.9858 8630.823
114.6062 296.6287
118.8263 307.0947
123.6708 328.2673
147.4514 342.9147
161.1547 308.8611
165.7459 345.7867
171.247 332.9369
171.6239 332.8615
172.4186 299.9191
184.3193 307.9798
188.1248 359.1675
190.9285 746.676
203.9902 340.4675
205.41 314.8766
206.9173 7281.131
207.6556 309.5511
214.9261 374.0456
233.0602 366.8651
251.6934 324.1541
258.9154 505.1776
282.9139 389.0014
300.904 72635.61
312.1197 324.7094
326.9033 1321.978
391.1759 327.7983
394.8907 50881.21
394.9631 385.2632
S	143	143	271.02
I	RTime	0.8422984
I	BPI	423139.4
I	BPM	112.9858
I	TIC	475139.4
Z	1	270.0087
52.72636 214.6159
53.7706 245.166
56.64185 230.1765
59.90462 253.0225
60.2207 215.7578
63.47521 243.7794
65.54499 275.1874
68.99567 18434.72
71.25667 236.8852
73.04955 268.8788
77.36582 240.0053
95.57806 256.7006
99.74195 243.194
107.5862 281.1078
112.9541 293.9078
112.9683 396.1006
112.9858 423139.4
112.9979 2052.239
113.9892 278.6429
136.2717 289.9696
154.8439 293.7915
157.7581 336.3484
181.0084 599.4406
185.1231 333.2309
194.9765 337.0711
206.7566 293.1156
224.9982 586.1783
226.9786 11310.77
233.8939 315.346
265.3129 289.4046
269.8505 312.0527
271.1197 305.3422
271.1553 471.3464
271.1917 457.0243
271.2283 2437.021
S	144	144	233.89
I	RTime	0.8474548
I	BPI	61597.74
I	BPM	139.9038
I	TIC	145394.3
51.65393 209.4703
52.57378 186.2263
56.45124 225.5798
58.32449 236.7728
59.03205 228.7917
65.41848 215.3075
65.48379 262.2271
66.28109 204.3424
68.99567 266.9381
74.55744 215.0523
80.79971 221.609
85.86005 225.0347
99.74787 259.8404
100.0579 227.1812
102.9115 220.344
104.1476 290.7502
112.9858 6139.305
120.0908 304.3033
120.9052 262.9284
125.8204 261.8979
125.8672 262.673
125.9004 285.5267
127.5275 230.4585
139.9038 61597.74
145.9998 258.1344
147.8182 236.9838
148.9181 239.8986
152.2499 230.3815
153.8021 259.6436
172.6207 240.4841
188.1012 393.8336
189.8375 1388.686
189.9006 2727.348
204.1487 257.2171
233.1547 1141.161
233.8903 58570.86
234.158 3248.338
234.3456 251.282
236.2073 271.3285
237.4951 266.5983
247.9245 300.3304
S	145	145	328.1
I	RTime	0.852628
I	BPI	256981.8
I	BPM	112.9858
I	TIC	299850.7
Z	1	327.0919
51.2435 279.2858
53.10402 256.4237
55.57124 245.7792
58.21 248.2112
58.63627 231.082
59.73565 253.875
62.42564 246.5822
68.99568 14291.23
70.54748 307.6597
74.38065 239.514
74.93431 261.4904
77.35892 299.0483
89.37774 249.3547
91.5907 550.5909
97.26024 305.8996
102.1801 287.9509
109.9855 282.8797
112.9736 1348.045
112.9858 256981.8
113.018 337.4928
125.9234 329.0864
132.1687 335.8759
139.0262 309.9211
151.9309 303.3478
159.3839 308.6989
173.7037 330.5029
175.6137 295.5443
179.4786 316.7302
190.2526 315.518
216.2684 306.7249
219.204 346.377
226.9786 9266.103
233.8692 366.0375
244.4025 337.9249
262.3372 308.03
274.7196 334.7385
283.9151 607.0178
308.4578 318.8857
308.5965 326.8094
315.6889 306.381
325.9826 331.731
327.8684 376.5888
S	147	147	520.91
I	RTime	0.8718768
I	BPI	840490.8
I	BPM	248.9603
I	TIC	1390979
Z	1	519.9027
52.77214 347.0454
58.10828 355.3097
58.99109 674.4955
59.37899 404.2227
61.14582 365.192
61.26781 371.3062
62.53518 376.2765
63.32816 416.7169
68.99395 891.6398
68.99563 3154.172
70.36038 444.2342
70.53292 404.3953
79.79523 400.7001
79.91885 470.9886
82.56961 406.5438
89.26239 399.1435
91.59235 1347.522
94.70409 433.3744
98.01392 459.5604
101.8067 425.3386
110.9835 578.8273
112.9857 63539.96
122.0201 466.2293
123.0253 444.2912
123.8861 387.3121
136.3339 409.7196
137.8667 427.2411
145.3825 424.1205
152.9781 163649.1
154.9738 107068
159.4871 392.308
161.4749 429.6213
170.3124 473.9131
170.9886 551.9988
178.3038 435.6525
192.4912 440.4805
195.025 14147.04
196.0281 487.5673
196.9679 37735.37
204.9649 610.2125
204.9701 1662.824
239.015 506.1312
248.9603 840490.8
268.4948 513.8542
290.9486 7295.408
316.8741 703.3808
322.0927 454.0761
332.9366 2807.058
340.524 473.162
348.1779 394.3333
359.9255 463.7357
382.4685 435.8926
384.9353 81068.83
392.296 502.4003
400.8501 479.5263
412.3508 446.4684
420.5578 397.4115
426.9232 7528.997
441.7858 435.7229
467.0763 415.8181
520.9103 2049.821
540.3307 578.5841
S	148	148	285.03
I	RTime	0.8770476
I	BPI	194896.3
I	BPM	112.9858
I	TIC	225731.9
Z	1	284.0243
51.83923 207.073
52.34859 203.1511
55.23271 248.5951
57.72081 220.2712
61.35592 235.4265
62.05381 222.6372
63.54941 229.4571
64.75771 270.7001
65.01392 289.6274
66.41681 231.4321
68.99567 11266.02
71.89371 250.0262
73.12016 259.9241
73.91324 274.8029
75.78356 245.3787
77.24425 282.2161
79.23284 283.3909
86.62401 256.2676
91.59062 1267.153
96.55881 259.3799
110.6478 251.8018
112.9857 194896.3
114.2952 247.859
114.6786 310.4851
124.6969 242.1066
128.5107 248.4869
131.1161 233.2091
145.9355 293.3551
153.298 302.0744
155.2946 279.9956
158.4701 277.1213
219.0075 1561.545
224.9474 292.6504
226.9785 4451.666
284.9993 469.1314
285.207 1339.388
S	149	149	540.33
I	RTime	0.8822394
I	BPI	3001127
I	BPM	480.3095
I	TIC	5706583
Z	1	539.324
51.80204 364.3498
53.40049 407.1395
53.74683 428.0799
56.8867 481.5306
57.79231 469.1545
61.01167 561.1099
65.06247 468.8195
65.35555 456.5448
65.62594 455.4478
66.92287 486.4753
71.3879 483.5904
71.46976 511.3976
73.10705 493.6381
77.08849 555.1398
78.95913 4281.505
85.31618 450.1352
85.38309 1032.558
88.53205 574.404
91.59244 2283.498
98.11017 544.158
101.5028 487.8655
103.2246 536.6613
112.9857 834.6893
115.8141 555.7823
122.9854 1115.181
126.9528 552.7293
132.8366 493.5477
134.7506 554.8623
138.2706 637.2592
138.7108 554.23
142.0168 480.7751
142.2478 472.0062
143.4067 668.8339
143.91 487.4568
152.9958 13593.13
159.8358 577.6524
160.8702 585.3474
168.043 9025.506
179.8462 579.1787
185.1945 616.6402
189.8813 597.324
190.2095 604.2766
198.3498 540.6857
200.9058 562.7844
223.5281 565.0696
224.0693 96706.05
224.547 562.9417
232.6429 631.3857
240.7789 619.633
242.08 49777.19
242.6555 551.0017
243.8017 637.8613
255.1217 812.6619
255.128 836.2183
255.2329 1979703
255.3412 1280.586
262.2164 650.3718
269.7975 541.1852
342.8059 650.4973
370.9965 636.7255
391.2257 3614.447
403.8832 1063.55
409.2359 6982.508
435.2516 2386.183
480.0378 678.6249
480.3095 3001127
480.5892 1156.505
481.2573 10167.79
512.5876 670.7514
540.3307 130445.3
S	150	150	590.35
I	RTime	0.8874418
I	BPI	89412.56
I	BPM	530.3254
I	TIC	167733.4
Z	1	589.3398
51.68882 319.8834
56.26792 371.7247
58.8371 331.4867
66.17956 423.7994
67.65974 365.3786
71.74561 359.4432
74.58694 351.4168
79.69773 335.5698
82.71115 440.8986
85.24268 378.796
91.59052 1240.651
98.13254 350.2083
105.461 393.1024
112.6178 441.1021
112.9858 423.4086
124.121 391.4124
127.835 398.1411
130.6963 430.0299
134.6604 402.436
138.7336 417.1475
175.9181 364.2007
178.6278 442.2073
192.2559 376.3581
201.7038 426.1286
218.3721 365.1454
222.1383 421.7005
224.0695 4845.917
234.4963 483.2094
242.0797 673.9
249.6013 382.106
305.2487 47893.54
350.6132 472.5466
421.2953 454.0911
501.0692 512.5375
503.3813 459.0385
514.28 516.0911
530.3254 89412.56
590.3469 1800.179
S	151	151	608.32
I	RTime	0.8926295
I	BPI	273732.6
I	BPM	112.9858
I	TIC	335730.7
Z	1	607.3115
51.52554 286.0407
52.1769 323.8745
53.48462 305.4562
55.51456 349.7016
55.55442 336.6488
56.41956 325.2509
56.98142 395.8422
60.02149 333.7179
62.63769 371.8413
64.34869 415.1201
66.1847 335.0638
66.43878 328.8839
68.99569 12238.51
68.99659 590.9604
69.76813 340.9803
74.35994 353.1013
81.71658 445.1123
98.20679 347.0282
112.6051 358.6524
112.6592 417.1312
112.9732 936.6487
112.9858 273732.6
112.9976 1140.172
118.4723 383.8845
121.7226 490.312
125.0011 1925.75
128.4288 357.5803
133.6047 402.5634
141.4025 505.9447
141.6311 442.5029
143.6868 397.6803
152.6556 385.6881
167.0114 717.2781
180.0194 3325.992
195.0064 547.8998
198.8427 573.9126
201.5031 546.842
204.7276 620.5811
208.3836 469.9984
211.3293 511.4513
233.8104 450.9621
255.2331 4443.886
274.1448 439.9819
379.1279 526.0455
409.2362 4810.02
435.2524 3574.396
464.2786 1738.424
478.0168 464.5429
478.9893 427.7144
480.3098 2832.649
486.2407 466.1059
494.326 855.2651
529.1084 528.0167
530.3788 455.3903
608.3182 1853.751
619.4613 504.0005
S	153	153	248.96
I	RTime	0.9035529
I	BPI	4641711
I	BPM	154.9737
I	TIC	1.088787e+007
Z	1	247.9534
50.50782 394.7355
53.27893 374.926
54.53651 364.7692
56.55667 471.4712
56.99546 1207.393
57.03431 1180.731
58.99117 55029.27
59.04997 1101.942
60.05685 455.7618
60.98684 20652.92
62.66898 455.0103
65.07551 416.3211
68.89048 386.4879
68.99561 220298.2
82.00742 516.5242
84.99084 603.5578
85.51401 417.5907
89.18469 494.402
89.23356 485.6783
89.63762 434.1029
95.90738 474.2509
101.0386 7924.609
102.9815 5322.751
107.49 564.5458
108.7733 511.069
108.979 579.1417
108.9882 2626.013
110.5555 655.7994
110.984 29083.43
112.8911 633.6818
112.9534 4597.62
112.9613 756.1678
112.9857 3358635
113.0094 765.7042
113.011 801.4424
113.0168 3178.799
113.0814 901.1464
113.1514 587.2169
117.8011 536.3409
119.0196 584.7149
122.3256 617.2014
152.9276 1678.638
152.9781 1049339
154.8186 936.983
154.8217 863.9571
154.9219 5252.471
154.9349 1300.277
154.9737 4641711
155.0143 975.976
155.0236 3513.004
155.0271 1282.935
155.0798 718.153
155.1273 2002.348
161.9782 16799.83
172.9841 4125.176
180.973 3804.587
193.0096 769.0397
195.0249 162513.7
196.0281 5114.716
196.9678 333051.3
197.9711 5344.513
198.972 1181.141
204.9701 1097.787
239.0149 12641.68
248.9602 505139.3
248.9734 12580.78
249.1492 698.5229
S	154	154	226.98
I	RTime	0.9087093
I	BPI	1044629
I	BPM	112.9857
I	TIC	1199326
Z	1	225.9714
50.48371 232.224
50.73308 305.3014
51.81118 229.8346
51.92734 230.0091
56.70588 234.9962
57.03428 1186.705
58.8678 250.7441
59.04999 717.5106
60.1494 251.2804
61.72046 232.7973
63.02132 226.2406
66.62514 283.3599
68.98993 498.6127
68.99563 95467.55
69.00168 373.72
69.05836 318.8056
73.22314 270.5182
73.48683 301.3286
73.85503 268.14
80.88418 294.3418
83.39709 273.9362
85.42044 266.0753
91.59241 534.7988
98.9249 298.5191
111.0034 351.6208
112.9539 698.6032
112.9693 1468.706
112.9736 5292.441
112.9857 1044629
112.9986 4249.348
113.0098 321.1291
113.0167 472.0455
113.0184 530.4306
141.713 311.0123
141.895 581.0668
211.2144 322.5196
226.8015 2246.691
226.9111 489.1781
226.9784 335.7503
227.129 1311.6
S	155	155	288.9
I	RTime	0.9138804
I	BPI	193760.1
I	BPM	288.9002
I	TIC	381919.2
Z	1	287.8927
50.49386 277.2954
52.55806 201.6718
54.04119 231.563
58.7551 375.3215
63.90752 222.9975
64.8356 259.385
65.97753 236.5968
66.05209 212.6453
68.99564 1452.023
77.5004 258.0322
78.2019 244.31
79.23529 288.6729
81.20009 308.6029
83.08839 262.9424
91.59258 712.8866
96.03067 254.4058
100.9272 2883.178
107.8897 251.9937
108.7538 248.4434
112.983 378.1138
112.9857 13371.36
124.4815 275.7273
124.5457 287.217
134.5249 272.3443
134.8484 312.5598
139.6284 267.7256
146.0238 302.6392
150.9237 1248.154
171.1289 340.0946
194.8853 1165.439
194.9135 142045.4
196.6407 271.9966
201.694 314.5053
205.7387 328.1088
243.1964 345.7853
244.9103 9570.405
276.1843 310.5409
276.5637 336.1739
279.4861 289.4223
288.8497 663.1229
288.9002 193760.1
313.3756 332.7002
S	156	156	564.33
I	RTime	0.91907
I	BPI	94966.88
I	BPM	504.3097
I	TIC	181406.5
51.77361 303.8271
52.24811 291.7625
53.95341 382.8326
56.0007 334.7166
57.78514 303.0937
58.56192 307.0895
67.5718 482.2781
68.4024 457.3976
76.43439 350.4632
83.65453 468.0816
86.02766 375.0562
88.40776 338.942
88.48704 365.519
95.43704 333.4936
100.1215 323.3747
102.5761 340.6959
102.8746 359.703
103.311 366.7634
108.5113 360.3053
111.2106 394.9744
112.9857 1984.112
119.4635 387.2479
119.9457 371.4092
144.2748 412.3159
147.6168 359.6765
152.9954 435.6579
163.2343 383.5509
166.6479 407.4599
169.2802 360.3358
169.6999 450.5086
197.4842 456.6161
201.1745 364.0606
222.6576 376.4219
224.0696 2929.545
231.878 442.7046
233.1202 364.2487
242.0799 1519.036
248.4095 423.9849
254.0003 403.298
279.2329 48524.17
307.1729 478.6499
376.1426 459.7443
380.4227 418.1545
407.4231 445.8636
420.1372 383.0305
432.4178 445.5594
442.2844 391.8068
463.0254 432.2083
504.3098 94966.88
564.3311 2802.702
565.3615 472.952
573.0665 425.9121
578.6619 495.2668
591.3956 549.4177
594.3607 415.6115
594.8902 455.3813
S	157	157	214.88
I	RTime	0.9242349
I	BPI	93641.2
I	BPM	214.8795
I	TIC	255670.2
53.4045 165.4816
53.64103 193.3173
53.88477 208.4327
55.35826 198.5227
55.6835 219.7553
58.02153 200.9502
58.2471 179.839
58.79568 194.0361
60.53192 178.8416
61.31664 201.0811
63.87894 188.9843
65.58366 195.9794
68.38061 238.0052
68.99568 2861.479
71.04549 234.984
73.66442 227.0378
74.04903 233.8231
79.91574 271.9075
84.14011 232.7143
85.21763 230.7625
87.82282 244.1016
88.03033 261.9863
88.35275 243.0282
92.71229 215.7426
98.95738 248.231
99.62962 217.7141
112.9858 34946.64
117.9263 265.3996
118.8942 263.9434
118.8959 320.732
120.8927 62884.96
125.0974 478.4764
128.3403 273.1309
138.3362 288.6748
140.7744 259.6975
154.9738 1590.228
169.0505 329.2595
169.0871 2042.485
170.8896 16731.42
171.1391 298.0275
174.5882 247.7032
181.1709 256.8317
197.1185 333.456
201.3967 222.9439
205.092 241.7952
212.6083 317.8045
214.8335 437.4179
214.8795 93641.2
215.01 23353.42
215.0515 1631.52
215.0925 446.9251
215.129 3186.478
215.1652 576.0526
S	159	159	210.88
I	RTime	0.9428896
I	BPI	594035.8
I	BPM	210.884
I	TIC	1439821
53.40337 225.8475
55.0122 249.5251
55.96875 268.7991
57.15911 236.5667
60.1447 244.9781
60.48787 282.2329
63.32888 273.3882
63.50679 253.9974
64.64544 296.3166
65.82308 269.648
68.95253 266.6798
68.99568 15494.17
72.0275 256.7388
75.68429 273.0828
77.48715 259.7021
78.83752 272.4659
80.11127 267.3963
87.07183 282.7232
90.92964 268.1072
91.41255 253.9948
93.34994 303.8601
94.32008 265.5582
98.90714 322.6778
108.8926 305.3556
112.9729 1411.335
112.9857 223447.5
112.9974 1479.438
116.8639 381.3234
116.884 2628.372
116.8975 436927.4
116.9097 2978.365
116.9969 422.4365
120.0761 319.7863
121.0294 364.5293
127.8536 270.5779
132.4223 381.2208
163.1196 319.116
166.8711 455.3264
166.8941 105815.3
166.9926 408.6817
167.1078 471.6419
177.3818 315.7592
179.9315 298.4026
197.3638 312.2123
199.5767 314.9165
206.2209 307.6742
210.8514 2603.984
210.884 594035.8
210.9138 2711.643
211.0978 373.8478
211.134 392.34
227.5696 301.3744
S	160	160	212.88
I	RTime	0.9480502
I	BPI	461879.1
I	BPM	212.8818
I	TIC	1092286
51.28993 224.6743
51.36291 244.0248
60.28712 247.9682
60.57013 244.4386
61.58026 244.5313
64.06542 237.6692
65.92387 301.9005
66.33983 265.8816
68.99567 10763.36
69.65906 236.8351
71.1861 253.522
72.54781 272.6097
75.53929 276.9173
77.19598 229.7156
79.85632 262.9116
85.8329 253.088
91.59046 742.0176
112.9858 179706
114.9898 461.7873
116.8975 494.1975
118.8951 269439.9
118.9085 1651.899
118.9242 301.9132
122.1813 290.7354
133.9436 295.9479
143.1338 310.1801
155.211 323.0407
168.892 64574.4
168.9894 65610.65
176.0757 272.0619
193.7927 341.8894
197.9921 1068.949
212.8001 270.7074
212.8818 461879.1
212.9137 2038.101
212.9793 1731.422
213.0152 2729.739
213.1134 1440.874
213.1497 419.8486
231.5094 281.1158
S	161	161	566.35
I	RTime	0.9532399
I	BPI	1210233
I	BPM	506.3251
I	TIC	2186293
Z	1	565.3388
52.21883 354.2922
53.86375 349.7735
54.36907 411.7404
56.26088 2039.511
57.42448 480.0916
58.86215 421.1783
60.41397 496.4632
65.33244 417.4232
66.92926 375.3893
68.0228 407.0841
68.18584 419.7427
77.66763 463.9787
78.95908 2600.041
83.34402 455.9843
85.18105 461.8833
86.34984 499.1953
91.51675 468.0474
91.57069 473.9366
91.59256 1092.845
92.31322 462.0901
95.01237 428.6029
102.9186 439.1786
111.5112 422.0351
112.9857 2118.054
115.9449 476.4733
117.4684 535.1113
127.0951 512.8852
132.502 456.3937
136.2765 472.3858
137.2774 524.9753
144.2339 505.8491
150.9587 476.4764
152.9958 4036.935
154.5928 504.1011
158.8071 448.3633
163.9633 441.06
165.8966 492.8063
167.6754 451.9969
168.0432 4728.684
172.0769 515.4898
176.8703 477.3515
184.7069 483.302
188.6022 485.8382
218.3949 487.6524
224.0693 49145.11
227.225 437.9178
230.132 549.8348
232.8479 554.3562
242.0799 15758.03
242.5233 549.4277
245.5072 513.4543
250.5894 482.162
279.6756 564.9998
280.2358 611.4675
281.2485 677886
304.9156 534.6287
355.6581 597.5439
384.0646 497.4574
417.2415 2505.042
434.3658 591.2719
435.2526 3077.872
452.278 1031.844
506.3251 1210233
507.2735 3863.577
547.0697 565.7633
566.3464 49273.48
S	162	162	480.31
I	RTime	0.9584297
I	BPI	30796.44
I	BPM	255.233
I	TIC	72588.34
Z	1	479.3019
55.97655 305.6567
59.48051 322.0112
72.83522 328.9509
74.55899 300.1617
75.67731 311.5459
81.80568 289.5842
85.04753 344.0383
85.47768 418.2303
89.12379 347.3976
89.8861 311.2623
92.02116 338.0605
92.55662 291.8509
94.20912 360.8582
95.75742 319.1246
96.21763 324.1007
98.84376 323.0088
101.0186 319.4168
110.392 348.9987
112.9857 1578.187
117.3303 372.3672
137.859 318.243
153.9891 371.0835
161.2202 365.2927
162.5673 387.1895
168.1871 367.102
175.8982 376.6173
188.8354 378.4164
196.7937 344.8621
214.8783 351.8092
216.6532 381.282
224.0692 1974.669
242.08 603.0808
248.104 350.6779
255.233 30796.44
277.2885 417.553
400.1646 375.317
408.4664 331.9826
473.8513 428.7517
480.3097 23256.5
S	163	163	217.91
I	RTime	0.9635862
I	BPI	48715.25
I	BPM	123.9266
I	TIC	96953.68
54.4338 193.384
56.17552 202.8409
58.86868 210.4347
64.15652 202.391
64.87761 192.3534
67.42762 270.9982
69.92873 249.4023
71.67551 208.6204
74.70714 202.7666
75.37451 208.7572
81.10845 237.3202
85.40057 224.389
88.30648 220.5564
91.59238 324.322
91.85732 234.078
92.12288 217.2573
106.4072 220.775
108.688 260.0371
112.9858 6339.87
114.9258 233.385
122.356 215.4325
123.9266 48715.25
126.3599 231.854
131.2507 266.8532
151.0067 240.0961
165.9324 251.7979
167.372 240.9624
172.0981 337.0378
173.9235 2387.054
182.2307 274.0169
212.3813 252.3312
213.8168 259.7039
217.9132 30974.21
234.2096 241.1013
S	165	165	530.3
I	RTime	0.974672
I	BPI	26304.91
I	BPM	480.3099
I	TIC	62293.62
Z	1	529.2963
50.85549 340.0401
51.8807 295.9894
52.96929 344.5752
54.41597 300.4529
56.33823 324.9134
58.41658 308.4151
58.76656 332.8949
62.27237 301.0691
63.4857 330.8096
65.34681 347.285
65.70857 337.2633
66.75158 320.6049
66.98955 285.423
69.02283 327.5061
70.20334 413.3246
73.78831 299.6347
74.07776 301.4357
78.73552 307.8705
78.77312 372.8385
79.54131 334.2998
83.58218 302.6912
85.87461 310.835
86.31203 313.5027
90.84093 349.3837
91.13298 333.6597
91.59037 1407.84
96.41904 349.6345
112.9858 2054.852
126.1917 425.3705
160.329 418.5755
171.5265 378.5872
180.0014 368.5243
193.1785 384.7981
193.4264 397.2155
196.3818 346.4335
196.438 419.0884
203.4401 386.4792
224.0696 582.4803
255.2331 7899.089
257.4782 385.6588
344.6061 437.1279
401.1954 378.9432
407.7494 410.7565
426.5326 411.3669
480.3099 26304.91
498.3064 390.7588
523.1772 480.3587
528.8871 428.5463
S	166	166	1103.65
I	RTime	0.9798971
I	BPI	24915.05
I	BPM	112.9858
I	TIC	71093.8
Z	1	1102.644
77.12471 626.4728
80.52176 626.579
87.90486 715.4478
98.51106 678.1535
110.6235 704.2978
112.9858 24915.05
113.2542 613.5802
114.5864 651.2725
130.022 787.9496
150.5536 596.0793
152.3116 627.4501
154.5827 719.6176
155.8892 682.9664
168.4899 695.311
169.8578 633.6607
171.9805 759.4953
189.9758 671.9907
204.366 682.9199
265.2688 722.4544
276.3957 842.3792
285.5389 819.3771
326.1141 800.8743
348.0455 874.2499
352.0216 715.8174
435.1027 767.1411
486.4177 737.1514
508.2368 702.9294
509.1513 653.2033
515.2017 750.4638
524.2789 757.5743
541.3301 731.3881
555.1999 673.4703
608.3187 4115.355
614.8202 674.3134
721.4456 837.7996
734.4171 832.4933
914.0357 895.526
925.4485 912.6801
989.0996 1008.263
S	167	167	1035.66
I	RTime	0.9851223
I	BPI	208479.6
I	BPM	480.3097
I	TIC	326466.5
Z	1	1034.657
80.17821 619.4082
82.02315 564.2861
86.1076 686.8431
91.59074 1301.353
92.95278 622.6446
108.4501 727.8995
109.1468 764.9048
109.9013 594.8497
109.9048 793.5394
126.7476 653.8374
131.1876 602.2263
188.4683 588.2789
193.3213 736.6988
194.5858 587.0735
202.6827 653.7044
203.6026 559.7899
209.5063 693.6507
224.069 626.7446
251.0931 636.3921
255.233 24514.9
255.4191 627.3474
265.8321 724.0604
265.8397 650.9161
269.1486 637.4566
269.2067 629.7896
280.8217 591.8677
303.9958 746.1639
337.5414 801.2135
337.8643 683.327
342.6392 715.9521
349.9502 799.2516
408.9819 648.7112
426.4596 727.8324
461.411 764.5875
480.3097 208479.6
481.2572 729.3183
540.331 62707.55
770.447 772.8947
779.7815 763.373
835.1646 947.6953
988.5673 746.7672
1072.43 800.0727
S	168	168	384.94
I	RTime	0.9902953
I	BPI	259807.8
I	BPM	248.9604
I	TIC	500881.1
Z	1	383.9327
52.53239 250.5064
52.63549 262.2099
52.77759 279.5209
56.03876 271.765
58.99121 422.261
60.03019 262.6227
64.71407 289.8842
65.71385 288.4942
67.50397 274.6945
68.45793 417.5539
68.99566 2637.918
75.11002 339.2957
76.60573 312.9888
79.12274 310.1117
81.58047 278.8885
91.85863 356.5697
103.5397 413.1029
105.7596 317.073
111.5508 312.1071
112.9858 43036.7
113.8161 304.2151
126.2554 335.0759
139.0337 367.8101
142.7983 352.2922
152.9579 326.8291
152.9781 82798.2
154.9738 58283.19
159.667 333.3406
170.9888 426.9737
187.3935 322.3433
195.025 7426.88
196.968 17557.84
204.2359 419.4882
204.9703 759.788
235.4368 358.5731
237.0136 360.1385
248.9604 259807.8
254.7688 323.5411
255.129 367.7171
255.7244 344.9366
259.8121 344.0519
260.7422 326.3284
274.0804 388.8854
280.1917 395.5049
290.9485 5208.054
299.143 340.7829
344.9038 383.4389
353.4684 357.6356
374.5798 354.7097
384.9358 661.3837
396.0051 378.7304
S	169	169	264.93
I	RTime	0.9954709
I	BPI	58900.44
I	BPM	112.9858
I	TIC	123003.8
50.39953 215.0994
50.52686 208.5687
50.73538 186.8014
53.74984 190.4034
54.48568 227.0016
54.7386 219.7214
54.75273 200.4027
55.30211 202.2101
57.64642 210.3827
59.65167 206.2518
61.54803 241.5843
61.7328 225.2912
63.33649 241.4052
63.46135 206.0195
65.23633 237.2696
68.953 264.0533
68.9957 3291.666
70.45258 235.1292
71.60199 283.2899
73.74619 243.0352
80.53212 242.0068
82.91227 292.119
83.44912 253.5546
89.51411 263.7918
96.96044 281.2384
106.8718 260.8682
112.9858 58900.44
115.7777 259.3373
118.5471 294.6514
124.5686 260.0852
132.3504 265.1677
133.8162 249.4768
135.1309 275.8386
141.5229 238.8479
142.0574 237.5825
144.6029 256.2002
149.8254 258.3862
150.8965 322.748
159.6491 257.1915
168.9521 5761.837
170.9478 30327.93
174.6741 276.6747
186.9626 314.09
188.9584 518.9389
210.9992 303.3356
212.9421 3048.418
244.7408 329.6586
251.8784 293.907
264.9346 2163.862
265.1479 6720.753
287.4304 257.4622
S	171	171	540.33
I	RTime	1.006761
I	BPI	2143266
I	BPM	480.3096
I	TIC	3541246
Z	1	539.3242
51.7617 418.8448
51.85194 532.4276
52.00951 391.1447
53.87604 423.3271
57.46681 406.1113
59.02523 469.6622
65.32991 411.3167
69.24939 510.0906
71.33257 444.3043
71.35004 544.254
76.84918 457.7518
78.73965 444.982
78.95912 2208.82
83.04351 485.3038
86.62969 496.6115
87.17107 514.5668
87.97456 440.274
88.51464 450.0836
88.99254 475.5615
89.04615 422.4026
90.92158 431.5845
94.88309 425.5706
95.35833 414.9667
97.00587 477.8807
97.69662 453.3996
98.10243 520.9842
101.4639 501.6848
103.548 479.4974
113.1106 462.1732
114.513 476.5859
117.7357 472.7548
126.3768 461.2734
126.8958 508.0615
127.7654 535.0349
131.2329 496.137
131.8425 453.3079
152.9958 7976.086
159.9106 522.7156
168.043 5629.527
168.683 500.5733
177.9239 546.8769
185.4148 543.1247
198.0654 503.2539
220.4525 514.4607
224.0694 79065.26
242.08 23505.75
255.233 923323.8
270.387 587.5644
285.965 612.6885
288.3038 539.1642
290.4295 614.3139
302.8896 548.702
341.0606 533.7451
383.3627 769.4277
391.2256 6112.866
409.2359 3047.147
435.2528 937.4237
457.1824 757.3582
480.0226 663.7984
480.3096 2143266
480.588 697.8975
481.2578 8287.948
489.9491 633.5657
540.3309 92571.73
S	172	172	608.32
I	RTime	1.011951
I	BPI	71171.7
I	BPM	112.9858
I	TIC	94255.7
Z	1	607.3113
51.41162 330.9502
52.07051 302.1973
57.12208 321.7327
67.07328 366.3627
67.29826 374.1222
67.71055 319.0549
68.36328 393.7044
68.68536 375.4077
68.99568 3175.733
69.14146 349.0677
70.55466 331.9228
71.63504 345.5626
77.88422 368.0172
81.04663 357.7779
84.92436 431.111
88.41939 362.3016
95.84272 456.7509
104.3296 419.4827
105.1546 457.0222
112.6876 402.0748
112.9858 71171.7
119.3776 447.6902
124.3873 420.2092
145.0203 382.2076
156.6365 614.9156
161.1344 425.3546
162.3463 397.7863
167.2171 467.2929
177.0499 481.7648
180.0193 481.6104
222.4682 446.0076
293.8095 465.1448
348.3539 457.1004
409.2358 904.3504
419.7838 428.4001
421.9505 407.4574
504.4957 626.2793
510.3107 435.1297
529.9226 528.2159
S	173	173	452.28
I	RTime	1.017124
I	BPI	60736.91
I	BPM	255.2329
I	TIC	145733
Z	1	451.2714
51.42737 279.3785
53.63359 286.2567
60.46585 280.2599
61.30048 334.5936
61.47147 305.9783
63.45039 279.0188
65.13118 290.9789
66.44343 255.3431
69.46365 332.2677
75.95328 328.6273
77.51244 344.4939
78.98853 294.0703
79.34 295.2182
87.22733 342.8506
89.68554 332.9722
90.06554 321.5627
97.75969 313.7643
103.2339 361.2705
103.4122 380.9897
103.735 319.2307
107.391 347.9483
112.9858 1572.335
114.702 356.9728
120.7756 363.892
121.3825 332.8239
140.0118 633.6172
145.4957 372.979
178.0528 356.0892
192.8585 319.555
194.4834 412.3966
196.038 6345.057
197.343 333.2581
197.6622 313.0311
200.9616 358.8326
247.4002 308.2056
255.2329 60736.91
279.8437 417.7488
293.2337 411.6776
378.4891 352.488
394.4976 442.1528
449.5082 398.2677
450.7038 348.1022
452.2784 57959.69
S	174	174	314.08
I	RTime	1.022295
I	BPI	1027778
I	BPM	112.9858
I	TIC	1174969
Z	1	313.0761
50.56873 265.2597
51.71083 268.1209
53.16744 293.4391
53.48371 239.0814
53.49663 278.5659
53.95924 276.1132
55.1524 224.2121
55.67818 252.181
57.03429 308.1292
57.14959 252.2183
57.44572 240.703
59.48667 321.0422
60.52935 293.7188
61.12223 309.7173
61.35535 254.0682
61.99438 314.9017
63.15302 297.7201
63.36696 292.5313
66.12969 264.4012
66.70246 271.0428
68.7964 265.7377
68.99566 57657.74
69.47488 283.2138
70.65726 363.7929
75.42289 295.4539
81.35372 326.4663
98.12768 282.1217
99.00636 304.1593
103.0922 324.7797
111.5403 330.7684
112.6586 319.6142
112.8082 332.1347
112.9536 759.6603
112.9858 1027778
113.0081 497.9699
113.0171 503.1726
118.6658 370.7451
130.7744 376.0998
133.1669 312.8696
135.094 325.1983
143.2856 334.244
178.8428 360.8391
188.4972 337.1655
226.9785 30760.64
247.5832 344.1086
265.1778 483.7987
269.6696 356.5338
294.2765 439.3185
317.3151 398.8294
324.2066 456.551
S	175	175	478.29
I	RTime	1.027487
I	BPI	180873.3
I	BPM	281.2487
I	TIC	391640.8
Z	1	477.287
50.49836 259.9948
50.76907 282.1898
51.30188 280.1813
52.31878 283.4745
56.52141 275.0339
59.1935 352.7066
59.94514 306.6688
60.45741 346.6787
65.88639 337.9785
66.6689 307.2442
67.0872 322.4819
71.06447 298.497
78.95911 547.4462
83.00681 372.1614
83.28397 330.4597
85.61327 327.1939
91.64572 398.9749
92.77309 354.4051
99.44515 342.9241
112.9858 1279.889
118.4738 366.6732
120.5425 365.7581
132.0433 374.132
132.3332 392.105
134.2227 353.7141
140.0119 810.1177
144.1536 362.2254
148.293 402.2862
152.5897 368.89
152.9959 594.9581
153.0541 372.2063
153.2405 385.8852
186.3901 368.0431
196.0381 18798.65
197.6879 353.7571
210.0869 346.8736
214.0487 4393.782
281.2487 180873.3
286.2094 394.5189
365.4551 470.6785
371.1154 393.4253
381.6181 391.2299
478.2941 160300.6
490.1318 459.7531
S	177	177	248.96
I	RTime	1.046754
I	BPI	4473323
I	BPM	154.9737
I	TIC	1.035335e+007
Z	1	247.9533
50.57013 374.0999
51.18671 325.0947
51.2347 365.1781
51.64688 378.5675
53.02637 358.9632
53.5612 376.7206
54.21072 358.8409
54.95694 370.1039
55.97192 374.7637
56.13619 429.6577
56.665 397.511
56.99554 548.0538
57.03429 2257.252
58.88081 375.6006
58.99117 53632.7
59.07525 446.4994
59.8639 343.089
60.98528 946.6282
60.98681 19238.57
61.25839 393.0588
61.42514 443.4055
63.06348 418.4222
63.47649 435.4293
68.99561 212114.1
71.99654 385.9989
76.69601 430.8291
79.89011 438.0002
81.1249 486.3977
87.4362 427.4612
97.98306 455.281
99.87663 419.1925
101.0072 469.4285
101.0386 9196.142
102.1825 453.0148
102.7835 396.3134
102.9815 5674.968
104.6691 466.4131
105.2343 396.3271
108.5594 483.8225
108.9883 2293.725
109.4131 526.2623
109.7355 399.1144
110.984 21545.31
111.9425 503.2911
112.6244 524.0056
112.8902 1169.806
112.9531 3048.8
112.9552 980.7887
112.9677 3085.552
112.9857 3200692
113.0109 605.3474
113.0172 2998.192
113.0418 483.7121
113.0804 568.0972
113.0823 641.1991
113.0976 484.6041
148.907 637.8224
152.9781 981957.1
154.8202 1127.711
154.9213 3264.342
154.9449 3912.216
154.9737 4473323
155.0243 3921.799
155.129 718.1731
161.9783 14517.71
172.9841 5041.979
175.9943 854.3973
180.9731 4151.47
193.0094 1062.828
195.0249 152182.6
196.0283 2753.537
196.9678 313596.9
197.9715 1912.28
198.9722 1101.751
204.8971 2504.096
204.9703 708.371
233.3302 481.4258
239.0148 11880.86
240.0182 543.7449
248.9602 464661.5
248.9733 13134.99
S	178	178	226.98
I	RTime	1.051908
I	BPI	8397819
I	BPM	112.9857
I	TIC	9797473
Z	1	225.9713
50.26648 453.8603
50.31875 347.2173
54.0809 387.9916
55.62166 351.2965
55.99623 327.6995
56.03619 342.9011
56.1377 356.2219
56.22778 354.7369
56.49322 315.1017
56.53151 360.0309
57.03428 12195.09
57.4472 373.6652
59.04995 4074.135
60.57923 355.8449
64.56802 355.1421
67.53984 442.8786
67.96085 384.6526
68.05721 395.2039
68.38876 333.5027
68.67752 375.0637
68.98036 1065.484
68.98694 955.2902
68.98779 1111.907
68.98921 2876.744
68.99562 870254.1
69.00156 3907.203
69.00391 1847.883
69.01048 826.5515
69.01132 769.3794
69.83761 353.227
70.40481 423.5626
71.95528 367.16
72.52506 392.9435
74.24715 424.5036
78.74206 419.7049
80.90538 473.4337
85.44038 524.4655
86.83883 485.9042
92.47124 457.7495
103.2989 591.7811
112.4046 1912.871
112.8195 974.2015
112.8898 2531.115
112.9517 1183.639
112.9539 11478.53
112.9556 1158.289
112.9617 3216.959
112.9673 6263.458
112.9723 22420.88
112.9857 8397819
112.9978 28688.62
113.003 16316.06
113.0152 671.8622
113.0166 6711.566
113.0189 5115.64
113.0541 951.8433
113.0806 2513.916
113.1133 1038.18
113.1511 1772.487
113.5713 2149.484
226.8014 4039.186
226.9787 3165.414
S	179	179	520.91
I	RTime	1.057102
I	BPI	976843.6
I	BPM	248.9603
I	TIC	1634016
Z	1	519.9027
51.12655 315.5456
51.21399 368.5433
51.40393 425.2336
52.38647 356.4513
57.50558 333.3615
57.7387 347.1085
58.88456 375.1486
58.99123 695.7521
61.78039 389.8767
63.45756 395.2254
63.51567 391.7764
63.90823 375.969
65.91261 379.8983
67.3237 352.3799
67.87122 408.687
68.99395 861.7928
68.99557 4875.448
73.67804 348.196
78.35287 351.7242
85.80605 518.3626
93.82435 384.8407
96.79079 389.7834
104.3871 495.0869
110.9833 683.6561
112.9857 78344.84
117.462 417.2345
128.492 420.0789
135.255 405.5282
142.4655 460.0508
152.754 502.388
152.9781 209807.8
154.9737 126257.5
154.9771 521.078
154.9824 500.4641
161.9787 574.7917
172.9038 446.5272
172.9842 550.8431
176.7957 534.1182
182.2274 457.7968
183.0429 480.4052
183.6445 484.0568
195.025 18234.14
196.0287 499.8079
196.9679 40708.99
204.9646 1704.562
204.9699 1826.702
239.0147 821.7227
248.8868 655.969
248.9603 976843.6
249.013 1474.568
268.8196 492.2241
290.9486 11175.08
300.0533 454.3805
316.586 445.6642
332.9371 2801.088
353.3096 470.1465
361.527 473.7319
384.9353 83020.78
389.5075 474.8802
424.1049 457.1536
426.9232 11288.7
456.5787 447.6258
509.5922 448.2126
520.9102 2972.224
S	180	180	288.9
I	RTime	1.062277
I	BPI	203468.9
I	BPM	288.9003
I	TIC	403166.1
50.72304 206.416
50.83596 208.1562
50.98788 226.6766
55.30914 216.1277
56.46561 230.7281
58.75508 307.5176
58.9576 215.1176
59.35447 234.9503
60.50719 286.278
61.78561 231.5202
63.6713 250.4622
66.66349 284.4612
68.05702 244.5561
68.46844 391.7686
68.99397 286.5168
68.99572 683.6075
70.35614 238.5922
73.43018 251.2437
73.97731 266.8693
75.39762 236.5722
79.07631 307.7399
80.79543 249.9956
85.97536 287.287
94.30768 296.1682
97.73356 290.8573
100.9272 3011.613
106.6593 271.9484
108.3803 270.6779
111.3425 276.5631
112.9858 13372.29
115.661 297.9242
143.1923 303.2516
150.9238 524.0374
162.4811 291.2259
168.2209 387.58
176.9233 503.0273
181.2168 257.8232
194.8853 625.5309
194.9135 152919.3
210.3973 310.4858
224.1724 294.7514
244.9103 12459.45
269.6265 280.7233
283.5919 319.2121
288.8491 680.5415
288.9003 203468.9
S	181	181	271.02
I	RTime	1.067454
I	BPI	392745
I	BPM	112.9858
I	TIC	447045.7
Z	1	270.0088
51.42199 225.1957
51.47573 211.4853
52.37265 252.1726
52.52716 221.6659
53.9123 270.7871
55.04979 215.8913
56.95174 237.2264
58.28876 234.1294
62.05744 251.5253
66.57105 299.2709
67.56232 246.3717
68.99569 17242.61
71.04728 266.0266
77.86447 287.1911
85.23704 237.5436
90.91833 239.4949
91.85278 260.2828
91.94345 345.9168
112.954 561.6262
112.9725 1624.611
112.9858 392745
112.9979 2676.721
113.4791 260.6056
117.2037 282.7225
134.8652 1315.422
137.8833 264.7146
146.1347 267.499
156.1774 332.0933
157.7478 284.0474
162.1295 277.0426
172.5492 261.0767
181.0084 634.941
215.9103 282.0049
226.9786 9113.334
238.4355 307.6635
269.1141 351.9696
271.1554 293.5975
271.1917 566.133
271.228 1657.5
275.3134 295.3003
293.468 289.7755
S	183	183	566.35
I	RTime	1.078974
I	BPI	593999.8
I	BPM	506.3252
I	TIC	999210.3
Z	1	565.3396
51.29419 328.8979
53.90764 370.8415
57.1194 327.9016
58.18885 413.8878
59.42514 355.8524
61.78756 351.0369
69.46012 372.6714
73.85744 423.384
78.95918 622.6227
79.27584 416.2255
82.34275 413.1868
85.99174 374.2062
88.72397 423.5057
91.59224 719.2325
96.85725 401.9879
102.3296 376.1665
124.1088 408.1
134.123 466.722
142.09 407.0047
144.4216 467.5389
146.33 419.7226
152.9957 2761.813
168.043 2520.475
224.0694 23650.17
242.0799 6558.235
261.2411 476.3489
280.2364 528.0538
281.2486 277077.3
305.6083 492.8739
382.0399 506.017
417.2415 2170.417
423.0663 589.9506
435.2519 567.1349
506.3252 593999.8
507.2727 2510.067
511.8179 469.9797
519.8168 489.5448
566.3467 22673.77
S	184	184	210.88
I	RTime	1.08413
I	BPI	269616.4
I	BPM	210.8841
I	TIC	642447.1
52.99115 218.9952
53.56767 192.4741
55.53616 211.2629
57.72494 252.4223
61.18407 224.3943
61.91156 239.4478
67.17119 226.4852
68.47333 217.6363
68.99568 6915.588
69.12196 262.142
72.14783 222.8559
72.29408 264.4782
72.60634 232.6399
72.83948 232.8742
74.86803 225.9382
76.03704 230.6998
77.99368 223.2887
80.67308 230.1419
82.41019 229.9038
82.98895 232.9771
83.0827 253.651
85.53332 243.5244
87.20706 232.818
87.33545 222.4524
87.86395 224.9762
89.55244 215.3357
91.5903 429.1732
93.94627 249.088
98.90715 1022.1
105.5355 260.8468
110.6969 261.5606
112.9858 106582.4
114.1397 325.7322
116.8975 189743.9
123.2803 260.703
132.4283 287.3941
138.9131 491.0081
146.0894 309.7842
162.8221 280.5006
165.0194 1128.486
166.8942 43591.01
166.9079 599.2703
166.9926 583.2338
167.1077 374.986
168.7914 273.0704
181.3561 289.6781
182.3506 281.2207
200.178 265.5363
210.8841 269616.4
210.9648 298.0625
211.1341 412.05
228.2797 263.736
230.0625 269.9499
S	185	185	554.35
I	RTime	1.089318
I	BPI	412518.3
I	BPM	494.3254
I	TIC	705347.8
Z	1	553.3395
50.16648 368.4558
50.31743 358.2944
54.26736 405.8695
55.25233 361.2365
56.08577 368.4617
58.94739 372.3284
60.79548 331.9757
61.00923 364.9184
63.28604 402.056
65.77362 366.2713
70.3053 458.3519
77.94157 422.9159
80.77231 429.4592
83.13686 446.9377
83.66959 352.3705
84.24866 384.9657
86.22994 375.349
87.88077 368.972
89.52216 375.8623
90.84335 370.2174
91.59053 925.1088
93.00641 400.446
95.51312 398.5886
96.76211 336.2106
97.13862 401.3849
102.5572 450.1115
104.7716 359.0802
107.0023 460.7473
110.6483 400.9196
112.9287 483.0856
129.5453 405.3564
140.6198 452.1921
140.7349 386.0045
151.9039 494.0871
152.996 1532.771
160.4588 383.3366
168.0431 746.1686
193.3919 458.4777
202.5197 456.0162
208.4063 423.3315
214.2515 423.3891
224.0694 15269.52
242.08 3877.371
248.646 419.3043
269.2486 207255.1
287.417 437.5132
320.5996 440.4897
390.5674 552.0814
392.5573 433.1345
402.7177 590.0358
402.7302 414.8127
423.253 450.4572
445.2668 492.6013
494.3254 412518.3
495.2735 661.0164
504.4697 513.0522
549.6578 528.3771
554.3467 14688.49
S	186	186	524.34
I	RTime	1.094508
I	BPI	136253.1
I	BPM	464.3146
I	TIC	175759.6
Z	1	523.3289
50.74277 294.0634
51.27472 312.0159
51.5645 268.7756
52.78325 309.3407
53.42117 334.5797
56.50388 293.539
57.32248 293.135
62.04604 336.2435
71.98608 341.2352
72.35333 324.8398
74.52688 363.9454
75.93935 355.0859
76.20163 337.7053
77.81466 344.8103
78.36425 361.111
85.40266 324.2936
93.22378 377.646
102.9455 389.2203
110.3953 413.4294
111.1508 341.2598
112.9857 1580.062
116.2607 358.2228
118.6622 413.0395
120.6552 397.2247
124.7546 367.2673
125.2895 314.6388
129.0048 350.4659
131.0982 319.1167
131.6439 325.1495
140.6996 361.4525
149.6511 374.2815
151.55 369.1597
153.0627 357.4738
168.0432 516.0288
177.3272 392.6398
193.2282 348.0686
195.7187 356.5292
195.9212 388.9178
196.8763 358.3137
198.5688 353.7159
224.0693 2846.133
230.4572 383.1827
239.2379 545.6119
259.8512 435.5057
269.2487 737.922
326.5813 372.4068
351.7944 395.0066
361.6957 441.9818
373.0966 433.0721
375.2304 770.4176
392.4194 405.3976
398.1996 433.2484
410.6902 374.501
464.3146 136253.1
485.639 401.845
524.3358 5757.331
S	187	187	212.88
I	RTime	1.099664
I	BPI	180034.2
I	BPM	212.8818
I	TIC	445110
50.02544 168.7163
50.59381 195.7102
51.37375 232.6193
51.51108 187.8192
52.68157 232.0808
52.78615 217.7505
53.92334 203.1095
55.77287 226.2398
56.38004 221.4155
57.44896 196.5606
58.09141 245.4526
60.00689 225.1672
60.70784 233.8637
60.79462 222.1143
63.193 189.7459
65.75226 216.5178
67.18948 221.9851
67.9882 209.2616
68.44535 249.9358
68.99568 6221.429
72.22887 231.8721
72.91192 216.8267
74.28604 241.4439
78.03625 285.6554
81.39851 264.4833
84.60421 245.9957
88.46177 231.8173
91.02026 231.8885
94.46518 257.9764
95.45315 247.6489
111.4158 226.0065
112.9858 86409.27
112.9974 316.4972
116.8976 622.2972
118.8956 65711.76
118.9076 325.4507
118.9241 879.7961
121.8478 265.0335
122.6888 243.5797
136.646 241.528
138.6528 270.9722
151.2103 235.5888
168.8921 21883.48
168.9059 296.8585
168.9894 65506.08
169.1235 448.2312
169.173 276.1868
169.6124 263.2643
181.4336 278.5163
185.5318 294.0798
212.7988 280.0804
212.8349 398.6706
212.8818 180034.2
212.9109 2030.187
212.9792 1036.646
213.0151 438.2134
213.1133 563.5742
213.15 480.4913
S	189	189	384.94
I	RTime	1.111123
I	BPI	840620.1
I	BPM	248.9603
I	TIC	1552748
Z	1	383.9283
50.0313 329.8796
50.44838 336.3289
50.93519 328.818
51.5595 318.2723
53.22071 305.6104
53.49328 310.8384
53.99929 321.8101
56.99553 339.6751
57.83919 308.1681
58.15929 300.1845
58.99123 1971.895
59.36578 324.0199
68.99393 741.958
68.9956 4965.209
70.23452 327.2482
70.78147 344.4773
72.26572 314.9409
74.05534 330.0061
74.55785 355.39
76.3734 300.4466
76.73271 302.2078
77.19107 375.2994
77.51646 369.3872
80.74371 332.4035
82.37434 330.4714
85.55471 366.2318
91.54048 412.8621
92.06193 333.8468
94.15701 376.1435
94.77378 383.6487
102.9815 380.2866
108.0324 368.1248
108.2127 451.5411
108.8036 335.1362
110.9838 757.1125
112.9857 111556.3
112.9979 383.7539
113.674 352.5777
116.0382 333.5524
123.6951 343.0931
134.5931 369.7676
139.4259 349.8543
139.4825 385.345
139.6029 347.4984
139.816 346.1202
141.7675 408.0075
147.8171 515.8922
152.9781 244121.5
152.9973 749.3361
154.9737 165964.9
161.9784 901.8705
162.7813 393.1681
170.9884 546.4329
180.9732 1501.141
194.9663 2001.885
195.025 24559.78
196.0284 474.1246
196.9679 60977.34
197.9712 451.3908
198.9722 512.1165
200.1281 412.0596
204.9701 879.7294
212.6353 448.7248
214.6913 387.394
238.9553 451.3705
239.0148 1549.911
248.8556 436.3971
248.8869 456.1169
248.9603 840620.1
249.0003 2831.017
249.0622 473.0612
257.8362 406.6737
290.9486 15758.68
314.7624 387.1775
316.8737 434.598
360.53 457.644
384.9353 5162.781
407.9598 406.9971
S	190	190	394.89
I	RTime	1.116296
I	BPI	25731.68
I	BPM	300.904
I	TIC	72190.14
Z	1	393.8827
51.5417 242.7435
51.76443 245.9715
52.51653 253.1964
53.79042 262.7088
54.38685 227.0658
55.22641 247.2643
55.47332 256.7664
57.01867 263.9272
60.94192 277.041
68.99568 401.9338
70.66747 256.9797
70.88744 289.9385
79.14374 281.6924
92.72608 283.3463
97.56882 314.356
100.4443 305.3844
106.2254 293.4321
112.9858 6848.486
120.5728 372.9726
126.0903 292.8758
129.1469 326.8616
130.5868 284.1125
131.2686 304.0623
131.6485 298.513
141.3127 308.6475
144.7417 283.8218
147.0043 321.8135
155.3542 298.0319
156.1311 402.2648
162.7953 342.403
180.9729 311.0196
190.9287 443.7919
201.4116 265.3062
203.4635 281.7357
206.917 2633.913
213.548 321.7899
214.6922 338.5686
221.7886 330.3406
225.8325 345.9586
231.1839 311.3445
258.9158 711.5489
272.9786 355.7757
295.8369 317.1666
300.5312 343.0515
300.904 25731.68
317.4643 338.4235
323.9216 425.0894
326.9026 540.6027
364.4381 291.4894
384.1079 315.7393
384.6962 328.7599
391.3158 345.6729
392.3953 316.9682
394.8907 18474.33
S	191	191	285.03
I	RTime	1.121467
I	BPI	163613.1
I	BPM	112.9858
I	TIC	187596.1
Z	1	284.0244
51.8542 202.5691
54.31861 234.475
55.33334 237.2661
56.02277 233.319
62.19155 244.7502
66.67648 284.5916
66.92874 237.7022
68.99566 8263.28
72.50745 263.7604
72.90592 246.8219
73.86876 250.6645
77.82394 259.7712
77.82834 244.4924
79.063 241.9274
80.5229 240.7255
84.10658 236.5452
85.56538 255.7663
101.2942 256.6143
102.6754 241.5363
108.9635 300.9395
109.9551 275.1408
111.9451 276.1675
112.3917 244.4439
112.9858 163613.1
117.174 351.1407
137.1101 277.606
171.0676 365.3947
203.3677 299.7608
219.0074 1592.943
226.9785 3360.402
239.1284 368.1146
272.5503 325.1271
284.9993 331.7433
285.2071 482.3
285.2623 298.7154
S	192	192	233.89
I	RTime	1.126623
I	BPI	43650.1
I	BPM	139.9037
I	TIC	114593.9
53.89255 183.2041
54.09045 204.7934
59.60384 210.2391
63.41899 237.625
63.51327 222.2842
65.55217 200.2161
66.10574 198.1954
66.96643 223.8627
68.03799 218.3094
68.25254 292.7232
68.30618 219.2026
68.99567 590.0203
73.56565 267.3356
74.68768 229.7023
75.39545 230.6164
79.94322 219.0271
80.07222 228.47
81.16231 200.2424
82.95453 212.524
83.81521 223.6626
84.69672 204.0684
88.1351 221.3769
91.59058 967.7247
92.68451 236.1155
105.8304 236.2407
105.9137 242.8015
109.4328 239.9518
110.8232 292.9188
111.6249 249.2588
112.9857 6087.27
117.9278 215.1763
121.0546 225.5798
123.9019 290.0737
126.3232 227.0471
128.5235 223.3797
129.9853 256.6438
133.2486 268.2274
135.7994 288.4294
139.9037 43650.1
141.0111 297.3628
150.7772 279.4037
154.079 255.8654
154.3143 248.0241
156.0952 245.8783
158.3114 271.0533
168.9724 240.6873
187.6403 256.2826
188.1014 368.8352
189.8376 1641.146
189.9006 1730.316
198.0873 251.862
212.8503 260.0196
233.8903 43139.91
234.1581 3059.535
239.107 295.7288
S	193	193	530.87
I	RTime	1.131811
I	BPI	3169.79
I	BPM	394.8907
I	TIC	21601.32
Z	1	529.8627
50.37851 304.6577
52.47819 319.8162
52.60328 352.8934
53.49262 318.7824
54.32032 294.5238
56.16146 271.2849
56.57506 303.5865
58.49239 403.3918
62.4706 318.1277
62.88762 354.7122
63.41349 334.0799
63.67323 353.196
64.50532 315.2074
68.87537 288.696
77.24989 373.8377
83.27726 384.193
100.0612 348.858
102.534 341.3241
103.2854 350.9542
112.095 328.0342
112.9858 780.9193
128.0089 383.6185
128.429 379.0005
131.4446 329.0366
138.5518 394.6221
138.8878 400.5386
166.2947 373.8098
180.2732 378.5017
189.5041 373.5984
195.0288 413.287
197.9442 393.3771
203.4049 351.1883
221.0211 397.0827
258.4062 378.5036
287.1731 451.4685
348.5945 406.4758
380.6179 382.9168
389.2616 397.3512
391.5607 451.9151
394.8907 3169.79
471.1956 447.589
495.9871 414.1789
498.2465 452.5112
499.8239 385.3283
524.3522 364.7346
S	195	195	540.33
I	RTime	1.143122
I	BPI	302223.3
I	BPM	480.3096
I	TIC	488527.1
Z	1	539.3242
51.1999 318.8211
52.17771 309.4603
53.82341 358.4406
57.32327 316.6738
60.65464 312.6689
67.2066 343.2029
71.91946 351.215
72.17996 378.3178
73.75693 390.0533
75.1832 352.2914
79.20853 406.8141
84.07478 326.664
84.54128 349.4522
87.70105 420.4931
89.604 352.691
89.72359 350.368
94.4713 330.562
95.76935 366.7024
99.60279 414.7103
101.1353 348.3875
112.9858 2548.642
116.3996 346.2982
125.1866 459.7275
140.7163 518.032
146.0774 421.1893
146.6647 421.9815
152.9957 703.076
165.0069 374.9954
177.6496 386.1447
224.0694 9039.953
230.1089 403.9927
242.0801 3254.858
255.233 122285.7
268.6976 417.7006
276.0437 484.4706
279.2247 418.5468
300.3201 464.305
355.1941 502.0747
365.8431 434.8709
384.3116 510.1673
427.1196 458.2615
480.3096 302223.3
499.4694 470.7257
540.3308 12203.95
S	196	196	314.08
I	RTime	1.148295
I	BPI	529746.6
I	BPM	112.9857
I	TIC	605547.9
Z	1	313.0762
51.52721 320.9883
54.01538 249.8696
54.12461 251.3448
56.07299 246.885
57.64329 228.8855
59.36663 238.7956
60.81122 289.9933
63.00173 258.0923
65.06141 262.8195
66.12668 294.4483
68.99567 25460.33
70.34605 258.0466
70.50144 296.0009
71.7997 233.0472
72.15508 313.3658
75.44192 262.4184
77.29547 304.0997
83.27029 296.3289
87.93256 272.4716
87.94469 250.2259
90.86469 267.7479
91.58945 276.2719
92.28095 351.2943
97.07559 357.7318
98.58038 299.4521
106.1745 278.6614
106.3055 327.2718
111.1057 313.1163
112.9541 668.0993
112.9734 3319.63
112.9857 529746.6
112.997 3016.472
118.078 293.0032
118.6275 308.2582
120.1641 284.3266
121.8138 309.6399
126.7588 279.749
127.1982 308.9268
140.0394 296.647
153.477 380.2427
155.6084 312.4182
156.4346 317.6754
158.5744 310.7898
167.7559 310.4274
171.9845 355.9661
177.2749 285.5912
201.6233 334.6679
226.9785 18146.73
237.1868 359.1946
238.6268 352.8303
268.0724 369.404
268.2 339.1122
282.2064 305.5095
296.7445 372.5813
297.0511 421.3137
313.7358 443.5034
S	197	197	264.93
I	RTime	1.153452
I	BPI	54954.78
I	BPM	112.9858
I	TIC	114337.4
Z	1	263.927
50.62743 227.0308
52.23272 210.3517
54.37658 197.0299
60.81437 208.2087
63.93382 227.5948
67.77031 232.0701
68.47066 270.7467
68.99567 3951.023
72.78661 209.8879
84.39697 280.9574
89.29494 268.7401
91.59081 451.4582
98.75665 273.3414
102.0181 246.0726
110.6536 264.1875
112.9857 54954.78
119.9556 252.3314
130.5346 306.4696
151.026 304.8578
152.6626 264.6702
162.4778 257.3338
162.6626 286.1341
166.0886 275.7613
168.6469 307.6715
168.952 6393.952
170.9477 26035.72
177.4061 299.0557
182.4899 276.1965
188.0731 262.8618
188.9583 1170.259
207.1654 264.0173
208.967 281.9363
210.999 560.3951
212.9418 3470.231
219.8601 283.8199
232.2128 287.3429
246.2251 264.0086
254.989 492.2665
264.9342 1494.646
265.148 6622.717
277.1571 265.3221
S	198	198	223.8
I	RTime	1.158608
I	BPI	53993.42
I	BPM	223.7983
I	TIC	116179.2
50.95943 227.8589
51.98748 258.972
52.15435 201.1794
53.74152 207.0075
53.88052 205.2221
55.71111 276.3893
55.87059 210.1157
56.7112 220.8003
57.84692 224.6087
62.20483 196.7483
62.33622 225.2013
62.46383 211.5182
65.15315 225.8274
68.71727 244.3765
71.2654 212.0955
73.45599 209.9756
77.30708 241.8705
78.12605 213.0908
82.95525 206.4131
85.53198 235.9507
90.60136 213.1107
92.07127 245.5255
97.11414 242.5237
99.25593 254.3848
101.8661 227.8762
103.4731 213.431
106.602 253.0012
112.9858 4942.045
123.2026 258.4164
123.9021 27066.56
125.9002 12137.03
133.0365 278.6919
160.8367 259.65
198.7626 267.6555
207.5714 309.9941
213.9415 229.106
214.2843 278.3676
215.8 257.4147
222.2356 244.8576
223.7982 53993.42
224.0929 5753.906
227.8696 249.9509
229.9905 255.9133
242.4315 296.1861
S	199	199	436.28
I	RTime	1.163783
I	BPI	28100.19
I	BPM	436.2835
I	TIC	44744.23
Z	1	435.2764
50.17154 288.9724
51.19129 277.9811
52.2795 261.5926
55.28555 263.7467
56.5961 365.0452
57.77246 287.7292
65.48312 274.1632
68.36745 333.2241
77.08064 275.2213
77.09945 332.9905
77.41576 303.5154
78.32015 307.7669
78.80303 278.2183
78.95907 464.3627
85.06897 327.4278
90.04709 342.0746
94.50127 334.4593
99.19779 316.1894
99.39329 345.3001
99.87206 402.0402
103.6743 296.9624
104.0351 315.131
109.5843 362.9316
112.9858 1880.656
128.4904 310.4637
129.0596 362.3177
131.3835 331.9358
143.1868 332.2623
148.4808 329.0849
180.2021 358.1993
196.0381 1491.338
263.3622 362.8077
272.5533 306.8849
310.6561 377.3938
323.9754 351.8205
336.691 333.5573
401.2394 375.3509
419.3268 372.0205
423.5937 379.655
436.2835 28100.19
S	201	201	248.96
I	RTime	1.175194
I	BPI	4746614
I	BPM	154.9737
I	TIC	1.100197e+007
Z	1	247.9533
51.31078 331.3481
52.97716 460.2831
53.2361 384.1734
53.35437 335.4742
54.23071 350.0864
54.67824 368.1147
56.47286 380.2407
56.99553 469.934
57.03429 2038.15
58.99117 54444.83
59.1204 370.9333
60.98685 19782.78
66.73979 483.7377
67.99162 454.0352
68.99562 212507.5
69.17263 466.9847
78.0503 407.7493
80.76079 428.8416
84.99068 687.5059
89.24247 457.2074
91.59079 724.4272
99.10065 464.3174
101.0386 7384.442
101.536 474.73
102.4312 528.2906
102.9304 493.8327
102.9816 4144.523
108.9881 2955.149
109.9591 493.2619
110.984 32708.76
112.8196 642.9985
112.8903 688.0936
112.9531 3251.063
112.9612 823.9381
112.9697 5839.358
112.9857 3377051
112.9982 12070.62
113.0026 4097.314
113.0091 1190.603
113.0171 3206.897
113.0816 760.1841
113.1512 824.9247
148.9061 818.82
152.9781 1003648
152.9978 3135.52
154.8204 1282.518
154.9216 3830.752
154.9343 2046.776
154.9483 7702.065
154.9737 4746614
154.9938 15128.84
155.0009 5057.197
155.0115 1603.665
155.0242 3824.218
155.2395 1018.417
161.9783 13321.8
172.984 3632.952
180.973 6286.047
193.0091 859.4849
194.9885 896.3586
195.0249 172869.7
196.0282 4788.669
196.9678 320342
197.9714 4252.776
198.9721 2901.065
204.8973 3398.371
204.9642 536.012
204.97 1081.479
239.0148 13124.24
248.9602 498562.8
248.9733 12634.09
S	202	202	226.98
I	RTime	1.18035
I	BPI	7218755
I	BPM	112.9857
I	TIC	8429823
Z	1	225.9714
50.48691 328.8802
51.76995 356.3082
52.80902 358.997
57.03428 9305.444
58.69675 408.7061
59.04995 3450.022
60.66554 403.8911
67.42403 429.3643
68.24815 352.4618
68.98041 893.8278
68.99561 795790.8
69.0104 571.5391
73.81071 466.1722
78.46227 444.2869
81.13999 474.6514
85.56095 403.9033
91.82343 443.5606
92.50436 372.4947
112.89 3097.097
112.9173 986.1611
112.9299 981.814
112.9539 9260.098
112.9604 2789.157
112.9857 7218755
113.0165 5712.194
113.0187 4086.366
113.0426 697.405
113.0551 790.9507
113.0804 2025.743
178.3174 477.1955
179.6468 532.3555
205.4148 451.3109
220.7895 514.9019
222.003 457.3292
222.6222 478.1699
226.8013 5289.25
226.9783 3254.541
227.1653 454.1617
S	203	203	520.91
I	RTime	1.185538
I	BPI	1245219
I	BPM	248.9603
I	TIC	2065260
Z	1	519.9027
53.60749 446.3776
54.0793 369.0868
54.17139 340.7564
54.43825 437.8586
55.13532 371.5795
56.18391 386.3907
56.96417 381.9298
59.95413 402.4945
60.98689 480.6503
62.20571 376.0732
62.37384 363.6361
68.99384 783.374
68.99573 5075.804
69.71571 487.1503
70.11367 393.8982
70.36036 452.0287
70.48508 473.4655
71.14352 395.8456
72.10571 423.1303
76.5918 426.2563
77.63161 383.1049
80.01325 433.858
83.60172 500.1122
83.84118 448.1736
85.57453 465.5094
94.97301 452.4746
97.26025 427.0229
98.27227 509.9669
105.3275 456.3123
110.9832 1068.808
112.9857 93418.69
115.2598 398.2375
131.8171 416.6146
146.333 451.578
152.9781 248953.1
153.5364 441.0668
153.932 494.1133
154.9229 605.4247
154.9737 175746.5
161.7356 516.5465
161.9786 821.7234
167.1182 463.0023
170.9886 835.9567
172.984 594.3933
195.025 22024.18
195.9296 470.253
196.9679 50197.24
204.9652 1004.795
204.9701 1914.145
214.7803 460.1869
230.0833 528.5814
239.015 1817.248
245.2495 532.696
248.9603 1245219
290.9485 12081.7
316.8736 613.9947
317.1345 498.6626
326.1422 521.085
332.9369 3620.637
384.9353 107951.7
409.2439 554.2507
426.9236 11830.51
493.4667 470.0642
504.6881 720.9548
520.9101 3297.19
535.6664 459.9067
S	204	204	288.9
I	RTime	1.190711
I	BPI	168138
I	BPM	288.9002
I	TIC	339355.6
Z	1	287.8927
52.11684 269.2339
52.61991 213.2184
53.00059 263.5171
53.27967 236.2381
55.9134 221.4234
59.44914 242.9866
59.60875 244.2449
62.74563 250.7259
63.9034 228.0691
65.8742 230.0911
66.65704 242.4311
68.50109 336.2086
68.50578 297.1121
68.99567 566.73
69.61275 221.1213
70.95422 225.1009
72.44887 238.5151
75.63372 248.4617
77.76848 267.7276
79.29086 286.3246
80.20667 255.6985
80.68822 242.9551
81.6366 255.0593
87.98832 245.9883
91.5906 1205.747
91.88684 279.8588
92.92603 288.183
97.45706 242.2785
100.8452 268.854
100.9272 2047.274
101.3726 280.3221
103.7192 273.0783
111.6372 272.6238
112.9858 9612.123
113.1607 336.4461
113.6097 277.5298
119.8541 284.5528
144.4652 273.2976
150.9237 696.5522
155.7969 318.0287
168.1828 357.9691
174.8049 289.5246
176.9229 469.0665
189.3167 295.7243
194.9135 128825.9
197.7502 309.328
204.3208 291.2962
207.7003 297.6985
221.2887 312.5391
243.1964 360.2056
244.9042 445.8344
244.9103 9628.304
258.1483 309.0643
288.9002 168138
299.1283 361.6387
302.3891 316.176
303.5364 334.1299
314.2359 297.1663
S	205	205	552.37
I	RTime	1.195901
I	BPI	106711.6
I	BPM	492.3462
I	TIC	132798
50.03864 278.773
54.61683 266.0053
58.17547 317.2756
58.7537 286.3616
61.20418 314.505
62.31981 313.8207
62.4898 361.9143
65.72142 337.7891
67.43075 350.7534
68.52006 350.585
69.06721 318.1569
71.54617 320.8813
72.87683 360.8203
73.49076 343.5716
74.46325 352.128
79.17546 330.4081
85.05168 353.6711
88.17656 325.0767
90.31369 454.0727
91.59073 509.1699
96.69646 341.8444
100.087 352.5637
103.0851 375.199
112.9857 716.377
121.2143 401.0439
125.0782 351.8723
197.9348 406.3017
221.0242 413.4939
222.8305 466.0983
250.0283 413.9414
258.8926 404.1665
303.4601 444.8055
327.6562 411.8658
382.0133 409.0419
488.7586 445.7763
492.3463 106711.6
540.7753 428.9019
552.3676 4878.419
S	207	207	554.35
I	RTime	1.215296
I	BPI	673484.4
I	BPM	494.3254
I	TIC	1088943
Z	1	553.3395
50.93935 417.1846
51.15657 313.7026
52.25888 378.2147
52.67871 320.5428
52.83718 406.6237
52.99672 359.5271
53.27874 335.7984
53.57084 355.8354
54.98704 425.9489
55.039 357.0742
58.13286 343.2455
59.25698 316.7051
59.64105 378.418
61.4159 371.0272
61.61058 336.7393
64.44833 445.1251
64.89307 340.8521
66.76804 364.1212
69.71124 360.145
70.54449 427.8578
75.24307 358.4624
78.95921 542.1277
80.38431 379.6397
83.53023 396.4479
86.83622 434.037
88.62994 363.8314
89.36933 433.9554
91.37771 443.2784
104.1582 458.486
107.4614 415.7043
112.2815 416.0652
112.9858 726.1966
119.2959 395.6642
122.8354 462.6413
128.4763 448.9054
129.984 406.5876
141.509 447.2475
152.9958 2277.64
155.9316 405.2276
156.4978 416.8169
168.0432 867.5104
184.2887 450.2946
185.2611 422.4182
187.102 447.7748
194.0963 505.2293
196.8442 383.0158
205.0488 407.6399
206.1153 471.1123
215.1428 447.846
216.2484 441.8579
224.0694 21566.77
227.4387 426.8166
235.1716 472.9311
236.5652 487.6105
242.0801 7096.795
269.2487 276830.2
368.1407 564.7424
405.2412 2235.568
423.2517 959.0334
445.0865 453.468
494.3254 673484.4
495.2732 2955.933
502.0768 436.0171
515.0547 493.0067
518.5508 512.0984
518.793 673.4392
543.4871 461.9899
552.236 445.2021
554.3467 28474.96
S	208	208	210.88
I	RTime	1.220452
I	BPI	298969
I	BPM	210.8841
I	TIC	720225.6
51.12708 266.2361
53.83892 220.6572
56.43219 226.6057
59.00527 229.7136
62.69641 226.0005
65.59132 224.7671
67.16875 225.157
68.99567 8374.929
80.34045 269.5656
80.50717 235.6994
81.22391 238.3498
81.41193 238.6999
82.6406 210.0258
82.67485 207.2755
88.49277 252.9294
95.46584 299.9434
98.90716 372.0309
103.7006 252.6204
105.6758 266.9285
110.5852 278.2798
112.9858 117492.6
114.348 280.3425
116.8975 214293.8
116.9975 300.6812
117.2199 303.6055
125.8445 285.1818
130.6888 281.9056
142.8966 398.3516
160.5023 274.2806
162.4538 332.8759
163.1207 299.5719
165.0193 1463.171
166.8942 55546.8
166.9079 504.5753
166.9925 646.0715
194.9888 278.9702
210.8841 298969
211.0975 499.8449
232.4908 278.0256
S	209	209	656.89
I	RTime	1.225644
I	BPI	307398.9
I	BPM	248.9603
I	TIC	496620.9
Z	1	655.8827
51.01072 402.9261
52.37167 352.0135
53.73637 361.2767
56.99538 344.5918
59.74957 343.6489
61.55453 378.6281
61.58094 430.2787
63.88913 365.7298
65.57836 388.9303
66.73685 375.9017
67.22488 403.9833
70.23553 418.3253
72.49411 373.5208
76.51353 457.4064
79.87497 405.7342
94.67897 424.4345
112.9857 9091.068
119.9372 454.3254
121.5463 485.6095
124.1175 492.5692
124.542 500.4339
152.9781 31003.58
154.9737 13125.28
156.6298 497.6458
160.4111 526.8807
185.7076 534.2298
188.8985 503.1054
195.0249 1752.73
196.968 6775.954
216.8744 466.6643
234.7453 517.6835
235.6005 424.2628
248.9603 307398.9
264.6717 520.9446
276.1496 449.8183
290.9484 1897.417
312.4183 464.8488
316.8744 1953.068
332.9366 587.9917
384.9354 67962.14
396.4937 494.4087
423.5785 549.768
426.9232 7946.844
444.7473 552.0596
507.0027 492.3368
520.8903 864.46
520.91 24567.38
562.5009 497.951
S	210	210	271.02
I	RTime	1.230798
I	BPI	277409.9
I	BPM	112.9858
I	TIC	335750.6
52.82824 202.72
53.19157 238.7313
54.80803 218.2318
55.48104 200.7469
56.81105 253.6343
56.88241 199.3222
57.03428 301.3425
57.13288 219.1357
59.99672 256.9045
60.50324 222.4939
60.76461 255.8817
61.11579 233.6973
67.93867 255.0356
68.99567 12321.05
69.33604 268.3043
72.08712 228.3747
72.12983 224.8077
72.67961 248.912
74.69061 243.0385
76.06384 282.3681
76.13349 254.1258
77.39207 296.9941
78.76141 344.8019
81.31151 245.8419
82.96925 248.8858
88.82505 283.4193
99.98169 239.5499
100.1382 296.7549
101.2452 337.2924
104.1199 273.9227
104.191 276.6896
109.9364 376.1483
112.6619 287.51
112.9858 277409.9
119.4382 264.7896
134.866 1807.346
135.1112 270.8984
146.9083 369.429
147.6068 302.6014
148.9813 340.2492
149.1013 278.5423
172.5609 295.8943
174.0363 337.5553
174.3925 285.7034
179.7978 296.9278
181.0083 2034.867
194.8364 274.9593
224.9223 281.1416
226.9785 8776.976
229.931 281.4988
244.7365 273.1376
261.8551 260.9447
265.402 299.5619
268.3937 287.5534
271.1195 531.2388
271.1917 1134.5
271.2279 12878.04
S	211	211	328.1
I	RTime	1.235973
I	BPI	563313.6
I	BPM	112.9858
I	TIC	646064.5
Z	1	327.092
50.80606 264.0673
53.09017 282.5184
55.6375 244.7798
56.65651 268.912
57.98779 287.8065
58.2588 275.3039
61.1515 260.7835
64.80846 270.1494
67.14001 252.2817
67.66526 302.076
68.9957 26869.77
69.82027 275.2466
79.3503 334.52
79.44966 306.3423
83.38564 344.9284
90.31001 311.9148
92.07053 295.3095
92.24381 274.0488
92.59652 328.2412
93.4823 298.689
104.7544 303.0908
106.1434 279.784
107.8769 289.2782
112.953 316.7986
112.9548 382.8329
112.9685 599.6262
112.9858 563313.6
113.0176 462.6346
113.2211 296.358
118.6913 303.9508
160.581 354.0712
165.7109 298.7479
169.9927 376.1238
170.6868 351.5164
173.0593 337.8701
177.2415 324.2735
200.4731 336.3965
205.4184 312.5775
206.5459 316.2932
214.0446 511.8865
218.5805 338.2355
226.9787 19250.96
233.8802 643.0244
283.9139 325.0005
327.8676 1334.712
S	213	213	384.94
I	RTime	1.247622
I	BPI	1267760
I	BPM	248.9603
I	TIC	2399505
Z	1	383.9284
50.54764 348.762
54.91408 371.8933
55.25628 301.8192
55.79252 363.3157
58.99118 2859.641
60.9868 602.5007
61.27939 292.5835
64.49962 338.4073
65.35133 335.4053
66.0387 368.5793
68.99394 855.8738
68.99564 12014.04
71.72312 385.0486
71.77685 386.3622
74.83373 391.8033
82.54946 451.7163
82.67569 349.6086
94.55074 371.2888
96.19435 423.0648
97.53398 357.7757
102.9815 2206.244
103.3728 431.1942
110.9809 300.1729
110.9837 2234.005
111.8108 455.2873
112.9857 181588.7
119.8015 360.2152
123.4296 453.079
152.951 425.2476
152.9781 393584.4
153.0036 529.2571
153.982 403.5857
154.9737 274138.9
161.9783 847.1557
162.3834 407.5776
163.7569 401.4871
170.9887 518.0195
172.9842 750.2574
177.3493 398.4207
180.973 1631.753
183.2421 402.6636
194.9662 4520.286
195.025 43381.07
196.0283 850.2829
196.9626 2617.286
196.9679 86626.44
197.9713 722.2444
204.8971 435.9131
204.9702 2369.812
230.8701 416.3186
238.9562 875.8414
239.0149 3050.389
248.8499 780.8051
248.8567 651.9513
248.8868 2099.021
248.9603 1267760
249.2739 496.711
257.284 495.7712
276.879 444.5162
290.9487 22870.09
384.9352 7921.75
S	214	214	212.88
I	RTime	1.252792
I	BPI	227485.9
I	BPM	212.8818
I	TIC	540164.6
51.24092 273.453
52.71654 231.3111
53.69653 295.8534
55.46222 200.5031
57.95446 201.3877
61.10813 216.8478
67.13841 246.2852
68.30105 262.3165
68.99567 6368.725
69.91586 233.9439
71.70858 235.6026
73.77055 267.6872
76.04158 243.6534
77.58112 250.239
78.41344 265.7373
85.58093 213.8201
91.59243 1451.334
92.54015 245.7777
95.25133 235.9277
95.32838 276.1329
95.90913 240.3053
97.56669 239.2546
107.3722 243.9917
112.9858 99021.34
112.9974 385.346
114.9363 1183.959
114.9898 328.3837
116.2465 313.0433
116.8975 593.6702
118.8954 92984.09
118.9241 1206.757
123.9975 235.5321
125.4512 248.8718
127.4843 280.0632
135.4743 254.3046
146.8646 238.3164
164.2415 265.1273
168.892 32463.94
168.9694 273.0595
168.9894 54789.96
169.1235 448.1168
178.9131 244.9613
193.1117 319.2353
212.8818 227485.9
212.9113 1772.591
212.9791 547.803
213.0769 291.4758
213.1133 458.4406
213.1499 1401.366
213.6146 281.929
S	215	215	568.36
I	RTime	1.257985
I	BPI	524384.4
I	BPM	508.3408
I	TIC	1161250
Z	1	567.3553
51.71321 296.8423
52.50515 391.3267
52.61704 361.0187
54.717 335.3996
55.29874 388.6895
56.61172 328.4537
57.15193 420.6982
58.45557 338.6888
58.79024 334.9552
58.89558 336.1105
59.18618 352.5218
62.40226 402.7524
62.8196 404.2891
63.43917 377.0833
68.62769 483.2326
75.56282 482.247
77.78909 385.7696
79.6135 398.5772
80.93371 382.5472
90.71248 401.8413
91.59064 1471.035
92.86907 444.7614
92.95193 452.9971
96.33867 408.4651
103.3305 479.6003
116.7851 462.7986
117.7452 420.2173
119.7649 442.1192
121.6888 410.9959
125.0412 442.7053
134.5224 397.764
138.5097 410.5832
141.2229 452.7671
143.7269 443.9441
152.9957 4824.462
163.3521 479.1971
167.1386 413.2298
168.0432 4452.488
169.9986 450.7799
176.1979 428.3262
188.2587 445.4015
202.215 498.5144
224.0695 5740.751
242.0799 14073.45
275.9537 518.6661
283.2643 497489.6
365.4645 465.9554
392.7712 446.246
423.046 523.9002
436.8249 525.2565
508.3408 524384.4
509.2884 3772.803
568.3624 32914.3
582.6992 517.2246
S	216	216	530.87
I	RTime	1.263172
I	BPI	192443.3
I	BPM	394.8906
I	TIC	272923.2
Z	1	529.8627
50.24359 276.4916
50.28392 305.9605
50.41525 278.6393
51.40007 296.1746
51.8179 293.8378
52.92325 316.2818
54.61759 275.4761
55.30406 334.5882
55.8336 286.0521
56.52888 347.7179
61.47511 319.0439
61.54076 351.0862
61.98456 301.6518
63.77072 284.9128
64.01074 306.6057
67.37339 304.4411
67.39779 336.2297
72.04306 342.842
73.21928 310.4326
73.79524 330.9456
74.3995 314.175
74.70473 285.4637
76.49335 377.7917
78.15502 335.873
79.86115 342.9221
83.4567 368.9337
84.738 360.9146
85.5971 358.9477
85.60028 439.7597
89.38466 382.3438
101.4238 395.4272
105.8641 351.5284
109.5564 313.5999
111.677 348.8466
112.9857 2025.067
121.5994 384.2142
123.8519 460.4774
130.6108 359.431
152.9781 454.1405
154.9738 538.1888
157.8611 348.2939
157.9907 420.3485
158.4617 329.4694
173.9139 382.5424
174.3095 370.2168
183.797 411.1023
192.0797 361.3084
197.5101 378.4763
202.9263 406.608
206.9171 1709.388
211.1576 369.2109
227.2095 354.7556
248.9604 4340.601
251.2694 440.1877
258.9157 488.5257
260.0187 456.2163
282.9137 399.0881
292.6019 408.2156
299.9065 418.2744
300.9039 42168.81
309.0793 413.5636
326.8657 628.7049
326.9034 1691.874
369.357 534.3102
394.8906 192443.3
405.2028 426.0524
421.7225 379.697
454.6965 450.6798
504.8085 447.8046
535.9574 487.5936
547.842 532.2277
S	217	217	339.23
I	RTime	1.268349
I	BPI	87592.88
I	BPM	339.2332
I	TIC	114125
Z	1	338.2259
51.01016 214.898
52.06891 206.1112
52.91866 256.4533
52.94159 234.6577
52.9529 259.2328
53.62252 254.8185
59.91725 297.153
60.24434 226.5509
61.73312 228.7744
63.4888 270.3941
66.86318 276.2025
68.99572 503.0902
69.87994 257.7396
72.54887 263.0562
72.58729 246.3521
73.7858 290.2169
74.80069 266.6839
74.8961 252.1827
75.80282 244.8127
78.08048 308.3204
81.93159 265.4447
86.34681 267.0482
91.59081 490.1162
96.98508 271.0107
98.06801 347.7358
100.6027 287.8942
104.0431 318.1312
106.4551 318.2407
112.1541 274.1923
112.9859 4971.931
135.3685 316.2959
139.3252 260.7861
142.7025 313.611
147.1484 324.622
156.9306 290.9352
163.1131 6208.108
225.0964 440.7092
254.6656 316.138
271.255 295.4153
292.7882 308.2699
294.9034 493.5925
339.2001 2105.763
339.2332 87592.88
347.2689 298.8946
S	219	219	314.08
I	RTime	1.279873
I	BPI	1885206
I	BPM	112.9857
I	TIC	2182074
Z	1	313.0764
53.5593 277.3765
53.96278 261.4052
54.3686 279.9427
55.20187 278.9647
55.96053 317.2359
56.51495 305.5465
56.51583 313.8925
56.81366 327.5231
57.0343 2318.636
58.89656 324.6043
59.04997 694.1251
60.90916 339.8589
64.03835 347.6999
66.10365 306.9814
68.98972 474.8658
68.99564 106245.9
69.00108 401.3323
69.62979 372.4083
82.76098 405.0927
84.14733 340.1169
85.59656 364.8857
91.59248 888.9104
93.85317 367.2624
96.73523 323.2804
96.79661 391.2474
101.5836 378.2107
106.2739 411.7961
111.8157 420.6603
112.9534 2159.701
112.9619 582.0039
112.9735 11912.92
112.9857 1885206
112.9971 9298.287
112.9993 6485.713
113.0026 2490.47
113.017 1557.595
113.0814 688.6091
116.5724 431.5929
132.8558 417.9499
180.7368 379.7123
182.1929 380.0279
183.3125 397.6416
184.5457 367.9121
187.5791 366.5453
194.5746 389.7963
196.9619 390.3071
200.0289 363.2125
207.4067 360.1096
216.5788 361.1256
221.4684 346.5004
226.9785 64513.13
243.4278 381.6621
262.1135 427.6461
313.7367 2273.857
S	220	220	540.33
I	RTime	1.285062
I	BPI	88022.55
I	BPM	480.3097
I	TIC	163983.7
51.21178 344.4843
52.02225 355.5746
53.00562 358.8487
53.4172 414.9631
55.24569 302.8272
56.56031 358.201
60.06407 342.8133
63.60509 319.0663
65.0053 331.1244
70.26766 360.9762
72.95239 373.7038
78.02717 395.1814
81.44991 328.4431
82.03949 509.6375
82.28513 374.387
83.87912 342.1235
88.35816 380.1553
91.64305 380.6596
101.0718 359.6279
102.2476 440.8576
112.9858 466.3211
113.5095 344.9
114.553 357.2463
116.7819 353.7571
120.1137 510.9335
130.5613 319.4783
131.8286 336.9516
135.6899 347.3506
138.7294 425.338
148.6908 354.8015
150.5064 415.6075
157.969 378.3914
224.0694 3194.104
255.233 35873.74
285.0883 439.473
310.3268 378.7191
364.6886 418.106
403.8834 4980.263
404.8818 535.4626
434.1625 484.1908
480.3097 88022.55
480.3461 4754.576
504.8575 541.7039
517.5311 415.9806
540.3306 3609.1
S	221	221	394.89
I	RTime	1.290233
I	BPI	72918.86
I	BPM	300.904
I	TIC	160657.7
Z	1	393.8827
50.55313 235.6749
51.33422 294.1148
51.88825 295.8584
53.62065 287.3328
56.1359 222.7707
56.53835 265.3084
60.92049 303.3729
61.5284 287.494
63.62993 288.014
66.73054 243.3271
67.33138 352.9454
68.99578 308.3052
72.96365 327.5081
73.6385 280.2002
74.9183 281.3826
75.29759 237.168
76.90059 263.3956
77.39006 291.1946
79.5282 259.3633
79.91606 288.1058
82.68694 292.2491
85.47381 278.3692
87.33937 303.153
89.1461 292.1588
94.15069 290.7603
97.57103 295.2999
101.6357 286.8944
104.9089 314.1162
105.2346 308.3026
112.9831 338.3841
112.9858 8095.423
113.7046 328.2595
119.5105 365.0026
137.8967 314.1439
146.3237 391.9756
146.9386 434.2895
157.0258 300.3199
180.9731 580.1746
181.671 330.5178
190.9286 1886.375
193.3409 393.1414
206.9173 4916.023
214.9261 1629.864
239.1566 332.9879
248.9601 350.1079
258.9155 1740.064
282.9133 568.2975
292.5746 310.5198
300.904 72918.86
306.8401 318.1659
326.8652 409.929
326.9035 1308.356
330.9798 517.869
353.3683 335.8096
356.382 346.8284
370.8764 328.9037
393.6684 322.5231
394.8907 50713.24
S	222	222	233.89
I	RTime	1.29539
I	BPI	99138.13
I	BPM	139.9037
I	TIC	228576.4
50.33498 226.0399
55.71435 201.1261
57.97543 252.7222
66.60403 230.7671
67.17956 212.0829
67.9549 204.9788
68.15149 234.5799
68.9957 444.4764
69.79549 229.3128
70.23594 218.6021
75.57619 231.2629
76.44327 220.1945
76.87494 240.2802
78.89186 227.5619
83.3619 282.2645
86.28337 224.7588
87.34624 242.6209
90.09888 238.2448
94.66827 229.4634
94.94647 226.8867
97.65765 236.9818
101.9251 350.8236
104.5244 285.437
108.7043 262.5468
109.4276 218.7525
112.9858 9049.638
115.9837 266.6097
116.892 216.4561
134.4018 247.5334
139.9037 99138.13
174.0026 245.6323
174.1848 302.2404
175.7604 243.2063
176.3074 241.5745
178.6172 260.1811
181.2781 254.3505
188.1009 435.775
189.8376 1563.13
189.9005 5937.671
196.9007 274.1223
212.107 297.2006
228.3911 260.7011
233.1548 422.4178
233.8903 96657.38
234.1582 3209.46
236.4149 275.8585
241.5064 258.4547
247.0178 306.5239
247.8652 258.7702
S	223	223	285.03
I	RTime	1.300563
I	BPI	147477.9
I	BPM	112.9858
I	TIC	170683.9
Z	1	284.0244
51.94067 215.1247
52.48557 197.5928
56.89945 233.0257
57.38932 223.3376
60.35748 287.9312
61.35054 236.0951
64.78107 285.3577
64.9054 255.5267
65.17428 307.8625
65.94528 227.7413
67.38564 295.6886
68.9957 6868.255
69.22674 255.3432
70.79314 256.1613
73.22498 293.6053
80.53138 271.597
91.88767 296.9373
101.3999 275.6155
102.7747 261.4344
112.9858 147477.9
112.9981 557.6398
122.8909 256.0168
142.3229 263.0417
147.4451 286.9495
160.7417 272.7828
189.706 270.6414
219.0075 1086.154
226.9785 2751.519
239.1293 475.9582
253.8684 296.3902
268.4577 294.3023
275.618 354.4141
284.9993 1084.638
285.1709 343.2462
285.2073 1655.131
S	225	225	248.96
I	RTime	1.312057
I	BPI	3534550
I	BPM	154.9737
I	TIC	8347496
Z	1	247.9533
53.06588 328.8027
53.5796 320.2523
53.87128 335.5822
54.19449 347.3698
54.56826 382.1069
57.03432 938.4414
57.46759 332.1002
58.99117 41281.1
60.98689 14442
67.56677 359.1914
68.99563 154904.2
74.38113 567.0637
74.95005 368.4379
77.55909 363.1375
82.00755 548.1591
84.72009 384.4705
85.73295 368.7775
91.59241 456.8573
93.54937 384.6293
97.1758 486.6366
101.0386 5069.141
102.0421 427.9064
102.9815 4016.444
108.9884 1605.337
110.984 22437.13
112.89 521.3865
112.9537 3005.639
112.9599 554.3661
112.9618 955.4134
112.9692 5251.702
112.9725 9399.465
112.9857 2563012
112.9982 10170.15
113.0033 4469.442
113.0105 953.4014
113.0166 1952.966
113.0187 1460.4
113.0807 577.5118
148.9066 1074.888
152.9278 713.2251
152.9573 2279.142
152.9781 777138.4
152.9975 2419.084
154.8199 1069.882
154.9225 3979.136
154.9324 537.6056
154.9354 1822.593
154.9472 6106.132
154.9525 11378.06
154.9737 3534550
154.9933 12140.07
155.002 5346.382
155.0138 1395.955
155.0232 2478.698
155.0268 1795.159
155.1263 593.095
155.2397 658.1105
161.9783 11053.11
170.989 588.9402
172.9841 3115.635
180.9732 5578.033
195.0249 131206.1
196.0283 3891.83
196.9678 256539.8
197.9712 3180.823
204.8971 4360.021
204.9701 655.6895
239.0148 9697.412
239.0713 506.1695
240.0184 540.0769
248.8024 996.3556
248.8494 612.4026
248.9603 398802.3
248.9734 16597.95
249.1499 978.9498
257.1901 512.3261
S	226	226	226.98
I	RTime	1.317214
I	BPI	9546468
I	BPM	112.9857
I	TIC	1.126826e+007
Z	1	225.9714
51.91979 318.9946
53.14186 448.0927
53.93289 416.2001
57.03426 11971.1
59.04993 4365.081
60.05323 583.3651
63.81302 336.6505
63.89212 478.5866
66.78203 363.5602
67.01888 359.2496
68.52107 348.7538
68.98053 993.2703
68.98383 407.0363
68.98755 2756.934
68.98908 3284.519
68.98998 5743.856
68.99561 1004938
69.00078 4433.067
69.00168 5835.271
69.01038 454.4735
69.0111 1027.828
72.22678 543.1834
72.52235 462.1147
73.55752 424.1071
74.47997 412.8451
75.15603 467.7464
78.50859 570.5126
82.96097 659.6622
85.59258 574.782
88.44625 498.8651
89.02032 474.3989
91.59241 1160.608
101.4448 597.2693
103.0117 585.6239
103.0404 1047.006
112.4046 1034.286
112.889 2078.818
112.8913 2209.141
112.9542 11112.3
112.9609 4261.741
112.963 4257.083
112.9688 17825.93
112.972 24277.22
112.9739 42112.71
112.9857 9546468
112.9984 44999.44
113.0038 9322.487
113.0094 5146.987
113.0163 3195.756
113.0184 9845.569
113.0383 698.4042
113.0814 4363.596
113.5711 1761.47
174.2922 519.7037
226.8012 10885.79
226.9784 3933.668
227.1657 717.5982
227.2018 932.817
232.4359 497.296
S	227	227	520.91
I	RTime	1.322401
I	BPI	1921944
I	BPM	248.9603
I	TIC	3222301
Z	1	519.9027
57.50258 423.0796
58.99113 1105.672
60.98682 756.0204
62.15049 392.5104
62.95952 444.7102
63.84018 409.5962
64.96603 389.6232
65.65432 455.9259
68.99393 1294.43
68.99564 7539.18
70.32829 407.726
74.55769 442.5541
76.19419 442.2915
76.24137 421.3487
76.34839 442.8974
83.162 495.9089
84.6769 421.5316
91.63574 531.3156
99.75284 545.0563
101.0386 528.9568
110.9836 2489.082
112.9715 508.5902
112.9734 551.7041
112.9857 150468.7
125.1516 487.6234
134.5519 464.7319
136.3989 473.7984
152.9781 372806.1
153.5694 407.0919
154.9737 266277.2
156.2275 594.9852
161.9785 754.6434
170.1574 473.6714
170.6389 494.3383
170.9887 2404.271
175.4551 488.3878
180.973 826.0892
183.628 451.1595
188.6894 514.84
195.025 39755.5
196.9679 87566.95
197.9712 623.3791
204.9649 2165.594
204.9699 2899.954
218.0518 504.4621
239.015 3098.434
248.8493 2118.459
248.8565 1061.412
248.9196 5632.63
248.9603 1921944
249.0612 620.7664
249.067 996.2986
277.0876 521.0101
290.9486 19021.78
316.8745 2033.271
332.9368 4690.883
338.7186 523.9279
370.3313 544.3449
384.9353 182946
426.9232 20371.71
438.3788 534.3123
447.4309 526.7712
450.3225 566.3691
456.6941 558.8255
501.9217 559.1987
520.9104 6985.732
530.9742 637.9863
S	228	228	288.9
I	RTime	1.327574
I	BPI	163047.1
I	BPM	288.9003
I	TIC	330176
Z	1	287.8927
50.97405 214.6727
51.02805 219.7868
53.75832 239.9426
58.15962 226.5241
58.75509 260.7923
59.68248 216.6016
61.69103 232.0264
62.18906 254.7459
65.58986 263.5807
65.99293 251.7497
66.17856 257.3549
66.34127 246.7001
66.36422 231.2505
67.44214 275.2748
68.99562 678.9939
70.25914 265.8547
91.59064 1400.834
99.04609 289.2393
99.62328 330.3464
100.9272 2029.686
105.1784 364.6213
112.9858 9151.029
131.2446 380.0491
132.0924 301.5487
144.9391 302.1184
150.9238 615.1757
152.61 270.3836
170.9123 382.6739
177.1151 273.958
183.0377 302.2144
193.9756 280.4961
194.9136 126600.3
198.1606 289.5497
198.9145 269.3282
204.3488 281.6351
218.8413 306.0612
221.951 402.5634
243.1239 482.8747
243.1599 426.1221
243.1964 1434.521
244.9103 8702.05
253.01 276.9943
256.1526 258.7845
268.3098 303.5397
288.9003 163047.1
291.6265 371.7523
309.0098 319.8452
S	229	229	583.26
I	RTime	1.332762
I	BPI	83244.49
I	BPM	285.1245
I	TIC	128556.8
Z	1	582.2494
51.68703 327.7415
54.15361 377.5002
68.04505 385.5176
72.03635 345.415
77.7005 376.5846
80.12074 361.6254
82.39668 383.2635
84.82092 428.907
104.0801 368.4598
105.7328 390.8696
112.9858 893.2331
131.9414 404.3147
139.449 402.7279
139.7623 361.7946
142.1561 445.4011
143.2512 416.2971
143.5265 443.367
146.4807 483.0336
152.1503 426.2212
162.6365 397.5406
165.199 369.9523
184.8552 405.0664
193.5112 395.2739
205.1684 458.3301
206.7559 391.5305
212.2843 380.3697
226.3362 436.0896
239.1188 440.5025
241.1349 1510.125
253.1347 5074.41
259.2689 412.38
259.5719 392.573
285.1245 83244.49
297.1247 621.5603
310.931 2795.102
313.2027 409.2215
341.9335 410.1578
378.9179 1724.161
539.2662 1418.54
583.2567 15718.26
590.0449 497.2923
S	231	231	656.89
I	RTime	1.344298
I	BPI	190059.7
I	BPM	248.9604
I	TIC	324074.6
Z	1	655.8827
52.08438 394.7194
53.32418 398.0195
54.47989 378.8254
55.17847 354.3424
55.27172 345.6146
56.21667 354.2193
56.68534 355.8333
56.82944 317.2773
56.84546 410.8013
57.13497 381.3028
62.18896 372.2622
62.3928 412.219
66.41448 433.8973
67.11948 445.1061
68.99561 595.1005
70.7367 355.7597
72.21594 349.0208
75.6489 350.3583
78.67378 361.937
81.63672 410.4804
86.54383 401.2838
88.45962 377.3683
88.53761 383.6715
95.99065 439.7084
102.5046 425.3348
102.7952 402.68
103.3083 428.0506
104.6691 429.8214
108.5746 457.6766
108.632 399.8039
112.9858 6270.705
150.7682 537.1645
151.6823 449.1128
152.9751 652.6399
152.9781 17315.09
154.9737 7880.72
170.3651 404.2223
177.3282 413.498
182.8707 496.1017
187.8727 439.7588
193.8128 545.9441
195.0251 1980.127
196.968 3197.202
204.9698 532.8734
206.9588 536.2637
220.2872 525.9693
221.4254 457.5971
234.4342 446.5943
248.9604 190059.7
290.948 572.061
298.0968 484.3293
303.2392 440.5197
315.6465 444.4331
361.6914 495.8667
384.9354 50832.69
426.9238 6151.724
520.9102 15477.09
550.1027 541.3657
574.762 567.9938
S	232	232	210.88
I	RTime	1.349456
I	BPI	253789.1
I	BPM	210.884
I	TIC	612958.9
50.46746 212.5942
50.90577 204.5629
51.78279 239.6492
51.81807 198.2088
52.53261 220.8758
53.75738 211.4888
55.23148 205.4932
55.61169 211.0965
55.72303 190.8915
58.27885 217.46
61.45749 243.6925
63.18384 219.7782
63.51746 219.1883
63.85619 219.564
65.56713 242.1515
66.66965 238.9982
68.99565 7088.582
71.84258 217.6686
72.6068 209.8121
72.78925 227.7818
73.30777 228.712
74.39294 234.6264
77.79101 236.5906
78.79314 287.8345
83.72171 280.2148
90.11868 236.4433
95.32085 250.1415
96.20784 220.7706
96.27835 244.8546
98.07601 248.0558
101.4123 286.1321
110.8426 241.5501
112.9732 380.0743
112.9857 99072.58
116.8975 183318.1
122.4741 275.6155
125.0358 243.1457
135.7459 254.5981
138.8386 302.2715
165.0192 303.0279
165.0309 300.6614
166.8941 49150.82
166.9924 986.0451
172.7316 277.4307
177.8587 260.0962
210.4216 258.4829
210.884 253789.1
211.0983 284.1805
211.1337 501.7494
S	233	233	271.02
I	RTime	1.354615
I	BPI	336417.6
I	BPM	112.9858
I	TIC	391327.5
Z	1	270.0087
51.2666 249.4818
51.88967 257.4976
55.79719 201.2679
55.93871 212.2146
56.9166 217.3338
57.03431 318.6351
57.21811 231.8113
57.38118 236.3835
59.05001 242.5103
59.40495 239.4334
59.6189 210.3668
61.01282 245.0857
62.13864 242.5064
65.97134 252.1965
67.75892 233.4821
68.99567 16351.4
69.56157 261.6499
71.06277 224.545
75.81142 299.3391
79.30594 246.9216
83.60435 271.7124
86.47734 235.3807
91.59058 1230.575
94.26699 322.0074
94.96188 283.2048
96.10943 229.558
100.688 259.1009
109.3557 253.8294
112.9857 336417.6
112.9983 956.5579
113.0183 293.2247
113.5711 274.2117
117.2495 241.8725
130.8455 267.4955
134.866 279.6061
135.4836 272.6816
148.035 284.6235
159.0286 325.4085
171.543 263.6119
172.212 297.5065
173.347 255.0353
181.0079 316.4971
182.8375 264.7394
182.8785 273.477
203.3209 332.0811
219.0757 268.621
222.7449 257.7788
226.9785 10382.15
239.3402 303.9069
249.0978 255.4284
262.5287 277.2161
266.3296 341.726
266.6615 290.4038
266.6686 300.9465
271.1916 1286.724
271.2278 2590.35
274.9446 274.6691
293.15 316.6809
S	234	234	554.35
I	RTime	1.359807
I	BPI	66296.88
I	BPM	494.3254
I	TIC	123815
Z	1	553.3395
51.0536 370.4449
51.93484 342.0707
55.11871 304.8729
56.25811 328.4922
57.136 301.4581
57.88132 356.039
58.91277 342.0083
60.05524 302.8215
60.12719 349.7621
60.18241 318.7095
63.71609 354.395
66.12849 368.6881
68.99567 483.0461
76.8448 391.9743
77.41249 352.6568
87.48528 331.5974
91.96937 401.5515
94.43164 413.4383
97.21538 369.548
101.5944 338.6373
112.9859 503.9253
113.9834 416.8021
113.9982 372.2498
114.9916 338.7147
120.2515 368.6883
137.3418 412.9651
139.048 374.0897
152.9959 466.8401
159.3853 455.1182
176.9285 396.5497
177.9166 341.7718
185.0898 400.4591
190.7018 400.886
195.4208 358.8486
207.1172 369.0459
213.3424 384.4121
218.4449 392.1266
224.0691 2203.473
269.2487 27244.66
275.1989 439.6516
275.642 390.6407
342.4426 441.2848
448.3011 432.4222
481.7108 545.7604
494.3254 66296.88
553.2914 459.7635
554.3466 3237.173
S	235	235	538.32
I	RTime	1.364999
I	BPI	28938.36
I	BPM	538.3154
I	TIC	71239.61
53.24907 294.7124
55.16182 372.3813
56.17484 330.8208
57.71226 334.756
62.11625 321.3072
62.34295 320.1066
63.29978 346.9676
66.35896 375.398
74.17428 345.1339
74.37045 331.5762
79.11987 318.7076
87.82553 387.1788
102.7705 389.2941
112.9859 661.1484
115.2213 398.1699
134.6605 329.2814
152.9366 416.5641
152.9959 668.9499
153.3485 429.1151
157.3225 313.7436
157.6821 312.7672
159.2994 350.5524
159.9907 365.2512
160.333 344.8565
162.2184 378.5104
165.8839 350.7946
194.9933 359.1728
209.263 373.2968
213.7539 350.5499
215.1565 467.2416
229.8195 379.9491
230.6687 453.0997
242.3793 377.0121
242.6604 463.7783
250.6643 367.6514
254.0435 932.6906
259.5156 389.0082
272.0545 422.5608
279.2976 418.0154
283.2644 20031.91
399.1002 462.4219
438.8414 426.1573
467.0735 417.7846
506.2889 2232.056
538.3154 28938.36
S	237	237	384.94
I	RTime	1.380183
I	BPI	193515.7
I	BPM	248.9603
I	TIC	359479.8
Z	1	383.9283
50.51191 247.8057
52.28199 245.6309
53.51265 292.5361
54.35215 276.7523
54.59374 261.4792
55.09787 269.9145
56.31778 252.1916
57.18149 260.4394
57.8457 258.2743
60.34703 309.0951
65.56755 282.4214
67.99993 288.7566
68.53529 275.1213
68.99416 309.1089
68.99561 1850.536
72.2718 302.2008
76.3163 340.6215
77.7759 264.1759
86.91922 278.4329
87.50774 326.9347
87.87512 304.0595
90.01332 295.0664
91.2195 299.4599
91.41773 326.6973
95.50124 320.964
97.48621 313.845
97.55415 291.3158
102.8954 284.6822
112.9857 30566.16
119.5543 304.7739
120.751 292.1448
152.9781 56035.43
154.9738 34846.2
155.9418 335.4422
160.621 320.2117
173.474 345.12
180.9729 361.317
195.0251 5968.894
196.9613 365.2989
196.9679 12262.05
221.6983 336.2976
239.0149 546.6938
248.9603 193515.7
261.4848 356.7865
289.6426 335.3601
290.9035 307.8419
290.9485 3722.487
293.6741 334.6114
310.924 409.1229
359.6669 325.3295
377.9188 358.0974
383.7773 355.8211
388.0988 335.6877
401.4569 464.3629
S	238	238	568.36
I	RTime	1.385372
I	BPI	6364383
I	BPM	508.3406
I	TIC	1.098881e+007
Z	1	567.3552
50.69984 531.2189
50.89518 611.3644
52.18935 486.2469
54.47257 550.3749
55.35704 572.5728
55.84208 542.2406
56.1147 514.01
56.86983 534.7831
57.03799 596.9713
57.72108 621.7319
60.15929 499.4926
60.19206 575.499
61.90865 533.7122
70.66428 558.0862
72.29452 566.3613
73.22666 569.7857
76.13251 559.6356
76.38678 575.3492
78.95911 9166.408
79.29533 556.5608
82.04249 722.8706
84.8371 545.165
84.9237 599.3936
90.06387 583.0029
91.47287 563.4532
92.86944 3134.349
96.5626 631.5285
96.82752 620.2293
97.425 541.5048
99.97449 672.0975
101.3608 611.5166
103.3131 582.0952
112.9856 1493.928
114.1917 605.9291
122.9853 4043.706
135.4991 698.1634
137.0585 754.8852
152.9958 17439.33
154.8392 659.1972
160.4469 682.9919
162.7874 678.2195
168.0431 23723.51
175.1979 620.5839
175.2986 636.8002
183.6164 715.5418
184.9581 738.3774
224.0372 1042.472
224.0693 278933.3
231.8889 733.8035
240.6274 747.3432
242.0799 74920.98
252.5389 763.039
270.075 832.3942
282.6494 878.3342
283.1351 1139.125
283.1419 961.6246
283.2642 3017536
283.3136 11252.9
283.3902 2416.503
381.1342 767.6943
408.0416 775.1474
419.2567 14880.33
436.677 940.6166
437.2674 16181.66
463.2846 5844.411
508.0295 2100.78
508.3406 6364383
508.4595 19092.61
508.6417 3282.467
509.2881 29127.73
523.8449 972.9525
568.362 276488.4
S	239	239	212.88
I	RTime	1.390531
I	BPI	267524.9
I	BPM	212.8818
I	TIC	655906.6
51.51729 205.6141
52.70585 211.0248
56.09311 204.9844
57.86383 222.3882
57.90828 221.9188
58.31116 222.267
58.76648 224.7695
60.88055 223.5651
62.84983 203.6565
63.70963 230.7909
63.71048 212.998
64.47831 292.6717
66.31649 192.4415
66.62309 244.5863
66.97759 218.8523
68.52827 239.3118
68.96834 227.336
68.9942 261.0258
68.99567 7378.039
69.04365 216.4621
71.7668 224.771
78.96206 234.5622
85.2276 262.813
91.83189 237.9644
92.47688 242.5416
99.80556 281.9334
99.89541 290.1999
102.2727 284.9574
109.0153 256.3172
111.3753 231.2092
112.9857 116186.6
114.99 328.4915
115.6052 318.3251
116.8976 1068.982
118.8953 126456.6
126.7734 268.3659
127.9243 270.4029
144.8936 570.2531
145.9539 258.646
154.4467 274.1278
160.8224 235.5954
161.8094 253.175
168.8921 34755.13
168.9894 77681.8
169.1234 317.9906
169.148 271.0851
182.688 262.8463
184.0175 307.322
185.8368 292.3622
192.2522 273.8955
193.602 268.1852
197.9919 623.7827
205.2505 314.2303
208.4029 270.065
212.8349 310.1317
212.8818 267524.9
212.9793 1917.095
213.0154 1153.334
213.0766 302.5758
213.1133 1109.835
213.1496 615.7448
214.6168 317.1557
215.5137 256.1814
S	240	240	264.93
I	RTime	1.395687
I	BPI	71417.16
I	BPM	112.9858
I	TIC	146435
51.11967 243.4843
51.21746 199.4306
56.2607 199.2683
58.36292 226.713
60.237 228.6157
62.99109 239.9257
64.78189 205.4839
68.99567 4766.783
73.99143 252.1694
79.51929 256.18
81.31226 269.0483
81.45323 260.4832
82.36266 228.0853
82.63369 244.3869
91.5923 394.9207
102.8665 248.4049
103.1056 300.1012
103.553 246.2736
106.8074 252.7765
108.5693 283.9746
112.9858 71417.16
112.9978 301.3526
116.4863 256.4892
117.5697 269.889
124.5408 266.4299
129.0945 240.0761
134.8256 248.6666
144.1894 290.9225
167.5953 306.5349
168.952 6818.106
170.9477 36839.66
172.5813 293.4743
173.3196 294.7161
176.2639 242.8503
186.9628 450.5501
188.9583 460.7395
191.7789 248.1577
210.9991 1227.656
212.9419 4196.597
213.0186 302.1181
261.5854 270.9678
264.9343 1792.719
265.148 8697.075
265.1805 300.3922
285.2589 260.3203
S	241	241	214.88
I	RTime	1.400858
I	BPI	44136.72
I	BPM	214.8794
I	TIC	160362.8
50.5746 186.4886
52.65316 175.51
53.49473 244.7101
54.32734 187.1429
56.76892 201.9211
57.50325 218.0682
58.03839 212.0101
58.55695 203.8771
58.84294 238.5209
58.99125 981.7682
60.08722 237.5384
63.55497 255.9542
64.27803 235.4424
65.17706 199.5197
67.20676 195.3932
68.99567 1472.436
69.03036 227.8848
70.71437 211.5294
76.7972 204.5138
77.99606 237.4686
78.271 216.124
79.1957 223.3686
83.73335 225.2773
92.63523 221.097
97.58102 250.6755
102.9117 239.4265
107.5218 248.2583
107.6984 241.3363
109.4755 250.4193
110.1849 219.5374
112.9858 20596.78
114.9365 273.2274
115.4947 220.9259
116.4257 282.1118
117.2459 222.6438
120.8927 34270.71
125.0974 340.3069
128.6037 249.1981
130.1461 232.6013
130.211 259.7506
141.0923 219.6188
146.1467 267.1406
147.8436 254.4396
154.9738 2990.07
168.9838 253.3388
169.0507 328.3773
169.0871 1403.983
170.8895 9865.339
173.0571 283.0074
208.911 280.1935
209.6859 238.0832
211.3135 258.3819
214.8794 44136.72
215.01 26202.73
215.0516 1707.066
215.093 466.3197
215.129 2940.66
215.1649 363.2932
S	243	243	314.08
I	RTime	1.412109
I	BPI	480838.9
I	BPM	112.9858
I	TIC	550585.6
Z	1	313.0762
53.03002 223.6395
56.31908 255.7982
63.66132 293.4997
64.27456 258.2723
65.92827 237.9465
68.99567 27153.79
69.98843 307.4959
72.16093 288.2913
80.10912 280.1181
81.23239 248.8453
81.46763 297.944
82.97892 275.3734
86.56149 282.0963
88.57731 288.9961
91.59256 673.2581
95.4722 271.7805
97.20338 343.1814
105.9593 291.8266
106.1607 308.3468
106.7461 262.208
112.973 1575.789
112.9858 480838.9
113.0177 421.1731
114.8435 302.4395
117.2992 284.7704
122.4697 288.1631
125.4613 299.111
173.9274 305.3772
174.6833 289.8342
177.7681 304.6976
186.9048 314.5596
188.7269 302.8893
203.79 295.8152
226.9785 13046.61
245.4252 305.892
258.2044 323.5603
268.3585 291.6886
297.1213 318.4726
312.349 322.3375
339.6328 326.586
S	244	244	540.33
I	RTime	1.417299
I	BPI	45687.1
I	BPM	112.9858
I	TIC	137694.7
50.59176 334.229
52.3812 313.9829
52.61697 340.841
57.25963 300.2502
59.58036 304.4273
60.61065 332.0587
62.36592 312.363
68.9957 3739.781
75.40587 325.849
75.91801 331.8431
77.86866 424.0856
78.89437 332.5511
80.81856 359.1046
82.44189 420.199
82.62675 346.8303
86.13623 342.5302
91.59032 470.1891
92.45556 321.561
93.96416 351.5657
99.03029 370.889
104.2364 328.576
110.903 385.5958
112.9858 45687.1
116.0219 367.6265
120.9044 345.2477
131.2885 342.4581
139.1452 349.0058
161.2056 432.2844
165.1982 393.3806
179.6533 399.1357
187.1614 351.1837
224.0695 2033.443
226.9786 488.289
255.233 16638.33
288.2518 404.8354
298.9765 445.5926
305.48 440.4796
340.0712 428.3484
385.1313 429.8616
480.3096 40603.12
480.3463 796.8984
500.9847 474.3953
510.8749 435.2011
540.3306 1914.085
547.8131 397.517
558.5953 476.1608
S	245	245	1091.73
I	RTime	1.422524
I	BPI	289364.7
I	BPM	508.3408
I	TIC	447204.4
Z	1	1090.719
78.03768 598.5854
80.7589 616.213
86.8633 586.045
86.97001 636.9825
94.42599 678.163
95.88438 718.8595
96.92851 692.6302
97.72482 602.5358
100.8715 683.6373
115.4847 625.1489
115.7415 668.5001
120.5039 807.0513
143.3549 755.2422
171.8103 712.5436
192.2382 692.4601
200.2194 755.1685
206.0939 772.2733
207.375 707.1249
208.5444 823.7071
210.9837 800.4178
224.0694 1167.46
234.5764 659.4887
264.8318 693.6168
283.2642 35997.15
294.5141 805.2155
295.9999 689.7565
312.2995 900.1248
370.545 786.3765
374.6313 728.5668
400.2101 825.3459
437.2168 763.5631
466.564 737.5833
508.3408 289364.7
509.2881 1479.244
568.3624 84684.23
755.4564 874.3628
862.3455 896.4705
877.4577 809.3624
1062.468 838.8698
1107.876 779.2219
S	246	246	636.35
I	RTime	1.427713
I	BPI	150504.9
I	BPM	112.9858
I	TIC	186929.3
Z	1	635.3426
50.57881 383.6712
53.08605 365.7488
55.31646 310.4001
57.93836 385.2008
66.31695 400.4323
67.60509 370.6748
68.57989 352.0753
68.99564 7151.979
70.87178 352.0208
71.56723 338.7755
73.30725 417.537
73.37021 421.4585
82.14802 378.8662
82.65627 384.8578
86.76585 419.3667
96.27542 414.7978
99.73055 486.3251
100.1546 356.2087
105.5523 400.0315
108.7959 453.578
112.9857 150504.9
120.4713 466.0427
125.0007 619.8481
128.6515 411.634
142.2639 465.4924
145.2385 449.4637
171.6822 422.1053
174.76 415.9571
180.0192 847.2872
283.264 832.7177
437.2673 927.9839
438.7568 540.0195
441.9271 416.5266
463.2837 2225.069
492.3101 1882.003
505.2291 492.7403
508.3404 1886.823
522.3563 746.5931
524.6712 488.9371
539.9553 479.4872
551.0936 460.9273
557.0234 465.0518
626.8424 531.2792
636.35 1705.969
S	247	247	508.34
I	RTime	1.432903
I	BPI	7010.433
I	BPM	283.2643
I	TIC	29191.89
Z	1	507.3321
51.61855 273.3495
53.21036 280.5335
53.97102 324.8802
58.79261 285.4987
59.05632 335.0061
59.32929 308.2452
59.9491 297.7547
63.26502 340.7464
66.08702 330.1737
67.18597 318.3605
68.4087 330.0872
68.45438 306.2579
69.60339 313.428
70.6282 288.8992
72.2434 335.8627
72.38783 316.5771
73.0376 311.8532
75.71744 301.4478
79.92039 305.8763
81.64517 363.2756
89.39403 368.0543
100.0291 385.1775
100.1199 423.2443
100.5789 328.7305
108.5301 329.4853
112.9858 1458.367
123.7976 402.3206
123.8193 395.9069
124.0934 343.0973
128.4651 359.6416
136.0895 362.3734
151.6417 354.4497
172.2277 376.471
215.1664 393.1221
264.077 423.0766
283.2643 7010.433
288.5425 391.4263
311.2883 501.3302
312.5834 393.657
339.6996 402.3335
397.5178 410.9586
444.4895 361.2604
494.7764 409.5158
508.341 5948.285
512.0793 391.0616
S	249	249	248.96
I	RTime	1.444337
I	BPI	4447818
I	BPM	154.9737
I	TIC	1.057826e+007
Z	1	247.9533
50.63969 324.768
50.64587 361.5208
53.79765 400.9134
56.64012 421.4922
56.99554 671.0928
57.03427 2028.702
57.79399 405.3521
57.86 422.6848
58.9912 54482.01
59.04997 641.9827
60.98539 1475.01
60.98684 18428.76
62.17721 415.9976
67.01601 368.0868
68.98056 461.7108
68.98976 864.0844
68.99565 212862.8
69.00186 777.0255
69.44041 446.135
70.53519 431.7254
74.68603 495.0229
76.08054 444.5757
78.04655 398.16
82.00766 492.9122
84.99088 916.3887
90.49536 413.8448
91.59208 1088.202
93.36271 435.0426
93.77453 500.7414
95.87087 531.9398
101.0387 11806.84
102.0419 447.924
102.9816 5200.564
108.9886 1506.72
110.9841 25111.09
112.89 509.6625
112.9164 600.6022
112.9544 2986.418
112.9601 480.5593
112.9691 7958.416
112.9735 17895.58
112.9857 3239486
112.999 13307.01
113.0036 3882.385
113.0105 1020.632
113.0181 3560.386
113.0807 636.7936
135.975 980.5024
148.9069 892.4065
152.9585 4783.534
152.9782 1011997
152.9993 3533.22
153.0063 872.8715
153.0287 531.4621
153.0298 481.5569
154.8199 1122.834
154.9235 3943.408
154.9354 967.0214
154.9469 9462.27
154.9538 20765.04
154.9737 4447818
154.9951 15567.08
155.0025 4587.385
155.0136 1709.587
155.0258 3605.986
155.1262 750.0071
161.9783 14398.86
170.9889 820.2271
172.9841 4178.552
180.9732 3816.146
193.0093 734.9144
195.025 163342.4
196.0285 6647.791
196.9398 990.6603
196.9679 324191.3
197.9712 3386.332
198.9724 1946.14
204.8971 3298.643
204.9706 2806.644
210.7563 528.7423
239.0149 14270.76
248.8022 803.6231
248.9202 1722.352
248.9603 481555.6
248.9734 14769.87
249.1498 2281.937
S	250	250	226.98
I	RTime	1.449493
I	BPI	8729302
I	BPM	112.9857
I	TIC	1.021697e+007
Z	1	225.9713
50.85473 340.439
56.97249 403.7702
57.03429 10248
59.04995 4159.508
62.88604 410.4332
64.97376 400.5764
68.52956 544.405
68.98003 481.2889
68.98084 726.4142
68.98735 1042.587
68.98934 3614.97
68.99561 927056
69.00135 4960.798
69.01084 1003.781
72.25072 471.3476
85.09303 482.2559
91.59241 1613.506
102.7355 566.485
103.0404 887.3051
103.2531 570.3705
112.4047 2043.608
112.8707 781.4683
112.889 1651.412
112.8911 2336.389
112.9367 814.8367
112.9527 5520.013
112.9549 5767.693
112.9684 10314.62
112.9726 26285.46
112.9857 8729302
112.9977 35270.39
113.0107 2522.019
113.0176 11387.91
113.0194 852.8809
113.0814 4234.928
113.1125 802.4387
113.5711 1962.03
220.138 534.2116
226.8009 6895.766
226.9786 4411.315
S	251	251	520.91
I	RTime	1.454681
I	BPI	1906484
I	BPM	248.9603
I	TIC	3195986
Z	1	519.9027
53.09036 504.8323
55.56061 400.1025
58.99124 2874.64
59.24237 399.1541
59.86069 450.7431
60.98691 434.5178
61.18358 377.5365
63.18024 413.3298
63.62538 386.3611
63.68367 423.7893
66.25134 471.2765
66.75739 389.3611
67.65798 421.9925
68.99394 1334.883
68.99554 9746.112
73.30835 423.7409
74.74541 470.977
76.2497 467.3764
84.908 464.2684
87.03543 457.6671
88.33462 455.9535
88.5269 501.52
91.59049 977.8789
96.0243 486.5988
99.25241 503.0864
100.1852 634.3954
101.3311 506.3282
103.7507 428.8745
107.7241 545.3006
110.9836 3466.01
112.9736 850.2822
112.9857 150663.8
112.9987 474.0579
122.6145 459.6613
130.5474 451.2296
135.9748 471.579
146.7689 482.5547
147.0635 430.9455
148.0401 424.1256
151.2107 437.0941
151.998 460.7513
152.9592 1932.113
152.9781 376561.5
152.9986 1141.174
153.4859 471.0378
154.9737 252472.8
154.9944 729.9335
155.5767 453.6113
161.9783 466.2088
170.9886 1977.367
172.9842 484.6781
175.9308 508.3157
186.7182 444.8087
189.0496 500.2819
194.9662 524.9212
195.025 37850.74
196.0285 609.2485
196.9679 86335.66
198.2772 488.9145
204.965 592.1361
204.9701 3072.704
205.2266 492.5291
212.9635 500.1196
239.0149 4269.886
248.8594 915.886
248.8864 563.4682
248.9022 1701.463
248.921 7870.651
248.9603 1906484
249.0033 7173.858
249.0156 2113.248
249.0643 1708.655
290.9402 757.2291
290.9485 22302.68
316.8744 1935.395
332.9364 6346.272
343.3581 531.8101
375.6432 575.6982
384.9353 166155.5
385.0175 664.3356
426.9232 17690.18
453.7779 546.8533
466.588 518.6008
504.0675 535.3111
520.91 6572.026
538.9742 571.9124
S	252	252	480.31
I	RTime	1.459871
I	BPI	296328.1
I	BPM	283.2643
I	TIC	676836.3
Z	1	479.3027
52.88021 314.558
53.29536 317.8838
54.1502 359.8839
54.2323 295.4222
55.92155 327.1525
56.2845 324.9891
56.63553 327.0817
58.06397 354.8293
66.51099 435.3459
68.56263 410.5317
69.84516 328.3198
72.68365 395.5982
74.56641 341.6848
75.91347 357.4309
79.24615 364.9173
83.17197 367.6114
90.62674 461.438
92.42221 359.9297
103.6025 383.0862
108.5885 399.0757
116.4983 363.7727
120.2465 348.6461
131.8264 372.9163
136.8602 455.7535
137.2988 374.2928
140.0119 4001.079
146.9784 342.7385
150.3741 333.3358
152.9957 560.0194
155.8841 365.8871
165.6808 510.0979
167.0587 372.5182
168.6172 364.8364
179.9419 412.6301
193.3506 431.2975
196.0381 29713.21
214.0486 6929.865
224.8538 411.0069
234.7579 381.4245
255.213 444.5432
262.1729 434.5208
283.2643 296328.1
294.0793 560.7018
302.3647 450.5148
309.4821 419.2331
329.1432 418.0647
332.2472 408.489
349.3911 398.9583
361.618 401.4178
362.3014 466.6009
395.2573 412.8081
406.4475 414.4196
424.5298 406.4042
480.3097 293542.4
S	253	253	288.9
I	RTime	1.465044
I	BPI	138831
I	BPM	288.9004
I	TIC	278370.3
Z	1	287.8927
50.6401 230.9177
52.81613 270.1352
57.36716 229.2104
58.89646 232.5594
59.70708 247.5666
61.75288 262.2018
65.0191 227.5598
65.9066 296.9724
67.48603 256.8301
68.99572 628.3671
72.43414 269.5948
76.97531 260.6809
77.26703 246.0091
78.94868 252.1317
93.9915 302.1006
94.14463 262.7982
95.11654 282.3806
100.9274 1970.086
100.9289 243.9364
105.0819 265.4072
105.3649 281.0492
112.9858 8261.085
116.3362 262.7443
131.6074 262.0129
133.2216 280.416
145.7341 317.269
150.018 297.0924
150.9238 1085.391
176.9229 476.778
186.4612 303.1458
186.8387 290.4546
190.4811 292.9484
194.9136 109075.1
197.5206 257.6897
201.9957 327.2061
205.3494 285.7201
215.0331 304.464
243.1234 396.8468
243.1965 654.5456
244.9104 6686.184
264.5776 281.7593
280.6843 287.0014
285.3353 269.8037
288.9004 138831
S	255	255	210.88
I	RTime	1.47639
I	BPI	330994.8
I	BPM	210.8841
I	TIC	795178.9
52.08898 284.351
52.40557 202.669
53.53814 243.7835
56.4928 254.3481
58.16936 212.7647
59.1935 222.7767
64.58794 227.0365
64.82259 226.5301
66.01023 217.1173
66.9155 222.2224
67.12006 291.545
68.99565 8187.699
69.9351 211.7494
71.12783 239.3946
72.27682 257.2123
73.40018 233.0819
73.86102 245.5222
82.19729 224.3324
89.66814 244.7954
93.70091 258.7217
93.897 229.2142
94.68701 228.5922
96.42464 226.3365
97.93933 250.0282
98.33739 266.8672
100.777 255.9399
108.8607 264.007
111.424 250.0019
111.8315 321.7629
112.9728 328.1034
112.9858 124374.1
115.385 235.9014
116.8645 265.7778
116.8837 1119.93
116.8975 241849.7
118.1137 284.1057
118.5625 280.4684
119.2585 247.4668
119.7235 276.0487
121.0296 337.5697
125.5872 280.8015
141.1082 309.3907
147.7288 265.8723
148.2112 318.4852
150.2322 295.4167
153.3013 309.879
158.4566 280.8663
165.0193 402.3594
166.8942 57912.87
166.916 252.9619
166.9928 458.9184
167.1078 348.1093
201.042 277.0128
210.851 1064.343
210.8841 330994.8
211.0611 413.9849
211.0976 319.9304
211.1342 309.8132
S	256	256	271.02
I	RTime	1.481547
I	BPI	304069.6
I	BPM	112.9858
I	TIC	363055.5
Z	1	270.0088
53.02082 241.4819
56.52514 215.5453
57.03438 324.3781
58.68655 230.3194
59.97318 261.578
66.10294 237.444
67.18214 271.6782
68.99566 15068.23
70.27656 284.4378
72.26803 268.6469
72.33905 300.1369
83.44843 231.1401
85.62504 274.4655
87.88583 256.7053
91.51608 251.2174
94.72642 255.8081
99.42992 246.9158
102.0836 259.4918
102.1953 268.4867
109.9792 273.0417
111.6658 261.2333
112.969 354.601
112.9741 1336.147
112.9858 304069.6
112.9987 1312.461
120.3926 270.3656
134.8648 7191.142
142.2842 357.3735
146.423 282.9134
158.6279 307.7821
181.008 985.5847
186.9263 297.3172
204.5062 363.8505
208.0606 285.7881
211.0321 315.1376
217.2832 300.755
223.9743 261.2739
226.9786 8559.193
236.7837 310.4914
242.5269 299.3126
271.1192 289.8258
271.1915 1094.544
271.228 3075.606
S	257	257	656.89
I	RTime	1.486738
I	BPI	586115.9
I	BPM	248.9604
I	TIC	957118.5
Z	1	655.8827
53.22769 386.0737
54.62967 436.8145
55.14677 368.6071
55.20646 381.9355
57.77626 361.6144
58.7692 378.9521
58.84958 384.0272
61.72082 353.7566
62.21259 394.8465
62.78738 368.9689
66.36228 391.0182
68.9942 701.577
68.99537 1929.503
69.94673 377.4235
69.97864 450.6454
76.62988 393.3262
76.93898 461.2417
91.59071 564.0338
92.83498 433.558
97.67348 495.9893
108.7694 489.9007
108.7881 496.0955
112.4552 511.4908
112.9857 19291.91
114.2382 516.5933
114.6836 449.2405
121.6789 442.0898
125.1542 441.2643
126.4612 498.2176
137.8886 428.6633
142.8299 453.4654
148.0495 431.8187
148.3906 411.1389
152.1741 419.1269
152.9781 54832.75
154.9737 24953.21
156.5595 499.0826
180.092 483.166
180.9731 642.7425
180.9773 451.8326
191.4621 469.7983
195.0251 6241.224
196.9612 878.7516
196.9632 488.1653
196.9679 10436.31
204.97 568.4948
241.3427 441.1159
248.8869 578.1688
248.9604 586115.9
249.0653 510.3062
249.4076 481.7642
255.2674 546.6688
290.9484 4517.771
316.8745 870.8528
318.2964 623.989
332.9376 1700.235
362.3125 465.2703
384.8629 712.4746
384.9354 134589.3
426.9236 17766.97
450.4954 541.6537
520.9101 46581.14
588.5147 533.0247
608.8016 538.3026
S	258	258	233.89
I	RTime	1.491893
I	BPI	78988.22
I	BPM	233.8903
I	TIC	187111.3
50.09045 213.375
51.48354 226.3159
57.97552 249.4942
58.34456 243.9818
58.54049 227.7381
59.17789 231.6612
61.62664 211.6081
62.04082 199.8112
62.39484 212.0325
62.47589 206.9271
64.32919 232.7482
65.92621 229.7269
67.3177 238.9151
67.36261 223.4361
67.46092 247.8864
68.55224 306.5148
68.55312 310.707
68.99568 504.3749
69.70158 218.2814
71.05707 225.4774
72.61916 249.5912
73.29183 241.2956
83.20873 252.9184
84.97157 234.8114
85.47626 218.3903
87.59503 270.6227
101.9252 344.4418
112.9858 6541.259
117.7543 248.6413
123.902 490.5323
124.7405 231.3511
124.9818 259.8994
127.1971 240.988
128.3085 241.904
129.6959 226.8483
138.5329 279.9454
139.9038 77076.47
139.9212 367.3614
140.7099 237.0504
145.2818 256.5338
154.1791 255.5664
166.4664 259.0659
176.158 239.6149
187.3645 258.1948
188.101 610.0911
189.8375 1651.451
189.9006 3586.808
192.3828 317.6906
202.584 260.3357
233.1546 609.3635
233.8904 78988.22
234.1582 3356.303
238.8524 294.1797
S	259	259	530.87
I	RTime	1.497081
I	BPI	53802.08
I	BPM	394.8908
I	TIC	147645.5
Z	1	529.8627
51.39957 317.3856
53.25881 293.7129
53.50275 277.6095
53.99036 271.8815
54.63792 366.8394
55.35133 291.8255
55.62402 313.1156
56.2365 310.8759
56.85356 330.1154
57.77617 350.3553
58.99174 300.1095
60.4856 323.1044
61.8246 361.0736
65.02334 316.9669
78.64265 340.9773
89.28506 358.1239
91.59085 900.7049
91.78709 399.0112
94.36353 350.6487
96.05768 406.1938
101.6615 342.2531
109.5563 370.2123
112.9858 4572.246
113.6741 349.6052
117.5116 327.2154
123.0897 342.7285
129.799 350.3634
136.9713 350.5841
141.5951 424.4111
144.143 361.4833
146.051 404.1174
147.6202 363.476
152.9782 4996.913
154.9739 3628.947
164.255 352.8718
164.6651 322.3436
171.075 353.0446
174.3947 378.4438
180.8999 835.8205
180.9733 1739.545
190.9287 854.9719
195.0253 1419.479
196.9681 824.7756
202.2957 358.4545
204.7652 389.1691
212.9701 412.6068
237.1917 379.9685
239.2357 364.686
248.9605 22991.64
258.8779 546.7321
258.9158 4746.84
264.9198 357.2511
269.2603 357.6961
282.9137 2974.657
300.9041 9244.729
310.9309 435.0282
326.8661 881.9577
326.9034 11953.19
363.0108 394.1012
378.9189 558.894
390.5483 424.407
394.8908 53802.08
414.6459 424.9807
436.232 390.8206
474.376 426.0984
507.7801 421.7371
531.5764 376.5379
543.4727 427.6724
556.7243 488.4197
S	261	261	384.94
I	RTime	1.50821
I	BPI	4591348
I	BPM	248.9603
I	TIC	9048164
Z	1	383.9284
50.47202 408.6172
51.41103 394.5647
53.08737 415.7116
53.80647 385.6919
56.99549 784.1216
58.99121 9327.977
59.28724 452.7525
59.80419 383.4773
60.98532 503.9639
60.98684 5428.131
61.20671 416.9414
62.90781 481.2904
63.91986 435.7574
64.89265 410.2156
64.98834 462.2804
68.37177 475.8008
68.99385 4860.23
68.99563 39945.6
69.94584 505.3972
81.84705 456.4944
88.09227 458.8571
91.09041 592.603
91.15311 469.7358
91.59058 1917.956
97.79573 516.3547
101.0385 1085.544
102.9815 6349.26
108.9883 3132.559
109.196 502.0839
110.9809 802.8564
110.9836 8449.103
112.9857 689049.1
113.0174 625.5656
115.258 525.1639
151.9699 720.0366
152.9267 1048.004
152.9781 1570486
153.0281 1144.236
154.9737 1065838
155.0248 716.114
161.9783 4573.808
163.7338 637.5562
170.9885 1149.053
172.8613 634.1038
172.9841 1232.719
175.9943 582.6339
180.9732 4994.62
190.6905 570.0838
193.0097 810.2235
194.9662 11949.06
195.025 169609.8
196.0284 5984.245
196.9624 14570.31
196.9678 326815.1
197.9716 2162.473
198.9723 2717.378
204.8976 916.3216
204.965 4149.326
204.9702 9933.283
222.036 623.4106
231.303 653.3751
238.9564 4372.729
239.015 10292.69
248.6475 1087.29
248.8533 2896.493
248.8887 1537.143
248.9603 4591348
249.0638 3977.518
290.9485 93013.5
316.874 711.3972
384.9352 25272.46
S	262	262	568.36
I	RTime	1.5134
I	BPI	420066.7
I	BPM	508.3408
I	TIC	687423.6
Z	1	567.3554
50.93417 324.0776
51.59711 325.4549
51.81896 351.0632
53.31814 306.5434
55.21831 346.8763
55.37212 307.671
56.13837 375.7538
57.54023 379.4475
58.04993 327.2379
60.43895 351.0024
60.96053 332.0281
61.94815 411.3014
62.43033 406.2309
67.65574 329.5991
68.1054 372.1402
68.56544 391.1687
68.57888 451.8109
73.22256 412.7888
79.29227 417.3175
81.25481 340.2436
87.62924 361.9237
91.11526 399.6791
97.579 388.7674
103.9539 446.409
107.7967 414.7787
108.2446 425.1478
111.4091 369.6534
112.9858 755.0501
113.2428 383.8356
117.408 423.4633
119.7346 456.4523
124.4331 412.242
126.09 408.2965
127.9774 410.3298
135.6221 375.0086
136.8966 457.929
138.5333 392.0174
139.3116 392.6489
141.4859 457.2814
149.587 390.1692
150.8674 403.6917
152.996 1285.826
154.2192 403.0781
154.7387 425.4883
154.934 529.8919
155.1748 415.6869
168.0431 881.5054
168.3019 420.9439
170.0233 416.4998
203.7837 436.2856
208.0501 414.5941
208.0994 557.9415
209.0134 463.2786
224.0693 14758.77
242.0799 4065.687
245.7574 457.7166
268.4127 431.1605
283.2642 169917.1
324.2878 499.3015
324.5611 385.9501
347.7655 462.0708
402.3338 421.4258
419.257 962.033
424.1894 492.7589
437.2673 753.9042
444.8952 546.2611
457.0743 476.1363
498.9264 433.5518
508.3408 420066.7
509.2881 1927.247
530.9604 444.4025
568.3623 15647.8
S	263	263	212.88
I	RTime	1.518556
I	BPI	365074.4
I	BPM	212.8817
I	TIC	876264.6
50.19305 198.4607
52.70385 222.5233
58.71088 227.3626
61.16726 267.9048
67.18114 245.2739
68.99566 7718.515
81.0156 250.6548
81.22742 276.0526
82.34626 269.7458
84.12949 257.2366
85.61716 273.5545
86.86871 269.0242
88.30555 258.776
89.38354 250.1515
91.59064 798.4235
93.42921 254.7181
98.56324 314.3325
102.4004 295.7428
112.074 307.4842
112.2626 259.6372
112.9857 132118.8
114.9899 497.2228
116.8975 581.3217
118.8951 188915.7
118.9241 1405.861
130.8611 243.3249
158.5449 258.3524
162.3975 289.7412
166.894 462.6418
168.892 46123.04
168.9893 105962.8
169.1234 410.1695
170.1059 283.9114
178.1487 258.5065
212.8817 365074.4
212.9103 2123.585
212.9792 2228.617
213.0151 621.8652
213.0196 425.0123
213.0558 292.5838
213.1134 376.7279
213.1496 671.3517
219.1887 304.3318
S	264	264	452.92
I	RTime	1.523727
I	BPI	117293.7
I	BPM	248.9604
I	TIC	236286
Z	1	451.9127
58.9912 315.2665
59.17659 312.8988
64.67947 297.8149
67.69247 316.0493
68.99566 489.0316
70.85282 285.9378
72.4616 299.8701
73.49224 324.6465
73.80363 313.9149
75.50801 298.1613
78.60098 333.9745
93.68941 345.9084
97.65588 315.2815
97.81647 305.6624
99.64687 352.3497
110.7381 353.5489
111.6213 312.9316
112.9858 18134.69
114.2566 346.8162
124.3262 328.2092
126.2031 315.2518
137.0431 323.9271
141.8432 277.3083
152.9781 33632.48
154.9738 24605.86
155.5807 406.1375
177.2717 340.1075
180.8999 677.5471
180.9732 2945.483
189.1376 349.7134
193.3124 361.816
195.025 4764.314
196.9679 8082.943
222.3024 377.4487
222.8878 1555.437
233.9387 324.8118
245.2238 342.896
248.8495 514.517
248.8869 667.7636
248.9604 117293.7
269.4787 366.8985
273.9074 348.8083
287.0599 372.495
316.8745 7169.011
384.9356 2318.795
434.6803 358.4451
451.4151 376.1568
S	265	265	316.95
I	RTime	1.5289
I	BPI	60885.93
I	BPM	248.9605
I	TIC	181963.7
50.26437 230.088
51.33355 232.9959
52.8672 232.013
52.93877 227.6341
55.69906 245.2907
56.16665 246.6997
58.35367 274.7857
60.81674 233.2832
62.12762 239.0357
67.66985 274.8073
68.99567 332.9713
73.33323 272.6076
73.74632 262.4032
75.1705 254.1395
75.58634 260.2794
84.99088 1503.569
86.98643 313.3104
87.88337 322.6145
97.16946 254.7375
98.84248 323.3306
103.0821 286.9616
110.8736 299.5827
112.9858 27504.27
113.9891 579.5497
114.99 383.1379
120.0105 263.9856
124.9317 264.186
125.6452 293.8541
127.0376 341.342
133.3727 333.9118
134.1988 266.248
135.0759 343.9692
135.2775 299.2241
136.9099 524.5449
140.9324 271.5373
145.2131 287.9427
152.9782 20449.21
154.9738 18114.54
162.936 312.2314
172.2202 299.9779
172.554 304.9836
180.8998 1807.26
180.9731 8766.213
195.025 3250.719
196.968 5849.895
222.8878 7719.268
228.5073 291.1099
233.1936 300.6997
234.5945 288.19
248.887 632.4779
248.9605 60885.93
253.2913 342.8928
271.2281 1563.689
297.6616 284.1197
316.7392 4083.979
316.8746 5780.524
321.3159 302.2915
322.6255 291.8013
323.0215 316.5917
S	267	267	314.08
I	RTime	1.544334
I	BPI	2179390
I	BPM	112.9857
I	TIC	2493646
Z	1	313.0763
52.0183 295.851
52.23836 308.0612
52.9412 286.5397
53.29039 322.5434
53.54969 346.6484
54.97584 289.1728
56.51555 257.8456
57.03429 1878.01
57.06355 297.6222
57.06794 298.6921
57.15624 283.7435
57.36589 267.6802
57.37536 334.656
57.4915 266.817
59.05 791.4806
59.62577 359.593
60.28584 316.7455
60.9105 349.7412
61.15771 332.7483
61.84679 331.3443
66.03942 342.5884
68.99564 117024.7
69.45804 353.5676
69.74311 316.9861
70.40034 311.5372
70.51681 303.2527
73.00011 338.7625
74.23965 350.2313
75.67769 330.1979
82.0409 307.1639
83.59106 342.4359
84.77383 408.0747
85.62611 393.0975
86.51737 339.4236
89.35286 328.7731
93.44505 357.3705
97.05236 386.0413
112.8902 593.6993
112.9538 2943.666
112.9857 2179390
112.9986 7609.247
113.0166 823.4944
113.0187 1739.555
121.8721 389.0483
123.1511 415.1976
123.902 1537.111
131.3806 385.2875
147.878 425.744
147.8825 385.0747
156.3368 476.1592
171.3432 369.0919
175.9074 377.4187
226.9785 73077.52
268.5798 460.7551
294.6951 427.1804
297.4795 442.4358
313.7362 2591.562
334.6111 474.5635
S	268	268	514.89
I	RTime	1.549528
I	BPI	101207.1
I	BPM	378.9184
I	TIC	202841.9
Z	1	513.8827
51.66754 312.2867
51.86599 293.7698
53.20696 322.1525
53.71871 292.2229
53.75189 291.6505
54.21567 290.3572
56.98624 286.07
58.70419 349.5282
59.97607 308.8935
61.86875 319.569
65.12881 392.9142
66.2721 278.47
66.4519 301.6844
68.70708 313.0024
73.52535 329.9731
75.59063 371.7017
79.82896 357.0525
80.25171 388.2928
91.43576 378.2268
91.59053 1549.577
92.0818 330.896
97.58861 368.9749
100.2605 318.3779
101.7768 333.7369
110.9814 365.5857
112.9858 1977.809
134.7181 372.3392
141.2139 369.3464
153.0639 351.7999
178.0223 392.2891
190.945 3839.031
222.3363 435.9144
242.9435 1824.414
248.9603 714.7281
284.9316 71204.63
288.5933 398.6247
292.3221 388.6228
310.9312 3116.958
378.9184 101207.1
420.9062 767.8282
514.8936 843.7477
518.9695 459.8368
S	269	269	792.86
I	RTime	1.554733
I	BPI	184288.1
I	BPM	248.9604
I	TIC	350454.2
Z	1	791.8527
57.66552 384.4347
60.82911 389.4772
61.2515 504.5982
61.25393 418.5192
63.26382 446.5644
66.46474 410.0396
66.77866 427.0448
68.29015 496.3701
70.9278 508.036
82.9388 468.4971
97.29752 493.6969
102.135 461.6572
103.4926 687.2907
112.9858 5763.524
118.3979 523.9586
121.0014 588.9533
136.0734 463.0091
139.7801 531.5316
144.9822 488.6689
152.9781 13816.29
154.9738 7127.99
165.1343 497.9548
174.3946 505.1075
179.3924 532.6508
192.2045 495.9516
195.0248 2410.714
196.968 1916.27
244.7353 545.6207
248.9604 184288.1
249.0003 799.3124
290.9484 870.5475
293.8518 551.4371
299.61 660.1273
304.2586 583.8541
314.805 503.9821
316.8746 650.2131
356.0088 554.6755
364.9169 561.6483
384.9354 55074.97
393.5513 583.8729
403.861 571.4033
421.1827 510.4348
426.9236 6285.325
476.8019 562.8822
502.2675 628.1839
505.3065 682.9924
512.7424 558.6697
520.9101 38723.15
532.9258 746.7974
537.3665 568.7502
568.8217 611.5139
614.4194 558.3674
621.5208 664.8588
629.9576 605.3181
651.4639 729.7322
660.4556 527.1235
714.9359 477.2624
740.4333 536.1897
748.7961 559.0805
761.159 587.1536
770.0344 562.0493
783.9654 516.444
803.9151 638.3619
815.2442 620.4539
S	270	270	328.1
I	RTime	1.559906
I	BPI	581447.4
I	BPM	112.9858
I	TIC	666269.3
Z	1	327.0921
50.03953 259.156
55.10232 250.2117
57.4817 253.9313
58.0791 290.2095
58.79206 250.4868
59.05001 392.3058
61.19725 275.257
61.34065 295.2666
62.11995 263.802
62.66356 249.2038
68.99567 27754.18
77.43461 322.288
85.65217 290.5412
93.85609 309.2396
98.43409 301.5795
100.5129 345.4033
107.7218 299.1061
112.8036 308.5827
112.9536 485.8829
112.9742 3363.904
112.9858 581447.4
112.9986 2911.239
117.0556 290.2451
126.9051 484.137
130.5748 304.3671
146.1714 294.7596
157.5296 311.9583
166.3072 386.8549
168.9892 386.2832
180.2761 310.7602
181.9032 341.4825
189.6787 342.63
213.9826 533.4904
214.0446 623.8548
226.9785 20356.94
233.8801 1317.729
262.6578 323.5673
274.8213 304.0845
288.946 324.646
327.8681 347.4684
S	271	271	650.87
I	RTime	1.565096
I	BPI	160965.8
I	BPM	378.9186
I	TIC	275593.1
Z	2	1299.725
91.59076 594.5764
92.29468 409.901
96.46822 374.9653
98.82792 371.8121
103.1314 457.0998
108.8926 531.1133
112.9859 7554.284
116.0407 439.9904
117.711 388.3533
119.7185 443.9289
129.5363 454.7549
129.65 432.8811
161.1483 431.4041
172.9848 576.2277
190.9446 576.1855
209.0018 540.5781
213.4363 490.8179
238.9266 489.6314
242.9435 592.2325
255.1388 422.2082
260.0712 502.7682
270.745 433.3535
284.9318 22258.47
288.3214 549.2755
291.1096 493.1097
310.9311 2603.684
321.9625 469.1749
335.7173 465.0744
341.1651 466.964
378.9185 160965.8
382.2187 507.5327
420.9069 2956.839
446.9063 674.9492
505.3493 569.8989
505.6065 497.2172
514.8934 55866
532.9537 464.691
603.1182 608.4604
664.1386 450.1499
692.424 494.0821
730.2808 533.1315
737.8564 494.6704
746.3854 470.7218
788.7158 489.9529
809.0613 556.6626
929.6526 539.3997
1060.934 555.7491
1081.128 597.9784
S	273	273	248.96
I	RTime	1.576677
I	BPI	3224317
I	BPM	154.9737
I	TIC	7529626
Z	1	247.9535
50.35326 313.8767
54.16116 360.3428
54.99812 341.4593
56.40953 448.2382
56.68555 449.3936
57.03432 875.957
57.38589 383.5043
58.99118 35759.46
59.05 427.0655
60.24321 467.9804
60.98558 938.0248
60.98683 12414.8
61.95639 363.4974
62.39467 400.5939
63.95132 467.382
68.99564 141865.2
71.49414 357.3755
74.21636 381.3745
75.62983 395.5829
78.36053 387.5952
82.00756 450.506
84.9908 463.0385
94.10988 417.9391
101.0387 5737.169
102.9815 3557.924
108.9882 2007.933
109.1049 330.4196
110.984 18467.34
112.8904 616.5636
112.954 2882.909
112.9584 584.9155
112.961 1002.465
112.9857 2262759
112.9981 6958.33
113.0095 737.3431
113.0165 997.8922
113.0185 1150.71
113.0818 600.1758
116.959 457.0505
146.9084 1801.59
148.9067 3449.675
150.6586 530.6844
152.928 649.7137
152.9781 710325.5
154.8207 566.559
154.9225 3716.732
154.934 1880.211
154.9737 3224317
155.0119 1269.937
155.015 676.0237
155.0231 1467.125
155.0266 1844.357
155.1279 588.3224
161.9783 10495.88
170.9884 748.6576
172.9842 5352.565
175.9942 634.2598
180.9731 7401.964
191.6107 468.6548
195.025 125146.7
196.0283 4189.551
196.9679 240799.6
197.9714 3095.142
198.9721 662.829
204.8972 3606.911
204.9698 743.3813
210.3635 483.3164
216.9396 542.9886
239.0149 6983.216
248.8027 2063.283
248.8495 1041.49
248.9603 361299.5
248.9733 15944.44
249.1495 971.5832
S	274	274	226.98
I	RTime	1.581832
I	BPI	9771510
I	BPM	112.9857
I	TIC	1.134541e+007
Z	1	225.9715
56.845 337.7681
57.03429 14915.32
57.38579 371.7657
57.55673 499.4868
57.60801 392.1913
59.04997 4139.08
61.1534 490.9616
62.9887 408.6847
65.49319 422.6135
68.98065 1095.214
68.98437 469.2815
68.98919 2681.777
68.99562 1029226
69.00152 3144.031
69.00719 453.9004
69.01101 1021.882
69.02599 381.3511
70.97507 399.768
72.50188 428.468
79.91362 507.5241
85.62663 591.5748
95.5172 487.462
103.0404 579.7524
112.4048 1508.102
112.8902 3700.548
112.9173 1073.656
112.9544 9535.979
112.9604 2810.513
112.9624 4108.851
112.9857 9771510
113.0101 5041.387
113.012 1966.844
113.0162 1597.677
113.0181 10261.54
113.0256 1052.302
113.0552 934.7599
113.0804 2584.238
113.5709 1133.973
172.7974 524.7242
186.5879 439.2485
188.758 513.0837
189.7904 581.0522
223.1022 477.5739
226.8012 14611.16
226.9787 3477.676
227.1652 586.2658
232.796 577.5167
S	275	275	520.91
I	RTime	1.587021
I	BPI	1791551
I	BPM	248.9603
I	TIC	2996994
Z	1	519.9027
54.23372 396.8943
54.64468 427.4694
55.0886 355.9133
55.6062 473.4507
56.59422 400.011
58.99117 523.8311
59.65926 418.8216
60.98664 564.2402
61.28587 402.3894
62.06203 380.8852
63.67621 372.938
67.20372 382.5172
67.9624 427.3462
68.70836 466.0484
68.99394 1035.131
68.99561 7961.649
70.19112 409.094
75.25511 470.871
78.5671 405.2199
78.74302 432.6703
80.39414 420.7259
85.64293 485.6162
85.72099 470.9877
88.47888 447.3309
91.59042 903.4877
94.08013 487.0247
96.4786 515.8474
100.7461 430.3081
101.0386 419.0431
103.5873 474.4844
104.7406 464.9689
105.4546 488.7306
108.9881 550.5097
110.9835 945.166
112.9857 142672.8
129.4307 444.1104
133.8371 454.4887
141.0403 671.9119
152.9781 355230.1
154.9738 235362.8
161.9785 822.4407
162.9342 499.3328
163.7271 428.8783
170.9888 1080.958
172.9842 667.5601
180.973 708.5605
189.3842 464.742
193.0046 528.0139
194.9662 598.7946
195.025 37858.73
196.0282 820.9975
196.9679 80979.11
204.9648 684.7791
204.9701 2480.171
238.3552 520.2275
239.015 3372.859
245.1255 514.9473
248.8495 2108.656
248.8576 1112.848
248.887 2129.086
248.9603 1791551
249.0658 723.2863
253.1104 491.3251
290.9485 20166.57
316.8743 1952.54
332.9366 4846.031
354.8668 537.6356
384.9353 166326
426.9234 20880.62
437.6732 650.7174
442.5004 579.6599
512.4919 504.8155
520.9095 6630.342
529.2133 526.2845
542.8126 587.6763
S	276	276	582.38
I	RTime	1.592211
I	BPI	49176.78
I	BPM	522.3566
I	TIC	113632.4
52.29134 363.0861
56.96604 333.6609
57.50303 334.3495
62.40969 406.9684
66.27277 341.0474
68.10991 319.5636
73.01967 371.9427
73.48524 356.4308
75.84782 363.1298
76.35391 392.801
76.78281 358.344
80.3037 342.8689
85.60176 396.3006
87.75333 343.743
91.59239 868.9639
110.2206 371.5931
125.5786 376.411
139.9388 435.4194
141.6593 388.3271
151.8809 435.326
165.2323 363.4675
171.5488 357.4879
177.9662 383.4822
180.0197 409.8871
180.8764 399.8918
184.1461 387.8036
201.5106 383.8782
209.0594 388.8102
224.0692 472.8502
224.2568 352.6554
241.9469 415.5541
266.313 438.5932
297.2799 38984.14
310.9314 473.5984
333.8607 443.773
365.1051 445.9148
378.9179 548.3315
380.6605 400.9335
399.3362 435.4628
441.5762 501.4541
460.0768 421.0058
488.2364 444.0084
489.1277 421.6809
509.2859 518.7116
522.3566 49176.78
582.3771 2842.551
584.2838 505.649
S	277	277	288.9
I	RTime	1.597384
I	BPI	107218.9
I	BPM	288.9004
I	TIC	208705.1
Z	1	287.8927
50.46789 249.1077
53.44079 219.7215
53.55701 217.4523
53.56665 204.5598
54.1091 207.4018
54.7832 207.9954
56.71694 225.1534
58.4339 273.6005
59.21202 241.6824
60.49239 254.0187
63.82679 273.8354
68.99565 467.4658
77.55093 252.2043
79.2799 276.5893
85.71512 252.4886
87.71637 319.7369
88.5601 259.7078
91.59225 610.3076
99.79847 275.207
100.3574 262.839
100.9271 1501.326
105.9018 269.9954
112.9858 6266.01
114.7932 305.3094
125.947 265.7316
132.3976 306.9208
144.5687 264.4674
145.09 293.8005
160.8542 281.8421
167.2768 292.8372
171.1462 315.8281
175.5224 299.3642
188.6846 321.4072
194.8435 302.0187
194.9137 75790.72
239.569 327.141
243.1959 385.4124
244.9105 6090.832
266.8021 315.9425
288.9004 107218.9
292.1417 300.6335
314.6143 281.176
S	279	279	656.89
I	RTime	1.609129
I	BPI	420157.3
I	BPM	248.9604
I	TIC	685109.4
Z	1	655.8827
51.48109 325.5075
52.026 393.3059
52.40141 397.3625
53.89575 402.0917
54.58768 414.1316
54.64373 347.2197
56.13382 380.1629
59.53239 382.9689
59.80395 369.4639
66.37424 388.6353
68.99413 612.0339
68.99514 571.2502
70.13749 389.6563
80.15253 384.3244
81.18243 390.1937
81.33176 439.9939
86.63718 401.2689
90.13689 454.3913
104.3056 406.4878
112.9833 467.0395
112.9857 12889.91
117.0864 425.1667
122.464 424.4463
123.8875 459.8621
129.9521 434.7345
142.7417 458.8542
142.7968 455.1526
152.9781 38051.4
154.9737 19140.76
156.5886 485.5207
174.7367 522.037
195.025 2268.21
196.968 7270.488
198.0877 480.2325
203.2012 502.3911
232.0099 474.1357
248.9604 420157.3
290.9485 3253.757
295.3379 512.6232
298.7774 621.5184
316.8743 2013.151
330.9827 483.1722
332.9363 552.3584
353.9435 470.5212
367.0834 543.7993
372.5319 471.7379
384.9354 99570.13
426.9234 11104.09
451.7214 571.8999
480.5716 524.8273
506.0161 539.9907
520.9101 35649.38
543.3173 632.3561
618.2623 451.3409
618.9375 490.2805
S	280	280	210.88
I	RTime	1.614287
I	BPI	241244.7
I	BPM	210.8841
I	TIC	574353.5
53.52408 259.33
54.75397 194.4876
56.67365 231.083
58.28423 306.6985
58.63439 281.9779
61.04708 230.7248
63.11098 218.2306
63.92778 234.3355
64.81181 240.2686
68.99568 6201.907
72.41778 286.428
91.12496 221.4592
91.59068 963.0963
96.96047 446.6469
98.90703 332.2328
103.4254 268.08
103.7404 272.3712
112.9858 91235.72
112.9979 584.2805
114.3027 273.1254
115.8636 243.445
116.8857 925.0901
116.8975 169522.7
116.9104 1345.635
118.5023 245.0521
119.069 251.5812
124.6048 244.4972
145.4712 267.2726
146.4699 275.4701
164.8216 257.8497
165.0192 514.1069
166.8942 42299.7
166.9926 1130.761
172.8051 359.7404
173.8824 256.1657
195.3799 266.3798
207.4435 344.3792
210.8841 241244.7
210.9154 1690.606
211.0977 463.6154
219.102 247.0368
220.7696 250.1343
223.96 249.1057
230.6636 286.2418
S	281	281	530.87
I	RTime	1.619474
I	BPI	210380.3
I	BPM	394.8906
I	TIC	294367.2
Z	1	529.8585
50.32715 294.5539
50.64695 345.7632
51.76745 322.3756
51.80183 309.8748
51.85172 318.8874
52.08666 314.9217
52.14326 422.7844
53.24097 298.7381
54.68784 315.4569
55.03409 346.9135
55.30935 283.9704
55.61438 302.0302
57.31061 301.5343
57.69504 340.1525
59.0279 358.4386
62.1792 342.7278
68.55875 369.2511
68.56194 343.5941
84.06288 365.8904
91.65517 322.8252
94.00617 378.6289
99.57116 334.832
102.1384 328.5645
105.3117 349.0271
107.3021 358.1891
107.3527 343.2791
108.5051 388.0763
110.7364 327.8323
111.6029 356.6583
112.9857 2592.661
115.8171 414.1571
117.618 447.5916
117.9429 389.9361
118.2132 342.7358
119.0683 391.1175
119.5708 367.5644
123.3553 398.2844
127.0402 359.9325
137.9766 402.7272
140.6324 367.7245
141.2754 344.9345
152.9782 792.1298
154.3215 322.6823
154.9738 555.1506
161.5489 393.856
180.9731 478.2537
190.9285 753.6992
206.9166 2073.662
217.5798 376.9484
223.9116 418.7896
248.9603 5880.936
250.0226 384.899
258.8777 599.6249
258.916 633.195
273.8408 416.5366
282.9134 461.2292
300.9039 41640.34
326.8656 526.5751
326.9034 1778.741
341.4227 367.3647
358.4403 395.983
378.9188 442.5091
393.8939 542.5101
394.8906 210380.3
408.729 405.4735
409.8877 433.4305
499.3772 470.5224
500.8911 416.9485
505.1798 483.6158
505.4901 407.3594
548.7261 419.3413
S	282	282	271.02
I	RTime	1.624635
I	BPI	296425.7
I	BPM	112.9858
I	TIC	346184.7
Z	1	270.0088
52.22747 214.351
53.25993 254.9375
53.30493 247.395
54.02961 230.5745
55.66241 206.4
55.93644 255.8453
55.98091 254.4718
56.57173 203.3854
56.72379 255.4645
57.83704 284.9047
68.56913 270.9507
68.57001 227.4449
68.99567 14145.08
69.02994 325.2522
71.28963 216.4244
73.25169 218.8625
80.53987 232.9355
87.43114 234.3239
88.1891 235.5021
88.57915 254.5444
91.59226 376.2294
93.06042 257.2423
93.32633 244.444
94.90327 221.626
95.80882 276.0452
96.17382 228.4888
96.77229 259.3247
97.40479 269.7903
98.17197 209.4461
101.1352 273.5818
101.8611 262.1097
111.3742 238.5772
112.9687 380.7289
112.9858 296425.7
121.0397 299.321
134.4167 328.5801
134.8651 2047.186
159.343 290.2893
160.5624 270.8241
160.7494 255.5156
181.0085 1564.198
181.0871 347.2029
193.8318 322.4839
198.2885 249.8702
206.2378 308.4948
211.9635 336.0497
222.6564 403.1985
225.1499 348.5225
226.9786 9148.99
245.5034 325.557
267.8367 300.3575
271.192 348.4316
271.2279 2202.476
275.4803 278.5453
S	283	283	233.89
I	RTime	1.629792
I	BPI	98501.3
I	BPM	139.9038
I	TIC	221756.4
52.48852 214.5406
53.4871 213.4628
54.55864 254.9533
55.28434 208.9113
56.57931 239.4123
56.98996 227.5503
57.23125 255.121
57.97548 519.1156
58.88293 202.1677
59.06252 206.777
60.943 214.1793
62.87577 200.1161
62.88307 204.1552
63.1036 211.313
64.37308 229.0247
65.06489 208.1896
65.6939 199.5172
67.52344 240.4698
68.99561 404.9813
69.75077 237.2925
70.79147 221.0183
74.54401 228.2816
74.9221 241.295
75.27869 214.1126
76.08801 211.2188
77.55984 214.9216
78.92528 220.9197
79.83051 217.7083
81.86221 250.5268
88.25515 260.5825
89.28625 250.9953
90.06549 222.8643
90.31729 237.4928
90.99473 248.4447
91.5924 555.8508
93.86897 229.2581
101.8206 249.4511
101.9252 271.2033
112.9858 9830.711
118.8371 288.2427
125.1419 263.7478
125.899 339.3409
135.2219 287.8569
139.9038 98501.3
146.3381 215.9046
146.6025 235.8462
157.0542 249.2633
158.033 274.8337
178.5821 261.8916
189.8378 2504.78
189.9006 4770.1
225.773 313.0428
233.1548 1106.646
233.8904 89239.14
234.1582 2262.291
S	285	285	384.94
I	RTime	1.641207
I	BPI	1388814
I	BPM	248.9603
I	TIC	2565648
Z	1	383.9284
51.00116 340.377
51.11476 380.6352
51.40141 301.8642
52.71185 331.0606
54.71509 367.1416
55.49418 320.6749
56.53268 333.7491
57.50475 315.8196
58.99121 3516.052
59.47078 319.1733
60.12859 295.5124
60.26383 300.3908
60.98695 929.8801
64.86715 337.9796
66.89819 389.012
68.99562 10566.23
68.99638 387.0959
71.00047 372.9087
71.16188 365.9663
72.60854 338.8098
76.98232 350.7939
77.99171 350.2163
78.96052 436.2004
79.72669 362.7995
80.84585 372.3428
86.40467 373.1446
87.11726 413.2504
96.3297 342.0276
98.05713 452.5889
99.53837 351.1197
105.8657 393.8614
108.9882 584.985
110.9839 836.8073
112.9857 180679.6
121.6827 386.4838
126.4331 413.1881
127.3763 387.8447
139.8787 393.4353
140.8395 406.188
144.6169 394.6663
148.8383 446.3649
152.9781 410336.6
152.9974 1384.403
154.9737 283445.8
154.9934 865.6281
161.9785 788.6816
169.4038 474.6044
170.9885 552.454
172.1767 415.2545
177.3894 477.807
178.5825 445.7074
180.9732 768.6729
190.4455 439.5943
194.9662 2769.801
194.9703 528.5767
195.025 52121.45
196.0283 1647.068
196.9622 4626.713
196.9679 84258.29
198.9725 691.338
204.9702 2594.046
238.9564 754.8555
239.015 3886.594
246.8493 413.7619
248.8572 583.7635
248.8873 463.0467
248.9603 1388814
249.066 529.1293
249.2728 611.2421
290.9486 28964.34
293.2133 429.3362
316.8744 524.4698
384.9357 5601.681
S	286	286	212.88
I	RTime	1.646363
I	BPI	168650
I	BPM	212.8818
I	TIC	444093.6
50.42722 195.5811
51.94473 201.653
52.62672 197.9877
54.11098 202.5184
54.15701 194.8012
56.07556 230.9626
58.95814 206.5926
60.89547 249.7125
62.10229 261.9557
67.33703 245.0393
68.56812 210.1572
68.99566 5744.969
70.89458 231.0702
71.93336 241.8686
74.62621 213.5806
74.64668 211.0276
75.84889 230.5488
76.86522 254.6277
82.32138 247.9629
82.93002 278.609
83.12195 246.6384
85.65099 335.0269
86.04586 232.0017
89.63832 251.599
90.11594 239.256
91.5925 1018.308
108.1516 254.7392
109.8521 237.364
111.1705 277.0052
112.9858 81192.49
114.9364 1758.484
114.9899 367.3564
116.8975 920.2861
118.8956 63441.63
118.9241 340.9568
124.4076 284.7105
127.9183 290.1648
129.7594 238.1724
133.3397 280.3856
151.1022 267.0005
156.3105 277.1394
168.892 22735.27
168.9157 230.284
168.9651 270.5405
168.9894 77021.4
169.1233 293.1809
177.8146 283.2759
185.0933 251.174
197.9919 358.169
204.5645 314.2794
212.8351 523.2151
212.8818 168650
212.9107 1517.557
212.9646 282.655
212.9793 1866.885
213.0153 349.0568
213.1134 1347.988
213.1497 1002.64
234.8792 248.2914
S	287	287	568.36
I	RTime	1.651572
I	BPI	76651.13
I	BPM	508.3409
I	TIC	139722.3
Z	1	567.3556
50.41088 342.3971
53.20393 326.8289
53.2099 327.465
55.0127 299.0036
57.74218 369.3084
57.78263 332.2692
59.48553 343.2217
60.39094 360.0984
60.45424 318.594
60.99944 325.1001
61.1844 314.4435
64.82732 360.3805
66.33727 359.5959
66.49046 343.3407
66.70428 317.2032
68.57648 342.0962
76.59725 348.5677
80.96482 413.4672
81.24561 328.0201
84.40517 331.8707
93.8498 342.7558
100.5187 402.549
104.1212 346.1959
104.8273 337.3047
105.0272 372.2773
108.771 381.4081
112.8972 354.5568
112.9857 1559.246
119.9555 367.373
124.532 367.3942
129.7247 364.3717
147.1124 344.5546
156.6279 375.7419
160.9319 434.674
222.4133 393.3438
224.0695 2091.496
242.0797 646.2845
246.9476 409.7549
267.5343 385.6642
283.2643 28568.6
332.7183 437.4019
340.2274 389.9323
362.2784 470.2163
366.999 439.6687
397.6795 450.4931
401.9246 449.9092
405.0618 400.9465
439.511 447.3302
476.9649 405.0131
494.5813 471.192
508.3409 76651.13
568.3624 2322.372
574.07 434.9162
S	288	288	554.38
I	RTime	1.656759
I	BPI	45978.75
I	BPM	494.3617
I	TIC	86172.05
Z	1	553.376
50.75681 305.3802
50.80399 343.7954
51.17723 313.4299
52.22073 305.1622
52.43581 324.3773
54.78628 277.7238
58.84479 361.1729
60.15897 398.6725
68.44841 371.9879
76.29988 339.8798
77.26286 423.6357
79.96478 342.7253
91.5903 776.0568
95.24677 322.166
95.26061 322.0922
102.7045 395.6456
103.0133 345.3339
103.6765 407.0509
104.8908 352.292
105.8169 337.1928
108.0548 397.5869
112.9857 1729.025
132.9046 394.1528
135.161 476.9642
136.948 356.9127
144.8376 415.4572
145.2055 441.9237
159.7682 364.8174
169.2828 363.317
173.8895 387.4978
183.2151 347.7232
201.4474 416.0865
248.7915 374.9141
267.8292 396.577
268.502 383.9355
269.2487 2764.602
283.0252 392.8608
305.2213 408.787
319.0114 404.8938
327.3468 382.8621
450.6496 457.5202
494.3255 8236.058
494.3618 45978.75
542.8958 387.959
554.3822 2394.654
567.0394 447.937
580.0294 460.3183
S	289	289	812.41
I	RTime	1.661966
I	BPI	675591.6
I	BPM	112.9858
I	TIC	790821.1
Z	1	811.4041
59.04999 526.3055
68.9957 65701.68
69.81844 497.2976
71.19379 515.6551
71.19489 588.0852
71.60154 446.9727
84.63816 519.6517
91.29264 530.4768
91.64275 561.6818
95.70735 522.8607
97.31188 489.5774
98.96527 475.6435
102.475 565.3295
104.6284 633.7883
110.6881 542.8385
112.9678 688.6097
112.973 2604.143
112.9858 675591.6
112.9978 3796.213
113.0185 620.1464
113.9891 748.1006
114.2871 494.738
119.1106 546.2092
146.7467 557.7312
153.7804 655.6427
161.421 536.5629
200.7898 603.3304
201.807 660.9756
210.3015 576.7583
229.6165 541.8017
231.4836 550.0433
246.724 556.0681
269.5478 639.6895
309.1401 636.0215
313.683 558.4026
342.7743 579.7897
414.7604 537.8409
494.4149 570.4793
496.7956 573.9827
545.3001 600.8938
550.6553 602.6786
763.9312 785.8185
807.3093 655.7903
S	291	291	314.08
I	RTime	1.673331
I	BPI	1491590
I	BPM	112.9857
I	TIC	1692231
Z	1	313.0762
50.80022 254.5533
50.80993 278.0167
52.91709 287.6658
54.5144 304.7041
55.71215 267.34
55.99061 305.0876
58.15958 261.8156
58.40522 288.6098
59.05001 791.2732
59.15069 288.584
60.75894 274.8778
62.03561 285.5613
66.54916 341.3072
68.99565 72756.02
69.14676 306.1984
72.346 287.8037
74.90688 322.0282
77.6756 346.7995
78.04549 293.9895
79.49339 306.4594
80.65826 316.5969
81.01947 330.2442
82.60016 339.0024
90.46727 340.7977
96.34092 390.5421
101.3668 317.8322
101.5834 344.0228
106.9224 361.8991
110.3989 377.3854
111.4596 348.7311
112.9534 902.1002
112.9609 574.234
112.974 5919.223
112.9857 1491590
112.9986 5233.808
113.0172 1438.656
119.1209 365.2822
128.6829 379.1638
137.6586 423.9394
139.635 366.1326
154.7771 331.5644
180.2882 376.9003
200.0289 582.1436
211.3456 340.584
226.9785 47278.2
240.4452 337.1671
263.4272 367.1744
271.3587 343.9508
280.7559 469.0792
285.8469 362.617
310.1285 369.2043
313.7361 803.8925
S	292	292	328.1
I	RTime	1.678504
I	BPI	347946.9
I	BPM	112.9858
I	TIC	403485.8
Z	1	327.0918
50.06321 217.2197
50.24165 232.8899
50.25125 248.6199
50.73159 223.6468
51.36235 262.4525
54.57826 237.9257
54.7268 265.7003
55.11105 241.0075
55.18029 244.5727
57.39238 321.583
60.92587 246.0724
64.24399 284.6202
65.93347 252.2242
67.821 274.3666
68.99567 16584.17
70.57921 238.7776
74.5863 260.7056
75.28366 271.4758
77.19256 295.0442
79.43848 274.4303
80.44997 283.3821
80.75352 265.2629
81.0511 271.3405
85.64516 263.2198
88.67771 309.3976
91.59251 1153.57
110.1682 289.4203
112.9738 1899.76
112.9858 347946.9
112.9988 1245.27
114.1528 269.4586
115.5533 273.0384
121.1532 272.3675
134.1748 307.8926
136.3182 305.7366
136.4321 311.9464
151.7702 335.7963
152.861 288.4176
153.549 317.1617
162.8251 318.1674
164.3254 264.8353
164.6585 299.8102
165.44 264.543
204.5521 361.0387
214.0445 340.4774
215.9272 342.0456
226.9785 12541.97
268.1414 376.4346
271.8643 320.4041
274.9749 320.8924
283.916 432.971
333.7024 369.6202
S	293	293	650.37
I	RTime	1.683694
I	BPI	141587.1
I	BPM	112.9858
I	TIC	178095.7
Z	1	649.3585
51.77999 354.9449
52.36575 389.3629
52.43682 312.7854
54.76585 374.9518
55.17292 312.1487
60.31359 410.1803
68.99567 5204.225
69.03589 395.5517
72.86753 383.624
80.90245 410.5008
81.77003 394.9192
84.09911 390.1603
95.21365 394.9631
110.1189 433.3346
112.9735 457.3824
112.9858 141587.1
119.2742 436.5735
120.018 479.5637
123.6547 416.7889
125.001 1020.132
148.1333 424.8177
154.7012 408.2443
166.609 515.1724
168.5595 385.5237
172.9654 473.9127
174.3667 421.4274
180.0194 779.6656
198.2814 454.1758
207.8458 476.1938
218.0869 455.6825
285.2769 423.838
297.01 445.5149
297.2805 1864.222
353.6549 459.7701
451.2829 2337.434
461.3055 502.1645
477.2994 3755.762
502.1318 441.0583
505.2312 516.5063
506.3243 580.4207
522.3571 966.8569
536.3732 810.0219
568.8557 491.0506
638.2053 519.4567
650.366 1585.003
S	294	294	285.03
I	RTime	1.688884
I	BPI	210147
I	BPM	112.9857
I	TIC	246071.2
Z	1	284.0243
56.45057 268.7744
60.16313 250.5153
63.25346 233.3364
68.56802 243.5558
68.99567 12449.17
68.99657 410.5813
70.07498 239.9962
70.37885 314.0445
73.67923 239.4841
74.16522 225.236
74.85149 232.3473
75.31261 236.1281
75.78638 241.4356
82.95255 250.515
87.63505 274.8265
91.59239 1450.713
95.71563 249.2973
98.63514 278.1677
105.2326 267.6701
105.6273 288.666
109.7252 296.6054
112.9857 210147
118.4717 265.2049
122.0131 297.9816
122.9194 277.8466
140.9704 283.8817
152.8835 259.8482
164.4182 302.1766
168.6956 273.8708
169.2155 274.0155
172.0963 287.8422
190.6378 309.2573
205.768 291.5011
219.0073 1602.598
226.9785 4096.513
232.8386 278.5031
239.1787 281.2634
239.5931 306.1662
274.4912 312.7489
278.8852 269.6574
280.1675 308.2285
283.4323 295.5378
284.9992 547.0667
285.207 1294.292
300.2838 292.9318
S	295	295	464.31
I	RTime	1.694054
I	BPI	39517.7
I	BPM	464.3148
I	TIC	63489.7
Z	1	463.3075
51.31469 290.9211
54.04245 267.8013
56.9889 334.2479
57.24493 260.6588
58.15612 277.1986
61.39618 281.0526
61.61978 294.4141
63.4658 266.2396
63.72602 285.137
68.06326 326.9749
70.97802 281.7022
73.56808 289.941
77.8067 328.9785
78.24109 344.8357
84.9253 302.8974
104.0036 301.3542
106.6177 342.8761
108.4376 316.7863
111.8663 340.9382
112.9858 2045.134
113.8724 307.5602
124.186 411.2078
127.6878 303.2134
131.5057 311.6255
134.9148 318.6629
146.9375 350.708
163.3195 333.5297
173.0032 315.2659
180.5593 405.3933
186.9714 378.6262
189.5085 315.3279
196.0381 2564.807
202.16 312.3144
205.7101 360.0685
233.3703 365.1786
267.269 634.2256
305.9958 387.3315
311.4839 379.8088
395.1887 404.338
395.8948 408.9077
462.8649 373.414
463.6328 416.5929
464.3148 39517.7
S	297	297	248.96
I	RTime	1.70948
I	BPI	3489796
I	BPM	154.9737
I	TIC	8330684
Z	1	247.9533
50.19144 327.2769
51.53119 347.0352
57.03431 725.8633
58.99118 38518.72
59.04996 382.847
60.98686 13477.16
62.08202 364.1761
64.86833 374.0638
68.98942 468.5616
68.99024 682.6653
68.99564 161628.2
69.00145 758.9308
80.04767 383.9771
95.17279 400.4791
95.64359 480.2853
97.97222 415.701
101.0386 7869.212
102.9816 3615.418
108.9883 1961.532
110.9841 21089.83
112.9536 3105.235
112.9725 7770.744
112.9745 10538.41
112.9857 2571194
112.9978 14973.31
113.0029 3088.66
113.0104 607.6005
113.0167 2282.1
113.0813 434.9799
115.0368 493.6583
122.3167 547.6202
132.5657 642.2506
137.3421 586.3014
145.0633 632.3518
146.9088 1481.315
148.9066 2045.487
152.9573 2067.214
152.9781 793587.6
152.9974 3839.975
154.9221 3474.358
154.9524 9665.503
154.9737 3489796
154.9931 17422.23
155.001 3556.343
155.0234 2515.158
155.1272 836.1611
161.9784 11531.06
166.9933 601.6807
172.9841 5137.285
180.9732 4773.658
194.9956 525.4655
195.025 139829.7
196.0283 5501.883
196.9678 255675.8
197.9715 1872.011
198.9721 2155.58
204.897 2837.938
204.9632 654.762
204.9701 880.3565
215.0312 536.6563
239.0149 12292.35
248.5252 477.9898
248.8024 2364.116
248.9603 387170.5
248.9733 15393.22
249 1724.426
249.149 846.8234
S	298	298	582.38
I	RTime	1.714668
I	BPI	1041953
I	BPM	522.3565
I	TIC	1664495
Z	1	581.3711
50.77182 360.6286
51.51533 364.3762
52.76265 371.8262
57.42669 434.3126
59.49319 379.1503
59.98754 432.2195
62.23866 360.5585
64.18934 390.8963
66.3368 412.3765
66.85051 380.2216
67.03378 382.3322
67.04749 381.4521
67.80073 382.1267
69.64886 384.3337
78.95912 692.8632
79.11086 412.2923
80.31509 435.3152
84.60397 381.2732
87.78683 436.8685
95.47644 503.9538
98.88497 462.1362
104.2043 480.2347
109.8761 450.7136
110.7695 467.4632
111.2172 493.4756
116.9122 476.5433
120.0223 453.2541
129.0854 444.0823
130.8783 474.1524
134.1376 498.2109
143.1747 433.0546
145.2861 468.3937
146.2961 436.3446
152.9959 3426.889
159.8519 498.6836
166.9711 477.4559
168.0432 4210.506
224.0694 31597.72
228.4991 537.0819
234.0609 514.6991
242.0798 10581.06
242.4786 499.8767
245.4669 489.1573
248.2062 462.6167
263.2697 471.573
271.571 506.2752
297.2798 388791.3
298.8145 546.6378
309.9743 494.3704
333.4007 522.8098
343.4922 504.4328
347.8856 456.9026
378.9191 787.087
400.7532 508.3791
424.437 667.3523
433.2724 1708.292
437.1595 555.9641
451.2832 2936.788
522.3565 1041953
523.3047 4708.736
574.2431 532.4616
582.378 46728.48
S	299	299	226.98
I	RTime	1.719826
I	BPI	9929687
I	BPM	112.9857
I	TIC	1.156775e+007
Z	1	225.9715
51.33494 412.4142
51.51793 393.5223
55.44579 389.873
56.51176 393.7232
57.03427 16333.1
59.04995 5432.12
59.20955 359.9435
60.05339 365.4646
60.3691 397.4715
60.39622 356.0481
61.25395 342.8274
61.86516 429.6923
63.12088 328.7196
63.26601 349.6799
68.98048 961.2429
68.98534 467.3329
68.98707 879.8759
68.98921 2682.454
68.99561 1025959
69.00544 715.0053
69.00645 532.507
69.01036 563.7788
69.0111 791.3969
70.19743 451.8351
77.45809 424.8059
79.40762 410.9214
79.95177 390.7437
82.96103 508.4188
84.99075 524.3383
101.9107 625.7305
103.6975 677.5294
112.8196 1019.976
112.891 3183.572
112.9163 1048.744
112.9184 887.0889
112.9219 1291.028
112.9333 922.4332
112.9367 922.0791
112.9401 819.1841
112.9503 839.7396
112.9538 11761.57
112.9619 5317.146
112.9642 4824.019
112.9676 10746
112.9857 9929687
113.0022 12386.36
113.0064 6200.146
113.0083 5998.164
113.0108 2708.35
113.0163 4092.894
113.0185 6694.416
113.0199 1009.422
113.0358 2217.97
113.0392 869.0267
113.054 1977.865
113.0816 3627.475
113.1511 2194.493
200.2965 495.009
226.8013 12391.98
226.9784 4671.55
S	300	300	520.91
I	RTime	1.725018
I	BPI	2041293
I	BPM	248.9603
I	TIC	3423411
Z	1	519.9027
52.45038 425.2391
52.52129 400.9069
55.61554 400.5251
57.49792 425.4012
57.57819 464.1289
58.99115 1163.766
60.67408 415.6918
60.98675 521.2671
64.23957 427.0254
64.43012 393.1842
68.28712 500.9844
68.99384 1418.845
68.99554 9037.876
69.3044 444.6027
69.94049 476.7467
76.47445 511.157
82.74991 460.3679
83.97755 484.664
85.34058 459.0898
88.23135 407.3627
94.0134 487.3137
94.50631 442.0211
110.9817 449.2797
110.9835 2273.433
111.1427 424.8633
112.9857 156709.1
114.1101 418.1478
114.9678 452.873
117.2395 447.1685
123.8042 444.0801
124.387 453.6693
126.8624 467.4647
136.4602 513.4877
137.498 557.9504
152.1891 453.7986
152.9781 413174.5
154.9737 276769.1
161.9785 772.3845
170.9885 2269.696
172.9843 542.394
179.5142 553.8032
180.9732 761.5566
186.5591 476.2516
195.025 45982.11
196.0284 862.2268
196.9679 93294.79
198.9723 661.929
204.9647 1090.529
204.9699 3225.491
214.5447 607.3907
239.0148 3594.973
248.8495 1913.102
248.8564 1877.707
248.8873 2151.859
248.9603 2041293
249.0456 588.1088
249.067 562.258
249.2746 577.6927
269.6462 501.2886
274.099 577.152
280.9567 532.7567
290.9485 22254.2
312.9442 546.9396
316.8746 1190.211
332.9367 5592.612
342.4878 589.8413
368.1083 533.1562
384.9353 184360.5
409.5755 622.4414
426.9232 23277.4
507.3859 674.997
520.9097 5342.742
S	301	301	394.89
I	RTime	1.730208
I	BPI	69850.64
I	BPM	300.9041
I	TIC	154431.5
Z	1	393.8827
51.25328 259.1628
52.51546 276.2675
55.33656 249.1929
55.89942 271.0475
57.17065 275.2979
58.42707 244.9327
58.93998 265.2369
64.89431 265.7763
65.48752 283.1672
68.55037 253.3537
75.29817 262.9909
76.58215 301.8684
80.23305 281.0791
80.26274 271.8426
84.87595 310.5034
85.1861 317.8067
87.03517 306.7935
91.48477 264.7844
95.61691 304.9993
95.80508 323.0836
112.9858 7132.621
113.5167 310.2866
115.2828 345.8748
121.187 306.3056
122.7689 312.0237
124.387 307.2664
128.0263 294.9342
133.7613 364.5095
133.8412 304.0749
138.2254 336.138
151.6935 297.8817
164.8382 348.0431
179.2793 332.2135
190.9287 2196.517
196.4637 322.3422
198.8354 319.2846
206.9172 6038.237
214.7494 395.7662
214.9258 431.9116
241.6258 332.3139
258.878 392.5071
258.9155 1343.197
282.914 362.3484
300.9041 69850.64
326.9036 552.7091
347.6192 372.2703
361.3198 345.8148
394.8908 52139.8
401.5677 326.8144
S	303	303	210.88
I	RTime	1.741868
I	BPI	272199.1
I	BPM	210.8841
I	TIC	645966.6
51.86776 211.2816
52.64563 192.8185
53.10595 194.1146
53.5019 223.8586
54.27976 260.2338
54.89985 241.1073
57.03438 251.4043
57.34326 256.4305
58.65992 294.1128
59.09814 234.0715
59.16999 217.6611
62.76898 223.8426
65.97309 237.1991
68.02654 224.0026
68.43339 278.0778
68.99565 5939.589
73.37037 282.3237
78.83817 241.6416
79.34708 248.7529
79.5765 247.0983
82.27248 248.7534
90.7961 244.6813
91.06208 253.3011
96.60856 255.185
104.295 251.3558
112.9741 357.4821
112.9858 99048.61
116.8851 1185.557
116.8975 185749.8
116.911 594.0337
119.1627 240.7525
123.7342 239.323
135.3917 273.1131
142.5918 264.958
151.5598 279.7939
157.9642 258.2529
160.4815 278.6076
161.3748 269.7819
163.5522 254.4085
165.0193 1080.761
165.7195 279.6104
166.5356 240.8753
166.8941 51854.73
166.9925 287.5058
167.144 276.9669
176.3626 300.108
191.0687 283.9375
194.7229 260.4545
198.8672 249.8323
199.2568 253.7417
210.3963 265.6113
210.8541 1412.825
210.8841 272199.1
210.9168 1124.924
211.0977 1201.758
211.1341 521.325
214.4381 246.2138
219.0711 242.0711
S	304	304	656.89
I	RTime	1.747058
I	BPI	412736.2
I	BPM	248.9603
I	TIC	683129
Z	1	655.8827
51.2478 385.0217
51.64248 329.7052
55.02625 432.4863
59.12524 383.4203
61.44322 369.7685
62.36813 396.1429
68.58144 462.5777
68.99531 1144.204
69.23577 407.3262
69.87689 426.1879
69.88411 419.1914
75.54147 410.2617
86.99442 391.7694
87.4843 405.225
101.0864 467.843
105.6394 503.5305
107.4123 400.4057
110.9835 407.0793
112.9857 16498.36
114.3453 419.3969
116.3208 443.1049
120.1993 468.8839
127.4213 499.367
130.9243 436.5272
146.7489 520.5472
151.2928 437.2174
152.1727 517.9684
152.9781 40373.8
154.9737 17967.31
160.6932 514.9332
165.587 447.369
172.0681 507.0412
195.025 3005.533
196.9678 5652.416
203.0277 474.8291
204.9643 613.5298
204.9695 749.8812
206.5022 484.5084
219.7533 466.9267
236.0322 507.0284
236.0383 482.1501
238.6895 501.7104
246.5873 486.701
248.9209 1565.841
248.9603 412736.2
249.1763 622.327
256.1488 485.0854
290.9486 2875.872
291.1375 539.3243
291.539 494.0192
291.7361 513.9321
295.6086 498.3958
306.5407 484.165
315.9884 489.0821
316.8738 1016.647
332.9364 937.2445
336.6422 465.3039
346.892 488.9484
352.5053 540.2311
384.9353 97116.26
387.4496 525.7491
395.3615 506.3335
404.2604 471.861
426.9233 10253.53
453.4366 479.1408
461.3137 532.5682
520.91 30636.13
570.5004 554.411
584.7131 478.3727
641.769 561.5152
684.1742 555.4671
S	305	305	530.87
I	RTime	1.752246
I	BPI	195049.7
I	BPM	394.8906
I	TIC	271056.5
Z	1	529.8586
50.41429 304.1223
51.01085 286.5094
51.07338 284.0451
51.1734 304.8327
51.62295 283.6549
52.66029 349.223
54.86754 315.0059
55.18456 296.4095
56.68845 307.6742
57.25344 298.1953
59.60229 307.021
59.84671 313.8591
60.38918 307.1859
62.25675 332.6142
62.93162 332.2245
63.28801 355.4434
63.73096 317.0474
64.36102 308.9566
65.62587 306.718
66.16503 307.0676
66.26357 336.2767
66.34871 305.1324
68.99397 464.0191
69.61613 357.3398
70.3119 302.4395
72.76862 349.0189
79.55901 309.0374
79.56744 404.1118
80.07454 386.0543
83.64148 357.932
85.17953 388.6759
87.8745 353.6002
91.59068 716.4586
112.9856 1754.653
118.8706 349.6812
132.586 381.8817
147.59 384.7744
152.7159 441.3086
152.9783 616.2853
154.9737 513.785
180.9728 441.2014
182.5575 377.4941
199.3879 409.5984
206.9166 3045.443
216.2986 371.5699
248.9601 4601.197
258.9159 667.2914
275.6354 401.4467
300.9039 42414.88
319.947 414.4749
326.8661 647.6058
326.9031 1531.278
390.5646 450.0241
394.3934 422.5383
394.8906 195049.7
423.9272 532.8444
468.8302 453.1652
529.9171 489.6732
S	306	306	288.9
I	RTime	1.757419
I	BPI	109397.3
I	BPM	288.9003
I	TIC	215665.9
Z	1	287.8927
51.24228 254.8417
51.59384 194.4709
52.63674 236.9827
53.03333 214.8714
56.61888 227.1562
60.45288 230.8671
64.16772 305.4403
64.30388 259.3644
67.18893 257.6552
67.74535 243.9295
68.99567 459.2392
72.01511 258.2028
72.21829 264.0877
72.33701 256.8958
72.38155 243.4742
73.85699 256.9987
74.64092 244.6655
74.78459 237.6583
76.84704 229.1631
78.20565 266.3965
79.91276 252.2561
83.84823 288.8604
85.93633 259.2275
86.44757 234.6685
88.49529 240.6944
88.76505 248.4533
89.94875 225.6051
90.04154 257.2844
91.6585 258.9896
92.19846 232.9141
94.94538 285.8903
96.60188 252.3596
100.9269 649.3037
109.4915 283.2433
110.0104 289.8295
111.7709 270.2999
112.9858 5741.231
114.6813 291.4361
115.3627 281.1434
126.8728 284.7492
147.1247 283.7747
151.5004 260.6152
175.0744 317.9276
176.923 296.7542
189.2401 267.3419
190.9703 288.8629
194.9136 79661.54
243.1238 354.323
244.9104 5048.128
267.8138 280.7598
288.9003 109397.3
289.1535 286.2901
296.5103 311.8897
310.8905 303.2357
S	307	307	233.89
I	RTime	1.762576
I	BPI	103736.2
I	BPM	139.9038
I	TIC	233630.5
50.03629 237.4823
50.03688 193.0183
50.0593 173.581
50.48714 207.3945
50.69606 201.5959
52.23308 206.9218
52.76826 206.386
52.76926 195.8749
53.2162 270.8043
54.0934 271.0689
55.59624 247.3184
57.12992 224.2329
57.97545 380.2094
60.43535 234.2614
68.99572 409.1127
78.65987 215.9409
87.34766 269.4998
91.59241 535.5851
95.29169 226.9644
96.02889 254.5424
100.4814 251.7666
104.2425 269.9287
104.9364 224.361
112.9858 9785.192
119.9319 249.5582
123.2996 265.8076
127.6981 227.8215
133.6628 233.5512
139.9038 103736.2
155.9114 254.2026
159.4495 259.0555
179.2901 295.4448
189.8374 1819.825
189.9007 5304.198
203.0367 268.3978
207.2092 270.5128
233.8904 100148.6
234.1579 2544.126
243.5839 267.2247
246.126 299.0724
S	309	309	384.94
I	RTime	1.774395
I	BPI	1216853
I	BPM	248.9604
I	TIC	2282167
Z	1	383.9284
58.99119 2858.046
60.98683 851.0566
64.96626 360.1619
67.2385 350.6467
68.99409 878.6703
68.99565 9645.798
68.99638 387.0186
71.3243 334.197
71.96054 370.6149
74.21871 348.8883
82.75331 349.726
87.05984 373.7324
88.34052 333.9514
89.99323 372.3092
91.5908 911.9476
95.75092 382.6743
102.9815 544.9784
110.9836 2265.219
112.9858 166904.2
119.6408 395.309
125.617 377.9343
126.9184 399.1429
135.1026 417.9731
138.7642 406.9685
152.9781 372386.1
154.9738 260423.2
164.1116 414.3473
170.9888 732.4033
172.9844 516.0831
180.9732 2286.829
188.4707 382.3004
194.9663 2374.325
195.025 44573.7
196.0285 741.4107
196.9625 3347.869
196.9679 74736.04
198.3485 434.4574
198.9723 640.9949
204.8974 685.7762
204.963 430.0053
204.9702 2791.849
214.3384 469.5633
226.9788 844.4825
238.9562 692.7594
239.015 2339.432
240.1307 438.423
248.8493 2209.302
248.8875 766.1288
248.9189 3604.345
248.9604 1216853
248.9989 4208.198
249.0654 737.4607
256.7955 431.0437
272.5661 405.1819
290.9486 27221.39
307.2204 433.8159
316.8741 835.6266
317.1733 551.3806
360.9474 561.3315
384.9355 4817.211
S	310	310	212.88
I	RTime	1.779568
I	BPI	175488.2
I	BPM	212.8818
I	TIC	420635.9
50.14279 213.3025
50.46527 191.8952
50.9223 188.1739
53.60563 194.9203
56.12306 299.9928
60.48491 212.1983
63.04803 230.4233
66.1328 232.724
68.12897 231.917
68.56084 225.4914
68.9957 4459.91
70.51964 230.1559
70.71288 212.4289
70.75918 256.4409
71.29131 208.8823
74.24072 212.2496
75.43665 216.5293
76.39919 226.6228
82.28914 202.1883
86.41782 243.6557
87.00911 257.4089
89.65166 209.0378
99.04652 232.5307
103.4 267.5873
105.4896 268.4987
108.0842 237.6401
112.4353 261.0942
112.485 244.1809
112.5534 250.2509
112.9858 75283.23
112.9977 282.7271
114.7466 245.7886
114.9364 544.2665
114.9898 528.8004
115.1367 232.9959
116.5388 283.879
116.8374 263.2368
116.8973 285.8305
118.8957 60132.92
118.9242 1298.214
119.1434 260.0536
123.3061 245.8638
128.7979 264.1529
134.938 299.6246
152.1064 246.9995
160.363 261.4293
167.0506 247.4531
168.8921 24316.62
168.9894 55930.27
169.1233 479.9346
171.37 281.526
197.9917 373.8206
198.8165 275.8281
209.6291 265.8204
212.8818 175488.2
212.9112 1610.405
212.979 1965.652
213.0197 292.9594
213.077 307.9795
213.1134 1619.674
213.1497 345.9152
230.9141 316.0236
S	311	311	792.86
I	RTime	1.784772
I	BPI	155772.8
I	BPM	248.9604
I	TIC	289502.2
Z	1	791.8527
57.68386 452.0816
62.84953 452.3983
64.20067 464.4263
65.7601 452.0455
65.80489 505.7175
68.59763 464.5006
70.29711 465.8057
78.66054 422.6432
79.89771 424.6888
87.00485 481.6144
89.49868 561.5906
91.13984 485.1797
91.59081 1010.255
96.36716 446.981
107.9181 570.3221
112.9858 7625.397
117.6432 456.5086
119.5178 448.6684
129.543 546.2426
132.8677 688.6814
152.9781 11951.34
154.9735 5688.522
182.7238 509.102
195.0247 1006.65
196.968 849.0916
198.0331 507.2901
198.8251 547.4174
203.4146 451.0046
204.6552 590.1769
224.0799 563.0695
225.8351 539.2791
247.0228 657.2227
247.0555 500.2986
248.9604 155772.8
261.808 567.2996
262.1045 495.0107
264.842 602.8069
279.9634 531.3146
361.214 538.6938
365.2792 569.8464
372.9216 652.9329
384.9354 45743.82
426.9231 6709.809
520.9101 30598.05
562.3931 519.09
656.8866 859.5663
822.0257 681.8326
S	312	312	271.02
I	RTime	1.789929
I	BPI	239195
I	BPM	112.9857
I	TIC	276701.3
Z	1	270.0088
52.96424 247.724
53.35465 226.2028
56.26449 221.2993
68.80724 229.5846
68.99567 10003.09
71.15251 228.8887
76.64113 248.1125
91.5924 1680.542
92.79086 246.131
93.42348 273.8666
95.31737 294.4199
101.3309 265.4265
104.6909 284.0264
112.9857 239195
116.5391 277.2203
134.8651 2531.021
136.5592 293.164
148.5048 303.4495
149.5314 268.4119
152.7018 307.9133
164.3519 278.3173
176.9871 272.7457
181.0082 1634.045
195.8568 303.4844
198.8228 264.9354
201.5818 262.6627
204.1541 266.4623
210.2849 267.7308
218.5537 255.1857
225.1132 367.5641
226.9785 6034.186
233.502 284.7909
235.6066 325.1788
246.6056 303.8723
247.365 305.7719
257.3519 289.2689
271.1916 1368.113
271.2279 2483.862
279.0867 310.5294
S	313	313	666.84
I	RTime	1.795116
I	BPI	74706.86
I	BPM	394.8908
I	TIC	131000.6
50.69999 332.3553
51.08764 397.0771
52.5896 366.598
54.33578 328.7307
56.2655 346.4288
61.49572 383.8071
63.25449 405.9633
66.53483 336.0121
68.9957 1858.532
71.52379 379.6588
78.82432 425.76
79.74788 457.1669
80.84643 428.3733
80.85519 353.3244
82.69066 446.6656
84.11101 474.0795
88.59039 375.8679
99.01762 437.2036
99.88013 404.5355
102.1778 424.1216
103.832 384.692
105.8143 382.0284
112.9858 13488.44
119.5755 413.6508
125.5917 443.5744
125.5974 454.6467
146.2878 497.7477
152.9782 880.4502
157.6991 492.7264
181.3956 394.9828
181.3996 413.2325
181.4587 423.2642
188.0242 477.2928
196.5326 483.1617
243.6498 485.4712
248.9606 2253.105
252.9642 484.5511
300.9041 9635.619
300.9119 723.923
326.9036 575.9425
344.5882 460.1549
379.2809 462.8223
380.7868 445.1177
389.8301 456.472
394.8908 74706.86
398.062 456.4373
401.5294 433.1137
434.726 505.0322
444.919 469.1086
484.9548 468.6749
516.9087 476.2679
520.3422 466.899
530.8665 3930.266
544.3874 502.4896
552.5767 513.6037
564.9429 510.6725
569.1086 637.4062
S	315	315	314.08
I	RTime	1.807117
I	BPI	3107416
I	BPM	112.9857
I	TIC	3555239
Z	1	313.0763
51.31448 336.2239
52.17637 345.3013
52.41413 313.4901
56.64099 316.8334
57.0343 856.0761
59.04994 821.4235
60.04781 303.8585
60.6973 321.4536
61.78199 346.5881
62.23269 335.9384
64.73442 345.8098
67.82129 355.3861
68.99563 173662.7
70.55934 342.7209
70.72253 348.6509
71.81641 338.6263
76.24886 423.5278
80.41348 362.0822
81.39124 358.7696
91.01994 448.9116
97.57462 341.4377
98.45262 506.0046
101.0253 421.5343
103.3556 403.4554
105.9049 434.9249
112.8195 553.1038
112.8897 808.3418
112.9536 3333.826
112.9622 1657.609
112.969 5466.339
112.9857 3107416
112.9985 9158.368
113.0084 852.1968
113.0105 2084.769
113.0167 2830.819
113.081 703.3871
113.0826 501.6263
117.8774 444.6873
123.9019 601.0525
136.2811 483.1103
183.9743 397.1183
205.2933 404.0323
205.5518 440.3887
226.9784 104061.2
242.5832 406.5706
253.8463 382.9901
276.2823 404.1615
313.7366 3237.544
314.2422 535.4661
316.7198 411.6291
334.3727 429.3627
336.9001 400.2325
S	316	316	328.1
I	RTime	1.81229
I	BPI	736036.9
I	BPM	112.9858
I	TIC	839208.2
Z	1	327.0919
51.2775 273.297
54.03679 262.9209
55.06191 272.8312
57.38148 248.5562
58.01019 293.8645
60.00494 274.3149
62.98547 280.0018
65.12592 378.646
67.08522 333.1892
68.57345 348.377
68.75569 289.645
68.99567 35895.58
69.40727 303.269
70.9203 303.563
71.6907 317.4155
85.65771 312.2653
98.49694 304.1717
103.5016 375.6772
112.9538 608.2185
112.9858 736036.9
113.0168 327.7176
113.0188 302.7026
126.9051 1417.132
132.6173 349.5456
136.4246 304.9771
136.7282 312.9945
168.9895 359.7683
171.0695 362.8441
206.0398 332.7652
214.0446 670.1594
226.9785 26093.99
231.7169 421.9515
233.88 680.2357
257.1598 400.8262
259.7931 339.3048
265.3631 311.1227
267.0044 342.2047
285.0097 347.5304
324.4154 361.1651
328.9542 316.4233
334.1211 343.3265
350.1151 331.9586
S	317	317	514.89
I	RTime	1.817482
I	BPI	58665.83
I	BPM	378.9184
I	TIC	135123.4
52.48501 331.8405
56.36714 315.8253
59.84048 283.6787
60.54895 303.7067
60.64402 332.3084
60.86445 295.5034
61.71911 293.1043
62.0769 282.2375
64.70986 294.8293
64.76706 371.0428
67.94636 305.5486
69.47525 307.2996
70.92162 361.5351
71.67358 363.3163
72.1246 304.6501
72.50336 372.9038
75.06631 311.5922
76.68091 358.4755
85.51958 378.442
87.31135 445.4958
88.52144 388.3123
90.40063 319.571
90.58456 362.22
91.59072 676.5768
96.55809 366.9697
98.07153 376.3268
105.8184 352.8628
110.0347 372.1025
112.9858 843.0558
115.166 360.2427
120.4476 357.8785
145.3634 351.1157
157.5226 359.141
173.7822 396.2309
190.9447 1922.503
205.1409 385.474
228.4281 445.5294
232.7786 390.5763
242.9432 1960.904
247.8448 450.916
250.3276 378.7083
278.4735 384.8096
284.9316 48601.29
310.9309 2858.622
316.6688 365.1776
374.9256 432.4206
378.9184 58665.83
389.5056 403.8187
413.3578 446.7947
420.9066 453.7521
494.4719 424.8538
494.5393 400.604
S	318	318	285.03
I	RTime	1.822653
I	BPI	126536.8
I	BPM	112.9858
I	TIC	151470.5
Z	1	284.0246
51.57083 239.4214
52.53467 237.308
54.29094 246.963
55.56315 236.1447
61.18421 237.3191
62.78574 217.3144
64.88248 271.0725
68.99567 7113.092
71.44869 302.6681
75.45074 277.7259
83.58257 248.972
84.38228 261.5089
84.84904 256.5832
85.66283 256.2571
87.36255 246.6429
95.89104 262.101
108.9142 251.7588
112.9858 126536.8
124.8063 261.929
130.2512 285.6222
154.6333 271.1983
155.7083 308.2015
159.2127 260.1678
164.0196 252.6576
171.6406 246.9478
174.2928 308.4435
178.0164 290.6335
189.8958 277.3644
194.248 285.0758
219.0075 1636.362
226.9787 2252.379
230.0744 307.8408
239.0927 362.1551
285.2072 1148.131
295.955 307.3072
S	319	319	650.87
I	RTime	1.827844
I	BPI	123319
I	BPM	378.9185
I	TIC	221554.3
Z	2	1299.725
92.14553 436.0853
106.3021 410.0912
107.6978 433.9709
108.2936 388.2177
112.9859 7252.597
113.9892 459.9072
120.1974 403.467
122.7678 451.1103
126.7256 393.8489
126.9478 434.4645
149.3203 510.3337
149.3248 434.5437
154.8567 467.5868
174.5045 458.9826
190.9449 902.8633
195.6388 443.3235
202.3611 442.3097
217.1064 469.0603
271.0383 479.2836
284.9316 18329.99
296.2331 421.5041
309.7723 505.9709
310.9316 1458.075
321.1135 456.6677
341.1343 492.9313
344.5366 448.2116
351.8558 460.2181
378.9185 123319
391.9235 518.2924
407.399 457.9475
411.6333 454.7423
420.9066 2173
446.9065 913.8056
505.5071 508.0179
514.8933 43677.47
517.9139 460.6807
528.2677 529.6602
580.7164 504.2383
592.3106 499.4442
653.9946 475.9547
795.316 559.9088
846.6985 517.6373
905.4982 628.8229
1030.289 561.5369
1030.345 595.8621
1118.32 517.0085
1163.816 504.5666
1166.672 558.1938
1310.64 558.046
1317.749 805.3734
S	321	321	226.98
I	RTime	1.83967
I	BPI	1.061062e+007
I	BPM	112.9857
I	TIC	1.231756e+007
Z	1	225.9716
50.27094 395.3978
51.18679 385.7193
53.80909 415.5497
54.35833 401.1956
54.74475 330.6141
54.92475 373.3261
55.25174 364.3502
56.78057 436.808
57.03429 14357.36
57.42005 382.0415
57.51336 369.2151
58.00149 361.4071
59.04994 3338.462
60.91216 367.1403
60.94452 379.1082
61.8347 482.0242
61.98305 409.8755
68.98004 631.8754
68.98085 633.9215
68.98807 1777.582
68.99561 1040869
69.00365 2564.432
69.01083 1147.953
69.2437 443.7406
69.70462 437.8331
72.16515 466.1028
78.09577 495.5417
84.99071 495.473
91.59068 978.7465
103.0405 2054.692
112.4046 2212.647
112.8195 2044.863
112.8216 812.1146
112.8581 1964.452
112.889 2608.872
112.8913 2242.145
112.9459 1932.913
112.9527 6267.982
112.9549 6739.766
112.9584 1134.188
112.9614 3484.791
112.9701 17656.52
112.9857 1.061062e+007
113.0026 21839.87
113.011 3070.687
113.0155 1350.313
113.0175 13941.99
113.022 781.4964
113.0266 1029.724
113.0815 4564.419
113.1124 1823.643
113.1512 3492.755
113.5712 1924.68
219.8909 490.0248
226.801 17242.64
226.9784 4622
227.129 958.6535
232.0724 605.9273
S	322	322	248.96
I	RTime	1.844841
I	BPI	3276195
I	BPM	154.9737
I	TIC	7643494
Z	1	247.9534
50.31513 327.2252
56.13244 321.1272
56.99551 746.6129
57.03427 1883.924
58.99118 32932.57
59.04995 772.3732
59.10165 334.8523
60.17146 382.1281
60.42957 355.3307
60.98686 13168.32
63.031 409.0232
64.30441 361.3214
68.99562 133949.4
75.15592 404.152
75.54948 381.021
76.95023 398.7605
84.99078 835.6995
91.59059 1885.938
96.70428 398.3838
99.99293 436.2903
101.0387 6528.78
102.9815 4358.495
103.3627 587.4597
106.1785 513.6152
106.9034 466.6752
108.063 381.8001
108.9884 3101.723
110.0197 478.4763
110.9748 488.052
110.984 18505.51
111.6721 456.5358
112.89 744.4182
112.953 1643.503
112.9551 1020.365
112.9857 2343537
113.0031 2870.904
113.0173 2966.627
113.0805 443.2031
113.1513 559.9059
146.9087 541.027
148.9066 1015.054
152.9781 737358.7
154.82 898.7076
154.9212 2006.702
154.9246 1304.857
154.9737 3276195
155.0018 2987.102
155.025 3543.43
155.1262 637.1689
161.9783 8271.829
170.9885 528.6549
172.984 4285.488
180.9731 6115.278
195.0249 122422.1
196.0282 5435.073
196.9678 230618.4
197.9714 2504.525
198.972 751.3383
203.5694 448.5146
204.8971 2600.92
204.9645 524.1822
204.97 897.5186
218.9355 514.7656
230.1575 446.2226
239.0148 10431.5
248.8022 2785.192
248.8489 724.8975
248.9603 367303.8
248.9733 16164.71
249.1494 796.4005
S	323	323	520.91
I	RTime	1.850031
I	BPI	2242786
I	BPM	248.9603
I	TIC	3749518
Z	1	519.9027
50.27736 381.7318
53.95748 513.4089
56.40696 470.2302
56.9065 385.9636
58.99115 969.9618
60.18356 411.7967
60.88268 425.2061
60.9868 875.2476
63.22192 459.5485
64.80798 439.6879
66.57536 467.1333
68.57785 537.4387
68.9939 2318.089
68.99557 10634.85
73.86375 453.4723
76.77527 487.1801
79.57885 463.9303
82.57753 453.7061
94.40958 504.7284
98.07056 485.1847
98.69684 443.4168
101.3958 461.1249
110.6802 539.2571
110.9813 1020.566
110.9835 3415.67
112.9857 171014.2
114.3644 476.5097
131.7376 548.3625
137.6488 476.1384
137.8264 573.4617
152.9781 458947.2
153.0068 622.5175
154.9737 302122.6
156.9665 528.7896
161.9785 913.5319
162.1477 516.0723
170.9887 2529.206
180.973 3720.936
194.9663 661.0096
195.025 44074.5
196.0284 960.8374
196.4707 468.3011
196.9679 94520.9
204.9597 659.9529
204.9642 1070.23
204.9702 3889.732
209.6045 529.4404
229.4982 588.7585
239.0154 3606.877
241.2261 552.5529
248.8534 1021.588
248.8593 716.1458
248.887 2140.758
248.9044 2746.871
248.9603 2242786
249.0641 2107.111
250.7256 632.9763
255.7435 526.6156
290.9486 23907.28
316.874 3516.274
332.9372 7368.358
376.693 509.876
384.9353 195519.7
426.9234 22915.28
432.5074 655.1079
520.9098 7276.29
S	324	324	582.38
I	RTime	1.855223
I	BPI	164024.1
I	BPM	522.3565
I	TIC	245853.1
Z	2	1162.745
81.42513 377.7066
82.03854 381.2015
83.25282 372.9905
84.0349 355.6966
85.54489 389.8321
85.85368 347.8833
87.22292 388.7379
87.97055 411.8998
90.83147 398.7842
91.59071 1499.975
94.65162 364.8982
96.69202 377.5553
98.42217 383.6113
100.9089 341.3121
102.6648 329.8571
105.5921 429.0703
112.9858 1880.579
114.2428 395.7192
115.7558 436.9803
123.8584 376.5511
135.9166 412.2158
144.7706 428.7154
156.625 461.6038
158.2909 411.5945
165.2652 424.5986
181.4216 422.6795
224.0693 2449.664
224.5734 423.9948
279.3309 430.0457
288.013 460.3488
293.7028 444.2868
297.2799 28838.38
310.931 4019.614
328.3515 488.4576
353.9676 563.3032
373.2045 414.3935
378.9185 5528.277
392.4955 503.3437
394.9518 481.9195
444.2545 449.2043
446.9063 1846.947
500.6516 547.761
514.8932 579.6964
522.3566 164024.1
529.5728 461.2723
582.3779 13187.24
626.1946 471.8799
638.9827 472.1312
710.6754 450.8905
731.7318 523.679
761.5624 506.0046
809.4608 465.3551
895.1102 521.6331
1053.41 538.4835
1111.884 558.983
S	325	325	445.33
I	RTime	1.860396
I	BPI	56801.45
I	BPM	445.3327
I	TIC	78822.88
50.16471 252.2027
50.32475 291.4999
50.5176 250.4372
50.86618 269.1958
51.26454 266.4356
52.41565 256.977
53.50429 337.6531
56.70601 271.627
58.01209 299.265
61.46495 349.5596
62.80045 330.7965
64.70097 292.5186
65.18879 272.4907
66.28123 302.0171
68.17528 268.5416
71.56853 309.2562
81.77615 295.6581
86.8082 297.6885
87.18062 283.4677
88.08392 293.2431
88.27602 287.8897
90.07496 289.7611
92.67146 293.7083
95.84206 269.3679
96.8245 316.0482
105.812 371.358
112.9858 2621.427
120.8079 324.4527
126.9378 313.4508
144.9645 323.7248
145.2413 330.5531
172.329 410.4742
174.5148 378.4467
197.7223 343.2726
231.9503 355.6687
237.1502 379.5145
248.9603 469.607
293.6744 400.5187
301.6751 385.0639
322.6146 339.7942
380.9772 704.4459
383.3319 395.6358
401.3431 2802.873
419.0508 402.5624
427.3217 512.5553
445.3327 56801.45
467.0062 383.186
S	327	327	656.89
I	RTime	1.875652
I	BPI	858072.8
I	BPM	248.9603
I	TIC	1391653
Z	1	655.8827
50.28358 403.6383
52.58056 383.3729
53.03395 409.6114
58.25893 413.0481
58.27187 424.6804
59.08513 418.3283
59.58267 453.2562
63.13979 376.8932
63.95797 451.4677
64.65891 415.3999
65.77565 525.3911
68.99403 721.9242
68.99481 458.8743
68.99563 1040.345
74.3851 468.1171
77.67284 467.7087
85.85719 448.2015
89.34824 395.5192
98.63142 477.9204
100.7907 429.6532
105.7218 541.907
110.9834 899.9462
112.9857 27036.25
113.1823 508.2896
116.4199 519.5751
119.3964 454.3999
122.0151 588.5725
123.7898 428.7462
125.006 533.6218
135.645 543.4794
136.9582 546.7376
150.0853 520.4467
152.9781 79675.31
154.9736 37022.23
180.9732 1166.163
195.025 4940.898
196.9679 14648.66
204.9645 746.7451
204.9703 720.506
215.8346 500.633
216.8964 450.8329
217.7725 476.0359
222.5997 522.8643
239.0155 519.4022
248.9603 858072.8
290.9482 7251.523
291.4661 558.0349
316.8744 3290.575
316.9477 745.506
326.8248 503.648
331.9065 589.1009
332.9366 2196.429
354.2628 529.5309
384.9353 198449.5
388.7735 570.8384
413.7632 629.0035
426.9235 23827.41
428.4778 514.2764
433.3162 643.1016
452.6097 588.2555
452.9235 603.7485
520.9099 71882.33
547.7828 582.0665
592.9926 558.4543
622.053 535.2332
S	328	328	210.88
I	RTime	1.880809
I	BPI	576568.4
I	BPM	210.884
I	TIC	1378074
50.3185 240.7749
51.39981 235.8751
51.64722 223.0592
53.81163 234.5481
55.27559 299.2753
57.6082 302.3361
58.42506 274.2687
59.52278 273.6161
59.91454 254.2381
60.31249 264.4077
62.11806 320.0671
66.38741 250.4166
68.06845 256.6072
68.56474 288.7048
68.99564 13000.62
70.876 254.1577
79.97916 234.8263
82.99973 265.3632
84.73344 275.0698
85.76632 325.2296
91.68085 309.5946
97.89861 285.5521
100.0868 297.3975
105.6668 295.4447
112.9732 918.3353
112.9857 212401.9
116.884 1728.188
116.8975 412408.9
116.9096 2295.962
124.7901 328.329
128.7065 296.3142
142.8967 331.3627
146.9299 332.8667
166.8941 103731.4
166.9922 1029.233
167.1074 395.1605
168.951 335.7278
170.2553 264.2365
176.1308 299.6977
187.8159 292.1814
196.9758 276.9202
204.1584 298.755
204.5649 318.9989
204.7069 358.1199
207.2355 320.3134
210.8516 1906.63
210.884 576568.4
210.9632 364.5277
210.9678 319.7727
211.0522 297.1953
211.0978 322.9197
211.134 482.7643
221.8816 296.8691
233.4793 346.8098
S	329	329	452.92
I	RTime	1.88598
I	BPI	203033.1
I	BPM	248.9604
I	TIC	409268
Z	1	451.9127
55.28809 302.1744
55.6845 333.1915
55.7877 288.6426
58.99115 380.0797
60.22091 312.2681
61.84436 311.7394
63.65998 298.2163
64.32153 352.666
65.76707 360.7733
66.76933 327.8298
68.91442 317.4631
68.99569 1618.501
70.02004 278.1129
70.83374 286.3061
77.09702 303.4132
79.23 335.2362
82.44444 347.8706
84.14845 324.9224
84.99073 514.1832
89.53761 363.2256
89.84364 383.4713
91.59072 2275.553
93.19325 356.3381
93.43906 384.1474
96.35974 341.436
99.90401 339.6661
105.4361 344.9011
109.2893 329.5266
110.9836 591.375
112.9858 30701.19
118.9468 341.042
124.6788 394.8851
143.3686 398.2285
145.2604 357.285
151.7401 377.5137
152.9781 59134.23
154.9738 41581.67
161.6342 328.5454
180.8997 2088.862
180.9731 8069.368
195.0251 7462.563
196.9679 14019.88
222.8875 580.2376
245.8902 391.3629
248.887 2838.593
248.9176 563.2787
248.9604 203033.1
249.0003 666.0815
255.3456 374.9095
290.9484 634.6943
316.8745 9284.211
316.9479 2099.688
348.7628 365.7536
384.9356 4366.153
386.721 434.3635
S	330	330	588.9
I	RTime	1.891169
I	BPI	165905.1
I	BPM	248.9604
I	TIC	275401
Z	1	587.8927
50.12806 293.5335
51.26722 292.1914
51.54361 297.4883
52.16813 338.6849
52.30876 346.0424
53.00641 314.4897
55.1218 352.2923
56.53512 308.4982
56.53875 327.4224
56.79662 335.5124
58.11544 341.3152
60.98692 391.6325
61.68945 342.1214
61.94466 319.5487
62.6745 316.6636
66.46257 375.6269
68.99562 369.0786
75.07973 373.1699
75.94623 364.0563
76.84362 392.2897
76.92759 344.4297
79.74483 379.3301
80.30145 398.7907
85.57137 365.5866
87.48725 351.0758
91.59071 1686.729
94.00271 421.4067
94.08834 419.1008
95.62974 385.6671
97.0163 365.3577
105.2315 377.3192
106.8699 404.0385
111.8968 391.4773
112.9858 6057.125
135.9922 486.7164
140.3846 420.8076
142.6173 457.6068
152.9781 13152.62
154.9737 6157.313
155.4717 403.5244
155.9502 410.941
160.5211 403.359
168.5047 419.3895
169.874 399.4445
180.9731 2771.08
183.5661 382.0877
195.0251 975.5309
196.9681 2820.536
211.3646 395.5385
233.6198 396.9278
248.887 1495.672
248.9604 165905.1
249.2772 406.2681
250.9423 448.8484
270.5109 515.4212
274.7155 435.2476
290.9486 859.8516
294.9818 444.0581
316.8745 6864.943
316.9477 2153.322
334.3179 415.8195
384.9354 29539.97
415.7049 563.2602
426.9234 1591.737
452.3283 452.8414
452.9228 4010.317
468.795 423.1528
502.3344 489.2779
507.7968 442.9648
520.91 5789.947
S	331	331	378.92
I	RTime	1.896347
I	BPI	118700.4
I	BPM	284.9317
I	TIC	204841.3
Z	1	377.9127
50.92858 264.7055
52.13223 239.2128
53.60456 272.2449
53.82242 294.6185
53.86825 243.2838
54.33363 244.7239
54.64287 261.2744
60.01958 271.5279
60.08319 296.5207
64.64266 278.1195
65.31116 250.2894
68.59364 294.2765
69.68941 259.9782
71.70656 286.0615
73.99191 292.4669
74.24512 255.9282
77.14939 296.1628
78.85082 279.3768
84.08775 267.3935
91.35559 278.7902
91.3571 277.0299
96.95884 319.3142
101.7658 279.8039
107.4247 284.7662
111.9114 307.3608
112.547 296.2009
112.9858 4978.559
115.2619 291.4111
116.0178 319.0283
133.074 295.9708
145.1421 339.835
146.395 340.6564
147.3132 325.1004
148.9569 1363.158
157.0285 331.0703
159.621 334.1234
166.8639 304.6695
174.5794 291.8141
174.9561 10298.58
190.9451 18746.77
196.8943 410.0089
216.9443 499.2364
232.2381 297.2851
242.9435 11783.56
251.5486 324.2839
264.1606 291.0009
268.174 331.864
272.366 333.3479
284.9317 118700.4
296.1857 336.6168
305.094 337.4154
310.9311 2661.64
322.5321 333.7784
339.5715 429.903
351.9322 445.9485
378.9185 19910.77
S	333	333	384.94
I	RTime	1.907637
I	BPI	4003506
I	BPM	248.9603
I	TIC	7888818
Z	1	383.9285
52.10746 393.708
52.8401 385.6854
56.75227 403.3057
56.99549 732.9824
58.99002 504.2198
58.99121 7762.315
58.99501 484.062
60.26311 478.9807
60.3022 397.1203
60.9854 600.8568
60.98681 4775.273
61.18277 516.3444
64.75562 472.8292
65.96631 395.4765
66.62127 515.1797
67.6661 403.5455
67.93608 419.8932
68.37832 438.4395
68.99385 3147.061
68.99563 34554.19
69.3602 517.2833
76.43163 469.4106
77.26773 425.6712
78.01796 516.2673
80.17558 432.5573
89.08776 437.0828
89.46167 471.2193
96.96845 442.5207
101.2599 495.7905
102.9816 6633.78
108.7844 501.5032
108.9768 524.6285
108.9882 2410.817
110.9836 8085.319
112.9541 637.5996
112.9731 3178.966
112.9857 591526.5
114.6977 471.7801
120.9033 503.4796
123.0707 545.7989
123.1175 566.5385
128.302 455.3848
136.6385 535.9809
145.5652 509.8175
152.8291 620.2202
152.9281 997.0504
152.9582 5851.914
152.9781 1321201
153.5486 545.6047
154.9229 583.456
154.9535 4369.375
154.9737 939044.9
155.0262 592.8758
159.7657 606.9406
161.9783 3976.986
165.1436 513.5816
170.9886 1147.993
172.9842 618.3776
174.9699 541.0869
175.994 559.2067
180.9731 6242.465
194.9661 9046.018
195.025 162293.8
196.0282 5124.471
196.9623 13926.16
196.9679 282086.9
197.9713 3308.584
198.9721 2960.686
200.0569 473.0625
204.8973 1118.805
204.9594 1442.893
204.9647 2694.789
204.9702 8074.214
206.657 619.296
216.9395 606.7557
217.3805 598.9987
223.9186 608.3251
232.3343 619.4678
237.0132 1839.13
238.9563 6119.045
239.0152 8358.719
248.6509 812.4695
248.8502 782.86
248.857 3353.679
248.8871 3279.981
248.9192 13602.34
248.9603 4003506
249.0604 1068.406
249.067 1779.069
290.9485 88280.43
316.8742 1217.089
384.9352 21317.23
S	334	334	212.88
I	RTime	1.912792
I	BPI	309212.3
I	BPM	212.8818
I	TIC	758452.4
50.62217 252.9982
52.98335 235.5428
56.33151 210.0215
56.44415 231.4414
56.66196 227.0067
58.97702 208.9179
59.59673 255.8481
61.05827 234.5719
61.48871 242.6995
63.27232 233.0673
65.41142 216.029
68.18568 257.3483
68.26934 233.346
68.59734 279.9894
68.99566 7882.336
70.00208 251.5279
74.21831 248.3265
74.58412 243.895
79.13636 231.3518
82.05009 230.1446
99.68288 302.1787
106.9042 238.97
110.0592 290.7397
112.9857 112102
114.9364 1115.708
115.315 242.5143
116.8976 373.9572
117.3607 254.6266
118.8952 139478.9
118.9242 1210.44
122.8606 242.5411
123.0452 320.6205
123.9511 298.8601
136.0294 277.9949
140.1519 246.0949
140.3713 250.1573
142.9146 254.0771
150.0706 275.2387
158.4611 263.0786
161.7054 275.7108
164.2957 300.3962
167.0826 299.8677
168.892 39059.18
168.9893 113266.2
169.0146 319.8215
169.2101 292.9679
173.0371 297.2493
183.3969 289.7742
185.3307 257.248
200.1819 273.7788
204.5067 266.7233
204.6537 301.8356
208.1391 303.9056
210.4752 273.5179
212.8487 884.0292
212.8818 309212.3
212.9106 2731.367
212.9792 1799.781
213.0149 458.4698
213.1132 1540.381
213.1495 622.3098
S	335	335	792.86
I	RTime	1.917998
I	BPI	456980.4
I	BPM	248.9603
I	TIC	839046.3
Z	1	791.8527
56.41806 422.2245
57.26383 456.6651
58.95801 526.142
59.28672 472.5226
60.38285 434.745
60.49877 432.0597
63.50602 493.0733
65.84621 413.8015
65.85542 415.6329
66.10101 403.3736
66.14194 400.8219
68.50217 446.2512
68.62823 545.8206
68.99552 490.8926
69.43686 510.1692
69.8835 476.794
70.92359 404.3553
71.03464 434.4954
73.0918 487.2383
76.88917 562.7775
77.17767 435.2095
79.09801 449.1745
80.47746 505.3044
80.64943 511.4474
80.91075 455.186
82.78152 446.9313
85.72479 517.9177
87.88233 487.2593
88.2852 499.6998
91.59071 928.4941
95.4813 460.45
98.07883 489.8226
99.10808 483.1576
102.9327 484.3965
104.6368 541.139
106.402 500.4373
112.9857 10134.75
117.2212 515.2369
118.1152 548.3739
119.0148 533.1348
125.1539 518.9178
133.5957 574.5311
151.2164 529.3166
151.7719 475.561
152.9781 34740.05
154.9737 18478.28
184.7053 616.9003
184.9842 631.2431
195.0249 3531.649
196.9679 6402.815
200.9547 1104.937
204.9648 671.7413
204.9697 885.252
217.2188 526.7909
234.6087 581.032
246.6774 532.6101
248.9603 456980.4
279.6179 525.6952
290.9483 2502.289
318.2317 545.1483
332.9367 1152.183
343.3535 504.4614
366.94 2846.29
384.9353 136826.6
388.687 613.762
426.9233 13829.59
436.7922 592.8413
509.2387 559.5904
520.91 94283.85
532.9255 3347.606
643.798 593.0789
656.8854 2551.173
699.8287 575.0277
788.6924 749.9058
788.7293 582.6545
S	336	336	271.02
I	RTime	1.923154
I	BPI	259222.2
I	BPM	112.9857
I	TIC	311081.3
51.62664 212.5107
53.7858 232.7186
57.42948 228.7305
60.45369 231.623
63.72979 270.5808
65.90136 232.0913
68.61691 313.5334
68.99567 10716.75
71.71138 285.8227
74.35989 297.6254
74.71251 253.0615
79.69682 244.9235
85.54123 298.8861
85.7112 288.2528
86.83955 234.1179
87.25811 234.5151
91.27331 259.3079
91.49869 262.3304
102.2529 270.7975
108.6691 264.067
112.9735 1485.846
112.9857 259222.2
113.0176 299.5972
120.9164 244.914
124.9364 260.1749
134.8651 9589.729
143.5334 294.4922
143.7125 265.9186
151.8349 270.5406
156.4128 279.9903
162.4846 245.9571
176.8541 356.5822
179.2547 279.5853
181.0084 581.7697
185.539 274.1051
193.3072 287.8211
204.2297 274.3761
218.9726 250.594
222.9602 288.7709
223.3493 284.5855
224.9466 259.6884
224.9524 299.7952
225.1136 430.837
226.9785 6279.628
247.6506 283.8496
248.4993 307.894
261.556 275.9207
271.1914 1875.62
271.2279 2334.7
S	337	337	288.9
I	RTime	1.928325
I	BPI	101654.2
I	BPM	288.9003
I	TIC	203635.4
50.6102 218.8306
54.14688 247.3054
57.30971 214.996
60.30765 262.2945
60.59315 223.7037
60.95778 276.2315
64.44733 238.0613
65.55432 219.1323
68.99567 477.4932
72.15222 243.0251
76.34937 277.3956
78.58575 251.7603
78.90089 259.3139
80.5392 226.8804
80.73226 254.916
81.72883 276.4014
83.81046 271.934
89.30842 230.084
89.46815 223.4806
89.7996 235.9384
91.59068 525.1198
100.9271 405.2201
110.7266 284.2733
112.9858 7880.879
113.4217 279.6742
114.991 306.4289
118.8191 296.4986
120.8685 273.0133
122.4633 255.7767
132.6128 289.7581
141.8673 276.1404
150.9239 391.6531
169.7481 258.9605
176.2406 240.5615
176.923 309.6452
179.9402 245.3981
181.9565 270.0408
188.4367 319.8506
194.9136 74384.98
194.9552 268.3164
195.0191 265.8871
201.3412 269.6265
204.7009 313.6879
214.2938 297.1208
243.0255 289.0852
243.1238 420.7755
243.1966 346.4637
244.9104 5237.584
275.0591 303.4999
288.9003 101654.2
305.7263 304.6928
S	339	339	314.08
I	RTime	1.939613
I	BPI	851839.3
I	BPM	112.9857
I	TIC	972296.7
Z	1	313.0763
50.56166 334.948
51.20833 227.2664
51.89836 256.4788
53.03252 268.2464
53.59967 316.3557
56.62049 226.0874
57.03434 302.0399
59.05001 271.9343
65.91232 376.904
68.99565 40714.46
76.426 301.3629
80.63699 354.301
82.773 295.6464
97.21951 335.6158
100.5245 331.2501
112.9532 517.8525
112.9729 3760.247
112.9857 851839.3
112.9974 5008.247
113.0175 599.0798
115.7285 286.4427
116.7794 316.9385
123.9022 358.6353
129.2784 304.5458
141.0907 313.248
146.0938 356.7646
157.6797 326.9367
159.5998 315.5763
163.6272 333.7834
172.4453 332.6119
173.8259 333.4871
175.41 334.923
180.2716 331.2121
186.9203 336.2524
193.0791 290.1615
200.0288 707.7482
222.1466 363.4663
226.9785 28716.83
270.088 338.4996
285.7109 363.4146
287.6005 360.4423
313.7361 3022.755
314.2411 436.1359
317.8296 400.8726
324.3185 366.5498
S	340	340	514.89
I	RTime	1.944803
I	BPI	103249.6
I	BPM	378.9184
I	TIC	222631.3
Z	1	513.8827
50.92946 267.2601
54.05818 300.5559
54.82467 279.8637
58.80039 317.127
60.53627 310.9561
64.11005 346.3672
66.94917 291.7628
66.99343 353.7082
67.68039 330.2191
69.10027 300.2659
70.00382 360.6944
72.99648 298.0901
77.46097 320.5225
78.16586 317.8181
85.72783 355.9102
91.59255 1039.996
93.64309 380.3875
112.9857 776.6348
122.9701 393.082
126.935 337.2746
145.7504 346.6696
146.5989 532.1161
174.9561 3795.329
178.0552 379.2496
190.9449 3683.893
203.2241 359.4875
223.3809 359.0945
242.9434 10213.7
248.2954 379.6903
253.3828 374.1385
276.4001 440.9992
284.9316 76354.35
295.6735 457.7115
310.8577 616.212
310.931 8050.788
378.9184 103249.6
446.8341 417.1776
498.3782 456.9298
514.8928 813.3822
537.8915 453.4277
S	341	341	530.87
I	RTime	1.949991
I	BPI	57187.57
I	BPM	394.8907
I	TIC	191728.3
Z	1	529.8627
52.03036 376.8914
53.09522 283.5861
53.56096 356.1842
53.76115 270.6306
55.41496 318.7634
55.55141 334.1387
60.52086 334.1822
62.55514 301.4401
62.56824 344.0158
62.87444 334.7655
63.15237 323.364
63.28316 297.4254
63.36348 311.7758
64.60617 324.132
65.55257 320.2136
68.12099 322.6503
69.12341 348.7047
69.23878 341.7914
69.5983 299.0481
83.25354 345.3405
86.83286 365.8191
91.29394 346.2711
93.142 322.7888
95.22354 361.1402
97.55479 324.7227
97.6108 342.8183
104.105 351.7785
104.2642 339.7678
110.6763 363.2136
112.9858 6354.792
122.7814 364.3452
124.8033 352.1796
134.7832 438.5013
139.0705 410.2026
140.8831 393.1779
150.9716 350.1827
152.9781 8854.581
154.9739 5565.903
156.6434 410.4351
161.4267 408.2356
174.902 341.3185
177.1452 367.9979
180.9732 3678.122
190.4311 355.884
190.9285 5084.702
195.0166 390.8195
195.0251 1563.296
196.9681 1542.991
200.49 398.1633
214.9261 681.1577
242.9433 1523.777
248.9604 34028.52
251.7739 468.2198
258.8781 750.2462
258.9159 9734.932
263.7599 387.5321
282.44 395.7152
282.9134 4765.54
290.9207 457.9851
296.7829 397.5759
300.9041 9595.451
323.555 417.1622
326.8657 1635.503
326.9034 16897.76
364.2699 500.4099
378.9191 491.593
394.8907 57187.57
458.1759 442.6321
462.8779 665.4515
508.2781 422.7302
508.6726 442.0762
S	342	342	316.95
I	RTime	1.955164
I	BPI	137857.4
I	BPM	248.9604
I	TIC	369093.3
50.01227 226.5519
50.57079 219.0754
51.2499 266.3602
51.45621 298.1128
55.08678 261.983
66.88177 256.7523
67.79799 262.7234
68.99573 2232.004
69.28392 319.6682
70.45547 267.4073
71.76461 309.3417
73.31071 294.8494
78.20156 271.491
79.93374 266.6555
84.99083 3472.379
89.74613 288.979
91.59242 1255.328
95.23398 381.1865
100.0911 276.7429
101.7187 302.5001
112.9732 385.4187
112.9858 58611.48
129.7614 334.7852
129.7639 312.4178
136.9098 1314.078
138.5407 302.0577
143.3805 275.1014
146.339 271.0107
146.5532 281.3372
150.9838 310.9122
152.9781 53551.36
154.9738 38009.53
156.9381 278.2325
159.6297 308.6517
160.8049 310.0591
161.7683 327.206
166.0121 335.074
168.5648 277.9695
180.8996 1660.417
180.9731 17972.52
195.025 5677.268
196.968 12763.12
199.8207 324.7764
204.897 535.9247
204.9704 373.7562
208.1818 337.461
222.7655 323.9677
222.8879 5607.345
222.9608 449.9192
239.015 576.5123
248.8493 375.0771
248.8872 1937.616
248.9604 137857.4
249.0045 419.119
271.2279 2023.379
273.7432 322.4776
316.7392 5257.744
316.8743 4361.384
338.264 352.338
S	343	343	536.88
I	RTime	1.960351
I	BPI	93553.82
I	BPM	248.9604
I	TIC	164596.2
Z	1	535.8727
50.5221 336.8388
51.1034 285.1177
51.18687 306.9539
51.90411 295.5784
52.93015 347.1103
56.8997 308.7095
60.81698 357.7481
60.94295 366.4207
61.53378 297.2365
62.44963 326.2291
66.51413 351.9244
68.99403 334.3299
70.46561 351.5845
75.11139 346.9166
75.38855 371.6889
79.69526 393.2885
84.20121 349.374
85.70772 384.2902
86.89297 386.3793
91.59225 581.1599
91.66264 319.1807
97.04204 361.5854
97.42033 302.1954
101.9971 379.5159
105.0213 333.6046
108.7444 395.9433
112.9858 8112.728
128.89 415.584
152.9781 17000.29
154.9738 13898.88
164.2784 361.4868
166.9827 408.5513
180.9731 444.9606
183.4289 454.5597
193.2745 362.3727
195.025 1682.525
196.968 4701.64
209.9599 363.4573
215.3606 377.4719
218.091 384.245
235.4806 432.3042
248.9604 93553.82
264.9344 1420.444
281.8971 448.4885
290.9486 476.823
298.6529 420.9067
300.6088 383.3661
304.2547 485.4937
322.5009 402.475
384.9354 6627.44
386.6109 399.77
408.4172 429.733
S	345	345	248.96
I	RTime	1.971166
I	BPI	6918325
I	BPM	154.9737
I	TIC	1.666212e+007
Z	1	247.9534
51.54825 416.8276
52.62499 434.3324
55.24528 449.1843
55.67511 537.5329
55.92948 501.141
56.99549 2306.081
57.0343 3287.743
57.68568 537.9849
58.98637 772.6516
58.99116 83005.3
59.04995 1197.762
60.98534 1583.062
60.98681 32358.45
64.14804 555.3219
66.54665 433.6969
67.02247 454.6381
68.98946 2917.564
68.99561 341100.9
69.00118 2634.561
69.24505 453.8883
70.66014 463.9828
71.76032 546.1302
73.19105 471.8883
74.61474 503.2737
75.43156 491.9554
76.31264 541.175
79.62314 498.2223
79.85246 528.9726
83.30413 549.6882
84.99082 2897.07
86.98648 666.6223
89.32112 664.3761
91.59217 2479.247
93.97169 597.3739
99.04294 583.5023
99.83509 487.5413
101.0386 12449.41
102.9816 11872.71
108.9885 4932.929
110.9841 44288.14
111.1378 626.237
112.4047 738.5233
112.8893 789.0527
112.8911 864.0767
112.9448 609.5634
112.9535 6311.489
112.9685 6756.48
112.9727 35010.68
112.9857 5175547
112.9974 33102.94
112.9996 11919.85
113.0042 4202.583
113.0167 3888.372
113.0542 720.3356
113.0812 1309.927
134.8656 929.4882
152.9578 8882.797
152.9781 1594159
152.9966 8590.395
154.0409 1124.743
154.819 1009.401
154.922 7306.732
154.9334 1121.814
154.9462 7669.838
154.9529 40302.66
154.9736 6918325
154.9925 38479.23
155.0234 4360.211
155.027 1400.863
155.0284 1019.993
155.127 2584.065
161.9782 20428.85
172.9842 3747.751
180.973 14604.72
193.0094 1033.871
194.9959 915.1834
195.0249 272571
195.0521 877.265
196.0281 7998.791
196.9381 1870.436
196.9678 458923.7
196.9948 2520.91
197.9714 5197.431
198.972 1243.098
204.8971 5379.26
204.9701 1327.551
239.0148 16749.11
248.8025 897.7426
248.8494 766.9631
248.918 3209.377
248.9602 736127.4
248.9989 2775.345
249.1494 1196.745
S	346	346	520.91
I	RTime	1.976356
I	BPI	3215371
I	BPM	248.9603
I	TIC	5349635
Z	1	519.9027
53.7025 562.5786
54.32219 414.2886
54.55851 447.1679
55.47805 469.9578
57.1349 509.3997
58.99122 3041.739
59.94255 404.2801
60.31418 467.0768
60.61181 423.6665
60.64685 666.3924
60.69492 551.7744
60.98678 643.7402
65.62106 588.2783
66.20943 478.5061
66.70489 437.0123
68.99384 2035.65
68.99555 12577.12
70.4512 487.5736
72.61439 457.6821
76.11631 464.0318
77.7972 441.8824
77.98796 428.5731
78.06068 451.6153
78.42527 459.6217
78.68544 488.6756
81.1888 463.3434
85.77216 490.8012
86.37109 467.4556
91.59078 1135.965
94.89379 615.97
96.51204 529.5531
100.918 570.3294
101.0383 463.8539
101.3556 523.5597
102.9816 616.5494
105.2717 521.022
105.9936 498.4411
108.9877 557.3304
110.9836 4201.874
112.2837 542.7354
112.9857 242751.1
118.0824 535.0146
120.261 638.2509
130.5244 557.8741
139.9536 503.811
152.9781 632441.8
154.9737 423731.5
160.532 460.6955
161.9784 2535.834
170.9887 3041.793
172.9842 2337.868
175.9941 834.1719
180.8996 1308.188
180.9732 5398.829
194.9662 1237.811
195.025 62854.23
196.0283 778.033
196.9679 140413
198.9722 1304.645
204.9647 4637.201
204.9699 6829.983
207.6605 560.3637
211.145 701.9706
239.0151 5778.301
248.8493 2011.683
248.8554 2746.658
248.8801 714.7419
248.8871 4042.956
248.9603 3215371
249.0382 763.6626
249.0622 1066.952
249.2733 828.4442
290.9486 34225
316.8743 4955.529
332.9367 7922.386
343.7508 674.1852
384.9353 294961.4
406.8654 732.2174
425.242 603.2892
426.9234 36048.53
516.627 597.5735
520.91 13577.36
540.4017 571.0919
S	347	347	226.98
I	RTime	1.981517
I	BPI	6388825
I	BPM	112.9857
I	TIC	7505067
Z	1	225.9715
53.97386 362.0333
56.88041 321.367
57.03427 10510.65
58.0119 310.3051
59.04996 4467.973
59.10717 348.1864
59.44693 319.6273
59.89606 337.7296
60.0999 360.0379
60.52582 325.4397
61.28113 336.9989
62.1825 323.5933
63.17517 327.5172
63.24956 328.1918
64.80029 369.3185
66.56668 363.995
68.98047 933.5029
68.98782 819.8901
68.99562 647591.1
69.0075 436.0659
69.01041 407.0324
69.01122 492.5816
69.21302 339.6468
71.33482 449.9697
79.90688 423.1498
84.99061 471.1853
86.34219 424.5775
86.62292 406.0304
91.59057 560.8063
95.40753 420.0849
103.1437 511.8807
112.8195 1556.876
112.8905 2141.913
112.9333 654.8807
112.9538 8569.414
112.9597 1660.325
112.9619 3100.93
112.9629 1855.587
112.9651 2771.781
112.9692 7399.662
112.9857 6388825
113.0013 11422.01
113.0076 2979.243
113.0106 4686.706
113.0129 782.7463
113.0163 3756.751
113.0186 4977.704
113.0392 761.5864
113.0426 688.9518
113.0541 816.649
113.0819 980.6514
113.1512 1438.606
113.571 888.1563
126.905 3017.951
181.0718 606.3012
226.8012 58264.78
226.9783 3409.554
234.3415 432.7129
S	348	348	264.93
I	RTime	1.986677
I	BPI	75772.82
I	BPM	112.9858
I	TIC	161470.1
Z	1	263.9272
50.00423 184.4931
50.49702 196.8438
50.96807 204.7369
51.10324 185.8844
51.14182 191.3284
52.06234 222.3156
52.9459 229.2408
54.43122 188.2968
54.74149 208.2145
56.03729 211.3094
58.81005 212.2567
68.99566 3071.205
70.31479 287.497
70.45463 226.6634
70.66534 261.5487
71.52335 241.5796
73.37333 216.9346
76.36261 270.4138
79.91345 264.2106
86.3929 235.7927
99.20389 242.999
100.0225 257.5595
101.0172 264.171
110.0955 263.4807
112.9858 75772.82
116.7446 255.1828
124.7472 246.4567
124.7656 223.3127
126.4543 263.4158
127.1782 238.2277
127.6577 223.0525
130.3838 223.4915
160.5325 266.8568
167.4105 297.2273
168.952 8491.895
170.9477 41914.02
175.24 296.9479
186.9627 314.5983
188.9584 1492.768
199.8626 272.255
202.0652 276.9872
210.9992 2558.354
212.942 4834.596
216.1661 274.503
230.0393 311.4219
247.7219 306.7688
264.9341 1883.083
265.1479 10343.34
288.3586 321.1497
S	349	349	285.03
I	RTime	1.991851
I	BPI	150542.6
I	BPM	112.9858
I	TIC	178031.7
Z	1	284.0244
52.46077 211.9662
54.69195 249.7888
58.53579 260.8711
59.53274 189.859
60.98423 224.9931
62.95586 234.9167
63.54856 255.5989
64.98146 235.2305
68.99569 8368.176
69.04543 219.3325
69.95368 263.0818
70.33291 262.7395
89.48703 247.3111
91.5923 541.9382
99.8799 325.3349
100.8188 271.5373
103.1069 261.3277
104.3388 273.8688
112.9858 150542.6
118.5444 273.1162
121.1639 264.6867
122.0978 302.1212
129.3983 245.9442
131.6027 277.1873
133.145 286.6192
140.7758 243.0155
141.7728 231.1582
143.1719 262.8093
153.2874 291.2075
155.0179 310.2397
157.4346 327.4552
167.6906 305.2317
173.0542 309.5801
173.3295 257.2732
173.8092 282.2118
181.5655 259.868
191.3849 279.9727
211.4863 275.8969
219.0076 1738.47
222.171 279.9563
226.9785 3169.37
255.482 262.5685
278.3147 273.8554
280.8393 300.7924
285.2072 1040.592
S	351	351	210.88
I	RTime	2.003294
I	BPI	273904.1
I	BPM	210.8841
I	TIC	659999.4
51.30707 265.8843
53.73975 215.9816
54.85125 219.0186
54.85203 207.3852
55.22544 203.922
60.14133 221.3681
68.99567 7482.522
70.57655 210.8747
73.37079 229.8663
80.1372 220.775
80.30769 265.2894
81.17094 238.818
81.60036 250.864
82.76955 259.6993
85.03957 237.2957
85.34851 252.939
100.3685 303.3812
104.2538 284.8773
107.482 227.2896
112.9858 103845.5
116.8975 197981.4
116.9107 565.4263
118.8177 232.9533
125.324 319.3443
136.4232 287.3782
142.8968 284.6994
165.0193 523.4648
166.8942 48221.89
166.9926 1420.068
167.1079 305.2614
169.8597 296.6307
185.7739 262.6235
192.1265 255.9798
210.8841 273904.1
211.0975 360.2087
214.3965 287.3845
234.0983 282.5407
S	352	352	656.89
I	RTime	2.008482
I	BPI	698207.2
I	BPM	248.9603
I	TIC	1134691
Z	1	655.8827
50.67534 365.6481
55.57518 471.0747
56.96235 402.8303
60.90797 494.0363
61.37645 373.0558
65.21984 428.4751
68.65234 497.4202
68.99397 962.8318
68.99503 674.4172
68.99564 2486.92
71.34199 446.6646
73.61016 445.1564
78.06206 440.5995
80.07647 488.6444
80.96327 505.6154
81.91331 414.0184
87.09359 487.8761
91.59239 999.2632
95.06133 488.7377
100.3767 495.7464
101.9548 408.2199
102.0273 448.1889
105.2112 436.7586
110.9833 578.1988
112.5597 483.1994
112.9857 22069.91
117.4337 489.8802
134.1115 451.4125
143.0013 487.8761
143.3027 453.2802
146.6468 458.7794
150.6062 468.0361
151.546 454.8459
152.9781 63019.77
154.9738 32593.27
161.6386 423.8972
164.1715 424.8284
174.2829 477.1662
180.9732 698.2448
187.7981 461.0947
195.025 7662.513
196.968 12537.74
204.9651 640.7377
204.97 1096.423
217.8022 447.7829
248.4176 637.1136
248.8872 792.2642
248.9603 698207.2
264.494 692.5911
286.6992 542.2015
290.9485 7445.3
316.874 2134.609
332.9375 835.6907
350.9226 549.1418
384.8619 684.0334
384.9353 154982
426.9234 19275.49
505.7694 694.791
520.91 59044.61
541.1665 589.0545
662.3158 602.1459
S	353	353	233.89
I	RTime	2.013639
I	BPI	94696.14
I	BPM	233.8903
I	TIC	218520.3
50.78313 199.5375
55.22609 226.3751
55.78294 235.0271
57.09851 256.1278
57.97536 259.9658
58.42936 208.2398
58.78214 199.6114
60.51842 201.5901
61.22541 198.4802
62.26023 207.0757
68.99567 490.4261
79.53659 201.0535
79.71795 215.2515
81.93254 250.8625
92.55537 232.5452
95.27915 222.2265
95.64371 248.1818
98.99978 302.1783
101.4573 273.8961
101.9251 317.12
109.2189 253.626
112.9858 8469.467
139.8874 326.3763
139.9037 89278.86
145.732 292.3963
146.5717 240.5322
163.9111 312.1654
176.5435 262.5367
185.8158 238.5326
188.1009 552.7416
188.7944 263.5816
189.017 280.8816
189.8376 1879.393
189.9007 4666.83
197.5622 261.3253
228.8033 280.7009
231.2341 257.4101
233.1547 1170.475
233.8902 94696.14
234.1579 3342.693
247.1981 302.8079
252.5879 280.1609
S	354	354	928.84
I	RTime	2.018862
I	BPI	87196.94
I	BPM	248.9603
I	TIC	233611
Z	1	927.8327
67.35896 457.4647
70.95105 697.6845
82.96014 599.3154
83.09289 490.8207
83.58821 539.6427
85.50074 604.0922
100.2729 569.6192
110.4316 540.0157
112.9857 2712.695
113.544 566.0701
119.7151 510.4897
135.5326 584.3225
145.0729 503.3732
146.7027 632.2206
150.0762 577.9502
152.9782 5836.266
153.578 523.0706
154.9737 8272.613
166.0642 619.2943
174.837 587.0558
196.968 813.6625
248.9603 87196.94
249.9635 1399.04
261.7983 602.2811
280.6777 690.9945
294.406 580.0854
305.6556 579.9348
352.8094 655.3692
379.1591 602.0745
384.9355 37167.2
385.9388 711.9017
386.364 598.1057
426.923 3611.101
456.0179 637.7299
471.6811 713.6671
520.1723 651.6221
520.9102 54011.27
521.9141 3626.381
539.4293 569.8833
575.1512 594.2086
656.8853 3183.993
823.6414 671.9413
884.5215 640.5881
935.224 670.7407
959.6135 739.6844
S	355	355	328.1
I	RTime	2.024037
I	BPI	681111.9
I	BPM	112.9858
I	TIC	781485.4
Z	1	327.092
51.42137 255.7507
51.9126 249.5319
54.71098 284.7317
56.04877 260.7986
56.79052 283.5171
56.92029 266.9064
58.48195 265.135
59.6617 256.787
62.22468 352.3144
64.18016 270.6186
65.29871 299.6083
68.9957 32007.64
74.80264 288.5773
75.80924 283.7434
80.42239 290.0008
84.76524 341.0622
88.17455 315.8187
91.59081 576.8048
96.209 308.8448
97.94104 309.4736
105.8445 282.2661
112.9858 681111.9
113.0179 486.1192
118.5185 320.8576
126.9052 481.6609
140.1439 337.5421
140.4202 303.5026
166.0775 386.0487
166.1361 343.673
168.9894 1231.335
169.9928 475.3762
183.0111 314.8319
184.3638 314.8115
184.6408 325.1646
189.3199 350.2394
213.9831 474.0696
214.0448 759.3876
214.0737 317.4109
226.1472 398.6128
226.9787 25449.06
254.7844 324.2873
269.1784 359.6636
282.2523 2909.105
300.2368 387.7669
311.7178 416.2115
353.0052 399.6307
S	357	357	384.94
I	RTime	2.039769
I	BPI	1754332
I	BPM	248.9603
I	TIC	3349909
Z	1	383.9284
51.51014 365.5381
51.79137 337.6252
55.54803 309.9149
55.95079 329.6041
56.12572 329.7086
56.18967 298.3453
57.6899 336.0083
57.97853 358.1686
58.99122 3977.965
60.98546 432.7575
60.98685 1882.32
65.21273 336.1468
65.29749 328.8672
67.31354 432.2487
68.35439 361.1212
68.63982 394.5323
68.99393 832.4717
68.99563 13832.33
72.27493 422.2355
74.36448 426.85
75.08876 368.8318
75.25838 369.1133
77.59933 370.4282
82.97281 453.2898
85.74341 440.659
86.0095 385.7123
86.1496 384.1687
91.82519 407.2498
94.40181 375.7397
102.9814 820.4854
110.9837 2222.102
112.9857 244635.1
112.9973 1141.298
113.0178 455.0784
120.7283 378.0631
121.3348 426.2628
125.3494 418.8894
139.9073 396.3722
140.8858 449.0992
149.077 387.1719
152.9583 2778.054
152.9781 548921.2
152.9959 2563.492
153.0284 582.3476
154.9456 500.0428
154.9536 1742.521
154.9737 369972.7
161.9784 1743.569
164.4658 496.992
170.9887 648.6435
172.9843 1810.8
180.9732 4260.826
188.4226 522.665
194.9663 4985.67
195.025 63843.08
196.0284 1824.295
196.9624 5537.635
196.9679 118905.6
197.9713 510.6922
204.9594 689.0482
204.9646 3253.91
204.97 2991.731
205.6433 470.2333
214.2682 436.7982
215.6722 444.9383
227.7212 442.7605
232.8754 423.5881
238.9561 1654.698
239.0148 5079.725
248.8497 754.1117
248.858 894.2803
248.8869 676.9238
248.9191 6981.571
248.9603 1754332
248.9976 7081.997
249.0659 1753.724
265.971 499.8766
290.9486 31363.19
306.2632 475.7793
307.8787 577.9791
316.8742 724.9523
338.0459 454.7397
339.2903 585.3019
348.7478 518.4931
362.2735 508.4119
366.6474 492.3183
384.9352 11857.24
394.8209 474.2018
S	358	358	792.86
I	RTime	2.044977
I	BPI	197201
I	BPM	248.9603
I	TIC	354068.9
Z	1	791.8527
56.89667 397.6839
63.61954 491.8166
68.99384 435.6786
71.29949 514.5503
75.34531 471.4089
86.37557 478.0796
99.02486 489.941
99.04547 606.3071
103.2726 569.3867
112.9857 6648.491
115.5106 445.9804
118.536 482.158
121.3089 559.8826
129.3833 459.0123
130.0628 477.9339
137.4912 479.7281
142.9211 498.0587
152.9781 13334.93
154.9737 7847.652
182.7844 549.2078
187.7141 452.7578
195.025 1033.06
196.2261 456.7871
196.9679 2130.127
204.963 626.8722
207.3069 496.4471
208.2088 507.439
210.6908 492.2392
214.3644 486.7186
216.1642 594.387
220.2423 507.1416
221.6882 488.1235
234.1866 493.826
236.2812 463.2609
237.3895 456.3327
241.8763 489.505
248.9603 197201
254.7294 480.5521
290.9486 776.4352
299.2574 507.7246
322.8853 530.9537
355.8112 542.154
369.0836 524.957
384.9353 53160.91
400.3717 529.6138
405.6198 606.0825
409.339 533.9526
426.9235 4203.451
520.9102 38039.66
532.7352 558.6471
599.9429 596.7893
634.8623 550.096
656.885 919.8156
704.5135 760.1273
742.5121 539.3009
S	359	359	212.88
I	RTime	2.050132
I	BPI	138091.6
I	BPM	212.8818
I	TIC	357574.9
52.17297 197.6786
54.86589 229.1882
58.76771 241.599
63.04839 239.057
68.71909 233.776
68.99567 4419.49
80.80363 244.3911
84.535 230.642
85.7777 279.1845
91.89211 272.845
100.9053 319.938
102.6407 215.2921
106.6426 247.1707
112.9858 64534.49
114.9364 382.7441
114.9897 298.695
116.8975 493.2788
118.8954 44575.75
118.9241 453.0381
121.5285 232.1861
122.7889 274.6501
129.9917 229.9499
137.4591 293.8602
148.6271 317.4286
154.6461 243.5702
166.9694 281.4784
168.8921 21367.71
168.9894 67442.07
169.087 318.7206
169.1236 340.1994
169.8725 311.2668
172.6444 265.5457
188.5188 257.9052
204.8701 252.6284
212.8818 138091.6
212.9107 1842.463
212.9793 2105.626
213.056 427.9637
213.0768 415.6501
213.1133 1224.567
213.1498 341.6255
213.1864 257.278
213.4908 305.7862
232.327 258.429
S	360	360	271.02
I	RTime	2.055292
I	BPI	199909.5
I	BPM	112.9857
I	TIC	238789.9
Z	1	270.0089
51.25343 245.9214
53.93677 214.9384
56.00794 234.412
57.60234 233.9497
57.68452 201.3523
59.33123 225.5789
62.13316 246.4784
63.81958 274.1602
64.68529 238.4608
68.54126 259.0777
68.99567 9857.877
70.40448 255.5344
76.02861 215.9003
76.11339 269.1324
77.82132 293.7322
80.96588 287.0082
87.30486 258.0695
88.02926 279.229
90.91692 228.1406
91.59244 1529.584
94.168 243.1363
103.5575 253.2608
104.0084 250.0787
108.0202 338.1768
112.9857 199909.5
134.8651 2762.708
163.056 287.4095
172.1193 283.6022
181.008 261.8875
182.6083 271.2933
196.1987 272.4973
220.8888 250.5889
220.8974 298.0911
225.1497 285.2439
226.9786 6476.439
235.0346 270.4676
246.7127 299.6588
271.1198 661.5072
271.1915 472.1614
271.2282 2726.26
271.3887 282.8199
292.6024 356.0375
293.2 274.4766
S	361	361	650.87
I	RTime	2.060482
I	BPI	76104.46
I	BPM	378.9186
I	TIC	132818.9
Z	1	649.8627
50.5752 357.462
52.80754 373.7259
52.89021 393.7476
53.1814 409.7418
58.12156 401.4821
59.8709 341.42
60.04082 350.5617
60.95634 336.4296
61.69186 348.0662
63.33991 380.4054
64.89568 369.874
71.18996 387.9154
73.61181 394.129
97.01363 375.8868
102.3698 555.3378
108.6049 395.0189
110.2406 384.9567
111.193 413.0169
112.9858 5209.708
117.0489 417.7714
140.3075 434.7092
152.627 412.3663
166.3172 449.7297
171.916 438.3401
184.4371 441.2914
190.9449 641.3092
191.1256 386.7869
193.7121 415.6095
215.8518 400.561
217.4788 418.9818
224.5231 424.6181
225.902 411.8982
242.943 463.8217
243.0983 422.062
243.6162 559.2977
274.447 471.8572
284.9318 15866.71
301.1806 437.1428
308.6146 411.1959
310.9312 603.3906
367.9947 511.2076
378.9185 76104.46
420.9067 2134.459
464.3206 528.832
505.1777 457.5835
509.2375 480.589
510.3195 460.2059
514.8935 11124.58
581.7703 484.6071
626.3846 542.5095
S	363	363	314.08
I	RTime	2.072303
I	BPI	3122811
I	BPM	112.9857
I	TIC	3574277
Z	1	313.0765
50.12336 296.2342
50.55788 290.2753
50.94958 305.5415
51.09466 349.1812
52.54099 276.7146
55.88321 364.472
56.58848 357.9365
56.84587 300.6526
57.0343 1891.063
57.61329 317.754
58.39337 381.6526
59.04999 979.3474
68.99564 164607.6
72.60663 415.3993
74.61939 366.5656
77.86723 377.0718
79.18983 348.6209
81.81612 369.0691
84.86218 353.9637
87.65704 386.9409
90.90924 356.6897
92.86659 419.4712
94.5918 393.7404
104.4581 386.0176
105.0254 412.4907
112.891 599.7128
112.954 4181.528
112.9857 3122811
113.0163 1111.876
113.0185 2257.338
113.0816 909.3912
183.7899 404.9731
226.9785 104052.7
294.0075 391.3128
298.0919 384.5942
313.7365 865.2718
S	364	364	530.87
I	RTime	2.077493
I	BPI	126617.5
I	BPM	394.8906
I	TIC	195788.2
Z	1	529.8587
53.99129 273.9993
54.85695 323.1809
56.43472 308.9062
58.93052 407.573
61.30126 293.2174
63.9939 357.4657
65.31555 345.6591
79.72859 308.9012
80.40446 363.9923
83.78917 325.8832
85.78812 428.6477
85.82391 374.0888
88.61353 326.5112
89.80045 389.3626
91.62521 341.7138
98.97184 386.231
100.7053 309.9711
101.0615 365.12
102.7666 374.2279
103.1523 328.2643
108.4843 382.256
110.7176 417.3449
112.9858 1709.885
113.4644 436.1617
121.7599 370.7255
131.5371 415.8289
133.3701 350.039
150.1631 359.945
152.9781 524.2943
154.9735 717.0801
156.2576 372.2697
164.9245 370.1189
169.3922 411.3904
174.6768 349.7308
177.7917 400.4996
180.9731 624.1031
182.6706 381.6341
183.6051 417.7576
192.5781 418.642
195.0344 409.213
195.3182 405.4674
206.9161 1144.124
240.2718 396.8734
248.6434 355.6711
248.9604 7753.761
258.8784 606.6168
258.9155 1599.876
261.0921 384.9539
272.0186 407.0117
282.9131 579.5982
300.9041 26240.42
326.8656 2320.513
326.9033 3221.078
328.0162 438.4166
349.1426 414.8097
394.8906 126617.5
417.739 417.7263
429.1201 417.6368
554.3978 397.9072
554.905 444.5742
S	365	365	514.89
I	RTime	2.082681
I	BPI	87266.63
I	BPM	378.9184
I	TIC	183543.3
Z	1	513.8827
58.92047 342.366
60.88872 336.1321
61.77399 360.6117
63.27969 356.8665
65.37157 350.9088
74.63242 334.6544
80.57966 325.8824
85.0076 315.6922
87.68634 411.4938
88.48926 361.1654
89.12308 366.4871
94.45519 358.3629
98.54469 316.783
98.63271 371.7958
99.98051 331.3413
105.7975 337.877
112.9857 819.2442
118.3877 369.865
122.1353 410.842
123.416 343.8418
133.4524 360.3642
140.0547 339.0583
156.3499 410.9203
156.6238 399.0126
187.4028 407.2359
190.9447 3781.076
194.1913 390.19
198.5119 435.5183
198.8527 351.5963
241.8681 366.4099
242.9435 2966.448
258.576 390.9727
259.4093 395.0554
281.3897 418.788
284.9316 67447.74
295.0337 371.9338
310.9309 3922.612
333.7943 469.6462
378.9184 87266.63
420.9075 676.0876
434.7621 400.869
476.4569 423.3716
505.9367 509.5682
529.5656 425.2339
S	366	366	288.9
I	RTime	2.087854
I	BPI	79827.66
I	BPM	288.9004
I	TIC	161503.6
Z	1	287.8927
54.32489 208.4438
55.44244 250.1897
55.56591 217.999
63.47654 272.6234
64.18578 213.8826
68.89083 246.2963
69.34917 232.4755
70.00113 270.3673
71.81245 248.6631
72.92115 320.6922
75.54236 261.5765
76.91576 324.2823
78.22048 280.2005
80.4828 247.9642
81.7711 257.4255
82.71371 245.2469
86.48785 234.3228
90.59478 277.2221
91.59234 1100.746
92.90988 250.7925
93.6697 289.8197
94.20459 270.8813
97.41784 250.8108
100.9272 444.8053
102.1782 299.1749
102.8687 297.4429
103.2421 263.3826
112.9858 4923.062
137.6248 285.0224
142.9178 265.5713
148.6888 289.066
155.7134 297.9532
156.8579 274.1544
163.4116 270.7557
176.9231 345.3248
190.6734 252.3804
194.9136 56677.24
199.1142 268.2831
204.5602 262.2666
213.8643 281.9758
218.7997 306.9333
222.4346 259.3087
233.0019 295.4654
243.3117 307.2894
244.9105 4578.52
268.0936 287.055
288.9004 79827.66
302.2543 290.2864
305.7608 324.1559
S	367	367	394.89
I	RTime	2.093029
I	BPI	49819.92
I	BPM	300.9041
I	TIC	125554.3
Z	1	393.8827
51.36879 258.6824
51.8736 234.0072
54.17947 279.7666
54.56088 259.6175
55.57003 242.4142
58.56329 248.6557
59.69 260.803
71.76553 286.3636
73.35798 288.6222
73.36739 274.2638
78.26822 258.0588
78.70472 267.1195
79.74669 303.4616
80.07362 256.7764
80.36977 274.5547
80.69508 278.8726
80.78715 269.5117
84.62277 287.1229
86.47908 283.7032
90.31876 308.8422
95.83669 302.5395
95.87946 309.5695
96.49654 307.9081
108.0258 275.0657
112.9858 6795.628
117.4128 308.5641
119.76 368.3308
124.6698 291.7923
128.5355 297.8905
136.3651 359.9284
146.9386 352.3916
159.4001 325.7929
164.7057 292.4478
165.5207 345.1
174.4177 298.8243
174.9565 342.8931
180.9731 764.6534
184.2066 331.9773
184.6694 302.3568
190.9285 2025.255
204.9571 373.5915
206.9172 3876.824
214.8887 303.0784
214.926 629.8047
216.0478 356.8699
217.5585 345.7822
228.676 312.8053
248.9609 444.2405
258.6283 324.2291
258.8783 1585.433
258.9161 3304.388
260.3044 294.9495
282.9135 1500.008
288.9921 368.8261
300.9041 49819.92
326.8659 1236.146
326.9035 2156.995
330.98 364.4221
359.535 419.6559
379.3006 330.2646
387.2008 374.393
394.8908 33991.09
414.1124 336.4298
S	369	369	226.98
I	RTime	2.104771
I	BPI	1.002899e+007
I	BPM	112.9857
I	TIC	1.165579e+007
Z	1	225.9715
50.77724 383.7029
56.83392 542.0755
57.03428 13775.67
59.04995 4227.547
61.65279 402.4429
66.73297 413.3306
68.11524 374.7196
68.12485 390.515
68.9806 745.481
68.98929 4476.205
68.99562 1006802
69.00136 3732.419
69.01096 974.7264
69.28282 338.5113
70.47617 436.4789
70.97676 382.6824
76.24066 437.7038
77.48781 534.821
81.99313 478.4619
85.96584 485.2111
91.59057 444.6299
94.67094 505.4003
95.95265 558.9647
112.4048 1032.048
112.8583 2099.737
112.8752 1041.668
112.8901 4097.845
112.9448 800.0906
112.9469 1012.518
112.9505 2129.593
112.9545 9857.524
112.9562 634.2506
112.9653 5265.919
112.9684 10802.28
112.9724 33034.03
112.9857 1.002899e+007
113.0118 2546.894
113.018 10345.97
113.0255 948.8728
113.0541 1239.317
113.0803 2746.78
113.0825 1716.265
113.571 1064.69
226.8012 16494.71
226.9786 3275.368
227.129 869.8291
227.1653 493.8101
S	370	370	248.96
I	RTime	2.109928
I	BPI	2729149
I	BPM	154.9737
I	TIC	6409765
Z	1	247.9533
53.79607 359.14
54.65691 304.3575
56.9955 433.4042
57.03431 2033.065
58.99118 32123.11
59.04996 719.2911
60.96869 317.6353
60.98537 958.8089
60.98686 11491.71
61.76854 322.2336
62.4474 406.4604
63.21105 322.211
63.96008 325.849
66.21956 417.5436
68.59232 340.8808
68.65527 389.444
68.98933 432.0149
68.99026 468.9788
68.99563 107542.5
69.00147 466.6407
71.84969 429.3529
79.84866 354.7195
81.34447 409.9021
82.64413 418.3844
84.99076 719.5654
90.53067 409.6664
91.33479 393.0936
91.59062 2176.233
93.09869 349.7478
93.42828 378.2428
94.00218 386.4429
99.04301 398.4641
101.0387 3452.448
102.9815 2636.111
104.4968 363.7265
108.6701 422.6827
108.9882 595.2661
110.9812 405.9684
110.984 13869.56
112.9529 1333.283
112.9549 770.8469
112.9857 1890637
112.9979 10585.38
113.0103 517.9299
113.0175 1920.336
113.0813 456.4164
121.3939 520.2032
123.0849 407.7723
125.1007 453.1277
126.6873 480.5346
134.8645 485.1161
148.9064 1775.173
152.9781 626073.5
152.9974 2825.745
153.0283 708.3434
154.921 1222.236
154.9242 1013.799
154.9737 2729149
154.9933 12919.69
155.0249 3177.867
156.8894 525.486
161.9783 9247.7
170.9882 779.0338
172.9841 4220.913
180.9731 7022.007
194.7467 533.4005
195.025 110904.5
196.0284 2781.787
196.9678 206924
197.9713 993.2387
198.972 1725.546
204.897 4872.941
204.9701 625.2194
227.8148 524.8683
239.0148 6883.79
248.8021 2363.044
248.8496 975.8602
248.9603 299389.6
248.9729 16865.08
249.1498 2064.603
268.1912 476.4136
S	371	371	520.91
I	RTime	2.115115
I	BPI	1269508
I	BPM	248.9603
I	TIC	2107247
Z	1	519.9027
50.11512 379.8135
50.37268 372.0076
50.58092 377.0952
51.28311 445.3777
51.64336 373.1176
56.17888 370.0436
67.33537 369.2964
68.99427 556.4936
68.9956 6608.201
79.72383 428.5693
85.07506 428.4764
91.59242 2968.358
92.26672 491.795
95.1075 401.891
101.0011 502.0174
107.9106 431.5241
108.7671 516.4929
110.9038 444.3336
110.9831 510.4056
111.642 428.5227
112.9857 88591.25
128.8419 465.2557
137.1814 430.1781
139.9111 500.9581
142.9685 410.1039
152.9781 240691.7
154.9738 165799.8
167.9084 543.8364
180.4584 448.0715
189.3778 474.0132
190.0746 477.5477
194.1262 422.8787
195.025 26906.37
196.9679 53578.63
197.9715 619.0108
204.9633 772.0016
204.97 2387.64
222.9244 578.9827
235.3357 500.3448
239.015 2645.338
239.3138 485.8633
248.849 3233.821
248.8866 890.2769
248.9603 1269508
249.0646 779.765
290.9485 13593.94
316.8743 3266.055
332.9369 3328.812
340.7513 536.3411
384.9354 123174.3
401.4374 480.4272
426.9234 14804.65
505.8375 475.6695
511.9995 502.2766
519.064 478.492
520.409 1680.926
520.9096 6671.238
S	372	372	666.84
I	RTime	2.120307
I	BPI	88850.09
I	BPM	394.8906
I	TIC	146013.1
Z	1	665.8327
54.33097 327.1923
55.18468 348.3177
55.65482 453.1595
57.69781 355.6073
60.64099 375.982
61.54234 390.3231
62.50445 378.0169
62.66331 355.1902
63.76178 343.4985
64.20393 400.7765
66.21704 374.4121
67.42142 350.8748
68.99568 924.085
69.07396 406.1731
71.60448 390.5605
71.76348 401.2991
74.57026 432.3358
74.88275 386.7975
77.39634 403.6849
85.20323 451.1284
91.59238 1007.719
93.17249 435.0757
112.9858 10785.28
116.0134 367.6506
123.3355 507.1766
124.4091 445.725
129.7562 394.4594
130.7496 407.7097
131.6783 403.8299
140.6518 402.6411
141.4059 432.1838
159.912 474.2244
161.3137 424.3441
162.131 440.9406
164.93 452.0067
181.4715 378.6529
195.5219 468.1164
201.6028 449.3672
207.1814 514.6119
215.5338 509.2346
216.4915 537.3811
239.1864 458.0957
248.9605 3728.775
286.5932 472.6322
300.9038 8208.054
326.8654 689.2804
326.9036 1784.363
347.7377 459.1362
378.9184 1823.919
388.5412 408.6545
394.8906 88850.09
465.3041 847.3995
492.343 463.302
526.1079 449.8069
530.8658 4233.332
541.9948 521.7666
543.9834 486.9201
569.117 509.0785
645.5165 545.6164
663.21 495.1897
S	373	373	285.03
I	RTime	2.125478
I	BPI	130216.6
I	BPM	112.9858
I	TIC	154944
Z	1	284.0244
52.90943 252.036
58.78042 214.6125
61.09344 237.6038
62.96536 224.1445
63.85187 236.0633
68.30962 228.3972
68.32087 243.5147
68.46566 264.9947
68.99569 7187.833
69.46529 288.8676
71.4249 247.7766
73.20605 224.6697
75.01327 215.4596
78.63742 234.346
78.8186 252.6567
83.68915 283.5498
84.51323 250.5831
91.96754 251.0773
92.19482 250.6852
94.96711 228.5674
96.71473 225.4733
99.77103 239.932
100.3496 303.5405
108.627 300.2282
109.3755 283.6859
109.7435 234.4316
112.9858 130216.6
121.721 260.1888
128.2513 268.3406
132.871 309.343
138.3467 262.8186
154.7252 410.5952
161.094 293.1835
163.7022 317.0051
192.0394 271.706
201.6592 295.6288
219.0076 1937.816
226.9787 3144.295
228.827 257.7115
285.2074 608.8677
287.9329 263.446
288.6399 289.136
293.6907 333.4192
S	375	375	656.89
I	RTime	2.137331
I	BPI	326348.3
I	BPM	248.9604
I	TIC	543195.7
Z	1	655.8827
50.00692 355.9905
50.19016 334.8553
52.45119 357.8381
55.82647 352.2249
56.64274 335.6682
57.05138 399.2929
57.95686 389.7782
58.79065 439.1471
65.13961 485.837
68.99565 454.2761
73.42632 442.2763
83.58074 379.799
84.83764 497.6846
101.3295 450.4199
103.2652 408.2477
108.7476 414.7602
109.5436 434.8367
112.9858 14570.97
114.0351 425.3717
124.8059 433.3296
131.1128 435.3715
152.9781 33821.83
154.9703 697.0649
154.9737 12464.73
157.2527 419.5491
159.822 446.132
160.3032 469.0873
195.0251 2579.445
196.9678 4069.656
204.9699 690.9199
205.859 466.3385
240.8622 426.8785
248.8869 777.8979
248.9604 326348.3
254.5738 470.3093
270.6192 509.1822
280.9039 504.319
285.3342 478.2587
290.9486 2124.629
316.8745 1010.808
329.5821 560.1541
384.9354 75409.8
385.5529 569.8214
421.6851 514.9366
426.9236 9324.268
435.0602 547.7593
467.4424 521.9045
471.7911 562.7429
491.7058 457.6806
520.89 1043.785
520.9101 31616.94
578.6541 461.3622
643.1476 478.4469
651.6249 464.4459
S	376	376	210.88
I	RTime	2.142487
I	BPI	228280.6
I	BPM	210.8841
I	TIC	525693.6
52.01638 194.0189
52.87896 219.093
55.76274 212.3071
58.11239 227.1897
58.30811 208.0951
59.95062 189.2397
61.0525 214.6834
62.04188 285.2094
62.95626 270.4608
65.83935 234.8402
66.45818 190.9716
67.18477 218.0107
68.578 237.9438
68.66923 249.8285
68.99568 4746.499
69.98297 219.3199
80.38771 234.8267
83.38683 224.3335
84.30593 218.8292
84.66341 250.4856
86.69016 251.0607
90.69529 251.3684
91.59072 1064.381
92.93703 233.1908
94.3718 238.9293
112.9858 86091.76
116.8975 150527.6
124.3243 314.1432
141.8441 266.4908
165.0193 1229.403
166.8942 37522.92
166.9926 1523.53
178.6267 281.1645
197.2864 248.341
210.8841 228280.6
211.0978 1097.787
211.1343 263.0468
S	377	377	465.3
I	RTime	2.14766
I	BPI	472570.1
I	BPM	465.3044
I	TIC	548657.2
Z	1	464.2976
50.35207 313.2423
50.69484 335.0273
50.7606 306.9547
52.44141 290.0445
55.38636 359.314
61.77439 362.8655
62.34279 311.1606
64.52641 317.3823
64.60952 380.2832
67.30156 349.2914
68.6145 353.3046
70.09855 361.8045
74.68678 329.0057
78.46034 306.6319
79.46426 316.9023
80.2862 362.1116
80.55925 322.996
82.29531 392.2921
83.29985 327.7249
87.67963 354.5748
89.57359 301.1928
91.59238 831.0185
93.25302 334.4691
96.96036 12186.9
100.3331 325.0781
101.687 340.2177
106.5207 347.0349
112.9857 446.2064
126.0715 354.3596
126.4136 352.3158
127.7563 344.3936
130.3132 395.0587
136.6767 335.0472
139.021 434.7598
139.259 348.9499
143.0793 357.6468
145.8019 452.2853
146.0672 324.4438
146.4314 347.633
154.6922 344.3831
156.6257 368.7394
164.5325 401.6797
168.624 375.5741
171.4834 452.3992
173.7562 388.3071
181.0294 413.5029
195.9315 406.8065
201.9612 348.4142
207.1973 335.2228
208.5513 417.7275
234.8768 727.9133
239.3948 397.6278
261.5533 391.1461
284.9138 476.0125
328.8637 4115.896
328.9048 390.7509
385.3028 398.3439
385.3443 381.3509
387.2299 372.1786
449.7564 461.7498
465.3044 472570.1
466.1803 438.8606
476.2566 404.4691
S	378	378	328.1
I	RTime	2.152831
I	BPI	831987.4
I	BPM	112.9858
I	TIC	958056.9
Z	1	327.092
50.62154 258.9243
51.21223 223.3093
54.45406 251.1603
54.87069 282.8927
56.09797 286.629
57.0344 301.0865
57.3531 295.5488
57.59825 279.4488
59.05003 253.5538
59.45968 286.7292
68.99567 40208.64
69.00174 289.9442
71.10857 323.0287
79.59232 279.8964
81.83305 341.2169
84.13162 271.6786
86.28426 322.3813
90.71167 264.3123
91.59233 435.2333
101.2506 323.9438
104.8704 333.5238
112.9529 473.6838
112.9547 511.0473
112.9742 6715.275
112.9858 831987.4
112.9985 5502.758
113.0107 420.0104
113.0177 1264.37
119.0851 379.0133
126.5386 364.5215
126.9051 2065.111
128.7858 321.8005
130.6649 318.3685
132.698 312.166
134.754 327.1818
142.2314 309.5492
144.9654 372.8263
153.9041 315.6393
159.5952 329.4565
162.49 301.045
167.8234 313.7227
169.9928 305.2269
181.7071 310.0854
213.9828 574.782
226.9785 30212.66
233.8802 807.2051
282.2522 1817.64
327.4817 333.1073
S	379	379	233.89
I	RTime	2.157988
I	BPI	88296.42
I	BPM	233.8904
I	TIC	196726.2
51.59834 214.1008
51.68201 195.9743
54.53918 223.7255
57.97546 311.7418
59.49707 248.6881
61.29631 241.9726
64.17421 214.5655
68.99564 944.9388
69.24767 270.4639
72.10977 217.2775
78.17143 239.196
79.87901 215.1123
81.23584 217.8712
84.07477 214.7747
84.25661 231.7696
85.20918 303.6466
89.73927 270.3199
97.47972 243.8883
97.60096 229.827
99.84769 234.2204
112.9858 6238.796
113.7711 279.6564
114.0524 251.4988
122.7224 243.1479
123.5335 259.1136
123.9021 405.2231
125.9005 554.0649
127.457 246.3764
128.5556 232.3289
137.6713 295.1767
139.9038 79756.38
146.7486 253.2848
154.4702 258.1444
163.467 246.349
163.5981 244.6855
166.4298 267.1598
184.1358 268.1078
188.101 496.1512
189.8376 2829.657
189.9007 4826.428
226.1469 270.9036
233.8904 88296.42
234.1583 1982.185
S	381	381	384.94
I	RTime	2.16993
I	BPI	1166216
I	BPM	248.9604
I	TIC	2186849
Z	1	383.9284
50.68703 307.2159
51.76167 285.6965
54.79232 283.8299
56.50525 332.1523
56.99551 396.2523
57.56796 362.8737
58.50598 395.5005
58.99123 1770.872
60.98688 764.5928
61.89679 318.7866
63.70417 355.3845
63.77141 293.8079
65.30264 324.3877
66.45419 291.942
66.75839 330.4339
66.87295 367.1189
67.4435 332.2861
68.79991 325.0418
68.99387 730.4409
68.99557 8234.552
70.30827 319.6755
76.42867 349.6941
79.83593 423.4459
80.2691 404.2035
83.48781 357.6486
86.78388 347.4753
87.6871 393.2037
91.19761 358.2386
91.59064 419.2321
95.98669 402.4789
96.68309 365.1333
101.7274 416.8993
102.9815 565.4772
107.0691 370.8326
110.9835 1652.629
112.9727 556.661
112.9857 164585.2
112.9979 714.0986
129.1985 454.3491
133.0664 385.8728
152.9574 1395.632
152.9781 353019.4
152.9973 1730.15
154.241 348.9714
154.9527 728.033
154.9738 228204
154.9934 1294.154
155.1444 377.3215
156.3929 389.5063
158.4768 373.1081
159.4335 426.3913
161.9783 433.9612
170.9887 497.7751
180.7494 378.1775
180.9731 2555.717
183.1097 377.7793
187.7757 413.6816
194.9664 4887.621
195.025 45531
196.0285 808.45
196.9623 3221.274
196.9679 76385.7
197.9716 533.2155
204.9701 939.562
226.9781 609.7802
237.1623 396.4807
238.9562 1674.778
239.0149 2518.952
248.8493 2527.356
248.8582 451.2984
248.917 4099.925
248.9604 1166216
249.0001 4928.703
249.0651 655.6095
263.9498 389.4974
274.7102 413.9769
290.9486 25333.6
308.215 423.6079
313.149 528.8859
384.9354 8711.227
393.0836 458.477
S	382	382	212.88
I	RTime	2.175084
I	BPI	137659.9
I	BPM	212.8818
I	TIC	348838.1
56.76396 229.498
58.31452 250.4143
58.91326 217.7429
59.41831 203.7607
61.48236 265.4612
63.97458 209.5038
65.55165 211.5045
68.66516 347.3158
68.99567 4471.037
71.41843 214.9062
74.30508 230.2855
75.53044 201.3076
76.26881 232.8582
76.27474 229.8618
80.06276 220.1184
80.20852 194.9414
84.34434 219.5376
85.77192 344.1111
91.73636 243.7954
94.69183 289.2033
99.02771 232.3179
101.4268 239.9618
104.2707 249.0027
106.166 236.4717
108.1178 243.757
108.2333 209.8669
112.9858 64801.34
114.9363 416.1257
116.8975 284.6211
118.8954 46082.62
118.9242 364.9476
130.7571 237.2721
147.3076 255.8834
150.1658 243.9369
150.8111 252.2289
168.8921 19378.7
168.9894 55767.65
169.1235 381.6976
171.5766 253.2726
173.8742 261.9008
184.9369 255.9361
212.8346 1082.458
212.8818 137659.9
212.9108 1732.491
212.9792 1315.512
213.1132 995.8235
213.1498 1164.906
217.2391 262.2153
S	383	383	792.86
I	RTime	2.18029
I	BPI	130572.4
I	BPM	248.9604
I	TIC	248936.6
Z	1	791.8527
57.95617 392.961
59.93117 393.4136
65.53293 424.7107
67.04787 394.5067
67.35009 448.8601
68.04475 450.0425
68.74693 521.8734
70.80376 469.5509
74.18992 482.0839
74.93629 459.9969
75.09335 422.7784
75.87628 434.369
78.68301 465.0947
79.07912 482.5669
79.70609 475.2712
81.47852 436.924
84.98124 488.1688
85.61174 387.2843
85.81483 479.0302
85.98175 409.106
87.55773 427.3217
90.07997 466.9118
107.1224 455.0945
112.9831 415.857
112.9858 6407.056
115.2925 621.2452
121.6293 483.7645
135.7297 473.1707
148.6647 555.7122
152.9782 10592.55
154.9736 4275.982
161.1417 633.5165
177.6074 544.3826
189.2717 522.4891
195.0251 724.0392
195.1517 551.5353
196.9682 939.5526
238.9955 558.52
248.9604 130572.4
251.6433 511.6038
272.189 536.6308
290.9483 674.215
298.4964 545.821
306.7281 522.0251
351.4506 566.4536
371.1254 570.8016
379.8867 527.5931
384.9354 37476.15
386.1867 527.7388
426.9238 3090.906
439.5807 555.8399
487.8833 512.3469
499.5818 527.1599
520.9103 27220.78
537.63 579.2604
667.3279 570.5097
735.2664 595.0272
S	384	384	271.02
I	RTime	2.185447
I	BPI	224767.2
I	BPM	112.9858
I	TIC	263587.7
Z	1	270.0088
52.44827 234.8308
54.53498 202.276
60.92059 208.8599
63.4357 237.506
63.55341 242.5144
64.09854 227.6741
65.10487 242.3954
67.41958 232.9897
67.77917 235.7888
68.9957 11048.39
76.87594 241.0872
77.83155 262.6725
80.40765 270.545
85.13375 241.3267
85.79881 254.6924
90.54761 245.6321
91.53709 231.8736
91.59224 706.3546
92.7474 241.6113
104.1315 232.1582
104.9977 303.4141
109.8431 239.9579
112.9732 631.8517
112.9858 224767.2
118.273 266.8667
133.7672 311.181
134.8652 2259.087
136.5502 247.0436
139.5485 245.4419
144.0347 269.0408
145.6052 249.7095
147.4104 250.1359
153.8352 243.7757
156.6242 312.3794
162.0942 323.5789
177.1283 306.0831
181.0083 1319.801
184.5209 307.8195
195.2972 252.5844
204.6726 335.8643
218.3217 298.4356
226.3778 287.6628
226.9785 6250.035
261.4626 316.2909
270.1292 286.2152
271.1547 337.6004
271.1915 468.9738
271.2277 2374.937
S	385	385	300.07
I	RTime	2.19062
I	BPI	203817.1
I	BPM	112.9858
I	TIC	270620.4
55.08426 234.1148
56.61393 240.9405
59.17589 259.6914
64.09017 239.1798
64.50823 214.6624
65.04167 265.3259
66.25537 231.1709
68.99569 10124.9
68.99656 382.968
69.40698 265.0437
70.70127 241.0851
72.12245 241.1677
75.76482 255.8361
79.89869 276.7265
80.53642 263.196
86.9688 341.9867
95.96171 261.7452
109.728 261.2814
112.9858 203817.1
119.6859 320.8517
122.0231 346.3836
124.9515 273.6451
138.5261 311.6581
139.2105 284.5855
151.412 307.626
165.3942 275.9667
167.9085 276.1219
171.8597 344.5806
175.9297 269.4195
177.5188 263.4429
181.7903 297.7227
184.7551 251.1049
201.9185 4344.97
205.8302 13918.4
210.6992 271.7697
226.9786 7084.745
243.7415 262.2523
263.0045 294.067
267.9188 275.3568
284.5599 320.7205
299.8169 16809.41
299.9869 303.2097
324.0705 332.7826
S	387	387	314.08
I	RTime	2.206685
I	BPI	3303890
I	BPM	112.9857
I	TIC	3802622
Z	1	313.0764
51.73613 324.1493
52.95279 326.5409
55.13061 305.816
55.86473 353.5103
56.05284 301.4439
56.80268 393.0495
57.03433 1705.763
58.12163 348.7008
59.04997 854.0087
59.91013 315.7152
62.00323 398.6009
63.19141 339.4396
64.17043 363.7725
65.31963 320.0433
65.66062 356.852
66.64262 373.6577
67.20606 331.7231
68.99564 172305.6
70.87073 359.4863
74.59481 339.6999
74.68662 364.3841
76.27425 407.1828
77.82622 409.0505
78.5623 342.9879
110.3353 470.5892
112.8901 919.6598
112.953 3181.664
112.9675 3064.401
112.9704 4961.604
112.9721 7512.314
112.9857 3303890
112.9982 9767.853
113.003 4144.362
113.0173 3941.29
113.0805 865.3029
113.0824 514.5749
123.9021 844.4943
138.2561 419.4533
145.8868 419.088
157.2293 388.4745
160.0874 469.0742
190.0129 400.7039
195.8109 504.4661
214.0542 380.7755
226.9785 115254.7
257.5774 506.7502
282.7401 450.9056
293.37 410.0727
313.7364 2340.736
314.2424 572.9519
S	388	388	530.87
I	RTime	2.211875
I	BPI	151405.3
I	BPM	394.8907
I	TIC	216369.1
Z	1	529.8627
51.62841 288.2523
53.49988 324.4083
54.27964 347.9786
57.43753 307.0369
59.00751 330.651
59.84756 314.0416
62.01294 317.9106
65.30552 355.2677
67.26949 308.2899
83.59107 344.5885
86.23338 349.9907
91.5908 912.7101
93.74749 372.6097
94.45357 401.0891
104.7747 392.7881
111.6134 410.1772
111.6772 418.2409
112.9859 549.1874
114.1579 386.5871
117.0681 338.3742
121.3682 356.0399
121.6427 344.3848
131.3417 355.4735
132.7499 367.1847
135.9966 352.4174
136.486 424.7174
138.3271 393.279
138.7253 348.35
139.8508 354.0988
144.1742 366.705
152.9782 614.4933
168.8359 382.852
176.7756 412.5402
180.9732 693.4185
192.7506 380.5302
194.4391 419.5302
196.1405 414.1889
199.4044 391.2804
206.6839 365.406
206.9171 1789.49
214.9261 603.1566
215.0629 343.1297
238.6219 383.9774
248.9607 3475.925
258.916 2703.069
286.4533 434.7354
300.904 32540.2
326.8656 913.2263
326.9035 1818.98
329.5816 392.2772
394.8907 151405.3
425.8521 395.0013
444.9543 462.2181
469.1247 395.4282
526.5063 430.6827
S	389	389	288.9
I	RTime	2.217052
I	BPI	70061.55
I	BPM	288.9003
I	TIC	141431.5
Z	1	287.8927
50.58477 231.1798
51.1674 220.9612
54.69521 214.8342
57.27514 224.5541
58.06525 218.981
64.75468 236.2661
64.81418 233.5252
68.39049 266.1523
68.99558 291.8512
75.62111 260.0864
76.59502 235.493
80.22469 240.0768
82.26296 236.4567
82.96653 251.9327
83.4585 263.0805
84.2706 273.3217
84.2966 266.8575
84.52333 240.9974
85.38112 217.5672
86.1859 280.3602
89.35984 283.5228
90.16969 242.1623
91.50269 283.8983
92.09924 258.9153
98.52543 265.1913
100.9271 681.3831
104.9401 299.1417
105.2732 255.5741
106.3254 267.6284
112.9858 5970.818
120.3078 279.6145
120.5691 274.4741
128.2193 266.7927
131.1055 274.9887
143.1999 260.2164
143.5981 290.9387
146.7366 288.4063
158.4088 288.953
176.923 432.2354
187.0972 338.7618
194.9136 46865.33
217.6369 285.058
227.2332 305.2301
244.9102 3102.1
260.1713 294.235
288.9003 70061.55
S	390	390	514.89
I	RTime	2.222259
I	BPI	61034.53
I	BPM	378.9184
I	TIC	136856.3
Z	1	513.8827
53.00972 287.2638
55.23918 305.4378
56.11681 319.0312
56.60244 306.2166
57.49559 299.6919
58.5244 331.0044
58.8004 288.5662
60.21349 340.5448
60.59486 295.0212
65.67963 289.1709
65.73621 312.032
68.70973 371.2964
76.28688 319.5897
76.33083 358.4454
76.85136 360.1185
78.29104 343.8792
80.04234 350.0544
81.21569 356.0486
82.9913 339.7039
86.6424 343.7283
89.12704 393.4749
91.59075 2410.14
96.12933 398.766
100.8618 367.936
101.5295 395.5974
103.2363 343.3798
105.242 348.1458
112.0637 373.9432
112.9858 1557.014
113.9691 385.109
115.2353 366.1935
119.6682 323.9852
121.2312 369.5287
128.6189 396.3907
129.9917 345.3254
135.7162 352.5616
155.2656 401.2473
167.1796 376.0943
168.3945 394.5748
169.0408 346.7781
186.3249 369.1505
189.9173 402.9997
190.945 1675.438
193.9839 392.2037
207.0529 376.82
219.21 478.2955
242.9437 1473.034
253.5321 360.0594
284.9317 43398.84
293.5352 454.9915
310.9308 1736.348
336.6406 384.1756
353.7925 450.0803
378.9184 61034.53
384.4576 425.2253
394.8891 467.4115
420.907 613.2736
514.8925 662.3204
S	391	391	650.87
I	RTime	2.227448
I	BPI	47621.53
I	BPM	378.9185
I	TIC	91734.69
Z	1	649.8627
50.86021 330.3461
53.64205 300.7424
54.20515 341.4001
54.67518 332.9195
60.38356 392.2899
61.05987 356.0641
62.73009 339.6698
63.78629 352.5829
64.09776 407.047
70.24866 366.5974
71.58649 385.7992
74.35159 363.0211
76.36043 407.2329
81.29845 380.2153
85.89034 444.266
86.85812 388.1621
91.5924 784.061
92.67902 387.1535
106.0284 376.7616
107.1976 397.8789
112.9859 2998.857
113.3647 455.6088
114.235 447.7595
118.9034 455.2508
127.4934 401.4672
144.3756 439.9044
146.861 417.3496
160.7679 413.5802
169.5608 537.2607
180.4743 437.0811
255.7747 463.5256
256.4821 461.8769
270.4043 447.6283
284.9317 11699.13
284.939 810.1756
298.7875 539.2657
310.9316 672.2831
352.1047 453.1228
378.9185 47621.53
385.6551 600.7294
395.6506 438.3802
404.008 430.547
420.9063 543.2001
430.0027 440.3892
446.3339 487.5848
485.3979 457.3473
514.8937 6401.711
548.4944 441.5273
556.8796 552.8681
593.7499 501.159
625.2487 447.1759
644.5662 502.081
671.3901 468.3017
S	393	393	226.98
I	RTime	2.239536
I	BPI	9827210
I	BPM	112.9857
I	TIC	1.148192e+007
Z	1	225.9717
50.63541 404.1223
50.85767 356.8394
51.04742 334.2098
51.64539 368.9807
55.75721 345.9299
55.78447 376.8012
56.95749 405.4159
57.03429 14561.81
59.04998 3076.38
59.0975 431.6066
60.50339 416.0454
61.10958 413.829
68.7879 402.4914
68.91634 519.2229
68.97996 690.9727
68.98074 746.4924
68.9837 413.2458
68.98952 5695.886
68.99562 1007517
69.00122 5450.599
69.0109 1123.449
86.31304 446.3723
87.80334 551.7496
92.44026 457.9329
101.5505 550.494
103.0405 831.3237
112.4047 899.2564
112.8194 2710.113
112.8216 861.3936
112.891 3232.815
112.9173 1656.671
112.947 1076.292
112.9505 2530.974
112.9526 4944.349
112.9548 7515.732
112.9607 5310.609
112.9632 3835.344
112.9729 43034.38
112.9857 9827210
112.9974 41200
113.0097 5974.58
113.0175 13137.56
113.0198 1350.404
113.0233 989.5956
113.0531 883.274
113.0551 853.3167
113.0817 3407.504
113.1513 3761.13
126.9052 1125.808
188.6664 505.8204
226.8013 14187.26
226.9784 4141.41
247.2698 497.0532
S	394	394	248.96
I	RTime	2.244695
I	BPI	2198684
I	BPM	154.9737
I	TIC	5120340
Z	1	247.9535
51.66208 294.0528
51.68003 298.2553
52.0231 325.3911
53.48981 319.6213
57.03429 589.0412
58.99119 25662.89
60.98687 9513.395
62.11362 310.5884
63.25768 352.3558
64.07303 359.4161
64.8603 308.3806
66.94406 332.0606
67.01044 386.4749
68.69283 338.2868
68.99564 92343.45
69.54843 317.9932
82.82794 336.0422
83.21434 399.5288
84.02901 354.3917
84.99075 625.6288
85.80603 428.7702
86.9865 418.3776
91.59248 1081.285
93.15174 354.3573
101.0387 5501.503
102.9815 2701.091
108.9882 1563.981
110.984 11181.53
112.9533 702.7927
112.9618 745.3448
112.9639 732.0421
112.9857 1540018
113.0087 726.4091
113.0106 626.5349
113.0173 2064.49
146.9085 741.1926
148.9066 1952.543
152.9781 498197.2
154.9213 866.8871
154.9352 887.2369
154.9385 763.0372
154.9738 2198684
155.0104 814.0395
155.0137 720.0332
155.0245 2542.467
155.1261 554.9308
160.5715 464.7986
161.9784 4461.949
170.9887 720.0731
172.984 3772.027
180.9731 6383.663
181.9681 460.833
195.025 82452.66
196.0282 3295.839
196.9679 156158.3
197.9713 2132.774
204.8971 1657.404
214.1516 491.0833
233.0514 491.2425
235.014 478.824
239.0149 5975.339
247.3906 448.5722
248.8023 877.9725
248.8495 955.3477
248.9603 244660.5
248.9731 16436.33
253.5415 407.9299
S	395	395	520.91
I	RTime	2.249883
I	BPI	1038009
I	BPM	248.9603
I	TIC	1714444
Z	1	519.9027
55.22312 389.1342
55.38372 417.1884
57.63258 335.6148
58.34546 398.5646
58.37551 350.8958
58.69871 351.9596
58.96241 373.5459
58.9912 508.2021
59.56894 373.1508
62.52907 381.3084
67.3372 372.5939
67.36562 386.4894
67.61233 391.5725
68.95242 463.7481
68.99383 881.7952
68.99557 4763.653
72.39937 382.456
74.55466 376.0666
75.75343 358.7415
83.04006 413.5621
85.84944 418.3275
86.06329 396.831
91.59066 1381.915
91.83643 433.1283
93.02321 425.5681
100.3262 462.5078
109.1344 471.0634
112.9857 74523.88
124.339 469.7891
124.831 533.213
137.95 490.3646
141.9265 475.0522
142.0732 385.848
147.242 474.0671
152.9781 197086.7
153.5979 449.1971
154.9738 133781.5
157.5887 410.9019
157.831 502.2995
160.5228 459.9647
161.4678 459.7636
164.4333 433.7944
170.989 1475.834
171.6938 459.7914
175.0804 440.339
180.9733 713.7684
195.025 24046.64
196.0282 625.7475
196.9679 47354.39
197.6741 448.9314
204.9647 1652.787
204.9695 688.5609
230.7103 513.3494
239.015 794.7713
248.8492 3614.789
248.887 704.1121
248.9603 1038009
249.064 491.4471
264.5031 453.8872
266.1479 471.5656
290.9486 11797.38
292.2933 517.7138
316.8745 701.6106
316.9482 576.3329
332.9366 2884.815
384.9354 90329.52
413.3626 555.2843
426.9233 12400.43
466.5883 482.5066
468.4771 482.9595
482.8412 517.1843
483.7393 520.8745
496.8426 453.3978
520.4088 924.8782
520.9099 4081.047
S	396	396	394.89
I	RTime	2.255062
I	BPI	45428.36
I	BPM	300.904
I	TIC	107303.2
Z	1	393.8834
50.08855 264.0314
52.99672 270.3542
55.04633 316.3034
55.82121 263.0352
57.3272 256.7113
63.15451 287.689
69.63907 299.3929
72.57713 315.3006
77.31385 316.517
77.54852 323.8369
78.48477 316.4362
85.82822 276.824
85.83569 280.4188
91.59257 576.6031
93.65165 321.3474
95.47442 351.7733
99.08629 305.1249
106.1269 278.1347
110.2487 319.7842
112.8854 343.1164
112.9858 3747.488
114.4936 305.2029
123.1609 327.9625
130.7983 307.7895
146.9388 522.4338
148.4107 355.6678
157.9492 302.5366
162.9677 361.0572
180.9731 506.8746
184.6004 320.3939
186.2694 313.3645
190.9286 775.3391
193.7927 363.7272
194.0628 315.1964
200.4361 304.9987
202.7667 361.399
206.9174 4261.608
210.0929 316.8526
212.2975 356.2357
214.9261 625.1814
248.9603 742.4124
252.2713 311.5236
258.9157 1660.721
273.7944 339.7692
282.9137 425.7916
295.0469 316.409
300.904 45428.36
326.8653 416.6765
329.8972 361.3125
348.2998 326.608
370.7069 334.9512
394.8907 32682.74
402.1083 326.7598
414.6668 324.4729
S	397	397	285.03
I	RTime	2.26024
I	BPI	128813.8
I	BPM	112.9858
I	TIC	154115.9
Z	1	284.0245
51.68291 213.7384
52.6402 239.9344
52.69079 218.709
53.25642 214.4092
53.67935 224.1703
55.07636 215.0683
58.51878 263.8755
58.88413 216.8278
61.5118 251.4335
67.9689 286.0997
68.9957 7649.696
73.47191 253.7553
81.24634 299.6219
82.66396 234.4281
93.81413 254.9259
97.3771 283.2435
108.2465 273.4431
108.2598 255.5577
108.9563 269.5396
112.8154 281.7313
112.9742 556.0029
112.9858 128813.8
112.9983 490.362
155.0226 278.8814
155.0259 259.9233
195.7504 311.9775
219.0076 1418.085
226.9785 2865.657
257.3704 269.4045
267.4734 284.694
276.3524 308.0752
277.963 261.8664
280.7037 290.9023
284.9995 272.7531
285.2073 1626.28
285.3602 303.1259
287.1985 307.0899
292.9069 337.8805
297.6156 268.2547
S	399	399	656.89
I	RTime	2.272219
I	BPI	303248.6
I	BPM	248.9604
I	TIC	497036
Z	1	655.8827
51.3121 347.869
58.88704 455.4093
60.37803 398.2382
65.26488 409.4011
66.59256 423.7684
66.61572 409.9653
67.92074 362.954
68.99563 1024.937
69.86932 420.267
70.48942 382.8291
70.75305 367.8199
70.78595 398.6452
70.82001 350.0819
71.12973 377.5793
73.02897 430.4236
75.73022 397.2334
78.89153 413.158
81.08051 414.2194
84.11493 465.8549
85.9898 399.4049
93.25364 427.1695
97.82272 519.1453
97.91315 441.2867
105.3548 415.9286
110.9836 408.6332
112.3146 451.4032
112.9858 12447.13
145.3083 445.6914
148.3191 435.3698
152.6243 480.2933
152.9781 28552.4
154.9737 14678.01
167.1297 482.5283
189.239 436.3388
195.0251 4045.314
196.9682 3699.864
228.5611 461.3733
246.3199 505.1903
248.9604 303248.6
276.343 515.384
278.0806 448.1346
290.9483 1125.049
325.3906 425.9808
334.1353 517.6407
346.8951 490.3491
358.4416 526.963
366.9841 511.6165
374.0113 466.3595
384.9354 68295.49
401.873 475.2352
420.8484 570.5108
426.9234 8880.027
459.9822 531.7007
465.3241 683.03
475.8766 552.7271
501.3703 465.409
520.9101 25670.71
576.9935 502.7761
S	400	400	210.88
I	RTime	2.277375
I	BPI	176900.6
I	BPM	210.8841
I	TIC	416405.6
51.90036 205.5503
54.23278 198.1176
55.22298 209.9446
56.23865 219.287
56.80801 200.4619
58.54089 214.3796
62.00262 212.047
62.05569 220.4994
67.25056 238.9735
68.99564 3968.184
73.18558 203.7427
77.18682 216.4442
77.41654 219.0973
85.05183 258.0197
92.25622 265.5862
96.36266 267.4922
98.90716 337.9586
99.09164 270.0669
103.6253 262.2798
109.6296 257.2828
112.9738 366.4599
112.9858 67545.03
116.8848 814.5574
116.8975 119205.7
116.9109 320.4738
117.9436 264.1864
121.5743 275.3217
155.9377 270.912
161.622 241.1691
165.0192 486.9714
166.8942 29818.87
166.9926 1007.772
167.1077 342.1878
177.6187 227.7712
184.3526 235.8288
192.074 239.6802
210.8538 915.0088
210.8841 176900.6
210.9166 527.5129
211.0977 540.3694
211.1337 929.0175
232.2715 272.2878
S	401	401	328.1
I	RTime	2.28255
I	BPI	863180.4
I	BPM	112.9857
I	TIC	984867.6
Z	1	327.092
50.81836 262.7973
51.43181 281.8875
53.86732 293.6282
55.40845 309.263
57.03435 417.1736
57.10699 286.933
58.42409 255.0396
59.05001 395.5786
68.71595 306.495
68.98966 362.2875
68.99565 41789.2
69.20039 297.123
69.25707 271.0271
72.29323 295.4657
72.42653 288.5765
75.08569 300.8526
75.86041 280.6698
78.13798 272.5527
78.81528 288.8479
80.90179 315.5262
88.18211 284.1945
91.59081 655.3687
105.285 326.7822
106.9515 329.4872
112.9534 627.01
112.9733 5588.099
112.9857 863180.4
112.997 5177.496
113.0023 1474.57
113.0173 627.538
126.905 1761.667
148.8591 345.8298
184.1546 359.9678
226.9785 32734.87
294.7118 386.4147
327.867 1378.419
S	402	402	233.89
I	RTime	2.287711
I	BPI	74980.18
I	BPM	233.8903
I	TIC	179089.8
52.08656 189.1024
52.42944 223.6191
54.37333 216.7492
54.72268 221.1618
56.30685 190.5384
59.87731 232.3718
61.82664 211.066
61.9058 203.2746
64.69429 202.5909
65.10999 225.2815
67.8218 227.1993
68.99569 533.6725
69.09657 249.2954
74.60587 205.4929
76.08704 257.2751
78.17249 250.4857
79.91131 259.1826
89.28456 234.4611
89.3674 238.0417
91.5906 1075.307
91.77973 226.2976
95.03793 259.0426
96.15754 272.8738
102.9999 278.0577
105.9104 252.5868
106.224 232.909
106.429 282.1135
110.8296 233.7694
112.9858 6790.25
113.042 243.9033
115.6694 254.5111
123.9017 265.9888
125.8992 304.2785
125.9001 298.4981
129.269 231.8633
133.0984 240.0071
137.1664 257.7072
139.8884 310.249
139.9037 72779.06
139.9204 320.8019
140.3764 217.2904
177.6467 247.2944
183.2499 257.1576
183.7994 257.4138
185.6452 231.5143
188.101 480.7492
189.8374 2554.9
189.9005 2874.85
193.3297 292.129
224.9026 301.5311
228.4571 278.6841
228.8606 280.8197
233.1547 1210.128
233.8903 74980.18
234.158 2232.637
S	403	403	666.84
I	RTime	2.292903
I	BPI	59870.98
I	BPM	394.8909
I	TIC	106402.1
50.32088 349.5786
51.18462 325.1105
51.80484 374.6004
54.02084 334.1873
54.4209 374.1844
56.66815 389.571
59.44238 389.6154
60.49492 427.3455
62.80746 317.6708
63.19217 325.7003
64.30899 371.9243
68.99563 479.5887
71.70788 381.4893
75.82067 420.5279
77.90231 380.8109
78.19572 422.7724
83.96452 485.3091
90.1452 403.5793
91.59073 575.1559
92.34689 374.518
93.84418 362.5808
95.03144 370.0957
95.14362 345.3363
96.10634 434.3536
106.7466 458.3817
110.6471 431.2951
110.784 492.959
112.9859 8858.071
116.7624 382.9501
117.0967 396.1897
121.7267 438.2598
125.4402 446.3316
126.7533 412.0309
129.4972 371.5501
133.2212 379.7195
143.2851 412.2022
144.8842 449.093
145.924 426.7581
153.3918 418.8749
164.3018 461.9337
168.7757 430.7824
169.9245 396.8419
178.6912 478.1944
179.7862 478.5773
215.5872 502.8433
243.6646 478.2538
248.9606 2908.782
255.8389 454.9755
262.3324 514.7911
266.7671 448.1703
299.902 504.1739
300.9042 5381.797
326.904 1001.647
378.9187 792.9631
392.7993 454.2888
394.8909 59870.98
496.3093 510.9924
530.8662 2664.545
564.3596 465.2578
669.6075 443.1941
S	405	405	384.94
I	RTime	2.304934
I	BPI	1124751
I	BPM	248.9604
I	TIC	2079005
Z	1	383.9284
51.95424 331.3927
52.17469 353.151
53.05372 345.4472
53.96005 310.3701
54.02406 317.6358
54.44224 298.697
58.49967 323.5139
58.5418 313.1054
58.99121 1990.32
59.56343 373.1374
60.9869 1871.254
61.66691 323.2628
61.92752 376.2692
63.02937 314.3174
64.78966 400.1076
65.20437 335.8587
66.70746 325.4727
68.69165 367.6556
68.99408 728.7411
68.99567 6117.54
76.48165 433.8214
76.73651 348.4411
77.61852 325.2775
77.87617 375.7486
79.03628 311.0462
80.93349 386.3205
83.61624 348.4347
86.17603 344.575
88.81392 359.2642
89.75001 365.4655
91.59074 504.0319
93.58968 390.6113
97.97444 393.5734
99.03902 353.4699
100.6866 337.4734
101.0387 397.6331
102.9815 1458.868
103.5791 400.0517
110.9837 2238.789
112.9858 146866
126.1033 381.2424
128.229 476.9268
134.2361 371.8995
145.7254 395.8508
152.9781 335156.5
152.9978 1435.794
153.9561 364.9067
154.9738 220209
154.9937 672.7709
161.9785 756.7684
162.0747 340.918
170.9886 826.4224
176.3645 420.6747
180.9732 3110.6
183.2923 403.6989
194.9662 2502.462
195.0251 39267.21
196.0286 1508.067
196.9622 2233.504
196.9679 69973.21
197.9712 894.6166
202.8571 457.3139
204.9605 472.2833
204.9651 1547.092
204.97 1799.346
214.9258 409.8532
221.3542 379.2418
235.9095 423.6629
238.9564 904.225
239.0152 2602.805
247.8359 564.2744
248.8493 1618.516
248.8563 733.577
248.887 892.1085
248.9604 1124751
249.0014 4225.663
261.3763 458.0493
285.0453 482.9686
290.9487 19401.66
316.8744 619.0591
321.9366 515.4323
328.7433 461.3605
346.3946 427.8237
368.9306 424.3927
384.9354 6890.653
S	406	406	212.88
I	RTime	2.310091
I	BPI	140761.9
I	BPM	212.8818
I	TIC	341458
52.63251 188.7278
53.05022 203.2744
54.50375 205.8557
55.96275 215.2895
56.81217 241.9539
57.36912 193.3863
63.43471 210.4504
68.99566 4183.767
73.87357 267.7513
78.74648 214.4237
95.45585 219.8251
98.89313 234.1139
99.31883 257.8366
99.96109 262.6906
104.4217 223.2399
108.1024 223.0717
111.2091 234.3462
111.4951 266.7285
111.6191 235.5102
112.9858 63376.42
113.8009 267.142
114.4963 235.7458
114.9365 498.6669
118.8954 45646.02
118.9242 396.8422
128.1266 248.4103
148.9571 254.2989
154.1175 249.6975
160.0291 237.1052
168.8921 16892.03
168.9894 52493.02
169.1235 347.6763
207.547 265.9561
212.8349 372.7397
212.8818 140761.9
212.9107 1576.725
212.9794 1147.495
213.0153 379.0446
213.0775 311.9751
213.1137 1074.521
213.1497 512.1262
217.0155 273.1484
S	407	407	792.86
I	RTime	2.315297
I	BPI	137990.9
I	BPM	248.9603
I	TIC	263082.8
Z	1	791.8527
55.8525 441.6019
58.26493 420.805
62.01059 442.4482
63.31947 479.835
64.23032 424.0201
74.38171 434.4047
78.60725 445.1003
81.64886 436.0732
85.83707 491.8815
86.86215 427.597
88.46748 439.1466
90.51526 482.6519
93.4832 441.3327
93.92635 490.6317
94.38101 565.5237
94.86581 438.923
102.9147 436.7798
110.687 499.3559
112.9858 4616.097
120.4008 521.6719
120.7822 528.6155
132.8677 532.1923
134.9538 433.7769
139.2767 474.4538
152.5909 525.9905
152.9781 10288.76
154.9738 4285.468
155.6204 475.2843
161.3188 504.897
164.5189 506.2225
180.3175 705.6113
232.8289 566.8563
248.9603 137990.9
259.0201 524.9413
266.9438 531.8112
285.4875 502.601
290.9488 1094.773
356.6679 521.1518
366.9393 689.3903
384.9353 42354.11
394.7186 574.2485
409.0761 558.0047
426.9236 4898.819
504.8231 642.2097
520.9101 30881.36
547.4275 737.8361
555.8154 554.9292
632.8712 611.6129
656.098 547.9768
821.1896 682.8618
821.2264 651.8962
S	408	408	271.02
I	RTime	2.320454
I	BPI	244769.8
I	BPM	112.9858
I	TIC	293096
Z	1	270.0088
55.53799 251.4576
58.61311 233.7095
66.68012 222.3496
67.67856 235.5511
68.99567 12062.33
68.99658 478.8098
69.53321 221.3776
70.49614 227.0641
70.63199 242.8208
72.34068 249.753
75.77612 269.8393
76.58744 259.2701
78.5247 257.0237
81.65601 225.2668
81.72187 232.7804
89.35081 263.4221
90.00465 262.1488
96.73799 247.329
99.75349 245.9633
106.1537 296.8473
107.3938 239.6577
107.7275 291.8969
108.4499 284.6684
112.9727 1131.91
112.9858 244769.8
112.9978 1660.189
113.0017 425.113
115.1567 266.1183
125.5988 282.8052
126.2069 295.008
127.0398 272.5527
128.0511 269.3148
130.1965 291.4251
132.3517 251.3544
134.8652 2269.314
145.8126 247.1106
150.5474 256.9238
151.6913 277.2557
178.2706 309.3705
181.0084 616.676
197.4574 317.4085
206.9702 264.2767
207.8501 284.6272
216.4048 276.0058
226.9785 6505.183
260.3404 257.6427
270.7513 360.0363
271.1918 1149.325
271.2215 287.7074
271.2279 3164.744
279.1096 278.385
281.9736 271.6604
S	409	409	593.48
I	RTime	2.325642
I	BPI	63272.95
I	BPM	593.4795
I	TIC	86384.23
Z	1	592.4722
52.47709 342.3435
53.13032 333.3442
53.22197 308.4654
54.5177 306.9507
55.41456 336.706
57.01821 328.4085
58.04048 297.1972
58.96778 363.7032
66.11886 322.0132
67.11147 310.4201
67.69337 349.3268
73.66663 382.4773
75.82899 366.0748
76.00393 378.8849
77.17015 348.2148
78.86642 342.123
91.59074 837.9916
94.06997 420.1051
103.1056 368.5977
103.3105 365.244
106.6657 366.735
108.3758 365.0101
109.1902 412.2767
109.7345 365.1507
117.1902 372.1967
126.9502 446.4719
130.3461 395.6455
133.691 439.1886
135.8779 366.7876
140.3512 364.39
153.0899 361.1238
158.7896 406.9355
169.6387 433.6889
173.4044 417.1508
182.9935 386.3258
183.6485 455.5783
258.0049 453.1115
266.2666 421.5132
272.9213 485.6124
304.8994 407.8271
314.1075 461.1341
315.2534 482.5015
333.8199 538.1051
502.8834 449.1451
593.4795 63272.95
599.4525 505.3387
620.2758 471.7553
S	411	411	314.08
I	RTime	2.337652
I	BPI	3598546
I	BPM	112.9857
I	TIC	4185697
Z	1	313.0763
50.14346 329.7414
51.68545 319.1216
53.08913 264.9066
53.97199 319.6111
54.68416 350.4628
57.03431 863.8737
58.96573 329.8546
59.05 2473.597
59.57058 371.4149
61.26243 332.9359
65.51948 476.5588
67.6586 305.0763
68.3191 341.9607
68.9896 631.9021
68.99564 192243.4
69.00132 781.2079
72.34042 401.9979
73.31099 397.162
74.04434 334.4344
75.70048 384.1359
76.0073 348.159
80.06561 429.6377
80.58288 344.0279
102.2307 439.5879
104.1115 432.4611
104.375 505.6258
112.8594 498.438
112.8902 1667.356
112.9531 3405.179
112.9552 1223.15
112.9598 852.4767
112.962 1697.869
112.9728 15291.05
112.9857 3598546
112.9977 23618.71
113.0105 2403.126
113.0172 4055.68
113.0192 802.8736
113.0805 513.5453
113.0824 777.1046
123.902 806.113
146.6792 498.4362
172.4931 385.3607
216.6382 439.5565
226.9785 123126.5
227.0122 657.0443
253.0672 425.1405
263.843 461.2599
282.8144 413.2062
293.9503 443.6683
313.7365 2693.921
318.4659 406.685
337.998 492.8891
S	412	412	530.87
I	RTime	2.34284
I	BPI	151888.8
I	BPM	394.8906
I	TIC	209902.5
Z	1	529.8585
50.80864 316.3437
51.09423 285.5006
52.56385 275.0485
54.45228 311.5134
56.25372 420.8474
56.5211 300.2483
57.17144 290.9756
60.04607 360.4258
64.22468 377.3912
68.71974 333.1018
71.14962 339.9276
81.65901 334.0508
81.94767 382.1179
85.8412 308.6486
86.28561 406.1736
88.29718 406.5198
91.5907 712.8625
92.49497 387.1011
95.72784 372.4491
95.85139 337.4832
101.4876 364.957
112.9857 1842.741
146.7896 474.6422
147.5646 373.7482
152.9781 1600.774
154.7483 377.8297
154.9738 664.1378
169.669 367.9595
171.418 421.0516
177.7519 384.1973
181.3267 366.6719
182.8698 352.279
184.9596 386.3309
186.0679 426.1483
190.9284 525.8341
200.2651 415.8018
206.9167 821.2605
208.5249 369.4167
219.1881 358.6474
236.8903 423.4977
248.9604 4631.691
258.9156 1976.737
266.4329 425.8722
282.9134 435.5182
283.0147 426.7179
283.7188 394.7682
300.904 28417.2
326.8655 696.0824
350.2972 380.8091
394.8906 151888.8
448.6194 423.6009
S	413	413	288.9
I	RTime	2.348013
I	BPI	69695.58
I	BPM	288.9003
I	TIC	142322
Z	1	287.8927
50.0872 236.684
50.17702 244.5768
52.0844 200.091
52.5031 217.0269
52.59739 200.6084
55.03815 215.675
56.27311 223.2475
57.5447 229.3567
58.29185 238.8554
59.49645 236.8072
60.00013 249.7161
61.81166 234.6357
63.95288 243.8778
66.46059 219.2108
67.17162 238.7563
67.82693 273.8044
68.70094 292.0924
70.80604 233.5789
85.81783 246.3089
90.3929 267.1981
98.39545 259.3631
101.6253 263.5648
112.9858 6887.974
114.3799 297.0549
116.6085 279.2726
134.914 243.6371
136.9674 269.8017
142.2702 319.305
158.5851 252.5132
161.5134 272.4648
164.3457 287.4686
166.1571 254.4173
167.8625 254.8954
176.7645 273.5784
194.9136 48471.8
195.9413 303.5557
243.1587 277.0046
243.1963 486.9356
244.9104 3744.977
258.9428 289.6945
288.9003 69695.58
290.8284 299.9
306.9819 301.6233
S	414	414	514.89
I	RTime	2.353203
I	BPI	51058.62
I	BPM	378.9184
I	TIC	119912
Z	1	513.8827
52.60401 290.9034
52.98885 355.5315
53.74433 289.1462
63.40668 333.6886
63.45665 304.9317
64.07582 340.6554
66.73338 329.8354
69.38098 327.453
72.38329 332.1158
76.18568 337.5424
87.94901 320.8051
99.02227 316.2465
99.40988 332.7551
99.44984 381.3352
99.8326 388.8762
104.1733 383.1417
106.5888 340.2887
107.1435 317.7033
109.1016 347.7158
111.1379 397.222
112.9857 674.9233
117.7413 334.1122
149.5374 425.1333
153.6089 353.4622
159.0244 426.0792
168.9542 359.7607
176.3622 342.5198
179.0236 390.8674
179.6487 377.5584
187.145 364.4664
188.6741 389.0642
190.9449 2138.419
198.8113 375.8108
235.0877 384.2249
240.4967 394.8318
242.9436 1981.132
263.6289 396.8684
284.9317 42094.84
291.1874 395.1071
310.9311 2373.657
354.2403 414.5376
378.9184 51058.62
394.8915 507.8602
420.9067 865.6234
443.2513 421.3919
472.9894 408.7354
S	415	415	300.07
I	RTime	2.358376
I	BPI	206537.5
I	BPM	112.9858
I	TIC	275057
51.96312 256.5531
53.53375 235.6627
54.17327 222.2923
55.13338 209.6264
55.40897 233.7682
55.47177 249.8329
56.50388 223.4914
57.4436 204.5301
59.73731 204.8759
61.7588 251.8521
62.01617 224.0521
62.34505 238.9296
63.18942 272.5655
63.4346 222.5371
63.61867 239.7291
66.98279 237.2122
67.0693 291.53
67.66751 239.6393
68.99569 9431.704
69.34003 264.6129
69.45108 257.419
71.742 251.6286
71.76133 291.0108
73.12117 249.8348
73.49138 224.4657
82.02561 262.5355
88.38647 273.7009
88.99422 296.3249
90.97623 291.9027
99.78683 268.5826
107.9318 694.2408
112.9537 318.6526
112.9858 206537.5
135.9654 278.4647
141.1946 270.361
149.0813 270.532
158.8888 270.5553
176.9084 297.2929
190.606 296.6792
201.9184 5818.481
203.5495 261.1753
205.8301 18024.29
220.0775 320.8217
226.9785 5674.105
239.7286 301.3338
251.9598 344.3599
299.8169 15481.56
S	417	417	226.98
I	RTime	2.374404
I	BPI	1.027262e+007
I	BPM	112.9857
I	TIC	1.193603e+007
Z	1	225.9716
53.78566 340.8252
55.80116 369.9312
57.03426 12572.02
57.2663 376.936
59.04995 5120.477
62.62631 437.2993
62.87776 399.7873
68.44818 422.9619
68.68733 425.433
68.98029 1533.05
68.98971 5720.806
68.99561 995339.1
69.00096 4374.142
69.00201 3240.392
69.00668 451.0097
69.0106 1007.179
69.0114 596.4785
69.10454 398.8906
70.02758 501.9113
76.27541 455.7912
82.80511 493.8596
102.4535 587.1758
103.0404 690.8204
110.4452 803.1984
112.4045 1693.884
112.8888 2098.168
112.8911 2992.67
112.9173 991.7266
112.9457 829.5919
112.9517 960.0887
112.9534 13416.68
112.9554 1292.464
112.9615 5029.493
112.9733 46811.76
112.9857 1.027262e+007
112.999 24626.26
113.0071 4450.968
113.0088 2554.953
113.0108 2341.629
113.0169 10362.34
113.019 4613.658
113.0335 946.1841
113.053 873.7528
113.0551 782.5487
113.0813 4469.839
113.1512 907.9316
113.152 787.8576
113.5711 1335.836
219.4641 578.9562
226.8012 17720.78
226.9785 4476.798
236.4669 601.0314
242.1175 573.2541
S	418	418	248.96
I	RTime	2.379579
I	BPI	2053764
I	BPM	154.9737
I	TIC	4898872
Z	1	247.9533
53.96464 310.1121
57.0343 674.2722
58.57391 316.618
58.68216 324.4958
58.99118 21374.55
59.05 716.8099
60.98684 6954.256
62.14241 383.4523
64.43044 328.2106
67.46839 329.0848
68.15494 328.1046
68.99564 85837.88
70.21941 323.2356
73.03549 399.166
74.5459 392.4216
75.0888 376.2191
81.68803 344.9836
84.63971 374.2551
84.99079 650.7288
90.01484 366.6919
92.08656 341.9434
99.83379 378.0953
101.0386 5069.628
102.9815 2270.019
104.1147 389.144
108.9879 832.9694
110.984 9507.893
112.9536 1668.817
112.9728 5308.381
112.9857 1465245
112.9976 4823.542
113.0169 826.5247
113.0186 469.5805
113.0811 630.2979
117.8 432.135
118.6942 363.6855
134.7019 345.8465
135.2257 376.4512
146.9081 815.5889
148.9064 1768.37
152.9579 1431.84
152.9781 467568.4
154.7852 453.6641
154.8626 661.4528
154.922 2200.784
154.953 6499.287
154.9737 2053764
155.0084 723.3286
155.0239 1171.287
161.9783 5804.489
170.9887 683.605
172.9841 3532.217
180.9731 5452.807
195.025 80307.2
196.0283 3271.641
196.9679 156660.6
197.9714 1781.254
198.9724 656.9913
203.7141 376.8517
204.897 1941.18
239.0148 7561.512
248.8021 2137.047
248.8495 701.9782
248.9603 236710.1
248.9729 15281.78
249.1495 1804.068
S	419	419	520.91
I	RTime	2.384769
I	BPI	923718.4
I	BPM	248.9604
I	TIC	1534499
Z	1	519.9027
50.63875 316.4288
53.52253 324.6989
61.15388 341.5525
61.97218 425.7182
63.00746 420.9143
64.19746 364.335
68.70568 401.4513
68.99416 427.7081
68.9956 5433.536
70.55273 408.5099
78.68861 402.7148
81.38973 457.26
84.20782 407.5398
85.78821 380.8697
87.81628 427.7353
89.39754 390.9248
94.0303 370.9622
97.70557 408.9196
99.38172 431.1497
100.229 503.1588
110.3095 434.8589
110.9833 1667.385
112.9857 69413.12
120.7112 469.1621
125.6053 514.4293
144.1835 473.5257
152.9781 179256.4
154.9738 116659
156.3142 437.5616
163.0501 455.428
165.9926 419.3631
170.9886 2013.225
171.0442 470.1916
172.9841 435.8324
186.8484 430.035
195.0251 22292.96
196.655 453.5343
196.9679 38818.62
204.9651 787.4614
204.9702 2503.698
205.062 437.6426
210.7848 432.9102
217.6879 498.7695
218.2788 455.7688
220.654 453.3868
226.4875 439.2392
239.0151 2387.067
248.8495 2507.893
248.9604 923718.4
273.9805 437.2794
276.616 495.6939
290.9486 9399.752
316.8745 1852.373
332.937 2706.491
352.8066 506.8991
363.1706 456.6474
380.6867 434.4697
384.9354 84647.39
385.3933 505.4436
426.9234 13476.19
429.2701 436.8409
438.4951 505.9872
520.4069 553.2288
520.91 2555.483
549.3121 506.981
S	420	420	394.89
I	RTime	2.389942
I	BPI	44881.77
I	BPM	300.904
I	TIC	119330.1
Z	1	393.8835
50.49913 246.0556
51.22562 232.4145
52.3553 249.5262
53.6636 264.8445
53.83178 293.8738
54.75734 235.4553
55.95808 266.252
56.6743 251.7245
57.53218 292.4043
59.14119 248.8984
60.42758 300.6761
63.95839 303.0491
68.46713 277.1499
68.70215 279.6875
69.92486 280.0262
73.76378 279.5324
76.03999 297.6866
77.55906 274.91
78.78096 265.6881
79.0563 264.6219
79.58529 298.7893
80.04626 263.6047
85.69261 298.6838
88.44316 336.3885
91.57344 269.387
91.59058 1531.976
94.42838 280.6631
110.9997 293.9069
111.5964 312.9698
112.4991 283.2097
112.9858 5327.994
115.811 325.2484
121.1738 279.8794
129.1875 322.4159
130.9805 287.6424
131.1666 372.7477
131.5186 302.4994
136.6042 279.7364
137.3927 288.8896
138.346 312.0221
144.5255 332.4887
148.1536 353.0892
150.6151 365.2074
164.2999 330.9733
180.9732 1200.247
181.4064 328.256
186.3809 345.5793
188.6794 380.3603
190.9287 2654.844
206.9173 4614.565
214.9261 420.9461
215.0015 317.7268
216.5799 322.3133
217.812 355.9688
229.2389 300.4108
252.162 378.0539
258.9159 1350.721
279.5284 338.3772
282.9135 562.9379
300.904 44881.77
310.2856 340.3181
316.0283 350.0623
326.8653 427.921
326.9031 674.7222
330.9801 438.4709
343.3836 323.0539
344.841 356.754
394.8907 33115.38
S	421	421	650.87
I	RTime	2.395132
I	BPI	53691.81
I	BPM	378.9186
I	TIC	95826.54
Z	1	649.8627
51.73109 437.089
54.87004 333.8178
55.16398 332.7773
55.77467 322.2152
56.85436 391.1411
59.21814 389.3016
60.96776 331.7188
61.66472 351.3466
63.98303 373.9144
65.03044 387.4203
67.32594 339.3201
68.98942 334.5528
71.57472 323.757
72.12852 334.9789
75.07175 393.8304
75.09964 349.2796
79.39565 428.9871
83.19029 383.4568
83.28593 386.4852
88.78431 391.4461
107.0324 410.9282
109.6772 420.8438
110.0698 415.2552
110.4072 404.208
110.9542 433.6404
112.9858 2712.068
115.7719 407.9261
116.1572 370.8831
132.8681 574.5022
135.5712 380.0919
136.0837 385.2617
144.2431 468.7523
166.0235 436.0854
171.7765 465.1822
284.9317 10052.33
293.7137 452.3569
310.9315 1747.49
315.5812 428.8443
378.9185 53691.81
420.9057 539.939
514.8932 8172.534
525.1703 451.3701
526.4227 474.2669
548.4913 483.6518
595.0825 547.9076
S	423	423	656.89
I	RTime	2.407245
I	BPI	242981.3
I	BPM	248.9604
I	TIC	411076.8
Z	1	655.8827
51.58287 400.1048
52.78311 427.3776
53.55308 375.007
54.38553 393.2177
55.89083 343.7141
58.84752 403.4091
58.85787 388.8543
59.77676 347.5868
64.80663 366.5937
66.55537 428.0314
68.12881 487.5718
68.81239 375.4092
69.43275 393.5936
69.54932 371.7078
74.0407 430.4163
82.1629 454.2265
87.15032 474.3441
95.70201 400.3204
108.7904 395.4106
109.7867 499.8451
109.9759 388.487
110.1002 411.7777
112.9858 12429.1
128.2493 536.4131
132.1083 408.88
136.283 443.2078
139.8055 445.59
140.9337 496.2119
142.2451 426.4193
144.8809 422.3394
149.0464 449.1068
149.6907 412.5112
152.9781 25890.56
154.9737 9856.862
173.1234 443.5527
181.7366 563.5458
193.4793 408.1869
195.0251 2116.971
196.9681 3926.062
205.1981 450.0328
234.0008 496.0758
248.8874 489.4552
248.9604 242981.3
256.9646 525.1938
276.2074 457.8712
290.9483 1860.998
316.8743 915.5535
341.0428 466.1671
379.4566 439.688
384.9355 56800.62
386.9337 508.1571
426.9231 7357.879
445.8028 538.5109
473.7959 457.7247
498.9322 477.2525
520.9101 20725.2
535.0407 482.8214
S	424	424	328.1
I	RTime	2.412422
I	BPI	870561.1
I	BPM	112.9858
I	TIC	992029.4
Z	1	327.092
50.2747 294.3082
51.68525 292.4243
52.59847 252.7695
53.33237 264.0379
55.67274 247.4734
56.24385 250.6649
56.91294 237.0595
58.30806 280.2488
59.54921 301.8943
59.91574 256.2039
59.95259 291.776
60.87763 260.7871
64.17669 345.996
67.12811 319.6043
68.70771 270.1806
68.99567 37105.36
73.1047 309.9195
77.47177 312.4973
81.46243 378.1573
82.91357 291.8418
86.6609 266.8073
86.71912 353.9208
92.76952 326.6065
95.69456 389.6106
109.3967 362.7691
109.485 325.3466
111.2389 329.6195
112.9532 361.7009
112.9689 1052.545
112.9858 870561.1
113.0016 1254.626
113.0175 648.7767
115.1877 332.4042
126.9051 1853.585
140.6173 300.5566
151.9511 419.5866
168.9894 538.3518
173.6688 320.9427
173.704 317.1281
214.0444 511.9122
226.9785 35594.13
233.8801 360.0791
252.2957 338.5493
265.3663 331.7124
287.4804 349.3101
293.2607 302.7712
294.9821 333.264
299.637 405.7561
327.8669 371.5182
353.7635 330.848
S	425	425	210.88
I	RTime	2.41758
I	BPI	161902.8
I	BPM	210.8841
I	TIC	386205.4
50.02636 189.9427
50.18907 198.2516
50.92007 172.2434
51.18027 189.6773
51.35651 216.1078
51.40365 193.3107
52.44823 189.1364
52.52263 226.0394
53.77159 197.4998
53.99881 166.9089
58.33348 215.5785
58.36283 199.8215
58.81281 188.5404
59.00916 190.2918
59.06499 233.7118
59.07708 225.7725
59.24187 213.4368
62.86724 222.1501
65.97173 228.3358
68.99566 4664.314
71.25233 253.9099
77.93613 260.9713
82.18211 236.7421
86.19043 263.9293
86.40242 227.3004
86.51353 262.5282
91.59252 257.1107
95.28403 233.1424
95.6104 223.6149
98.90712 367.8233
107.4294 247.2529
112.9857 68457.16
116.8975 106328
142.8966 377.351
165.0194 539.7639
166.8942 30147.76
166.9924 1160.249
167.1446 357.3322
172.422 298.8398
202.0428 241.9285
202.8009 269.508
210.884 161902.8
211.0977 940.5659
211.1338 307.0934
212.111 247.2668
213.8063 252.268
S	426	426	233.89
I	RTime	2.422737
I	BPI	66928.59
I	BPM	139.9037
I	TIC	162098.8
50.47668 213.2422
54.17192 186.2458
54.6021 190.5761
54.97602 206.3572
55.0985 243.1865
57.51381 227.4341
58.52057 205.3621
58.78413 198.4931
58.85638 193.5088
67.00502 241.4661
67.36382 211.0895
67.71255 220.5869
68.82861 218.708
68.99568 518.605
69.10475 237.7344
71.90849 228.2661
77.66335 233.2175
77.85518 219.7708
78.42941 227.7634
91.59238 514.8209
92.15474 248.3389
92.26736 262.9032
93.86978 237.3808
100.6572 213.3682
105.5682 253.6112
106.1418 238.337
106.5155 248.2094
112.9858 8630.275
120.2006 247.0781
120.3391 231.1004
123.9021 469.2025
125.8992 256.5007
127.2346 215.8175
139.9037 66928.59
142.6863 281.9355
145.9366 243.914
148.1064 222.9091
188.1007 563.6044
189.8376 2989.686
189.9006 2895.996
213.0293 246.2518
217.5687 300.1863
222.3568 269.9356
233.1546 532.903
233.8903 65259.47
234.158 3376.969
251.1876 279.2866
S	427	427	285.03
I	RTime	2.427912
I	BPI	129003
I	BPM	112.9858
I	TIC	152362.3
Z	1	284.0244
50.75681 202.8671
50.90134 240.4095
53.56934 209.6551
55.00641 223.9348
59.90256 209.8342
64.43961 274.5741
68.99567 6653.969
75.4592 250.9531
75.77419 262.8563
87.22469 270.7549
90.60397 245.4873
94.24002 259.9473
94.87786 282.8664
97.71841 268.0645
99.02955 278.8414
99.2273 266.1161
106.8129 247.8576
107.0094 272.9468
108.8401 272.2131
110.7726 258.4959
112.9858 129003
114.3334 251.4512
118.8061 252.8577
123.2546 246.1278
125.7604 293.8288
125.7939 318.0058
128.6743 277.6537
129.9837 249.1623
160.3781 317.1725
174.4357 328.3912
196.0379 308.2064
219.0075 1686.449
225.9724 340.5956
226.9785 2784.152
249.9241 358.3863
272.2476 323.0553
275.5619 300.2697
285.2072 1220.481
285.2435 392.2499
309.1855 319.0264
S	429	429	384.94
I	RTime	2.447886
I	BPI	914793.1
I	BPM	248.9604
I	TIC	1711768
Z	1	383.9284
50.09139 377.3931
50.36983 280.1782
51.44788 277.4607
56.02137 332.0946
58.99118 694.9116
59.1169 324.3131
60.98693 548.5616
61.63359 386.0446
66.22571 333.8543
66.40871 325.0863
68.99393 890.3806
68.99567 6610.359
69.65051 309.9499
71.56248 350.0496
81.66898 398.0999
88.73409 340.8582
89.06249 378.8407
89.3426 366.44
90.23287 344.9187
91.20829 363.7641
96.14233 410.0737
99.859 329.3025
100.6917 386.0241
102.9813 451.9709
104.9808 323.8073
105.1646 397.3933
105.6668 360.8808
106.8413 335.8599
109.231 387.1764
109.3091 355.0455
110.9838 584.3448
112.9858 131738.7
112.9976 578.0225
114.6198 364.3137
126.0734 430.3678
126.1693 371.5506
127.1574 348.5872
127.7241 321.6273
128.9395 376.1977
133.5164 400.2486
133.6977 360.0595
144.2237 417.359
146.6876 478.0844
149.6967 387.1223
152.9582 787.2687
152.9781 273121.6
154.9535 588.274
154.9738 186951.8
158.6477 370.7211
159.9043 363.5924
160.6287 333.2158
161.9785 461.1312
170.2452 370.0183
170.9885 416.7591
180.8997 452.3584
180.9732 3204.208
194.9662 2778.979
195.025 32043.78
196.9624 3145.729
196.9679 58597.75
197.9715 612.4572
204.9703 752.3442
205.5987 373.2304
206.4157 423.7151
212.9791 446.865
214.2466 414.1999
226.9784 569.8837
239.0149 2044.321
248.8494 3518.358
248.8871 447.3017
248.9604 914793.1
249.0654 465.3425
275.1588 418.2966
286.1093 418.8586
290.9486 18020.23
316.8735 695.0912
324.282 448.7999
330.8354 409.8322
334.7343 407.9196
384.9356 5423.374
S	430	430	212.88
I	RTime	2.45304
I	BPI	112328.6
I	BPM	212.8818
I	TIC	293802.1
51.49109 192.5543
52.20165 258.3234
52.61728 212.0718
56.91712 245.8053
59.05381 203.7385
60.04236 205.7254
63.70806 248.0449
64.49495 206.2384
68.9957 2825.567
70.06462 225.0842
73.02517 214.4746
73.81819 177.1857
74.13863 238.919
74.2756 212.411
78.60545 215.2194
80.42843 221.02
81.69937 234.119
85.21447 226.206
85.51211 211.7855
86.04342 253.177
93.6603 217.3588
97.91296 226.2158
98.48735 242.6936
109.1486 234.919
110.9644 231.3975
112.5911 218.4548
112.9858 61379.85
114.9365 484.3398
118.8954 36010.79
118.9241 405.4188
120.1128 231.5181
128.0672 241.0907
136.5766 277.0894
139.1626 236.3377
142.2517 225.9896
145.8084 248.9587
148.1085 229.6117
148.3328 221.5772
161.3551 279.0166
162.0301 277.6333
166.1484 240.8818
168.892 13467.25
168.9894 49810
169.1234 512.9327
180.1504 242.1517
181.3932 280.2914
198.7775 254.4801
212.8349 614.5866
212.8818 112328.6
212.9111 505.3373
212.9792 1082.07
213.0153 438.2367
213.0309 275.3935
213.0769 1051.724
213.1134 448.4656
213.1497 1079.222
214.8939 243.4979
231.2399 248.5377
S	431	431	271.02
I	RTime	2.458196
I	BPI	226812.5
I	BPM	112.9857
I	TIC	267918.8
Z	1	270.0089
54.0138 232.2293
54.24113 227.9708
56.82323 228.6735
61.35492 223.284
61.86852 241.1873
66.13403 216.5836
68.7091 298.2707
68.99564 11475.75
74.04934 276.7881
76.11369 234.008
78.52934 246.9374
88.46651 250.0921
91.59253 898.4811
97.47053 302.3051
104.2301 234.6197
112.9857 226812.5
116.5576 286.9594
120.3474 304.6933
123.7874 265.6119
126.1601 245.675
134.8651 2284.095
135.3444 287.1331
136.4824 276.9974
145.5101 293.4017
146.7491 256.0835
153.29 246.4093
162.4749 262.689
162.8358 260.1786
181.0081 2024.53
204.987 284.7708
226.9785 6600.062
271.1553 465.7243
271.1915 1068.362
271.2278 2896.305
276.2773 302.6972
S	432	432	593.48
I	RTime	2.463384
I	BPI	75998.12
I	BPM	593.479
I	TIC	103725
Z	1	592.4724
50.66245 319.4589
51.01403 387.7887
51.01463 303.8779
53.71247 353.9398
56.58616 346.5312
56.77195 299.4238
58.36103 378.0325
63.19837 314.168
77.36954 421.0972
80.77164 431.5038
88.58641 382.4356
91.36121 386.2267
100.2209 376.627
113.4431 390.2874
121.3622 350.1387
154.8189 462.9752
164.2565 407.6114
166.9955 486.3454
209.742 521.7195
212.6477 432.4621
243.7596 440.0903
249.181 417.6341
281.4389 374.7894
295.2385 455.4521
316.526 420.8182
326.9204 453.1191
332.995 403.9721
346.9143 458.0622
353.6171 437.5308
380.8734 409.5399
443.7012 445.0448
452.3785 394.4299
476.21 418.2154
476.2262 467.2956
505.5443 441.744
537.7458 500.7468
542.6829 414.8546
575.4677 552.7324
593.479 75998.12
616.8279 535.6719
S	433	433	792.86
I	RTime	2.468591
I	BPI	92660.66
I	BPM	248.9604
I	TIC	188326.3
Z	1	791.8527
57.99402 448.6755
61.33725 441.5886
66.15302 465.6909
67.02523 505.2779
67.12112 469.4859
68.76591 449.5407
68.99557 608.7729
72.24094 454.0505
73.15463 525.7656
74.81472 451.1454
80.36084 472.2344
81.11859 454.1394
85.78371 483.7279
86.24879 569.1993
91.11102 544.5477
91.5909 568.8541
92.43935 415.6549
96.53471 494.2781
107.2765 469.334
112.7814 527.8721
112.9858 5245.833
121.7666 482.1508
126.835 450.7275
129.8438 504.7446
139.8306 467.4908
152.9782 7187.861
154.9738 3437.39
159.0575 620.593
195.0257 541.6984
196.9679 1174.559
222.3733 594.8469
224.2283 516.0789
230.1256 493.8377
248.9604 92660.66
348.1856 508.8768
348.4277 518.4006
366.9407 726.6298
384.9355 29748.46
388.1007 552.0236
426.9236 4505.887
456.3734 516.3996
462.0184 482.8525
477.5554 515.4555
512.6128 525.3746
515.9716 621.6812
520.9104 19549.91
571.3598 625.6082
590.5096 614.2978
689.4556 672.3209
714.9177 558.0781
791.9863 567.2711
S	435	435	314.08
I	RTime	2.480666
I	BPI	3546680
I	BPM	112.9857
I	TIC	4028589
Z	1	313.0764
54.20926 310.3878
55.17392 360.3288
55.2034 349.0774
56.49027 330.6117
57.03429 1733.183
59.04998 1725.011
59.13789 346.0688
59.82916 346.8278
62.25242 413.623
63.42558 348.6651
64.94801 371.9354
65.70345 330.9953
67.05774 395.7332
68.81898 329.9821
68.99562 195579.7
71.19077 448.5954
80.94764 405.6011
82.19709 340.8849
85.39754 311.9118
87.22662 420.4731
88.93102 452.1089
105.0642 544.5269
110.9236 597.7289
112.4046 641.0025
112.8898 824.0287
112.9529 2962.029
112.9551 1790.366
112.9857 3546680
113.0176 4837.087
113.0807 631.1915
123.9021 935.723
156.8719 439.843
164.9731 443.3106
226.9784 126264
267.789 523.8415
288.6255 441.856
313.7362 2191.309
314.7871 402.2989
S	436	436	530.87
I	RTime	2.485856
I	BPI	147791.2
I	BPM	394.8906
I	TIC	212403.4
Z	1	529.8588
50.775 398.1312
51.28464 272.791
52.78754 296.9685
52.80829 308.1704
54.41139 292.5417
55.60978 301.4564
56.1377 281.0702
56.26971 339.2453
56.49735 287.4261
57.69503 295.3772
58.13003 339.9435
60.34627 308.6788
60.5265 367.7695
60.85613 310.1667
62.07274 350.3465
62.0777 304.0217
62.28377 302.5447
64.48131 321.141
66.92272 402.1167
68.73856 305.0208
71.82742 348.0852
72.73905 323.4911
76.77458 395.1033
77.12466 381.8566
81.29235 315.9245
88.53135 360.1304
89.96508 359.8676
94.13229 444.5512
94.32825 429.2444
112.8802 374.8876
121.2478 329.6595
122.1108 346.4263
122.665 361.2418
123.3052 329.8665
125.8464 405.6947
129.6977 339.6471
145.1308 444.2749
152.9781 579.6676
152.9825 385.4527
161.7839 363.9172
163.6669 447.9142
177.6574 343.5603
179.4602 349.2035
180.9312 373.3676
180.9732 675.8899
191.5217 402.4524
192.8598 368.2242
206.9162 490.2042
217.287 377.8215
217.3311 374.9106
229.635 440.558
248.9605 4729.325
249.2304 375.4376
258.9156 812.2426
278.177 464.9802
300.9039 30326.78
306.5725 485.326
308.9335 414.7627
319.4178 474.1488
326.8651 732.7315
326.903 689.6132
358.0473 422.4072
367.311 399.9878
378.3597 382.0302
378.9178 573.5493
394.8906 147791.2
408.5428 384.7868
444.0653 414.3427
455.3899 404.9892
506.4049 430.041
S	437	437	288.9
I	RTime	2.491027
I	BPI	52837.21
I	BPM	288.9003
I	TIC	115740
53.08807 232.1114
54.26691 245.3974
54.55083 205.3904
55.22835 202.3516
55.51909 205.8808
56.70892 221.0214
57.91475 196.662
58.26762 250.1495
59.29345 246.481
60.0258 225.1906
60.58008 205.0392
61.6614 197.6258
62.13982 225.3408
64.01716 241.8127
69.35534 270.7631
74.502 267.9954
76.2809 231.8666
80.1106 258.1088
84.51296 318.3934
85.00668 295.4165
85.24023 284.3231
85.6834 264.3876
100.9271 514.2729
102.5578 259.1666
109.585 237.0371
112.9857 4706.051
114.9793 279.3422
126.2128 288.8959
129.6289 274.2535
133.0758 275.0106
134.8441 275.3029
136.9372 288.3954
162.6607 275.5594
165.2452 288.9581
167.6967 281.1263
168.2094 305.1416
173.6085 265.6064
180.9896 400.5997
183.6611 261.9944
190.4717 251.7745
193.2217 261.4267
194.9135 38355.22
209.9179 311.0642
210.3833 284.1687
219.6605 317.5432
233.0324 274.3038
244.9103 2791.878
262.7399 292.3843
265.438 278.3062
267.89 368.6598
284.2024 300.6265
288.9003 52837.21
290.7142 277.2324
S	438	438	514.89
I	RTime	2.496217
I	BPI	49876.68
I	BPM	378.9185
I	TIC	119225
Z	1	513.8827
51.78571 304.9531
54.19529 297.3662
55.04908 322.7719
55.86586 282.0093
56.77123 311.239
60.36965 338.4659
61.79633 307.6369
70.74332 321.5841
71.24737 365.1801
72.99561 322.9581
74.47415 346.1663
80.37952 407.9267
82.31447 344.1482
83.94276 339.5858
86.8726 413.5217
86.89925 328.5377
87.28831 385.4977
94.97697 343.5313
95.21253 352.3189
102.6212 327.3862
107.6786 413.0395
110.123 373.2716
110.2892 339.7753
112.9857 560.6439
120.1224 368.0011
120.1905 353.1439
129.1847 388.347
133.2825 348.4599
133.3562 359.5514
134.417 352.4475
141.7196 386.1092
151.519 331.3512
154.3565 379.9792
160.9022 350.2021
180.2715 366.7173
180.9825 413.6063
190.9447 1945.585
219.4291 332.6037
232.8001 395.4387
241.1693 353.4
242.9434 2120.876
247.4124 424.1217
248.7905 424.0688
264.3482 383.3173
281.3053 372.2131
284.9317 37966
298.3719 397.3499
300.8344 393.7727
310.9313 2105.376
343.7921 466.3611
373.8719 414.6331
378.9185 49876.68
413.0392 367.0631
420.9074 495.2882
450.4095 435.3458
481.9799 436.4431
S	439	439	666.84
I	RTime	2.501404
I	BPI	50118.66
I	BPM	394.8908
I	TIC	97595.46
Z	1	665.8327
51.08104 331.7731
51.52159 298.4011
51.82789 427.4255
51.84228 368.3525
53.24721 328.6097
53.4573 318.6837
53.62137 311.3606
61.24929 383.4456
66.96186 359.9059
67.37424 440.4217
67.63208 443.1112
68.99572 566.2897
72.25431 399.5896
79.52921 390.404
80.77425 442.5986
82.65129 440.5083
91.59084 948.9362
96.62772 374.0075
101.5325 394.316
106.622 396.8308
112.6167 410.4498
112.9859 10614.67
116.6229 456.5381
122.6503 397.1111
149.5851 456.4021
176.2029 396.5671
189.8021 482.2646
227.6227 486.7836
228.5697 457.6588
232.9644 443.745
242.2048 565.3041
244.5604 491.7567
248.2369 479.6554
248.9604 2353.668
250.9387 445.0577
254.7372 545.6865
262.5105 487.8683
265.3641 422.0186
272.4294 508.6629
300.9039 5077.467
303.7621 465.0384
313.1263 417.4831
317.9519 417.7109
326.8664 764.1007
346.0137 452.7036
360.6063 641.5645
378.9184 957.9415
390.5145 512.8602
394.8908 50118.66
416.5717 473.5555
486.325 512.7411
488.3903 542.989
512.9738 449.0739
530.8658 3449.53
590.2964 482.2086
653.4879 544.9342
S	441	441	226.98
I	RTime	2.513571
I	BPI	9578811
I	BPM	112.9857
I	TIC	1.107608e+007
Z	1	225.9715
51.45624 421.0678
52.21204 349.619
53.85165 412.9613
54.10072 436.8825
57.03428 11733
57.28964 346.1617
59.04995 3351.9
59.7876 452.6792
60.08321 352.507
60.19545 386.7647
61.84561 448.9313
68.98041 1177.049
68.99562 971422.7
69.01044 710.4728
69.01129 589.1804
70.21769 374.5573
70.72039 474.6496
81.25658 461.3546
102.7434 622.4143
112.4037 957.9712
112.8196 1075.574
112.8902 4125.504
112.9172 884.0798
112.9436 986.9642
112.9504 1042.016
112.9538 12578.62
112.9572 885.3926
112.9857 9578811
113.0118 1624.9
113.0165 6483.61
113.0187 6889.372
113.0392 889.4618
113.0531 705.4355
113.0552 786.3659
113.0804 3068.767
113.5721 796.1805
226.8012 15996.01
226.9783 3640.999
229.125 443.9701
241.2339 516.2955
S	442	442	248.96
I	RTime	2.518728
I	BPI	1892150
I	BPM	154.9737
I	TIC	4435647
Z	1	247.9532
52.26956 299.9312
52.76126 340.6014
56.05246 285.2253
56.25219 384.2357
56.99555 324.9543
57.00954 359.7505
57.03429 452.8863
57.9216 354.0056
58.99118 21626.88
59.05001 348.8861
59.95827 312.6049
60.98627 411.0017
60.98687 7919.267
65.18524 304.5967
65.52798 336.0008
66.02674 323.5109
67.20435 318.3149
68.99564 79660.99
70.46822 334.5497
73.96439 440.9053
84.16656 338.6681
84.80489 320.3722
84.99078 560.5137
85.83847 437.1651
101.0387 4143.293
102.9815 1775.944
110.984 7750.951
112.8912 457.2797
112.9541 1646.625
112.9857 1345405
113.0165 507.5094
113.0181 691.5186
120.7849 384.2996
126.0163 449.512
127.3145 432.1776
129.0381 423.7755
134.5675 424.7542
139.4816 413.1563
146.9086 521.9286
148.9064 1931.873
152.9781 449993
154.923 1742.91
154.9346 509.4969
154.9737 1892150
155.026 852.1373
161.9783 3782.631
170.9889 404.5931
172.9841 2346.265
173.629 420.0134
180.9731 4363.746
195.025 73883.42
196.0284 2459.541
196.9679 140367.3
197.9713 890.9372
198.9722 705.0727
204.8971 1709.087
204.9634 461.3416
239.0149 6649.442
248.8025 2903.84
248.8496 484.8306
248.9603 215991.3
248.9731 15309.12
249.1494 2210.445
249.9491 440.3457
253.1155 426.2538
266.139 480.287
S	443	443	520.91
I	RTime	2.52392
I	BPI	790231.6
I	BPM	248.9604
I	TIC	1285695
Z	1	519.9027
51.96498 354.8766
53.28628 375.4624
53.95303 336.9235
54.72952 414.0662
58.99122 367.5092
62.44661 380.4302
62.54014 388.1166
63.64808 372.8541
67.05922 361.5739
68.99435 777.1871
68.99545 3233.472
69.4336 420.1398
69.91547 384.9198
70.8518 398.1197
79.56085 360.9501
83.56476 366.038
84.38474 412.8231
85.45473 408.7513
86.77226 482.5899
87.7939 347.0533
88.17672 403.8248
90.1531 429.795
90.26519 388.6937
93.47462 429.7186
94.60438 436.8325
94.60793 394.5275
104.9288 426.3693
110.9832 945.7076
111.1644 421.6789
112.9858 50985.74
113.9081 410.9623
117.6234 489.1533
121.531 415.1805
152.9781 141851.4
154.9738 95108.23
154.9824 446.0664
156.7288 536.7795
161.5181 476.022
161.9783 607.5254
164.1481 400.6746
170.9887 447.5973
171.0153 388.8589
180.973 1003.034
195.0251 16151.83
196.0284 529.7521
196.5674 459.2754
196.9679 33585.96
198.9724 550.7162
199.5878 511.8557
204.9648 562.7256
204.97 698.559
225.9613 516.4871
239.0146 821.6356
248.8493 1855.563
248.8872 898.2555
248.9604 790231.6
250.85 449.654
260.0028 425.2076
290.9487 8448.974
316.874 690.4703
332.9368 2626.027
367.4744 465.0865
384.9354 73339.77
426.9234 7499.939
428.8736 499.3297
520.6077 554.0532
520.9102 2528.492
524.8079 493.2364
S	444	444	394.89
I	RTime	2.529093
I	BPI	43909.48
I	BPM	300.9041
I	TIC	104618.2
51.77962 223.2021
52.04379 239.6175
52.29901 282.0148
53.80662 226.5021
56.76974 261.823
58.76618 294.8276
60.43431 241.4866
61.58282 263.1179
65.12366 231.1816
65.91177 272.9876
65.95542 275.1884
66.0058 232.2799
78.80569 272.1095
80.4231 279.8057
85.87068 370.9234
87.96329 378.0476
91.59069 648.3815
97.93823 279.8748
101.9458 365.9607
102.4724 287.5005
108.7835 328.8074
109.8942 331.9729
112.0011 281.6496
112.9859 4121.138
121.4647 291.8147
121.6971 345.582
150.0213 320.0912
156.6211 349.4402
167.3259 330.1429
172.5752 358.7427
178.4304 311.0889
180.9732 482.8055
190.9285 2107.328
193.1561 351.7936
206.9173 4671.416
226.6978 351.5364
248.9604 405.1024
258.9159 1965.926
276.3946 354.9583
282.1456 308.2314
282.9138 454.8895
300.9041 43909.48
315.1259 333.7267
326.8655 431.3761
326.9036 1216.842
359.4567 396.148
385.0092 336.1046
394.8907 31394.49
S	445	445	300.07
I	RTime	2.534287
I	BPI	202377.1
I	BPM	112.9858
I	TIC	268020.4
50.82957 321.7318
50.94894 219.8138
51.61029 210.9316
51.88886 231.09
54.5365 208.1956
54.70913 225.6288
55.10193 207.1651
55.96989 252.1237
56.3853 224.2412
56.41823 233.2095
56.97249 253.3842
57.35623 226.8448
58.5818 230.7415
61.28067 290.3276
61.35436 249.8515
61.70969 248.5078
68.99571 8070.255
69.86939 266.8735
70.9376 238.0858
70.97546 237.0788
80.21736 263.8463
80.62357 285.5834
81.95751 265.8286
82.59569 252.9464
87.80774 272.4148
89.34806 281.5635
93.40054 289.9313
93.91646 255.4469
100.8561 328.9207
112.4988 288.028
112.9858 202377.1
119.4239 262.1414
122.4414 282.1136
123.6247 256.6177
126.7961 283.0859
128.5466 272.8221
131.1051 297.0739
132.4804 279.6101
134.0306 280.7161
150.4433 297.515
151.7045 273.1955
160.5499 301.2284
166.6733 277.6047
176.876 324.9019
178.8807 537.9207
201.9185 4403.638
205.8302 15712.7
213.7056 313.9445
225.4026 316.5615
226.9787 5998.226
249.0169 299.6391
255.8274 491.6458
279.7567 300.7443
282.1266 337.9152
299.817 14685.08
314.5058 320.4168
S	447	447	656.89
I	RTime	2.546469
I	BPI	209400.8
I	BPM	248.9604
I	TIC	363812.6
Z	1	655.8827
50.38942 381.3821
52.79945 335.3846
52.87886 416.1248
53.291 337.0481
53.63766 393.6717
55.31374 361.7654
55.73606 342.4271
56.01073 371.6432
59.16428 421.2253
61.26227 460.0861
65.06262 385.6471
68.63876 424.7024
68.99538 745.2435
70.91709 419.6555
71.11579 389.5962
73.56547 482.9965
79.81695 410.1346
80.07003 409.5161
86.39499 429.6676
89.81139 393.8572
91.15176 396.2082
93.99718 390.517
97.02065 358.6621
100.9509 451.2939
106.6547 507.6112
106.6908 467.4326
112.2563 493.5061
112.9859 10071.61
124.1705 406.893
129.2537 427.7388
129.3258 535.3755
139.9589 420.4448
148.3241 474.0712
152.9782 22232.94
154.9738 10023.38
159.2369 534.0114
160.4209 422.3154
167.0296 404.682
190.6265 556.4379
195.025 968.9776
196.968 3465.106
197.9724 427.8466
238.227 465.0155
248.9604 209400.8
290.9488 602.2072
316.8748 744.4974
326.3379 459.4223
360.5024 463.3484
384.9355 51923.89
387.642 443.9388
424.0527 447.4311
425.1787 580.7627
426.9234 6531.851
435.9464 440.2124
439.2149 461.795
440.3357 542.9348
448.9142 489.1013
475.3085 444.4828
520.9103 18170.16
531.6167 488.0726
533.5302 517.554
547.7349 489.4452
588.256 553.2599
640.202 531.5562
640.5098 471.8899
S	448	448	328.1
I	RTime	2.55165
I	BPI	880738.9
I	BPM	112.9858
I	TIC	1001960
Z	1	327.092
52.84725 239.7901
53.92751 270.6222
55.30629 241.0649
56.2715 286.2668
56.3869 285.143
67.62684 295.7322
68.00591 264.2425
68.99567 40575.53
78.93475 296.5723
80.02946 316.3935
80.47374 306.7079
85.369 310.0569
86.03941 296.4421
101.185 285.5823
110.717 305.1488
112.9544 359.3911
112.9736 4143.956
112.9858 880738.9
113.018 698.4547
126.9051 2159.525
135.4197 323.9663
146.8375 344.1123
154.3085 376.9211
160.6944 361.1529
214.0446 419.9751
215.9557 408.7078
226.9786 32233.04
233.8808 1042.181
256.032 309.9408
280.8537 398.7568
327.8677 696.4722
350.6023 405.1512
S	449	449	210.88
I	RTime	2.556807
I	BPI	152699.9
I	BPM	210.8841
I	TIC	363694
56.13097 205.9782
56.56144 203.3334
57.56016 201.9436
60.6243 212.3285
62.48685 220.2164
62.68885 193.7645
63.62293 255.9333
64.16287 238.2542
65.49357 216.6435
68.52038 227.1376
68.9957 4117.39
74.21532 272.5851
74.80384 218.2658
75.8312 254.5655
77.85179 206.066
78.95641 239.4139
80.83263 217.3163
87.17021 233.2863
96.96046 281.2401
98.0574 225.2147
98.90718 1118.016
100.3686 253.493
102.8977 264.5055
112.9732 271.5716
112.9858 64125.19
116.8975 98033.54
135.1962 231.127
137.85 281.4118
142.6015 232.9261
142.8967 357.7455
151.0957 292.9206
158.1295 278.2355
165.0193 572.3525
165.0666 240.1355
166.4923 236.7124
166.8942 27463.88
166.9925 441.8374
167.1441 327.7979
175.4088 264.209
175.7943 324.323
177.0272 225.1571
182.675 257.9048
198.018 249.1194
198.5114 288.8602
210.8521 426.3458
210.8841 152699.9
211.0978 1049.851
220.9158 276.8918
S	450	450	233.89
I	RTime	2.561965
I	BPI	68010.17
I	BPM	233.8903
I	TIC	157840
Z	1	232.8827
50.43055 205.8303
50.60733 192.305
50.70076 199.3278
51.91163 176.7517
51.93134 188.2628
52.83213 197.0782
56.13051 193.8202
56.29784 201.1651
63.36645 216.2238
64.03369 295.4254
64.2129 264.8422
68.7226 287.4592
68.9221 247.5199
68.99569 476.1018
73.77163 249.1898
75.03565 227.5514
75.23782 214.3
84.70242 252.7367
87.50861 247.7535
90.72318 233.7255
93.33143 220.5146
99.72238 245.1072
107.9187 256.022
112.9858 5767.944
117.2209 262.0881
118.0514 312.0113
123.7591 259.6607
123.902 548.0338
125.5547 277.8613
126.6573 220.9078
130.6465 248.4855
139.8861 294.1189
139.9038 63175.51
139.9199 291.4944
145.4261 315.0851
188.0824 238.7311
188.1012 449.2023
189.8377 2189.111
189.9006 3777.733
197.0514 226.9901
215.083 256.7749
232.4557 285.1961
233.1547 302.8274
233.8903 68010.17
234.1581 2552.687
244.7136 262.4944
250.3371 254.0189
S	451	451	285.03
I	RTime	2.567136
I	BPI	126326.6
I	BPM	112.9858
I	TIC	154516
Z	1	284.0245
53.6909 245.2779
53.82914 271.4358
57.71789 226.8623
59.8651 248.9621
60.00921 258.3624
60.01822 243.2789
61.35753 205.1814
62.07493 212.7666
62.52214 228.067
64.61674 253.6123
64.72752 216.4238
65.91633 208.854
67.20973 213.792
67.3419 263.7866
68.9957 6077.351
69.60093 284.7899
70.67282 231.021
71.44867 223.1936
71.4835 246.8056
71.86452 229.1523
72.40237 230.1011
73.78165 233.8597
74.5306 254.2819
78.97752 245.0449
82.43304 267.7967
85.04408 282.165
87.27255 255.673
87.44845 254.4961
87.64014 255.9561
89.66814 251.1568
90.37962 239.1213
95.30692 278.3096
103.196 298.9647
103.1978 237.809
106.5473 253.6719
107.3537 264.5603
112.9858 126326.6
113.2565 260.5564
118.4674 254.6863
119.1802 332.7292
124.3558 318.6064
156.025 301.676
165.7975 261.514
178.9955 278.5339
181.5481 270.139
185.352 288.1927
194.3729 251.6932
197.4586 287.9825
201.7572 273.0154
202.3702 235.9149
219.0074 1391.187
226.9785 2850.961
228.9255 311.3494
229.2805 320.6219
234.799 265.9904
238.6066 311.2305
262.4581 318.7168
285.2074 606.7714
285.2438 356.0131
286.7051 290.2104
305.4781 319.2432
S	453	453	384.94
I	RTime	2.579343
I	BPI	906765.1
I	BPM	248.9604
I	TIC	1651553
Z	1	383.9285
52.46599 344.2969
52.86538 293.9651
53.84453 303.7402
57.00897 282.5993
58.14653 304.942
58.55415 309.481
58.91719 314.6141
58.99122 623.502
59.06799 286.5392
59.65684 360.5104
60.98696 457.5057
65.04211 308.5456
66.13221 356.9979
66.77317 314.4532
67.05205 349.1115
68.59426 318.3387
68.81806 398.812
68.99394 902.4899
68.99565 6084.742
83.70155 322.2453
87.54638 357.0239
88.34344 328.6602
91.5923 492.6949
91.72514 347.5537
92.8475 340.1698
95.07012 320.8021
102.9814 368.3686
104.4513 367.7362
109.3366 362.3656
110.9831 1003.538
112.9858 117864.3
116.4317 377.5532
125.6531 413.2266
130.8054 382.3928
134.7317 399.708
135.0014 391.5904
140.6893 416.1169
145.3469 420.181
152.9591 876.9076
152.9781 267009.8
152.9989 892.2131
154.9738 165086.6
157.2987 400.3225
161.9785 557.3206
170.9886 1703.731
172.9842 369.3412
180.9731 3064.344
184.2191 407.9395
194.9664 1978.475
195.0251 30366.49
196.0286 542.0111
196.9622 3335.94
196.9679 53097.84
197.9717 688.2538
204.965 482.5435
204.9705 1603.858
206.5733 529.572
227.9642 415.4549
238.9565 502.2248
239.0149 2233.656
248.8495 2424.112
248.8555 675.4564
248.8875 479.6814
248.921 3985.573
248.9604 906765.1
249.0038 2879.74
253.9865 450.4633
279.2776 380.5378
290.9486 17673.01
344.4691 494.4965
380.9211 386.663
384.9352 5308.388
S	454	454	212.88
I	RTime	2.584499
I	BPI	118124.5
I	BPM	212.8818
I	TIC	297463.6
55.11504 216.0586
56.5943 232.848
57.09178 206.1629
58.63968 223.5962
63.13395 196.6729
64.93029 188.3076
65.87826 182.9901
66.97639 251.032
68.71985 282.0002
68.74637 223.2927
68.99567 4357.042
72.00123 222.8409
72.22233 209.8816
72.94251 213.325
75.59023 199.4123
79.82083 214.5374
85.84066 267.5288
99.71852 246.5202
103.8839 228.4931
112.9858 62625.9
114.4422 260.6745
118.8954 32628.87
118.9242 441.3914
126.1857 272.1596
130.0448 220.9568
130.1979 237.4465
131.2643 260.2961
131.3485 258.4138
136.2339 234.1239
137.5042 245.9502
143.9098 268.5262
154.4985 257.5053
167.046 274.1003
168.8919 15312.5
168.9894 48698.18
169.1235 454.78
182.9916 367.6573
190.1086 277.6379
212.8348 312.7527
212.8818 118124.4
212.9113 1821.744
212.9792 1448.042
213.0768 521.297
213.1133 596.6567
213.1496 934.6469
S	455	455	271.02
I	RTime	2.589656
I	BPI	218037.9
I	BPM	112.9858
I	TIC	256020.3
Z	1	270.0089
54.32943 221.1001
56.52383 210.9243
60.20363 258.2248
61.18622 244.5461
61.44642 223.5371
61.72576 230.2179
63.8833 232.8746
65.14846 250.7623
65.82768 222.2357
66.86633 244.636
68.99565 8819.943
71.58566 265.7488
72.60505 241.0774
77.22526 237.3284
79.48264 299.6338
82.05259 232.7749
85.16337 218.9891
91.59255 1049.952
99.46215 276.2917
112.9728 700.4194
112.9858 218037.9
112.9977 1372.039
124.6141 250.3001
126.1962 294.3929
127.4285 284.9092
134.8655 1569.206
135.0553 291.9863
137.6976 271.8771
171.5434 270.312
175.7964 273.0242
181.0082 1059.071
183.7598 277.4639
222.9612 290.7629
225.1494 309.8515
226.9786 7124.241
226.9839 548.2974
229.1598 314.6884
239.875 271.3578
241.4975 248.8139
260.437 250.0041
267.5732 301.3558
271.1914 1160.634
271.2279 2461.3
293.8834 257.3438
S	456	456	650.87
I	RTime	2.594845
I	BPI	40432.17
I	BPM	378.9184
I	TIC	84316.14
Z	1	649.8627
50.08028 325.8335
50.7378 434.2487
55.3577 339.9937
55.42384 319.4879
55.94102 381.6807
58.78213 344.9135
60.07083 421.9251
64.98618 442.2447
65.6318 357.9873
67.64716 360.5223
73.3924 456.9156
78.40142 338.7959
79.90958 376.7863
82.57561 403.403
83.47828 357.9262
84.75105 383.4399
91.59256 1309.72
91.87366 389.7006
92.68349 412.4527
97.70813 401.9276
112.9858 4595.839
120.4372 501.6378
127.3167 399.6551
127.6017 462.6031
132.868 475.8838
134.8651 575.3574
139.6729 434.5433
140.3665 418.577
149.2594 431.0373
165.4409 443.0648
190.9439 421.0962
192.7247 378.4615
193.3938 459.738
197.4087 423.4874
199.0523 401.3283
263.5124 470.4364
280.8173 440.7121
282.1445 443.1116
284.9318 8904.222
311.4527 463.8709
331.6027 504.7995
363.3844 425.3506
378.3754 445.3584
378.9184 40432.17
420.907 772.6536
463.2839 450.622
514.8931 5955.433
547.743 629.2312
553.7175 444.1929
616.5462 512.0651
S	457	457	593.48
I	RTime	2.600035
I	BPI	38969.51
I	BPM	593.4792
I	TIC	61871.23
Z	1	592.4724
51.98026 336.463
54.02211 307.0114
56.12494 326.3782
57.37983 293.6462
58.04897 310.5307
58.33532 357.157
59.45711 390.4001
62.17207 342.0659
64.35294 368.8833
68.00257 373.0732
73.74892 323.644
75.01929 334.0462
75.88908 484.9443
75.9025 341.3231
79.83505 362.0927
84.17831 365.9366
84.41696 427.2813
88.65314 441.5661
89.01949 352.3133
90.58721 360.4768
91.59242 479.3378
93.71645 405.9781
99.35425 354.0586
103.0554 375.5795
110.5524 404.8173
112.9858 686.08
113.1931 452.228
114.6953 425.8591
134.4265 451.846
135.0627 472.381
140.1494 458.4102
156.6209 446.4462
168.1245 401.4485
185.1171 397.9986
229.6533 479.7752
233.5647 392.8868
265.9537 423.6607
295.9831 467.1228
312.3636 424.1856
319.2899 444.7817
398.9409 447.4126
409.373 458.9338
442.7281 474.7934
453.4695 425.841
461.5239 437.5172
506.2817 512.979
523.1523 485.2919
555.089 425.3348
593.3975 516.1806
593.4792 38969.51
S	459	459	314.08
I	RTime	2.619975
I	BPI	3599479
I	BPM	112.9857
I	TIC	4127864
Z	1	313.0764
50.21156 298.6269
51.44465 296.659
52.89909 323.2914
53.01931 317.6707
54.07135 376.9306
55.26688 308.24
56.9231 321.541
57.03431 2108.372
58.48925 304.3827
59.04996 2157.992
59.35543 384.1496
59.78002 335.6458
62.53275 396.5712
64.7402 348.3928
65.50874 374.243
68.25397 343.5988
68.99562 205907
69.00152 865.1006
71.02522 334.0544
71.34921 430.6069
77.85269 368.3056
78.15034 373.1912
80.33404 496.6118
81.22398 480.8657
81.71238 391.7644
83.7037 429.9068
85.78143 418.1391
87.76614 396.9491
96.89759 423.3702
97.86032 618.116
108.2883 493.9152
112.8583 550.8827
112.8897 723.6855
112.9528 2160.251
112.955 1854.923
112.9618 794.1929
112.9857 3599479
112.9981 21166.55
113.0033 3301.744
113.0106 812.0106
113.0176 4526.816
113.0812 1427.276
162.9892 470.8499
176.6828 431.396
184.403 407.8606
184.4229 456.7508
187.3491 421.6567
187.5968 399.4116
191.7245 405.5281
219.4805 414.9379
226.9784 123957.9
243.2494 434.1315
313.736 927.1257
327.9869 445.5818
S	460	460	530.87
I	RTime	2.625165
I	BPI	153817.2
I	BPM	394.8906
I	TIC	220326.8
Z	1	529.8587
51.24467 268.688
51.43811 283.3716
52.1651 261.8594
52.64286 293.9521
53.00057 268.6073
54.4617 280.8437
55.15405 305.4353
55.9407 343.8318
57.27574 315.3857
57.56181 313.1729
57.71701 372.1874
60.98457 386.1212
61.68761 304.1443
62.46756 417.0356
64.87376 343.755
66.54114 317.7784
68.11469 344.2619
68.67611 323.0978
69.79868 363.0278
70.37843 330.8958
70.74079 324.5307
72.25858 340.7798
72.26353 316.786
72.32972 330.5662
73.25218 306.3685
76.13898 379.1772
76.83053 396.7509
85.54814 346.8984
87.79893 356.9075
94.63572 363.9277
97.54503 418.2816
99.34608 378.4573
112.9858 750.2933
113.6775 334.7049
119.4114 450.694
130.2565 389.4592
130.4209 355.3149
149.5614 354.5214
152.9778 697.4977
154.9738 382.2407
158.4962 373.4016
180.9729 721.6919
196.8666 376.0943
206.917 928.8279
236.9469 376.1389
237.6371 383.4002
248.3536 424.8785
248.9603 3101.396
255.4084 458.0381
258.9156 2126.992
267.7487 395.936
279.8923 487.7697
300.904 30043.97
304.0634 420.6018
310.3603 402.6689
315.0767 412.9927
326.8656 1418.126
367.356 388.9152
394.8906 153817.2
420.5208 420.3721
535.0491 411.7845
S	461	461	792.86
I	RTime	2.630376
I	BPI	101779
I	BPM	248.9603
I	TIC	195354.2
Z	1	791.8527
56.07033 445.9266
58.34478 504.8069
67.48716 499.6395
68.25067 448.9275
68.4039 477.3811
69.88995 470.047
75.60285 450.6401
78.80676 524.6855
79.31685 527.0656
85.90351 476.8565
88.30333 487.4063
90.7777 438.4942
97.62539 505.5238
100.2971 469.6779
101.4496 439.8275
105.5828 451.075
112.9857 3779.491
116.1029 517.831
126.2347 501.117
129.262 487.7228
136.148 500.5267
143.9511 505.9233
152.9781 9272.3
154.9737 3095.98
182.948 555.3922
195.0251 533.2393
196.6056 500.142
196.9679 1987.473
200.8904 506.5461
203.0965 465.9707
218.5368 611.7871
242.0698 523.4866
245.8626 593.0106
248.9603 101779
290.9487 810.7993
294.5893 626.2186
323.7696 539.0958
328.6192 541.4778
334.7225 568.2955
366.9405 793.2217
384.9354 31837.4
404.9148 511.3819
411.2353 568.4883
423.9325 551.733
426.9247 1413.803
431.9865 572.0208
449.1289 569.1722
520.91 16248.81
656.8848 680.4417
759.8206 645.8238
814.7409 584.7087
S	462	462	288.9
I	RTime	2.635547
I	BPI	50695.43
I	BPM	288.9003
I	TIC	107853.3
Z	1	287.8927
50.35281 194.7727
54.26357 217.9154
57.49534 252.4305
58.72902 225.5505
59.90992 325.8028
60.81719 222.0523
62.67705 262.4481
68.99577 270.34
72.23934 254.3505
73.68875 263.2414
77.67872 245.2687
83.44171 257.2037
85.88734 337.4094
88.9415 269.3931
89.8184 245.6676
91.59061 689.45
91.89743 280.382
91.94807 263.1589
95.67159 262.7471
100.9272 435.3073
103.1561 257.1603
112.9857 4509.459
115.8292 256.1858
125.5113 303.923
126.7062 333.648
129.8988 300.1627
145.6829 250.3394
151.1542 289.9599
194.9135 36617.75
200.4577 275.3589
211.0682 315.8636
240.5515 306.8615
243.1963 320.6661
244.9102 2277.16
248.8233 288.4858
267.7589 277.6624
288.8526 323.5439
288.9003 50695.43
S	463	463	521.91
I	RTime	2.640736
I	BPI	38254.75
I	BPM	248.9604
I	TIC	133626.1
50.56355 303.0127
51.01981 341.6782
63.62651 324.7462
63.7578 345.8309
65.04696 309.884
65.06465 365.8008
65.15935 311.7599
65.27215 358.9316
67.52409 303.943
80.43161 340.743
82.51247 326.149
83.38739 323.3836
85.82789 319.5432
90.79801 341.2115
96.29229 329.6434
102.5154 449.4295
112.9858 4793.025
113.989 848.461
125.6963 413.4753
130.0104 394.0579
150.8697 394.555
152.2073 416.0215
152.2859 403.7528
152.9782 9389.568
153.644 373.8856
153.9817 2789.082
154.9738 6583.856
155.9771 2002.296
180.2789 380.3263
185.2054 404.7592
195.0251 551.0898
196.0289 511.6476
196.968 2683.353
201.8481 342.2157
226.2104 429.8243
231.3009 363.8901
234.4637 436.5132
248.9604 38254.75
249.5966 373.3836
249.9638 37066.98
293.461 387.8477
298.2541 394.1991
352.4772 422.2376
385.9386 5036.382
387.2669 420.7937
419.4558 379.1438
437.0803 379.1439
480.6597 408.1744
487.9882 432.9438
498.8957 420.938
503.5636 458.2136
505.4525 409.3411
514.7169 395.8708
521.4216 4912.818
527.3029 411.0714
529.6218 442.2575
S	465	465	226.98
I	RTime	2.652847
I	BPI	9351272
I	BPM	112.9857
I	TIC	1.088519e+007
Z	1	225.9716
51.85919 413.7165
51.94273 354.0765
52.16163 401.6493
52.65796 367.9863
53.3074 387.3047
54.0057 341.1598
55.62935 346.2982
56.65155 377.0546
57.03428 13808.86
58.03769 813.9885
58.47625 324.5351
58.9712 405.8996
59.04996 5034.257
61.02214 422.2468
62.74826 352.0349
62.75273 454.155
62.93565 374.6148
63.6705 348.9063
64.91117 398.8006
66.11701 425.8568
66.17285 360.5536
66.4409 388.2457
68.98046 1935.626
68.98927 3059.331
68.99561 974251.4
69.0104 708.2661
69.01115 421.0042
70.02248 405.3737
70.95494 344.4665
71.47561 386.4144
71.61755 404.958
73.93118 496.983
76.73817 454.0998
89.79503 476.6668
89.92108 504.7556
92.11042 489.441
101.8863 572.9036
103.0405 734.7022
112.4047 1899.439
112.8195 2345.981
112.8217 865.7756
112.8582 1911.587
112.8904 3068.221
112.9539 12560.14
112.9613 4774.599
112.9857 9351272
113.0112 3086.079
113.0163 5957.393
113.0186 4770.198
113.0199 2740.888
113.0822 2327.909
113.1122 1163.836
113.151 2050.929
113.5711 1939.16
126.9052 1673.718
204.4074 537.3734
217.3111 546.493
226.8012 15853.08
226.9785 3825.412
233.683 448.2764
S	466	466	248.96
I	RTime	2.65801
I	BPI	1972918
I	BPM	154.9738
I	TIC	4560659
Z	1	247.9533
53.8731 303.0717
56.60925 292.7785
57.03431 367.5265
58.9912 17121.55
58.9919 607.4622
60.98685 8793.232
66.18418 355.3059
67.60161 287.5757
67.69213 359.7539
68.586 362.9253
68.74431 325.7323
68.99564 79001.46
73.2524 329.7482
80.23144 323.2326
88.05191 350.7752
91.59247 933.4583
96.13509 329.4549
99.55453 394.7396
101.0386 3324.975
102.9815 855.129
108.9881 459.0115
109.6216 338.6693
110.984 9518.558
112.9527 533.2689
112.9543 1482.51
112.9857 1357202
112.9988 6296.213
113.0181 941.5416
113.0811 423.6056
116.4615 482.8539
134.8649 671.2947
146.9086 608.3121
148.9066 2459.035
152.9781 438082.4
152.9982 1410.762
154.8631 415.3971
154.9234 1864.808
154.9738 1972918
154.9947 7190.168
155.0022 1688.28
155.0259 1727.421
155.1273 476.9619
161.9783 4235.321
170.9892 490.9877
172.9842 3930.293
180.9732 5045.691
195.025 80800.78
196.0284 1755.23
196.9679 139611.2
196.9974 421.1442
197.9714 2181.274
204.8972 859.7049
239.015 6239.134
241.5719 410.7238
248.802 3302.598
248.8493 1746.493
248.9603 226951.3
248.9731 14199.58
S	467	467	520.91
I	RTime	2.663198
I	BPI	852807.4
I	BPM	248.9603
I	TIC	1422565
Z	1	519.9027
50.6845 358.8871
50.86838 351.3839
51.10411 309.865
51.4765 342.3893
52.67137 346.0871
56.93191 428.5649
59.00636 392.2456
60.56287 385.5176
61.20702 387.8969
62.05983 460.6041
63.1242 360.8707
63.12514 322.0718
63.33648 389.0859
63.82635 439.3775
63.86888 396.0624
63.87881 462.6981
65.44255 330.6671
65.84988 379.4521
66.63593 432.247
67.84164 408.3557
68.31636 481.8094
68.994 513.3298
68.99554 4048.137
70.83485 390.0339
73.2847 386.9134
73.52604 389.2856
78.90233 378.1625
79.90771 393.854
80.34737 399.3044
80.97409 432.0492
81.45493 370.6082
83.60721 434.1945
85.8954 519.2594
88.74778 387.4336
91.66808 347.699
93.7528 370.5672
98.08781 381.9517
102.4795 427.3299
103.8725 578.351
110.9836 559.4764
112.9858 61150.63
118.3822 475.1719
121.035 473.4434
123.8284 539.0352
128.8184 441.6328
152.9781 164400
154.9737 107029.5
170.9887 1040.724
180.973 624.1432
194.5484 437.9565
194.9663 552.0643
195.025 17843.05
195.445 498.6271
196.0286 753.9083
196.9679 37254.25
200.7893 378.8789
200.8432 366.7653
204.9652 611.2687
204.9697 557.2096
209.8062 560.4352
238.1461 495.0584
239.0151 798.5507
245.6131 403.6385
248.8499 3203.988
248.8559 438.3597
248.8868 804.9141
248.9603 852807.4
249.0664 519.4053
290.9487 11320.97
294.6734 470.9966
316.8746 578.9619
326.5326 534.7651
332.9366 3898.846
355.0707 439.2978
380.2765 443.9252
381.1933 536.3403
384.9354 85318.88
426.9238 7035.313
494.0834 538.2486
506.5418 603.4418
520.9094 3369.853
548.6075 441.3992
S	468	468	394.89
I	RTime	2.668371
I	BPI	38080.02
I	BPM	300.904
I	TIC	97531.43
Z	1	393.8834
50.17169 262.2137
50.18983 236.8781
52.41555 258.1094
53.53389 266.8385
54.66857 260.4747
54.7126 241.4808
54.73161 243.7525
55.26861 266.6387
55.41464 234.9356
55.6909 272.2325
57.51201 275.8982
58.67577 337.8506
64.28581 311.5839
66.13751 275.9877
68.28996 274.9028
68.77235 340.8859
68.83421 305.4971
71.15691 286.0718
75.8058 279.7715
76.34113 286.3263
82.04707 304.2695
87.3845 292.4474
91.59067 1088.859
109.0766 286.1886
110.5958 313.5012
112.9858 4344.344
122.7698 341.6176
129.8862 320.3353
133.8175 330.8213
148.5878 351.9658
152.1469 341.9406
152.9781 329.6633
173.271 340.3801
180.9729 650.1312
190.9286 672.957
191.9454 302.5197
195.853 314.2838
206.9174 2808.34
212.0109 383.0121
248.9605 404.2548
249.3741 342.9048
258.5286 320.4218
258.8781 424.2978
258.9159 1464.256
268.5365 367.9278
282.9135 756.9644
285.6202 343.7074
300.904 38080.02
326.0388 332.8292
326.8657 453.8163
326.9031 750.5359
330.98 473.4169
358.9214 339.5742
365.9922 329.0814
394.8907 29242.16
S	469	469	514.89
I	RTime	2.673558
I	BPI	58544.28
I	BPM	378.9185
I	TIC	130090.1
Z	1	513.8827
50.04303 309.0925
53.20318 272.3073
54.42261 267.9337
54.53413 282.9086
55.42512 295.6342
56.09739 356.2466
57.35716 275.3262
58.90149 315.0524
58.98741 303.3969
61.83369 327.4547
61.95631 337.1605
65.2515 309.1058
71.36736 309.4734
74.80405 342.7281
76.56104 310.4167
82.82426 308.4116
84.05602 416.0228
89.75429 365.4626
100.5954 428.0715
112.9857 639.8041
119.3287 337.321
123.1427 353.2142
125.4086 347.0494
127.5775 339.6414
128.4099 340.3129
137.8122 357.7487
181.1268 374.2766
190.9448 2794.335
211.4222 361.5391
213.0133 389.0287
242.9436 3078.421
248.9606 1470.307
249.2656 381.8018
274.0577 433.6586
284.9317 45629.41
310.8576 400.5448
310.9311 2228.09
340.6371 398.0595
365.8144 452.1789
378.9185 58544.28
406.2513 371.211
412.0567 440.1588
414.7746 409.6197
420.9065 556.1062
488.7966 457.119
499.2761 428.6117
S	471	471	656.89
I	RTime	2.685438
I	BPI	386929.2
I	BPM	248.9604
I	TIC	631270.6
Z	1	655.8827
51.93809 340.4183
55.88237 390.4087
56.68089 370.3753
58.23919 360.9604
58.88795 406.0362
59.55441 396.127
59.80754 383.6248
60.49005 443.1535
63.37939 395.619
65.01424 406.9847
66.86996 404.9844
68.99561 748.1498
70.47863 368.7725
76.26463 377.9046
79.90997 423.6186
80.99037 380.1956
82.90794 427.4779
96.17162 429.7947
104.4568 499.4459
106.1702 446.5388
106.3424 428.0014
107.6898 578.6481
108.1521 472.5092
112.9857 16935.93
114.7171 395.0195
118.9751 421.6523
136.2079 473.1563
136.8694 452.292
146.5095 461.3568
152.9781 38106.77
154.9737 16851.69
155.8833 457.1844
163.6631 507.6566
168.2564 479.6664
185.3197 584.8748
187.6202 456.2306
187.9631 417.3178
189.5258 451.6425
195.0251 3682.821
196.9679 7592.928
204.9598 641.7492
204.9641 1224.559
204.9699 480.7563
212.1568 432.4644
235.6089 482.3805
248.8491 551.5178
248.8867 570.3484
248.9604 386929.2
249.1828 435.1169
251.6649 552.9176
257.8611 529.9999
269.4628 494.1424
290.9486 1973.967
316.8747 916.2304
332.9374 870.6378
346.6089 538.2205
384.9354 82668.19
388.4867 460.1761
426.9235 10848.85
449.2907 540.1456
490.9514 527.1803
510.0271 516.7953
520.91 30358.36
S	472	472	328.1
I	RTime	2.690613
I	BPI	879677.8
I	BPM	112.9857
I	TIC	997688.3
Z	1	327.0919
50.62505 271.5887
50.8036 335.4411
51.08633 261.7741
51.77507 305.8808
52.09778 320.935
52.90341 265.0829
54.10007 271.6492
54.8548 250.1551
55.72537 287.0453
57.0344 263.1293
59.05005 468.2523
59.66063 317.8586
61.52026 267.1659
62.14049 299.6949
63.13194 289.2505
63.63095 261.7386
63.69777 291.2037
63.95075 291.7961
64.73615 259.8962
65.21661 295.4131
65.34463 296.2354
68.99566 40904.4
74.73695 293.4954
78.95456 310.6692
85.89989 283.7316
89.15527 293.8304
90.04226 282.8179
94.91849 299.6735
95.17176 311.0763
96.76028 321.9377
97.52232 324.8012
98.8761 259.2957
105.018 292.4257
105.1706 314.9846
112.9529 595.031
112.9547 442.7654
112.9734 3312.518
112.9857 879677.8
113.0079 316.2297
113.0176 804.7317
123.4234 324.6326
126.9051 421.3105
154.7001 353.2766
168.9893 525.8
186.5508 323.391
205.0484 382.5431
205.1616 376.8581
214.0448 460.7882
226.9785 31676.45
258.2743 315.3564
262.0553 316.236
S	473	473	210.88
I	RTime	2.69577
I	BPI	161219.9
I	BPM	210.884
I	TIC	376438
50.81202 219.7183
51.28402 188.1601
56.0507 202.3784
57.96683 191.2052
57.96995 200.6155
58.17031 194.9068
58.44557 228.6179
68.99564 5172.292
69.02625 226.8857
70.42869 220.3239
71.50943 228.8711
71.72531 224.2249
83.83779 227.9535
84.73794 219.8619
85.00359 266.3539
87.04964 263.95
89.70605 222.4724
89.75028 267.4691
91.59232 320.903
92.53781 324.3509
96.96033 238.325
102.0547 259.9627
104.273 234.8321
105.8133 228.9464
110.0996 255.5777
112.9857 61023.8
116.8835 349.5323
116.8975 107468
116.9103 352.4016
118.7569 232.1093
129.9791 220.9619
165.0192 513.6226
165.0669 527.3846
166.8941 26708.52
166.9925 1978.58
167.1074 269.4194
177.3856 286.7922
179.1964 265.9272
181.7823 261.0769
194.0122 265.8863
197.7447 287.2643
210.884 161219.9
211.0978 421.5866
211.1342 278.8088
218.547 285.6219
223.9981 251.7533
232.8643 255.3375
S	474	474	233.89
I	RTime	2.700941
I	BPI	83375.73
I	BPM	233.8902
I	TIC	184104.3
57.5759 247.8275
57.97543 282.6415
58.9077 204.0426
59.00022 248.6664
59.01747 211.9462
59.85476 184.8147
60.70712 230.8082
67.11951 233.2563
68.99567 585.7385
71.47788 226.1062
77.27392 220.8372
79.92686 236.7966
82.19872 239.2991
84.93592 232.7079
88.89514 231.6744
93.70187 278.9298
98.21855 245.4449
112.9857 7095.996
121.7328 246.9255
123.9021 284.4752
125.6097 246.5347
127.5923 281.3256
139.9037 74606.48
140.0566 292.9202
144.7911 261.702
145.6115 243.9918
149.8328 306.7254
164.0462 266.9283
189.8376 2728.105
189.9005 4970.198
217.158 244.3172
233.1547 993.8745
233.8902 83375.73
234.158 1772.88
S	475	475	285.03
I	RTime	2.706114
I	BPI	120142.7
I	BPM	112.9858
I	TIC	143931.6
Z	1	284.0244
50.67347 218.8353
51.8672 270.636
53.55968 199.3039
55.62845 218.3092
55.82554 232.7053
55.90401 233.0102
56.7178 229.2897
57.86333 218.372
59.80851 241.6906
60.2894 272.692
64.42293 239.9029
68.9957 4997.737
71.85572 213.7683
73.30736 236.6026
75.56554 258.2738
75.91541 316.2432
80.13618 248.5427
82.78486 277.4948
84.17577 228.6828
84.25881 219.7872
85.36803 245.1666
85.87277 328.0973
99.41175 257.9491
100.3734 229.2915
112.9858 120142.7
117.5309 246.9199
118.2681 250.4516
119.9133 265.9826
120.1796 250.5434
125.0934 298.9517
126.2288 284.032
130.2207 319.699
131.3061 255.5728
139.2634 307.3933
152.0125 370.6603
162.0239 274.9737
171.0675 281.4196
175.6578 252.4464
184.8356 268.4225
190.8688 258.1633
194.0724 255.3904
199.233 254.6755
204.4095 357.0941
205.1124 297.8843
219.0074 570.4528
219.3606 273.3277
226.9786 2092.019
233.5824 369.3024
239.1288 279.3764
253.908 301.8516
265.1235 306.377
275.3784 271.5612
285.0357 381.1707
285.2072 1422.491
S	477	477	384.94
I	RTime	2.717816
I	BPI	2455303
I	BPM	248.9603
I	TIC	4641280
Z	1	383.9284
50.59003 367.4623
50.92667 438.4488
51.91453 329.2619
54.486 379.6895
55.49342 405.747
55.9495 330.1559
56.7483 368.824
57.19644 416.9648
58.25783 369.987
58.99118 5680.584
59.22401 432.2251
59.52549 390.8583
60.4492 343.1301
60.98561 367.5331
60.98687 2581.489
62.05309 387.8095
68.99393 975.9426
68.99561 20002.22
70.06172 447.3501
77.38115 416.4128
81.81367 399.8411
91.25517 436.4622
93.79111 392.5348
102.9815 2627.545
108.9883 1960.13
110.7966 429.8442
110.9836 4348.613
112.9857 342395.1
112.9971 1823.055
127.4762 447.0895
136.9096 473.8585
137.5512 436.363
152.9582 2607.355
152.9781 760233.5
152.9961 3358.855
153.0139 471.6819
154.9737 521317.5
154.9919 2620.526
161.9784 2275.881
162.6867 532.283
170.9886 2755.863
172.9843 1805.851
180.8998 1121.359
180.973 7142.169
194.9662 6830.753
195.025 90498.07
196.0285 3265.14
196.9625 7093.262
196.9679 159423.7
197.004 490.7672
197.9713 2615.629
198.9723 629.5316
204.8973 754.5951
204.9617 515.8391
204.9702 4581.103
239.015 6395.785
240.0184 963.3896
243.8424 520.988
248.852 526.5371
248.8574 1611.648
248.8873 1000.167
248.9603 2455303
249.066 1538.514
249.2726 700.4357
280.8272 528.3586
281.1263 488.9796
284.2295 534.7177
290.9485 47647.61
316.875 673.5229
384.9352 13242.97
S	478	478	212.88
I	RTime	2.722973
I	BPI	219707
I	BPM	212.8818
I	TIC	540550.5
50.49012 226.5168
50.86555 200.1595
51.14823 187.0766
53.36564 219.2281
54.64037 211.558
60.98783 224.4779
68.32248 233.0988
68.755 229.0367
68.99566 5334.435
70.37688 238.2384
71.3082 223.2298
73.10293 210.3164
77.99232 261.1076
82.39326 243.2585
83.67269 228.7222
84.56522 228.0311
89.99773 244.4401
91.59245 417.0577
94.11799 226.4519
94.26009 249.4603
99.10692 252.2905
100.6 239.9019
112.9857 82008.98
114.9362 262.3015
114.9899 336.0848
115.9645 246.9211
116.8976 399.6803
118.8955 76894.34
118.9241 563.6673
121.0343 258.5497
125.9118 243.6618
139.7529 239.9424
166.6915 334.1073
168.892 27961.06
168.9894 108505.1
169.1233 370.8712
176.7728 249.5664
177.0083 255.4238
185.9929 299.4092
212.8818 219707
212.9109 2353.966
212.979 3116.771
213.1133 485.7188
213.1497 346.6997
214.4789 304.0263
219.7606 309.8688
S	479	479	271.02
I	RTime	2.728127
I	BPI	218967
I	BPM	112.9858
I	TIC	264839.5
Z	1	270.0088
50.24264 197.2688
51.27271 210.8744
52.45214 234.9097
52.47763 208.9021
54.52437 208.1471
55.98508 253.8389
56.59797 225.1718
57.15228 219.6236
61.07546 239.203
61.61882 223.3336
66.0669 273.9606
68.87415 243.4819
68.99567 11518.3
87.32536 240.5425
89.12097 221.9519
110.883 300.4156
112.9747 872.0085
112.9858 218967
112.9978 1173.829
119.1778 273.2626
119.2762 286.1556
129.9738 253.1267
134.8652 7729.362
135.24 305.3295
140.151 243.686
152.0744 262.1065
158.1011 272.9113
181.0083 597.002
188.1882 257.9943
194.5215 274.6922
200.9899 262.7198
224.9985 295.3129
225.1134 501.8617
226.9785 6416.791
240.4476 270.3248
243.3928 301.1551
250.7965 340.7268
257.5576 280.0113
270.7518 370.8076
270.778 416.2737
271.1916 1142.715
271.2278 2252.078
S	480	480	452.92
I	RTime	2.7333
I	BPI	74901.15
I	BPM	248.9603
I	TIC	160359.7
55.96045 314.7457
56.63589 301.1235
59.2623 283.8047
60.93051 312.2512
64.9351 310.6744
65.5601 278.6937
65.92583 285.3439
68.42614 275.7384
68.79465 271.7843
68.99564 434.0552
69.58752 292.763
69.72874 296.3814
70.268 298.3171
73.07683 313.0267
74.33744 288.889
80.71569 352.9311
84.99088 357.9865
91.59054 1090.349
95.98539 350.2422
104.7121 332.646
107.6821 337.8231
110.5054 321.5337
111.744 298.8477
111.9111 353.6802
112.6222 362.2622
112.9857 10986.79
119.7458 361.4487
122.1918 287.6575
122.394 380.0099
136.7002 324.481
143.7735 324.055
146.2907 361.3221
148.7358 305.1108
149.6429 354.5001
150.8125 322.2227
152.9781 16516.27
154.9738 14573.96
180.8996 732.3788
180.9729 5264.591
188.0733 386.9933
195.0249 2123.193
196.9681 4470.077
207.3113 361.7569
222.8879 427.1693
224.8146 333.6629
230.1241 368.2822
246.0721 342.9659
248.8871 2359.876
248.9603 74901.15
316.8742 6261.648
316.9475 836.574
380.1544 437.3719
384.9351 1888.753
393.6945 366.1638
475.4073 368.2396
S	481	481	650.87
I	RTime	2.73849
I	BPI	66395.02
I	BPM	378.9185
I	TIC	127412.5
Z	1	649.8627
50.92179 310.3537
55.06852 447.8228
56.84778 459.136
57.24443 346.9894
58.37693 379.0289
63.25968 341.4528
64.58142 389.2363
65.82059 359.0041
66.8223 351.665
69.0476 345.6903
70.7398 357.8555
72.5373 410.049
85.93242 422.1415
87.77869 395.6366
88.7047 427.651
96.55314 418.6219
107.2488 427.814
[truncated: 2,310,983 more chars]
