# Supplementary material for: LipidMatch: an automated workflow for rule-based lipid identification using untargeted high-resolution tandem mass spectrometry data
Source: BMC Bioinformatics. 2017 Jul 10;18:331. doi: 10.1186/s12859-017-1744-3 (PMC5504796; doi:10.1186/s12859-017-1744-3)
Supplement: Supplementary file 1 — LipidMatch Software. The 2017_6_14_LipidMatch_Distribution.zip file contains lipid libraries in .csv format, a batch file for lipidomics with MZmine processing, the LipidMatch R script, and additional helpful R scripts for lipidomics data processing. The .zip file also contains files to guide the user in using LipidMatch, which include: video tutorials, a manual, a trouble shooting document, and example input and output data. For the most up to date version of LipidMatch please visit: http://secim.ufl.edu/secim-tools/. (ZIP 376634 kb) [file 12859_2017_1744_MOESM1_ESM.zip › 2017_6_14_LipidMatch_Distribution/ExampleData/dd_pos.ms2]

H	CreationDate Fri Mar 11 15:29:43 2016
H	Extractor	ProteoWizard
H	Extractor version	Xcalibur
H	Source file	pos_DD_1.raw
S	11	11	391.28
I	RTime	0.107053
I	BPI	1157915
I	BPM	149.0234
I	TIC	2055375
Z	1	390.277
50.77745 398.6922
57.07023 85429.27
58.05584 380.9955
59.04948 452.0294
59.85579 327.515
64.11401 375.6108
65.03749 442.7232
65.03841 1425.879
71.06937 662.2343
71.08562 263955.1
71.10145 1432.424
72.5206 372.1949
75.85163 339.3474
80.77366 372.1902
86.00931 361.0835
88.24383 368.463
89.1446 404.7796
91.58195 987.3602
93.66666 403.1285
96.08626 346.6093
99.16268 422.3122
107.7927 394.5723
113.1326 32818.32
121.0594 405.4063
137.795 399.0722
147.4006 451.672
148.9738 2814.609
148.9772 1499.215
149.0234 1157915
149.0717 4124.675
152.1865 424.2865
166.9756 570.2517
167.034 370491.5
167.0679 442.2624
167.091 714.7993
184.3169 479.5562
189.8057 372.181
189.9216 432.8588
190.05 7563.256
191.0704 17460.07
192.7155 411.3078
193.5697 426.063
208.4412 390.5839
209.0809 20218.26
210.0842 502.226
251.0466 802.3497
267.0126 545.1475
279.1591 21064.27
287.8356 469.8099
347.435 406.4492
366.4288 414.4354
366.9722 449.2202
380.4718 490.8146
385.1779 372.077
391.2086 532.5167
391.2841 1451.269
411.0827 426.0701
S	12	12	436.34
I	RTime	0.1122111
I	BPI	149911.5
I	BPM	149.0235
I	TIC	320891.3
Z	1	435.3349
56.24667 287.7837
57.07026 12806.03
60.20241 274.7271
60.37342 337.5702
62.43211 305.8815
65.89232 299.4434
67.009 282.8129
71.08566 43670.32
73.15017 310.1751
75.07643 284.8293
80.69926 324.8326
81.42249 309.353
82.06401 311.3528
82.52795 320.2193
88.11216 4782.558
89.05985 698.5684
89.11552 358.0575
89.60945 285.9512
90.2608 299.6413
99.32544 385.3609
102.1279 657.634
103.0818 374.7622
103.7072 301.646
113.1326 11471.21
128.9833 320.6477
133.1677 334.5485
135.0793 314.9307
141.5965 362.5546
143.6665 332.5455
148.2373 344.0845
148.9751 569.4619
149.0235 149911.5
149.0427 425.0797
154.0899 333.2187
158.9495 414.0362
167.034 54520.02
182.4105 375.7476
191.0704 2315.513
209.081 3073.401
229.9005 397.4012
252.1755 343.2198
253.7413 351.596
261.1484 447.98
279.1593 13290.65
307.0564 365.7211
386.0619 373.7719
391.2846 7081.818
S	13	13	413.27
I	RTime	0.117368
I	BPI	208316.5
I	BPM	413.2665
I	TIC	260998.8
Z	1	412.259
51.79768 281.5142
54.48692 248.3859
58.85457 285.7871
60.77771 358.4031
65.97247 282.533
66.15121 292.8198
66.78452 301.9976
68.89278 293.4926
69.73767 289.1223
70.83019 298.9199
71.33653 331.5062
75.26299 370.6845
82.31321 298.3436
86.89329 328.365
87.28305 297.0874
88.11217 1402.97
97.38202 335.1572
100.2389 324.1034
102.1277 611.6303
106.0863 339.9231
106.8156 362.1367
108.4506 369.8154
115.0754 499.883
116.0707 597.0371
129.7639 343.5835
134.6799 336.9657
137.0822 368.2797
155.809 329.4019
161.6046 327.9952
171.0054 2747.339
187.9534 360.8292
188.3123 382.7014
189.016 4098.245
193.1132 299.3517
194.9589 342.2386
201.4028 345.802
204.0855 326.7624
208.3105 398.0404
250.4969 374.65
257.6103 348.8878
265.0908 340.4714
265.3329 323.5706
269.3675 325.1139
301.1411 24899.09
306.512 330.3663
312.9541 327.1276
321.4417 354.67
344.8929 363.1784
352.3338 365.3908
412.5333 397.0647
413.2664 208316.5
S	14	14	478.39
I	RTime	0.1225242
I	BPI	601560.6
I	BPM	88.11214
I	TIC	693079.4
Z	1	477.3819
50.30462 293.0272
50.31298 287.6726
50.70393 273.6381
53.84529 299.8648
56.25463 323.4676
57.07018 336.8971
59.5428 387.0504
59.80405 296.0511
60.63786 331.1984
61.01564 320.148
61.52092 315.1407
62.1312 310.462
63.25014 299.7102
69.10592 341.7371
69.98661 434.5474
71.08566 872.1768
78.90718 440.9667
82.80943 314.8075
84.9546 348.1765
85.10126 655.2202
88.07579 28132.8
88.09083 1843.21
88.09535 436.2504
88.10069 917.1697
88.11214 601560.6
88.12034 2616.259
88.12428 855.4852
88.1283 536.4307
88.13295 474.0772
88.13425 2640.841
97.65635 333.6338
101.984 385.2051
102.1278 3450.256
118.5732 381.5286
120.8606 412.6174
129.0411 408.3799
131.8368 381.6703
135.9629 368.4721
136.8904 402.1934
148.9738 357.5765
149.0236 658.9368
152.2061 402.5028
162.3557 403.2808
169.224 365.6278
171.0611 367.114
187.5147 382.25
188.1202 353.3703
210.0798 417.0479
214.9584 402.107
215.6395 412.6609
221.4014 404.776
228.0849 395.6541
231.5244 402.3184
241.495 377.0949
251.716 424.9744
269.675 392.0756
278.2282 404.2807
301.4081 365.9482
311.1353 560.9662
312.4044 400.9521
326.6908 405.9707
353.2738 417.6171
369.5616 411.5319
480.0877 457.1595
S	15	15	354.29
I	RTime	0.1276784
I	BPI	536900.9
I	BPM	103.0754
I	TIC	776256.5
Z	1	353.2778
50.77353 275.0763
55.05457 352.3593
56.26667 262.6512
57.07019 1878.22
59.04944 20313.48
61.39078 272.189
64.91641 281.967
65.10938 316.4254
65.11035 289.6634
65.3607 272.3816
65.46196 256.6817
68.97473 331.7833
69.19715 316.4306
72.31684 294.2021
77.11033 306.0042
79.38665 317.4546
83.08552 1271.578
87.04412 18161.54
88.07575 396.1539
88.11214 4037.856
89.05972 4149.95
94.43587 358.0878
96.52098 294.9043
100.3927 316.5983
101.0962 13214.4
102.1278 813.1199
103.0469 1654.508
103.0488 589.8054
103.0754 536900.9
103.1032 2271.789
103.1045 439.9251
103.4874 328.1872
107.0703 2323.872
107.4745 385.5063
108.729 353.6795
112.2331 338.4465
115.8729 298.634
119.0704 25714.88
121.086 18707.84
121.1461 288.6429
130.1609 380.7837
133.6681 297.1911
136.6295 305.9643
139.6999 407.2789
141.035 302.4428
145.1224 1418.645
145.1391 331.3308
147.2991 318.5178
154.5666 346.4574
163.1329 20344.47
170.3785 310.3731
171.1318 327.1506
174.706 328.7953
175.1329 49808.9
177.2937 346.9568
180.7885 338.0349
190.2338 335.2451
192.1594 455.8235
193.8164 339.2374
198.6507 314.6527
278.1235 348.0789
287.6808 352.7942
309.2781 379.5716
337.2588 517.0584
354.2851 15985.9
354.3362 1827.845
S	17	17	303.23
I	RTime	0.1422812
I	BPI	1475854
I	BPM	102.1278
I	TIC	1882820
Z	1	302.2181
50.34034 317.8467
55.75736 292.4031
55.89705 298.0323
58.84539 312.4333
60.08107 13894.56
61.19942 391.5253
66.41913 330.0578
67.42322 313.6214
75.93282 324.196
77.81844 352.9261
77.95298 321.3705
86.09649 459.4872
88.09019 1525.669
88.11211 295109.5
88.12062 1184.437
88.13348 448.5784
88.13464 585.1431
91.63989 384.5936
94.14299 414.1862
101.9858 556.9889
102.0184 427.2995
102.0458 575.6884
102.1004 6568.468
102.1092 614.4462
102.1131 1727.201
102.1278 1475854
102.1385 4569.731
102.1542 2896.825
102.1561 2896.139
102.1983 378.8788
102.2691 399.5921
102.2707 546.3187
118.1688 371.8016
123.7026 371.0855
136.4654 316.4539
138.9711 369.7171
164.7536 370.0908
166.0378 340.0905
166.9006 326.8445
167.9886 323.007
170.7822 348.6269
180.1239 354.478
215.91 391.4655
243.2554 356.1665
250.5636 387.0323
252.7929 354.3015
257.6108 353.363
266.6525 346.2996
303.1591 440.9948
303.1936 552.8403
S	18	18	289.21
I	RTime	0.1474332
I	BPI	1661106
I	BPM	88.11209
I	TIC	1835011
Z	1	288.2024
52.61656 283.9777
53.70766 268.2189
57.81317 263.15
58.97192 305.4115
59.93181 268.8604
62.37335 267.3516
63.0827 305.278
64.97758 305.2867
66.22423 290.3037
67.22334 275.7964
70.68397 325.2448
71.40057 325.5695
76.06401 333.5816
86.04546 307.2948
87.99834 636.3823
88.04617 563.1777
88.07571 572.5157
88.09056 6636.148
88.09412 460.6931
88.0955 1955.193
88.09972 1800.016
88.10381 13735.52
88.11208 1661106
88.11948 7158.441
88.12109 9409.205
88.12817 626.0631
88.12946 1208.763
88.13438 6619.144
88.17751 426.2874
88.22675 519.6255
89.05967 406.4506
89.07895 561.0597
90.97667 2113.702
91.57996 772.5469
101.8556 333.7298
102.1278 19709.69
106.0863 3391.219
107.0897 780.6223
110.33 322.0385
117.2909 424.0968
130.867 317.3383
143.2275 393.3934
151.7952 355.7134
158.9639 355.7251
159.8401 322.8275
160.4631 332.6175
177.7577 330.0558
193.175 364.6315
194.9316 321.7918
195.7611 323.306
195.8597 376.2252
220.9345 1322.249
226.1803 759.2299
235.0424 373.0564
242.0328 360.8953
252.6707 407.4937
253.5132 354.3882
270.5323 392.0414
270.9844 351.5943
277.6652 478.8316
278.7143 387.8246
289.1411 764.9093
289.1548 762.1877
289.1632 744.9566
289.2566 3257.677
309.308 340.475
S	19	19	492.4
I	RTime	0.1526043
I	BPI	302332.7
I	BPM	102.1278
I	TIC	352595.4
Z	1	491.3973
52.18427 308.2126
52.22369 298.0575
60.08109 2791.147
60.66137 342.5834
61.70008 324.4437
62.80306 340.9048
74.09648 505.2766
76.04254 400.9726
76.48293 341.474
79.78592 308.6324
83.69534 402.0439
85.10122 1645.55
86.20595 363.1435
86.50587 332.8099
88.07581 760.51
88.11214 9500.942
94.53065 369.0213
94.57062 306.511
99.214 364.2966
100.8191 354.9321
102.1009 529.2084
102.1278 302332.7
102.1553 1287.627
103.6304 391.7147
107.4606 330.1123
107.519 385.4482
118.1155 319.0413
124.2872 369.3897
128.2637 428.1801
135.9618 392.4623
144.2993 373.4503
149.0235 435.4238
153.6304 342.3888
157.5234 379.8615
159.6428 407.4215
161.4965 381.4388
172.2698 409.4196
172.6055 376.6577
187.2688 402.4908
187.396 393.3384
202.2411 431.8994
213.6861 413.2839
214.644 408.9988
230.6472 403.9879
240.3025 405.0339
270.2429 2235.022
304.958 464.3832
327.8643 407.8617
339.3966 396.3241
346.853 419.4147
405.2613 430.5004
429.5218 494.7116
492.4027 7795.69
507.6924 445.2605
S	20	20	317.24
I	RTime	0.1577589
I	BPI	570226.7
I	BPM	102.1278
I	TIC	669324.3
Z	1	316.2338
50.45366 249.7379
51.62555 269.0332
55.7044 278.346
55.92674 275.9774
56.44406 252.9778
60.08108 4940.809
63.03677 273.1801
68.27735 244.1256
68.49116 265.3636
72.62778 282.5003
87.0121 281.1863
88.11214 3912.134
90.09916 298.9619
90.45004 292.2695
91.53452 296.5748
94.24362 291.5586
99.49379 327.8766
100.1137 348.1486
102.091 319.1968
102.0997 1877.444
102.1016 619.0012
102.1278 570226.7
102.1552 2425.019
102.6984 286.4204
106.7115 326.351
108.0724 309.7144
109.3781 307.5393
116.0707 2325.878
116.1435 43914.38
117.074 531.9324
123.3905 264.6328
124.9341 339.7501
133.0405 331.6514
135.0847 433.1599
141.9381 300.4268
160.2224 325.3631
169.2888 305.1394
178.6485 310.9884
178.8912 321.6573
181.4302 319.3185
235.3923 338.9624
243.5598 366.4414
252.3445 367.8377
283.0574 357.038
292.4116 339.8461
297.9746 319.4668
302.0517 311.7975
317.0512 311.7316
317.1578 603.6143
317.1978 337.4218
317.2093 745.996
S	21	21	329.01
I	RTime	0.1629132
I	BPI	74236.48
I	BPM	98.9842
I	TIC	157220.6
Z	1	328.0027
52.98468 248.5572
58.69534 249.9572
60.62415 232.354
61.22827 247.6853
62.05741 247.4407
62.13107 224.2051
64.34754 223.6254
66.31998 275.0989
66.78979 241.6829
66.83898 250.9056
67.13271 292.9464
67.69039 229.5329
69.03293 249.9151
70.64549 231.2615
73.16083 249.8935
75.1142 239.2845
78.50379 251.8373
80.49138 240.4507
86.32244 257.9753
88.11208 1725.44
90.35339 285.2104
92.34179 318.7432
98.98419 74236.48
102.1278 1100.794
108.9016 301.3807
116.9947 2438.045
120.3142 265.3849
133.6014 297.4369
139.4046 272.9789
140.0106 337.3159
159.0418 1303.591
161.8393 279.8103
165.6087 284.3711
174.9922 35395.47
176.9892 12322.73
184.2437 283.6405
215.0903 435.1211
228.8381 368.2641
242.3472 357.8469
250.9999 3863.306
252.6139 295.2296
252.9971 8744.619
256.0143 360.3783
268.2633 595.4662
329.0051 1826.33
329.136 507.3952
329.1596 458.1375
329.1967 349.0223
329.2088 343.1329
329.3157 515.3761
340.3062 332.0061
341.9164 325.099
S	23	23	212.12
I	RTime	0.177491
I	BPI	139511.2
I	BPM	212.1184
I	TIC	285609.1
Z	1	211.111
50.27593 182.1307
50.6414 220.2593
50.96716 202.7885
53.45932 207.0589
53.55153 210.5794
54.20325 209.0708
59.06073 355.738
63.74452 237.5048
65.3577 203.9817
65.54749 228.775
67.07439 224.8976
71.53563 231.2124
73.58779 245.114
76.92377 238.1169
77.03808 249.9622
77.54227 243.3542
87.74362 214.0656
88.11219 16541.3
88.95269 1359.762
89.00832 250.1434
89.0598 16079.17
89.07093 259.3997
89.10925 426.1801
89.11552 4637.869
89.11836 321.9457
89.7382 236.8901
91.50338 240.0368
94.06524 8100.989
98.34756 215.3217
102.1279 1606.48
105.0337 402.1758
106.0371 271.5798
106.9631 314.3686
107.0704 2872.904
109.0763 367.2922
116.9499 255.5453
118.6787 248.775
119.0605 8050.746
125.0711 3956.81
128.7145 236.6636
129.9794 474.358
130.0864 303.1307
131.6396 255.5948
133.0861 10936.87
134.6864 239.0021
140.6425 252.1485
141.1387 361.1591
147.1263 308.2441
147.9897 2182.436
150.0632 1458.997
151.0967 2227.372
152.2617 262.7793
153.066 320.8665
167.1544 1617.701
171.0054 402.4293
171.1493 1573.985
177.1123 2195.813
195.0919 3309.709
195.1229 32967.44
198.0234 251.3533
212.1183 139511.2
212.1393 1150.386
212.1647 1329.408
212.1758 1175.245
212.2007 1318.151
212.2123 1451.809
230.8807 269.026
231.1814 244.6154
S	24	24	230.25
I	RTime	0.1826285
I	BPI	90240.2
I	BPM	230.248
I	TIC	209418.2
Z	1	229.2406
50.30833 164.8747
51.1377 173.0717
51.22864 183.6471
52.37941 211.1973
55.87208 246.9877
56.17653 225.8921
57.0868 231.8992
57.81229 199.496
58.06549 6642.093
58.84879 190.4308
60.06946 219.4501
60.3196 191.6749
62.06032 1591.301
63.82709 250.7222
67.38225 233.6695
71.08569 352.4854
72.08099 246.572
72.21835 282.2295
73.50133 214.6021
76.33763 271.5397
80.1569 228.6856
89.07425 258.8869
90.55029 233.558
91.57991 198.8113
97.48196 261.8245
99.03897 245.1604
99.04433 261.3072
99.77398 241.6505
103.2413 256.8683
111.0806 1056.344
124.0871 1123.195
128.0194 324.2178
128.2588 248.7149
147.0501 263.8622
148.0871 300.018
159.603 264.8059
161.7744 247.2006
165.9628 923.2859
170.1177 541.8048
171.1379 312.2175
172.0084 245.28
177.1275 1153.679
183.5529 250.9415
186.0301 244.8272
188.1182 295.7364
194.0222 218.8287
194.616 288.0273
195.1019 1412.17
195.1382 2748.939
197.5497 254.9688
206.6282 237.2189
207.1229 238.078
212.1648 1042.132
212.2374 1261.451
213.1125 2094.243
213.149 822.5319
213.1851 329.2552
222.3225 301.6348
229.1008 249.4064
230.0905 1680.321
230.1041 1883.938
230.129 4863.633
230.1402 68256.51
230.1653 1310.185
230.1756 436.7723
230.1906 351.8189
230.248 90240.2
233.9073 244.7725
236.7637 323.8885
248.1618 237.9545
S	25	25	464.37
I	RTime	0.1877827
I	BPI	20393.41
I	BPM	74.09654
I	TIC	61251.45
Z	1	463.3663
54.6013 263.8173
55.46284 279.2183
56.03924 264.0402
56.28463 280.115
56.93272 250.854
57.0703 1536.395
57.46884 347.8873
57.50989 323.1082
60.31824 276.8552
62.29617 313.3419
62.3287 264.1866
62.82484 302.3786
62.97167 307.8504
63.58894 282.774
64.98186 272.3719
67.26736 261.9464
68.797 336.001
71.0857 4001.418
74.09654 20393.41
75.24288 284.816
82.4155 308.8961
85.10133 2524.138
88.11221 5652.197
89.05978 612.1232
92.82925 335.7283
100.6294 343.2026
102.1279 5899.805
122.9388 331.9303
127.1483 733.9978
129.3526 319.7407
133.086 448.8807
149.0235 1828.185
153.2289 314.3514
165.0833 345.4943
166.7495 375.3061
183.9576 367.3246
191.1796 413.5633
229.5313 322.828
239.1495 400.8765
240.4847 358.225
252.7776 348.8586
264.4341 399.1263
268.0211 384.2665
278.3879 348.8002
282.7603 366.0172
286.2993 443.1983
305.5242 426.413
321.1753 374.4371
368.2112 362.3174
380.9756 484.0361
404.4244 433.8319
408.2422 494.8478
409.5036 420.6783
456.0803 378.027
483.7966 432.8705
S	26	26	279.16
I	RTime	0.1929371
I	BPI	79823.6
I	BPM	149.0235
I	TIC	135169.5
Z	1	278.1519
51.83862 235.9466
54.13646 237.4437
54.91563 217.9442
55.07634 220.3709
55.6949 241.8737
57.07027 6380.882
60.92545 243.0155
63.17668 248.1543
71.08567 1287.139
78.70145 231.3095
85.78731 319.0027
86.7945 272.3441
87.04435 344.7915
88.11217 1433.307
90.12778 247.5275
91.15591 261.4655
96.66914 248.5816
98.69855 252.5965
100.8108 250.1865
102.1278 1606.757
112.1252 257.2838
123.0526 252.6698
123.1171 283.7538
131.4693 235.222
135.0024 259.2177
139.2973 292.8389
147.0919 2212.211
147.6298 277.3179
149.0235 79823.6
155.2138 265.2808
164.9206 276.5775
164.9303 1372.616
167.0341 5312.701
168.6554 310.6075
184.0093 353.4437
190.0502 374.6528
191.0703 633.9816
203.5436 276.8902
205.0861 3064.771
209.0809 2586.013
223.0969 539.056
228.5266 298.8203
250.4993 267.8727
256.0034 289.3883
266.503 283.3033
279.0935 11883.79
279.1007 510.8838
279.1199 342.709
279.135 1294.008
279.1428 311.5386
279.1569 1265.417
279.1809 419.7594
279.1935 1326.816
279.2065 397.8589
279.2799 1042.869
S	27	27	224.13
I	RTime	0.198075
I	BPI	71926.05
I	BPM	224.1281
I	TIC	174743.8
Z	1	223.1208
54.07035 192.6543
54.30231 193.0918
54.30897 182.998
54.31497 198.3961
54.38889 194.8015
54.60328 196.58
57.77025 222.794
58.06548 2446.774
58.64891 226.4589
59.04947 315.1049
59.06074 471.1489
59.72915 211.5402
60.08106 1612.745
60.54649 215.6637
62.74462 205.4883
64.01649 212.6543
65.95848 202.2731
67.78114 247.5689
72.35436 207.4933
72.55848 274.208
72.93724 291.4689
73.06487 2717.397
74.09652 286.6199
77.35927 251.1574
79.05426 310.8059
80.46299 241.8463
80.76514 227.7
83.10088 228.5038
86.09642 310.5053
86.13978 225.1112
87.04408 231.4483
88.11213 3659.445
89.05975 962.8138
90.81602 237.7537
90.94778 2126.162
91.7343 236.4864
93.06998 1102.242
106.1159 235.0327
107.8356 255.511
108.9583 486.3276
113.9638 1737.318
121.0649 2180.289
124.087 249.3853
124.1966 251.092
126.5847 236.8577
130.3119 257.0323
131.0311 272.8442
131.1067 1058.625
131.9743 1240.399
133.2425 237.4877
137.071 253.3358
139.2164 255.5236
141.9587 9079.285
142.9671 328.9465
146.1175 327.6541
147.1015 281.722
148.977 293.3678
149.0231 329.6515
150.0268 591.5977
151.0966 270.2819
153.9591 1080.533
155.9745 417.744
156.9826 337.4731
159.9454 234.0546
159.9692 18963.15
165.0547 10278.45
165.0772 295.8223
166.0976 1509.266
177.9564 1458.582
177.98 470.6005
178.0582 433.9819
182.9024 1474.084
182.9621 418.6325
182.9853 3268.147
188.9676 288.9113
200.9724 7019.485
200.9774 335.0568
200.9784 219.0028
202.0163 1714.431
207.1591 336.7131
215.5407 270.659
224.0564 587.8883
224.1281 71926.05
224.1395 1547.543
224.1646 1166.124
224.1752 1809.134
224.2013 560.8859
S	29	29	391.28
I	RTime	0.2126651
I	BPI	1177598
I	BPM	149.0234
I	TIC	2068756
Z	1	390.277
50.1998 324.9819
50.39509 396.6049
51.02303 427.211
51.11495 307.8357
52.74907 345.0905
53.0026 886.3878
57.07022 88205.39
57.08172 403.3889
60.22081 330.7836
62.92286 322.7118
63.52257 334.7768
63.73395 303.5114
65.03849 896.4074
68.20742 331.6904
70.9852 379.825
71.06915 439.6112
71.06999 830.2494
71.07327 307.2902
71.08562 262978.8
71.10171 657.1584
72.11082 370.761
72.74592 395.7674
75.4775 356.455
81.09702 389.0067
81.59167 349.6841
81.91594 402.8089
84.01025 395.0895
89.98679 335.0998
90.89937 361.272
93.03307 463.9392
93.69863 388.4879
101.7544 392.1406
109.2179 422.2685
113.1325 35292.42
115.6286 371.285
121.0284 752.0808
136.1582 429.2354
148.7734 396.4896
148.9762 3452.973
149.0234 1177598
149.0724 3710.538
149.2757 418.3397
155.5049 469.5292
166.9777 779.3038
167.0339 359884.2
167.0918 827.1339
190.05 5444.947
191.0703 16381.14
192.0734 727.0936
209.0809 22207.86
212.9636 411.1413
239.9203 390.2256
255.8512 526.0021
279.1591 24028.47
322.3401 439.6906
361.057 466.5689
391.2835 1530.866
391.3013 920.0468
S	30	30	288.25
I	RTime	0.2178195
I	BPI	26356.1
I	BPM	106.0864
I	TIC	93753.27
50.45208 213.9081
51.29861 201.0617
51.66782 215.4425
52.51563 192.2998
52.71107 201.4261
53.133 203.9788
55.42216 224.7514
56.20073 234.4293
56.9791 208.5677
59.7096 251.4433
61.24006 278.2628
64.73642 241.4994
66.35316 221.033
66.94335 221.848
67.87231 258.996
68.83311 227.7943
70.06525 272.5757
71.75471 280.6312
72.27242 315.4751
72.84409 229.799
75.99053 299.608
76.31094 242.2174
80.79028 222.1935
88.07577 12779.2
88.11213 3052.878
89.12717 277.416
93.65338 278.2191
99.83999 238.6179
100.1728 247.6774
102.1278 1114.893
106.0864 26356.1
109.1014 273.4381
110.7555 232.6985
113.0597 345.61
119.0426 263.3359
121.0247 255.2899
125.7506 243.3337
133.6281 246.1983
136.7848 320.3537
143.9964 301.4681
155.0096 351.6171
155.1066 289.0312
177.7571 343.8687
198.6216 289.2629
217.1954 656.1779
227.2006 6567.637
235.2057 1371.983
253.1438 513.8275
253.1801 1016.901
253.2161 492.3049
262.8035 256.5543
270.041 619.8087
270.2429 517.3027
271.118 293.5183
271.1546 441.837
271.2269 1826.341
271.8944 309.9769
273.0597 276.6614
280.3903 269.2884
288.1453 528.7582
288.1573 463.9437
288.1706 450.9199
288.1825 952.8185
288.1957 415.413
288.2534 18438.32
288.2896 1222.502
S	31	31	313.14
I	RTime	0.2229736
I	BPI	50469.8
I	BPM	91.05429
I	TIC	99568.87
Z	1	312.1361
51.75595 250.8441
52.91521 275.0974
53.99451 218.5871
55.99927 271.1197
56.43512 204.5887
57.00228 224.347
58.8909 233.2435
59.0607 366.3281
59.16496 213.776
59.95921 285.0786
61.6166 231.7946
63.26189 270.2865
69.04845 230.6145
74.68448 292.0938
76.30773 250.05
78.23423 242.6428
79.97115 338.5002
80.96529 302.6943
81.85088 249.5348
82.97711 250.5842
87.00539 229.2467
87.26585 239.3796
87.42694 246.4313
88.11215 659.8537
88.20099 235.2907
91.04533 301.223
91.05429 50469.8
92.23556 278.3557
95.08562 340.0017
96.16827 271.1609
97.39523 304.0853
99.04408 257.6515
104.1749 289.8842
106.3308 258.0493
108.5079 291.1383
109.3795 280.0298
113.9155 283.5581
143.8611 270.9917
149.0234 23316.87
158.3717 266.8447
162.5914 314.6982
167.0343 265.2264
184.7943 284.9209
195.0574 318.5186
195.5783 264.1089
205.0859 2189.076
209.0807 544.4271
271.2268 555.6718
295.2266 527.767
313.1538 308.1722
313.163 1524.894
313.1769 2580.267
313.1995 454.3493
313.2349 1446.195
313.2734 439.1126
313.3299 1060.911
313.3662 479.9391
321.5142 335.7713
S	33	33	436.34
I	RTime	0.2375722
I	BPI	135539.6
I	BPM	149.0234
I	TIC	314064.8
Z	1	435.3349
50.84097 256.387
51.5685 302.0051
52.19162 285.9713
52.72686 288.1018
55.56306 284.5368
56.49274 303.7938
57.07022 12025.01
57.27039 314.3783
57.50572 277.4754
58.79898 312.686
64.02954 342.3642
66.27723 296.0193
67.07046 322.0391
67.41222 324.3359
71.08563 41962.37
74.09647 644.4669
74.1022 307.3519
74.66114 307.0906
75.81419 303.7675
75.84547 386.2366
76.1721 269.2441
76.79141 314.8713
78.31718 282.4223
78.5183 303.37
79.72118 289.4771
85.10119 387.5739
85.45734 299.171
86.25807 425.2537
87.81831 319.8536
88.11212 5453.554
95.41365 352.2644
99.55828 307.3847
102.1278 752.0823
113.1325 10709.67
132.5077 331.118
133.0861 460.2147
135.3625 335.4653
144.7211 352.8197
149.0234 135539.6
149.072 380.0064
149.2986 355.8565
155.7315 341.8177
156.2741 357.4701
167.0339 57671.75
170.9565 337.8528
180.8745 334.3984
191.0703 2537.971
209.0809 2146.207
209.9303 335.5548
214.1609 356.6411
215.8863 356.9636
222.8483 328.3936
227.1595 344.8887
227.9523 337.5784
230.4378 413.4594
232.7264 339.181
233.1099 325.5298
235.4257 326.6927
239.3017 410.9419
248.8174 342.3537
261.1482 480.3625
262.0593 355.3485
262.7318 346.5829
269.1026 360.5615
279.1591 13448.67
284.5197 326.3368
293.1729 339.0303
298.8247 356.7031
331.9477 339.7481
336.9876 380.7632
379.4195 376.1087
391.2845 5933.859
395.3044 431.1725
423.5221 380.886
452.8604 347.7888
459.5646 406.0588
S	34	34	413.27
I	RTime	0.242741
I	BPI	210654.8
I	BPM	413.2661
I	TIC	261164.2
Z	1	412.259
52.19827 258.0632
53.87028 289.6617
54.76507 268.4547
54.91638 282.5415
55.21693 255.5604
56.25891 293.7216
56.98918 262.3619
59.21169 289.2222
59.66394 297.2325
60.60772 274.1066
63.59609 292.9846
74.87006 318.262
77.84245 309.8796
80.10926 359.3579
83.12003 295.0402
87.62249 305.7337
89.97568 334.7816
94.37183 341.3413
97.95413 338.595
102.1277 570.0807
102.4884 297.5616
107.9505 315.657
115.0754 480.2319
116.0706 597.5828
120.5558 344.3917
121.7802 348.6341
122.0252 383.7316
123.4051 302.203
133.0985 285.5048
133.8555 343.0979
134.8484 310.0803
138.8806 299.5144
141.3745 305.4599
145.5284 301.9928
149.4207 336.6184
171.0052 4060.384
171.2921 329.0898
182.2994 347.2472
182.5723 330.6487
189.0158 3243.377
193.782 297.4458
200.0459 331.7617
212.1184 449.9976
219.1995 350.5463
228.8573 344.6573
281.3345 394.2975
301.1409 23279.54
307.1282 371.256
316.2713 408.0036
358.4141 363.0959
360.0358 355.1892
368.3164 510.4032
383.9083 372.6715
413.2661 210654.8
S	36	36	478.39
I	RTime	0.2573416
I	BPI	590959.7
I	BPM	88.11213
I	TIC	683408.4
Z	1	477.3819
51.52181 318.5736
52.30201 314.5156
52.76181 290.8377
53.17838 304.1135
55.92639 361.3817
55.92979 312.242
60.27411 356.3011
60.5328 314.5004
65.18443 367.6271
71.08568 2191.002
73.85944 384.6317
75.43598 360.9254
81.0302 359.502
85.10128 825.6315
88.07578 34090.12
88.09024 2922.657
88.09528 488.613
88.11213 590959.7
88.13343 1349.578
88.13482 1004.555
102.1278 3152.658
109.2032 335.0127
120.1157 342.0687
127.9 338.7297
129.2738 396.3523
135.8936 394.6928
136.652 413.443
138.8721 429.7407
143.7876 369.0763
149.0234 546.8754
149.7776 418.377
151.925 377.0821
158.0726 392.9138
162.9738 400.952
166.5139 362.2712
172.6131 366.565
179.5603 418.4741
193.5194 391.405
211.7433 357.6773
222.2672 382.4133
234.108 449.3645
242.2851 414.1722
250.6513 377.1024
274.4217 472.057
292.8377 401.7355
294.3893 417.87
297.7479 392.3089
350.5848 438.5757
457.6499 424.8264
472.2045 444.4726
473.8034 471.7139
477.5959 463.7779
S	37	37	354.29
I	RTime	0.262496
I	BPI	539864.4
I	BPM	103.0754
I	TIC	789321.3
Z	1	353.2777
51.19877 286.8096
51.87556 283.159
53.33318 254.5766
54.26863 252.8472
55.05463 1261.573
56.45163 300.3517
56.73061 259.756
57.07024 2649.806
57.07092 316.8088
59.04947 22581.38
59.86921 287.2888
60.56712 290.7978
61.30344 307.5615
66.41826 333.5155
69.7733 262.1735
74.46946 306.8448
77.8315 393.6007
79.39619 312.1688
82.35406 309.3881
83.08556 2129.052
87.04413 17152.43
87.67133 313.0876
88.11216 4151.424
89.05981 2363.536
101.0962 13636.05
102.1278 1671.705
103.048 2400.327
103.0754 539864.4
103.1019 577.3881
103.1038 1947.502
104.9733 329.6277
107.0704 2349.252
109.5324 343.7623
114.658 331.6703
116.0765 368.3654
117.091 414.2082
119.0704 25106.43
119.1068 607.7806
119.1748 314.8787
119.2798 304.5033
121.086 19884.29
127.0483 338.9377
129.0066 334.4608
133.2891 308.0931
145.1224 2210.067
163.1293 633.3972
163.1329 23353.45
175.133 50477.46
191.125 335.1698
192.1596 651.1241
194.3871 371.4249
202.9498 366.8258
221.272 335.8328
234.0762 356.6783
242.7389 355.1689
248.5035 374.9246
251.099 325.9901
255.5116 371.2213
285.0731 443.7856
296.7716 390.0169
337.2587 738.0756
354.228 418.6071
354.2851 17850.84
354.3362 1380.126
S	38	38	303.23
I	RTime	0.2676503
I	BPI	1584030
I	BPM	102.1278
I	TIC	2013869
Z	1	302.2181
50.60651 266.6746
50.81548 251.885
51.24981 282.9893
52.61013 314.1329
52.68796 248.8897
52.73994 298.2866
54.12691 309.1963
55.31212 273.1459
55.51672 351.3692
59.09135 328.4907
60.08107 16733.91
60.49504 295.4435
60.84892 366.294
64.05663 314.4394
65.24535 311.7952
75.48856 336.1381
78.71315 327.5187
81.50036 324.4485
88.0759 412.1186
88.08949 587.0963
88.09068 770.1525
88.11211 309224.3
88.13419 1640.384
91.58186 931.9874
94.05721 393.5334
94.0659 353.1751
95.39098 384.4964
97.46613 354.1654
100.1257 392.1042
101.9858 562.8456
102.0463 349.1425
102.0993 2740.474
102.1012 4372.641
102.1063 543.3032
102.1278 1584030
102.1484 752.1262
102.1552 7294.395
102.2102 431.8172
102.2708 540.7892
103.2741 362.5245
112.9602 322.2347
114.7816 339.4678
116.1434 485.2362
131.9348 375.8439
140.1436 401.4587
159.8028 332.2429
170.9218 336.5457
174.596 312.5878
176.6248 353.0211
181.9315 354.4149
183.6641 354.3596
207.5108 362.6718
231.2723 395.2477
235.4805 423.4235
238.9451 510.6409
277.4568 342.62
303.1928 559.0331
S	39	39	289.21
I	RTime	0.2728047
I	BPI	1628742
I	BPM	88.11207
I	TIC	1777203
Z	1	288.2024
50.7267 307.3446
50.97489 259.0397
53.0025 299.9128
54.66089 297.6649
56.44476 306.0172
56.6463 289.515
57.07022 443.8853
58.0654 1706.359
58.07849 272.1312
58.91465 263.2802
59.49368 267.662
59.94572 285.0114
60.8642 275.6309
61.33387 311.2679
62.09528 278.8461
66.15464 303.4029
70.6553 277.5319
72.29553 383.9387
74.82966 351.9506
78.28951 292.0393
85.03654 342.9022
87.99828 458.7563
88.04623 654.872
88.07586 819.9952
88.08958 5314.083
88.0911 2085.736
88.09539 1483.252
88.10329 5214.871
88.11208 1628742
88.12011 5601.002
88.12388 1780.786
88.12789 569.2471
88.12951 730.6287
88.13401 7957.873
88.17729 489.6257
88.22666 604.8105
89.05978 471.1714
90.97675 610.6805
93.26162 369.9662
101.4582 326.464
102.1278 20226.16
104.4653 378.8376
106.0863 2386.516
106.9879 328.4922
107.0705 288.5225
107.0897 1517.495
107.7137 403.4948
110.9906 319.8923
124.9729 342.8378
127.3135 356.4888
135.0715 353.7092
140.1435 835.4755
151.9613 317.2745
162.5657 375.659
165.2238 313.0838
177.9482 369.8098
192.2241 431.2442
192.8081 357.349
220.9346 328.1856
222.4148 397.3508
227.4253 380.0283
232.1321 472.3813
264.7694 385.3381
272.2303 574.6794
273.911 355.0217
289.1414 410.4101
289.1539 376.8037
289.166 479.9883
289.1773 381.7445
289.2029 510.9553
289.2275 487.0313
289.2566 3034.261
289.2638 665.6351
293.2085 400.4006
S	41	41	492.4
I	RTime	0.2914241
I	BPI	223398.4
I	BPM	102.1281
I	TIC	299116.5
Z	1	491.3973
53.41045 291.317
53.74608 345.3367
56.13122 371.6161
58.06565 1857.28
60.08126 2480.764
61.01514 300.9372
64.78614 310.4147
70.76192 322.4084
72.09716 296.9163
72.59054 364.462
74.09673 888.1709
75.84451 396.6449
78.21458 372.1323
83.35082 326.9751
88.11242 7710.866
89.06005 781.2132
94.01775 325.0961
102.1005 630.081
102.1281 223398.4
102.1383 840.42
102.1549 556.4916
103.0395 487.13
105.0886 335.2186
110.462 370.3911
111.4619 350.943
122.9119 365.3613
131.0709 647.3061
132.9141 390.1964
133.0863 484.2712
137.0603 1864.233
140.1439 3373.264
192.3875 379.1497
198.2782 382.2522
202.1807 543.2586
210.0629 393.0263
213.0917 12560.9
218.0082 389.8446
233.9785 408.3156
244.0429 349.3432
300.2789 4104.462
300.7804 858.0297
307.2677 437.8029
331.2497 373.3977
333.7245 378.8035
359.0889 421.0423
403.1402 3449.999
405.2036 8437.744
447.1761 430.0197
465.4189 844.464
491.9375 1555.552
492.2379 744.6385
492.4041 1905.088
492.4388 2681.46
492.7339 474.8713
497.2989 403.8965
S	42	42	317.24
I	RTime	0.2965828
I	BPI	231355.1
I	BPM	102.1281
I	TIC	791283.8
Z	1	316.2338
53.42082 268.6407
54.77037 307.5617
55.48274 293.1086
57.07042 324.4216
58.06564 22284.54
60.08127 2088.136
60.69346 268.5116
62.06051 1826.095
62.26051 300.5587
63.06389 347.6815
69.57178 310.8509
70.22089 297.3444
72.08112 293.7875
73.29238 265.543
73.55955 297.9094
74.09676 581.2614
75.36504 292.2866
76.07597 319.298
76.62547 294.1625
77.00021 319.0321
77.7192 287.2247
78.0967 318.8954
80.94817 2080.353
81.07018 715.3723
81.39667 274.4723
81.63319 266.2159
82.94518 1812.628
84.08115 331.124
85.0844 294.4666
85.1118 274.648
86.09672 333.8919
88.11241 6719.624
89.31282 289.5101
92.87722 348.5264
93.25018 374.7303
98.0968 488.2839
101.1796 279.9009
102.0917 40379.27
102.1008 484.9827
102.1281 231355.1
102.1387 1145.202
102.1561 368.5729
103.0887 636.8837
103.0951 14573.43
103.7437 316.3891
104.1072 381.4995
112.2814 373.5498
115.0394 573.4396
116.071 1493.023
116.1438 27662.02
116.5134 324.1963
118.0866 462.6279
123.1172 5737.244
123.75 339.2657
124.1126 1428.116
124.1207 5602.307
128.1075 1576.851
129.1107 445.534
132.1025 484.927
133.05 519.8456
136.3184 324.3518
138.3433 315.6593
138.4198 317.0742
140.1439 11812.38
141.1472 2565.879
142.1505 386.4602
142.1596 378.6602
147.1592 308.6523
157.0308 324.7858
158.1544 518.5549
159.0658 593.8694
160.069 348.5394
164.144 17432.23
171.7693 329.7852
176.0925 3656.085
176.1243 317.3969
177.0956 3398.287
180.1752 576.5984
181.1707 607.9881
185.1655 459.0609
185.1737 1857.707
216.1238 9136.854
217.1271 14680.63
225.1605 1630.943
227.2088 315.5471
238.2367 791.847
239.2402 1609.844
243.2123 412.5513
247.5646 383.6569
253.252 362.4145
256.1635 307.0971
259.1158 487.2477
260.2382 19149.13
260.2451 628.8448
261.1534 454.8377
277.3067 376.1725
279.2802 4924.736
281.2872 374.3594
286.9538 299.6931
287.5103 521.4481
299.1402 1091.458
299.2704 458.4619
300.2693 464.5518
301.5895 370.3856
308.2767 3492.893
311.4284 406.1471
316.7762 5422.773
316.7846 1038.714
317.0573 1341.312
317.1218 771.5974
317.1391 1347.523
317.1581 8406.606
317.2162 221326.1
317.2448 4096.216
317.2585 3907.375
317.2806 1876.121
317.2961 35251.73
S	43	43	329
I	RTime	0.301739
I	BPI	60252.83
I	BPM	98.98449
I	TIC	454432.3
50.85487 286.343
52.01407 236.4397
53.20008 239.2602
53.28117 257.9771
55.19326 231.7494
57.07038 511.3268
57.13459 236.8007
57.47105 277.7237
58.06561 19744.4
59.04959 473.8582
59.06893 554.4797
59.60132 278.2767
59.82587 254.9393
60.47437 240.8228
61.78513 281.6926
63.59549 284.9123
63.933 254.0161
68.72182 259.6172
68.92158 253.0558
69.73865 273.6129
70.22047 246.4702
70.35308 267.4514
73.02872 332.5506
74.09663 656.2443
74.16064 252.8324
78.84257 260.8763
80.94814 473.2393
82.9985 253.0004
83.29512 298.4394
85.06513 418.2409
88.11237 14986.44
89.05998 8284.289
89.11574 3752.363
90.06346 2489.852
91.06426 402.3544
91.15034 280.4027
91.37776 284.5822
91.58045 505.3467
91.91583 335.424
96.92211 1810.097
98.09671 1702.613
98.98449 60252.83
99.04427 326.9361
100.9887 490.5932
101.5985 319.4018
102.0916 1134.212
102.1281 12760.87
103.0757 638.0105
103.1314 3433.735
104.0789 481.8138
104.3085 278.3881
112.1124 1476.356
114.0665 668.2164
116.1437 387.3643
116.9951 1897.012
118.0866 4404.198
123.1172 1786.722
123.5634 326.5554
124.1206 473.5671
126.1281 364.912
130.1595 465.2946
131.1629 633.1767
131.1814 315.3062
133.0863 4697.162
134.0897 2233.712
137.0579 449.1691
140.0112 527.8349
140.1438 38154.92
141.0915 405.3976
141.1471 3135.643
142.1594 600.4605
142.6483 312.4666
143.0709 293.2973
144.1619 327.7821
145.4931 305.4217
147.1019 671.6206
148.1054 727.0019
149.019 496.0617
155.1183 589.9578
159.0421 1591.089
174.9927 26745.67
176.9897 12140.7
176.9963 295.1826
177.1127 1155.971
178.116 1253.166
184.9335 289.7728
192.1316 1228.454
194.1546 1315.427
195.1233 500.3901
210.1423 359.3352
212.1189 619.6442
215.1759 3289.522
216.1603 339.5631
216.1741 333.7401
216.1793 4451.185
216.1963 373.1429
218.0208 332.2001
223.2175 417.4955
225.1126 500.2135
230.7102 1416.126
233.2019 527.3829
236.1581 367.7934
237.2204 639.5044
251.0008 3967.083
251.2125 574.9291
252.9977 6681.959
255.7584 313.1373
262.7857 349.6919
268.3713 368.6685
269.223 12618.66
283.1757 570.5003
283.275 567.0641
284.1613 705.9069
284.179 1311.285
295.1649 358.6833
300.2787 2201.047
301.282 569.4675
308.2762 4673.198
308.7779 1230.141
311.2338 391.9716
311.2701 13393.5
311.2953 265.9421
311.2971 313.7743
311.3064 4449.633
312.1744 509.3083
312.2106 6942.144
324.9686 420.1523
328.2968 495.6042
328.3094 573.6733
328.7715 494.252
328.7899 347.7697
328.8119 7502.369
329.0061 1395.989
329.1208 523.2906
329.1371 2583.712
329.1577 7150.071
329.1746 1148.063
329.1862 1406.798
329.1942 3416.652
329.2073 926.9569
329.2163 2187.719
329.2241 1043.244
329.2353 539.4499
329.2441 4709.811
329.2593 3275.583
329.2807 59023.56
329.2996 14010.66
329.3167 3041.765
334.5355 312.444
354.1851 340.6849
S	45	45	327.01
I	RTime	0.3121561
I	BPI	60131.37
I	BPM	98.9843
I	TIC	852952.4
50.04523 268.8737
50.49623 252.8484
51.51662 252.3186
55.72279 275.5778
56.10624 246.1869
57.07024 766.9979
57.44241 263.4465
57.87331 299.4362
58.06422 647.1941
58.0655 15178.1
58.93894 262.0226
59.0495 589.4077
59.06074 653.0054
59.06882 398.8642
61.14463 303.4412
62.57263 260.4492
63.05246 263.7026
70.06525 299.1486
73.06146 305.9182
74.09654 4799.586
75.09989 1536.762
75.44978 303.4396
76.07578 588.5163
76.38831 376.3262
78.20664 284.6637
80.71628 273.2408
80.7869 295.2577
80.79527 274.384
80.94801 3978.659
82.94498 1865.512
83.08572 325.2896
84.96355 284.8557
86.06026 329.144
87.04419 1318.4
87.08057 376.7876
88.1122 45135.24
89.02341 780.6622
89.05981 43592.84
89.10925 595.3788
89.11554 13892.37
91.58031 508.4527
93.81284 344.3886
95.08569 375.0028
97.06496 535.1715
98.09659 3642.453
98.9843 60131.37
99.04418 468.8999
100.1122 444.2151
101.0599 1512.406
102.1279 21290.76
103.0755 334.2115
103.1312 9253.816
103.1341 324.3198
107.0688 356.1998
107.0704 792.2864
107.0856 452.0725
107.135 278.1534
109.1014 797.7612
111.0806 339.8186
113.0598 756.2489
113.1037 353.5175
114.0663 5584.808
115.0561 737.4503
115.0697 621.6335
115.0754 414.7153
115.0867 1801.318
116.1072 398.6345
116.1436 430.354
116.9948 1380.814
117.0912 763.627
118.0945 582.166
122.9246 540.7352
123.0418 2065.514
123.117 604.4543
125.0963 5357.744
128.0755 441.7088
129.1024 2687.337
131.0679 307.489
131.0703 716.9882
133.0861 42843.52
134.0704 419.0812
134.0894 1655.28
137.0575 1763.632
137.0962 378.2765
138.0914 311.1958
138.1277 417.5722
139.0704 321.5579
139.2502 293.2673
140.1435 48501.18
141.1469 6444.018
142.1592 13756.33
143.1181 6128.202
143.1626 10938.24
144.1021 791.372
148.6572 406.9906
149.0939 410.2831
149.1172 652.2907
151.0966 428.2374
152.107 603.4753
154.1228 478.0665
156.1385 379.8757
157.1702 367.4206
159.0418 1173.311
159.0825 599.581
160.0862 444.6233
169.1702 1855.777
173.1651 705.1503
174.9924 42020.63
175.149 503.2471
177.1123 11178.53
178.1158 613.4159
181.1826 582.4787
184.821 336.1023
185.0965 689.9479
185.1649 382.7885
191.0405 486.162
193.084 330.7289
195.0416 332.0745
195.0989 474.2616
195.1231 546.8131
197.0787 514.7401
198.124 406.2749
198.7644 341.4301
202.1803 6999.528
203.1088 714.9459
204.1119 2234.506
205.1225 461.683
209.0786 541.0049
209.0897 375.1275
213.1965 1349.662
214.1418 419.0597
214.1801 708.252
214.1917 771.1974
219.832 340.9369
221.1386 1271.903
221.17 1955.663
222.1055 505.0715
223.0964 343.9221
227.0892 552.247
227.7135 1724.571
230.7099 658.0689
234.929 388.5906
235.0499 629.7986
237.2328 317.0092
238.1906 416.6053
239.1489 2335.689
240.1593 562.2219
245.1909 409.975
248.9325 363.5396
250.1074 1413.088
250.2361 1353.435
251.0003 10057.35
251.1256 663.5141
252.0948 573.9896
253.1045 429.4974
253.1413 540.4019
254.2309 423.9337
257.0638 315.4247
258.8177 425.6845
259.0921 1857.611
259.1148 463.6481
267.1568 2782.761
267.2433 408.0742
268.2466 785.2186
269.1263 535.8071
269.1365 708.4916
283.1755 1781.82
291.1183 3743.902
291.1958 716.0521
292.1628 649.9022
292.2004 341.5581
299.0895 453.8819
306.2603 357.0671
309.148 435.8523
309.1693 1379.1
309.2058 440.3779
309.2541 3084.437
309.2903 6168.748
310.1579 1373.936
310.1732 1505.953
310.2311 396.2323
326.2807 2121.094
326.3168 22032.8
326.3785 1557.73
326.914 1475.292
327.0085 1250.069
327.0769 711.0646
327.0849 1478.635
327.0981 3327.354
327.1211 11515.72
327.132 2658.532
327.1418 11493.32
327.1578 9121.414
327.169 2444.921
327.1781 42418.93
327.2011 14981.1
327.2193 648.7841
327.228 4807.377
327.2452 1089.744
327.2515 5871.006
327.2644 51342.76
327.2847 8703.417
327.3008 32743.55
327.3118 14097.39
327.3203 48563.8
327.3371 2188.6
338.613 378.3208
341.6131 383.922
S	46	46	212.12
I	RTime	0.3172959
I	BPI	834613.8
I	BPM	212.1184
I	TIC	2462022
57.07027 611.3248
58.05403 310.0888
58.06549 101732.9
58.07731 353.3686
59.04948 491.1719
59.06884 768.4116
62.58901 259.5483
67.05444 554.8148
68.70947 313.7546
69.07006 2246.205
70.06529 2169.376
70.06615 306.3347
71.08565 309.0651
72.04456 472.3203
72.08097 2345.581
73.06491 511.2163
73.08425 668.9689
77.03822 1804.571
77.88483 277.8951
80.53627 300.1621
81.06999 2200.251
83.08562 2880.833
84.04465 301.1075
84.08092 3565.014
85.06492 531.7874
86.06016 512.9038
87.0442 2254.842
87.08062 771.8502
87.87722 329.1513
88.11223 10376.72
88.95267 399.6026
89.03796 343.1771
89.05981 131315
89.08233 543.9081
89.10923 453.5408
89.11554 7099.666
91.05433 1865.139
92.04967 463.0218
93.05685 588.1885
93.07005 1308.574
94.06526 54180.05
94.07321 341.4261
95.04923 824.6315
95.08567 691.6937
96.0683 452.8882
96.82346 357.0376
97.06491 1308.532
97.10129 539.225
98.09655 3467.119
100.1121 419.0191
102.0551 1529.171
102.1279 477.7597
103.1312 812.811
105.8614 320.425
106.0369 423.9828
107.0704 21434.02
107.0857 1481.048
109.065 1411.375
110.0601 371.328
110.0684 345.6286
111.0804 418.9851
112.0759 348.3942
112.094 341.8656
112.1123 519.7151
114.0663 399.5227
119.0606 51630.97
120.089 345.1795
120.1279 1776.665
121.1014 1899.75
123.117 9433.331
124.0871 1682.91
124.1123 1611.135
124.1205 395.9654
125.0599 551.8779
125.071 366.0643
125.0963 315.0782
126.111 334.9542
126.1279 563.1712
128.071 373.207
128.085 345.7314
128.641 358.6796
129.091 330.1942
130.0866 2532.454
131.0857 2402.899
133.0649 578.1073
133.0861 93028.32
133.1014 1669.677
135.0806 1553.78
135.1169 1377.057
136.076 489.2746
136.0841 527.8245
136.1124 482.5773
137.0599 477.199
137.0963 1414.864
138.0915 425.5345
138.1279 1326.793
138.5922 301.9341
139.087 403.6188
139.1119 2002.345
139.1483 409.8503
140.1436 84234.23
140.641 447.0137
141.1469 4520.134
142.0613 1674.694
142.15 433.4456
143.1545 326.3458
144.1022 773.7556
145.1337 552.9661
148.1204 417.9746
149.06 1701.756
149.0963 11235.93
149.1175 2091.235
149.1326 1190.079
150.0633 2441.98
151.0967 15301.53
151.1119 2392.378
152.0708 2250.315
152.0788 753.9038
152.082 470.5985
152.1072 4795.403
152.1154 1502.708
153.066 781.48
153.0912 509.4657
154.0864 730.7203
154.1228 676.0304
154.9792 307.9827
155.1544 1724.474
155.6395 698.6514
155.743 387.4086
155.9867 328.0263
156.1384 415.9549
159.0826 6464.756
161.6648 726.8201
162.0551 410.0904
166.0865 1547.229
166.0946 2277.517
166.1227 2518.674
167.0706 362.0405
167.0816 590.1217
167.1068 443.082
167.1545 473.873
169.095 437.0155
170.0928 417.4319
170.1177 677.485
171.0989 404.8643
171.1256 15099.74
171.1494 28712.55
171.6271 719.3541
175.644 747.1478
175.6621 15416.94
176.079 458.0348
176.1154 593.2068
177.0549 4323.538
177.0912 21540.34
177.1124 20423.86
177.1639 3180.048
180.0657 752.3643
180.077 1409.722
181.0674 313.3558
181.1782 1348.971
183.1859 2314.036
183.6598 1301.87
184.1083 6342.33
185.0809 443.8102
190.1936 5968.009
190.2003 381.9756
191.2055 698.5753
194.0817 2613.242
194.0896 1905.766
194.118 6664.697
194.1257 2363.899
194.1542 25794.66
195.0521 493.7748
195.0655 18964.21
195.0768 1821.234
195.0874 595.9887
195.092 25078.99
195.1019 44634.92
195.1229 255260.5
195.1955 485.6941
198.2092 596.8465
198.8341 443.527
202.1076 2666.106
203.1543 364.1741
203.6935 1879.519
211.1807 1404.999
211.7273 1380.934
212.0239 491.4292
212.0335 817.3106
212.0389 1790.15
212.0518 594.8359
212.0747 1882.059
212.0923 15286.96
212.1032 17177.04
212.1184 834613.8
212.1281 17793.44
212.1475 6610.218
212.1647 36609.05
212.1759 7660.906
212.184 3099.648
212.1885 10418.43
212.2011 39523.84
212.2067 85170.8
212.2122 4033.404
212.2203 49148.13
212.2374 30011.52
212.6904 423.7856
212.7041 814.8865
212.7085 7338.303
213.076 6954.025
213.1124 600.9955
221.8972 351.0572
223.0259 381.9288
225.9037 338.2567
S	47	47	243.18
I	RTime	0.3224335
I	BPI	1002317
I	BPM	243.1831
I	TIC	4097517
Z	2	484.3513
50.39486 322.163
53.68903 324.2397
55.33527 308.7024
56.2585 307.2097
57.07025 15812.34
58.06549 18090.84
58.07359 343.5599
58.22974 276.5178
58.72783 313.7469
59.04948 3011.208
59.06071 61330.87
59.06518 422.9466
59.9106 299.5346
60.04473 1714.636
60.26622 319.1427
61.95809 295.2334
62.06033 74267.38
62.17658 321.1228
62.66999 367.3377
63.06364 485.7946
64.01603 389.4408
64.62386 344.4965
65.41222 335.7496
67.05292 293.5779
67.05442 10673.05
67.91985 366.1467
69.0701 2923.106
69.10549 345.4203
69.90836 307.4026
71.04929 725.8287
71.38327 391.9924
72.04452 1712.449
72.08094 378.2397
74.06019 391.1156
74.09656 387.4977
74.88619 335.0424
75.43417 339.7628
75.7923 412.9098
76.07584 364.1605
77.03828 368.9835
77.68107 298.5201
78.10454 384.2671
79.05431 2170.103
79.45992 347.4816
81.03118 14843.35
81.06998 21625.33
82.07335 374.386
82.33791 322.816
83.04914 891.0001
83.08562 2324.261
84.03664 323.8725
84.08088 5496.857
84.81361 329.155
85.0285 2784.876
85.03968 371.8255
85.0649 16697.69
86.04582 355.9031
86.09648 375.2787
86.71116 351.7885
90.97685 481.0446
91.21249 353.5013
93.03126 418.402
93.07002 2599.819
94.03898 1536.399
95.04686 1397.285
95.0856 6695.315
97.02615 2472.769
97.03963 366.8433
97.06487 2350.646
97.10121 1533.355
98.09646 497.4195
98.49779 352.7966
99.04417 1871.854
99.08057 602.7647
99.09992 374.5226
100.0759 427.1388
101.0235 13389.38
101.0599 665.6544
102.0636 1206.801
102.0651 442.8462
102.08 994.8248
102.0915 398006.6
102.1019 1745.185
102.1125 433.9498
102.1185 912.1814
102.1201 318.3456
102.1278 1493.426
103.0884 2021.107
103.0948 11111.15
105.07 698.1344
106.9507 25218.4
107.0493 2037.313
107.0856 2026.503
109.0261 52247.76
109.065 665.6494
109.0951 352.5767
109.1013 1634.536
110.034 2313.864
110.0968 363.1877
111.0399 694.5844
111.0418 17754.45
111.0441 2040.48
111.0806 3011.184
112.1122 734.6194
113.0598 2243.776
113.0962 775.8694
114.0662 582.7657
114.5653 458.4901
115.0754 1657.969
119.034 514.7262
119.0856 1927.649
120.456 383.1967
121.0143 420.6331
121.0649 14762.35
121.1014 3186.401
123.0419 554.4139
123.0785 603.3882
123.0805 3537.554
123.1169 162144.3
124.0429 449.0344
124.0839 479.7369
124.1203 6912.153
125.0598 2213.073
125.0962 925.317
126.029 366.4545
126.6938 378.5261
127.0755 493.6839
128.0708 2726.306
128.1071 13851.08
129.0547 1451.672
129.9874 385.8449
130.0612 399.8098
130.0864 1479.119
130.1229 4330.854
130.1592 2253.128
131.0493 343.8591
133.1013 2341.252
135.1169 2190.967
137.0598 443.8801
137.0963 1899.937
137.1326 2066.385
139.0367 1276.205
139.0392 598.127
139.0755 24197.28
139.1118 1971.776
140.0211 344.1626
140.1327 345.946
140.1435 36741.63
140.4029 386.4938
140.6353 395.3555
141.0522 5318.101
141.0911 1984.68
141.1024 884.4548
141.1469 731.5747
142.1503 555.1603
142.1592 1762.952
143.0704 1942.888
143.0943 4494.955
143.1067 436.65
143.5657 415.0366
144.3401 376.6227
145.0496 617.4808
146.502 348.8738
147.0805 1682.194
147.1169 2110.276
148.084 729.4197
149.0599 11527.18
149.0962 488.3909
149.1326 842.3657
150.9675 382.5403
151.112 671.6578
153.0908 473.8635
155.0706 502.9077
155.1067 575.5975
155.1179 1691.9
156.0737 380.8447
156.1019 525.0864
157.0496 879.3033
157.0834 400.3975
157.0861 1661.168
158.0552 400.7718
159.2194 386.5646
159.9694 923.6392
161.0189 433.0245
161.0961 844.6483
161.1326 9030.643
162.0761 665.5683
162.0995 2318.925
164.1154 784.2663
164.6064 752.8708
164.6098 7702.571
165.0911 2125.752
165.1074 2408.357
165.1108 361.858
165.1275 887.6371
166.0864 352.1645
166.0945 2546.833
167.0705 24709.11
167.1069 3429.063
168.0576 14881.74
168.1019 609.6164
168.8215 3263.609
169.0609 34451.84
169.0833 585.9251
169.1227 721.3745
170.1176 409.8896
170.1537 625.1725
171.117 1993.04
172.084 371.653
173.0671 873.0542
173.123 28310.08
173.6248 2986.329
174.9382 3722.01
175.0344 705.3198
175.0967 2149.69
179.1069 2889.086
179.1432 8325.115
180.1102 5711.33
180.1749 1411.62
182.0927 518.6382
183.0654 1937.536
183.0896 1632.641
183.0959 5690.633
183.1018 2157.677
183.1209 422.7297
183.1382 1562.297
184.097 476.097
184.1698 9016.326
184.2062 1701.391
185.081 65711.33
185.1173 1971.023
185.1286 386.4385
185.1651 379.343
186.0682 13865.51
186.1308 781.4553
187.0653 920.3691
187.0715 25302.45
187.1201 743.3361
187.1809 466.3064
189.0912 765.4156
189.1276 6863.516
189.1641 578.8878
190.0945 6431.014
190.7538 356.4861
193.1387 208018.1
193.209 683.332
193.6405 21801.65
197.1174 779.077
197.1537 1432.614
197.1652 488.1188
200.0207 354.0529
200.5796 340.3304
200.585 380.7942
201.0758 1523.132
201.1123 4174.407
201.1486 903.5771
202.0162 461.1969
202.084 734.3207
202.1075 15068.04
203.0915 622.0175
203.1108 510.3664
206.1463 847.7493
206.1967 734.0887
207.1018 4540.135
207.1382 19163.26
207.1464 783.012
207.1743 499.0233
208.097 2099.838
208.105 20145.79
208.1414 699.0731
211.086 457.7061
211.0907 4782.124
211.1077 786.7163
215.1181 1803.738
215.1518 29887.42
215.6537 2852.388
222.1729 426.8734
225.1123 53455.52
225.1404 516.2976
225.1488 11305.59
225.16 1990.221
225.1679 859.1315
225.1962 1513.211
226.1156 90488.69
226.1438 749.306
226.1519 718.3969
226.1803 3649.903
226.2167 724.8008
227.1396 473.8323
234.178 454.3546
241.1438 2017.344
243.0665 375.1724
243.0841 2451.637
243.1002 12740.14
243.1108 4341.025
243.117 34347.62
243.1212 24198.51
243.1342 42436.04
243.1423 11080.67
243.1588 45094.61
243.1831 1002317
243.1934 76501.11
243.2067 36217.79
243.2431 113423.1
243.2708 2020.122
243.2797 9718.604
243.2879 3332.377
243.4861 528.6541
243.5715 498.776
243.6847 148098.2
244.1259 2778.843
244.1626 479.388
245.1385 823.7044
245.15 752.3341
252.7286 4675.604
258.17 1494.237
284.1857 2563.428
302.0554 573.734
302.1963 288424.1
303.1998 21321.69
308.7912 4808.621
310.2491 561.1063
324.2171 2107.422
345.2386 36560.14
346.2422 4361.221
365.3143 2868.701
384.2748 591.9531
424.3061 49685.19
425.3096 7079.772
452.3372 507.633
477.4393 1513.19
S	48	48	495.42
I	RTime	0.3276046
I	BPI	176312.2
I	BPM	300.2781
I	TIC	496876.3
50.2212 283.4645
50.80239 321.7911
51.34843 282.861
54.10139 300.2042
56.62018 275.8207
57.07033 461.4743
57.41275 360.1318
58.06439 390.8848
58.06552 14243.61
59.08919 315.6876
62.60399 292.7484
65.79575 368.7942
66.32656 337.8954
68.73951 361.8006
69.91535 392.739
71.71717 339.8534
72.70526 318.7561
74.09659 417.5999
86.79955 405.5453
88.11221 7125.675
89.05982 2245.621
89.20575 412.1926
90.63954 374.6476
93.84784 337.7229
102.1279 5783.237
103.1313 686.7758
104.1071 886.515
110.2309 412.4442
110.3194 388.0654
112.0052 400.0881
112.5675 343.2143
115.3747 330.2209
117.1469 351.2292
117.7809 387.1418
118.0841 342.5641
118.0864 1660.618
118.1228 555.8923
119.1262 442.3961
120.1021 668.5034
123.7291 362.616
133.0861 753.6154
134.8462 360.8785
140.1436 22741.7
141.1469 750.061
142.9388 10016.41
148.5663 357.9225
157.1702 15461.17
167.1409 371.2711
185.165 686.0034
207.1107 581.4931
215.1758 651.1327
215.9059 465.4334
223.1167 420.7855
234.4283 385.7065
237.2334 543.3661
239.1757 497.9475
239.2485 2024.732
263.7334 1962.173
280.0212 396.7598
283.1698 2998.101
292.2023 1801.419
296.3065 1818.616
297.31 2092.814
300.2781 176312.2
300.7797 7536.805
301.2815 2478.004
302.2747 417.0017
307.2675 3538.269
307.7692 2184.626
311.2933 752.2707
339.2323 10383.74
349.831 2828.013
353.9905 554.8074
359.1849 814.2005
364.8539 497.2147
366.2031 1341.88
374.3017 427.3771
376.26 4395.009
377.263 514.988
381.4039 3126.183
382.4153 449.8203
394.2706 1562.515
413.1373 5466.38
416.3119 461.3031
421.3387 467.0603
425.7949 422.3544
434.4567 422.4893
435.1595 366.603
443.2123 403.1049
454.3034 431.0738
460.3969 536.8447
460.4128 11197.9
463.2322 397.0634
486.4283 4651.097
495.1274 2873.259
495.179 2235.947
495.1996 4043.939
495.2196 7902.659
495.2386 14769.97
495.2573 78502.77
495.2772 10815.02
495.2945 2100.444
495.3948 1456.72
495.4153 1851.852
495.4432 899.504
495.4639 4845.194
524.7733 399.7895
S	49	49	225.21
I	RTime	0.3327422
I	BPI	145388.5
I	BPM	225.1962
I	TIC	953541
51.30732 209.1736
52.68248 230.4341
56.65926 325.7924
57.03384 715.6021
57.07026 631.996
57.67752 203.42
57.77532 282.9243
58.06546 30804.5
59.04949 1270.993
59.06068 415.671
60.08109 223.3301
60.2798 260.1703
60.39354 212.742
64.08124 255.8059
64.59261 256.0252
65.77757 292.6917
66.33472 239.3114
67.05443 1841.908
69.07005 2528.739
70.29501 262.0904
71.04926 2368.501
71.08566 276.3087
73.03974 2794.125
73.0649 7460.689
74.06823 3860.742
74.09651 298.0846
76.07582 429.0724
77.67791 261.967
79.05437 1109.339
81.06994 2526.676
83.04916 694.0476
83.08563 1607.536
84.08086 1643.654
85.02847 1963.728
85.0396 389.5355
85.06488 1922.892
87.04414 493.2603
88.11218 2460.3
88.97818 628.1284
89.05976 1367.471
91.05421 510.2987
91.58183 438.4994
93.06998 3236.96
94.20115 353.6733
94.85468 304.5998
95.04925 1863.094
95.08562 3145.452
96.08096 253.8914
96.92188 2459.644
97.0649 3426.092
98.09651 555.4797
98.91891 1907.961
99.04414 1970.104
100.1121 559.8835
101.0234 1457.766
101.0598 349.3112
102.1278 15587.35
104.9924 1554.22
105.07 2271.099
107.0468 299.5487
107.0492 1705.524
107.0704 356.5022
107.0856 3821.517
109.065 2241.664
109.1013 3418.697
111.0442 3703.88
111.0806 1978.038
112.1122 9353.16
113.0598 3791.879
115.0755 680.2494
116.1435 411.3441
117.0699 492.6486
118.0945 393.0346
119.0492 522.1395
119.0857 5431.834
121.0649 2191.419
121.1013 3841.442
123.0443 421.8741
123.0805 4885.918
123.1169 5173.503
124.1123 259.7399
124.1411 275.5902
125.0599 3400.09
125.0962 1817.355
126.0915 1335.175
127.073 323.3231
127.0755 1333.904
127.1119 458.964
128.0159 276.6671
129.0702 599.2176
130.0863 262.9217
131.0856 345.4244
131.1068 1110.895
132.1102 2481.452
133.065 541.4388
133.086 355.3029
133.1013 3913.423
134.0895 352.7221
135.0417 484.4233
135.0805 16995.38
135.117 2253.379
137.0598 1253.221
137.0963 2540.276
137.1327 519.3117
138.0471 274.9326
138.0914 347.8646
138.1279 340.9824
139.0391 3158.476
139.0755 5304.033
139.112 596.7593
140.1435 87137.98
141.091 515.8383
141.1469 521.8207
143.0857 3055.419
143.0943 3301.842
145.065 405.9581
145.1013 2059.694
147.0806 7006.674
147.1169 4395.556
148.0838 667.2651
148.1121 478.1016
149.0598 643.2684
149.0963 3262.939
149.1326 8476.49
150.0652 2862.486
151.0754 1155.159
151.0966 470.3434
151.1118 2557.277
152.107 4861.555
152.1432 359.6783
153.091 2152.59
155.1067 330.8364
155.118 8144.212
155.6645 2989.641
156.102 347.3621
156.1664 313.4104
157.0497 640.2153
160.929 459.5507
161.0962 8752.973
161.1326 6398.821
162.0996 312.7057
162.4102 334.6242
163.0755 396.1039
163.1117 1744.479
163.1482 1210.9
165.0313 4840.659
165.0546 437.82
165.0911 11753.16
165.0944 548.7642
165.1187 587.4244
165.1275 4093.288
166.1227 562.2422
167.0704 4098.215
167.1068 5808.087
167.1432 1193.848
168.6474 598.7983
169.1339 286.5225
171.0805 1509.86
171.1169 2782.792
179.1068 17384.86
179.1431 4808.415
180.1747 3077.016
180.6039 309.3669
181.1225 665.2767
182.0551 1834.261
183.1018 2572.917
183.1295 290.0006
183.1381 615.6205
183.3242 268.2828
184.097 641.0381
184.1081 939.2425
184.1335 1330.177
184.2062 2246.464
185.081 2169.173
189.0911 18628.68
189.1275 9171.023
189.1639 2328.205
189.8992 294.9162
190.1157 363.7705
190.1229 1228.561
193.0837 1872.843
195.7542 329.003
207.1018 30370.5
207.1212 495.2326
207.1381 33005.55
207.1572 378.7418
207.1745 1467.476
208.0734 2991.8
208.097 302.3663
208.105 2543.734
208.1333 4742.978
208.1626 1850.292
208.1696 2681.368
221.2172 331.7647
224.7042 680.6581
225.0351 10136.54
225.0411 1378.265
225.0641 2898.908
225.0736 2766.656
225.0825 443.1161
225.091 1004.617
225.0983 1641.511
225.1125 40844.12
225.124 3709.69
225.1317 4513.589
225.1387 7097.21
225.1487 16747.77
225.1598 6747.09
225.1674 2343.972
225.1962 145388.5
225.2142 2328.819
225.2326 95856.92
225.2402 3028.168
225.7059 337.5665
226.1802 4122.091
234.0578 294.566
S	51	51	486.43
I	RTime	0.347093
I	BPI	84934.86
I	BPM	486.3626
I	TIC	407810.9
50.67432 332.743
52.73666 347.1891
57.03392 441.1666
57.07031 509.9666
58.06553 2171.888
58.30379 313.2422
59.04954 3265.962
61.66962 300.4138
69.07011 393.4677
73.0286 514.6163
73.06497 623.06
73.64832 433.506
74.09653 1558.496
79.83909 324.613
80.38485 365.4868
80.42553 487.8999
80.43581 384.5884
80.4659 350.3768
81.21471 349.0975
83.04922 600.4647
84.56081 340.7565
85.06492 5053.899
86.03151 400.62
87.04422 8522.462
87.08054 467.2675
87.53465 357.6074
88.11222 9445.207
89.05983 24288.17
92.94099 392.2366
93.74869 325.8548
95.04936 417.7628
95.2942 356.7066
97.06504 375.9255
100.0759 639.5352
100.1122 34940.37
100.1172 457.6851
101.0599 3023.765
102.0915 6663.506
102.1279 1370.719
103.0391 6900.902
103.0755 3807.344
103.0948 2270.647
105.0701 7429.123
110.0602 1633.811
110.0714 602.5812
111.0634 398.1078
111.0919 18257.87
112.1348 408.8921
112.6843 353.6113
113.0598 391.1364
114.0665 610.7498
115.0755 873.1132
117.0912 2048.704
121.0648 494.612
123.1169 410.9831
125.6342 371.3206
126.917 378.4173
129.0549 362.0706
129.0735 343.2722
129.0912 10312.23
131.0705 1606.419
131.1069 1771.585
133.0861 25110.14
140.1436 5430.575
146.9136 374.6618
147.0654 1991.602
147.1018 2940.404
157.1703 3035.751
158.1541 10636.88
158.1735 3176.147
159.1575 4094.643
159.1767 499.6258
159.3507 396.8897
161.0841 348.5378
161.1174 712.6872
173.1175 7161.999
175.0966 1381.12
175.1329 543.3683
175.888 381.7637
177.1124 8750.707
180.1023 403.2845
184.1699 4103.45
185.1732 1823.297
189.1125 763.2142
191.1281 420.2058
195.092 556.7045
195.1321 435.7315
195.1861 509.6783
215.1283 509.3191
221.1385 868.7531
227.1895 381.1923
231.411 355.916
235.118 498.0034
237.1707 445.7169
257.175 1566.548
267.1229 516.637
272.277 380.2346
274.481 369.8984
283.1754 1569.918
292.2021 1703.897
300.2781 4198.412
300.7799 869.8746
301.2815 386.651
302.1967 489.8317
302.2111 391.3459
303.1997 425.4854
309.3289 341.8088
341.1878 495.413
341.2172 494.3451
356.9157 462.3065
360.9886 505.2819
361.2995 374.0378
362.9953 487.6202
364.854 513.058
365.3552 526.8448
367.2331 604.4506
371.2281 646.8176
376.2599 4607.687
377.2625 685.7328
387.1808 762.5082
393.2866 647.6026
411.2594 2047.059
428.2721 449.6155
433.26 460.2686
439.116 665.0756
451.2701 1457.03
460.4127 408.8335
467.3972 583.4078
469.281 1622.009
469.3015 2497.331
486.1595 693.0093
486.2193 765.8979
486.2373 591.5215
486.2743 1194.703
486.2897 2699.186
486.3289 6153.422
486.3626 84934.86
486.4289 5494.044
505.5399 416.2606
S	52	52	215.18
I	RTime	0.3522305
I	BPI	728658
I	BPM	215.1756
I	TIC	1457451
Z	1	214.1682
52.77485 261.8877
53.32246 211.128
53.37863 247.3147
53.99555 233.4723
54.10921 245.4733
55.05421 234.8773
55.986 233.923
57.07031 299.7373
58.05353 363.8962
58.06548 148072.6
58.07 1169.292
58.07714 529.6682
60.19885 236.6451
63.01658 261.3184
67.05445 2624.557
69.03368 441.4822
69.07005 5861.095
71.04929 499.5091
71.84428 316.2322
74.09653 1418.383
76.0394 625.8047
77.89508 283.4896
78.99204 267.8471
79.05433 710.2309
79.09489 261.3222
81.06999 2027.565
83.04923 685.5985
83.08558 1998.567
84.08093 722.9189
85.06492 2557.337
86.09646 717.3206
87.02643 391.1133
87.08055 1305.134
87.23622 280.1982
91.05431 1535.229
92.02622 537.0601
93.06998 1677.901
95.03895 274.4121
95.04918 538.6414
95.08562 6609.287
96.08902 692.9861
97.0649 3484.787
97.10135 327.4157
97.38726 276.1523
98.06019 280.6239
98.98425 538.1525
99.04418 1617.062
99.08048 2380.13
101.0599 1943.152
102.1278 5888.287
105.0701 347.2619
107.0856 2012.224
108.8556 289.3117
109.0651 612.8019
109.1013 10996.22
110.0602 447.8313
111.0443 496.3385
111.0806 2217.14
113.0598 2640.857
113.0962 630.1462
115.0755 453.4936
116.053 511.9977
116.0707 4050.02
119.0857 3011.188
121.1013 1080.006
123.0806 3343.807
123.1169 27299.19
125.0962 564.0056
127.0754 1276.568
127.1119 1774.07
128.1073 380.9456
129.0547 2199.593
129.0911 1949.898
129.1024 1925.078
133.1013 16325.01
135.117 1608.943
135.3461 306.0918
137.0598 384.8874
137.0963 9121.111
137.1326 710.894
139.0156 2421.475
139.0755 3157.913
139.1119 1339.658
140.1407 510.7157
140.1435 16001.19
141.0911 555.597
142.0864 143999.4
142.1227 446.6013
142.131 270.6532
143.0522 303.3166
145.1338 317.4419
147.0654 1392.967
149.3674 296.446
149.4294 291.7661
150.7661 292.042
151.1119 15087.97
151.1483 1300.515
152.1026 3226.638
153.0912 353.0557
153.1276 1148.304
155.0704 588.9751
155.1068 8908.438
155.118 1244.275
155.126 321.3973
157.0862 678.4026
157.1225 438.2198
157.1702 2114.135
157.6251 307.6075
159.0807 646.058
159.1493 531.9681
161.0963 2790.384
161.1325 3137.738
162.1356 353.4358
165.0912 337.7242
169.0863 459.7725
169.1225 1418.756
170.0814 399.8674
170.7219 303.0349
173.1174 6475.798
174.1122 283.2849
174.6474 1771.648
177.0911 601.1174
179.1068 9300.535
179.1431 3234.623
180.0738 535.5861
180.1102 567.4601
180.1464 293.859
183.113 336.6453
187.0756 2342.319
187.112 550.9913
190.3215 267.5583
192.3074 267.5063
192.9867 315.8845
194.9402 277.5137
197.0811 310.3422
197.1175 5110.78
197.1367 1418.542
197.1537 2863.552
197.1896 319.4702
198.0844 3031.216
198.1128 694.1708
198.1206 1180.945
198.1491 11300.08
201.5344 302.2924
203.9058 297.5826
215.0527 705.2205
215.0708 493.77
215.09 3435.511
215.107 13114.85
215.1253 88261.16
215.1402 2393.636
215.1463 4399.943
215.1756 728658
215.207 2725.864
215.2124 2666.674
215.2563 2207.826
216.2062 311.0098
S	53	53	463.36
I	RTime	0.3566892
I	BPI	9.602774e+007
I	BPM	88.11194
I	TIC	1.091504e+008
Z	1	462.3565
51.00049 2482.084
54.41953 2559.779
55.01123 2630.623
58.06543 15351.76
63.62323 3091.123
67.61544 3467.333
69.16934 3190.36
83.3803 5500.99
87.99805 80882.2
88.024 30546.23
88.02565 7952.464
88.04526 25201.81
88.04682 36025.38
88.06815 15562.94
88.07587 113855.9
88.08823 35516.64
88.08915 167584.8
88.0907 261973.3
88.0919 21221.21
88.09325 28549.12
88.09551 103361.3
88.10365 580326.6
88.11194 9.602774e+007
88.12103 346246.7
88.12676 39502.01
88.12919 111388.1
88.13256 19079.99
88.13387 459336.7
88.13706 7465.106
88.14161 15164.35
88.15665 18982.83
88.17781 56781.32
88.18874 15927.95
88.19929 30466.85
88.22672 55915.05
102.1276 44285.34
140.1433 23076.93
148.4042 4382.419
157.1698 5659.273
171.1489 6908.451
257.1745 35794.35
258.1779 36869.9
277.0711 7049.096
277.0774 5304.344
300.2775 133716.1
300.7792 64178.59
305.8554 4124.928
346.7926 3362.311
376.2592 600800.6
384.6501 3958.356
428.2723 60822.69
442.2273 4692.675
463.1055 3998.222
463.2308 6167.372
463.2654 15470.73
463.3638 4651613
463.6292 6260.854
S	54	54	477.38
I	RTime	0.3611456
I	BPI	5.356763e+007
I	BPM	102.1276
I	TIC	5.93166e+007
Z	1	476.3721
52.19226 1522.899
53.14926 1389.568
53.66582 1377.972
54.25673 1678.592
56.61071 1711.672
57.07021 2341.598
57.29225 1707.488
58.0653 2152.591
60.07626 1636.198
60.08099 462069.8
60.09353 1859.188
60.9689 1713.034
61.72426 1490.642
61.86561 1671.219
65.07264 1570.373
65.90335 1741.512
67.44188 1663.612
77.11703 2177.126
81.75481 2052.281
85.1012 2827.128
88.11202 61759.87
89.05968 15661.74
90.06319 3286.976
101.9854 46865.81
102.0182 18962.57
102.045 22985.32
102.0807 3776.996
102.0914 14074.83
102.0965 10309.19
102.098 12948.84
102.0988 22969.78
102.1006 215924.5
102.1054 16413.22
102.107 35170.33
102.1168 179498.4
102.1276 5.356763e+007
102.1473 29223.54
102.149 19764.57
102.152 12591.5
102.1536 37067.75
102.1555 201395.9
102.1574 13917.72
102.1591 4295.045
102.1598 10480.41
102.1618 4410.404
102.1735 8694.878
102.1815 4721.095
102.1823 5273.42
102.2092 20411.67
102.2367 15373.66
102.2708 35339.17
133.0858 11922.21
134.0892 7559.814
157.1697 3745.125
177.1121 8137.147
178.1152 2239.137
183.8872 2210.901
199.9525 2010.949
284.9661 2056.868
292.201 2225.901
300.2766 2379.579
325.9207 2083.342
345.8847 1941.435
353.5406 2474.771
376.2592 142545.1
381.604 2283.693
399.5067 1918.202
399.5195 2019.497
409.1619 4067.514
442.2877 8739.527
452.8975 1968.998
460.2826 13088.86
477.1055 2192.841
477.2464 28908.95
477.3797 1481011
504.0469 2305.619
S	55	55	376.26
I	RTime	0.3656039
I	BPI	2.895671e+007
I	BPM	376.2591
I	TIC	3.162151e+007
Z	1	375.2515
55.47045 1187.611
57.06792 9108.695
57.06836 1765.715
57.06887 86789.17
57.06971 20970.42
57.07017 105809.5
57.53456 1262.699
58.06538 1681.559
58.32992 1197.447
59.89668 1381.392
61.27716 1272.533
62.29801 1193.323
62.77679 1211.168
63.70899 1146.503
66.93049 1271.329
75.77332 1552.608
76.21317 1526.99
76.63161 1297.535
77.30091 1363.968
83.58118 1327.81
85.02393 1495.709
86.05421 1383.151
88.11204 21879.83
91.05416 15414.13
91.58019 3346.567
93.70652 1476.044
97.06481 2065.847
97.37362 1402.846
98.6458 1329.151
102.1277 2648.403
106.6021 1448.892
113.0596 2684.952
121.2493 1461.957
121.3136 1537.466
125.0709 9889.856
126.0549 8660.946
129.0545 2458.167
129.0908 2082.602
129.112 1435.293
140.1432 3302.895
143.4365 1440.056
147.0651 3223.457
158.118 1575.082
164.6993 1552.811
165.1792 1365.513
166.9981 1334.812
167.4305 1577.35
180.374 1531.973
193.5807 1609.59
194.6555 1484.605
208.1444 8679.887
209.1283 73734.29
210.1123 8702.274
218.1287 14468.37
219.1127 9920.766
230.7097 9206.301
243.83 1760.485
249.7554 1644.227
260.1496 2179.547
263.75 1942.839
274.1901 2266.366
275.1749 26887.38
291.1924 22024.03
292.2016 110615.2
293.1856 258851.5
302.1778 10349.27
302.186 240620.9
303.3715 1972.45
304.2009 2592.965
318.1746 3267.772
334.7272 7877.594
340.3687 8496.859
358.2488 133572.4
375.2556 13852.25
375.4852 4489.126
375.6797 6727.567
376.0655 67366.63
376.1076 8884.139
376.2591 2.895671e+007
376.4033 7477.835
376.4457 29913.06
376.4592 34716.01
376.8438 3579.982
376.846 3233.812
377.2725 7806.035
394.2694 133838.7
S	57	57	300.28
I	RTime	0.3759503
I	BPI	3801601
I	BPM	300.2778
I	TIC	7936420
Z	2	598.5403
53.0873 424.991
53.73002 432.8558
53.76931 459.4959
54.75215 451.7169
55.0545 891.5335
56.76984 400.6698
57.06895 982.574
57.0695 435.8119
57.06975 350.6195
57.07021 6256.765
58.00451 383.5351
58.05391 4210.215
58.05711 391.1232
58.06099 4258.688
58.06543 779333.8
58.07031 2666.672
58.07427 637.8973
58.0774 3814.363
58.48834 366.0739
59.04943 447.8188
59.06246 503.4886
59.06879 6819.012
59.99316 382.55
60.08101 619.2819
63.95906 404.9131
67.05437 640.928
67.30402 368.8941
69.06998 1152.63
69.58161 416.4059
74.09647 2033.413
76.32882 411.3397
80.57972 470.075
81.06998 1099.033
83.08554 4526.529
83.31746 457.185
83.95235 452.5983
84.08083 9651.503
84.69193 398.9505
85.02846 453.6335
85.06481 1004.376
85.10115 515.6078
86.06011 880.1274
88.11211 31183.36
89.05973 24287.17
91.05424 470.6707
91.5801 2604.818
93.66425 488.5641
95.08556 2554.252
95.26993 415.8282
96.0808 554.1887
97.67216 453.8952
99.08038 510.5148
101.0598 1855.607
102.0914 662.6257
102.1278 11144.53
104.0495 1909.227
107.0856 581.0309
109.1012 5206.31
113.0597 569.8138
113.0961 641.2675
119.0855 811.7883
121.1012 752.8611
123.0805 708.2369
123.1169 20412.67
124.1088 515.3906
124.1117 450.9492
125.0597 458.8229
125.0962 621.2509
125.1326 841.1281
127.1117 2159.277
128.8911 503.097
133.086 25090.84
133.1013 1167.448
137.0962 609.1886
137.1325 501.5023
138.2163 529.4581
139.1118 618.5746
140.0513 488.0183
140.1001 2252.025
140.1267 2875.032
140.1434 719034.3
140.1882 2443.775
141.1404 607.9939
141.1468 18409.47
141.1496 1091.56
141.5342 445.9486
143.1067 539.8173
148.6568 1003.299
149.0961 844.4979
149.1324 2052.339
151.1482 549.5721
153.0911 979.2031
155.1068 3956.854
160.0506 16391.19
161.1323 713.0914
163.1482 3511.595
165.1637 731.6579
168.1384 4653.442
169.1225 815.5863
171.126 970.4425
173.1173 2023.781
174.6472 2568.565
177.1122 13877.64
179.1068 848.1117
187.1481 870.9112
187.6549 756.8047
189.1639 2341.064
193.1385 2453.323
193.6403 753.7073
195.1229 1793.511
197.0811 926.9245
197.1172 615.501
205.1587 731.231
206.3255 532.6577
207.1381 793.0024
207.6707 14840.28
209.1509 4431.04
210.5153 540.1758
214.1152 473.6554
219.1745 801.6196
223.1334 610.0483
223.1694 728.8666
225.1121 627.2863
225.1486 630.6566
227.0495 828.7167
227.1889 840.2172
229.1951 2526.362
230.7098 3176.118
235.1664 2098.498
236.9588 595.9563
237.1023 3475.566
237.1486 3545.954
237.1849 2978.099
239.149 2495.755
241.0528 2161.915
241.1432 1113.3
243.7176 5723.701
244.215 12613.89
244.7171 1960.362
247.1693 3838.345
247.2055 2283.764
255.1589 717.3684
258.1783 828.749
259.0844 8775.254
259.0943 674.3844
259.1662 473.0789
261.1833 839.1637
263.7332 221366.9
264.2286 3665.945
264.2354 17998.59
265.1438 5239.67
265.1801 10779.15
265.2161 11059.72
275.1978 698.4843
277.207 639.5805
282.178 1087.33
282.2796 933.4213
283.0875 4081.008
283.1185 937.1361
283.1544 7247.283
283.1751 70158.77
283.1905 18740.54
283.2268 2199.843
291.7646 33827.68
292.2665 4783.048
299.5625 1021.652
300.0899 4318.132
300.1424 12628.4
300.1597 2371.801
300.1694 3404.11
300.1798 2229.114
300.1884 6271.052
300.1999 4346.657
300.217 13253.38
300.2777 3801601
300.3819 1884.23
300.4183 8102.709
300.6432 781.4968
300.6894 698.8624
300.7793 422550.8
300.92 784.8478
300.9996 862.9421
321.2761 30884.72
322.2802 842.6891
336.8048 956.5943
347.2917 16168.97
348.287 41495.06
349.2906 2131.762
373.3079 1034.309
374.3026 12686.04
375.3054 651.6602
381.3411 575.6874
387.3232 1101.034
396.1332 717.1616
413.3396 559.1476
460.1539 856.5079
460.4123 652628.5
460.6777 867.5029
461.416 51110.27
486.149 463.6698
486.428 222715.3
486.7151 530.389
487.4326 16838.76
522.4273 599.133
576.8495 560.0973
582.5223 5621.788
609.2031 602.0121
S	58	58	599.55
I	RTime	0.381121
I	BPI	1644635
I	BPM	599.5488
I	TIC	2040844
Z	1	598.5404
50.42955 398.6937
51.27377 370.5653
52.6202 430.8053
53.70315 406.1866
56.248 421.836
57.07027 756.2098
58.06548 15658.69
58.34513 393.5864
59.24472 467.5044
59.69163 372.1501
59.77159 422.3126
61.7579 434.887
62.06762 420.3542
62.37016 404.0798
64.93077 513.336
69.43599 426.27
87.20013 398.171
88.1122 802.9267
89.05981 624.8409
89.71553 493.5783
92.54604 559.1382
93.35019 471.5305
102.0915 2101.957
105.4701 488.9023
108.6785 447.2477
111.5111 529.3252
112.9879 474.7148
131.6243 484.8089
131.9525 456.9485
133.086 604.4415
138.7488 462.5964
140.1435 54505.29
145.7144 477.0593
172.3018 570.5789
184.1081 966.6595
184.1881 499.7744
195.2963 505.9714
195.7549 493.0201
207.4048 587.1622
212.1183 1069.364
213.1218 1153.095
216.1226 563.5589
223.2171 1964.438
224.1281 912.5419
224.2202 604.0535
224.2374 20966.22
283.836 496.8699
284.2289 514.3073
288.0704 589.0105
298.2014 768.0172
300.2779 1646.085
313.1546 5086.952
314.1841 9275.956
348.2873 2730.844
374.3027 637.0652
388.2242 521.0599
398.2414 673.4973
407.3857 498.4379
409.1628 806.2003
460.4126 27104.76
486.428 4673.432
487.4235 26718.91
487.9045 697.748
497.208 573.3697
543.486 7409.041
569.8239 612.0058
576.0274 580.7988
581.2404 895.5167
599.1702 2167.574
599.2498 2131.368
599.2855 799.98
599.392 10327.4
599.5488 1644635
599.9412 2910.983
600.0511 663.8033
S	59	59	768.54
I	RTime	0.3855795
I	BPI	5.002526e+007
I	BPM	376.259
I	TIC	5.962102e+007
Z	1	767.5303
53.42741 1842.834
55.6382 2123.626
57.06784 23013.12
57.06885 159075.2
57.06971 69379.17
57.07016 46015.46
60.01381 2066.802
61.52041 2047.277
64.60835 1920.656
65.35052 2003.597
66.7653 1992.557
69.00883 1749.248
69.25911 2040.266
72.56308 2080.389
73.43169 2332.007
75.93311 2035.928
76.00867 2063.278
76.60707 1816.06
78.02174 1912.888
78.88625 2054.215
91.57982 4143.336
96.1571 9605.666
97.3091 2105.045
100.5053 2696.075
103.596 2447.19
107.4839 2166.226
107.647 2097.5
110.7216 2237.992
124.086 3446.052
126.0549 3729.128
133.0493 2474.807
133.5014 2245.958
135.127 2221.915
137.2618 2186.94
149.0415 2446.525
164.3293 2137.778
175.6326 2199.459
197.5377 3129.059
205.1979 2280.5
209.1283 15361.66
209.9946 2601.412
210.9433 2208.164
260.1388 3500.788
268.883 2860.161
274.15 3425.541
274.191 2166.814
275.1563 3504.158
275.1743 4106.099
276.1751 3111.549
291.1761 4124.444
291.1852 13918.41
291.1926 44812.74
292.2015 5532.462
292.7169 2784.466
293.1703 3949.512
293.1855 10062.47
302.168 3357.664
302.1869 26338.28
318.1747 10908.01
361.2342 19013.42
372.7386 4667.917
375.2561 17064.93
375.484 9139.1
375.6759 4322.15
376.0555 11250.42
376.0681 104212.2
376.1054 15507.11
376.259 5.002526e+007
376.4058 23247.14
376.4438 20239
376.4569 91546.28
376.4684 8398.846
376.8384 10748.27
377.0304 8154.481
377.2721 9039.262
379.8297 6933.322
393.0817 14296.88
393.2853 6156416
393.4966 11741.06
394.269 91706.12
436.3165 422829.2
437.3195 4899.725
751.511 4504.282
S	60	60	421.32
I	RTime	0.3901987
I	BPI	1.502558e+007
I	BPM	376.2591
I	TIC	1.921869e+007
Z	1	420.3096
50.52933 612.0828
50.9867 545.1085
51.43948 614.6599
53.22429 600.1677
53.39018 634.9829
53.55607 593.7775
53.63455 577.8873
55.97652 536.9862
57.06797 7546.251
57.06888 45444.77
57.06973 18465.67
57.07019 16744.25
57.38095 604.8961
58.06541 3617.736
61.68053 675.0641
69.03362 1121.531
69.31355 714.1187
71.66834 583.7126
73.07121 583.8005
88.11205 31242.63
91.58004 2685.244
99.45585 1524.145
99.45772 4079.927
102.1277 16696.7
106.962 785.2626
107.384 644.5198
111.9463 640.2603
113.5713 700.1953
116.1432 898.5732
119.0491 15961.37
120.0524 10115.96
121.1012 967.5552
125.0711 754.2473
126.2935 697.9426
129.0546 1499.264
130.1591 1860.711
136.0709 930.2487
137.0597 1636.063
137.1205 682.223
140.1434 5603.15
147.065 3846.055
147.3289 1054.406
192.8343 777.0633
198.3847 827.5039
209.1284 12079.27
210.1124 691.8517
219.1125 1517.621
221.6146 923.7585
230.1471 750.3637
254.4432 708.9089
260.1316 899.5776
260.1382 965.7203
265.1068 4091.469
266.1102 5277.196
275.1749 6920.723
283.1176 8027.776
284.1208 14892.22
291.1853 4776.177
291.1927 13194.95
292.2016 12941.6
293.1771 2188.135
293.1856 19992.34
300.2775 1067.725
302.1678 2260.754
302.1772 4117.042
302.1861 23337.56
313.3842 912.5834
318.1747 2131.872
358.2488 11484.08
364.8525 1388.324
375.257 1537.041
375.4847 1441.577
375.6778 4084.665
376.0657 35678.77
376.1096 7366.72
376.2591 1.502558e+007
376.4041 7495.672
376.4165 2375.282
376.4467 19867.69
376.4604 13856.49
376.8348 3787.005
377.2632 15634.1
393.2852 4514.899
394.2694 40662.28
404.2901 4629.327
420.9094 1363.4
421.0859 6222.558
421.3169 2816239
421.5408 2531.256
436.3167 203686.9
437.3199 9356.94
S	61	61	404.21
I	RTime	0.395353
I	BPI	1.077925e+007
I	BPM	105.0698
I	TIC	2.241641e+007
Z	1	403.1989
50.01514 3359.702
51.02237 514.722
51.02303 4731.101
51.409 598.3973
51.67901 625.5575
52.03065 999.0632
53.03873 3509.477
55.01808 742.4775
55.05455 892.043
55.58136 531.3724
56.46944 586.0483
57.03376 32613.86
59.04937 5125.66
61.02542 555.3857
61.0286 35769.75
61.25868 604.8965
62.01486 1031.667
63.02274 3353.253
64.03045 581.7855
65.03831 3388.71
65.84239 590.045
67.0543 4061.294
68.42484 625.3445
69.01845 1654.224
69.02741 2905.708
69.02834 2871.143
69.03352 487193.5
69.03919 3817.248
69.04822 845.6747
69.04903 2284.259
69.07 662.6843
69.79175 616.5417
70.35887 656.1978
71.01275 710.5971
71.04916 15321.72
71.97807 573.817
72.09773 587.9236
72.15211 594.1618
72.88575 712.4572
73.02838 14824.58
74.01442 569.0573
74.05998 708.7697
74.09637 3962.852
74.91243 677.8541
75.04403 2884.55
75.15228 701.8716
77.03812 13202.44
78.04258 708.7729
78.04594 1353.067
79.05418 12415.49
79.48895 607.4756
80.9233 698.8018
81.0145 858.6928
81.03345 146080.5
81.0407 759.5565
83.04906 101236.5
83.05651 787.7446
85.02835 99061.73
85.06471 5318.796
87.03677 592.5905
87.04401 72138
88.11201 14010.97
89.03507 685.6328
89.03635 845.6207
89.03824 846.4317
90.04613 1679.205
91.03891 90869.59
91.04762 690.3033
91.05221 956.0971
91.05405 9685.864
91.32137 941.8829
93.06984 86463.53
95.04905 7557.76
97.0284 57964.9
99.04401 51018.42
99.08043 1095.371
101.0235 1210.404
101.0584 887.9343
101.0597 30437.18
102.1278 3483.926
103.039 36907.64
103.0544 8544.969
104.5486 1398.166
104.9215 5490.698
104.9551 1518.754
104.9833 2793.046
105.0119 736.6675
105.0136 1255.088
105.0371 996.3177
105.0395 3297.767
105.0416 44661.96
105.0453 1368.394
105.0484 4083.729
105.0549 12326.37
105.0582 49771.98
105.06 50300.33
105.0698 1.077925e+007
105.0804 72569.86
105.0902 3664.541
105.0921 2211.545
105.0952 1104.171
105.097 9677.906
105.099 37464.69
105.1035 1101.992
105.1078 1534.397
105.125 962.3331
105.127 1753.61
105.1373 1172.631
105.1554 4404.88
105.1841 2434.715
105.2192 4804.655
109.0285 11082.87
111.0439 233048.2
111.0556 2131.907
111.0801 1132.808
113.0597 23387.79
115.0391 1059.366
117.0545 11570.92
119.0491 305419.3
119.0621 1319.489
119.0856 1012.313
120.0524 12497.09
121.0298 15527.11
121.0503 17359.79
121.0526 16982.66
121.0647 4065349
121.0778 25074.17
121.1008 13045.82
125.0958 1590.428
127.0389 109079.8
127.0754 1374.834
129.0159 2489.026
129.0343 1034.678
129.0387 2831.547
129.0412 3216.447
129.0545 728085.1
129.0691 4492.148
129.0942 1675.39
131.0702 2874.219
131.0854 9050.067
135.0803 5648.727
135.1168 877.1041
137.0596 31463.51
140.1431 1365.167
141.0909 1134.837
143.0855 9589.637
145.0494 26690.89
145.101 3602.807
147.0183 3379.468
147.0458 3951.167
147.0489 4384.077
147.065 1049692
147.08 6791.667
147.0827 5346.598
147.1107 927.2023
147.1134 3020.502
155.0856 962.386
157.0493 826.7262
157.1011 8736.047
159.0803 23888.65
161.096 1609.329
162.0912 3269.754
163.0751 8816.402
167.0854 7616.284
169.1012 1407.645
169.1222 824.0419
171.0803 5110.318
173.0443 1205.778
173.0961 5544.641
175.06 5381.012
177.0909 2646.716
177.1271 1056.614
179.8119 716.2874
181.1221 7794.399
182.5792 786.8835
183.0802 1074.449
185.0959 14981.09
185.1171 1679.731
189.0909 6659.611
189.1118 787.1323
193.0858 5140.274
197.0958 1007.216
201.0908 6552.021
203.0701 871.7635
203.1064 21024.8
213.0906 705.9403
215.0701 3848.576
215.1275 1325.288
215.8671 688.2513
219.1011 1333.475
221.0807 4578.52
223.1114 4528.567
224.7237 791.3625
225.112 808.8823
225.1267 830.7845
229.1431 1578.061
231.1014 1143.79
233.0805 13766.57
233.117 5652.275
235.0961 1148.426
241.143 704.2176
243.1228 852.9447
245.0805 8254.097
249.1119 31962.6
263.0912 36894.36
265.1068 27405.86
266.1102 1490.732
267.008 1515.312
267.0759 2789.639
267.1223 898262.6
267.1657 3225.79
267.2402 1471.729
281.1016 88170.68
283.1175 3569.888
300.9049 657.6532
328.1298 764.4863
331.1301 43139.04
362.649 716.7487
369.1694 46285.98
369.2268 1345.222
386.9794 1175.522
387.1799 927102.8
387.1918 57731.46
387.3858 1248.262
390.8504 688.379
404.2074 913.9534
404.2773 1152.227
404.2988 3835.962
421.3657 794.4189
S	63	63	487.9
I	RTime	0.4057159
I	BPI	3611382
I	BPM	300.2778
I	TIC	5470890
Z	2	973.7923
69.02924 455.4831
72.51076 471.2552
82.2388 500.1747
82.5323 431.573
84.08083 766.3231
88.11215 4895
88.83638 552.1686
89.01352 694.7883
95.49205 504.3703
100.112 683.6801
102.0663 529.113
102.1278 21370.38
105.07 1206.885
105.5294 484.8112
106.2688 492.7843
106.9739 442.4998
107.8414 492.9894
108.0697 513.1992
109.0667 447.7756
110.2287 454.2982
111.0916 2565.712
112.0869 1060.962
118.5915 583.6705
122.7799 554.2457
134.62 554.7892
135.0342 606.096
135.1387 568.3346
137.6619 473.5864
140.1434 132876.7
142.5332 474.8185
152.9098 525.1198
154.7569 491.8029
157.6591 609.0665
173.8671 488.6049
178.1736 624.4132
178.1777 559.8578
196.1697 698.0102
200.8884 540.7698
207.6706 1126.547
215.4329 547.9263
227.3578 552.9827
241.6063 620.1803
244.2156 3649.632
248.2264 539.895
254.0099 596.9182
263.7332 32762.62
264.2286 4584.868
265.1776 647.2682
291.1927 645.2975
291.7645 8301.22
292.2617 860.2012
299.5629 722.7884
299.7711 664.3599
299.8641 818.4388
300.1432 6965.176
300.1693 1209.253
300.2778 3611382
300.382 1187.408
300.4173 9043.014
300.7796 17160.81
301.282 720.6833
314.0065 665.1985
320.7915 671.2928
321.2762 2260.754
326.8231 716.0808
348.2866 6150.137
374.3026 1009.772
376.2595 391921.9
377.2644 906.3002
394.27 3313.866
413.2679 581.0576
431.3433 808.6068
436.3167 6985.851
460.4123 153806.8
461.4156 637.1665
486.4283 49284.85
487.3638 1291.783
487.4238 9357.95
487.9041 484389.6
488.212 737.7518
488.4063 3549.829
491.0395 642.9339
589.6307 602.1033
599.5486 323252.6
691.9012 655.1074
735.1978 682.6846
783.4528 589.1053
921.9328 621.5691
986.719 608.2709
1001.761 604.7859
1004.868 618.1919
S	64	64	425.14
I	RTime	0.4108722
I	BPI	1273930
I	BPM	425.1364
I	TIC	1466205
Z	1	424.1282
52.27941 363.5228
53.23031 347.7092
53.27686 343.3226
53.42788 340.778
54.19332 308.4256
57.70605 310.5988
58.06544 1806.629
58.35624 288.5128
59.70177 329.8823
59.99957 335.7978
63.12091 298.6835
68.92474 366.7858
69.60482 367.3337
73.24903 322.5616
74.8082 340.711
82.9997 397.9208
88.11225 3665.808
91.58196 1078.654
94.66853 427.6321
100.1122 3326.839
102.1279 949.6826
109.6076 379.9538
123.0421 438.576
131.2547 390.3696
138.0914 595.6284
140.1435 3361.532
145.9097 411.3981
152.5774 415.1211
156.5804 446.8952
157.3556 428.839
168.9382 404.9107
170.4128 366.8981
171.0252 525.4084
177.9952 378.3286
193.2323 464.3498
196.4101 454.5371
219.2927 397.8504
221.1535 1812.635
225.0871 828.7233
261.1047 481.1985
266.3658 378.4194
270.1719 447.8385
288.3311 415.1284
300.2777 557.9141
337.2374 1663.613
358.3145 390.5
378.3701 480.1636
379.269 910.2607
380.2717 4061.867
407.3159 12329.04
408.2285 921.3543
408.2499 2470.221
410.1109 753.6885
424.8972 1803.143
425.1364 1273930
425.1568 61979.61
425.2145 7335.441
425.2512 17658.03
425.2878 9403.034
425.3281 480.3109
425.3681 2298.162
425.386 514.5245
425.4121 3185.867
441.3164 503.2036
443.5727 483.938
S	65	65	491.39
I	RTime	0.4160431
I	BPI	8154114
I	BPM	116.1434
I	TIC	8866236
Z	1	490.3876
50.42855 409.4154
51.33677 518.8905
52.37786 446.5515
54.54438 473.0864
55.15525 495.5642
56.61484 428.0174
57.07021 1093.366
58.06516 15073.75
58.14128 418.9161
59.06064 566.9119
59.07292 471.7018
60.08107 9390.303
60.1981 471.8445
60.19998 427.2402
64.36097 596.8432
69.39722 544.7446
72.08056 4398.434
72.2897 548.4504
73.08836 812.9087
74.09647 43075.7
75.29481 539.4886
82.47199 531.6364
86.09216 756.743
86.09328 570.8176
88.07572 679.6214
88.11209 8765.532
89.05971 727.1548
91.57988 1312.512
101.2081 554.3977
102.1278 51844.29
102.6491 598.139
103.1313 810.4465
104.107 2290.425
105.07 6727.867
105.1022 3044.509
106.0734 3326.904
114.0663 3503.694
115.123 5524.478
115.9712 4670.032
116.0105 2073.062
116.0448 2840.724
116.0819 3093.003
116.1018 869.7961
116.1072 28338.64
116.1096 27895
116.1119 4354.644
116.1155 1074.989
116.1187 2441.72
116.1246 8117.944
116.1309 27517.97
116.1434 8154114
116.1609 10809.15
116.176 29424.73
116.1782 5033.571
116.1861 815.0707
116.2433 2988.194
116.2775 899.3614
116.3148 1193.45
116.3172 2592.853
121.0648 2101.341
140.1435 1443.692
147.0653 835.7142
165.0761 915.7644
171.7282 654.0276
187.5946 666.3321
188.8097 700.3412
257.1748 691.2829
258.1781 1058.411
259.5319 642.9714
278.7392 624.8838
286.2096 2531.136
364.8535 867.4058
376.2594 10353.65
388.1838 4078.279
390.2756 904.8879
393.9319 564.1995
411.0294 640.3781
447.9854 637.74
456.3038 12563.11
462.2801 696.2966
491.2614 6765.841
491.2779 831.936
491.2986 998.5556
491.3603 1218.47
491.3961 21701.66
491.4634 7695.314
S	66	66	432.24
I	RTime	0.4211976
I	BPI	2171024
I	BPM	105.07
I	TIC	5414578
Z	1	431.2303
52.07971 375.0235
52.20795 398.8152
57.03384 2542.607
57.07026 518.2299
58.06548 888.5878
58.82547 437.9986
59.04949 2339.668
59.06072 1185.928
59.07452 468.2086
59.26671 379.6056
59.65835 402.3864
59.73954 414.7016
61.02867 4189.9
63.02275 484.3308
63.70292 470.2297
67.41175 475.1417
69.03365 56250.54
69.06996 611.8135
70.76276 409.2001
71.04929 2551.297
73.0285 2007.342
73.06492 649.2862
74.83556 434.6234
77.03835 2620.74
79.05429 2353.883
81.03357 26789.38
83.04918 11999.73
83.53106 516.5914
85.02849 15083.33
85.06478 396.4879
85.29041 472.3448
87.04415 9113.515
87.9048 422.2878
88.11214 11239.69
89.05977 21747.86
91.03901 13943.22
91.05398 1118.763
91.57999 854.4714
93.0648 511.3989
93.06997 7106.688
94.94569 460.126
95.04923 936.91
95.53725 485.7748
95.53897 565.2772
97.02855 14665.87
99.04414 8623.853
101.0598 3728.243
102.1278 62089.96
103.0391 3277.386
103.2375 514.1207
104.9218 811.6607
104.9843 802.7267
105.0414 10642.46
105.0474 1108.739
105.0494 770.2674
105.0553 3559.338
105.0586 6101.244
105.07 2171024
105.0836 3896.589
105.0855 2799.583
105.0915 2087.823
105.0975 4984.957
105.0995 4877.104
105.2193 928.7749
106.0733 1820.064
107.0856 5109.104
109.0285 873.3312
111.0441 30963.44
113.0598 4397.011
115.0392 629.0622
116.1434 634.2897
119.0493 64025.46
119.0679 677.4455
119.0856 440383.2
119.1118 551.4877
119.1192 558.301
119.121 696.7303
121.0295 2306.441
121.0468 675.7634
121.0649 529685.6
121.0991 874.9673
121.1013 1114.077
127.0391 30730
127.112 501.171
129.0547 101918.5
131.0704 1915.724
131.0856 602.0468
131.5574 536.2667
133.0496 530.441
133.0649 6762.92
133.086 31850.6
135.0805 126051.5
135.1172 523.8761
137.0598 7372.525
140.1435 3775.847
141.0911 1904.533
143.0856 638.2253
145.0496 9640.198
147.0179 505.2577
147.0652 165475.5
151.0755 720.1962
151.1117 664.8156
155.1066 2865.533
156.4912 482.7824
157.1014 764.5258
159.0805 3890.201
163.0755 833.9769
163.1117 3548.401
167.0858 478.4479
173.0444 937.9241
173.096 1723.249
175.0603 4238.845
175.0967 707.5964
177.1123 11011.22
181.1223 553.4956
182.8353 503.6473
183.1019 651.0674
185.0963 2772.439
189.0911 2298.169
193.0862 871.9941
197.0963 548.2057
201.0913 907.4349
203.1068 4953.011
205.5255 535.7535
215.0704 2227.264
215.1068 779.2856
215.128 2173.197
221.0811 709.6773
221.1386 2908.468
223.1118 737.8484
229.0863 680.5071
229.1437 4526.621
233.0808 3941.855
233.1171 632.8046
235.0966 2261.442
243.1591 3130.631
244.2058 578.5023
244.2154 8803.522
244.7168 3568.697
245.0809 1070.935
247.0967 660.1373
249.1122 9568.984
257.1747 2718.026
258.178 1004.531
263.0915 13259.24
263.1281 699.9377
265.1071 8873.58
267.1227 234004.8
269.908 575.2606
277.1074 949.6057
281.1021 34121.64
281.1384 32081.58
281.2236 533.0906
295.1177 6594.464
300.2776 628.4735
301.201 880.2716
306.996 485.384
314.7204 514.4424
320.1113 544.2516
327.2014 1711.869
331.1305 15329.08
355.1533 609.6157
359.1266 544.5548
368.8411 500.5607
369.1699 22238.18
369.231 554.7825
371.2276 1079.908
371.6057 535.5574
376.2597 2708.564
387.1805 440735.5
387.1928 37610.29
391.1645 7475.746
395.3307 536.5675
397.2017 2827.354
397.2231 2355.507
397.2578 1649.926
414.3005 2580.33
415.1754 13211.99
415.1879 1485.748
415.2117 52429.4
415.233 24031.31
415.254 19498.07
415.268 1124.089
432.1354 636.7806
432.2384 107154.4
432.2805 3034.473
432.3291 705.8915
448.594 589.5021
S	67	67	387.18
I	RTime	0.4263518
I	BPI	3710998
I	BPM	105.0699
I	TIC	5847067
Z	1	386.1729
50.01518 456.9173
51.02301 1279.164
54.34098 383.6212
55.182 407.4109
56.47409 342.0802
56.79596 384.3113
57.03382 10490.38
57.07019 2018.265
58.06545 3710.352
58.66009 486.1403
59.04948 663.715
59.06068 2612.149
60.06398 476.5323
60.08107 2717.842
61.02868 5808.469
62.01494 398.129
62.50052 469.2177
62.87031 439.4091
63.02275 482.0516
63.95096 342.006
65.03848 1021.859
65.85244 438.9323
67.05443 2174.328
69.0336 94608.37
71.04923 5019.223
71.09757 452.6724
72.68514 430.0086
73.02848 3035.783
73.15806 536.0335
75.04412 1908.617
75.33449 534.0978
75.7112 442.5017
77.03839 2149.356
78.45995 506.6634
79.05425 9401.498
81.03353 33156.97
83.04916 27103.68
83.84724 443.3165
85.02843 25318.74
85.06477 644.8067
87.04408 13611.3
88.11213 8154.199
89.05979 659.733
91.03899 14978.94
91.0542 2336.059
91.58022 947.3792
93.06994 20362.49
95.04917 5446.218
95.08542 516.1215
95.72082 541.7778
97.0285 9276.104
97.0649 1012.485
99.04411 11675.88
99.08043 544.7206
101.0598 5847.784
102.1278 210169.4
102.1554 631.7086
103.039 10171.66
103.0541 5161.125
104.0615 741.226
104.92 522.5203
104.9219 2227.733
104.9555 980.4842
104.984 1281.884
105.0337 523.1714
105.0398 2214.919
105.0418 14501.97
105.0481 4690.795
105.055 4218.594
105.0699 3710998
105.0893 1493.322
105.0925 3002.657
105.0971 2679.724
105.099 13667.07
105.1552 919.251
105.2193 2043.758
106.0732 6664.384
107.0857 577.501
109.0285 3465.347
111.0441 46800.61
113.0597 9066.648
117.0546 2945.366
119.0492 135340.3
120.0525 672.7087
121.0299 1824.455
121.0648 516997.1
121.1009 2010.531
127.039 17670.56
129.0546 107877.5
131.0702 4326.127
131.0856 1146.582
137.0597 10595.96
139.0753 675.3154
140.1434 4134.433
141.0909 665.621
143.0856 2177.252
145.0496 2177.704
145.1012 739.2057
147.0652 97097.25
147.0805 767.3168
155.1067 583.6902
156.7426 507.6439
157.1011 1005.737
159.0804 4102.836
161.0962 794.3469
161.1325 581.8699
163.0756 493.4972
173.096 1158.465
174.0359 502.4023
175.0154 5436.308
181.1223 1959.052
182.1255 590.6911
183.0629 489.3207
185.0961 2701.607
193.0861 623.4056
199.1567 624.7219
203.1067 1924.44
219.102 681.3862
221.0809 684.5088
227.0464 1018.695
231.0782 3677.657
233.0808 3577.904
245.0808 809.0185
249.1121 5445.51
255.1205 570.1117
263.0916 4600.201
265.107 3760.35
267.1226 24831.07
275.0677 4424.353
281.102 4908.473
286.1436 8376.754
298.507 488.9138
299.1642 2469.033
300.2182 575.4971
313.1196 2330.264
314.1227 4162.891
327.0774 773.2542
327.166 4344.344
328.1599 762.3467
331.1304 114402.5
342.1748 611.7474
354.1694 478.9515
359.3088 468.2245
369.1693 2668.067
369.2426 7536.851
369.2897 688.0206
370.1119 784.0072
370.186 7302.942
370.2494 686.162
378.3355 801.6177
386.8479 999.6711
387.1544 844.9387
387.1801 41326.11
387.1932 40569.81
387.2124 7127.149
387.2355 14924.1
387.2504 2162.764
387.2735 3829.425
387.2914 3255.769
387.3006 7202.833
387.3358 2085.869
S	69	69	751.51
I	RTime	0.4407985
I	BPI	3559485
I	BPM	376.2598
I	TIC	3909113
Z	1	750.5034
55.52684 484.0442
57.06841 978.889
57.06899 11612.7
57.06984 5893.957
57.07028 1357.626
59.34 429.5663
59.4899 469.4097
65.66151 548.5283
66.22625 570.5146
70.60368 539.5133
79.76733 538.8087
84.62523 563.3851
87.04578 593.868
99.8492 675.908
113.3608 577.402
118.4084 595.4799
142.0242 589.6957
150.1086 735.686
150.1599 690.9698
164.2171 673.6119
175.6978 642.7231
187.8056 744.818
194.4969 735.1137
209.1288 624.4925
212.9575 773.6533
214.0769 707.4854
226.9493 626.4155
228.7112 662.4438
238.5776 644.272
249.562 692.2786
291.179 813.3358
291.1927 3108.168
292.2019 3063.837
293.1741 1468.087
293.1862 1019.027
302.1724 1754.236
302.1864 2531.822
313.665 587.2126
353.4244 805.0313
358.2494 1425.208
375.3385 762.5883
376.0608 5307.602
376.0739 3039.283
376.2598 3559485
376.411 840.9768
376.4539 7874.747
377.2654 1095.471
393.2862 3038.452
394.2704 44397.03
398.2422 1280.934
409.1624 8281.115
411.1646 835.7669
436.3175 80509.38
437.3206 2117.414
460.4116 873.5181
463.3652 1442.309
477.3798 756.1315
547.7102 1003.889
583.8101 1013.046
593.4938 744.5875
617.3856 726.2198
751.4257 9213.908
S	70	70	436.32
I	RTime	0.4459505
I	BPI	4277631
I	BPM	376.2597
I	TIC	4841345
Z	1	435.3093
50.15082 359.2796
50.87937 388.9842
51.90394 405.8871
53.10592 386.5672
53.70702 350.0415
54.03148 348.1472
55.21556 372.8122
55.28337 419.7588
55.90335 426.8719
56.16958 368.9775
57.068 993.4309
57.06893 10604.3
57.06978 4257.31
57.07025 7595.667
58.06546 5726.838
58.75816 389.1744
59.06071 13844.87
60.06402 2118.486
60.0811 6540.435
61.08445 590.646
62.90376 437.7843
67.66843 524.4016
70.33009 460.5775
71.08567 5659.039
74.36701 502.7014
78.70522 416.725
79.85538 465.1437
82.89007 402.2481
84.88735 423.2536
85.08416 438.146
88.11219 7887.74
89.05972 561.2106
91.58004 519.5394
91.76107 462.4928
92.1211 523.2393
98.09639 497.8522
99.04405 494.3018
99.72156 504.2331
102.1278 11520.59
103.1312 2225.973
105.07 768.0531
109.1012 538.1785
111.3751 473.7516
112.476 415.5983
113.0598 561.1789
113.0963 638.8594
113.1324 458.4869
114.6087 540.7584
116.6036 454.317
117.3021 449.4515
119.0493 3596.141
120.8271 556.7036
127.1119 967.2865
134.1341 481.7281
134.8472 485.1812
140.1435 11258.75
141.0912 1180.361
141.1469 1196.002
144.1021 534.426
149.0235 18677.61
155.7475 540.4731
157.3955 471.0665
157.6323 528.281
167.0341 8109.213
179.4162 476.4501
180.102 679.2246
188.3983 461.5572
209.1285 3028.937
210.1127 487.1674
216.7412 554.8093
218.1291 761.2605
229.1439 642.2863
229.9093 577.8039
275.1751 1129.665
279.1595 2179.485
288.4087 536.5002
291.1927 3224.033
292.2018 3694.118
293.1861 9638.171
299.7318 463.2482
302.1866 7110.387
302.7213 507.6595
309.9232 518.0725
317.1986 528.8092
321.1428 590.0674
322.1477 1818.913
331.2173 576.8665
335.1804 670.0506
348.5943 553.7095
358.2502 4451.165
375.257 1113.951
375.8723 653.0524
376.0638 9322.319
376.2597 4277631
376.4049 1094.058
376.4489 6533.363
376.462 1996.535
377.2633 35036.76
377.8087 622.4726
391.2779 3502.89
393.2861 806.5953
394.2702 40721.66
418.3063 777.549
419.3104 3177.573
427.3955 764.1414
435.8944 6092.371
436.1668 2804.657
436.2154 835.593
436.3174 95783.01
436.3365 11390.26
436.4019 5744.232
437.3206 3437.986
S	71	71	286.14
I	RTime	0.4511071
I	BPI	2614827
I	BPM	286.144
I	TIC	4368344
Z	1	285.1361
51.02287 423.1336
53.72669 394.308
54.20898 368.1013
57.07029 1831.592
58.0655 13908.11
58.06619 559.9996
59.06878 582.759
59.49886 405.08
60.08113 1910.745
61.8667 326.8342
63.02261 342.3186
63.33863 323.8316
65.64339 382.7759
67.09427 322.8081
69.07009 10720.49
70.0653 578.4447
70.79945 331.2415
71.08566 780.0369
74.09656 502.0652
75.67733 325.7485
75.69191 372.7174
77.03826 490.3875
81.06995 441.6563
83.04917 586.9513
83.08565 930.4849
84.0444 437.1924
84.0809 31032.99
84.50336 364.4714
85.02856 4264.699
85.065 764.1503
85.1013 499.2991
86.09653 23814.2
87.6071 350.8208
88.07581 915.1193
88.11221 22158.68
90.05506 462.739
93.68421 388.9689
95.08569 2234.241
97.06489 3257.768
97.10127 460.8691
99.0807 721.9325
101.0599 424.3768
102.1279 18155.2
104.1071 1676.655
107.0857 458.2408
109.1013 2745.81
111.0807 457.1323
111.1171 484.0727
111.8915 369.2991
112.0758 48990.94
113.0597 674.5987
113.0963 3746.403
113.0978 329.3155
114.0916 2643.671
115.0513 660.0286
115.0543 10266.92
115.0755 1978.486
116.0529 857.5128
116.0709 367.9997
118.881 419.0794
120.8285 351.4732
121.1014 2092.215
123.1169 4120.029
125.0963 779.9995
126.6756 399.9724
127.0756 582.6815
127.1119 2595.181
128.7276 378.8844
132.0374 422.5104
134.0966 715.876
135.0275 410.3866
135.0442 87414.2
135.0806 2427.672
135.117 996.673
136.0841 882.0385
137.0963 950.8835
138.9101 426.9238
140.1436 13799.59
141.0911 851.0464
141.1275 878.8978
141.1441 343.3661
141.1469 3389.157
143.0493 8851.957
143.1069 426.1645
150.0915 5183.915
150.5442 455.2001
151.0993 8453.184
151.1483 384.754
153.0912 1480.613
155.1068 4344.775
157.0305 428.9808
159.0441 3106.246
161.0601 2022.45
163.0755 4424.911
163.1121 526.645
163.1481 673.7702
164.0789 3543.119
164.107 419.5771
167.107 511.9189
169.1225 791.3292
171.0442 9586.229
171.1018 414.7897
173.06 20208.34
173.1174 2378.186
175.0756 666.1246
175.2581 440.4458
177.1272 405.7957
181.1224 745.3417
182.0308 3073.999
182.1261 661.55
183.1379 520.241
184.0736 717.9848
184.1699 584.4146
185.0963 2603.25
193.1228 512.886
195.1382 5154.248
197.1541 484.5793
198.149 542.5627
200.1647 821.3186
200.979 3080.381
201.0548 952252.8
201.1278 1225.882
201.133 1623.632
203.0705 5199.525
205.1588 770.636
205.1953 1598.879
209.1539 1915.303
215.107 5082.951
215.1796 902.0007
218.1178 508.9133
223.1334 505.4248
223.1694 1903.24
223.2059 898.983
224.7372 460.4254
226.1806 711.5406
226.2166 439.9553
227.128 2281.973
233.1538 3326.71
233.1902 3213.806
240.2324 446.9494
241.1793 378.3517
241.2356 2456.247
250.1885 857.6161
250.747 356.0006
251.128 2203.051
251.1644 5045.174
251.2008 27686.11
258.1497 609.8645
268.2266 1060.448
268.2643 2915.593
268.3004 3603.208
269.1381 3308.306
269.175 20388.97
269.2114 19493.71
269.2477 1892.284
285.1363 756.6632
285.4788 583.5518
285.6014 1994.742
285.6307 515.0627
285.9351 625.579
286.0153 7588.966
286.022 380.5461
286.144 2614827
286.2011 18916.95
286.2166 4297.142
286.2372 5776.276
286.2447 1735.233
286.253 10978.72
286.2599 652.3664
286.2675 2009.799
286.2762 4846.913
286.2864 780.5569
286.2937 8033.516
286.3017 731.9127
286.3105 20856.45
288.3798 500.6219
S	72	72	449.35
I	RTime	0.4562614
I	BPI	2031155
I	BPM	74.09654
I	TIC	2757864
Z	1	448.3411
52.7442 391.183
53.1544 397.716
54.6138 346.0318
54.67065 390.1533
57.07032 620.0959
58.06551 2559.18
59.06077 3223.226
59.63611 364.3275
59.71328 332.6458
69.03374 564.4936
69.43892 421.2072
72.24046 474.791
73.07616 782.7441
74.0088 878.012
74.04548 669.9529
74.07875 705.5859
74.07985 9300.601
74.08282 489.4073
74.08385 744.2783
74.08751 2243.148
74.08945 9405.505
74.09054 12368.63
74.09654 2031155
74.10309 15652.16
74.10498 3342.295
74.1097 2134.76
74.11267 1796.19
74.11384 8174.777
74.14725 662.389
74.18489 835.0748
75.12688 442.8314
80.76464 462.1455
85.06503 525.4837
86.67604 498.554
88.11224 37826.25
89.11554 768.6939
102.1279 4913.558
103.1593 457.8985
105.07 2188.927
106.2811 408.5869
113.4511 439.7708
115.0756 618.9371
116.1435 3391.008
116.2999 424.9109
116.724 426.7956
117.147 754.2308
119.0493 2783.878
121.5375 451.8112
137.4226 455.4867
138.9879 461.1845
139.1121 645.9984
140.1436 5090.034
142.6966 419.2952
155.0704 450.9155
157.1702 1971.878
158.1258 1642.281
158.1543 5931.925
158.1736 600.6011
160.5295 559.0406
166.1597 633.3122
167.0788 464.4606
167.0856 753.4982
169.1228 431.5489
198.0958 476.3782
198.2093 580.2861
229.1438 709.6282
230.147 2033.449
231.7444 458.0514
239.9679 431.9363
243.1593 475.3548
244.1628 1040.496
244.1991 1687.715
249.7539 499.0749
257.1747 969.4324
258.1786 1935.974
267.9735 458.86
272.2404 403.179
275.282 433.1829
284.1208 580.4169
300.2782 696.6329
333.926 456.783
335.1234 616.0032
362.2804 2818.708
367.6737 673.5242
376.26 125047.4
395.4891 411.5124
404.2909 518.2569
414.2576 4294.012
436.3188 1079.864
449.1936 833.8503
449.2148 5393.1
449.2302 852.2948
449.2525 6146.658
449.2888 5404.079
449.3492 301766.5
449.4207 4070.049
S	73	73	838.62
I	RTime	0.4614636
I	BPI	1558167
I	BPM	88.11216
I	TIC	2552586
Z	1	837.6082
59.06451 646.687
59.68651 550.7643
61.37685 501.5202
62.28998 531.4399
63.97327 520.415
65.26759 570.5787
67.64514 595.5026
69.67498 561.5157
69.8083 503.2717
74.45045 588.8132
82.50181 548.7764
87.99835 674.1468
88.07574 863.4258
88.09023 7030.597
88.09498 1088.289
88.09734 680.8699
88.10376 6268.14
88.11216 1558167
88.12107 4680.673
88.12872 884.5167
88.13326 2233.696
88.13472 4084.538
88.1782 712.5593
91.58202 915.382
95.71905 671.5559
96.82175 659.6749
103.0992 559.9647
112.7349 684.9608
114.7444 678.9732
127.329 701.3053
138.6523 555.2247
141.6204 801.4518
147.2486 738.8389
168.1267 605.5887
177.974 690.4475
178.7649 549.6958
185.4077 617.3012
224.7589 574.1583
320.7197 694.4448
336.2289 661.5462
371.3473 658.2507
376.2598 14530.82
377.1439 770.7857
398.2418 845.2001
429.9239 672.8855
463.1014 906.6108
463.3646 834618
485.6949 698.4987
504.839 745.8808
609.1043 647.3906
641.8016 716.8445
803.2529 786.2709
S	75	75	463.36
I	RTime	0.4712118
I	BPI	6.313888e+007
I	BPM	88.11198
I	TIC	7.245629e+007
Z	1	462.3566
50.2298 2146.616
56.19768 2263.552
58.01689 2370.279
58.06542 3131.057
58.14324 2665.972
60.85819 2787.343
62.66552 2597.562
63.72112 2397.661
67.54238 2453.989
68.30061 3103.654
69.95386 2568.613
75.43447 3222.932
87.99813 35554.89
88.02397 16963.16
88.0359 5797.771
88.04562 22482.73
88.0759 50464.71
88.08319 5510.581
88.08875 16159.71
88.09034 269164
88.09221 9396.644
88.0955 54374.23
88.10329 318210.4
88.11198 6.313888e+007
88.11991 354188
88.12669 25144.89
88.12781 24829.53
88.12941 28203.48
88.13284 60262.75
88.1344 225334.6
88.14008 11978.18
88.14351 5251.859
88.15592 9488.924
88.17761 29902.8
88.19949 6720.348
88.22519 8372.906
88.22679 24328.01
102.1276 34270.77
140.1433 7642.574
147.3076 3545.097
152.292 3189.92
165.7618 3321.732
192.1452 2939.739
249.268 2909.348
257.1743 17569.03
258.1779 42278.9
261.3806 2665.085
269.3049 2567.226
271.8089 2937.039
276.6269 2915.518
277.071 3184.6
292.5005 3338.594
308.1078 3128.388
311.0747 2692.236
325.1268 2981.537
331.4055 3100.454
372.3225 3355.731
376.2592 452775.9
377.9749 3241.469
391.9526 3979.332
418.3057 4559.27
428.2725 76324.56
463.1015 3661.568
463.3639 4036877
463.6329 3778.504
S	76	76	398.24
I	RTime	0.4763662
I	BPI	696049.6
I	BPM	398.2417
I	TIC	886575.2
Z	1	397.233
50.87868 278.4111
53.38641 264.8524
53.45765 331.7463
54.14435 282.9678
54.90887 303.3564
55.59962 245.2253
55.80532 362.5613
58.06546 3344.38
58.45287 321.3748
58.67963 312.1934
59.04948 591.4188
59.06072 574.1979
59.25579 336.1483
59.46352 402.0906
60.08115 494.7609
60.71494 287.5986
60.78131 302.2898
62.53832 357.3371
63.48114 295.8027
66.19068 298.2185
66.60623 346.1144
68.4581 267.2321
68.80748 303.2551
68.99915 305.9737
69.61157 406.0137
70.67647 295.2862
70.94801 311.9598
74.09653 2130.185
78.51826 283.544
78.73648 322.6532
81.70484 345.2865
82.04176 286.9
84.75292 302.8411
85.06483 676.4934
85.42275 340.3766
85.59597 333.922
88.07577 436.4953
88.11217 47796.27
89.05979 2634.87
89.11546 422.5971
91.58185 1197.712
93.3114 307.9332
94.02639 434.7323
97.06496 602.3215
100.1122 513.536
100.5823 305.6107
101.0599 509.1298
102.1278 39254.05
103.0754 482.1223
103.1311 438.6707
105.0247 356.6246
107.419 322.4966
108.7567 346.1106
109.1012 1455.339
113.0962 583.2565
116.0707 1818.176
116.1435 755.8813
120.3549 346.9404
121.1012 375.515
121.4333 401.8668
123.0806 741.637
123.1169 782.7268
125.0962 432.3694
127.1118 499.4356
133.086 2867.048
135.1168 470.2156
137.3691 339.769
139.0755 437.5041
140.1435 3767.661
141.0912 862.4839
145.1012 403.6028
149.0598 441.966
149.1324 511.8113
151.1119 380.1715
163.1481 409.9707
177.1119 435.0535
181.1228 414.2807
183.1381 608.545
199.9594 369.6396
205.1992 665.299
225.1485 350.4367
228.6211 389.2855
238.2455 392.3946
263.2373 634.5615
270.9105 373.6839
295.2271 461.1917
302.1327 385.3173
313.1669 804.4569
313.1749 760.7425
313.7833 486.1014
322.207 417.526
326.1627 607.5848
335.2216 1561.195
335.258 1372.693
344.2655 414.0239
362.2419 545.0329
363.2177 392.2286
363.2534 727.9962
363.2898 2554.795
378.8609 622.1341
380.2099 7894.88
381.2279 621.9988
381.2629 464.1002
381.2742 1527.72
381.3007 839.5723
382.2101 664.5486
383.2175 473.4047
398.0224 524.9949
398.0354 513.3554
398.2417 696049.6
398.3416 2866.093
398.3739 2788.292
398.3988 2447.388
398.4531 1328.877
S	77	77	393.29
I	RTime	0.4808247
I	BPI	4.752292e+007
I	BPM	376.2592
I	TIC	5.133663e+007
Z	1	392.2783
50.43666 1618.98
50.48326 2033.229
51.34912 1886.915
51.92916 1803.133
54.49901 2281.112
54.67883 1808.732
54.68937 1987.944
55.34187 2003.14
55.99582 1909.084
56.49344 2028.759
57.06798 16656.07
57.0689 163333.8
57.06975 56877.96
57.07019 59915.09
59.89358 1786.464
60.85147 2041.147
61.59145 1929.852
61.92075 1951.859
62.97316 1910.888
64.6955 2164.887
65.21976 2251.22
69.39511 2289.424
69.91978 2553.872
71.08562 11620.16
72.36921 2092.447
74.29133 1999.15
79.23563 2201.945
84.16853 2074.652
84.83081 2371.886
88.11205 13381.46
91.58 5199.411
95.11521 2478.809
95.52 2435.268
98.06017 2245.939
101.6079 2395.668
102.1277 507551.3
104.5206 2362.018
104.9168 2160.729
118.2897 3013.257
122.4429 2174.828
125.0709 3199.629
126.0549 4845.986
132.3609 2543.45
140.1433 3173.948
149.0232 15051.67
150.0268 14022.83
151.0276 4524.943
151.0303 4092.28
168.3408 2972.009
170.0841 2682.296
175.7688 2956.556
181.3197 2421.838
205.1987 4260.509
209.1285 36847.36
218.1286 11320.35
219.1131 4236.278
230.7224 3098.286
260.1328 4686.438
275.1751 13395.98
276.0137 2390.606
291.1848 9212.24
291.1928 38984.7
292.2016 36265.84
293.1694 4474.033
293.1859 54102.11
297.1283 3164.004
302.1681 3262.1
302.1863 87017.29
333.2535 10107.62
350.2859 4440.936
358.2505 23718.73
372.7385 5751.773
375.2568 16367.6
375.4846 8067.631
375.6761 6190.624
376.0685 100222.8
376.1156 14456.12
376.2592 4.752292e+007
376.4087 10004.69
376.4171 7495.572
376.4436 22727.77
376.4568 81901.66
376.6469 4806.982
376.84 11023.97
377.0301 5570.982
377.2722 9759.75
393.2236 10269.88
393.2594 13227.56
393.2855 332532.1
393.3201 10340.07
394.2695 192254.2
S	78	78	364.85
I	RTime	0.4859791
I	BPI	1148898
I	BPM	364.8539
I	TIC	2225178
Z	2	727.6924
54.48302 370.1561
55.05433 271.1265
56.40565 320.3287
57.07024 8581.097
57.07088 635.5321
58.06065 416.6487
58.06129 613.2144
58.06547 145539.5
58.06997 1413.717
58.07724 550.6714
58.14386 294.4153
58.48922 308.1194
58.78362 343.5364
59.06066 356.3868
59.06882 603.2666
61.06652 308.442
63.29922 326.3335
67.50213 290.712
69.31252 325.1358
70.21004 324.1669
70.67376 324.9179
71.08567 531.8276
72.08088 859.7021
72.35036 327.6506
74.0965 2430.665
74.68456 329.199
76.65942 326.0066
76.80769 340.5486
78.18858 318.0402
81.0312 576.7845
81.66037 436.2321
83.08556 879.363
84.08087 5628.06
85.06476 369.1801
88.11215 28255.94
89.11551 1626.942
91.58021 1377.248
95.4295 344.0603
95.48035 336.5218
97.06488 385.7805
99.08057 619.039
99.68533 341.8153
100.1158 403.1844
102.1278 1871.699
112.3539 365.8707
116.9805 407.339
118.0012 407.1327
127.1933 415.9317
127.746 377.9676
140.1435 276175.6
140.1604 1074.673
140.1875 633.798
141.1468 3261.837
142.7438 379.5363
146.6718 397.3453
149.0598 635.5662
149.6648 661.1899
197.2947 415.2646
201.1276 432.9122
226.1776 2276.798
229.2955 389.7902
230.7097 510.3398
249.5112 481.0457
252.1931 2459.484
252.7286 9517.807
256.398 401.0308
270.8818 380.5982
272.2466 1681.409
276.9633 408.0893
295.2859 1951.406
308.2802 550.8688
308.2937 872.6935
308.7912 89585.03
309.2928 4026.09
320.1971 3027.017
328.3093 2432.592
329.2115 552.3153
338.3027 3162.369
346.249 1824.186
347.1996 538.4305
347.2215 813.4932
347.2583 1814.669
348.2284 1666.349
364.2834 1809.095
364.3198 1663.983
364.3319 633.5984
364.3435 7780.612
364.3559 523.7539
364.6753 1734.706
364.8539 1148898
365.0396 2342.681
365.1361 56202.8
365.1714 4245.878
365.1935 8743.014
365.2106 1313.187
365.2303 7089.298
365.256 594.1912
365.2667 3630.737
365.278 1435.452
365.2901 659.5741
365.3138 18452.9
365.3555 55494.11
368.7334 473.1059
383.7153 390.9277
391.3301 1897.055
420.8816 447.3815
450.4279 4507.366
476.4442 741.2999
477.4392 39249.49
503.4548 6335.969
504.4499 1716.533
569.869 409.9106
581.5797 505.4305
588.5442 806.6656
589.5646 122556.5
590.5677 4968.35
614.05 482.6643
615.5803 24277.44
616.5751 5731.622
S	79	79	391.28
I	RTime	0.4911334
I	BPI	1178113
I	BPM	149.0234
I	TIC	2237132
50.6859 331.4955
51.43312 340.2253
51.43373 323.3908
52.62383 361.98
53.37096 308.0498
54.51637 405.1376
55.429 326.824
57.06603 680.4902
57.07022 85573.76
57.08147 467.3784
57.87225 370.8569
58.06546 2597.657
58.201 391.0908
58.22449 338.454
58.43112 373.5044
58.59461 394.8693
59.04946 693.4442
60.82727 338.8328
60.90415 416.8895
60.91914 401.9488
60.93003 315.9081
65.03854 2207.689
66.34226 320.8828
68.42679 342.769
70.51985 353.4761
71.06951 832.4448
71.0698 312.9817
71.0798 2532.965
71.08562 266380.6
71.09193 1223.624
71.10135 877.083
71.49867 337.6739
74.06009 404.3667
76.03034 527.914
77.14614 373.7838
80.34662 407.5667
80.58121 427.3474
80.67995 351.0248
81.43461 395.8852
85.06474 413.7149
87.08064 387.6252
87.6497 359.467
88.11215 5728.403
89.11543 805.4229
96.16444 355.2478
97.06496 565.4123
98.5405 351.3647
102.0148 409.3037
102.1278 2475.376
102.8978 356.8859
103.0272 388.8885
103.1312 742.6078
103.5414 397.1076
109.1011 444.0372
111.117 538.2232
113.1325 31276.85
121.0285 565.9343
123.1169 1572.731
138.7602 503.9334
139.1118 494.4787
140.1434 3712.882
145.5605 484.546
148.9742 3122.212
148.987 546.7068
149.0057 7116.613
149.0234 1178113
149.0428 4378.301
149.0709 3951.948
149.074 799.8926
149.2155 470.3639
149.2758 500.9069
150.1358 478.6969
150.5924 499.7145
167.013 1947.669
167.0339 365367.6
167.0907 656.2784
190.0498 6201.6
191.0703 17168.87
201.047 468.7272
203.0436 946.3267
209.0809 20111.53
214.0991 397.0142
237.112 432.0787
251.0466 674.0598
255.0992 400.2262
261.1486 564.1155
267.1953 493.7556
279.1591 19939.94
292.2024 655.8129
292.9514 439.9747
331.2382 2683.142
332.2589 1448.152
334.7814 1547.623
350.1437 766.0167
355.9958 475.3263
373.237 864.4462
373.274 1587.435
374.2439 42078.71
378.2462 471.4783
391.1518 6551.069
391.1648 15799.16
391.1879 9199.892
391.2092 8762.589
391.2247 1649.926
391.246 14943.53
391.2833 7144.552
391.2956 1406.974
391.3203 693.5486
391.3317 877.9432
391.367 2963.734
400.1582 502.9279
S	81	81	477.38
I	RTime	0.50099
I	BPI	2.457398e+007
I	BPM	102.1276
I	TIC	2.730416e+007
Z	1	476.3719
50.79077 652.7516
52.9334 779.1509
53.48505 1029.072
58.06533 2235.993
58.35987 801.595
60.08101 200631.1
60.86991 751.8907
60.96844 788.2474
61.30495 832.3295
62.61253 805.9845
63.27092 900.0922
63.3087 806.8859
63.72941 794.8734
65.38317 1091.975
65.76311 812.4284
70.50928 817.2815
88.11205 33284.87
89.05968 1403.192
91.38482 1192.368
91.70645 1431.827
97.67455 1426.6
101.6283 2356.896
101.6289 1682.736
101.9855 24635.02
102.0174 3818.002
102.0191 3464.717
102.0446 8489.268
102.0465 5103.072
102.0885 3777.983
102.0915 5234.691
102.0944 3862.385
102.0987 6370.15
102.1006 106210.6
102.1062 6668.89
102.1074 8414.123
102.1163 75018
102.1276 2.457398e+007
102.138 98982.77
102.1462 9345.02
102.1497 5228.829
102.1511 5343.93
102.1538 26540.44
102.1557 81185.68
102.1574 5518.258
102.1598 2994.181
102.1611 1507.628
102.1618 4133.077
102.1659 4054.092
102.1824 5233.839
102.21 14536.55
102.2371 6859.737
102.2688 4395.573
102.2708 20859.92
133.0859 1686.561
140.1435 1951.948
190.0478 967.8688
203.1277 1323.417
206.6771 1030.958
221.9783 984.6418
247.2279 961.3909
257.0954 1132.352
257.1745 1035.596
258.1777 4384.002
271.1901 2429.886
272.1936 6261.897
310.4176 1076.863
318.3086 968.7957
376.2593 37152.08
402.0282 1162.032
405.0257 1115.769
428.2722 1455.174
442.2882 9275.62
460.2855 1237.583
477.2467 9314.66
477.2826 4316.909
477.3799 662853.6
S	82	82	376.26
I	RTime	0.5061444
I	BPI	2968028
I	BPM	376.2595
I	TIC	3973726
Z	1	375.2515
51.28032 374.582
51.6088 405.4674
53.25533 309.7184
53.88201 355.1117
54.04161 324.1629
57.06832 517.0902
57.06896 11062.72
57.07024 11173.98
57.07083 509.0628
58.06548 506.286
58.64398 373.8943
59.04947 2937.785
59.06071 452.9156
61.00008 358.5658
61.02872 350.9706
61.13084 404.1573
65.97566 355.1264
67.0544 541.1005
68.95773 394.9629
69.07002 5259.925
71.08559 677.1407
71.6395 374.0467
73.06493 442.3456
74.09654 992.1962
77.16251 408.3671
77.70636 410.1717
78.1515 362.194
78.18147 447.9653
80.02503 397.5632
81.06995 1910.833
81.77777 448.5311
83.04926 720.9246
83.08557 15838.8
83.46687 391.6652
85.06484 3562.261
85.10121 956.3503
87.04417 637.1826
87.67627 432.5625
88.07583 649.4003
88.11214 24973.7
89.05975 21554.52
89.11544 504.9775
90.58595 428.7634
91.05429 2343.165
93.06994 5087.422
95.08558 26167.17
97.06487 5626.989
97.1013 5455.367
99.04398 471.1683
100.6814 397.3857
101.0598 457.7363
101.0963 437.08
101.8281 442.1472
102.1279 5576.294
103.0754 524.5668
105.0699 490.3409
107.0703 3492.023
107.0856 12842
109.1013 21954.14
111.0804 2369.958
111.1169 3263.556
113.0961 639.7761
113.7413 393.619
115.0754 892.6896
116.4441 437.1967
118.0322 400.5999
119.0492 412.7526
119.0857 791.6527
121.1013 19531.93
123.1169 4620.965
125.0961 4972.613
127.1118 537.8196
128.8485 426.8361
129.091 2660.455
133.0835 992.3859
133.086 28968.52
135.0806 561.1033
135.1169 103669.5
137.0961 551.1696
137.1325 883.5867
137.3354 401.1414
138.184 495.618
139.1119 555.2419
140.1433 1652.738
141.0911 885.0118
144.1607 402.4958
147.0652 638.7184
147.3901 427.2598
147.5128 383.7745
148.1248 491.4136
149.1326 14503.7
150.4675 395.018
151.0966 106858.5
151.1483 4962.356
153.1275 34791.54
155.1066 516.8152
157.0859 631.1594
157.1224 943.453
157.4749 379.3511
157.9881 451.1991
163.148 638.634
163.2123 452.5656
163.2711 492.1878
167.1431 568.3139
168.1233 668.5971
169.1223 1803.093
171.1016 540.9775
171.138 9238.782
173.1174 431.7285
184.1012 429.067
188.735 514.3875
189.1122 3945.088
189.1488 846.2834
189.8907 458.5708
191.1795 139739.6
195.3478 445.1046
195.5183 446.88
197.1534 775.5309
200.3383 433.3678
203.1278 1898.955
206.0019 467.1867
209.1285 7565.363
209.19 18453.81
212.2007 484.0524
213.1848 465.021
218.1286 846.9548
219.1129 1037.916
229.1438 771.4562
253.2163 5688.26
255.1591 1059.538
257.1747 2038.223
265.6628 513.4668
275.1751 3828.042
291.1927 2094.101
292.202 12729.64
293.186 22951.41
299.2219 1709.684
302.1863 21262.98
304.2017 696.1718
313.2373 498.5951
335.1253 2239.898
341.2324 4480.313
341.2685 5339.578
358.2492 14145.8
359.1482 532.107
359.2427 1822.99
361.2354 569.1007
375.2572 688.299
376.058 2170.981
376.0714 4692.964
376.2595 2968028
376.4091 966.3256
376.4529 6893.716
376.4882 554.4373
376.8423 614.3889
394.2701 26239.63
S	83	83	300.28
I	RTime	0.5112822
I	BPI	1582137
I	BPM	300.2779
I	TIC	3280315
Z	2	598.5405
50.28563 361.864
51.93037 305.5346
52.37648 287.2657
53.20652 291.9989
53.58621 324.6861
54.15414 292.2192
54.58418 275.8881
55.05413 428.9482
55.80112 269.9355
56.96307 347.1511
57.06902 392.983
57.07027 3431.585
57.07083 342.8348
57.4321 287.3549
58.05352 1598.696
58.05659 390.7558
58.06084 2532.285
58.06546 309800.3
58.06961 1773.911
58.07049 752.7685
58.07701 1625.187
59.0625 374.3469
59.0688 2704.019
59.56012 324.4855
60.39421 347.9872
63.28804 292.6689
66.49023 332.8388
67.21198 316.057
69.15069 377.9809
70.14155 296.7135
71.0857 432.659
71.94968 338.805
72.30573 362.1638
73.52047 330.4967
74.09652 645.7938
75.84199 343.5322
76.02167 465.9257
76.54234 401.9216
78.9778 312.0246
79.6638 356.5254
81.06995 888.0156
83.08557 2770.421
84.08084 4743.913
84.198 335.539
85.17545 366.4594
86.06024 390.3625
88.11214 24616.67
88.79543 348.6235
89.05977 5511.806
91.58195 1487.787
95.08564 1808.302
97.06496 409.2123
97.1013 613.4891
99.04408 512.5344
99.08047 426.9194
102.1278 12627
105.0699 675.432
108.1718 384.9635
109.1013 2083.332
111.0805 621.336
113.0961 346.7234
121.1012 719.2473
122.654 383.4263
123.0805 441.2201
123.1169 8415.652
125.0962 857.1436
127.1118 4670.83
128.8859 356.7383
130.0862 431.5621
133.086 10414.41
135.0806 831.2548
135.1168 596.1836
136.0842 540.7305
136.1204 481.5869
139.0754 703.4097
139.4588 373.0601
140.0989 609.0999
140.1435 269109.2
140.162 770.3961
140.187 605.3311
141.091 786.5823
141.1468 7025.572
143.5954 349.1434
144.4118 372.5302
149.0963 1910.584
149.1327 719.8782
153.0912 470.5408
153.1278 491.9651
157.1226 452.4439
159.1167 423.9723
159.8382 386.8596
160.0507 561.944
161.1325 477.888
163.1482 600.3402
166.1513 368.8418
167.1068 706.1039
167.1429 453.7885
167.6393 1521.954
169.1223 645.5441
171.138 423.6084
177.1122 4258.831
180.7596 420.4196
181.3733 383.1771
184.1273 398.7312
187.1483 1524.017
189.1638 2725.165
195.1226 450.8128
195.1382 608.7847
201.4664 354.8964
202.1309 762.6887
204.8158 436.0106
207.1743 646.3636
207.6707 4471.872
209.1512 1961.155
218.0181 410.3163
219.2109 736.4629
222.5494 381.6841
223.2058 403.2098
225.1851 776.6047
227.1275 504.8673
229.1951 620.1013
230.7098 633.2789
235.1666 601.9861
237.1024 2255.221
237.1487 536.1094
237.185 573.2981
239.2368 794.1204
241.1591 634.9845
243.7175 4194.469
244.2152 3756.957
247.1695 1488.397
247.2058 2177.702
251.1649 537.6188
255.1954 517.646
256.6317 403.0218
259.0844 426.2109
263.7333 94047.98
264.1532 430.0468
264.2045 601.7775
264.23 680.6277
264.2352 6219.733
264.7318 783.3931
265.1438 797.7795
265.1803 2836.388
265.2162 15227.92
279.7645 3011.831
282.1572 1530.264
282.2433 750.4603
282.2505 658.733
282.2791 5721.652
283.0878 496.5333
283.1542 795.5789
283.1752 23631.02
283.1903 6343.168
283.2269 8326.542
291.7646 12887.38
292.2664 1683.664
300.1372 2775.028
300.1461 1285.604
300.1596 856.1514
300.1676 845.0876
300.1813 573.4232
300.1885 1133.266
300.1967 2658.077
300.2171 3182.746
300.224 6136.395
300.2779 1582137
300.3268 13985.78
300.3864 517.4272
300.4135 3409.184
300.7795 197348.3
300.9533 411.9699
301.0001 602.5599
320.7915 869.2976
321.2763 11669.95
322.2794 729.1607
325.3709 387.1214
327.2335 473.1727
336.8041 626.6447
347.2919 5924.682
348.287 17994.3
374.3024 3978.151
426.7839 394.0369
460.4124 271585.7
460.6698 546.0316
461.416 23382.85
466.0158 446.6484
475.6841 446.6025
486.4282 84568.76
487.4074 429.5023
487.4326 7904.06
496.1807 455.7032
507.4772 441.2784
516.6807 424.2
532.8971 435.5652
572.7194 463.5446
582.522 1755.677
628.7827 498.3932
S	84	84	548.38
I	RTime	0.516453
I	BPI	830347.1
I	BPM	513.3426
I	TIC	2073238
Z	1	547.3715
54.20922 419.467
58.06549 538.4122
61.84736 409.5959
62.45141 432.0736
62.99949 358.4997
63.07748 360.3007
63.12217 344.9609
63.60812 372.17
65.01031 389.0935
65.82587 390.0276
66.0728 426.7328
66.08069 379.0592
69.06846 721.1512
69.07003 10609.08
71.24026 372.0869
72.65627 394.2715
77.87138 472.5594
81.91145 501.8241
83.08559 618.9244
85.0648 531.9003
88.0028 432.0711
88.11216 15775.94
91.58018 1067.031
97.1012 2337.546
101.0598 570.1229
102.091 459.0466
102.1278 10375.85
105.0699 990.2591
107.0855 1111.502
119.049 541.7706
121.3933 462.2977
125.0962 8956.278
128.0825 471.5826
129.091 1068.756
140.1435 1079.606
143.1067 2408.844
149.2812 542.088
152.0129 432.7299
153.0911 2163.615
157.1223 567.2214
168.8058 481.1758
171.1016 10668.58
172.1524 553.6479
173.1541 552.3181
173.165 788.1982
186.4248 514.3767
189.1122 86819.89
192.5098 415.7009
200.0344 438.5661
203.2451 414.1738
217.1437 1070.704
221.1537 8967.208
226.3432 498.974
229.1436 21618.43
234.6631 513.6069
239.1642 17597.86
243.1591 850.4722
249.5903 496.7708
257.1747 420065.2
257.2818 493.7607
275.1853 32900.11
282.7479 464.9182
285.2062 6141.984
307.227 747.4003
315.2166 5017.009
316.0297 563.3705
321.0086 469.5669
325.2376 4317.6
341.1959 516.6088
343.248 174458
361.2588 3104.403
409.2589 3159.289
409.9056 495.0909
420.2454 490.2067
427.2693 225734.5
433.0759 476.4936
445.2803 1054.482
451.3631 585.0745
455.3004 3892.784
464.2955 481.7635
474.7776 540.617
477.3219 761.8791
495.3318 2779.636
498.0974 549.6965
510.3863 520.6736
513.0327 859.8928
513.3426 830347.1
513.6445 713.9781
531.3531 25485.37
548.3271 3117.875
548.3621 850.0565
548.3806 776.1049
568.3364 549.1793
S	85	85	323.26
I	RTime	0.5216076
I	BPI	2371566
I	BPM	305.2474
I	TIC	3565252
Z	1	322.2505
50.10674 308.2567
50.97944 272.7222
51.92205 271.2658
52.36398 317.2014
53.28723 342.9124
53.48412 308.7696
53.89886 305.0139
55.05337 350.5618
57.07024 741.8103
57.63206 318.1733
58.06545 4566.61
59.04943 609.8935
59.33528 307.5653
59.9804 303.0079
60.859 305.0192
61.02868 389.7182
64.75772 438.2595
67.05444 498.7983
69.07001 974.4719
74.95488 389.7223
75.0441 740.379
77.72103 368.6161
79.6833 375.1452
81.06993 525.4484
81.58393 371.8654
82.96555 429.1347
83.0855 2465.392
85.0648 880.407
87.04401 750.9178
87.54021 375.5882
88.11214 2863.482
90.39976 366.729
91.58167 761.1303
93.06986 576.5463
95.04916 3708.184
95.08555 1615.385
97.1012 885.4288
99.08049 688.6978
100.8603 425.0607
101.6557 350.2834
102.1277 629.5659
105.0335 647.8722
107.0855 4529.825
109.0648 796.475
109.1013 4399.31
109.1643 350.3165
111.0805 2037.958
111.117 552.5626
111.119 361.5418
113.0596 520.5541
113.0961 1525.074
121.1012 2241.774
121.302 367.4247
121.5202 380.6956
123.0441 39901.86
123.0805 3101.097
123.1168 4463.505
125.0962 881.6201
127.1117 2250.215
133.1011 881.5804
135.0804 3306.391
135.1168 3121.357
137.0961 2636.992
139.1118 921.5978
140.1433 6511.263
141.1274 933.5619
142.9303 397.2432
146.7733 392.4206
147.0803 493.5085
147.1169 1620.705
147.42 440.5973
149.0234 515.8884
149.0598 2623.595
149.0963 487.9136
149.1325 4475.354
151.0754 1540.157
151.1118 5426.531
151.1481 1561.275
152.8496 410.4028
155.1064 369.1199
155.1431 1981.065
159.0573 543.4719
163.1117 2385.464
163.1482 605.544
164.0192 423.9644
165.091 1974.208
165.1274 2639.769
167.1067 3908.335
167.1432 2118.214
169.1223 4783.978
175.1118 664.9824
175.1482 1644.971
177.1275 1654.656
179.1068 664.8646
179.1432 714.7165
181.1222 439.1461
183.1381 6185.514
183.9857 371.7205
191.1429 771.1448
191.1793 816.2166
193.1224 5562.4
193.1589 3306.646
195.1383 1515.406
195.1494 546.4854
197.1537 1514.298
197.4196 405.9562
197.9313 449.3269
197.9564 341.9852
199.1482 714.7828
201.1273 706.9014
204.0672 402.9201
217.1585 857.3661
219.1382 461.6569
221.2566 486.3441
233.2008 460.8961
235.0746 2142.468
235.1692 647217.8
235.267 904.0121
237.2324 1686.072
242.7554 528.7732
245.1899 451.8864
249.185 598.9247
255.1591 891.1073
262.193 1454.523
263.2003 2132.095
265.2156 1375.62
283.5193 550.9371
287.2009 1422.713
287.237 2196.592
292.2018 2818.53
292.8863 544.6492
305.1059 6158.241
305.1368 516.0772
305.2473 2371566
305.3534 966.2527
305.3829 1883.635
305.3925 4646.77
306.1603 586.1827
323.1051 617.3616
323.1464 886.2206
323.1637 4932.936
323.1837 5690.309
323.2003 2450.265
323.2204 10391.05
323.2579 157286.7
323.3145 1350.294
323.3419 8120.101
323.3501 3244.652
S	87	87	421.32
I	RTime	0.5382478
I	BPI	2363569
I	BPM	376.2596
I	TIC	3292542
Z	1	420.3096
50.88464 340.9092
53.07022 391.3971
57.06895 7741.157
57.06981 2298.272
57.07026 3805.879
58.06548 4352.732
59.06073 462.1201
69.13165 395.8107
70.02903 360.7926
72.08911 519.8467
74.98965 437.3904
77.7138 509.1848
79.18866 378.0341
83.08559 457.4135
87.08054 536.158
88.11215 40047.86
88.4161 428.7908
89.0597 568.3658
89.11549 7771.062
96.24348 386.8921
97.18553 396.0934
100.0634 360.351
101.2967 383.4111
102.1278 12811.59
102.1295 756.7516
105.468 426.1574
108.0215 390.4623
110.4536 467.6086
112.9409 406.0244
113.0961 488.6143
113.8116 386.8405
114.9896 380.2903
118.4461 410.0393
119.0493 1888.271
121.1013 861.6271
123.2729 411.4677
126.3052 377.7173
127.112 419.192
127.7583 410.6379
129.4221 431.6619
130.1591 813.0565
132.4609 479.1816
132.4775 434.8879
134.2793 425.3778
135.117 550.4269
136.1202 749.4961
136.991 394.6301
140.1434 8480.629
141.1276 500.5252
145.6299 557.4998
146.9819 5220.264
159.7889 467.4106
166.6478 460.794
177.3575 446.8097
180.2714 473.9551
191.0096 391.8366
192.1831 1054.683
194.2692 472.9703
195.1227 2157.611
196.1261 1620.331
203.0444 977.9714
205.5014 444.2773
209.1286 1072.04
219.1707 550.2059
221.055 1032.203
225.5285 483.2183
243.4529 456.0147
263.5913 461.8516
266.1104 515.4763
283.1177 795.4351
284.1216 665.4033
284.2437 552.0885
291.1858 1962.877
291.1934 2074.6
292.2016 2415.956
293.1859 3182.67
302.1735 475.4767
302.1866 3985.902
311.0222 532.4401
321.1438 12264.1
350.1319 571.5576
358.2498 2087.812
364.8535 676.5563
376.0701 4634.416
376.1144 690.1351
376.2596 2363569
376.4105 655.2096
376.456 4228.306
377.2643 1012.25
394.2701 23336.97
403.2832 617.3147
403.3747 539.7308
404.2907 739.733
420.9076 819.7076
421.0917 721.1425
421.1757 4219.091
421.22 6251.549
421.2328 88708.34
421.2505 10934.13
421.3174 465915.4
421.395 3002.846
421.4119 2322.978
421.4513 974.7415
436.3172 42924.34
437.3208 2026.766
S	88	88	306.26
I	RTime	0.5434019
I	BPI	1314846
I	BPM	73.06488
I	TIC	2445504
Z	1	305.2562
50.97971 284.8618
53.03902 362.9985
53.52135 291.6634
55.05138 271.408
55.05357 684.4127
55.05459 7588.23
56.77309 318.8759
56.8423 340.3333
57.07023 689.5695
58.06549 2164.619
59.04948 5043.494
59.92825 308.4832
61.89764 326.7375
62.94215 337.8033
63.89525 319.5068
66.13179 328.1029
68.7689 353.4798
69.07001 1518.8
72.97898 465.6234
72.9987 480.386
73.04777 3523.83
73.04893 2611.591
73.05247 485.8567
73.06487 1314846
73.07767 441.7444
73.08144 6879.818
73.11443 470.0586
73.15143 631.5447
75.04421 440.5988
78.30353 395.6231
79.94706 396.3998
81.06997 519.3821
83.04925 840.3499
83.08557 775.8785
84.09647 341.358
85.06488 831.4288
85.13987 396.5529
85.23809 372.2456
85.80234 333.5575
87.08052 1341.055
88.1122 4888.229
89.05977 631.2542
91.07547 7514.792
95.08562 478.8198
96.89511 353.6194
99.0443 430.3974
101.0599 6479.711
103.1312 415.1605
104.6424 402.7277
107.0703 2013.819
107.0857 418.6365
109.1014 767.5453
109.7252 351.8861
110.1045 341.5001
110.8387 373.8631
110.8797 396.0505
111.0806 1537.198
111.117 1702.565
112.2686 344.1677
113.0598 591.8999
113.0962 598.6039
114.0915 6528.433
120.0807 352.8714
123.1169 547.8552
127.1119 1683.035
129.0911 2285.572
133.0649 476.8002
133.1224 13685.17
135.3188 381.4955
137.1326 767.0159
138.1282 370.3511
139.1118 354.1979
140.1436 2384.517
140.7074 348.4213
141.1271 316.037
145.0747 1023.965
145.0777 823.1398
145.1224 686295.6
145.1687 2293.576
149.1328 478.9275
149.6647 462.1737
155.1432 6186.922
159.021 383.6253
161.2805 343.3065
163.1114 358.6193
166.0864 420.6629
169.1224 1819.153
171.138 613.0903
177.0313 467.5194
185.1173 764.6428
216.3624 365.3994
217.18 6043.599
219.1745 3868.022
221.5666 365.9013
229.1437 1500.297
232.489 390.3843
235.1694 3022.223
236.1727 7454.506
253.1953 801.6537
258.7789 377.8187
271.1543 640.6829
271.1907 1598.928
279.364 355.3247
288.2041 1589.627
288.2688 2141.321
289.1797 492.832
289.2375 84945.2
292.6546 363.2126
292.9969 348.1197
296.5063 358.1592
306.1432 457.1825
306.1603 556.8419
306.1704 494.959
306.1815 757.7512
306.2059 1301.134
306.2144 2601.821
306.2422 11679.94
306.251 52254.68
306.2641 11381.26
306.2792 23970.82
306.2888 523.2862
306.3066 6546.841
306.3158 6881.537
317.5502 398.9293
328.6138 398.9182
S	89	89	553.33
I	RTime	0.548573
I	BPI	970634.5
I	BPM	553.3353
I	TIC	1124989
Z	1	552.3268
52.81632 415.631
53.67821 356.5709
55.84689 333.8084
55.91626 393.056
56.00697 328.8733
57.07026 2025.087
58.06546 4193.281
59.06073 383.7822
59.5132 357.3479
61.40178 365.4789
62.09807 369.7838
62.31375 348.646
62.86609 406.7937
64.1431 352.287
68.94827 379.8776
69.96391 371.4131
74.72298 380.9675
77.99955 384.1164
78.40088 420.7554
85.63173 431.1218
88.11218 2990.745
95.63219 419.4831
100.0645 427.2592
102.1278 2726.842
104.4046 419.5583
108.2013 456.507
111.6569 473.4019
113.5306 452.3382
116.9009 418.0327
118.8863 396.3127
120.3254 420.3766
126.3572 384.7413
129.1729 439.807
129.9147 376.0358
136.5854 410.8106
138.8822 445.435
140.1435 7662.073
141.1467 444.7864
146.2499 463.0741
191.2814 460.6368
222.834 420.7054
231.8994 458.637
246.6177 452.7673
251.5787 514.8632
294.8328 457.3936
297.168 962.2452
325.1988 778.5151
364.8542 3941.872
365.2307 755.6929
365.3558 6704.87
365.8566 626.0903
390.2586 469.2914
396.618 475.0336
462.8587 485.492
499.8925 464.9861
515.7939 466.6766
538.5836 481.9065
552.9827 1742.091
553.0038 550.5596
553.3353 970634.5
553.6776 1643.418
S	90	90	474.31
I	RTime	0.5537273
I	BPI	1259531
I	BPM	457.2798
I	TIC	2188948
Z	1	473.2985
50.41765 358.7659
51.25954 332.9277
52.02729 356.9014
55.05461 500.3844
56.04987 1893.668
58.06547 406.6845
59.86321 414.0777
60.48247 434.0062
63.3011 432.532
63.69413 388.3667
67.05444 614.4856
67.41508 459.0273
69.06851 1182.452
69.07004 14317.82
70.06526 469.6171
70.14454 412.1301
72.08086 452.4024
74.0965 2428.142
75.49455 424.4313
75.81822 384.3778
78.65722 454.309
79.78017 438.976
81.06998 782.9282
82.07782 579.866
83.04921 1054.421
83.08556 3345.2
84.04447 14672.02
85.0285 480.0406
85.06486 1895.692
86.0601 4489.365
86.12676 442.8707
87.0442 966.1362
87.9138 381.4429
88.07578 16480.37
88.0771 797.4553
88.0901 757.0803
88.1036 1648.517
88.11214 223299.2
88.72708 380.0162
89.05981 627.1652
89.11548 457.8056
89.95022 427.7591
90.15205 424.1826
94.28441 361.8918
95.08578 423.1561
95.74223 411.3329
97.06492 834.7228
97.10133 3712.905
99.08057 524.9687
99.09171 587.1055
101.4264 418.7423
102.1278 9570.229
103.1312 404.8997
105.07 4930.572
107.0856 2778.736
108.0887 391.6369
109.1014 790.4312
111.044 567.272
112.088 466.8324
112.5275 434.0169
113.0962 472.3845
114.5457 503.8792
115.0391 7754.727
119.0493 760.0103
119.0856 528.0434
122.1091 4867.067
122.6509 469.4738
123.1169 12020.81
124.0759 552.6174
125.0597 526.112
125.0962 13546.67
127.5176 434.6077
127.5415 405.1235
128.9723 456.9848
133.0497 3185.776
133.086 936.8975
137.0963 605.157
137.1326 503.4743
139.1119 2731.231
140.1197 4504.16
140.1435 2462.377
143.0704 4746.914
150.7674 545.0682
152.1072 2412.279
155.1067 2581.092
155.3166 459.6164
160.7071 493.4779
161.0808 1722.373
165.0914 762.114
170.1177 13782.86
171.1017 5475.75
175.0964 633.3378
179.1068 538.8663
179.904 436.1846
181.1224 440.4964
183.1017 4748.777
183.1378 876.4088
187.4689 529.9575
189.1122 29993.26
193.1225 821.1686
196.2375 425.5272
198.2091 694.8823
199.108 918.2714
201.1122 20714.19
207.138 612.7714
211.1331 2359.648
215.1278 1016.873
217.1436 608.8321
219.1744 621.5754
221.1537 4339.733
229.1436 16404.26
239.1642 8095.089
243.159 3141.052
257.1748 146824.8
269.1748 3053.969
269.2113 2562.086
271.1908 1056.527
275.1855 3964.594
285.2061 1714.024
285.2424 7086.176
297.2065 2621.056
306.8303 466.4845
311.2223 516.9755
315.2169 967.9399
316.1835 496.7117
325.2374 12157.6
333.8614 555.726
343.248 39316.4
371.2064 8166.508
374.1201 558.8969
381.2281 845.5167
399.2379 7001.432
409.6347 480.6271
414.2694 784.087
421.2592 1041.967
429.2856 577.1077
439.2694 3868.771
439.3056 3253.046
455.937 604.4921
457.0195 2643.085
457.2798 1259531
457.5326 957.3514
474.2903 605.4714
474.3067 11437.79
474.3442 2033.571
478.9398 555.3727
S	91	91	432.24
I	RTime	0.5588817
I	BPI	413143.1
I	BPM	105.0699
I	TIC	1011099
Z	1	431.2305
57.03386 717.5278
58.06546 1721.796
58.40212 293.1486
58.95123 325.2373
59.04945 365.3067
60.08108 409.0893
60.47993 367.7715
61.02866 610.6519
65.33049 320.485
69.03363 9862.604
69.82157 316.6611
72.92629 320.0396
72.99544 352.937
74.09647 1494.508
77.13354 349.1898
77.19369 359.0389
78.67165 321.1956
80.16018 355.4781
80.73204 334.1814
81.03355 4149.902
83.04921 2223.313
83.3028 342.915
83.80493 348.7578
85.02846 2216.513
85.51458 365.0407
86.46111 365.9061
87.04413 912.3056
87.07088 335.119
87.7011 365.5112
88.11212 20391.39
89.05975 8472.427
89.1154 495.2873
90.09156 371.5533
90.65204 364.3075
91.03895 2633.448
93.06999 1973.85
97.02857 1792.111
97.06494 495.5497
99.04413 658.3904
99.08032 412.3612
101.0597 351.9753
102.1017 409.9758
102.1278 10705.93
103.039 1565.975
105.0416 1484.362
105.0535 521.4069
105.0551 478.5166
105.0699 413143.1
105.0856 397.2026
105.0914 350.7157
105.0976 518.8827
105.0991 886.3565
106.28 350.0773
111.0441 4902.427
115.0755 412.5033
116.0649 389.8018
117.0546 341.2031
117.1642 377.1761
119.0493 11180.42
119.0856 35624.29
121.0648 96648.13
121.1014 514.8665
123.117 443.3288
124.5453 365.5971
127.039 5997.426
127.0856 350.4152
129.0547 15131.29
129.7761 368.2406
131.0704 434.9052
133.0648 569.2447
133.086 9796.973
135.0805 11239.76
137.0599 1485.957
139.1115 331.0959
140.1434 2069.92
141.1467 345.8168
145.0496 1436.034
147.0652 32527.15
152.0793 396.5474
154.3632 414.3698
155.1065 440.5111
159.0804 660.7845
163.1117 856.9594
166.5291 364.6757
171.1376 433.7915
177.1121 3135.297
181.2321 415.7694
185.0966 458.21
195.8712 381.595
197.6159 396.3815
197.7543 391.774
200.4881 378.2623
203.1066 713.7543
211.1707 383.6876
219.1309 476.8185
221.1385 839.4761
227.7452 405.0135
229.1434 805.8238
233.0809 738.2328
236.7708 356.2806
240.6192 413.7502
243.1593 1669.575
244.7169 486.1164
249.1121 1340.577
251.8358 405.9635
254.8968 414.7909
257.1746 805.7026
257.8337 387.6016
263.0912 3277.291
265.1071 2382.299
266.8893 412.1953
267.1227 46775.36
270.625 355.0676
272.1671 409.3601
281.1018 6722.068
281.1383 3711.579
314.9371 414.9249
321.4973 373.6083
331.1304 5669.226
363.1832 413.1238
369.1703 2831.436
387.1804 93048.59
387.193 11710.32
391.1644 10398.23
391.1879 1964.691
391.2234 537.4467
396.298 1700.362
397.2003 463.0414
397.2588 766.1012
414.3106 741.5173
415.2115 4063.503
415.2325 3025.821
415.2538 6242.668
432.2381 22218.56
432.3215 4296.016
432.3465 622.3777
432.3669 729.1322
S	93	93	404.21
I	RTime	0.5695362
I	BPI	728515.4
I	BPM	105.07
I	TIC	1610583
Z	1	403.199
50.57731 278.3109
50.65541 301.0992
51.0231 247.562
51.03099 283.8355
51.41692 341.632
52.10203 324.9937
53.03883 348.5028
53.70701 347.0134
55.05464 448.1361
55.31478 322.6118
56.10952 338.4232
57.03382 2655.651
57.72247 378.6672
58.06544 616.8547
59.04949 721.824
59.06068 320.1246
59.58363 368.2029
61.02869 2256.927
61.31559 383.8064
61.35553 329.4219
62.11737 320.2436
63.33948 318.8603
66.43453 334.1898
67.05453 387.6468
67.48373 315.6657
69.03366 32071.77
69.07001 584.1382
70.06031 345.6755
71.04934 602.9388
73.0285 553.1877
74.00348 349.5763
74.01452 374.4718
74.57677 379.8951
76.21384 373.7289
77.03828 631.8223
79.05429 493.1354
81.03358 8850.972
82.8008 362.1371
83.04922 7206.75
85.02849 6145.745
85.06484 1641.223
86.60637 316.7414
87.04417 4325.305
88.11217 16228.17
90.97668 342.9887
91.03905 6744.778
93.06996 5294.91
97.02856 4535.288
97.06483 1312.667
97.10129 773.496
99.04417 4374.774
99.08044 438.152
100.1121 540.7668
101.0598 2014.658
102.0551 510.0372
102.1279 7279.702
102.6825 382.5276
103.0377 410.2508
103.0391 3624.567
103.054 393.994
103.548 409.6673
105.0403 742.4945
105.0422 2253.858
105.0515 382.0742
105.07 728515.4
105.0917 476.9459
105.0988 3084.553
106.176 404.2081
107.0856 715.4331
109.1013 711.505
109.7146 397.9002
111.0442 14113.9
111.0805 379.9953
111.1093 405.0251
113.0598 2387.661
113.8651 411.9405
117.0546 403.7958
119.0493 20139.76
120.0352 407.6639
120.0526 741.5361
121.0285 406.2068
121.0649 274958.8
121.1006 598.1147
121.1625 372.672
125.0962 1748.237
127.0391 7344.963
129.0547 52237.59
129.1892 390.7492
130.6206 345.9157
131.0856 385.2653
135.1169 1584.361
137.0599 2192.109
140.1435 871.8702
141.091 670.8788
143.0856 787.0394
143.1068 586.0391
145.0496 1940.796
147.0653 71958.16
151.0966 785.053
155.2855 388.6485
157.0859 378.3697
157.1016 423.0919
159.0807 798.697
160.746 379.3672
163.0757 558.936
168.7714 370.189
171.1381 471.0271
175.0603 568.29
179.2589 396.8399
181.1225 801.307
182.7749 377.3062
185.0962 848.1469
189.0912 496.2151
190.804 430.1021
190.8755 434.4454
191.1797 1677.593
198.5424 365.7261
199.133 509.8202
203.1068 1483.672
205.1991 584.2537
213.3631 400.8423
219.1131 596.5884
223.1121 484.9627
226.1888 460.506
230.1469 449.5222
233.0807 729.4158
233.1177 640.0759
246.029 365.1748
249.1122 3402.569
263.0917 3474.979
265.1072 2603.044
267.1228 73731.13
281.1021 7005.27
296.1822 462.7025
306.1811 715.0604
331.1306 7759.077
337.2797 398.7891
359.2795 909.3118
359.3929 405.0846
369.17 5115.123
369.253 898.6197
369.2644 1545.071
387.1806 88415.15
387.1932 12636.66
387.2383 703.3449
404.2776 1342.582
404.3002 917.6158
404.3166 487.3847
404.3294 1455.697
404.3526 1949.817
404.3741 538.9408
404.3881 469.0746
S	94	94	491.39
I	RTime	0.5747073
I	BPI	752641.1
I	BPM	116.1435
I	TIC	979307.2
Z	1	490.3876
50.31647 349.7178
55.95449 332.9585
57.15901 341.6016
58.06502 511.1351
58.06549 471.8851
59.0495 324.2468
59.06072 762.0156
60.08112 1974.987
61.09305 389.6688
67.48584 398.5314
69.07008 365.3822
70.85217 390.1908
74.09647 3860.425
75.81923 338.1499
77.50978 409.2254
77.51819 446.5997
77.73587 331.2511
86.0965 1845.655
88.11216 7409.687
89.1155 897.9014
92.58617 413.6539
93.10401 404.4005
96.11904 390.426
100.1122 485.5423
102.1279 15081.42
104.1071 11007.74
105.07 876.1492
105.1024 728.6585
105.1104 3286.966
106.7444 373.4374
108.5843 442.6351
109.1666 364.3483
110.6514 372.4941
112.1222 371.3274
112.1434 405.538
112.15 417.7777
116.1071 919.7496
116.1092 1597.93
116.1114 1693.437
116.1305 2512.822
116.1435 752641.1
116.1766 3364.29
116.1784 537.5566
120.0576 1611.407
120.8619 358.5579
129.365 395.6237
130.904 387.7414
135.5206 420.7297
138.6278 475.4808
140.1435 2835.896
144.8191 384.4768
146.9339 358.1946
146.9818 880.3892
159.1609 374.1161
162.2089 451.7751
175.0963 442.5085
175.519 371.7205
178.0032 375.664
181.0182 384.9231
184.0736 2469.24
185.2467 362.0087
188.5401 372.054
200.4801 395.1602
201.4227 378.3283
211.9949 378.6097
217.1434 416.8105
229.1433 4452.745
230.1469 4264.46
242.9488 438.7579
244.1453 389.0515
244.9989 475.5952
256.1443 426.1926
257.1751 1658.31
258.1784 2637.086
261.3306 406.7202
271.1271 417.3404
285.2062 3091.76
286.2095 4464.194
322.103 477.2249
400.2415 797.5099
417.2883 442.5664
431.2171 884.8129
432.2204 9551.261
456.3039 7539.873
474.3025 3922.291
491.2623 13224.2
491.295 14981.38
491.3355 2105.283
491.3568 1825.392
491.3957 5911.573
491.463 22309.72
S	95	95	542.32
I	RTime	0.5798804
I	BPI	1309430
I	BPM	184.0734
I	TIC	3881367
Z	1	541.3165
50.7777 431.937
52.80907 407.986
52.91956 406.6989
54.27563 409.0031
56.35312 466.4017
58.0642 396.4896
58.06519 4088.971
59.07289 775.1353
60.08108 11519.81
64.4894 488.3915
66.21667 445.5576
66.40626 510.7109
67.05447 1019.057
69.07003 797.9744
69.5272 466.6228
71.07303 745.9093
74.26974 465.7502
77.63747 492.7147
78.33193 533.8262
78.43726 465.1971
79.05431 990.7216
81.89719 452.1588
81.9229 419.0032
85.19112 467.3055
85.30974 498.3098
86.09647 55489.66
88.11215 13807.31
88.15323 513.3494
89.0598 616.0595
89.83071 479.9041
91.05428 1226.414
93.07004 687.5548
94.40429 463.8526
95.08553 610.4924
96.52757 552.2653
97.06496 625.8735
98.9837 468.2838
100.1122 683.4305
102.0551 3192.134
102.1279 7110.625
104.0782 3251.987
104.0951 2573.5
104.107 1104454
104.1177 4902.074
104.1348 4620.213
105.07 844.8648
107.0853 602.654
112.9838 525.0159
113.0231 420.013
113.9338 448.0003
117.0699 540.4156
119.0857 953.8669
123.0807 518.1462
124.9999 9839.611
131.3298 475.2397
133.9195 558.5917
135.1168 505.0618
140.1435 834.7849
147.1016 504.8025
153.4611 453.5444
159.1169 539.6913
169.1925 558.4887
173.317 522.832
180.5954 623.9189
181.0262 6037.739
182.8657 503.7491
183.7204 521.9807
184.0056 3290.712
184.0734 1309430
184.0992 4230.982
184.1396 4119.934
184.1629 487.4315
185.1325 552.228
189.3054 529.3228
197.1329 596.5239
199.0367 1161.635
226.5849 596.306
240.0995 1062.864
245.2317 488.2448
251.1641 671.3691
257.1753 732.0055
258.1102 23135.54
265.2883 540.5652
269.1746 1053.498
278.5385 510.0225
278.6277 616.1124
280.9367 608.933
301.8548 590.9418
337.2372 820.744
359.2579 6556.281
392.0253 585.435
395.9256 623.7322
397.7298 517.7913
411.6556 878.8089
420.626 745.6888
431.7874 594.5425
438.2437 527.7642
465.2402 2441.523
467.8961 797.2068
469.1182 2155.903
483.2377 723.5531
507.3304 726.2471
507.8764 618.7166
516.4503 547.6735
524.314 165801.3
525.1802 3455.11
525.3433 837.109
533.6356 675.4337
541.207 559.7466
541.9835 1139.833
542.0016 616.3101
542.3245 909369
542.6556 1074.23
S	96	96	486.35
I	RTime	0.5850513
I	BPI	1985744
I	BPM	88.11214
I	TIC	2218030
50.45878 328.4731
53.00261 549.3257
55.0858 347.2932
55.43157 377.4878
55.62992 371.806
56.40914 356.5952
58.0655 643.1852
58.83448 383.6071
59.06074 666.5761
61.91351 355.5141
62.81815 436.2741
63.42615 380.0007
63.53854 387.747
63.81283 336.9213
64.41839 499.8969
69.07003 531.157
70.26727 432.4629
74.11016 426.4616
74.77344 424.0326
83.08568 798.2173
84.15465 382.6729
84.97192 515.7089
87.99831 657.8043
88.07587 4965.979
88.08989 8617.144
88.09588 986.2623
88.11214 1985744
88.12894 921.0385
88.13361 7881.682
88.13511 1839.388
88.17806 694.5599
88.20034 619.8022
88.41824 462.1658
89.05972 588.2498
89.11546 566.0491
100.1121 9120.313
101.0962 1764.566
102.1278 14267.2
111.0918 895.4571
113.323 404.0617
116.1435 807.2265
116.2177 396.2749
119.8209 444.6806
133.0858 527.5726
140.1435 2755.638
142.3353 455.6518
143.0704 423.6797
147.0126 445.8055
148.5167 427.6536
149.1325 518.4348
162.9016 419.1932
181.9408 430.1528
182.3283 498.2564
187.9142 508.6563
189.1122 539.993
192.8911 533.9922
193.4059 527.3441
195.1382 595.2628
199.0731 6271.087
229.1435 556.0557
242.6398 487.6851
257.175 3255.701
285.2749 591.4361
287.4014 500.1518
288.2196 448.8888
299.1619 7565.567
300.2771 494.6776
301.2815 465.7518
308.4308 514.1454
345.7257 518.4047
355.0394 489.3636
378.3594 488.1822
383.2062 907.1513
386.3587 462.9869
389.7562 429.484
396.3038 450.3867
399.2509 10944.92
431.5846 515.5154
469.1866 818.3461
469.2801 24850.27
486.2911 655.605
486.3161 654.721
486.3631 4879.698
486.4636 1198.34
500.3417 502.5278
S	97	97	502.34
I	RTime	0.5902226
I	BPI	469293.2
I	BPM	502.4593
I	TIC	1491434
Z	1	501.3294
51.54805 328.7364
53.135 326.0477
57.0702 2666.001
58.06547 8509.324
59.06069 2770.398
59.48772 423.4986
60.08107 569.4208
61.4443 354.5487
62.83852 338.8049
63.08346 430.8762
67.40311 377.4914
68.87235 384.7658
69.07005 5328.427
71.08561 5089.914
72.85586 383.3278
74.09647 893.2205
79.28254 369.578
81.61554 401.1109
83.08556 705.6133
84.08077 489.7777
85.10123 4024.644
85.25959 366.0756
86.09642 845.2261
87.04408 618.6892
88.07577 787.5822
88.11215 23628.59
89.05978 5524.788
89.11549 532.4318
90.79522 368.5482
91.58185 446.0801
95.88286 432.8645
97.10118 412.8145
99.08051 2433.917
99.19901 362.7861
102.1278 36440.72
103.1248 540.2245
103.1312 12391.33
104.107 662.2377
104.1345 1842.348
105.0699 2632.681
105.8373 452.0448
107.0855 516.2745
112.1336 347.4278
116.1069 424.4974
116.1435 2205.449
117.0911 416.3609
119.049 423.0161
121.0648 637.6743
122.5541 489.4513
123.1169 545.6949
125.0597 981.8162
125.0962 2824.729
131.715 481.7547
133.086 7619.932
133.1013 815.9987
135.0805 467.7127
140.1435 22297.4
143.0703 3492.388
143.5947 466.3402
146.5123 364.8966
147.0806 384.3573
147.4218 402.3966
148.3451 389.6789
151.1119 432.4802
153.0911 3090.901
155.099 883.2386
157.1822 410.9218
161.0809 3238.694
163.1273 504.1607
165.0913 643.5517
171.1017 2609.101
175.0965 449.257
175.1482 1692.683
177.1122 2715.004
189.1122 17075.17
193.1225 3031.407
197.1538 438.8576
209.1174 410.8792
211.1329 8128.865
221.1382 800.2185
221.1536 2283.203
229.1436 20799.98
239.1642 5001.754
247.2062 565.1295
255.1593 766.9099
257.1747 33903.17
260.009 500.978
275.1859 719.3647
291.2319 751.6449
297.2061 11932.89
319.498 425.177
325.2368 640.9071
339.2327 646.4594
343.2478 631.5152
348.431 437.9513
359.2064 659.8845
363.3229 6852.517
381.2273 651.3904
389.3387 1796.702
390.334 12083.18
399.2244 822.7502
399.2379 23930.95
409.2587 2328.489
427.2693 13357.89
445.899 572.893
446.3966 7812.407
449.2901 3608.806
457.2798 26185.65
467.3005 14104.42
468.2547 510.8055
471.2954 1666.826
485.027 802.9844
485.3112 456530.4
485.6049 553.9055
501.3885 482.8497
502.1599 747.8698
502.3387 61615.16
502.3582 3947.137
502.4594 469293.2
S	99	99	463.36
I	RTime	0.6072646
I	BPI	1.402891e+007
I	BPM	88.11209
I	TIC	1.585832e+007
Z	1	462.3568
50.84777 553.3517
51.99286 560.3357
53.40519 557.7603
53.70686 530.7632
57.35523 580.8464
58.06547 3998.015
58.47986 604.9455
59.06068 770.8513
60.17509 631.9667
60.64363 662.0931
61.55518 580.5871
63.65559 625.2861
64.88296 593.76
68.81282 587.6852
69.88666 726.267
76.56549 654.3309
82.64705 952.7346
87.7117 1518.539
87.99817 8827.386
88.02377 1576.442
88.04676 6337.023
88.06824 3250.896
88.0745 1474.719
88.0761 5711.836
88.0775 1394.648
88.0862 1208.246
88.08775 3034.507
88.08838 1337.692
88.08926 18428.69
88.09075 45202.2
88.092 5724.851
88.09343 2770.206
88.09519 11136.61
88.10056 19723.38
88.11209 1.402891e+007
88.12447 12033
88.12823 5287.08
88.12991 6130.773
88.13185 4601.642
88.13401 67277.79
88.14741 1593.326
88.14899 1227.547
88.15134 1280.062
88.15524 2213.874
88.17671 1104.436
88.17828 5070.164
88.19989 4349.854
88.22687 7102.28
88.51524 2115.416
102.1277 5608.252
140.1434 8714.023
162.4447 659.4253
168.13 723.9731
202.5565 617.2381
254.4556 752.5298
255.6303 683.8008
257.1749 1267.093
258.1776 1434.787
258.993 775.4602
260.0618 775.6165
277.0715 845.1437
291.1933 936.335
376.0708 726.7244
376.2596 78236.49
383.9165 741.7949
406.8693 1433.654
428.273 6461.931
436.3171 753.3738
446.3378 905.8666
461.9212 767.3154
462.9339 1548.951
463.1059 960.0474
463.267 3787.218
463.3645 840240.9
463.6306 1399.769
464.3682 782.454
488.4398 734.0629
S	100	100	393.29
I	RTime	0.6124211
I	BPI	9954762
I	BPM	376.2594
I	TIC	1.102671e+007
Z	1	392.2785
50.17809 479.184
51.34979 470.9022
54.83912 426.2382
55.46627 439.1162
57.06796 3473.912
57.06894 31312.31
57.06982 9999.466
57.07023 18629.96
57.15468 493.4575
58.05011 471.4648
58.06545 6299.372
60.08108 956.311
60.87104 507.4547
64.28472 483.2297
66.00314 517.991
71.08562 7830.712
72.08896 3238.027
73.40553 541.1804
75.07829 460.5058
75.89179 491.963
77.73849 563.7995
77.99606 520.0159
84.08086 7378.479
88.11216 5336.514
94.33907 608.1078
97.6283 533.7382
102.1278 206120.8
110.579 595.6578
111.6039 527.0076
111.8965 536.5876
114.0439 565.3618
115.8185 559.9713
123.1169 7029.017
126.0527 936.2616
126.0551 562.6912
130.2742 516.3082
136.9422 516.3867
139.1116 798.7816
140.1435 2704.393
145.2529 653.1373
149.0234 17573.19
150.0268 13009.61
151.0276 3470.724
151.0303 4378.945
167.0339 5386.301
168.0371 5109.108
169.038 1118.776
172.3013 597.0142
177.9194 592.04
205.1989 734.5541
209.1285 6532.346
224.8266 595.7612
225.65 583.708
260.1302 746.1029
275.175 2784.971
290.2455 693.2178
291.1855 2708.534
291.1931 10280.84
292.2017 10484.38
293.1675 821.8446
293.1744 1050.596
293.1776 775.4024
293.1858 15087.88
300.7028 720.4631
302.1709 1203.439
302.1864 19947.41
315.4262 856.6492
318.1746 1072.263
320.295 3316.509
332.4269 794.3819
342.2962 874.4636
358.2505 6305.358
361.2347 2564.291
375.2568 3303.724
375.4914 1275.121
375.6783 2709.626
376.0604 14785.39
376.0742 7096.027
376.1052 1535.152
376.1166 2573.187
376.2594 9954762
376.4082 5003.564
376.4532 23553.93
377.0361 2346.686
377.2654 2891.729
393.2243 10127.84
393.2609 8768.985
393.2859 78132.73
393.2973 7832.175
393.3083 4180.235
393.3195 2409.827
393.3838 56408.82
394.2698 49463.66
S	101	101	518.32
I	RTime	0.6175924
I	BPI	1579002
I	BPM	184.0736
I	TIC	4868967
Z	1	517.3166
51.42668 413.5817
54.06809 498.3905
57.07029 470.7079
58.06432 993.4462
58.06518 4209.662
59.06076 835.4373
59.07293 966.8193
60.08112 15492.07
63.54864 486.4466
65.07585 455.0826
66.48129 436.2147
67.05446 510.6125
68.83229 482.3566
69.03091 446.0422
69.07003 606.2006
70.5216 417.3336
70.5448 446.2146
70.56781 480.5244
72.58066 518.1016
74.73958 471.54
75.24065 440.3469
76.72493 425.8776
77.21812 466.7891
79.48389 474.6654
80.31904 463.4639
81.07007 836.9597
82.95705 478.0081
83.08569 746.8202
83.09242 539.9275
86.09654 60701.54
88.11221 7266.077
91.58205 1170.416
91.87026 514.2493
95.08555 514.921
98.08582 511.6381
98.98406 746.5895
102.0551 4788.738
102.1279 2559.944
104.0784 4594.509
104.0803 1142.487
104.0853 525.7493
104.0967 6479.475
104.1071 1326575
104.1183 5333.839
104.1348 4867.397
104.1366 1128.245
104.1919 613.2474
105.07 2447.732
105.1105 950.9855
107.2442 521.9668
109.1015 1060.742
112.8689 598.7561
120.4511 498.4095
121.1013 875.0048
121.1534 516.9283
122.8664 575.0823
123.9999 525.7216
125 8441.101
131.3347 582.0397
133.0861 2234.895
133.1013 717.6119
140.1436 5203.171
142.1592 2808.12
145.724 594.6314
153.977 482.0001
159.1018 1115.48
159.4336 524.7443
163.0157 536.3199
163.824 597.4865
170.9811 615.7509
172.2714 558.2128
181.0264 2477.53
184.0061 4013.51
184.049 5781.879
184.0736 1579002
184.0999 4860.737
184.1387 4602.098
189.1124 1994.739
189.5109 577.5874
199.0368 2347.796
203.1281 661.6868
227.1644 3511.104
229.1438 1264.586
240.1001 1710.129
241.1796 640.8632
243.1592 2334.342
257.1749 15819.56
258.1104 24302.11
261.9245 570.6512
269.4582 549.4501
271.1905 683.8712
285.2063 1056.165
299.2217 763.342
304.7288 587.3942
313.2377 10286.21
327.2532 983.3072
335.2584 18276.49
375.7999 566.8062
387.1951 680.4362
397.2585 2439.347
421.3532 645.124
436.2336 576.2617
441.241 6537.619
449.1938 696.892
458.2128 561.0959
458.2362 724.1605
458.3971 1282.242
459.2397 5513.382
483.3326 22281.41
490.4594 1253.184
500.3142 201203.2
501.3419 3942.951
518.0066 2375.313
518.325 1210483
518.5049 9820.918
518.6342 1801.834
523.4133 603.5246
S	102	102	399.25
I	RTime	0.6227463
I	BPI	990599
I	BPM	199.0733
I	TIC	3228524
Z	1	398.2429
53.00266 2497.835
55.05468 12736.93
57.05885 687.0109
57.06601 495.7063
57.07029 142223.8
58.06552 7988.152
58.13413 402.028
59.04952 23250.04
59.06077 948.2806
60.08112 4633.747
60.38081 486.9729
64.5412 356.4066
67.02425 424.9753
67.66259 414.5267
69.07011 8295.89
71.08573 1692.251
73.12196 374.5914
74.09659 2732.373
83.06564 788.2803
83.08565 175972.5
84.0809 1029.392
85.02856 20133.07
85.06491 590.3143
85.10132 767.9118
86.03191 3866.931
87.08061 11118.22
88.08418 377.4362
88.11224 26184.63
88.2432 419.3553
89.05983 4025.46
89.11559 2860.968
90.87504 456.328
91.58211 898.0107
98.98435 29035.66
101.0694 1619.168
101.0862 1434.138
101.0963 350632.8
101.1226 498.4204
101.1239 491.8057
102.1279 25071.87
103.1313 925.2604
109.1014 691.4472
116.0531 501.957
119.1069 2697.607
125.0001 20072.64
125.0963 532.6418
126.128 811.4467
129.0547 1048.29
130.3375 430.4319
135.0807 2282.447
136.643 408.0495
140.1436 10535.13
142.1229 7287.06
143.0107 81979.33
144.1021 519.8972
145.1225 4516.663
147.0653 1784.225
149.1328 621.678
150.0631 414.1834
151.0156 613.4815
151.1485 444.9843
155.1068 608.9619
159.042 579.3335
159.2013 473.4625
161.154 558.9003
169.0263 2423.248
177.1124 570.0501
182.1907 645.9636
185.0577 646.1514
187.0369 2438.266
187.112 1832.42
189.1124 512.1372
189.6188 426.6761
193.7269 418.3413
198.9989 3363.426
199.0449 3567.368
199.0733 990599
199.1452 1849.05
199.1502 940.2335
203.8124 472.24
220.0084 417.7547
225.0889 23468.27
240.0996 481.7248
241.1589 537.8997
243.0995 32288.55
255.136 6774.132
259.131 1534.946
259.1697 1018.017
281.1539 483.3486
283.1093 544.215
283.1461 576.9025
295.1698 1562.568
296.2953 826.1331
299.0251 1017.883
299.1621 649150.7
299.2958 795.8747
299.303 693.445
300.2783 521.888
309.1852 546.5378
311.1645 2959.841
339.2534 671.253
340.2569 5577.502
343.1307 494.2048
343.1891 3934.981
355.2246 1831.448
363.2322 969.9553
378.3594 820.6921
381.2423 1908.717
381.2653 700.4567
381.3151 622.4648
398.8761 746.1978
399.2514 241519.5
399.3307 99379.95
399.3831 36646.51
399.4035 696.4896
400.7855 477.2807
S	103	103	488.32
I	RTime	0.6279176
I	BPI	772250.1
I	BPM	471.296
I	TIC	1319936
50.88299 336.5547
51.65168 323.4602
52.26364 318.295
54.95509 352.1162
55.04825 350.1977
56.19317 342.4908
56.55924 328.8506
57.07029 532.4664
58.06554 2117.618
61.87914 362.1742
63.68674 392.7706
69.06861 1051.728
69.0701 7135.605
72.76687 364.0755
81.38345 440.4416
82.62109 387.1845
83.08363 415.9033
83.08569 481.522
84.1608 386.3894
86.13353 381.9301
88.11222 63458.39
89.05988 4276.17
89.10928 996.6132
89.11556 17674.71
89.11845 660.0018
90.09154 594.3773
90.1189 2111.398
90.3181 433.3784
96.65848 431.5963
97.10142 783.9465
102.1279 29806.34
103.4744 348.8584
104.1072 472.6281
105.07 2651.323
107.0857 484.7909
109.1012 633.1389
111.0442 2519.715
118.4956 393.1836
120.0576 699.6847
121.065 845.4494
124.9591 443.376
125.0964 444.3627
127.1119 615.8329
129.0548 3335.996
129.7902 369.8285
133.0861 5882.737
135.0806 549.3102
140.1436 5464.024
143.0704 1905.775
143.6068 425.5511
147.0654 3168.924
153.9526 421.9615
154.8928 472.3177
155.1067 856.5414
157.0862 522.5011
160.8234 398.8556
161.0809 538.2955
164.526 374.2867
165.0914 1897.319
169.6588 379.1537
170.7141 365.1401
171.1016 2311.351
175.0969 2256.519
177.1125 2402.172
179.1068 2230.818
179.7829 454.0593
183.1018 465.632
187.0967 795.6656
189.1124 14242.16
190.343 400.6199
190.6871 388.088
195.5234 462.433
197.1175 3380.944
198.6413 369.9458
201.1124 946.649
203.1283 1828.53
209.1173 703.4882
215.1281 12210.91
217.1436 701.8677
221.1539 2016.014
225.1487 727.4754
227.1283 594.5735
229.1437 5291.317
232.4864 457.0882
233.1384 525.4352
239.1642 3162.641
243.1593 3516.965
257.1749 62967.94
271.1907 4087.683
275.1856 2879.311
277.2164 2445.218
280.2794 431.8764
283.1908 1785.961
283.2271 2274.8
285.1992 573.0089
285.2059 3779.282
293.4932 468.9092
294.6806 426.0316
299.2222 719.814
300.2781 44614.83
300.7798 16118.2
307.2275 402.0494
321.243 710.5532
325.2375 5005.56
326.9497 477.2971
327.2534 3856.03
332.3284 411.3753
343.2482 4652.864
349.0938 463.5683
349.2498 487.8604
356.0255 461.8155
359.2065 7611.591
363.3111 534.623
367.2121 979.0245
376.2601 5116.361
377.2632 500.1959
385.2225 18171.18
399.1313 464.5207
407.3157 483.887
408.368 761.4381
409.4791 492.4113
413.2539 2539.571
431.3865 2612.741
435.2749 927.924
443.2648 502.5935
451.6789 451.7017
453.2853 3746.284
453.3218 3453.706
457.2798 2059.902
460.4125 3234.189
461.4164 729.2059
471.0269 980.5986
471.296 772250.1
471.5578 438.4036
471.5727 894.8627
475.5672 508.852
486.4274 506.2662
488.2966 450.4727
488.3231 9025.836
488.3591 2714.094
488.4068 2135.578
488.4447 2957.052
500.0158 433.8177
512.3021 533.9579
S	105	105	477.38
I	RTime	0.6384427
I	BPI	7796349
I	BPM	102.1278
I	TIC	8642167
Z	1	476.3722
52.14392 466.0136
54.48956 434.403
55.41893 537.4407
58.0655 855.0994
59.23763 475.4316
59.29691 540.4087
60.08111 59473.48
61.43902 565.7131
62.04359 471.1653
62.06029 762.3508
62.17812 474.3378
65.59236 535.0386
67.7872 632.3433
71.56382 484.1383
83.12418 565.4556
83.46021 554.9333
84.66066 549.3292
85.21848 634.6576
88.1122 9095.188
89.18353 659.519
89.84727 586.4904
91.01144 594.9506
95.953 794.3101
101.986 5527.21
102.0182 2692.525
102.0454 3891.712
102.0916 2658.919
102.0991 4747.663
102.1009 28951.72
102.1057 2548.471
102.1073 6155.051
102.113 11858.94
102.1278 7796349
102.1383 32213.2
102.1434 7354.823
102.1466 2771.743
102.1474 2810.263
102.1492 5208.635
102.1537 3523.21
102.1557 29540.08
102.163 870.1805
102.1819 934.9263
102.2093 2849.384
102.2366 2154.701
102.2709 5765.682
133.086 1070.741
140.1437 2087.436
175.1115 711.1476
204.2368 628.9819
224.4181 665.3006
270.0199 555.5322
326.1212 2811.503
336.262 4274.822
338.3989 600.3535
345.1651 862.815
376.2601 9025.503
432.3227 6125.487
438.2001 697.5537
459.2695 1061.528
460.289 5641.043
475.4259 648.0162
477.2828 2155.468
477.318 3929.204
477.3806 229162.6
S	106	106	376.26
I	RTime	0.6436016
I	BPI	746692.1
I	BPM	376.2601
I	TIC	892996.9
Z	1	375.2517
50.35238 264.7546
51.29297 274.517
52.99722 314.6888
53.00272 315.7546
54.14448 263.3753
54.20435 279.6442
56.80348 245.2681
57.06863 337.7102
57.06904 1920.186
57.07034 2921.788
57.74908 284.3289
58.06553 814.9811
58.39027 301.7711
59.59259 281.1572
61.2777 303.1567
62.45543 344.2886
65.40385 283.2821
66.51278 277.1322
69.07008 478.2887
71.08574 313.5157
71.87061 298.7681
71.98245 286.3396
72.54718 277.3584
72.73647 285.0481
75.11845 300.9462
76.02723 328.8527
79.38509 400.8756
80.77363 302.6406
82.21891 314.7929
83.08562 1680.405
87.2957 398.5458
88.11228 5785.645
88.27298 341.1978
89.05991 748.4873
89.64616 329.486
90.95766 328.9138
91.16905 345.0098
91.5821 1476.053
95.08569 1403.099
97.06507 474.0451
98.13058 309.4401
99.23116 346.9135
102.1279 1612.169
105.0702 635.4371
107.0857 805.584
109.1014 616.5379
111.1671 316.8974
121.1014 1434.98
122.8776 344.8584
123.1171 680.0399
125.1326 366.651
126.8893 318.8951
127.1121 437.1364
129.0912 506.2003
130.9191 389.3726
133.0861 2227.566
135.1171 4527.648
138.7772 336.4499
140.1436 559.3807
149.0602 341.7125
149.1329 738.3342
151.0968 5928.427
153.1276 1878.194
156.749 392.182
159.1385 388.6166
166.967 383.8431
171.0464 311.2407
171.1381 1502.503
175.3367 335.4679
176.4449 315.7837
180.1023 838.4955
184.0739 349.3602
185.2444 320.2605
191.1797 9041.954
199.1698 4275.224
201.1124 1473.112
209.1288 1504.251
209.1904 686.8439
210.1124 335.1139
211.2956 361.9786
213.1854 643.6049
217.9984 350.7272
218.1286 349.7876
220.1828 332.8555
220.5685 349.4923
222.6088 322.5457
227.201 3732.262
251.7338 420.7256
273.3064 373.7118
275.1757 704.9714
291.1926 585.8311
292.2022 2021.737
293.1863 5575.688
302.1866 3820.743
336.3842 383.2952
338.6681 429.5787
341.2331 410.083
341.2691 1567.336
348.2689 414.2119
352.1886 394.2134
358.2496 1920.859
376.0723 722.6449
376.2601 746692.1
376.3579 5459.265
376.4541 1660.594
380.5057 376.9611
394.2709 10349.28
S	107	107	468.31
I	RTime	0.6487598
I	BPI	4404990
I	BPM	184.0734
I	TIC	1.448471e+007
Z	1	467.3013
51.55425 548.7203
51.69943 592.1837
52.0234 792.5591
57.07022 1037.114
58.06415 2287.737
58.06514 11582.78
58.46138 643.692
58.99201 516.109
59.072 1138.243
59.07291 4418.392
59.94291 559.6735
60.08108 43671.49
60.57015 565.726
65.16705 553.6795
67.55592 550.869
69.07008 767.9729
69.43028 610.9051
69.54015 704.0655
69.54096 1153.717
71.07168 1060.792
71.07301 3713.128
71.08567 2925.604
72.46177 527.8647
72.82204 654.9349
74.77828 537.8348
75.31975 554.2573
75.99473 649.3275
77.50233 605.3098
81.06997 1168.665
82.44251 592.6812
83.08555 707.1445
84.21702 529.1039
85.1012 1049.743
85.72424 633.5983
86.09647 165288
86.10395 634.1288
88.11213 6315.88
89.0597 4715.456
92.53814 683.0741
94.94305 735.9338
95.08556 2707.983
96.3873 733.3892
98.98392 3756.923
102.1279 1610.487
102.1683 866.4553
103.961 1560.071
103.994 768.7583
104.0226 1487.512
104.0782 13389.08
104.0801 3156.209
104.0851 3753.345
104.0949 11878.29
104.107 4283194
104.1169 17888.82
104.1278 3135.289
104.1349 16356.97
104.1922 939.8552
104.2198 691.873
104.2543 2266.574
109.1013 1075.499
118.8231 731.576
124.9999 23556.09
133.0861 1551.676
139.9859 753.7437
140.1434 1182.825
163.0155 4632.908
181.0263 3990.008
183.7303 2293.116
183.875 875.3077
184.0057 10653.5
184.0101 2122.421
184.022 3363.603
184.045 9665.755
184.0734 4404990
184.1229 1811.568
184.1389 12903.36
184.2703 959.9559
184.274 972.2261
184.3372 649.3423
184.4198 1382.914
199.0367 4556.221
211.2057 1619.349
234.8824 760.1551
240.0993 5987.628
255.2318 2776.568
258.1031 1577.127
258.1102 85364.06
285.2425 92764.89
357.8787 834.9982
372.7193 1166.055
391.2246 24128.65
450.2982 675893.1
451.3628 2968.062
468.0334 4828.354
468.1005 1228.744
468.3088 3672489
468.471 2323.152
468.5745 6554.512
S	108	108	568.34
I	RTime	0.6539289
I	BPI	3348690
I	BPM	184.0735
I	TIC	9538393
Z	1	567.3323
50.46039 502.0682
50.91115 478.8245
51.84077 609.3525
52.30932 504.4973
53.91586 553.1487
55.95847 480.3908
57.96064 571.5195
58.06527 9769.088
59.07197 496.0196
59.07294 1296.034
60.08112 37148.56
61.34886 541.132
61.81226 518.1538
62.47159 543.0322
64.52129 635.2978
67.05441 2945.579
68.92735 591.8181
69.07014 708.5927
70.2965 587.9989
70.43538 542.3555
71.04463 546.8931
71.04931 648.6866
71.07308 3559.009
71.08566 2782.783
72.08096 5142.212
72.72552 792.1718
73.29913 623.2274
74.29436 516.1921
74.99735 595.8068
77.02528 494.906
78.54053 477.1911
79.05437 1318.966
81.07003 2606.875
85.10133 757.728
85.60535 575.36
86.09653 141123.8
87.0442 1099.227
88.1122 3009.471
89.05984 2939.89
89.99509 583.2101
90.72935 623.472
91.0544 2787.193
91.58022 593.2695
93.07005 3987.449
95.01472 647.471
95.08569 1444.805
95.1013 638.7234
98.31837 679.0016
98.98396 1196.763
99.9249 658.3769
102.1281 705.6558
103.961 919.6321
104.0217 796.954
104.0233 1052.364
104.0785 11709.33
104.0804 1502.017
104.0957 11812.83
104.1071 2867590
104.1177 15300.89
104.1292 1392.908
104.1347 10260.06
104.1366 2320.168
104.1918 730.2936
104.2544 904.3836
105.07 2960.69
105.1104 13984.59
106.1113 1330.456
107.0857 1410.133
109.1013 1374.055
117.0701 985.4695
119.0858 2591.463
121.1014 3520.753
125 25674.1
131.0858 2642.551
133.0862 3105.38
133.1013 2701.5
140.1435 1364.758
143.0857 652.3353
145.1015 1556.962
146.982 3701.16
147.9854 622.2098
156.4861 723.4059
157.1013 1463.627
159.117 1563.656
163.0156 3218.958
166.8797 772.2872
169.7363 775.3808
171.1169 1250.522
173.1328 1172.26
177.1124 1393.766
181.0264 7421.187
183.73 864.4205
184.0064 10003.07
184.0198 732.931
184.0469 10678.05
184.0735 3348690
184.0984 13504.21
184.1252 1011.117
184.1385 8954.319
184.1428 2038.669
184.2727 921.1284
199.0366 4443.426
221.139 817.3301
240.0999 5587.192
258.1104 44355.35
385.2742 18085.08
399.6191 735.8401
472.8225 764.8461
485.8539 758.5399
491.2562 10909.42
508.2523 5448.171
509.2552 28208.7
516.0973 836.4512
532.2452 681.755
550.3301 373312.8
567.9758 3259.054
568.3406 1965868
568.6936 2546.359
S	109	109	233.19
I	RTime	0.6590667
I	BPI	1445433
I	BPM	163.1119
I	TIC	3639709
Z	1	232.1826
51.02328 231.642
51.05077 285.2511
51.53596 308.6789
55.05339 274.5733
55.81382 288.5113
56.14112 281.4298
56.44186 267.5634
57.31372 275.6257
58.3698 314.8543
59.24761 305.5239
67.05437 516.001
69.07007 101244.3
69.23358 339.5672
69.52222 333.1373
72.31789 315.5075
73.67238 347.0709
77.03819 602.4415
78.18721 362.6785
83.08566 2087.505
85.10129 2965.463
86.0601 361.233
89.05982 592.7405
90.04604 548.3674
91.05431 834.9594
93.07004 528.6296
95.04929 2224.999
96.51717 305.1486
97.06503 423.6371
97.10131 697.4664
98.86168 421.5247
103.5387 344.9518
103.7327 337.9898
104.8214 408.0939
105.3033 331.9429
106.4299 435.5267
107.0493 116691.5
107.0704 451.2798
107.0856 1473.081
108.1398 398.8799
109.1014 420.0116
111.0805 1476.66
111.117 35180.94
112.8462 310.0605
117.0699 455.9849
118.0864 2539.735
121.065 11460.93
121.3411 299.4098
121.5267 401.9964
123.0806 3586.736
133.0616 454.4937
133.0644 529.0832
134.073 354.381
135.0389 4283.626
135.0506 519.0757
135.0806 1179693
135.1118 422.0367
135.1206 1164.136
135.1234 2906.579
135.2475 395.867
140.1434 361.0246
148.0885 497.2801
149.0484 677.2853
149.0598 2767.262
149.0963 212444.9
149.6673 396.1534
160.0812 394.5547
162.1042 437.0711
162.8254 584.5516
163.0565 5201.624
163.1119 1445433
163.1649 1775.808
163.1688 3294.12
163.2778 499.0406
177.0913 561.1454
177.1276 167367.5
183.2734 434.7708
191.1432 6602.296
205.1589 594.9307
215.1433 2171.61
233.0786 682.7143
233.1177 2604.99
233.1227 467.5519
233.1286 683.9329
233.14 2744.022
233.1538 12289.98
233.1902 189645
244.9262 394.3596
245.2257 392.3448
S	111	111	391.28
I	RTime	0.6695189
I	BPI	1127594
I	BPM	149.0235
I	TIC	2042973
51.31393 378.7392
52.75975 413.2318
54.16477 307.1234
55.65908 316.9585
56.63717 366.8442
56.67812 330.0999
57.05861 411.8738
57.07027 91360.18
58.06552 981.6552
58.70855 320.7752
58.7284 360.1113
59.04951 811.8787
61.03209 305.9617
62.54622 321.2618
64.62738 380.499
65.03866 1786.917
66.43443 339.2644
68.95481 330.3009
69.07001 663.0898
71.06951 866.5901
71.08568 250191.9
71.10142 803.4979
74.72759 366.8358
78.79891 334.6141
80.02549 365.8393
85.41465 396.3192
85.70226 366.0402
87.08053 501.9317
88.11217 559.2457
88.988 388.8839
89.51212 370.1282
91.58208 834.311
94.08752 442.1283
95.08564 545.8006
102.1278 529.4462
104.4712 385.6709
104.9041 384.9901
111.4377 405.5256
113.1326 31541.27
114.6078 390.6217
115.0868 356.7084
116.4596 405.5096
121.0286 628.4275
125.0962 541.4558
125.1326 471.3402
125.7065 388.6441
126.4044 357.98
129.3097 370.4633
135.9606 386.0719
139.0233 383.8012
140.1435 2051.428
141.1695 382.999
148.9742 2693.927
148.9773 810.5549
148.9857 890.2242
149.0235 1127594
149.0601 1287.31
149.0632 404.7689
149.0712 3878.484
163.5204 408.4204
166.9759 655.3448
167.0042 421.5079
167.0341 354686.4
167.0557 1440.566
167.0908 895.4564
175.0104 425.0729
176.1039 388.6292
186.1571 592.2538
190.05 6306.074
191.0704 14473.32
198.6911 391.3205
199.1697 506.7466
203.9131 467.01
204.3292 386.8902
207.2113 357.8576
207.3826 409.3974
209.0811 19840.4
210.0845 898.3633
215.0991 503.4095
216.1312 577.5441
223.064 1534.062
225.0608 775.659
227.2007 742.8077
228.204 1628.972
230.1467 474.3313
231.5604 477.3396
251.7333 3913.544
252.2352 2369.652
256.3372 459.8125
279.1594 17789.83
279.167 717.5741
295.2252 525.0098
301.0586 731.6271
326.4962 406.0516
352.3134 444.0595
353.4548 462.2803
373.311 788.551
374.2442 6802.324
391.1883 469.1617
391.2461 2064.716
391.2843 3466.292
391.303 457.7408
391.32 2274.918
391.369 1689.853
410.0634 381.7407
S	112	112	474.31
I	RTime	0.6746734
I	BPI	159467.6
I	BPM	457.2803
I	TIC	305841.7
Z	1	473.2989
51.65379 324.2734
55.79428 278.142
55.92717 292.3905
56.8005 324.8223
57.07025 498.8186
57.46423 316.3706
58.23804 267.6426
58.31722 331.6923
58.45263 377.0931
58.81372 270.5569
59.01759 285.1509
59.51899 303.216
60.08116 739.4404
60.20979 264.0284
61.14537 325.4637
62.40422 321.2357
68.31868 329.3078
69.07008 2055.2
71.08571 351.0687
71.08846 343.3228
71.95421 328.5201
73.07978 360.8036
77.0329 371.4739
78.86253 306.34
78.9555 362.3477
81.07008 697.1249
82.0193 300.3079
83.08566 361.446
84.04453 403.9783
85.02862 2409.197
86.26487 375.1312
88.07591 509.0421
88.11225 21548.12
90.92715 378.762
91.05439 406.5859
95.08573 468.4937
101.0598 408.736
102.1279 1553.601
102.8324 354.1875
105.0701 689.024
107.0856 477.2724
109.1014 511.9143
109.6553 371.4689
110.1345 401.6216
111.6151 347.4094
114.4328 414.0861
114.6357 386.7159
115.0392 1512.382
116.0451 356.0103
119.0494 435.6572
119.0858 369.8466
120.0577 1570.718
121.015 353.4258
121.0649 360.6769
123.117 608.8784
125.0963 1463.661
133.0498 473.7935
133.086 610.0476
170.1176 629.6503
175.1484 776.993
175.6284 362.8293
183.1019 622.9907
183.1383 701.2318
189.1125 2049.163
195.123 578.8714
196.2691 367.1511
201.1125 2596.923
219.2692 404.8904
227.9772 331.8979
229.1436 1816.541
230.4837 353.9724
239.1646 457.8031
243.1596 375.0456
251.1111 389.3818
257.1751 21903.95
269.2117 406.7341
269.9622 387.6644
273.3254 333.6352
285.2064 529.0577
293.3713 352.1904
294.9515 361.8138
315.2176 408.1237
325.2376 673.2682
331.0262 352.6518
331.1755 720.5044
343.2484 5299.531
377.3267 2501.917
402.4256 354.6653
431.2173 582.5115
439.2708 606.904
439.3057 2188.299
450.9171 396.001
457.2803 159467.6
466.8297 396.5956
474.2865 1775.057
474.3076 605.6284
474.3589 22861.23
474.429 471.2621
485.5836 450.0417
S	113	113	544.34
I	RTime	0.6791316
I	BPI	1.6869e+007
I	BPM	184.0732
I	TIC	4.662828e+007
Z	1	543.3323
50.39213 2714.311
50.39262 3005.471
56.04975 1860.069
57.07013 1885.563
58.06404 8559.363
58.06513 46608.63
59.07202 3033.642
59.07291 12944.18
60.08103 173710.4
60.47952 7841.024
60.49357 2081.445
60.96025 1324.563
61.1902 1261.424
63.64737 1213.916
64.83483 1324.212
66.62177 1408.916
67.05436 8099.234
67.75566 1318.769
69.06993 3804.855
70.75964 1304.781
71.07099 2322.385
71.07294 16101.13
72.08081 8272.603
73.59264 3470.224
73.5937 5207.246
79.05428 5905.131
80.48395 1580.607
80.97314 3098.963
81.06988 12372.71
83.08548 2967.28
83.9557 1472.926
85.1157 1455.237
85.30234 1650.212
86.07486 1579.291
86.08893 2929.594
86.0964 667923.1
86.10448 2892.063
86.11717 1936.136
88.11213 3709.688
91.05427 9050.55
93.06992 8637.013
95.05977 1956.182
95.08546 11267.45
96.26345 1767.631
96.96719 2460.73
97.06498 1900.599
98.98374 15528.08
103.9607 12477.42
104.0215 3001.833
104.0232 3768.983
104.0344 2016.403
104.0783 55890.62
104.0803 8895.769
104.0848 12773.62
104.0918 19167.38
104.0972 78498.25
104.1069 1.414593e+007
104.1178 77346.11
104.123 13720.78
104.128 8415.041
104.1301 6290.73
104.1345 54192.85
104.1365 10373.9
104.1917 7498.753
104.2189 2484.143
104.2543 8959.278
105.0699 12953.66
105.1101 19237.07
106.1109 2471.406
106.1138 2381.654
107.0854 3753.021
109.1011 7591.057
117.0698 10571.61
119.0856 14832.12
121.1012 8219.079
124.9998 138834.5
129.0546 2860.785
131.0855 9680.513
133.1011 12172.87
134.8919 1948.918
135.0806 1989.13
135.1167 3618.914
146.9818 7925.166
147.1169 2947.171
157.1009 2884.143
159.1168 3313.839
163.0153 3303.758
166.1232 2128.81
171.1165 3314.391
175.1482 3199.664
181.0262 68621.45
183.73 11434.41
183.8764 3330.74
184.006 50711.33
184.0106 6717.621
184.0212 12518.07
184.0503 69807.48
184.0732 1.6869e+007
184.0987 70240
184.1228 7843.677
184.1277 4623.64
184.1382 48018.79
184.1427 8439.521
184.2723 5821.269
184.4198 9052.769
185.1323 3651.149
199.0366 30357.46
203.1797 23006.26
235.036 2266.132
240.0993 23302.63
258.11 263388.9
263.1405 1874.702
269.2262 14510.4
287.2364 2795.294
295.7737 1885.677
303.8507 1674.249
328.8288 4235.082
328.837 2481.299
348.618 1674.02
361.2736 60555.6
366.9644 2313.263
386.9166 1813.02
448.9109 1814.506
449.8344 1953.716
457.3588 1807.757
467.256 16314.46
471.8358 1832.929
484.2518 7915.793
485.2539 41390.39
526.3292 1642292
538.4695 2005.188
543.9979 14330.39
544.0765 3055.829
544.3397 9046927
544.5922 2196.217
544.6697 13208.25
546.079 2156.01
S	114	114	494.32
I	RTime	0.684088
I	BPI	8129231
I	BPM	184.0732
I	TIC	2.419489e+007
Z	1	493.3171
50.20972 642.1461
50.2521 620.2923
51.95691 575.4174
54.23589 759.8806
54.9129 818.7165
54.92257 4402.335
55.7136 670.7411
56.04968 702.7629
58.06413 5025.297
58.06509 23419.33
58.82209 716.2014
59.07193 1706.186
59.07293 6939.279
59.92495 760.7296
60.08103 81155.69
60.93236 717.6592
65.43329 877.5192
67.05432 1043.15
67.10243 661.3631
69.06994 1464.775
70.60557 732.4614
70.92255 594.8854
70.99174 1714.94
70.99274 2973.067
71.07162 1553.034
71.07299 6257.349
72.08082 951.2374
74.88615 690.8439
77.67297 682.2704
78.02813 730.8516
79.05415 747.4141
79.72572 830.5192
80.97174 705.9751
80.97305 1271.749
81.06993 1928.357
82.53774 795.9395
82.69226 811.8395
83.08548 4769.921
84.34151 782.3551
86.09639 318978.7
86.11766 1340.771
88.11207 1771.979
91.41181 810.6619
95.08543 1624.929
97.1012 3068.596
98.98384 3998.204
100.0587 1092.5
102.1278 1800.667
103.9607 6128.382
103.995 1493.883
104.0225 3886.306
104.0775 8271.856
104.0794 25552.97
104.0859 6938.326
104.0925 10238.7
104.096 23171.64
104.1069 7369557
104.117 32818.34
104.1224 11026.71
104.1289 7210.839
104.1335 1930.372
104.1354 32021.17
104.1905 1952.043
104.1922 1376.693
104.2199 2344.4
104.2543 4775.941
107.0858 1142.456
109.1012 1689.676
121.1012 4284.933
123.1169 922.0313
124.9998 49096.13
135.1167 5005.982
140.1433 7066.795
140.781 944.0652
163.0154 5559.756
181.0264 8173.283
183.7301 4759.054
183.8102 1687.074
183.8748 1974.574
184.004 6357.126
184.0086 20732.21
184.0239 5781.016
184.0732 8129231
184.1097 8709.489
184.125 6191.317
184.1358 2043.544
184.1402 26067.76
184.3389 1624.441
184.4199 3569.747
199.0365 9340.065
219.2106 1224.874
237.2211 3401.795
240.0994 11632.67
258.11 142388.5
281.2477 4084.005
311.2578 134046.7
355.5956 2795.667
355.6059 1678.003
417.24 42161.05
421.0038 942.2173
423.1343 1036.377
476.0439 1200.317
476.3135 958345.4
494.0199 2472.412
494.0399 8555.124
494.1055 1735.043
494.3239 5289869
494.5033 17940.29
494.5503 1290.327
494.6187 10161.58
507.9348 1149.33
S	115	115	502.46
I	RTime	0.6892593
I	BPI	3196958
I	BPM	502.4593
I	TIC	5850540
Z	1	501.4521
50.25945 481.6659
50.32015 467.0215
52.18749 430.6147
52.4924 442.9684
55.05459 799.9652
55.839 574.5353
57.03387 710.4756
57.07024 3795.177
58.0643 1163.739
58.06546 33379.58
58.69025 446.9333
59.49868 394.0164
59.67736 388.7563
59.91813 420.6717
60.33652 440.8933
60.74365 435.6568
61.56809 464.6942
62.06031 105927.9
62.06514 560.4546
62.37638 436.0088
62.93678 443.9061
67.05442 7624.991
68.47083 507.4959
69.06841 448.5154
69.07004 7017.748
69.12183 495.6675
71.08564 9101.095
71.23198 521.7776
73.06484 586.5488
78.40781 538.9996
78.94116 486.8301
79.05429 5325.047
81.06996 8954.076
83.08557 2829.847
83.66337 508.3087
84.08087 594.4346
85.06486 5386.369
85.10123 7071.668
86.0965 8610.193
87.04412 928.5296
88.11213 3332.432
89.05978 15171.91
91.05431 8621.791
93.06997 7899.156
94.38872 466.7607
95.02396 463.907
95.04923 542.6694
95.08561 8233.355
97.06486 3770
97.10123 2913.165
98.9843 3896.925
99.08051 939.9821
101.0599 820.0385
102.1278 5167.104
103.0391 1089.276
103.1312 1151.756
104.1071 574.1571
105.07 6595.143
107.0856 8633.273
109.0649 541.2753
109.1013 4138.178
111.1168 505.3984
115.039 507.4219
117.0699 4981.14
119.0856 12482.31
121.0649 4403.903
121.1012 7824.589
123.0806 1989.364
123.117 3954.707
124.0159 2048.879
124.9998 916.5587
125.0598 805.8397
125.0962 4410.984
129.0455 588.9525
129.0547 7823.458
129.0699 2033.532
131.0703 774.8527
131.0856 7533.131
131.0878 639.7889
133.086 20102.11
133.1013 14399.87
135.0806 2028.577
135.1169 4207.867
137.0962 996.1826
137.1326 3238.238
140.1435 99546.63
140.2993 567.8309
141.091 726.4622
142.0265 6639.783
143.0704 4782.112
143.0857 3501.314
145.1012 4637.511
147.0806 3172.483
147.1169 6122.698
149.0963 3427.7
149.1326 2780.906
151.1482 1145.168
153.0911 1226.943
155.0104 5234.492
155.5837 515.2076
155.7241 488.2198
157.1012 6795.658
158.49 513.9771
159.1169 3390.714
161.0809 3436.049
161.0963 614.5484
161.1325 4714.706
163.1118 1090.697
163.1481 2696.836
165.0911 8938.484
167.345 568.3765
169.0857 593.2927
169.9206 660.8666
171.1017 3212.75
171.1169 5541.172
173.0211 8416.751
173.1327 2444.666
174.5981 503.4802
174.8877 573.4048
175.1117 2502.027
175.1481 7201.196
177.1123 7015.244
177.1639 916.7685
182.1502 613.2136
185.1324 5137.743
187.1482 3752.443
189.1123 19867.39
189.1272 1057.608
189.1639 4965.875
191.1794 808.6177
193.1224 2547.758
197.1174 1100.305
198.0528 10347.57
199.1483 3475.807
201.0989 603.8313
201.1122 867.0402
201.1638 4962.439
203.1434 513.9854
203.1796 26181.86
209.1173 4372.699
211.133 5640.986
213.1639 2372.707
215.1796 765.2122
216.0633 19841.74
217.1434 803.1897
221.138 965.1838
221.1536 2856.531
222.6629 493.2105
225.1485 632.6007
227.1795 1278.463
229.1435 21191.73
231.3146 505.1745
233.1902 619.0712
239.1642 5548.274
241.1951 1106.908
243.159 619.652
245.2265 2870.77
247.2058 1165.245
251.1981 6067.665
257.1747 32037.1
259.242 2468.415
263.312 639.8491
263.4497 728.4627
269.2264 20535.11
271.1544 766.7965
271.1905 1116.873
271.2256 520.2718
271.2423 798.0035
273.2216 680.2537
277.2136 3431.374
285.2061 3341.328
287.2369 27485.28
291.2319 9537.3
297.2064 7005.592
297.2419 621.8461
324.8321 663.1569
325.2381 901.1612
330.2793 26686
343.2484 787.5792
359.2063 15393.5
361.2738 285796.8
362.1343 695.5198
363.323 47022.79
381.2278 604.5638
384.3364 608.4699
389.3388 15890.79
390.3341 83788.55
399.238 27912.01
407.4698 640.5196
409.2567 603.0971
427.2686 11444
430.3598 500.9678
430.3632 476.8274
440.3759 525.4043
441.2407 5012.654
443.256 2890.704
446.3961 3298.31
449.2903 997.873
459.2513 2129.698
466.1018 631.6765
467.2994 4581.083
467.3363 2415.03
484.2827 37665.53
485.037 1048.692
485.3112 615328.4
485.3483 19549.72
485.5951 1001.47
494.445 759.9421
500.9125 686.7122
502.1507 2666.034
502.1716 2972.834
502.293 42992.88
502.3289 85977.17
502.4593 3196958
502.6834 995.3076
502.7576 6427.612
S	117	117	424.34
I	RTime	0.7041369
I	BPI	1949175
I	BPM	424.3427
I	TIC	3075682
Z	1	423.3348
50.10659 319.0021
51.65859 332.695
52.15603 418.7332
54.98046 371.2611
55.05465 2825.037
56.20698 348.3848
57.03391 897.5424
57.07031 4471.019
57.19464 377.7664
58.06436 706.926
58.06555 734.9265
59.82795 359.6163
60.08114 99167.59
60.60614 451.1425
62.56005 389.5895
64.80993 386.4037
67.0545 2871.538
68.14832 382.9618
69.0701 27891.14
71.04931 912.0497
71.08572 4551.026
71.66371 472.6413
73.06496 449.937
74.95451 457.5182
75.80422 401.2667
76.36108 382.4287
76.53045 420.3406
77.76319 394.5742
78.81271 391.0592
78.88459 382.2879
80.57498 483.092
80.57647 328.7731
81.07006 9997.392
83.08568 33778.09
83.53229 374.8394
84.29607 388.273
85.00816 1724.757
85.02856 440539.1
85.03592 1859.346
85.04852 442.4364
85.04961 1715.519
85.06493 402.7166
85.10139 906.2536
85.93668 472.0608
88.11224 22138.3
89.05984 1832.938
93.07011 2097.434
95.08572 9681.036
97.05878 409.4473
97.06499 1011.126
97.10139 27547.75
99.11124 449.6996
102.1279 3680.574
103.0392 2504.944
103.8268 473.118
105.0702 758.5898
106.5342 391.4859
107.0858 2224.025
109.1014 9596.179
110.6401 406.6335
110.8202 421.1925
111.0806 942.171
111.1171 15204.35
115.0755 667.5868
119.0858 2087.538
121.1014 4075.638
123.0807 695.6072
123.1171 6664.477
125.0963 3538.091
125.1327 6292.715
126.9609 506.7623
127.0756 1871.514
127.1121 768.0886
130.8931 402.5077
132.1721 458.5719
133.0862 2383.473
133.1014 6187.383
135.117 4394.023
137.0964 2344.857
137.1328 3826.99
139.112 1061.751
139.1485 1744.258
140.127 527.3033
141.0911 575.6166
144.1022 19577.36
145.0862 2488.494
147.1171 6444.723
149.0239 659.8629
149.1329 4877.454
151.112 3286.785
151.1484 870.8696
153.1277 4012.809
155.107 840.7324
157.0499 8955.763
161.1327 7381.874
163.1483 5305.102
165.1278 4500.738
165.1641 4511.735
167.1434 3025.893
171.0113 434.9764
171.1626 474.1749
175.1485 6212.194
179.1433 4737.275
179.1797 3373.234
181.1588 3179.024
183.1385 914.972
189.1641 6263.909
190.9483 394.3921
191.1798 436.826
193.1589 3635.68
198.8329 454.2706
199.0969 2079.17
199.1696 869.9925
203.1799 805.5123
203.6348 471.1453
207.1748 3137.712
213.1124 2193.582
219.211 2883.969
221.1903 555.0238
225.1124 993.6914
227.1282 3661.244
239.1281 1950.083
239.1492 1008.022
241.1437 4488.266
245.2268 18170.88
249.2493 440.7483
250.282 400.213
253.1438 2324.814
255.1595 5963.492
263.2372 12699.93
267.1593 5030.003
269.1751 6591.464
281.175 4323.504
283.1907 6827.209
285.041 514.8318
295.1909 5091.571
297.207 2092.564
305.2484 1680.329
309.2065 5028.444
323.1884 528.0758
323.2227 2131.503
323.259 460.9857
325.0543 438.3782
328.632 469.3499
330.3272 507.229
344.1619 530.4639
365.2692 13041.75
389.3045 602.1251
406.304 1581.915
407.3162 907.9033
407.3374 2442.986
424.1157 3266.163
424.3427 1949175
424.517 620.6794
424.5781 3664.904
S	118	118	251.73
I	RTime	0.7092747
I	BPI	1347962
I	BPM	195.671
I	TIC	3468542
Z	2	501.4518
50.68588 294.3243
51.74353 367.1523
52.46506 289.8575
54.29055 301.9742
55.26466 321.9387
57.05866 359.826
57.07029 105545.5
57.08167 304.1139
58.06422 711.2891
58.06554 18972.98
58.07362 3503.1
59.04952 3181.599
59.23634 304.2896
62.92575 317.9099
64.27645 382.7165
67.15538 348.3711
71.08573 727.3447
74.73592 337.0302
81.00222 344.7453
81.07007 720.666
82.95184 338.9381
84.59363 380.5225
86.45401 350.9411
93.27769 333.356
97.10143 421.374
98.59326 368.7255
101.0599 2475.989
101.8537 351.2482
103.0754 711.6025
104.1071 604.1107
113.1327 1663.93
117.0911 613.1177
123.1171 9000.183
124.0873 461.887
124.408 396.3109
124.7549 335.7301
125.0025 397.2328
127.1244 337.8199
133.9905 372.7009
139.5739 363.708
140.1436 8694.29
149.0599 786.0433
149.7837 375.8531
152.1183 548.5959
152.75 374.7395
154.6339 395.0597
157.1283 401.7216
159.1263 32806.94
159.6235 2715.953
159.6281 1583.837
161.2593 357.9732
164.0834 498.9352
164.9548 443.3427
168.2831 392.6731
174.6475 13530.23
175.1492 590.8424
179.292 382.3911
179.8901 414.2101
187.6614 446.9022
195.1668 325.9785
195.5965 3006.674
195.6015 859.327
195.671 1347962
195.7436 3826.028
196.0506 491.8406
196.1727 128972.7
205.1197 499.0513
209.1512 1972.348
215.1892 3099.133
215.6788 431.761
215.6831 448.849
216.1842 7101.793
216.686 778.4758
228.9654 2864.387
230.7099 1704.25
231.2115 521.1011
233.4043 434.0581
235.1169 383.2557
235.1673 390.4894
251.165 577.7876
251.1981 18757.02
251.2122 547.879
251.625 2304.638
251.7335 1107398
251.8384 3030.657
251.9811 550.3464
252.1248 440.9448
252.1444 8784.498
252.1594 561.1118
252.1664 673.7673
252.2353 174165
272.2469 4950.456
275.1982 1963.886
277.2139 7102.683
308.0591 387.7773
317.2453 12826.84
317.2543 481.0211
318.2486 608.8904
331.2608 750.5238
348.2875 869.58
361.5194 429.8813
363.3232 4261.079
364.3269 612.0703
373.2954 742.0897
373.308 55879.89
374.3116 5817.544
389.3392 4421.52
390.3344 197573.1
391.3385 18027.19
422.9213 388.8798
441.5527 411.4386
485.4334 15796.65
486.4372 2242.102
517.2589 397.8831
522.9846 411.3306
S	119	119	542.32
I	RTime	0.7144476
I	BPI	2134696
I	BPM	104.1071
I	TIC	6296945
50.5285 403.2307
51.52901 485.5845
52.79466 454.953
53.68297 493.8467
53.70378 496.8
55.94153 483.2977
58.06441 786.5737
58.0652 3601.107
59.41861 541.9684
60.08115 4887.856
62.06646 490.263
68.91406 475.3542
69.07011 536.2987
71.07315 3400.63
71.08573 933.1443
71.89639 464.5392
72.06196 488.5009
79.01164 499.3395
80.68842 469.097
81.07002 1405.38
83.08572 714.9327
85.66139 528.2603
86.09653 227388.2
86.11735 594.8558
87.04409 748.3085
88.11221 2509.985
89.05991 4089.293
91.58022 3212.291
95.08569 799.1428
102.0551 16549.48
102.128 2357.735
103.0729 662.9708
103.9609 685.4395
104.0785 8418.155
104.0861 610.961
104.1071 2134696
104.1184 6820.204
104.1286 611.876
104.1348 7453.336
104.1366 1716.469
104.1918 674.4059
109.1014 1040.614
121.1015 968.5946
124.9999 627.6147
133.0861 3597.875
138.0421 576.9032
143.6546 620.3411
146.982 184994.6
149.1324 651.2108
157.8611 520.5287
161.8622 591.1867
164.4807 543.318
164.9927 2794.878
164.996 611.5338
167.3475 599.9733
176.9927 2794.137
177.1124 2769.106
178.5404 563.8731
181.9315 571.1519
184.0736 96397.05
187.211 553.7828
188.0088 693.4673
193.0934 604.4491
194.6008 553.3266
194.6145 530.0004
206.9073 551.2279
219.0895 575.5812
222.3709 633.7727
237.4237 560.4952
243.232 628.6888
247.6876 568.1595
258.1101 1143.994
263.2371 675.9572
287.258 964.8768
301.0594 550.1588
310.3139 607.6002
312.3536 558.9363
327.4626 657.6771
331.482 606.2277
337.274 48519.84
359.2381 1097.774
359.2561 16928.31
382.5167 576.8812
439.2228 9048.414
452.8841 647.2737
461.6642 818.5356
465.2374 766.212
480.4164 575.5039
482.962 2635.858
483.2489 1609748
483.5254 2604.663
506.6436 665.6841
524.3147 10518.95
525.4005 704.8323
541.9824 2649.015
542.3226 1477114
542.6528 2138.973
542.6705 666.1543
S	120	120	718.47
I	RTime	0.7196393
I	BPI	351143.1
I	BPM	683.4377
I	TIC	1328715
Z	1	717.4663
51.05901 434.3163
51.90119 439.18
53.98223 490.1181
54.14944 454.1726
56.02297 435.2021
57.31739 390.406
62.386 469.3405
63.82862 429.9572
66.41818 445.2768
67.05449 620.706
67.67159 408.6014
68.17369 457.7307
69.07015 3984.958
71.53724 443.7892
75.68781 466.7103
76.06269 494.5055
86.68319 431.5864
88.1122 3009.046
88.11353 464.9825
88.58305 471.4026
89.05985 2668.947
97.30034 483.3379
102.128 1265.419
104.1072 2249.005
107.224 550.7725
108.619 481.6917
111.1171 605.3922
112.0221 474.0796
114.1005 627.0886
120.9216 505.9308
125.0964 7023.286
126.4452 505.5497
128.4141 492.8812
132.9926 528.4084
133.0862 863.6169
137.3479 504.5374
146.3759 503.8318
146.9268 512.3075
149.4231 512.9525
153.091 1960.76
156.8685 562.6143
161.2239 584.9775
166.9736 519.7649
171.1018 4782.346
179.7246 540.2025
184.0737 1236.586
186.8727 587.5551
189.1125 53460.88
195.1387 766.4562
221.154 4405.903
225.7967 522.9401
229.1438 16841.88
233.1548 537.6406
236.5724 548.1564
239.1646 12530.14
240.9978 481.1728
243.1595 1072.014
244.234 555.7496
250.1663 557.4122
257.1751 253912.6
271.1906 1152.068
275.1856 9620.356
285.2067 1980.827
307.2275 606.3834
314.8758 596.8743
323.1859 1235.695
325.2382 773.2254
338.6099 593.8681
343.2486 2458.558
369.1839 697.7249
409.2592 6183.446
413.2543 1093.867
427.2699 299181.2
445.28 2701.227
455.3015 3663.766
458.4366 563.1401
477.321 1011.457
485.3122 3989.923
488.0559 719.9199
495.3326 4202.588
499.3277 934.4039
513.3433 161275.5
531.3555 671.0716
547.7192 624.4844
645.2606 2343.198
665.4272 6755.448
669.2953 1054.578
683.4377 351143.1
701.3224 5003.176
701.4482 9866.898
718.4732 1120.814
718.5331 967.2508
749.9068 689.9155
S	121	121	1063.67
I	RTime	0.724844
I	BPI	1507284
I	BPM	520.3406
I	TIC	7146257
Z	1	1062.665
79.96609 769.325
80.32471 857.8673
81.14715 884.345
83.14849 797.1804
83.74426 806.8982
86.09654 66879.5
87.09988 1326.759
88.08037 905.4036
91.5803 929.2305
100.7804 932.9059
104.0783 4409.327
104.0916 1247.348
104.1071 1220967
104.1349 4690.036
104.1364 806.3754
104.563 890.6737
105.1105 21586.83
106.1113 1014.917
114.2606 1039.217
122.4887 915.2772
122.9003 1017.328
124.5149 1125.416
124.9999 6489.436
131.0538 919.3718
132.6274 936.8882
137.2726 930.2714
142.7217 946.9292
143.3836 876.18
146.982 1965.43
181.0265 1080.927
184.0063 1607.934
184.0736 1053606
184.1392 2426.331
185.077 1127.443
187.0278 854.3323
198.0892 10684.37
223.3637 921.4374
231.8156 928.1796
232.7814 1091.221
240.1001 1176.789
258.1104 17691.64
261.4887 1000.712
291.3543 928.2358
317.2619 1211.362
337.274 6608.746
341.2896 1064.998
361.2746 2136.151
389.5138 962.9695
443.2567 1753.2
453.9006 941.5981
483.2489 34887.69
484.2522 26181.43
485.2554 8005.602
494.0413 1046.288
494.324 7319.415
495.3269 1412.533
496.3308 1407.806
502.33 126408.8
503.3342 1150.846
507.249 3668.637
520.0203 2043.344
520.0381 1175.916
520.3406 1507284
520.653 1410.888
521.3441 24033.15
522.3477 1780.399
526.3299 123443.2
527.3342 1348.244
534.3564 30972.93
535.3596 983.3929
542.3225 78636.93
543.3259 81496.41
543.9998 1566.487
544.3406 1453063
544.6738 1570.103
545.3441 15307.79
558.3562 28922.03
566.3228 5728.332
567.325 4171.354
570.3568 5826.149
623.4402 29858.71
624.4424 1225.189
647.4405 33906.75
789.8179 1081.362
936.574 1090.714
1004.601 5809.892
1039.673 4519.938
1040.673 1430.223
1061.656 4957.441
1062.661 6596.133
1063.157 1061.447
1063.673 820572.8
1064.676 17139.12
1086.658 4653.854
S	123	123	520.34
I	RTime	0.7345732
I	BPI	7.058847e+007
I	BPM	184.0732
I	TIC	2.090537e+008
Z	1	519.3329
51.62056 5631.809
51.84075 5091.933
51.97752 5458.899
53.16559 5849.355
55.3452 5264.954
56.50468 6299.226
57.81301 37782.32
57.82593 13233.58
57.98891 5933.001
58.06415 40830.5
58.06515 213320.7
59.07202 13079.91
59.07292 53080.92
60.08103 767019.7
60.59258 5867.808
65.67938 6906.625
66.06309 5675.698
66.59222 5695.771
66.70591 5482.797
67.02023 5956.23
67.05435 33537.28
69.06998 11620.03
71.07151 12589.26
71.07298 92113.52
72.05611 5928.588
72.08082 17138.63
72.37398 16817.04
72.37502 29276.95
78.09539 6197.848
79.05431 10071.07
79.20287 5815.4
80.86157 6072.594
80.97313 11267.68
81.06989 38587.73
81.37985 6005.771
83.08549 13279.41
86.08862 10773.47
86.0964 2869571
86.10477 8782.784
93.06996 12900.53
95.08548 58860.4
96.07456 9963.851
96.30287 7661.586
96.39259 7487.031
98.98366 69672.42
103.9592 11032.31
103.961 46043.47
103.9945 11396.27
104.023 30494.3
104.0788 303262.4
104.0806 9405.269
104.084 15117.83
104.0862 46034.63
104.0965 325942.3
104.1069 6.411677e+007
104.1181 239553.8
104.1287 61585.75
104.134 125104.5
104.136 156239.9
104.1635 12097.95
104.1918 25997.88
104.22 9896.819
104.2524 9734.751
104.2542 41103.94
109.1012 54427.18
121.1012 31256.46
123.1169 15513.38
124.9998 416730.4
135.1166 10090.68
140.7383 8158.64
143.0001 8657.504
147.117 7427.21
149.1324 12583.58
152.5911 7742.822
163.0151 58778.63
166.0338 8405.028
181.0262 34519.8
183.7302 40651.06
183.8762 16748.48
183.9428 9289.207
184.007 251622.1
184.0194 11875.59
184.0201 12763.99
184.0246 38183.46
184.0489 268563.8
184.0732 7.058847e+007
184.0995 198154.5
184.1246 47772.96
184.1369 112527.1
184.1416 128461.5
184.2728 15263.7
184.4198 38821.89
199.0364 105669.5
240.0994 102042
245.2257 9064.438
258.11 1303626
259.7299 7319.19
263.237 14729.08
271.0524 8304.547
307.263 14913.99
337.2735 919278.3
340.8004 31727.84
443.2555 286140.2
459.5624 8786.976
502.0316 10346.09
502.3291 7913748
518.7092 14424.73
519.399 9265.9
520.025 93436.59
520.3397 4.506956e+007
520.5856 8245.789
520.6426 37304.35
520.6646 50744.34
521.2875 8918.328
S	124	124	393.29
I	RTime	0.7397278
I	BPI	3190707
I	BPM	376.2598
I	TIC	3668773
Z	1	392.2788
55.34046 323.902
55.75235 352.5435
57.06897 9298.597
57.06983 3041.697
57.07029 6473.319
57.96928 347.9227
58.0655 6895.5
58.07367 810.624
59.14455 334.7619
59.14544 370.4393
62.31386 381.259
63.12782 350.7665
64.47694 396.9923
65.05706 401.8768
66.48204 396.3475
68.94263 430.3954
71.08569 6653.233
71.32527 451.2627
71.81395 404.9491
72.05618 409.0109
72.08902 2002.889
75.77412 365.9981
84.08091 6025.921
91.58018 1168.891
102.1279 64612.63
104.4683 391.4086
107.88 424.3246
107.9247 421.5164
108.4218 411.0758
109.1014 461.9274
113.1326 490.5439
115.0118 401.0123
123.0804 404.4527
123.117 7684.368
124.9399 437.4208
139.1122 520.9864
140.1435 598.7873
140.7775 395.5985
143.7254 452.6209
149.0236 17354.52
149.06 545.8151
150.0269 11138.43
151.0278 6444.109
151.0303 2312.234
160.118 505.7488
160.2052 407.1273
167.0341 6155.417
168.0374 5359.768
169.0382 2105.267
175.3215 439.9171
195.9322 464.0286
205.7221 507.2954
209.1288 2815.055
220.779 416.2371
229.1592 599.776
232.3408 467.1973
234.9536 447.993
236.5141 487.4904
249.0932 481.3825
263.8712 501.0043
265.5489 466.8802
269.4576 482.1006
270.6661 456.7484
275.1758 1023.12
291.1931 3376.343
292.2021 2795.006
293.1862 4050.948
302.1868 5158.748
303.8942 475.0517
309.1788 468.1694
320.2956 6046.487
347.1357 522.5685
376.0708 5757.653
376.1098 950.0261
376.2598 3190707
376.3562 4932.073
376.4559 6308.943
393.2095 1717.395
393.2738 836.774
393.2864 23832.92
393.2975 1275.167
393.3843 80627.18
394.2704 33415.95
S	125	125	482.32
I	RTime	0.7448988
I	BPI	2805264
I	BPM	184.0734
I	TIC	8786793
Z	1	481.3172
53.5801 504.4049
54.25494 514.2893
56.0499 528.6437
57.06902 500.5579
57.07018 823.3865
58.06411 950.725
58.06523 10190.45
59.07214 685.3874
59.07298 2636.014
60.08109 22099.03
60.57044 431.0533
61.60292 499.7117
62.01215 461.1785
64.95235 486.6735
67.24467 503.6469
69.48825 459.6718
69.91209 466.9851
70.33221 582.3278
71.07166 1078.007
71.07304 2800.975
71.08562 977.8808
74.08865 504.3249
74.2652 528.5717
75.30161 537.2859
79.84201 485.291
85.10136 734.2565
86.09649 85299.27
88.11218 2795.17
89.05978 1040.908
91.58004 3770.9
95.08565 812.3737
97.10138 1077.76
97.78777 645.275
98.98386 1262.763
103.961 722.7491
104.0778 3650.437
104.0798 6014.347
104.0846 709.8238
104.107 2360755
104.1187 7734.738
104.1352 10509.39
104.1918 854.3444
104.2543 912.1518
109.1013 860.5807
110.4924 524.8739
124.9999 15846.63
133.086 1303.158
140.1433 5107.514
145.1129 564.891
148.5758 635.6743
163.0153 879.2012
166.9267 671.4922
177.1123 732.9752
181.0263 1210.337
182.7162 652.5097
183.73 1081.703
183.8768 757.7102
184.0047 3540.213
184.0095 4849.604
184.0205 617.1284
184.0734 2805264
184.1396 9879.185
184.9772 692.4396
199.0367 2494.784
225.2211 1069.148
227.2007 4573.731
234.5558 652.5671
240.0997 3391.565
247.5138 616.8812
256.4576 568.6294
257.1625 804.9209
258.1102 51508.15
299.2581 54178.82
317.0269 608.5626
355.8067 635.5297
362.1034 793.1635
405.2404 14526.85
425.8744 1062.198
464.314 421944.3
465.341 683.9352
465.3783 2370.659
474.5829 680.5612
481.9378 3409.528
482.0339 1810.703
482.0529 2816.13
482.3245 2360705
482.6045 4788.549
S	126	126	1039.67
I	RTime	0.750105
I	BPI	5948484
I	BPM	520.3403
I	TIC	1.364131e+007
Z	1	1038.665
73.55643 939.8192
75.97346 1012.812
78.16511 925.4674
86.0965 98072.51
88.91401 999.2005
91.58203 2810.307
95.08563 1576.566
95.09631 950.4322
96.81801 968.877
97.58701 974.4423
98.98418 1397.711
101.2227 1160.725
103.7563 1054.584
104.0778 3197.916
104.0797 8335.538
104.086 1524.845
104.1071 2454599
104.1352 10983.37
105.1105 3552.636
107.1357 951.7306
107.1757 1020.353
107.5102 1161.882
125 14297.88
131.2496 929.4961
136.1242 962.2787
173.084 948.969
178.0509 1159.945
184.0091 5248.309
184.0735 1992365
184.1403 7011.842
185.0768 1679.013
194.7176 1056.205
198.0891 18015.65
240.0995 2226.074
250.8358 1002.689
258.1102 38742.65
280.1333 1099.454
288.7544 1152.453
297.1151 1016.593
314.1308 1113.954
337.2741 23484.99
443.2549 7392.344
483.2494 1582.474
494.324 8590.715
495.3284 4317.371
496.3293 1863.867
502.3297 544679.8
503.3339 3864.256
520.0128 3611.515
520.0347 8169.516
520.1047 1843.375
520.3403 5948484
520.5864 1338.554
520.6548 11999.14
521.3438 45105.05
521.3759 1418.544
534.3558 106882.4
539.3134 1890.388
542.3218 1601.419
544.3396 5915.419
545.3424 1773.709
546.3548 4869.67
578.9036 1373.114
605.4299 6300.664
623.4401 133953.6
777.4033 1273.531
919.3348 1149.126
980.5995 6750.604
1039.673 1561379
1040.567 1428.337
1040.676 20580.67
S	127	127	463.36
I	RTime	0.7552618
I	BPI	2649665
I	BPM	88.11215
I	TIC	3159400
Z	1	462.3572
51.46616 356.6541
52.73196 356.3412
57.07026 1001.154
58.0655 804.7751
70.84043 432.9713
71.08565 572.0156
71.49638 431.1118
84.28649 593.9018
87.99837 1745.389
88.04635 989.5442
88.08965 8094.014
88.09117 3472.038
88.09473 2404.552
88.10352 12730.67
88.11214 2649665
88.11992 16128.47
88.12875 2322.255
88.13021 739.3528
88.13406 12642.47
88.17737 825.2326
88.22681 1220.898
89.05973 2575.601
90.78129 499.5607
93.12081 535.0436
102.1278 659.3243
117.9797 480.1806
128.8311 501.4904
130.8727 449.7216
133.086 2920.612
140.1435 4109.579
141.867 423.7049
147.8169 480.8492
160.0803 404.5267
160.872 523.3994
164.6658 472.313
177.1124 1146.728
180.7621 484.5685
182.8436 507.2771
214.9547 446.0928
220.2788 516.2945
238.5033 456.8251
258.1783 691.0694
298.8683 514.8528
325.1446 458.2582
353.5998 482.3031
376.2597 16607.76
401.2054 541.2895
418.3423 653.9238
424.5344 452.7742
427.3222 555.9173
428.2736 861.1265
445.206 444.4773
446.338 4214.82
460.6166 501.0546
463.2672 789.7817
463.3033 86784.1
463.3646 174504.8
463.4333 5657.774
S	129	129	570.36
I	RTime	0.7702372
I	BPI	1068915
I	BPM	184.0736
I	TIC	3358769
Z	1	569.3484
52.81773 438.6034
56.28579 423.9391
56.31046 394.5118
56.57394 456.3209
58.06443 694.3744
58.06524 3674.98
58.59173 406.1718
58.59799 522.4387
59.07322 391.5434
59.17909 443.956
59.40566 421.7275
60.08114 11391.72
60.52456 411.4483
61.01013 467.7089
63.98664 429.8627
68.41585 415.4007
70.40758 438.9137
70.43687 563.752
71.07301 818.739
71.90102 475.0089
72.08095 1245.644
74.87519 461.7044
80.81268 470.9018
81.07005 807.1846
86.09657 51854.04
87.10005 671.8369
87.25208 574.2198
88.11223 852.0362
89.05982 1015.623
97.57171 494.4158
104.0784 3528.367
104.0857 936.2759
104.1071 986094.8
104.1184 2996.74
104.1349 3919.394
105.1105 4495.658
105.5902 497.1537
106.1114 501.899
109.1015 560.7543
115.7141 444.2622
117.0703 452.2374
119.0856 709.8296
121.4764 503.2495
121.6743 596.6663
124.4306 530.2529
125.0001 7597.135
128.7374 466.3908
133.0862 1187.15
135.117 624.8785
146.982 7552.341
160.1711 530.0662
163.0159 577.2339
163.2282 645.3441
171.0918 523.9021
184.0062 2404.935
184.0736 1068915
184.1389 3374.883
185.0771 4918.961
186.0778 2621.115
188.5236 546.4137
196.8777 530.794
197.4092 569.7039
199.0371 905.6413
201.9752 522.5347
222.0003 555.2739
227.2006 3713.67
258.1035 732.2461
258.1104 21272.53
261.9672 585.3218
263.1515 623.0611
284.107 581.1588
287.2599 558.8946
303.3311 566.4897
365.2697 727.5508
387.2512 2414.885
387.2898 8548.245
431.6519 559.5591
439.7822 604.129
465.2386 638.3369
493.2727 4448.586
511.2442 4893.431
511.2709 4194.833
520.3409 8731.338
544.3389 732.0291
552.3461 137000.6
569.9897 777.3399
570.3565 826178.4
570.7153 1526.417
S	130	130	568.34
I	RTime	0.7754083
I	BPI	399226.7
I	BPM	104.1072
I	TIC	1251433
51.00113 332.0845
51.14336 407.9259
53.13472 312.4922
55.72423 350.8406
56.71241 362.0429
57.07032 363.4594
57.09214 336.5414
57.28262 306.2032
58.06449 380.0585
58.06524 1908.582
60.08117 3925.938
60.48807 365.2397
60.70364 427.9549
63.3997 399.2582
64.59501 363.299
67.61034 399.1599
69.83408 353.4768
71.58145 347.4624
73.14991 364.9753
75.41455 370.724
78.38206 394.3639
78.63829 388.1658
82.13946 442.1561
85.09924 463.2769
86.0966 29328.78
88.11229 410.1467
89.56385 391.0081
95.08569 484.9725
96.0382 404.6982
96.24584 380.3396
97.44733 370.0211
102.0551 752.1309
102.1281 630.153
104.0789 979.6365
104.1072 399226.7
104.1347 897.871
105.1106 3398.093
106.1114 532.6614
122.3195 446.893
125.0001 2993.81
125.7357 396.9506
135.9578 473.0526
140.1437 766.6147
146.9821 14116.02
154.9296 425.5918
181.0261 604.7427
182.2342 442.3357
184.0737 275291.3
235.1326 431.0962
238.5175 451.4221
239.6431 412.3564
240.0998 702.988
258.1105 5529.81
274.077 465.2336
363.2907 3504.92
368.1841 501.9652
385.2736 3914.063
394.1295 536.0908
423.4727 470.4555
434.9742 620.1376
486.0599 555.7877
491.2565 2682.148
508.2529 2229.845
509.2654 95948.3
550.3303 44082.08
556.1829 500.2229
568.3405 304072.8
579.6426 550.1248
S	131	131	478.29
I	RTime	0.7805625
I	BPI	975528.1
I	BPM	337.274
I	TIC	2633723
Z	1	477.286
51.06622 345.0258
51.24145 350.863
51.62997 349.6607
51.83112 357.6718
51.84716 409.4214
53.00268 360.6549
54.44823 351.4211
54.61037 387.8342
55.05344 855.5774
55.0541 684.239
57.03386 512.5515
57.06913 378.9995
57.07023 649.5944
59.39133 420.2435
60.08113 3864.492
60.63697 334.7803
62.04756 915.8293
62.06036 212064.9
62.07352 425.5183
67.05303 626.8789
67.05447 7009.924
69.07011 5096.661
71.08566 896.7838
75.99696 430.8384
76.96735 372.5529
78.15076 494.5689
81.01389 440.3777
81.06832 544.3372
81.07004 12144.12
83.08566 5214.47
86.09654 7941.873
88.11222 58528.97
91.05434 1910.585
91.40717 415.542
91.58028 2225.973
92.61498 409.5294
92.83079 528.1534
93.07005 5233.854
93.56924 430.1474
95.08569 12565
95.49149 415.0527
97.06499 555.8393
97.10137 4225.354
98.98431 2734.309
99.08055 1765.069
99.27054 429.6092
100.2949 440.3006
102.1007 1671.384
102.1132 547.5041
102.1279 377019.5
102.1558 1083.56
103.125 6061.603
103.1312 99780.88
103.1341 4453.784
104.0251 431.065
104.1071 18857.81
105.07 1895.083
107.0856 3558.933
109.1014 9619.491
111.0806 2002.736
111.1169 643.59
113.0598 413.7978
113.0962 493.402
116.8318 444.6895
119.0858 1830.594
121.1014 7184.208
123.1169 5442.896
124.016 3487.798
125 1095.896
125.0964 1047.763
127.0028 427.7078
129.0545 514.7319
131.0858 521.8938
132.3982 535.6155
133.1014 2592.517
133.7768 444.3485
134.7376 493.0594
135.117 6395.333
137.1327 4645.316
140.1435 1070.916
142.0266 11919.13
142.6254 456.7382
145.1015 765.0443
147.117 3478.185
147.7471 517.6587
149.0964 510.4339
149.1327 5514.688
151.1119 864.9228
151.1484 4556.31
151.5853 462.005
153.1275 1059.586
155.0106 31808.11
155.1433 465.3749
158.2595 433.5036
161.1328 2728.873
163.0156 501.2244
163.1482 4912.442
165.1278 752.4301
165.1641 3390.14
173.0212 11534.72
175.1483 3549.088
177.1641 2542.576
179.1431 600.8361
179.1797 1064.737
180.0423 520.017
181.0261 929.5811
184.0737 3574.597
185.2528 629.407
189.1641 540.098
191.1795 598.6163
193.1592 588.2324
194.0453 453.7967
198.0529 19990.9
203.1797 693.1192
213.5511 504.1263
216.0634 33388.02
217.1954 585.7054
223.1524 477.4154
225.252 480.3963
237.0334 508.476
240.0996 2126.889
245.2267 15543.96
248.3401 451.0665
249.1855 677.5825
261.0372 436.4806
261.222 807.331
263.2372 54199.53
279.0991 572.7875
306.2794 50658.61
310.4209 462.481
319.2639 8062.873
337.1115 2259.704
337.274 975528.1
337.4417 1743.101
374.7105 506.0417
383.265 506.1947
397.7464 549.8563
400.0371 436.0388
417.2405 19476.56
419.2568 3418.553
454.5417 640.2289
460.2828 114684.3
477.8574 454.4651
478.2936 127176.3
478.3298 104542.4
478.3841 12628.55
S	132	132	543.33
I	RTime	0.7857313
I	BPI	555186.5
I	BPM	104.1072
I	TIC	1975362
50.97472 344.6514
52.94324 387.2346
53.34902 423.9726
54.99244 413.6305
55.77433 373.5336
55.84973 412.3124
55.92996 370.0225
57.23632 407.5771
58.06529 470.2196
59.06077 1953.216
61.49224 380.3551
62.70507 373.1791
62.83691 370.9177
64.44907 390.6786
64.80101 374.8951
71.07319 611.0393
71.55089 418.2797
76.41541 400.0533
79.91089 384.8649
83.06981 423.8296
84.43545 447.8569
85.08668 377.6939
86.09657 49493.27
87.09371 521.7784
87.09997 12102.09
87.85305 449.0547
88.10152 390.1796
88.11228 1825.566
89.05989 2523.669
98.60607 438.6735
102.0551 1124.71
102.128 1797.553
104.0796 1311.552
104.1072 555186.5
104.1357 2093.239
105.1042 11551.92
105.1105 122211.6
105.1134 3883.524
114.8346 416.8783
117.6357 455.2748
121.1012 538.6215
123.6564 534.3253
133.0862 468.5366
139.4414 457.5565
140.4521 460.3701
146.982 29833.89
147.9854 3505.816
171.4976 491.9368
184.0737 14124.14
185.0771 2761.518
211.6323 480.768
219.0427 435.982
221.2028 556.217
232.0762 458.4383
236.302 510.8112
240.1824 561.2003
250.6025 534.3259
261.0483 548.7542
268.9708 445.9098
294.475 519.5631
302.7043 450.2525
306.5301 519.7531
337.2741 2082.224
338.2774 6473.289
359.257 733.0013
360.2595 3018.937
371.9822 541.3629
379.8267 572.1426
442.0876 558.4229
443.11 477.6212
462.2474 569.1088
483.2491 65742.06
483.975 724.5073
484.2524 464338.4
495.0096 540.7935
518.3241 526.8694
525.3162 1040.893
533.932 524.1104
537.1058 582.8061
542.3237 902.692
543.3262 489494.6
543.4944 2640.54
543.6664 698.7142
562.7866 476.7823
S	133	133	477.38
I	RTime	0.7908881
I	BPI	1658294
I	BPM	102.1278
I	TIC	1850560
50.25735 289.0752
50.38928 371.9351
52.9679 348.8394
55.0782 319.2711
57.01941 378.0927
58.06548 656.5781
58.64006 361.8051
60.0811 14742.72
60.80714 359.2682
62.19706 313.8281
62.38464 319.8374
62.42746 326.8328
63.73631 337.1728
64.41685 333.1211
65.83443 348.6341
65.95734 456.1197
66.21309 405.859
70.22301 340.4491
75.47298 367.1225
77.49253 380.1176
79.701 380.8665
81.92669 356.8701
87.1195 420.7503
88.11217 2921.452
89.05994 581.0946
96.30453 419.2605
96.40595 448.7291
96.99509 492.2981
101.9859 676.3599
102.0455 622.0872
102.0915 1765.778
102.0997 4052.546
102.1016 2510.443
102.1062 523.5706
102.1092 804.1563
102.1132 2483.288
102.1173 7277.304
102.1278 1658294
102.1433 1469.778
102.1487 513.2386
102.1552 7249.431
102.2093 539.4635
102.2709 725.3708
128.69 436.2574
132.6169 450.3287
133.0861 610.4145
137.7749 412.59
140.1435 553.5458
142.5077 443.5182
158.1198 403.5645
162.1827 495.6694
175.804 431.7248
179.2335 666.004
183.8227 420.6052
202.2093 408.0397
203.8052 393.493
254.3234 429.3622
255.5847 442.5556
363.5977 457.4062
375.0276 543.086
376.26 2954.685
428.5129 448.4872
455.7486 559.2554
460.3546 1616.698
477.2829 4909.564
477.3188 1839.979
477.3803 50018.71
S	135	135	544.34
I	RTime	0.8013736
I	BPI	2358741
I	BPM	184.0735
I	TIC	7517003
Z	1	543.3323
51.54221 475.9705
51.70674 417.048
53.43034 510.0131
55.70245 488.1618
56.89552 460.2655
56.99746 479.4094
57.41275 472.7642
57.7735 537.6046
58.0136 531.5221
58.06412 1107.426
58.0652 6456.037
59.07209 499.541
59.07278 927.9027
59.41626 446.3724
59.72871 501.1282
60.08109 21908.94
61.06803 510.6995
61.55353 476.7753
61.65937 494.0294
63.38269 542.7664
68.32875 512.2144
69.07006 510.1461
70.24603 577.0911
70.67108 527.885
71.07304 2636.611
72.08091 2254.882
75.60023 550.7561
81.06995 1074.59
83.30556 580.3151
86.09649 106957.2
88.11219 4886.057
90.25972 597.0878
91.0544 1039.326
91.58209 1341.497
93.06998 1372.918
95.08553 565.1542
97.06483 775.0979
98.98386 1391.349
102.0551 646.7007
102.128 1965.927
104.0224 1166.758
104.0774 635.2274
104.0789 10354.39
104.085 954.9904
104.0865 749.6745
104.1071 2234031
104.1283 1072.92
104.1343 5587.03
104.1363 3859.469
104.191 591.3187
105.07 1022.375
105.1041 1062.429
105.1104 23443.05
106.1113 1274.249
107.0855 903.6813
117.07 1204.068
119.0856 2865.63
121.1012 2333.99
124.9822 541.226
124.9999 18834.42
129.0548 878.7944
129.0699 537.4969
131.0858 734.2834
133.1012 854.3072
143.3766 531.6483
146.9819 2358.782
147.9849 616.5623
148.9861 576.3843
157.1011 849.5814
159.117 825.563
161.1326 722.848
163.0154 656.9167
181.0263 10479.56
184.0072 8241.774
184.0735 2358741
184.1234 733.0234
184.1376 4183.615
184.1423 3177.367
199.0368 3929.722
203.1796 4155.202
240.0996 3168.723
258.1102 43252.65
269.2263 2990.843
271.3415 633.7141
301.5492 666.3478
331.7281 647.7339
337.2737 632.8083
361.2741 11221.76
372.7906 666.6884
410.7904 603.9705
445.6834 770.9331
455.014 614.1022
467.2567 2461.457
484.2516 9881.093
485.2545 48191.03
491.2403 776.0898
495.0843 705.8304
499.3271 2497.447
526.3298 314632.8
544.0022 3397.276
544.3404 1824629
544.6669 2000.526
548.1072 773.6816
S	136	136	494.32
I	RTime	0.8065469
I	BPI	1088741
I	BPM	184.0736
I	TIC	3562976
Z	1	493.3173
51.97217 444.7108
54.05895 393.7097
54.9454 393.4975
56.22073 415.5804
56.70427 401.2614
58.06433 897.6071
58.0652 2501.51
58.98459 358.6851
59.07293 615.9946
60.08112 10110.39
60.4552 406.0735
63.02233 380.4904
67.05451 561.6153
67.26237 513.0568
69.65086 427.96
70.39191 443.0526
71.27845 419.2299
76.14536 407.1772
84.19157 475.776
86.09655 42982.8
88.11225 3593.32
90.00024 447.8666
90.98476 454.3177
91.58007 1054.291
97.77593 463.4319
98.98409 1043.713
100.1378 516.7283
101.1164 492.4342
102.0551 2528.377
102.128 3763.86
104.079 4109.628
104.0956 3166.199
104.1071 974035.8
104.1177 4101.835
104.1344 2073.596
104.1362 2299.575
109.0613 506.4831
117.9338 464.7957
125.0001 6740.334
130.5089 481.0149
140.0711 486.0661
140.1435 2496.741
156.703 546.7257
163.0156 826.1854
172.3208 560.9705
173.4907 566.218
179.7211 480.2296
181.0264 1818.129
184.0072 3404.015
184.0736 1088741
184.0984 3603.111
184.1376 1508.181
184.142 2116.655
184.8652 479.3488
189.9213 562.9571
190.1585 491.8249
205.9311 493.7289
225.0803 624.8494
225.7547 525.0154
236.4626 487.6628
240.0997 990.8213
258.1104 20721.21
258.1169 996.1886
267.1878 532.3851
311.2583 17881.44
332.1416 521.7893
343.8792 509.0636
347.2923 519.8856
356.0637 528.9066
384.6369 525.0659
399.4478 499.3084
417.2408 5735.507
450.689 690.3719
476.3142 173785.2
494.0334 1941.422
494.3247 968251.4
494.5042 3410.2
494.6227 616.5186
507.7404 602.019
507.7605 558.1549
512.5393 591.9843
S	137	137	518.32
I	RTime	0.8117199
I	BPI	914121.3
I	BPM	518.3225
I	TIC	3298362
50.08649 342.5945
50.57993 359.5771
50.73029 468.5508
54.02689 486.2268
54.44204 382.5862
56.126 386.3607
57.06908 805.5167
57.07027 3511.295
57.36308 386.9134
58.35766 471.0331
60.08113 575.1709
60.8975 430.2162
63.25877 439.0772
67.05446 598.3079
69.07008 1040.291
71.0731 2223.608
71.08572 3510.239
72.6588 468.6975
74.50127 425.5516
76.56422 500.2573
77.79688 481.4434
78.73949 526.5132
81.07002 2148.063
81.09411 383.5283
81.12151 443.8234
81.75899 454.1767
83.08567 2325.732
84.03326 406.5441
85.10136 1732.13
86.07546 823.2493
86.08022 463.1071
86.08856 663.7771
86.09653 190268.9
88.11222 2855.587
88.47197 493.5577
89.0598 2275.957
94.49589 424.6085
95.08565 3033.671
97.10137 1207.871
99.11708 465.4181
99.83968 517.1529
100.7832 454.5462
102.0551 6497.201
103.4003 443.1176
104.1071 92844.77
109.1013 2887.298
122.9251 487.7001
123.1169 1065.157
125.0964 1031.465
128.4458 452.9555
133.0862 666.1096
140.1436 579.3665
142.1593 735.6115
146.9348 1848.505
146.9819 541394.7
147.0301 750.1016
156.9432 539.2178
164.9925 7733.299
165.1642 575.3454
167.6949 494.1798
171.1016 1044.904
171.9464 508.5023
179.8189 466.9781
184.0736 70102.76
188.0086 5380.406
189.1123 15592.48
190.7878 591.5835
197.57 464.4344
206.0556 654.6505
207.0396 2338.537
227.164 777.7346
229.1436 4821.237
239.1491 547.7272
239.1643 2543.771
239.2373 3510.804
240.1 4326.262
243.1596 784.5818
245.175 12749.41
257.1749 31349.01
257.2476 2738.937
258.11 977.3499
264.3423 535.7034
267.8936 557.6543
279.647 583.7011
283.1693 770.8471
313.2377 27597.05
313.2739 203823.1
331.2482 983.2585
335.2559 11719.64
339.2324 2055.947
383.9966 553.3251
399.2377 745.7747
402.2617 643.05
413.2538 1165.753
415.2221 2226.069
415.2599 1045.962
421.3527 5982.251
427.2694 17338.09
458.9887 1724.369
459.2487 809775.5
459.5153 810.6727
473.1996 612.5399
482.4363 554.8655
483.3323 23700.42
485.7206 607.1797
487.7631 688.62
500.3143 9545.766
501.3319 21225.36
518.0116 1125.226
518.3225 914121.3
518.6425 859.389
520.3405 669.2833
537.0306 564.9979
S	138	138	400.34
I	RTime	0.8168742
I	BPI	1235414
I	BPM	400.3427
I	TIC	1932844
Z	1	399.335
50.39293 280.0444
55.65438 375.0064
57.03389 783.5591
57.06919 374.0043
57.0703 3981.549
58.06438 640.0611
58.06553 5667.566
59.07217 406.6638
60.08114 63277.41
60.27398 310.5707
62.63139 316.4999
66.19008 331.7433
66.31726 327.0912
67.05447 326.3324
68.91086 346.239
69.07007 794.6595
71.08573 2909.008
73.70232 369.2293
73.79672 365.2516
81.07004 1984.496
83.08564 3618.076
85.00708 447.6311
85.00814 956.9574
85.02854 332049.3
85.04953 951.8572
85.10139 1903.936
86.07956 431.6655
88.11221 6221.746
89.05991 472.4457
93.36803 415.4135
95.08566 3258.974
97.10137 1983.779
101.0963 2267.94
102.1279 3219.626
103.0392 475.2351
107.0705 596.9601
109.1013 3125.274
111.1169 664.2069
115.127 378.2645
123.1169 2946.732
125.1327 397.3235
126.3195 365.448
126.4732 371.2084
127.0754 418.478
132.4721 360.5295
137.1327 1491.532
139.1483 518.0264
140.1436 7672.482
141.0913 434.1136
141.1468 604.5242
144.1022 12001.48
145.0862 1792.475
150.7339 410.1556
151.1483 1794.902
164.0836 421.624
177.1278 455.9536
199.0732 5513.831
200.0767 2714.498
221.2268 593.6074
232.1749 448.1273
239.2372 22256.65
257.2477 2335.449
271.1544 602.0727
277.2217 425.4811
283.2634 690.6876
296.295 1703.03
297.2988 2277.786
299.1619 1673.527
300.1657 2577.236
303.2901 721.4993
311.2942 454.6014
341.2691 102767.2
344.328 3959.819
383.141 2160.62
383.2789 710.3177
399.8849 2421.025
400.1353 1684.15
400.1695 585.7367
400.3427 1235414
400.5577 2526.873
400.6702 824.189
400.7036 651.8022
S	139	139	391.28
I	RTime	0.8220287
I	BPI	1113384
I	BPM	149.0235
I	TIC	1967290
50.6917 323.1584
51.02305 308.1286
51.74237 306.0638
52.87465 379.2046
53.00261 479.8065
55.60615 352.2632
57.07024 88604.2
58.06551 738.4319
59.04956 313.5005
61.31227 308.2447
61.51286 355.9346
62.70469 294.2232
63.04953 392.8276
65.03862 650.2407
68.88074 332.7483
71.06933 813.873
71.07021 479.2699
71.08566 251802.6
71.10146 646.3981
79.49385 313.8786
80.4124 390.0443
81.45076 336.9794
83.76134 371.9715
89.92956 404.9473
90.09653 316.4988
96.24787 441.5204
99.08059 580.6793
101.5247 349.8495
113.1326 27287.33
121.0285 750.5269
127.1122 355.3159
140.1434 626.3528
141.1467 441.6099
148.9737 2004.545
148.977 1394.06
149.0235 1113384
149.0598 1657.141
149.0718 4127.527
149.0962 555.8849
166.9755 481.337
166.9787 461.1763
167.034 341054.6
167.0911 719.1987
173.2606 442.4142
173.4174 410.3463
180.1116 415.0794
187.1438 402.5794
190.05 6525.159
191.0704 14598.71
191.0748 613.1681
200.9227 362.9539
204.1478 359.6104
209.081 21710.25
210.0842 538.5129
222.627 402.7526
242.2298 449.0258
251.0468 503.6304
279.1593 22349.11
345.1426 439.2864
373.311 573.853
374.2437 3359.068
382.2209 423.0428
391.2256 2653.465
391.2481 570.4924
391.2842 2648.859
391.3198 2486.929
S	141	141	542.32
I	RTime	0.8325582
I	BPI	812576.6
I	BPM	104.1071
I	TIC	2372538
51.12936 385.4666
51.45074 317.6032
52.15464 417.8486
53.2257 379.2094
55.56405 434.5633
55.84233 378.9479
58.06526 853.8452
60.01673 475.7268
60.08115 1885.493
61.18188 372.5225
64.19588 462.0164
66.52146 432.3739
66.87234 357.8358
69.29133 482.5077
71.08575 632.7513
72.04398 396.5213
73.02715 389.9452
80.11437 386.0309
86.09653 73349.13
86.1175 601.5013
88.11224 3407.083
89.05985 1099.251
91.58194 1024.412
95.08568 604.4024
97.10149 526.6647
99.23113 501.3705
102.0551 585.9222
102.1279 4626.485
104.0782 2264.67
104.0971 3608.929
104.1071 812576.6
104.1183 4021.974
104.1288 613.8442
104.1353 3737.512
116.9289 547.8471
117.5249 467.3712
133.0861 2622.136
133.7576 434.5443
140.144 501.3029
146.9819 46904.02
147.4634 535.1055
155.5575 438.4444
157.9619 465.5493
164.9922 566.4557
176.9926 607.215
177.1124 943.4843
180.3926 468.2554
184.0736 32958.68
185.1176 444.7091
197.9584 470.5324
205.2249 532.3842
209.7672 530.103
264.1373 744.0829
265.4044 526.4597
277.2141 599.8901
293.2051 774.2169
332.4315 577.3707
333.0219 490.3553
337.2741 11782.81
353.8937 518.0688
359.2563 3742.521
374.8398 580.8761
387.0004 587.212
439.223 4240.599
449.1693 453.2053
454.576 532.6357
483.2488 597987.4
498.3461 508.0656
524.315 3177.099
525.3432 1878.842
525.4008 2569.546
542.3226 600385.5
542.4913 10229.89
S	142	142	270.32
I	RTime	0.837696
I	BPI	6024215
I	BPM	270.3155
I	TIC	6360011
Z	1	269.3082
52.19389 354.5324
53.25739 356.8901
53.89021 386.5331
54.46927 388.4465
55.05344 632.5433
55.05404 447.1485
55.21535 389.6773
56.86275 351.0591
57.06889 1165.756
57.06974 548.0341
57.07027 8078.622
58.06357 390.6153
58.0641 1924.111
58.06498 4032.101
58.06551 667.63
65.98497 411.1621
69.15738 398.0761
71.08569 7171.813
75.02882 351.9151
77.67051 477.8265
81.61295 440.5584
82.01855 409.7283
83.38194 433.9046
84.47384 384.6631
85.10127 4376.089
85.64211 390.9466
86.07235 385.5886
87.71545 399.3694
89.05976 423.4939
89.96249 418.1532
90.13577 343.155
90.42308 398.4788
91.95817 417.8825
93.17856 419.1758
98.07022 385.9494
99.16652 502.2726
99.96184 386.687
103.039 845.637
103.0755 395.2801
113.9119 436.0392
116.1072 575.0751
120.6859 412.6274
121.1011 549.3367
124.0838 496.1456
140.1435 2703.495
153.485 460.56
155.6508 472.3549
159.7231 416.6999
252.2037 1040.289
269.7044 3021.822
269.844 868.8445
269.9624 1916.812
270.1722 1132.636
270.1978 17434.63
270.226 2245.784
270.3155 6024215
270.4086 2135.201
270.4294 8722.387
270.4377 7221.811
270.6661 709.1288
270.7844 701.8887
270.9248 563.6219
270.9324 1459.369
S	143	143	530.37
I	RTime	0.8428669
I	BPI	1363593
I	BPM	513.3428
I	TIC	2131129
Z	1	529.3612
50.70848 425.1969
50.97753 394.2357
53.17684 396.5194
57.07028 706.8423
58.06547 5006.692
63.86333 383.6824
64.59055 381.8964
64.65215 404.0584
66.75175 391.514
67.05447 542.5219
68.43629 436.7216
69.07005 7620.266
70.63374 416.1692
71.08564 504.1945
73.92005 446.1378
76.13248 471.8673
79.0543 667.4264
79.82192 476.5961
81.07 1886.73
83.08556 414.419
83.14322 436.5046
83.23415 423.6291
86.09652 3931.051
88.11223 2709.747
89.05985 960.2099
91.05437 638.9374
92.19362 461.3227
96.65929 450.2467
97.10137 2900.436
97.2325 427.5613
102.0551 4648.462
102.1279 1028.822
103.0391 13545.57
104.1071 36954.89
107.0857 2599.446
107.2287 421.0518
108.7367 498.7316
109.1014 759.6497
111.1171 621.0712
119.0857 1005.6
124.8869 444.8304
125.0963 6490.503
129.0698 544.679
133.0861 1121.845
133.1013 7222.653
135.0806 793.0525
135.1168 604.2913
135.9258 440.2624
140.1435 11704.35
143.1068 993.501
146.9821 2224.487
147.1171 506.3245
149.0964 723.8406
151.0525 510.951
153.0911 3475.463
157.0497 1860.156
167.1604 497.4702
171.1017 10227.47
173.0536 516.5036
175.0969 520.143
177.1123 731.166
178.0871 451.6964
184.5306 430.2324
185.0215 531.0894
185.1327 945.2136
189.1123 55592.02
203.1277 494.0852
203.1797 2456.742
212.7819 537.6613
217.1436 3617.683
221.1538 8838.936
227.3654 532.595
229.1437 4724.164
229.5794 522.9869
239.1643 17301.84
257.1749 73667.84
267.1958 1012.271
269.2266 1683.274
271.1904 733.2122
275.1856 695.1559
285.2064 2900.477
291.2325 749.5538
297.2063 676.8608
307.2268 2948.696
313.2739 580.9567
314.2777 940.4357
325.2376 10304.27
325.2737 968.2161
343.2483 860.2761
359.2066 2334.205
359.9827 556.7616
379.038 529.1893
389.2691 17582.51
389.2958 629.4619
408.9921 488.8672
409.2586 6737.198
417.8559 692.9556
418.3579 558.3106
427.2696 100768.6
437.2898 715.8762
455.3001 7254.024
459.249 3793.299
471.2487 22866.11
473.9185 6058.623
474.4198 3437.361
477.3207 4965.627
483.2489 3792.763
485.3474 1092.448
495.3323 7845.206
513.038 2292.302
513.3428 1363593
513.6585 2034.749
518.3224 5821.795
525.3874 491.8713
529.9807 9077.152
530.3228 24701.31
530.3696 24395.47
530.4034 3857.152
530.4813 7903.696
542.3222 5052.707
S	144	144	508.34
I	RTime	0.8480379
I	BPI	732997.9
I	BPM	184.0736
I	TIC	2460572
Z	1	507.3325
52.62539 351.648
53.03821 393.0152
53.43162 320.588
53.77687 415.029
54.79945 362.5548
55.03311 396.6703
57.46387 414.8641
58.06437 397.2647
58.06524 2489.037
59.07314 376.6116
60.08113 6526.45
60.56744 419.7933
60.68825 391.7233
67.31635 438.4368
69.49602 376.7447
72.04454 1897.589
78.44688 418.6973
78.60352 420.2606
79.1896 508.8437
81.423 387.9794
85.58984 385.8452
86.09653 27153.42
88.11224 2823.567
89.05985 681.0406
97.43156 400.6862
98.1144 506.3477
98.59558 411.4221
98.98403 544.7336
102.1278 431.7826
102.3745 430.8554
104.0796 2460.974
104.0956 1881.432
104.1071 688007.7
104.1177 2618.757
104.1357 2446.322
105.1104 583.9639
106.9296 517.825
109.3899 495.5665
117.9196 461.4631
119.2953 432.8037
123.833 484.7132
125.0001 3500.574
126.7716 494.9599
129.0199 427.4461
132.028 458.8734
133.0861 950.2928
135.1416 453.2144
137.2393 504.5232
138.0496 4045.63
139.0465 445.4546
139.0529 647.1788
140.0527 548.3956
140.1437 916.9298
144.2344 460.68
147.2263 474.3364
159.0737 478.5299
184.0085 1508.812
184.0736 732997.9
184.1406 1830.949
196.0737 1873.851
199.037 505.5263
240.0998 2675.762
258.1103 16571.85
262.4563 625.9809
271.8661 506.1408
279.3087 491.2048
291.7712 519.4171
325.274 11907.66
351.3008 465.8499
367.2755 2448.698
381.9232 475.8376
400.7739 535.9142
431.2558 4663.701
473.3643 681.5693
490.3298 119544.2
508.0418 904.2562
508.3405 670241.8
508.6474 841.7534
525.3606 530.6034
S	145	145	1015.67
I	RTime	0.8532445
I	BPI	741700.7
I	BPM	184.0735
I	TIC	3644436
Z	1	1014.665
71.07302 669.1055
75.30747 851.5518
81.29103 694.297
82.73193 760.4698
86.04067 823.9772
86.09651 37420.28
86.21452 764.963
102.9519 773.951
104.0792 1350.477
104.1071 484397.7
104.1357 1143.004
105.1105 12740.32
106.1138 787.9008
108.8238 649.893
114.3356 761.3778
120.8981 785.2313
122.8925 820.8904
124.9999 3502.513
125.0904 781.5402
132.58 914.9285
144.8341 883.0984
145.9413 772.6534
146.9818 10161.73
160.7567 774.567
163.5915 794.8994
163.6876 708.2067
167.6417 710.4931
169.3865 732.8178
175.5509 801.261
184.008 1545.792
184.0735 741700.7
184.1406 1327.238
185.0769 4254.598
198.0891 7710.511
200.8915 874.1176
225.8876 813.3433
258.1104 7265.486
313.2739 5670.976
337.2732 2092.48
338.7512 846.9974
391.6688 795.1502
433.1663 787.1259
436.3854 973.1712
453.8681 814.7014
459.2485 31554.7
460.2519 25276.09
461.2535 11593.68
478.3295 56983.88
483.2491 1745.378
491.9594 869.8877
496.3402 643037.1
497.3434 10266.38
498.3491 1456.377
502.3297 52091
510.356 11238.57
518.3223 88927.11
519.3051 1621.722
519.3257 84747.67
520.3406 681830.9
521.3448 7024.584
521.9 947.9687
522.3555 1734.352
528.4771 1014.405
534.3562 12603.87
540.8608 943.4168
541.5415 1052.016
542.3235 3460.658
543.325 1012.725
544.3387 1750.05
549.2814 878.7811
560.0765 908.5087
597.5517 956.8118
599.1669 1122.291
599.4401 17845.94
623.4409 11832.35
667.6706 973.1135
703.4061 3652.843
727.5889 924.1656
752.1923 995.04
756.6272 890.9609
774.9199 906.6652
802.9672 921.243
826.2178 894.4448
889.79 862.5411
940.8365 991.9277
991.6763 1191.372
992.6786 3516.149
1013.653 3175.979
1014.659 7259.747
1015.156 1211.665
1015.673 426881.6
1016.676 8840.31
1037.654 1220.845
1038.658 3268.102
S	147	147	520.34
I	RTime	0.8681948
I	BPI	5138353
I	BPM	184.0734
I	TIC	1.651096e+007
Z	1	519.3324
57.80264 791.9802
57.82641 779.2117
58.06415 1739.618
58.06519 18813.39
58.62997 615.9916
58.75307 574.4146
58.90149 559.7062
59.07207 1599.65
59.073 4673.389
59.27869 597.5314
60.08107 53474.22
64.96371 647.6447
66.66585 711.4102
66.83464 591.2495
67.0544 1324.166
68.369 757.7222
70.11631 592.0638
71.07168 887.4575
71.073 5626.689
72.08083 1584.905
72.37493 1003.426
75.97701 624.1995
79.10325 602.6967
80.7039 593.4749
80.97321 803.5958
81.07 5479.415
83.15962 668.1835
86.09645 205508.7
87.09985 2891.87
89.05969 921.1177
91.57984 1426.106
93.06998 898.3176
95.08559 3962.093
97.1013 1103.754
98.98214 970.9709
98.98391 4133.409
102.055 1604.495
102.128 1127.521
103.9609 1799.32
103.9951 1067.37
104.0228 1379.883
104.0506 1101.164
104.0777 6839.603
104.0796 16316.53
104.0844 1561.708
104.0862 2950.405
104.107 4980081
104.1176 16122.29
104.1287 4509.861
104.1352 23468.8
104.1919 1195.225
104.2199 1343.149
104.2543 1115.301
105.1039 1311.117
105.1103 25454.93
106.1111 1718.099
106.1138 1737.699
109.1012 1634.878
121.1013 1020.275
124.9999 29529.44
133.086 2985.329
146.979 900.2906
146.9818 9446.259
148.9862 1588.323
163.0155 4356.675
163.1117 874.2861
170.403 889.8985
175.1488 828.2111
181.0264 5821.351
183.8105 1106.68
184.0044 5331.422
184.009 11907.47
184.0202 1359.17
184.0245 2924.749
184.0734 5138353
184.1246 2984.818
184.1395 17715.65
184.3388 1331.5
184.4196 1084.223
199.0368 7667.66
229.1436 1237.027
240.0996 7036.462
258.1101 95932.99
263.2368 1591.295
304.7107 748.8793
314.2773 806.3911
315.2808 1303.162
336.4713 799.7225
337.2737 68352.18
340.8016 1709.066
340.8121 875.2004
363.9074 756.5715
443.2557 26145.84
460.2515 11793.86
461.2543 55900.14
496.3402 11103.09
497.3434 3656.531
502.3294 705657.4
520.0123 2543.649
520.0341 5852.731
520.105 1080.19
520.34 3990710
520.6545 8227.517
S	148	148	482.32
I	RTime	0.8733659
I	BPI	233243.9
I	BPM	482.325
I	TIC	842279.4
Z	1	481.3174
56.57899 330.118
56.59404 303.8051
58.06542 532.2513
58.17195 388.8817
58.28243 306.63
58.57257 340.9933
59.02758 316.2085
59.94238 325.7037
60.08114 2461.304
61.85281 305.8615
63.62372 313.0835
64.357 315.5438
67.24841 293.6638
67.29379 353.4972
71.0731 498.4282
71.08572 756.5551
72.04456 905.5953
73.10863 319.7147
81.63999 380.2732
83.08563 417.6636
83.28604 399.1743
85.1013 653.2813
86.09659 6543.612
88.11224 1973.392
89.05986 2105.203
89.66421 383.8372
91.49115 339.1205
93.29266 375.907
94.4652 319.696
94.8891 311.2268
96.23573 367.7378
97.13074 348.8794
97.30824 340.6153
98.984 424.834
99.07641 408.8364
100.6649 471.8747
103.0392 390.9
104.0395 372.0611
104.1072 215503.3
104.1353 660.8096
105.1106 660.0733
106.258 361.709
108.1104 426.5204
109.9956 422.0026
112.9942 371.5666
113.9234 384.8157
123.0805 433.0158
125.0002 372.9694
133.0861 1982.056
138.2514 408.8414
140.1436 2049.193
143.4981 387.3201
145.7985 409.8818
148.5217 416.948
151.0842 362.6497
153.2234 395.843
158.7274 392.195
167.0557 1578.982
171.0658 410.8108
174.7088 349.3063
177.4597 391.1547
184.0736 230138.1
184.14 606.0147
186.3531 349.7257
221.7003 409.5018
223.064 4297.836
223.1001 422.7465
224.0632 880.731
225.0608 2834.234
225.067 649.3911
258.1106 4373.59
283.1757 1704.677
284.6703 523.6932
289.2803 434.3626
293.1576 400.4226
294.0263 397.3492
297.0826 1540.99
298.0824 463.9194
299.0619 1567.405
299.0799 2583.361
299.2584 4251.99
301.0586 2833.25
305.1571 385.5505
307.0476 447.0703
355.0703 550.7927
357.0675 3023.602
363.8309 397.7191
373.0993 2143.526
405.2408 1923.768
411.3266 851.1927
425.8761 1525.115
429.3368 3151.997
447.3477 1881.484
453.2386 435.3586
464.3144 43161.88
465.2855 827.5011
465.3795 2571.15
467.2785 414.519
479.1489 513.2237
481.9376 725.6313
482.325 233243.9
482.4402 2044.401
S	149	149	519.33
I	RTime	0.8785369
I	BPI	462183.9
I	BPM	104.1071
I	TIC	1790425
55.49637 350.7181
58.06513 402.3134
59.69655 389.1031
61.73026 426.0787
64.32427 490.9605
68.34124 393.7713
71.07308 916.3732
71.45645 471.5627
82.89093 432.7304
83.17131 400.2677
86.09654 53699.07
86.15759 406.5053
87.09994 12019.96
93.19793 476.5385
102.1279 627.28
104.0786 798.5359
104.1071 462183.9
104.1351 1270.114
104.1365 503.3274
105.1043 7344.661
105.1105 109068.6
105.1134 3487.308
112.8737 446.9895
122.0848 396.1179
128.5535 437.0953
129.0331 397.8511
130.6525 415.3562
131.1305 475.2615
135.6641 398.9441
140.1434 417.2029
146.9819 54940.36
147.9854 4135.584
147.988 474.2198
152.45 427.5016
155.0214 451.5538
168.2039 423.688
183.0052 486.5023
184.0737 6200.702
185.077 2130.873
191.023 474.7378
206.6029 455.5882
239.9085 512.6367
252.377 621.5661
257.1749 1068.316
261.5799 535.4297
291.209 516.4018
305.2492 467.0338
313.2739 5059.875
314.2399 431.842
314.2774 15213.83
336.2596 888.3147
416.2257 2595.605
420.2765 486.7888
426.7364 472.925
459.2487 66430.98
460.2521 408335.3
461.255 537.4835
484.3362 695.3118
488.7742 475.2652
501.3177 969.3217
518.3231 1759.481
519.326 462033.8
519.6362 692.619
S	150	150	393.29
I	RTime	0.8836912
I	BPI	1146811
I	BPM	376.2599
I	TIC	1313700
Z	1	392.2787
53.87989 307.0499
54.29939 277.1987
55.53147 314.4756
56.35458 284.5909
56.53106 323.228
57.06899 2529.655
57.06984 338.0612
57.07029 4590.055
58.07364 756.7274
61.53801 309.935
62.15786 327.6223
71.08569 4276.618
72.08906 2024.887
73.74956 395.9456
76.27185 415.0081
82.88792 349.6194
85.32359 383.5206
86.20258 331.7736
88.11217 468.4041
92.96632 386.8728
102.1279 18558.59
103.7032 345.9563
113.1326 429.3089
114.136 514.4163
114.8809 418.216
125.3267 364.526
146.2785 342.4346
149.0236 12795.52
149.06 693.801
149.0964 371.3765
150.0269 10805.88
151.0278 4540.527
151.0304 1644.289
152.3411 354.1999
153.9154 340.7406
154.9493 375.195
156.9649 354.6767
162.8711 387.4149
165.4289 408.2408
166.1298 404.1807
167.034 4135.211
168.0376 4039.396
169.0383 2554.008
170.4069 402.2532
180.9208 358.9496
183.632 349.5537
192.5336 361.2008
198.6777 357.1312
205.5582 397.0777
208.2317 368.2379
209.129 524.0438
237.149 401.9673
260.1382 383.0901
260.2895 365.7568
270.0233 394.5517
275.1765 475.953
276.9721 422.3228
291.1928 887.3162
292.2027 540.2412
293.1765 351.1118
293.1862 1388.966
302.1869 875.4531
330.9427 454.9175
358.1471 432.5834
358.2494 848.5657
366.9419 412.6286
375.3264 1765.647
376.0663 2612.391
376.1158 584.8303
376.2599 1146811
376.4475 1444.326
376.4605 905.4783
393.2098 2517.515
393.243 784.113
393.2864 7374.037
393.2985 719.1379
393.3707 2844.492
393.3845 3521.979
394.2705 13003.01
406.4786 390.7069
S	151	151	426.36
I	RTime	0.8888459
I	BPI	1107602
I	BPM	426.358
I	TIC	1630224
Z	1	425.3505
51.17552 292.4023
51.5006 302.1966
52.86489 288.1736
53.11183 331.6926
53.87165 322.4455
55.05359 353.3653
55.05416 351.0615
57.03383 448.2756
57.07027 2707.575
57.35302 348.4602
57.543 309.6012
60.06893 330.7952
60.0811 54406.13
61.03864 359.0104
61.55633 306.1896
62.34469 318.8764
62.52783 355.9364
63.0838 373.6135
63.36882 305.6858
63.39962 340.1439
66.04661 310.3386
66.57159 341.4168
67.05444 913.704
68.79973 330.6204
69.07003 927.9374
69.27671 418.9257
70.28745 338.3625
71.04662 356.9031
71.08567 3255.479
73.82329 425.9994
73.83862 370.6344
74.21943 341.9785
79.1842 370.7438
79.62138 342.8136
81.06996 2862.583
83.08562 3149.963
85.00786 537.7346
85.02849 234812.1
85.04832 334.9549
85.04956 556.5793
85.10128 2963.871
88.11216 2410.992
91.71429 342.8821
92.08288 353.467
93.34185 450.2331
95.08563 3457.905
97.10133 4079.847
99.57371 453.3565
102.1279 836.848
107.0856 882.145
109.1013 1994.059
111.0806 804.151
111.1169 2306.485
115.0755 534.3705
115.0867 463.6348
116.8456 369.3654
121.1014 2430.124
123.1169 1558.912
125.0963 811.636
125.1327 677.4804
129.091 499.7243
130.8384 412.5807
135.1169 3042.028
135.1635 461.0349
137.1326 707.1942
137.4834 370.8765
138.3462 436.2444
139.1118 830.3762
143.1069 544.404
144.1021 8128.826
145.0859 637.0135
149.1326 2532.977
153.1275 2728.047
157.0496 3748.962
157.1226 503.1396
163.1484 1548.406
165.1639 518.0373
167.1432 2249.5
177.1639 869.1334
181.1588 818.7939
185.1537 806.7258
191.1796 732.7701
192.1014 422.5395
195.1746 464.7056
198.6466 381.9344
209.19 1495.758
213.1122 1886.412
221.483 505.4228
227.1279 3321.968
227.2007 521.3077
241.1433 3458.871
247.2421 5755.865
255.1592 5926.546
255.6572 417.2774
265.2527 14451.17
269.1747 9251.637
273.3671 419.668
283.1905 9808.071
289.1318 445.1626
297.2061 7362.062
311.2215 6256.285
325.2378 1834.06
351.4368 436.8483
367.2845 42696.51
426.1277 2029.98
426.358 1107602
426.5186 418.5087
426.5972 1743.98
S	153	153	570.36
I	RTime	0.8992606
I	BPI	161931.8
I	BPM	104.1071
I	TIC	522131.3
Z	1	569.3483
51.16916 369.1128
51.4965 294.3119
51.53807 302.3857
53.56448 290.9707
58.08833 343.1458
58.60802 407.1084
59.20019 369.5952
60.08115 823.0414
61.57915 349.3503
72.6026 364.605
73.89165 352.8397
75.97405 388.657
76.37888 384.3573
77.37611 368.2403
78.98495 392.7637
79.33459 379.4042
79.54229 467.3924
80.62218 402.0685
86.09657 6845.271
88.11216 500.6182
89.05991 834.4917
103.0392 508.7131
104.0971 672.4814
104.1071 161931.8
104.118 754.8912
104.1344 443.0885
104.1361 444.8191
105.1104 641.3146
105.1856 395.8974
108.6504 371.9342
110.2962 359.4487
110.8453 368.4409
124.2371 368.5867
124.5926 414.5045
125.0001 887.9162
131.2233 406.1711
135.837 403.7917
145.0509 389.0409
155.1934 405.2283
157.8674 397.0097
163.5354 383.5293
170.3058 419.7206
175.4653 474.8518
177.1123 592.4102
184.0736 154636.1
184.0994 585.519
196.0983 373.0689
209.5328 437.4401
210.309 362.9088
218.6035 380.4376
239.1487 500.9618
240.1 593.6506
253.0708 399.7247
258.1103 3761.311
291.4924 400.0646
298.1985 376.3996
313.3442 433.1126
317.7975 453.7563
330.6321 458.912
341.6113 415.2541
387.2899 748.9452
411.0734 417.7738
412.9078 455.1533
477.885 452.5692
482.8891 440.1816
493.2719 460.2919
511.2707 463.4312
513.7538 465.2711
530.6711 478.2057
552.3456 25682.76
553.4326 467.8561
570.3566 125732.2
S	154	154	463.36
I	RTime	0.9044131
I	BPI	454202.8
I	BPM	88.11222
I	TIC	599113.9
Z	1	462.3572
53.32866 322.6707
54.35699 324.2134
54.46246 319.3024
56.8557 257.137
57.07032 514.2289
60.5612 315.3487
61.2063 359.2645
61.95082 339.8476
63.73005 312.3353
65.59575 292.5395
68.78619 347.9254
71.08575 327.2575
73.14397 327.5229
78.39864 363.0458
78.60384 379.5358
80.10743 383.1174
81.03548 313.497
82.30496 341.8891
85.292 316.0395
87.053 342.8717
88.08947 641.7014
88.09074 1825.173
88.104 2230.051
88.11221 454202.8
88.1292 340.7935
88.13445 1771.615
88.37399 352.6292
89.05978 1499.442
89.54247 325.7456
91.02804 358.4859
91.05755 886.2307
97.81571 341.7667
104.7533 364.2605
125.1243 342.6028
126.1942 406.3229
129.346 374.1318
129.6426 365.835
133.0862 418.4071
133.916 341.2292
135.6147 345.0836
136.4925 327.0245
136.5517 364.784
136.7989 341.8815
140.1436 439.3853
143.2549 415.5083
149.045 524.9611
150.0579 348.7722
158.7384 385.5983
167.0557 3447.365
170.6189 325.4474
177.1126 703.0065
191.7861 334.8961
196.8246 367.5968
200.2675 357.4995
205.8786 367.425
208.7745 441.9837
223.064 15034.24
225.043 1793.906
230.9058 405.5675
231.2066 359.6275
281.0511 1669.481
283.122 396.4953
297.0827 3273.491
299.062 10950.93
301.4229 433.5452
321.6304 431.1957
355.0704 6241.96
359.0288 1637.53
368.6498 427.3344
371.1021 652.8266
373.0808 574.9651
376.2599 2362.156
395.882 386.2711
421.2987 406.571
437.3968 482.3951
454.9416 401.9545
462.9325 527.8084
463.3035 7017.001
463.365 34024.36
463.4341 571.3206
470.3385 396.8455
S	155	155	522.36
I	RTime	0.9095839
I	BPI	1.06999e+007
I	BPM	184.0732
I	TIC	1.95298e+007
Z	1	521.3479
57.21639 617.8069
58.03737 3885.076
58.06408 5032.499
58.06511 26485.77
59.07195 1293.369
59.07291 7070.611
60.08103 57713.39
60.98061 606.4541
62.08312 622.4633
65.4342 637.4631
70.93539 611.6116
71.07103 770.2502
71.07304 6516.719
72.37082 597.8831
72.47829 1472.825
72.4794 3313.075
73.06467 674.6563
75.9214 673.5638
79.79828 649.6923
79.86058 675.4584
79.87646 705.7433
80.22838 695.7196
80.97292 1268.285
81.06983 1401.41
83.0855 1757.645
86.04164 819.3427
86.09639 212726.9
87.09971 1130.248
90.41206 715.933
91.58209 1433.298
95.08545 1608.969
96.28764 680.8303
97.10123 3219.29
98.98112 869.3351
98.98208 1371.435
98.98364 9504.065
101.419 806.3002
103.9609 1346.246
104.0777 4659.364
104.0797 9711.908
104.0849 3415.415
104.1069 3502363
104.1281 3128.91
104.1299 985.9676
104.1351 15427.98
104.1916 1094.334
104.2542 878.5793
105.1039 1669.764
105.1103 30240.29
106.1112 4440.033
106.1137 1507.497
108.1335 828.5091
109.1011 1298.732
118.1585 743.0448
120.8374 760.0867
124.9998 45676
139.4471 786.4882
152.0615 822.8292
163.0149 2176.564
166.0603 1113.255
166.5995 884.8813
181.0262 4813.643
183.7298 5170.376
183.8076 1410.615
183.8724 1073.545
183.8766 3209.734
184.0045 12225.02
184.0091 21808.25
184.0215 7098.372
184.0732 1.06999e+007
184.1234 7350.254
184.1272 2230.797
184.1354 1659.397
184.1393 35527.61
184.2726 4075.681
184.3383 1308.278
184.4157 1317.352
184.42 3146.342
185.0766 30502.53
186.0771 19901.81
199.0362 6242.455
240.0997 8063.694
258.1099 88347.59
265.2529 1232.196
274.9191 852.7974
284.106 8847.443
309.2787 1372.333
339.2892 71234.04
339.7483 880.3369
379.4453 755.4401
383.5415 821.2855
406.1165 730.1975
445.2713 18763.78
504.3448 540741.3
504.6468 842.7956
522.0486 3834.349
522.3553 3062263
522.5916 1134.157
522.671 5832.021
523.3072 1163.833
528.0898 923.9668
S	156	156	1013.65
I	RTime	0.9147926
I	BPI	2335108
I	BPM	518.3226
I	TIC	4694438
Z	2	2025.285
139.5368 416.2936
140.6279 498.0044
141.8214 460.056
146.982 12306.36
170.8957 528.2886
175.8935 468.3477
179.3001 500.3774
180.7888 657.6881
184.0737 5416.438
185.0089 509.8398
198.0893 3194.827
204.9937 541.0273
205.0253 492.5093
213.7371 722.7893
214.7889 630.3926
244.6094 551.2924
245.3948 653.34
275.4759 626.309
293.4166 669.6002
310.3962 596.0699
313.2743 10301.7
327.3318 671.704
334.387 786.431
346.1283 670.9062
394.0457 779.7957
415.2225 3186.446
434.137 815.4658
450.0605 791.2524
458.9947 899.259
459.2488 503951.4
460.2521 10153.38
478.3304 1121.131
490.5681 882.4584
496.3409 15259.03
497.3427 5294.182
510.3564 41430.16
518.0185 3328.313
518.3226 2335108
518.6379 4705.258
519.3259 56433.95
581.4288 2589.383
599.4406 30271.4
643.405 4034.545
845.5208 871.78
872.2628 952.2234
931.5771 906.8312
975.3088 856.0225
991.6717 5586.405
1012.648 1348.925
1012.82 1190.974
1013.147 7892.787
1013.655 1345930
1014.15 1598.062
1014.659 62882.94
1015.627 5219.671
1033.558 810.1366
1035.639 4099.085
1036.639 1046.605
1102.3 985.8954
1267.238 950.2695
1410.282 973.7031
1432.328 986.9446
1508.989 33371.96
1509.992 14886.23
1766.844 938.842
1768.8 981.6561
1784.051 1083.816
1810.97 1191.663
1823.095 1042.271
1923.185 1639.022
2079.415 1090.017
S	157	157	1041.69
I	RTime	0.9199989
I	BPI	204673.2
I	BPM	496.3404
I	TIC	1063498
Z	1	1040.68
74.88342 645.3395
78.56191 641.1932
79.89639 898.0782
82.24453 652.3829
83.14026 588.7319
83.15302 609.3834
83.85608 702.9086
86.09656 7248.254
88.2042 606.1011
92.59877 650.7999
95.87843 711.4383
102.4023 688.957
104.1071 180414.2
104.1172 928.095
105.1105 4738.404
107.9785 617.5721
121.5434 643.1884
126.7096 716.0142
131.1857 652.3093
135.734 713.3306
135.8995 634.4052
138.9483 566.1055
151.0433 649.3676
157.8499 797.6744
161.222 626.6466
164.6762 743.6764
182.8831 669.7529
184.0736 146933.1
185.0772 838.9736
208.191 687.3618
221.7548 664.6125
258.1103 3074.936
350.8329 710.8471
384.8288 696.0656
405.8263 723.7597
409.8233 736.6522
423.2889 840.5057
441.9832 914.9655
446.2397 727.5067
459.2488 3623.814
460.2519 1096.537
478.3299 19792.1
485.2641 1582.927
486.268 967.2134
487.27 795.0676
496.3404 204673.2
497.3439 6376.158
498.347 3602.98
502.3305 2630.984
504.3455 1160.249
510.3567 3518.141
518.3226 7311.15
519.3264 7341.533
520.342 21026.78
522.3559 15342.59
528.3455 15854.29
544.3381 5437.519
545.3424 9828.181
546.3564 197559.5
560.3722 4321.282
599.4401 4895.765
649.4551 4646.745
700.5827 982.6848
722.7813 858.8732
956.6603 795.6196
998.8865 891.1286
1040.677 1233.409
1041.689 137945.9
1042.692 1026.594
S	159	159	546.36
I	RTime	0.9303991
I	BPI	861942.2
I	BPM	184.0735
I	TIC	2910215
Z	1	545.3481
51.11215 438.3616
52.36692 397.2182
52.58924 437.9444
56.93935 382.1075
58.06521 2927.206
58.54118 425.1011
60.08112 8992.785
60.83509 417.0507
63.33497 444.5984
67.27244 413.6828
68.97517 412.2368
71.07305 460.2938
72.16463 432.1758
73.18948 442.8935
81.64034 395.3171
81.8491 452.7725
83.09069 560.9503
83.81696 439.1487
85.08179 424.7059
85.10139 745.173
86.09653 31855.43
88.1122 589.6885
89.0598 4013.41
90.81146 465.1475
101.2747 509.5202
104.0794 2782.192
104.0861 599.0742
104.0951 1822.266
104.0968 3721.646
104.1071 817612.1
104.1183 3564.955
104.1287 580.2563
104.1358 2576.885
105.1105 5982.025
106.1114 691.8742
111.0808 437.7821
113.8208 501.8183
124.9999 4177.266
125.8552 541.7029
127.9988 494.5021
133.0861 3511.682
147.4026 447.7639
149.6698 491.7956
155.1153 521.1061
155.9914 527.8029
162.6776 539.8276
175.2792 557.0797
175.4534 563.6662
177.1124 2415.086
180.5565 518.2415
181.0265 748.0535
184.0083 2266.262
184.0493 3375.857
184.0735 861942.2
184.0999 2798.377
184.1409 1826.87
184.4967 471.022
185.077 4061.489
186.0777 882.9936
199.037 820.6552
200.4577 544.4596
212.8371 519.9136
213.5776 514.9161
234.4702 574.3519
240.0995 893.2708
258.1104 18099.05
288.3101 527.1393
291.2318 1035.202
291.3756 497.5023
318.6358 490.0064
335.2582 862.0616
341.2688 607.2808
343.7978 567.3915
356.8896 586.3121
362.0515 496.8412
363.2895 8880.807
365.9963 558.0663
394.1515 499.3759
403.2333 1060.241
404.5205 672.4306
456.6883 568.1327
469.2717 4682.831
486.2672 804.5347
487.2703 4368.416
511.3636 3312.177
528.3457 124075.4
529.3757 3474.62
546.0218 1099.879
546.3561 805805.3
546.6999 678.2988
568.7064 572.765
S	160	160	518.32
I	RTime	0.9355703
I	BPI	1939452
I	BPM	104.107
I	TIC	5238363
51.0275 2475.579
52.0606 423.967
53.85277 397.5658
57.07024 765.6753
57.59122 2397.48
58.06444 536.9186
58.06519 3200.817
59.50301 437.1516
60.08111 5768.689
61.69186 513.2889
61.70145 559.2506
64.55282 434.2946
65.11921 459.972
67.17188 445.5609
68.13518 459.9117
68.70141 460.2589
69.65356 493.5845
69.81032 419.7806
70.44212 430.9658
71.07305 3175.733
71.08569 749.9184
71.31691 484.9867
74.17502 474.5138
76.15005 529.8149
77.70433 479.9116
78.31007 464.6417
78.57817 492.9419
78.82838 467.5956
81.06998 605.3539
85.10123 1303.343
86.0884 716.9759
86.09647 185661.5
86.10503 721.3543
86.11774 589.0175
88.72815 519.2081
91.48157 565.5085
91.83011 496.4858
104.0231 475.3026
104.0777 2456.198
104.0796 5521.93
104.0868 872.1607
104.092 2626.979
104.0965 9511.773
104.107 1939452
104.1187 7193.897
104.123 1965.421
104.1282 743.1104
104.1355 8271.398
104.22 651.4195
124.1207 580.1782
130.459 526.3662
131.845 473.8175
140.1435 660.5978
146.9819 92707.07
147.9214 529.8394
158.7137 526.2202
176.9924 2207.909
184.0735 12533.2
186.4725 593.2
190.2631 529.8805
197.5172 533.7751
214.9159 578.7824
222.4848 511.5888
229.1438 2407.165
239.237 730.0231
257.175 2299.921
262.8205 550.3361
265.7246 604.6641
291.2925 564.9884
292.4849 536.2076
313.2374 1185.111
313.2738 35373.11
335.2556 1072.375
414.6887 663.3634
415.2222 8397.705
441.2371 947.6447
458.9935 1210.983
459.2484 1298778
459.5115 2773.44
467.8362 674.1521
488.553 631.7231
500.3125 1070.702
517.9987 794.5659
518.0158 947.6879
518.3222 1234647
518.6375 2790.421
S	161	161	496.34
I	RTime	0.9400288
I	BPI	1.648841e+008
I	BPM	104.1069
I	TIC	5.130702e+008
Z	1	495.3334
54.24807 16582.14
56.04969 13547.06
57.07015 74977.7
57.41916 13983.71
58.06414 110323.5
58.06512 521730.2
59.07288 109481.7
60.07615 13429
60.08101 1689913
60.99988 13274.23
63.53496 14796.01
67.05431 15725.54
68.0987 14406.56
68.82667 14421.48
69.94505 15388.79
71.0716 33458.34
71.07294 217533.1
71.08559 121323.9
71.10123 33532.75
71.10224 68923.64
71.23749 14466.33
74.45814 15900.12
80.973 21335.17
81.06991 24774.61
83.08549 82621.32
84.04357 17596.39
85.1011 37911.4
86.07536 17218.5
86.08805 20827.77
86.09637 6274874
86.10399 30143.01
91.5819 82420.51
93.38688 16473.38
93.68728 16998.85
95.08547 80396.2
98.98371 135544
102.7853 19628.04
103.9606 130410.8
104.0217 26726.65
104.0232 25895.62
104.0515 29033.57
104.0773 57112.86
104.0791 703803.3
104.0839 77442.7
104.0859 68546.96
104.0957 921334.8
104.1069 1.64884e+008
104.1169 883287.3
104.1288 168203
104.131 24758.6
104.1338 187505.8
104.1357 532290.3
104.1484 23170.1
104.1633 22670.44
104.1914 82647.2
104.2197 25968.13
104.2524 30972.11
104.2543 96039.91
109.1011 68295.33
123.1167 27966.14
124.9997 1017735
163.0152 99322.37
166.0621 24786.29
181.0263 164368.9
183.7299 86388.34
183.8765 27768.04
184.0035 42539.4
184.0078 503316
184.0191 64556.23
184.0239 55063.47
184.047 650967.7
184.0732 1.587167e+008
184.0966 661380.2
184.1246 108969.4
184.1365 136041.8
184.141 377749.3
184.272 39455.35
184.4151 22607.52
184.4195 50806.53
199.0364 119121.9
239.2369 77957.34
240.0993 241080.1
258.1099 3092265
269.6841 20659.92
313.2733 2587741
354.3715 78814.02
354.3836 36857.81
419.2554 821385.4
478.3289 2.081552e+007
494.8208 34265.84
496.0495 219795.9
496.3394 1.167172e+008
496.5682 32465.71
496.6205 58115.9
496.6396 169164.7
S	162	162	991.67
I	RTime	0.9452331
I	BPI	2.04624e+007
I	BPM	496.3392
I	TIC	4.988268e+007
Z	1	990.6647
71.07092 1530.553
71.0715 4434.814
71.07298 18900.87
71.10118 3209.89
71.1022 5244.875
77.14448 1323.406
86.01344 1213.264
86.09634 413901.5
86.36933 1228.42
87.09969 3303.668
88.82854 1251.832
91.57973 3589.592
98.6233 1620.048
98.98394 7282.896
103.9608 2560.927
103.9945 2324.446
104.0227 2096.32
104.0787 46938.06
104.0846 6163.364
104.0862 2657.924
104.1069 1.003315e+007
104.1174 55200.96
104.1226 9525.199
104.1282 9321.415
104.1339 16844.46
104.136 26125.08
104.1917 2622.535
104.2199 2431.04
104.2541 1738.842
105.1038 6365.459
105.1102 110800.1
123.1019 1699.557
124.9997 38939.15
166.0618 1919.885
167.4616 1734.816
170.2451 2805.72
181.0263 1883.608
183.7298 1857.253
184.0069 23412.54
184.0212 2948.834
184.0732 7182119
184.098 28842.09
184.1234 5574.05
184.1368 9856.845
184.1416 14671.22
184.2727 1728.736
184.4194 1894.057
185.0702 2972.359
185.0765 54946.18
192.6449 1589.896
198.0888 54240.71
199.0368 1835.264
232.6377 1580.692
240.0993 9849.585
248.2396 1463.81
255.7811 1554.334
258.1098 139915.1
263.8222 1439.161
268.4108 1593.732
311.7285 1465.345
313.2732 78730.16
314.2769 1744.636
316.0709 1527.856
354.3716 11118.51
354.3837 4100.015
419.2548 31706.88
478.0511 3206.864
478.3289 1962363
478.5969 2611.577
478.6149 2732.722
479.3325 110200.4
496.0458 41532.74
496.1082 6002.344
496.3392 2.04624e+007
496.561 8467.77
496.6216 14816.77
496.6421 23433.5
497.2223 3019.748
497.3425 1151610
510.3547 359753.4
511.359 20655.91
569.4288 2856.885
581.4272 24255.83
599.439 465339
600.4432 40924.86
620.3309 2937.766
679.404 6990.627
932.5986 17247.08
933.6071 2274.587
956.5992 2522.19
973.6638 2381.878
990.8452 5819.353
991.6708 4162283
992.6747 557053.4
S	163	163	544.34
I	RTime	0.9504062
I	BPI	401506.3
I	BPM	104.1071
I	TIC	1346563
53.37137 326.1799
53.50729 328.1668
54.64072 373.5482
58.06526 747.8923
60.0811 1911.28
68.80985 362.2211
70.05257 422.9015
71.08569 605.8115
71.43354 396.919
72.10934 403.7714
72.95737 364.2018
74.40089 370.0522
81.07003 397.224
86.09652 28489.2
87.02254 421.7587
87.04416 2797.747
87.66395 445.7649
89.05976 595.196
89.7767 385.028
104.0791 1159.826
104.0969 2112.777
104.1071 401506.3
104.1359 935.76
105.8268 429.4525
114.5861 484.5784
125 2154.5
125.6734 412.4652
133.0861 1523.711
138.3121 425.0077
141.4461 542.832
146.9819 21878.33
149.1327 517.8699
184.0735 224309.8
185.5995 473.779
186.0361 456.8732
187.9154 437.443
189.1125 585.824
195.0049 531.2599
199.0363 481.3098
201.7265 484.3277
249.0094 426.5173
249.5529 418.3322
257.175 1830.182
258.1102 4158.975
263.5203 497.0497
271.0226 464.1198
271.1617 496.5257
271.1906 895.2196
284.403 533.2411
315.1804 1827.523
337.0391 584.2085
338.0569 583.4738
339.2898 8034.382
353.7103 509.6825
361.2729 1912.809
387.7582 533.2594
394.3914 452.5625
427.2694 693.8742
441.2849 4239.297
441.3222 3394.408
485.2644 171354.1
526.3299 31079.63
527.3586 43851.05
544.3392 321072.9
S	165	165	270.32
I	RTime	0.960771
I	BPI	609712.1
I	BPM	270.3157
I	TIC	656667.1
Z	1	269.3081
50.87452 223.95
50.97986 227.7723
51.68404 226.4007
57.06906 358.3059
57.06964 369.5639
57.07029 487.5716
58.06427 249.9383
58.8384 260.7965
59.60487 238.5676
71.0857 484.9357
73.06137 259.6231
76.08472 266.9621
79.1275 344.1476
81.64462 292.1489
84.09802 280.0031
85.10128 407.8127
85.4295 274.846
86.15205 260.4295
91.58192 908.2015
103.0391 394.5687
118.4507 299.4712
122.5684 274.9456
131.1599 321.638
133.0861 429.6235
140.1436 631.2247
156.8583 301.4627
169.2695 268.3688
184.3696 329.933
185.4138 342.5706
193.585 314.4609
194.1351 353.6462
229.2357 669.0447
231.8014 281.4373
235.133 587.687
251.3182 286.5583
253.144 312.1278
255.7045 277.9005
270.103 5581.307
270.1352 495.593
270.1606 378.7746
270.171 325.6684
270.1999 1430.812
270.2429 1712.515
270.2669 1490.16
270.3157 609712.1
270.3604 1925.354
270.4358 1302.107
275.4177 369.8039
S	166	166	391.28
I	RTime	0.9659256
I	BPI	878518.7
I	BPM	149.0235
I	TIC	1584229
Z	1	390.2727
50.01519 344.8993
53.00266 705.0251
54.25424 331.7664
54.53854 318.8539
54.57571 302.7476
54.98462 264.227
55.47504 311.7873
57.06623 364.6361
57.07026 68604.99
57.07466 433.1165
57.33989 295.8994
57.58204 316.097
58.1297 345.0605
58.64139 282.1867
59.67185 298.8475
59.99854 319.033
61.3852 336.4005
65.03861 819.2183
71.07024 398.8849
71.08002 1423.379
71.08567 204892.2
71.09178 872.5826
71.10154 648.4105
73.01351 327.7229
78.13995 315.2935
81.38043 367.8491
85.78147 332.4633
86.02361 442.1421
88.82882 352.0737
91.39405 376.2585
91.58212 907.7564
97.255 377.513
102.7829 362.838
107.5301 386.1118
113.1326 23541.12
115.6596 381.3267
120.631 366.36
121.0286 632.1087
121.9859 396.0991
140.3992 328.8185
142.9452 383.766
148.9735 1718.373
148.9768 1549.653
148.9863 406.0461
149.0064 3708.819
149.0235 878518.7
149.0423 4682.308
149.0717 3326.975
166.9782 582.3615
167.034 269086.6
167.0913 721.6025
167.9785 392.9096
172.033 380.9051
184.7258 414.4179
190.0501 5904.387
191.0704 13365.08
192.0739 648.993
209.081 15325.25
210.0847 452.7576
248.2228 383.4961
254.317 461.066
269.7437 451.6926
279.1593 18149.95
290.0294 355.4416
321.5442 434.4962
323.0452 405.2348
345.2213 522.8937
373.311 1923.842
391.2841 468.8516
391.3212 509.1733
407.7213 392.8043
S	167	167	454.29
I	RTime	0.9710801
I	BPI	513968.9
I	BPM	313.2739
I	TIC	864522.7
Z	1	453.2856
52.39048 279.6139
52.69946 270.2142
52.70018 283.1218
53.93227 291.3376
54.57325 364.4803
54.62702 288.5096
55.17618 366.0515
55.5152 313.2198
57.06913 775.6003
57.07028 2178.515
60.63122 341.1644
62.06036 87366.52
65.77651 341.9457
67.05444 306.0729
69.07008 616.1719
70.36903 352.2113
71.08427 390.5206
71.08569 3502.354
77.49893 343.4821
78.93728 341.6161
80.53704 387.1026
81.07013 432.8048
81.3387 323.3813
83.08565 1603.468
85.07212 357.8187
85.10134 2232.659
85.97932 347.974
88.11214 613.6129
91.53374 382.1298
95.08571 2628.892
97.10135 935.1912
99.117 358.6532
104.1071 501.6677
104.9145 338.2582
109.1014 1608.97
111.2529 365.4863
112.0954 370.5897
123.117 516.0838
124.0161 1439.919
125.1327 547.9222
126.0431 369.5962
128.49 374.7231
134.2959 432.9827
141.5502 367.3215
142.0266 4551.262
148.1619 375.8242
155.0106 16504.67
173.0212 500.3561
173.4981 360.1949
175.0231 361.3001
177.2686 367.7701
184.3759 384.3751
190.7582 377.7098
192.9283 418.1591
196.1596 440.7466
197.6398 372.7338
198.0529 6004.378
201.6525 387.4365
216.0634 15234.44
217.0009 356.2666
237.919 404.4362
239.2371 6246.493
243.2424 465.5693
257.2478 1850.983
282.2794 26433.3
289.8221 480.4326
313.1254 667.1902
313.2739 513968.9
313.4198 780.5272
335.1829 363.527
377.7567 426.0088
378.7881 399.0153
382.0043 399.6552
393.2404 31049.69
401.9473 417.3416
404.1922 477.4764
413.2667 2608.027
436.2829 47790.74
454.2934 41563.17
454.3837 3346.002
S	168	168	496.05
I	RTime	0.9755363
I	BPI	6.273014e+007
I	BPM	104.1069
I	TIC	2.13266e+008
51.87 8133.994
53.35535 8309.548
54.74514 9646.481
55.13686 13825.42
55.15833 9046.618
55.15889 11214.17
56.48633 9136.584
57.06907 9795.732
57.07018 13011.1
57.4352 9616.1
58.06353 12242.86
58.06414 39939.9
58.06509 156812.6
59.07289 55725.01
60.08103 575630.4
60.64743 9255.115
61.03727 8437.747
70.11114 9355.223
70.63647 8632.551
71.07159 16549.91
71.07299 24901.09
71.08554 19147.23
71.10218 19966.37
72.75232 10369.87
76.66904 10268.07
80.61938 9901.368
81.28107 9834.075
81.90133 8007.997
83.29685 8693.298
83.38472 9214.093
84.83407 8776.864
85.10122 14604.64
86.0964 2159525
86.16914 9760.448
86.30171 11528.15
86.58592 10042.49
95.08543 19371.28
98.98381 26336.58
103.9609 49323.97
103.9943 19700.88
104.0777 124620.3
104.0798 125480.4
104.0837 13633.39
104.0854 65802.22
104.1069 6.273014e+007
104.1278 23569.17
104.1294 28819.56
104.1351 285827.4
104.1914 16433.13
104.2542 21729.02
109.1012 18985.01
114.1656 12129.77
124.9998 230014.3
135.6264 10561.54
163.0154 24269.64
181.026 46511.05
183.73 21632.08
183.8084 16380.64
184.0046 89501.69
184.0094 92040.94
184.0229 39084.84
184.0732 5.791289e+007
184.1223 25585.8
184.126 18561.11
184.1395 203452.4
184.4195 21250.55
199.0366 66276.57
239.2372 20843.57
240.0994 98675.27
258.11 1248294
269.8679 10544.52
283.2633 13871.78
313.2734 1126696
335.4213 11953.42
344.6634 13387.14
351.7171 10878.97
354.3726 22878.95
354.4776 10149.1
368.2146 12029.05
419.2553 413101.5
471.9207 13508.69
478.3291 1.045522e+007
496.0365 52716.39
496.057 59934.48
496.1164 19018.96
496.3395 6.200728e+007
496.6335 133897.4
S	169	169	395.4
I	RTime	0.9806907
I	BPI	514050.7
I	BPM	395.3998
I	TIC	845654.8
Z	1	394.3924
50.63013 315.3866
52.98614 274.4725
56.52209 310.4029
58.06422 1773.448
58.06548 44606.25
58.70186 309.7512
59.60159 288.2361
61.58991 317.4117
63.31298 306.8575
69.29398 345.4931
78.46878 316.3552
79.79187 362.3822
81.06998 1507.764
84.08087 42032.11
85.20459 321.6715
86.85702 369.8328
91.58034 446.0847
97.22323 449.9524
123.1169 43279.77
135.9227 360.1841
139.2832 338.5942
139.4704 335.3792
140.1435 35977.82
170.0321 358.7146
189.6533 309.4808
195.1231 359.9535
197.6503 353.8235
202.9985 345.1918
221.1398 358.6041
239.2481 596.2094
243.1749 373.4952
256.2635 3140.61
273.3265 466.8679
282.2905 811.6119
322.3106 31297.31
362.7242 379.5703
366.3627 389.8747
371.9763 405.9204
377.2632 474.6613
378.2665 15957.09
378.3302 1490.515
378.3733 28764.32
395.1882 755.7795
395.2803 453.9779
395.3998 514050.7
395.411 59479.42
395.6066 681.4733
399.1451 370.4541
S	171	171	1017.69
I	RTime	0.9911263
I	BPI	4272808
I	BPM	496.3401
I	TIC	1.848743e+007
Z	1	1016.68
71.07172 1335.914
71.07304 6646.1
74.27773 1025.161
76.75786 943.1405
80.9595 1173.634
86.09648 146654.8
95.02519 925.8356
98.98377 1334.516
103.9935 1115.911
104.0778 3911.904
104.0797 10206.38
104.0865 1250.675
104.0965 17579.47
104.107 3389574
104.1185 9620.101
104.122 3977.846
104.1283 1479.796
104.1352 14891.82
105.1104 12608.3
118.2143 1123.273
122.8875 1074.286
124.9999 7957.423
147.552 1063.481
149.0116 1123.157
155.5927 1031.839
158.045 1106.321
171.5746 1300
174.4935 1049.101
183.9495 1101.788
184.0091 5464.548
184.0487 10402.73
184.0734 2494183
184.1395 7624.454
185.0768 5411.854
198.0892 20178.96
199.0365 1211.03
240.0996 4372.589
258.1102 56639.62
303.3252 1110.768
313.2738 14528.43
314.5393 1123.081
339.2894 11121.74
341.6095 1239.764
351.9527 1128.464
366.8072 1234.121
405.8977 1335.264
414.1956 1096.498
415.1126 1380.646
419.2565 7580.284
423.7118 1209.184
440.1386 1357.155
445.2716 8384.687
459.2486 1531.834
460.2522 2581.285
478.3296 400192.7
479.3338 2069.85
496.0359 2532.811
496.0556 5157.665
496.3401 4272808
496.6337 7509.423
497.3434 42443.72
498.347 7417.403
504.3451 338697.4
506.6568 1369.975
510.3558 65851.99
518.3222 6967.482
519.3258 6922.4
520.3405 6294.59
521.3461 7683.133
522.0487 5740.065
522.3558 4082968
522.6748 6793.757
523.3597 28860.12
536.3712 73787.82
581.4299 1659.262
599.4399 97918.25
600.4453 1535.096
607.4456 4181.685
625.4556 89825.29
664.9753 1421.259
673.4438 1311.506
679.4074 2337.664
702.6632 1343.259
743.2726 1599.819
940.584 1510.329
958.6176 10576.71
991.6722 2205.425
999.6636 2509.713
1016.678 1466.567
1017.17 2162.794
1017.688 1951345
1018.556 1686.827
1018.693 23655.81
1039.418 1391.881
1044.587 11074.96
S	172	172	530.37
I	RTime	0.9962975
I	BPI	179466.2
I	BPM	513.3431
I	TIC	316673
Z	1	529.3617
51.52977 351.2689
55.5216 373.9471
55.858 291.8122
55.94404 305.32
57.03264 317.8594
57.07029 587.2812
57.32377 376.0766
57.78271 324.4502
58.06554 948.8856
59.5931 338.9422
60.21162 336.5867
60.49728 403.5402
62.06038 2953.857
62.28069 377.5131
62.99221 323.1935
63.76832 345.7759
67.4666 353.4933
67.66972 304.4864
69.07007 529.7869
69.16484 316.1034
71.33131 353.1161
72.06563 337.8256
75.52009 330.9059
76.58109 356.3095
78.02758 355.5932
82.17913 391.0947
83.80029 328.8527
83.81496 379.5761
87.47292 397.5531
88.1429 318.3945
92.59895 347.7971
92.81653 403.9062
93.20811 415.3888
95.08562 417.0694
98.02761 410.6641
102.0552 2987.141
103.0391 1527.765
104.1072 7394.549
104.9731 379.6285
107.5455 328.9694
111.117 1591.723
120.8822 352.1475
122.4314 351.0854
123.5065 365.4731
125.0964 504.2123
131.6246 313.5251
133.1014 1669.132
134.7201 408.8947
140.1435 3622.261
148.5689 351.933
153.0914 695.08
155.0106 465.4049
155.1292 813.5486
157.0393 450.2125
164.4328 376.6874
171.1017 1402.733
174.9529 385.3042
189.1124 4482.265
198.8686 413.4223
205.9937 442.3885
211.1332 533.1221
216.0634 539.7486
217.1437 1996.342
221.1538 472.1587
229.1438 2347.565
239.1643 1867.949
254.8986 429.9755
257.175 8818.022
267.1964 476.8109
285.2064 2514.244
290.4751 405.0243
315.1806 681.1609
315.2685 636.2039
325.2378 813.8679
325.274 607.8855
327.2788 477.8794
330.9546 408.6181
358.3111 734.5046
364.2549 421.5173
389.2693 1630.838
389.3055 9695.216
427.2697 9227.251
436.2671 458.0854
441.3215 538.6769
455.3012 3267.602
471.2498 544.6516
473.9192 1554.572
495.3327 2028.683
498.6207 448.4883
512.3148 1680.822
513.3431 179466.2
513.6523 599.2711
520.8434 453.6689
528.497 429.1244
529.9806 914.0198
530.3242 3899.908
530.3685 2402.63
530.4823 2373.098
540.7723 515.2915
542.6865 483.2786
552.1352 492.7236
S	173	173	1039.67
I	RTime	1.001506
I	BPI	437804.6
I	BPM	104.1072
I	TIC	1641193
Z	1	1038.663
72.21851 630.9568
78.86175 668.4269
84.50331 633.2444
86.09658 33762.49
91.58012 2209.928
94.82706 615.7318
104.0796 802.6597
104.0955 1165.715
104.0971 2679.408
104.1072 437804.6
104.1181 3248.559
104.1354 1420.286
105.1106 2810.968
105.3226 676.8715
106.6519 686.6915
116.552 693.3431
136.4772 716.6787
143.9546 789.7214
146.982 8183.239
147.1856 690.5738
159.9713 804.3979
173.5958 719.5894
184.0736 16078.94
202.0779 834.2454
203.8582 842.0875
208.058 758.1532
256.0144 731.1327
258.1389 844.3007
282.2482 750.4699
313.2739 1187.995
373.1739 712.8207
390.0286 850.5268
459.2489 98884.64
460.2525 1492.332
478.33 2574.542
485.2646 102027.6
486.2685 1158.647
496.3405 24111.95
503.4541 831.0002
510.3556 5033.229
518.3226 307266
518.4439 1237.335
519.3264 9133.73
520.3416 1045.246
522.3556 2416.772
523.3581 898.8096
526.3298 1504.061
532.4703 829.2123
536.3729 4568.538
539.4412 757.4648
542.3235 1065.156
544.3384 327405.3
545.3424 6097.616
555.8534 738.9239
599.4404 3283.444
601.7689 861.0521
625.4562 1238.091
865.4537 884.067
892.0858 880.2936
1013.656 3979.42
1039.671 175963.9
1040.673 5619.159
1065.686 2785.981
S	174	174	480.35
I	RTime	1.006677
I	BPI	1165049
I	BPM	480.3455
I	TIC	3151682
51.85505 396.7096
55.05352 643.2986
55.0541 599.2812
57.03384 2107.907
57.07028 2289.044
57.98267 440.5255
58.06539 410.6832
58.34303 517.4967
59.04954 405.8884
60.08113 13500.37
62.06036 92721.3
63.64682 418.7562
64.42365 394.4305
65.11449 422.0421
67.05447 1001.723
69.07008 3529.757
71.07313 1071.266
71.08562 2071.378
72.08089 630.0165
73.04697 503.9484
73.46648 478.8638
76.50717 417.3461
78.43843 443.2391
81.07 3729.351
81.22395 433.4686
82.10986 401.5594
83.08567 6640.839
84.20633 405.3523
85.10129 2588.457
86.09654 79498.02
91.05745 1152.443
93.07003 680.3311
95.08562 4151.078
95.21061 439.3383
97.10139 6800.334
97.96106 433.1159
99.08822 436.0657
102.1279 1743.924
104.0783 590.9
104.0921 524.3865
104.0968 1565.671
104.1071 394282.6
104.1214 561.1722
104.1351 1850.846
107.0856 486.6324
109.1014 3429.874
111.117 3304.064
111.6108 411.3928
112.8471 437.514
121.1014 2076.677
122.6679 449.1457
123.117 2042.893
124.016 3039.769
125 14452.6
125.1328 588.2505
125.6518 468.7487
131.3267 463.9971
132.6538 409.2964
135.117 2473.459
137.1327 830.2823
137.1977 468.6092
139.1119 560.3376
140.1434 514.6534
142.0266 4987.352
147.1136 485.3514
149.0452 3349.14
149.1328 1021.876
150.2831 501.9792
150.4698 475.4421
151.1481 634.2331
155.0106 17774.81
167.0557 10503.56
173.0211 3378.911
177.164 784.0807
181.0262 58070.54
181.7009 548.0583
184.0736 72529.66
198.0529 6602.883
198.1878 470.0727
216.0634 16484.83
223.0639 62128.02
223.2711 465.4704
225.0431 2714.495
229.6427 441.843
231.9092 427.9031
240.0997 80726.3
244.7611 479.4101
244.9115 524.027
247.1142 513.5582
247.2422 3455.253
257.6856 485.2814
263.7576 524.6301
265.2529 15743.1
270.5671 585.5152
281.0505 3315.827
283.1665 516.6836
285.01 1131.445
286.8055 485.7867
297.0828 30965.98
297.2794 446.6605
299.0621 33769.68
308.295 29139.28
321.1644 519.6661
339.2005 731.2284
339.2897 563054.9
339.4551 900.486
355.0703 16411.29
359.0287 2949.664
371.1016 10530.89
373.0812 2087.323
385.3629 477.6247
388.4515 523.4888
419.2563 18885.61
421.2728 677.4655
429.0898 2172.367
445.1209 922.947
462.2986 48324.68
463.3409 499.3293
480.0604 799.0941
480.0748 764.8963
480.3096 60632.03
480.3455 1165049
480.6236 2772.566
S	175	175	515.31
I	RTime	1.011834
I	BPI	142225.7
I	BPM	515.3141
I	TIC	331120.1
Z	2	1028.61
86.09654 4723.17
88.1122 502.08
89.05991 551.6569
89.44995 370.7883
90.69746 346.3329
91.64022 328.0518
96.94206 326.6588
104.1071 99792.59
121.386 379.9572
124.2962 402.5829
125.6264 369.2831
125.719 383.4232
131.2454 329.2992
136.4418 374.5754
138.79 361.3231
140.1434 413.2617
140.3114 326.9156
140.4656 365.0173
141.2164 335.8954
145.6418 421.0016
154.9249 370.29
177.1126 455.076
177.1193 383.1467
181.9386 373.408
182.7558 402.0552
196.8376 404.1434
203.165 355.9092
208.8103 362.7963
240.0999 1685.162
250.9868 371.3135
258.643 367.9613
293.6564 383.8667
313.2739 3778.05
322.8032 359.7133
350.1761 494.6285
359.1801 4033.837
366.4794 540.5734
392.839 403.3448
413.7514 447.4911
419.188 502.359
449.1983 806.5088
475.2153 603.2904
476.2489 430.7082
476.7721 2296.479
478.2614 1899.119
478.33 9864.623
485.7773 16663.42
498.3703 751.9982
515.3141 142225.7
515.816 901.8843
531.6781 443.4893
534.2882 3053.115
555.1805 540.804
574.6266 402.4062
630.1447 507.9294
658.2809 804.0153
823.4158 606.7727
853.5616 459.213
867.4465 1613.702
885.8541 527.0602
893.9386 451.1687
926.5208 12651.02
927.1426 440.2098
944.5332 496.8297
945.4012 518.5762
1037.979 486.1275
1054.926 443.5179
S	177	177	522.36
I	RTime	1.02323
I	BPI	4.100195e+007
I	BPM	104.1069
I	TIC	1.27354e+008
Z	1	521.3478
51.23179 3971.536
51.8356 3346.515
53.20345 3891.119
56.52515 3229.393
58.02643 4780.598
58.04983 5001.621
58.06349 5701.172
58.06419 30656.34
58.06515 147627.5
59.07203 9213.669
59.0729 34186.26
60.08103 417721.3
60.08667 4180.284
61.92882 3804.089
64.17658 3556.176
66.10932 3101.94
66.36225 3633.734
67.65907 3422.308
69.06994 5312.976
70.17514 3646.929
71.07301 48186.2
71.08561 4444.519
72.47835 9366.052
72.47939 15910.96
72.74854 3600.522
73.40345 3633.787
75.81606 3929.845
78.75573 3566.172
80.63404 3366.325
80.97308 4732.963
81.06992 25215.41
81.31721 3409.959
81.79417 3487.385
83.08552 17667.77
86.07542 3697.364
86.09639 1673505
86.11778 5050.225
93.07001 4664.892
94.49081 4250.283
95.08543 18240.61
97.10129 14729.65
98.98379 26272.87
103.9608 9646.818
103.9944 8001.276
104.0224 19717.79
104.0505 8002.253
104.0774 29420.88
104.0794 152520.4
104.0854 39073.96
104.1069 4.100195e+007
104.1225 36704.86
104.1276 23708.77
104.1293 16594.49
104.1311 5149.521
104.1355 162759.1
104.1522 7036.611
104.1907 17428.2
104.1925 7254.833
104.2524 4728.675
104.2542 9329.246
105.1101 6152.398
109.1011 9321.691
111.1169 6132.807
121.1011 7521.362
123.117 5377.827
124.9998 239217.1
135.1166 10331.45
143.1175 5101.548
163.0152 39958.57
181.0264 31863.03
183.7298 5949.004
183.8085 5469.586
183.8746 11877.91
184.0039 23655.3
184.0084 105655.4
184.0225 23335.45
184.0732 3.875181e+007
184.1218 17954.68
184.1258 11652.61
184.1405 114646.5
184.2704 7720.494
184.4196 6912.795
199.0365 36448.08
240.0993 64741.43
247.2416 7077.435
258.1099 758061.9
265.2528 8881.255
308.5114 4408.205
309.2787 8741.996
339.2892 602590.3
339.7378 19343.66
339.7488 9041.349
384.7019 4673.562
397.9716 4514.607
445.2712 226500.5
463.8369 4004.618
496.3406 33253.06
504.0484 7556.834
504.3447 5367476
504.6496 8158.201
522.0452 45001.07
522.115 8556.188
522.3553 2.953891e+007
522.5345 23902.51
522.6768 51226.02
S	178	178	426.36
I	RTime	1.028386
I	BPI	376243.8
I	BPM	426.3583
I	TIC	578742.4
Z	1	425.3504
50.81676 268.844
51.24725 302.8671
51.42287 259.218
52.16389 316.8173
53.03204 314.4021
53.72847 257.4243
53.86418 273.2573
56.5661 285.3578
56.75205 261.8085
57.07027 1356.407
58.0643 337.4358
58.06548 466.4549
60.08114 17535.52
64.33575 300.8097
64.92962 308.1456
65.10731 294.9951
66.34133 280.0476
68.26591 309.3697
69.07018 527.6882
71.08572 820.2839
73.90623 322.8271
73.96265 357.9609
78.07094 306.7208
80.10152 359.0437
80.24439 303.7852
81.07001 716.0992
81.41705 334.0176
81.83849 368.2603
83.08568 873.9749
85.02856 81023.79
85.1013 470.9447
88.11227 5260.826
89.05984 2692.75
90.06323 457.8009
91.58218 863.9691
95.0857 762.6623
95.1827 368.21
97.1013 1398.468
101.06 1961.043
102.1279 574.6261
105.2644 351.1302
109.1014 2131.593
111.1171 502.2715
114.1671 422.2556
116.0708 550.5018
120.081 1371.255
121.1014 1445.889
123.117 732.0672
125.0963 1470.615
125.1329 370.3654
133.0862 1934.155
133.2743 347.2042
135.117 575.8273
137.1328 478.9376
139.1121 582.0573
140.1436 695.2697
143.1071 444.2676
144.1022 3058.408
149.0598 410.778
149.1326 1392.331
151.1484 728.5353
157.0499 609.7541
164.6418 349.3564
165.1641 454.2361
166.0865 1489.032
167.1434 611.4949
177.1125 491.1367
180.0929 404.3343
195.1746 567.1426
203.1437 683.7269
203.6423 366.1039
203.984 369.1899
226.9089 352.3799
227.1283 398.4437
241.1437 1393.902
241.7802 356.2063
247.2423 2388.947
255.1593 1617.381
257.2479 390.1758
265.253 4799.777
268.838 363.9361
269.175 4305.584
283.1907 2709.14
297.2065 2245.526
311.222 685.6602
321.7537 390.6137
323.3142 681.6971
352.3859 356.2779
356.9994 422.1023
358.7217 429.1479
367.2849 14765.45
380.5568 344.3732
386.8475 373.8891
391.3579 797.7214
408.3827 423.6356
409.3435 2223.793
426.3583 376243.8
426.5913 517.4125
S	179	179	548.37
I	RTime	1.033557
I	BPI	835530.6
I	BPM	184.0736
I	TIC	2424577
Z	1	547.3638
50.31931 419.6122
50.34017 355.5244
50.379 367.3473
53.09171 414.869
58.06438 540.0939
58.06512 1667.825
58.70621 487.9735
59.07292 402.6269
59.73333 388.6729
60.08114 6124.008
62.13761 414.9571
62.36968 367.8101
64.96545 402.7859
66.95493 405.6685
67.87922 466.0994
71.08567 506.2972
72.82022 467.0568
74.41658 474.6455
77.84951 406.6961
78.81009 415.6518
79.18808 419.1571
79.75954 446.7548
79.85698 533.5253
81.01211 453.22
81.3155 488.7488
82.14208 447.0993
84.36674 413.3929
84.77419 427.6496
86.04746 509.7102
86.09657 28303.87
88.09615 479.2426
89.33923 443.9829
90.56017 474.21
95.08563 840.4614
102.128 588.5209
104.0784 2089.018
104.1071 624084.4
104.1349 2429.532
105.1105 2208.322
125 4650.452
130.598 459.4402
131.7677 482.2392
157.4114 502.589
162.9558 697.7806
165.1593 684.0862
184.0061 2278.989
184.0736 835530.6
184.1388 2612.797
185.077 3065.093
186.0777 980.2665
199.0363 516.6194
207.6836 522.5742
223.5158 499.3039
235.2385 482.6396
240.0993 610.5496
257.175 720.0784
258.1104 12395.76
284.1068 4619.62
335.2572 485.5361
365.3056 6898.741
459.0493 569.3926
470.4836 529.3792
471.2889 3662.654
513.3422 1927.845
530.3616 104046.2
548.372 649093.6
548.7089 744.486
S	180	180	499.35
I	RTime	1.038728
I	BPI	334599.4
I	BPM	499.3492
I	TIC	1150639
Z	1	498.3427
52.85287 311.7675
56.34816 320.2761
57.07029 480.7753
58.60022 346.4396
58.85215 324.7696
59.4284 354.1637
59.79757 328.4878
60.08114 1899.998
61.08448 497.7441
67.30764 393.4163
67.67339 408.5658
70.32892 357.9714
70.44712 385.2062
72.54717 357.3661
75.03802 355.2194
77.44807 389.2176
79.34701 357.3717
81.07006 482.4115
86.00718 347.1241
86.0966 7705.795
87.09995 3914.726
87.96867 415.2005
88.11227 777.6414
88.64825 383.8125
99.74644 359.8402
102.0551 602.541
102.1279 12979.76
103.1313 2576.14
104.0788 497.3181
104.1071 195469.2
104.118 752.7308
104.1345 495.2268
105.1042 5265.731
105.1105 83886.66
105.1134 2950.699
105.1215 392.3622
106.1076 2138.438
106.1114 20483.13
106.1139 10408.63
106.1166 540.2178
107.1147 4777.362
107.1176 578.3325
127.0041 701.1445
140.1435 621.5852
146.3026 410.6005
146.7948 408.8126
154.9763 444.0181
154.9795 451.1898
155.0105 1767.432
162.5477 486.3885
165.062 447.836
184.0736 132961.4
184.1004 390.8718
185.071 5064.736
185.077 79300.32
185.1727 388.5675
185.9393 431.2473
186.0776 77293.39
187.0749 914.5842
187.0811 24232.53
187.7023 415.1884
199.0518 407.1076
219.6606 415.0319
258.1105 781.3535
259.114 907.2364
260.1152 2233.839
261.1183 1792.296
314.2772 2599.806
315.2802 729.3275
316.2833 760.7746
327.2897 30102.46
393.3458 463.2908
422.2654 616.6747
452.2263 427.8232
463.2824 2162.168
466.6781 454.1977
479.3331 4823.624
481.3387 46381.8
499.3492 334599.4
S	181	181	421.42
I	RTime	1.043883
I	BPI	907580.9
I	BPM	421.4156
I	TIC	1425482
Z	1	420.4079
50.29133 355.0077
51.88912 363.4785
52.20751 304.2321
53.92346 310.4306
54.33303 324.8938
55.7 337.5511
57.07027 1761.891
58.06549 80883.43
58.07005 509.9997
58.89297 348.4204
62.06137 325.3114
62.83371 324.8245
64.17311 319.8772
64.99802 330.7791
65.78123 390.3256
66.18307 356.0955
66.99212 362.9339
67.05441 523.8848
67.28174 358.9946
69.49675 335.8026
74.39843 333.6429
74.53983 401.5055
75.17867 331.6442
75.34483 325.2674
76.39307 351.2212
79.03113 443.5101
79.23555 413.7963
81.06999 2008.732
81.74635 375.7178
84.08089 91481.83
84.53632 387.9579
88.11215 905.1063
90.61049 470.9721
91.58197 509.8174
93.93784 373.14
102.1278 414.7885
110.2244 383.587
116.9704 358.2021
119.7742 340.7972
119.9906 379.0379
120.7109 424.5006
120.9156 367.9933
123.117 90625.18
125.8159 358.1263
126.6364 416.5714
129.3965 373.9466
130.4213 350.3647
132.7663 370.967
136.3443 370.5776
136.4928 406.996
140.1203 364.0294
140.1436 6782.917
146.6442 377.2394
148.7001 413.8429
160.239 373.0227
171.1381 6700.233
172.1414 4115.443
178.6672 408.7773
196.9129 389.6104
213.6483 392.6442
232.7637 356.4778
235.251 426.4788
239.2247 350.69
242.1446 416.912
251.1306 414.1093
260.4979 373.9302
270.0952 548.4015
282.1228 432.5703
282.2794 5917.187
312.0945 409.0208
318.3197 438.9349
331.976 552.4406
343.7761 401.9182
348.3264 54009.86
355.2981 391.4076
356.4642 425.8838
367.976 444.0672
376.2599 39483.04
394.4059 441.8163
403.3567 498.5733
404.3891 58008.83
421.1882 1823.333
421.2336 528.0413
421.2507 481.021
421.3193 9631.213
421.4156 907580.9
421.65 1041.347
423.1049 454.8651
S	183	183	496.34
I	RTime	1.053641
I	BPI	3.030787e+007
I	BPM	104.1069
I	TIC	1.011727e+008
Z	1	495.3327
50.26396 3179.574
51.27031 3829.879
53.93234 3183.239
55.13671 5502.655
56.04981 4895.854
57.0702 5921.992
58.06417 10891.57
58.06518 105568
59.07196 8018.401
59.07288 26133.2
59.77744 3184.01
60.08104 291520.4
60.10862 3466.045
62.83739 3899.896
62.98329 3517.544
63.19244 3429.118
63.24439 3314.286
64.60403 3904.823
66.83704 3364.845
69.3736 3900.615
70.24831 3310.231
71.07146 6139.813
71.07298 28002.56
71.08558 5039.305
71.10137 6962.838
71.1022 7778.618
72.08077 4995.413
75.74316 4415.552
75.77924 3937.647
75.88499 3557.279
76.00005 3225.621
76.17262 3907.95
81.06986 4801.012
81.79798 4163.945
83.08543 4870.006
83.82257 3545.547
85.10118 7962.469
86.09641 1221670
91.5821 7644.229
93.79669 4227.773
95.08556 20565.69
96.40613 4660.125
98.9839 26389.46
102.0549 33311.61
103.9609 20148.02
103.9945 5904.908
104.0223 20086.53
104.0774 23332.47
104.0794 112579.1
104.0849 18571.86
104.088 14063.95
104.0921 51969.7
104.1069 3.030787e+007
104.1206 43690.3
104.1281 14826.23
104.1299 5266.433
104.1336 16851.78
104.1356 120765.7
104.1626 4443.323
104.1908 13146.57
104.1925 4902.508
104.2188 4471.656
104.2201 4009.001
104.2525 5253.421
104.2543 19509.84
109.1012 10203.59
124.9964 5684.414
124.9998 162297.9
127.3218 5152.863
133.866 4810.337
141.521 4716.928
142.2217 5478.053
147.5243 4673.288
163.0153 20580.52
167.3262 4833.019
177.9289 4751.471
181.0264 30180.36
183.7298 10464.42
183.8745 8471.099
184.004 20395.22
184.0085 82189.82
184.0214 18260.5
184.0386 36237.38
184.0733 3.029193e+007
184.1361 11050.81
184.1406 91223.73
184.2704 5959.272
184.4196 14660.94
199.0369 32866.39
239.2372 15299.4
240.0997 43518
258.11 634022.9
283.2632 27481.83
301.0668 5416.626
313.2735 548831.6
315.2873 4915.952
352.4104 5229.771
354.3727 12802.1
354.3821 5185.479
362.1877 4579.77
419.2554 185154.9
443.7404 4690.458
470.5817 5156.906
478.3292 4508352
496.0524 40791.52
496.1096 5721.27
496.3397 2.573444e+007
496.6182 7271.243
496.6376 46100.4
S	184	184	518.32
I	RTime	1.058812
I	BPI	1109263
I	BPM	104.1071
I	TIC	3172955
Z	1	517.3147
51.03662 390.3239
52.62066 358.0162
54.03998 363.8624
54.61629 391.6053
57.64095 380.0799
58.06515 1022.695
60.08108 1993.712
61.01932 418.6038
62.83578 463.9027
67.05452 459.0937
68.93031 410.7843
70.25941 387.8033
70.60515 442.4065
71.07312 1859.388
71.08568 460.3175
71.28909 463.5763
72.50111 392.8996
73.162 524.9099
74.62801 441.6053
78.65202 522.5734
79.42789 461.8339
80.71297 420.2986
80.99077 507.6075
83.35262 466.7423
85.18964 477.4582
86.0965 106577.9
88.11218 780.0995
102.1279 495.9979
104.0658 586.5616
104.0779 1533.593
104.0797 3254.162
104.0857 494.5834
104.1071 1109263
104.1253 580.7512
104.1272 691.5575
104.1352 4881.045
104.1727 511.3233
117.6867 488.28
120.1448 493.0514
127.5976 544.6514
134.0056 427.9099
140.1436 700.3257
146.9819 55533.36
159.8824 445.3134
176.9924 668.2688
184.0735 6499.438
188.0083 623.5004
198.2093 775.1608
198.7109 799.2092
221.0188 643.6426
224.0668 460.9891
226.1665 503.4956
231.416 517.9232
236.1419 481.3339
238.1901 639.5082
245.9256 520.3176
247.287 493.6245
257.1747 1914.652
269.7949 495.0284
299.3077 539.11
313.2739 23505.86
326.8927 532.3372
335.2562 1157.56
351.5883 474.2276
355.3648 478.3638
366.0019 472.2066
368.1 658.8552
401.2018 643.1039
415.2222 3616.548
417.4691 577.7123
431.4284 536.2863
455.9695 553.4432
458.979 596.0612
458.9936 702.5469
459.2485 813312.4
459.511 1726.711
495.4345 444.3628
500.3138 568.7709
517.9993 597.986
518.0157 773.7699
518.3223 800112.4
518.6367 1989.024
S	185	185	1043.7
I	RTime	1.064019
I	BPI	1602177
I	BPM	522.3562
I	TIC	3691216
Z	1	1042.696
80.6096 772.7115
82.5634 792.9774
85.72185 798.8922
86.09656 28236.19
87.56651 743.3079
90.47902 736.0753
91.24862 843.8814
92.5247 882.3303
94.37254 911.014
98.18935 798.9822
104.078 750.6741
104.0796 1513.926
104.1071 615361.5
104.1355 2025.918
105.026 777.4821
105.1105 3450.271
108.5776 834.5167
110.8587 778.5302
112.8621 798.5981
116.3755 697.0879
121.6613 694.6112
124.9997 854.5147
135.4661 849.9597
138.6102 736.173
138.6562 743.5815
176.1621 807.5947
176.6021 848.2811
181.0058 786.4694
184.0736 399071.8
185.0769 1135.079
198.0892 3507.452
199.037 896.2493
209.1246 783.1135
223.6433 777.0124
226.6765 918.5641
240.1003 1167.18
258.1104 8850.461
272.584 815.8991
281.8201 887.4359
339.2896 6541.993
339.8071 1019.219
379.9927 960.0085
411.3938 782.0879
429.9641 931.5829
445.2726 3290.386
459.2484 1202.345
478.3306 3110.55
485.265 1324.456
486.2654 1065.673
496.3404 30783.94
497.3441 1278.153
504.3456 130836.4
505.3497 1175.542
507.7741 1016.243
518.322 3117.664
521.3446 1361.048
522.0454 1634.672
522.3562 1602177
522.6752 1937.515
522.8225 984.5268
522.9792 979.0195
523.3596 16328.28
530.3615 1525.182
532.3396 1029.472
536.3718 24852.57
544.3391 4682.122
545.3422 4493.448
548.3719 28664.72
625.4561 38221.61
637.3063 5455.243
730.3633 1116.607
751.7942 835.898
835.0745 931.5549
907.7751 1099.832
984.631 1420.081
992.342 1235.523
1037.619 1082.334
1043.705 561463.3
1044.175 1876.22
1044.708 8171.992
1070.6 1667.389
S	186	186	480.31
I	RTime	1.069192
I	BPI	3507316
I	BPM	480.3452
I	TIC	7297100
52.96589 429.1665
53.36023 862.0395
53.3807 499.0834
53.38124 814.4621
55.05343 455.7528
57.03389 939.1534
57.07025 5716.467
57.15564 380.051
58.06437 825.0721
58.06506 938.1085
59.27446 485.8868
59.55341 499.4863
60.0811 37966.09
62.06033 120636.8
62.07331 512.5805
63.4448 492.9794
63.63427 547.4028
67.05447 1879.663
68.04708 515.8459
69.07003 4573.391
70.95856 447.1265
71.07165 716.2063
71.07307 4364.117
71.08567 6708.804
72.0809 2270.44
73.02848 586.7283
74.09659 626.7459
74.3913 503.2932
75.04419 1225.45
75.36755 441.9109
76.17004 502.0038
81.07001 5480.781
83.08562 9212.392
83.85783 581.045
85.10124 4207.703
86.07462 742.1542
86.07581 588.731
86.09649 245041.6
86.11781 778.6666
87.04417 1255.356
88.11217 5288.213
89.11558 916.3889
91.31158 535.4984
91.58018 2211.099
95.08561 7282.341
97.1013 16661.11
98.98419 2647.792
102.1279 2989.081
103.9609 655.0843
104.0779 1875.533
104.0798 3125.217
104.1071 1243912
104.1353 5641.733
108.4428 532.6719
109.1013 5790.216
109.4285 618.0169
111.0805 787.3505
111.117 8174.804
114.746 524.7266
121.0751 536.7643
121.1013 2702.366
123.1169 3481.534
123.1617 560.0959
123.3249 525.5533
124.016 3170.073
125 55949.74
125.1326 2299.519
125.5223 510.2312
133.0862 567.6339
134.0565 509.4501
135.1146 560.2929
135.1169 3289.056
137.1325 1942.773
139.1482 1041.621
140.0454 582.2376
142.0265 4292.987
143.0103 769.8302
146.1973 500.16
149.1326 1000.885
151.0157 642.9776
151.0585 489.0273
151.4918 517.6769
153.1639 595.5198
153.7568 517.0353
155.0105 27937.21
160.1953 543.5684
165.1639 846.5209
167.0554 962.8491
173.0212 2398.636
179.1799 636.3026
181.0262 175936.4
181.0904 566.6566
184.0735 210467.7
191.1797 654.9613
193.4253 690.3267
198.0529 10169.88
203.0897 608.2946
209.1028 594.9224
212.6577 588.1569
216.0634 18305.77
221.2268 686.579
223.0638 14808.92
223.434 531.071
225.0435 663.4501
232.5015 556.7082
239.2371 903.6971
240.0996 242751.5
247.2422 4600.608
265.2527 19841.03
279.2684 933.2781
291.2654 572.576
297.0822 7902.795
297.2792 2727.374
299.0618 8771.175
308.295 29420.67
313.4558 539.2787
326.3424 966.8235
339.2896 554216.1
339.4565 739.5519
341.2383 603.8635
343.787 689.8689
355.0703 2681.486
369.4315 624.8411
371.1015 3399.452
393.8116 735.2726
419.2561 28543.01
421.2721 741.6647
462.2984 58025.98
462.3332 3909.769
480.0552 3155.516
480.0752 4128.27
480.3094 76649.84
480.3452 3507316
480.6248 7597.27
481.1862 752.4726
500.6324 823.5836
S	187	187	463.36
I	RTime	1.074346
I	BPI	769003.5
I	BPM	88.11218
I	TIC	921012.9
Z	1	462.3573
51.47847 321.4372
53.01537 295.7706
53.54818 292.1828
54.90902 295.3075
55.72781 312.4159
56.52454 294.0555
57.02207 317.8727
57.33323 301.1036
57.9022 337.1133
58.52359 264.9629
58.8225 366.022
62.61221 379.1539
74.59504 347.6262
80.61031 338.3782
82.32738 415.3255
88.0897 2722.565
88.09523 731.2529
88.10303 2207.255
88.11218 769003.5
88.12051 4502.492
88.13387 3410.901
95.10806 361.2376
110.4639 338.4298
115.9253 388.6913
118.494 402.0736
127.6551 370.0762
140.1435 1584.564
148.1882 383.0838
150.2692 408.983
167.0555 468.0891
170.4347 473.2655
172.596 433.7235
203.5453 471.5245
223.0638 7031.237
233.806 473.0343
267.0802 426.607
281.0508 727.8477
297.0829 1783.801
299.0618 4387.55
310.2925 402.6575
315.9936 405.2279
340.3163 412.2514
355.0699 3030.4
369.2857 402.8968
371.1013 480.6686
376.26 4376.11
402.8994 429.9518
461.7065 424.5091
462.9329 583.1065
463.3042 3028.058
463.3647 55985.45
463.4347 649.7335
463.4625 684.8428
477.968 457.8475
S	189	189	544.34
I	RTime	1.084848
I	BPI	840537.8
I	BPM	104.1071
I	TIC	2618964
Z	1	543.3299
53.86751 362.5575
54.60319 376.3604
58.06523 752.4739
60.01058 443.0233
60.0811 2988.341
61.45276 405.4268
62.27418 498.6141
63.54267 487.1078
66.5405 431.2593
67.54629 456.7904
68.69582 485.7729
69.07007 772.2645
73.534 506.4636
76.43444 473.2333
76.96285 433.9053
77.01936 445.0989
81.03369 499.823
81.03507 444.5711
83.48071 416.7392
84.66252 444.8702
86.09652 73439.73
100.2558 472.1792
100.8034 454.1859
102.1279 494.9911
103.533 527.9062
104.0055 490.27
104.0789 3932.448
104.1071 840537.8
104.1345 2363.948
104.1364 1085.774
108.9535 515.0464
111.117 822.1326
118.3381 471.1128
125.3696 429.9864
133.0861 779.3528
134.9811 522.144
139.112 487.9051
146.9819 36698.64
147.4106 468.0672
151.0643 473.5828
169.6328 552.6873
183.3382 531.2527
184.0735 86029.57
189.1124 2757.667
192.6763 504.9058
193.8556 507.0781
203.128 1866.225
225.712 528.0521
229.1433 649.6419
236.5323 616.4175
243.1593 1166.801
253.18 894.7075
257.1749 4840.969
258.1106 911.6006
267.3253 513.6396
271.1905 4280.351
315.1804 1119.061
339.2535 759.6326
339.2897 13510.2
361.2728 640.3693
386.6487 568.596
399.2386 2749.032
423.2739 745.7739
430.7299 611.4778
441.2379 2345.577
441.285 12807.04
441.3216 818.8956
485.2643 539261.6
491.3365 555.1348
498.3323 572.8336
506.0761 512.9924
509.3483 615.9724
526.33 12198.53
527.3586 154499.5
543.9995 1022.264
544.3383 642533.1
544.6683 735.4225
S	190	190	391.28
I	RTime	1.090001
I	BPI	1256198
I	BPM	149.0235
I	TIC	2235012
Z	1	390.2727
50.85145 324.3916
51.02313 313.2782
56.20107 353.2577
57.05889 468.1214
57.07026 92639.24
57.07462 395.24
57.08187 436.0313
59.27131 324.6484
65.03768 354.3754
65.03856 1946.736
66.37689 374.8266
67.50309 373.1233
68.89211 444.0569
71.06983 1054.78
71.07912 809.6871
71.08001 1760.371
71.08567 278668.3
71.09181 1503.261
71.10107 434.1804
71.10188 587.0822
73.91857 431.9318
74.08965 394.3182
78.3359 311.2209
79.51986 308.2911
79.52176 340.2202
79.67767 353.2368
80.06575 422.1161
80.61197 407.4864
84.22265 356.382
91.58215 1078.718
96.272 371.3276
97.30418 424.9471
97.91873 324.618
97.95339 357.6812
99.34442 397.4103
101.3279 441.4784
103.8641 375.1029
103.9089 446.0085
109.1014 424.9825
113.1326 36488.47
118.0741 475.6148
121.0286 586.2655
125.5202 377.1223
148.9753 4203.418
149.0033 3444.004
149.0063 5909.534
149.0235 1256198
149.0422 4516.933
149.0584 525.6705
149.0698 1009.372
149.0731 3060.439
166.9773 909.9999
167.0137 1920.334
167.034 379685.1
167.0563 1479.271
171.0005 403.109
175.6417 457.8845
176.3462 455.7219
180.6586 429.8647
190.05 6673.031
191.0704 16224.27
199.9988 414.0072
209.081 22026.71
214.1417 393.5352
219.7061 387.6054
232.6978 390.0585
251.047 1701.656
254.6032 432.3479
279.1593 21472.22
281.9276 406.7165
286.0652 437.8139
300.9951 454.5945
307.0438 595.7446
326.0222 408.6992
338.0905 422.1284
355.2999 462.1245
365.7973 516.5024
373.3101 979.3704
374.244 975.7302
383.8639 458.4237
384.7628 503.4764
391.2271 478.8107
391.247 581.4172
391.2836 1655.889
391.3187 650.199
398.029 368.924
407.3098 409.2438
S	191	191	654.33
I	RTime	1.095176
I	BPI	3579520
I	BPM	637.3057
I	TIC	6362677
Z	1	653.3245
53.79019 491.6345
55.55755 542.4289
57.06871 563.857
57.06924 938.7476
57.07024 8897.217
59.85427 596.1921
61.3935 544.734
62.91703 583.7225
66.32379 559.6168
70.11138 548.7813
70.34663 523.5008
70.79427 523.9729
73.19394 551.5585
75.53658 561.274
78.18642 674.3885
80.6246 512.6711
83.04918 2799.208
83.60759 559.7637
84.0587 627.5725
86.09637 739.1672
89.38014 660.9386
91.58018 2043.445
98.98425 679.6934
99.65534 643.8092
104.107 7927.338
117.4078 571.1693
129.7465 640.3257
135.9286 613.6268
137.8618 579.0254
137.9171 545.7742
140.8623 618.9695
147.1169 3974.844
152.0764 580.2354
165.5677 604.1234
183.8007 671.8742
184.0735 6679.939
185.014 658.07
189.1639 1010.216
202.3428 622.9822
239.0472 2988.013
240.9922 786.5532
278.8434 663.3105
279.0397 621.9414
295.1097 2536.322
313.9513 731.0639
322.8535 634.2844
334.2195 726.582
337.0239 10890.13
351.1721 744.6986
359.0858 691.4915
378.3593 740.632
384.645 668.554
393.0863 34407.27
449.1494 2746.187
459.2487 3157.315
469.093 1520.018
469.1175 12523.24
495.969 681.8059
517.9819 732.7231
518.3223 13425.3
525.1809 197858.2
580.8781 2814.4
581.2432 1855219
581.6216 2992.412
636.6793 743.9451
636.8583 1159.669
636.8874 4767.456
637.3057 3579520
637.7402 5206.628
641.3008 1040.09
654.434 1234.659
S	192	192	510.36
I	RTime	1.099632
I	BPI	3.722376e+007
I	BPM	104.1067
I	TIC	1.027862e+008
Z	1	509.3484
53.40262 1756.853
55.05347 2424.757
56.71618 5274.66
57.07008 8712.021
57.44413 1666.21
57.85565 1586.24
58.06319 2380.798
58.06353 1903.753
58.0641 20843.48
58.06503 86333.26
59.07281 29678.53
60.08092 421349.3
64.86224 1882.662
65.5408 1600.742
65.97746 2117.466
66.26907 1605.578
67.81171 1646.346
70.88379 2050.904
70.88467 3059.86
71.07147 2496.396
71.07287 41606.44
71.08547 24250.93
71.85114 9892.988
71.85226 19681.72
72.07912 2632.736
72.34155 2281.744
77.30073 2025.39
78.00469 1591.971
79.95767 1528.6
80.97301 9823.652
81.06974 12519.96
83.08535 10132.99
84.70584 1783.763
85.10106 12243.22
86.07513 5141.971
86.09624 1646533
86.11684 2956.628
86.118 2798.072
88.0732 2196.922
91.57973 8983.911
95.08531 11691.58
97.1011 14171.37
98.98073 3425.006
98.98378 30053.28
103.9605 25829.22
103.9947 12468.78
104.0228 13863.79
104.0494 3783.139
104.0512 6729.886
104.0645 2928.438
104.0665 3787.158
104.0725 3185.816
104.0785 166982.4
104.0841 15088.03
104.0859 24976.91
104.0916 59455.59
104.1067 3.722376e+007
104.1184 142469.6
104.1224 55352.57
104.1282 29714.37
104.1298 5604.482
104.1338 58663.87
104.1358 89110.77
104.1422 2518.228
104.1428 2456.135
104.1441 4615.481
104.1481 4747.026
104.1631 5632.353
104.1918 13975.25
104.2199 9569.798
104.2521 5104.022
104.2542 18118.83
105.1097 3300.922
109.1009 10566.82
123.1166 3207.139
124.9996 214183
163.0148 27012.21
181.026 28995.9
183.7294 16561.77
183.8097 4912.334
183.8756 10271.66
184.0066 111267.3
184.0198 11034.87
184.0239 14130.3
184.0382 39470.56
184.0729 3.297625e+007
184.1003 93262.96
184.1098 34744.56
184.1238 19620.26
184.1366 40447.73
184.1413 59967.84
184.2724 7597.086
184.3389 6327.498
184.4153 3350.422
184.4195 11139.21
199.0361 35857.68
240.099 44845.02
258.1095 576639.9
271.2632 3330.676
297.2778 9044.473
326.9338 1922.525
327.2885 388849.9
346.2334 24882.63
346.2453 12564.03
356.8092 4209.529
356.8196 2223.174
396.4134 4571.229
433.2704 122401.4
486.2383 2690.375
492.0561 5296.419
492.3437 3300312
492.6269 3116.103
492.6399 3260.551
508.0208 3064.281
510.0485 35620.23
510.3544 1.839293e+007
510.5904 4216.258
510.6487 12431.44
510.6702 22449.15
511.9542 2729.581
S	193	193	637.3
I	RTime	1.104804
I	BPI	378115.6
I	BPM	581.2434
I	TIC	835748.6
Z	1	636.2977
50.77262 361.545
51.47116 388.3775
52.6255 345.6487
53.91482 348.5605
54.55394 384.1917
55.28303 331.341
56.17867 340.8706
56.40427 345.8318
57.07023 3625.399
59.5008 359.0997
60.69391 372.1251
61.08651 414.2879
61.66542 373.7378
61.70921 421.2392
61.86966 363.4466
63.20078 420.4215
65.43511 369.3246
67.80641 361.241
68.63027 506.0575
69.33755 429.9826
72.18098 378.6614
72.44555 386.4646
80.92825 393.346
83.04916 485.2658
83.90788 408.0143
88.11234 492.2018
88.49409 412.8347
98.42961 458.9884
99.66444 400.508
102.1278 510.1552
114.5113 519.1899
121.3343 436.9671
125.3034 470.0238
134.0778 508.5786
137.9587 453.4625
147.1169 1111.216
154.2684 451.9249
154.5395 527.4632
156.0646 459.2791
161.1588 491.8908
184.0735 9753.981
185.077 2024.969
214.025 487.8794
237.0459 460.8882
239.047 1102.566
250.9737 438.7408
271.6905 500.0681
295.1095 1856.861
302.149 468.3321
316.0765 504.7332
318.3795 540.948
337.0237 7531.814
393.0864 18446.9
409.2551 455.6743
415.5404 532.8757
465.0601 560.4687
469.0926 762.1235
469.1179 7732.755
481.9916 465.8346
515.2617 585.5605
525.1811 75054.57
561.6334 542.133
562.2197 520.0551
581.2433 378115.6
593.4395 501.7228
637.3061 250227.4
637.391 4062.503
637.4266 2465.452
641.2648 445.6462
641.2999 560.5621
S	195	195	724.41
I	RTime	1.120094
I	BPI	1620163
I	BPM	88.11221
I	TIC	1830955
Z	1	723.4027
51.3686 364.3566
51.88539 380.2641
53.15149 422.9457
53.21795 490.198
55.26434 428.7224
55.3053 479.6631
55.96698 438.2265
56.06549 481.4293
56.92133 425.7112
57.60954 423.7851
58.88987 418.5989
60.13029 501.2533
60.99382 478.8415
61.03285 478.4054
62.51471 417.477
64.21767 446.4378
65.52361 431.8699
68.58258 439.8249
69.95812 408.2549
70.97243 496.6617
72.55672 474.0269
73.30312 445.8213
73.53719 468.7529
73.65956 447.8573
79.18967 609.3024
79.33837 548.4481
79.3941 435.9529
79.9148 490.7763
83.1766 561.9873
88.02511 688.0021
88.07587 22912.84
88.09024 7946.526
88.09505 667.4454
88.09738 627.602
88.11221 1620163
88.12029 7766.335
88.12633 786.9778
88.12758 628.4677
88.12877 855.707
88.13329 2321.88
88.13477 5581.7
88.22692 699.919
91.58013 2100.359
101.6315 561.0625
104.1071 719.0242
109.7119 483.5108
113.8967 583.0189
115.961 528.9401
130.8168 540.7462
134.7727 586.4107
138.9136 517.3672
140.1006 497.4458
141.8094 515.5325
142.7076 504.9186
150.3046 498.3202
156.0855 518.7523
157.3133 646.4153
159.4557 545.7947
179.253 604.1076
184.0736 11976.92
185.077 935.2744
192.5428 584.4995
201.5685 525.6816
207.2001 542.8384
225.6052 549.2283
238.314 592.5367
255.8694 544.9168
282.4675 583.3126
295.8917 603.2243
308.3966 507.8869
308.407 594.8492
379.7618 555.676
419.8476 596.7874
447.9187 598.8939
496.3412 2462.501
497.3442 979.1572
510.3564 15220.08
511.3608 4113.921
512.3632 703.3315
522.3569 3229.557
529.8944 557.8928
536.1608 564.0699
633.0193 588.471
638.9969 681.1276
643.7989 674.6295
688.4432 607.6044
724.4708 2227.823
S	196	196	682.36
I	RTime	1.125271
I	BPI	85982.74
I	BPM	637.3065
I	TIC	213508.6
Z	1	681.356
50.846 369.4311
51.33702 325.9818
51.70601 339.0536
51.95708 361.4742
52.15547 384.0563
52.43769 361.9734
52.75652 345.6526
54.37887 325.0142
55.21944 416.8354
55.44115 361.9445
56.06364 353.0953
56.38592 399.1053
56.97211 371.5015
57.55693 351.5399
69.44292 407.4073
71.67189 392.1094
76.08285 449.9239
91.70287 421.7005
99.30869 398.5593
104.1072 907.8756
104.4841 492.3554
117.003 524.9036
118.0893 473.0576
121.2145 447.5867
122.0962 519.5932
130.0245 407.6036
130.9926 391.9393
132.3398 471.2528
149.6679 468.7145
177.0594 545.8359
184.0737 9091.018
188.6909 478.5927
192.9214 440.7508
194.7229 495.5918
212.6227 493.8483
220.5986 457.2357
221.232 472.249
226.0965 423.387
228.6144 466.6729
254.4447 461.4579
259.2079 547.961
272.0083 478.1733
274.5341 456.3731
280.7997 436.661
311.8161 466.1796
316.55 457.4065
343.6317 483.3742
393.0857 554.0579
427.6389 512.1689
439.1619 462.1815
461.3064 484.3851
513.1959 443.2905
525.1809 6318.556
537.8259 478.6625
553.415 509.5436
581.2439 35051.92
595.382 492.8286
610.4474 463.8487
633.4003 847.8179
637.3065 85982.74
682.3642 33632.75
S	197	197	1031.7
I	RTime	1.130475
I	BPI	655686.9
I	BPM	510.3563
I	TIC	3037753
Z	1	1030.696
73.15305 841.0795
76.46481 832.0571
77.07047 781.3674
85.14066 821.7707
86.09658 22329.68
92.24046 738.2231
94.64252 762.9728
95.25883 943.0644
104.0792 1623.34
104.1071 557186.4
104.1184 1541.266
104.1359 1010.855
104.497 753.2287
105.1105 8078.432
107.1515 795.1235
107.9748 781.8151
107.9882 719.451
111.7686 729.0234
114.9403 702.1116
124.9999 774.9202
129.0743 858.5594
148.0825 702.3317
148.6022 710.2009
162.8658 657.9818
165.3974 756.0751
165.6848 724.4299
174.8376 797.4036
176.1222 799.448
184.0736 333533.1
184.1413 861.1233
185.0764 879.59
186.0778 951.428
198.0893 865.5628
200.2932 912.8886
238.3828 767.3927
240.0999 1029.115
246.742 702.1611
258.1105 6838.498
258.5859 848.4929
277.6504 737.9466
327.2898 1483.334
331.3553 834.1946
334.1769 756.4657
339.2898 1587.684
377.7343 792.1733
395.3997 2968.803
395.4115 15552.42
432.0008 867.7111
433.2724 1234.821
450.2892 941.9943
473.2642 7996.787
474.2679 2894.163
478.3309 886.5224
482.3616 979.8598
492.3457 62255.74
493.349 1428.415
496.3406 1288.948
504.3455 52403.93
510.3563 655686.9
511.3597 21779.96
512.364 3026.776
521.3447 2922.929
522.3563 623619.7
522.8224 1025.605
523.3605 6954.403
524.3719 13291.7
529.3314 1024.312
529.832 1389.658
532.3382 21487.26
533.3418 10385.68
534.3435 1471.054
536.3716 13619.98
582.111 1033.397
613.4559 12515.77
625.4564 14607.48
737.2589 879.071
776.5212 1171.965
776.9961 3598.167
797.5277 924.1169
819.8659 910.4667
887.0432 918.8309
959.7548 929.9772
972.6302 1335.072
995.2808 1069.915
1012.939 1081.529
1019.705 4531.946
1020.711 5598.422
1021.713 3110.931
1031.189 3616.498
1031.705 396394.1
1032.173 12123.93
1032.708 8572.056
1041.687 5088.979
1042.691 5568.319
1043.693 1194.262
S	198	198	738.43
I	RTime	1.135665
I	BPI	1012448
I	BPM	102.1279
I	TIC	1104479
Z	1	737.4183
54.52695 421.3239
55.09497 435.55
55.53906 412.5848
56.50168 424.4471
56.64613 563.5997
60.08114 14680.65
61.9855 399.4488
62.86671 406.9207
63.24079 534.6984
64.34004 494.4774
65.11293 414.1083
67.7752 492.9314
72.65688 537.0053
78.78664 487.3049
80.9889 451.2651
100.1124 568.0165
101.8485 485.8282
102.0916 1273.581
102.1009 4028.73
102.1176 4458.045
102.1279 1012448
102.1475 494.8906
102.1491 728.9527
102.1559 3049.5
102.271 573.1379
109.1126 533.8411
126.2108 505.8265
128.1391 502.2312
129.3445 538.1848
136.7658 520.7299
155.027 556.1949
166.4441 515.6119
173.7034 625.0168
181.7856 524.0991
184.0736 5971.735
191.2009 523.5686
205.3197 636.988
233.8601 566.1497
253.8249 478.1621
256.2665 601.3339
262.2356 527.7095
295.2457 554.813
298.0759 755.2651
304.6028 562.3835
316.7823 550.4327
318.8091 576.5109
325.9491 608.3455
353.7037 574.5404
390.0803 554.1698
477.5685 587.018
562.761 643.1224
693.2545 684.3672
746.5914 674.3379
761.1158 730.4015
S	199	199	482.36
I	RTime	1.140842
I	BPI	4443360
I	BPM	104.107
I	TIC	8834012
Z	1	481.3538
50.15689 490.1726
50.74937 481.21
53.37112 463.5105
53.60474 708.1208
53.60533 635.021
53.91873 480.3221
57.03382 2901.119
57.06914 520.1254
57.07022 7435.646
58.06519 6581.775
58.08449 517.8863
59.04947 875.1573
59.07295 2030.093
60.07985 1049.989
60.08106 39372.23
62.06026 2572.814
62.3074 590.7238
66.96614 445.5249
69.07003 875.7371
71.07301 756.5099
71.08562 14998.12
75.04413 34316.56
76.8522 535.5127
78.61337 461.1625
81.01478 624.9828
82.09443 499.0717
85.10121 9699.212
86.09645 123433.4
86.86573 510.5396
88.11212 2777.63
89.05975 15411.41
89.96897 598.3855
90.98792 578.1409
91.08562 544.3131
91.45404 633.4474
97.1013 1424.581
97.64117 617.2409
99.11685 4032.574
103.039 888.3333
103.9609 874.0675
104.0225 2497.246
104.0776 2853.469
104.0794 15775.78
104.0838 761.4892
104.0851 915.0577
104.107 4443360
104.1251 2104.62
104.1282 1163.81
104.1296 784.2097
104.1337 1616.722
104.1355 16982.99
104.1484 708.7206
104.1625 833.6646
104.1908 1043.732
104.1925 742.7526
104.2543 978.3406
105.1102 4785.827
106.1111 698.6313
111.1169 2274.775
124.9999 50819.02
127.1482 869.79
133.086 17335.41
140.1434 830.1436
146.1081 542.7646
151.8343 545.366
155.0103 3321.909
161.8272 600.0176
177.1121 6079.528
179.0704 2856.025
181.026 4226.563
183.2108 837.0759
184.0734 259718.7
185.0767 2323.506
189.8949 588.1143
196.097 1239.888
199.0364 905.2888
207.8694 598.7374
213.0737 550.8182
234.8126 622.1319
240.0993 4547.237
241.1027 624.918
241.855 557.1771
242.1039 1209.676
279.2321 1106.288
283.175 9286.6
285.5573 585.8522
299.2945 6284.033
308.6481 576.6463
308.7875 619.1038
310.016 599.321
312.9181 521.156
339.2899 1336.226
340.2928 872.4743
341.2961 4843.823
361.1021 700.7934
363.148 1220.815
381.4346 726.4915
405.2766 2979.242
411.3258 1241.574
423.2869 3899.69
429.3367 759.1722
447.3481 1030.067
464.3145 3506.522
464.3501 12520.49
465.3788 11211.54
467.209 874.6356
482.086 5316.136
482.3606 3147154
482.6451 5586.363
494.7137 737.0737
S	201	201	522.35
I	RTime	1.151324
I	BPI	4239434
I	BPM	104.107
I	TIC	1.399646e+007
Z	1	521.3475
56.04984 611.0099
57.9718 598.6222
58.02668 833.2372
58.05023 1039.349
58.06343 591.6393
58.06409 2401.135
58.06517 12198.2
59.07207 832.7183
59.07288 4016.859
60.08106 41950.82
63.30524 544.9464
63.61674 611.0887
64.32791 623.7318
65.77274 584.6414
67.49836 608.7189
69.07003 1185.64
69.54325 699.8885
71.07175 805.3504
71.07298 5055.569
72.0808 927.0098
72.47849 625.5956
72.47937 1230.463
73.7639 559.8226
75.44685 748.9332
78.04555 571.4161
81.06995 1220.201
83.08556 2495.587
85.10117 753.2399
85.31007 662.9969
86.09644 165951.5
86.11749 697.8298
88.1121 1276.845
93.07003 1011.823
95.08549 3507.935
96.1686 780.2279
97.10133 1250.644
98.98398 4630.724
102.055 24769.42
102.7597 704.479
103.9607 1355.12
104.0226 1346.905
104.0782 13432.35
104.0801 3843.685
104.0862 3047.001
104.0958 12517.94
104.107 4239434
104.1287 4349.161
104.1348 17747.71
104.1923 814.3593
104.2197 780.4781
104.2543 790.1176
105.1102 776.5952
109.1013 1156.679
121.1012 1056.742
122.6935 748.8549
124.9999 27373.95
126.9649 707.7797
132.4657 649.0129
140.1433 1162.234
163.0154 4069.809
167.68 710.3741
181.0263 6266.521
183.7299 1192.725
184.0055 9820.715
184.0099 2735.066
184.0121 710.9431
184.0242 2225.711
184.0733 4172012
184.1245 3839.427
184.1389 13018.57
184.2739 769.4989
185.0767 2980.793
186.0775 4070.415
199.0366 4586.493
213.0291 808.9808
240.0996 6285.065
258.1101 81160.56
260.0447 888.1102
271.1894 661.7079
274.4201 751.319
276.9869 668.5574
309.2791 936.4118
339.2895 65277.14
339.739 1437.358
339.7491 940.9832
445.2719 23312.68
463.0566 870.5221
487.473 817.3094
492.7849 2423.066
504.345 622625.5
521.0875 814.0709
522.0313 5212.226
522.1194 1240.08
522.3557 3579421
522.5339 6346.626
522.6003 1215.113
522.6686 6694.043
S	202	202	480.35
I	RTime	1.156499
I	BPI	1360687
I	BPM	480.3454
I	TIC	2486526
50.47046 320.6312
50.53617 328.6349
51.33289 330.8081
53.38111 438.3419
53.79099 331.3095
54.32218 378.9933
57.07028 1761.791
57.20535 452.4095
57.73616 386.6053
58.0654 801.5963
58.1173 360.7248
58.58786 329.429
59.07314 351.6475
60.08112 11285.9
62.06035 27772.55
65.50257 397.4172
67.05447 743.5308
69.07001 2133.525
71.0857 2145.742
72.08095 2815.323
73.33183 379.6937
76.48452 402.7521
81.07002 2203.635
82.15804 421.3917
83.08564 3453.293
86.09652 79111.26
86.86684 451.1565
88.11224 4688.115
89.05975 491.1186
89.11558 927.7119
91.5803 1957.298
95.08563 1772.613
97.10133 3343.418
102.1279 2345.513
102.4698 431.614
104.0786 1055.972
104.0802 454.145
104.1071 403381.6
104.1348 1255.802
104.1363 557.1572
108.5293 409.5307
111.117 2742.082
121.1012 488.1396
123.117 773.788
124.0159 563.5915
125 18258.12
125.1326 914.7902
135.117 774.8086
135.7935 429.1844
142.0266 1014.985
150.924 429.4995
152.6117 454.3014
152.831 454.7954
155.0107 5227.18
160.687 512.4143
163.3733 502.0139
167.0557 798.8807
173.021 658.4644
181.0262 53137.73
184.0735 65809.23
198.0527 1811.418
203.0899 523.1838
213.4689 493.0241
216.0634 4520.291
223.0639 5590.503
234.6994 486.8604
236.8849 500.3912
240.0997 79083.41
244.8982 454.627
253.4099 646.8559
264.3687 485.445
265.2526 3526.296
297.0827 4421.802
297.2789 834.1202
299.0617 3173.007
308.295 5311.49
339.2897 113770.2
355.0706 848.1309
359.869 519.8969
419.2566 5030.241
462.0753 540.165
462.2982 14813.88
462.3344 2079.062
477.2813 495.4689
480.0622 2411.885
480.0786 819.4491
480.3454 1360687
480.6187 2070.74
496.661 549.0364
S	203	203	532.34
I	RTime	1.161676
I	BPI	2416976
I	BPM	104.1071
I	TIC	6535289
Z	1	531.3296
50.90255 454.7835
52.59403 454.3853
52.70178 412.4898
53.55742 493.2865
54.22246 412.4879
54.51073 413.261
56.04957 504.8178
56.52543 550.8938
57.05344 480.3405
57.07023 568.1848
57.95116 539.9028
58.0652 3185.268
59.07316 471.1363
60.08115 4068.088
63.52504 482.0337
63.5259 507.1737
68.4892 565.9818
71.07309 3647.731
71.66515 432.1676
72.12117 459.1417
72.68898 458.7801
74.72712 486.3968
79.77553 580.4268
86.07516 867.6227
86.09648 213120.3
88.1123 674.9465
88.63595 525.7996
92.95965 526.2576
95.08557 639.9334
98.94005 672.5993
103.9609 699.5264
104.0789 10146.62
104.0859 1117.635
104.1071 2416976
104.1276 948.119
104.1344 6202.277
104.1363 2837.485
105.1103 607.376
112.4401 561.0167
117.0874 603.929
121.717 555.4652
122.5383 575.8144
133.8269 489.7549
136.7604 555.2448
139.9805 492.6552
140.1435 1165.756
146.9819 94512.99
155.7454 551.8447
162.4915 596.5941
164.9924 890.5336
176.9925 1075.3
184.0733 853.4495
186.5233 630.2274
188.0086 1173.953
189.4292 547.4937
189.6258 632.8159
195.5547 511.7109
207.541 590.1957
229.1434 966.9168
242.2365 600.4189
282.5965 657.0736
307.5183 764.0139
327.2895 36495.43
349.2713 3520.401
419.8734 928.8227
429.2382 10514.5
455.2535 884.5878
472.9887 3167.21
473.2643 1704225
473.5311 2204.851
475.9354 688.9328
493.8987 649.3464
500.6094 617.8891
530.239 690.6891
532.0098 2555.849
532.3379 1581454
532.6555 1697.611
S	204	204	1019.7
I	RTime	1.166897
I	BPI	6536233
I	BPM	510.3558
I	TIC	1.427243e+007
Z	1	1018.696
71.07169 1387.133
71.07294 1800.797
71.96834 982.8919
72.53429 943.3477
73.11283 884.1013
75.43395 961.7989
79.36012 958.4445
85.25645 971.4811
86.09647 102959.1
87.27293 1299.725
91.58011 4839.545
95.12648 891.0164
96.27435 923.4063
104.0783 8024.806
104.0858 993.1246
104.0922 3961.578
104.096 9512.493
104.107 2362676
104.1171 9320.268
104.1227 3756.369
104.1276 948.0098
104.1348 8166.196
104.192 1176.752
105.1104 11437.67
111.8429 1141.391
123.4906 1058.399
124.9999 8484.048
126.5094 980.1966
132.3048 1049.985
134.1244 911.4033
146.2796 1151.732
149.1438 1061.031
158.4152 936.1335
158.551 1073.914
184.0059 4355.267
184.0476 4762.593
184.0734 1551369
184.1105 1379.671
184.1387 4052.197
185.0767 1986.107
198.0891 10254.77
203.266 1231.225
208.6726 1042.353
240.0999 1808.483
242.239 1019.757
251.6311 1058.806
257.1748 2188.413
258.1103 37097.17
258.1778 1158.21
324.7098 1147.566
327.2893 24672.67
328.6048 993.202
346.2353 1003.93
346.925 1139.457
367.1517 1030.784
368.3864 1066.465
415.9473 1075.498
416.2027 1116.905
433.2721 9545.389
492.3452 563546.8
493.348 6671.679
496.3414 1761.757
497.3427 1503.527
498.3443 1816.567
500.3305 1800.948
508.3766 10937.2
508.7718 1417.633
509.3807 19372.24
510.0437 9860.048
510.3558 6536233
510.6568 10991.78
511.359 72887.8
512.3612 5007.436
524.3713 116112.1
532.3377 4159.946
533.3414 1492.233
554.3831 2092.91
595.4454 8484.003
613.4556 157319.7
614.4581 1888.597
728.4639 1411.513
895.3114 1370.731
960.631 10595.98
984.6343 4814.576
1005.417 1322.257
1018.827 1664.198
1019.704 1917517
1020.708 45217.07
S	205	205	548.37
I	RTime	1.172069
I	BPI	323460.6
I	BPM	104.1071
I	TIC	1036310
Z	1	547.3634
51.6548 341.9228
52.71336 315.737
53.9781 355.8723
56.39816 318.7173
56.43012 360.1933
58.06544 616.4747
60.08111 2280.236
62.06033 363.8458
66.91161 405.6028
68.89536 385.2451
71.07304 576.1944
79.24982 366.6078
85.4698 377.6085
86.09652 16704.27
87.94793 395.6678
88.11221 3705.502
89.05988 458.507
89.11553 576.577
97.1076 443.3337
99.3568 459.9998
101.4866 439.1709
101.8765 451.7562
104.0788 958.2354
104.1071 323460.6
104.1177 1923.36
104.1347 542.3928
104.1362 487.2671
120.8737 394.9248
122.9536 404.2491
124.5295 386.1903
125.0001 500.5134
131.0301 396.3115
135.5065 454.8117
139.7116 450.3646
160.365 399.2219
162.9559 600.7302
164.6821 502.962
170.4741 408.686
177.1122 531.6788
178.2896 453.9604
184.0735 224130.6
184.0984 913.9069
188.3598 470.3738
204.4561 431.0878
230.5254 719.8676
237.2697 546.5623
258.1103 6437.777
258.5387 489.5625
266.0117 504.618
284.1072 487.3456
365.3053 3500.396
377.8391 554.9088
407.3162 2333.547
423.8285 449.3381
458.2857 481.0807
487.2827 851.0105
489.2383 36904.23
505.2934 2192.844
513.3428 1672.736
530.3611 40001.91
548.0295 443.4993
548.3124 54513.45
548.3716 256621.7
548.4996 839.4147
S	207	207	496.34
I	RTime	1.18256
I	BPI	5471353
I	BPM	184.0732
I	TIC	1.745015e+007
Z	1	495.3333
54.45028 553.9733
55.15849 703.434
55.28764 558.2833
57.06909 634.848
57.07019 3515.227
58.06414 1765.314
58.06514 13764.13
59.07278 1556.538
59.69123 630.5709
60.08103 52595.85
62.62134 634.0173
63.25085 698.2644
64.5905 527.5572
66.00336 708.6722
66.5088 575.5025
68.52596 632.9492
71.07298 4126.879
71.08559 1634.252
71.10131 1009.375
71.1022 1514.617
72.00269 676.7631
72.08081 1534.212
73.53732 581.8528
80.97313 954.5986
81.06987 870.8601
82.13366 604.0508
83.08533 721.2947
85.10114 1454.597
86.07549 865.9221
86.09639 203184.1
88.11212 1212.079
89.05975 1406.453
95.08547 2813.565
98.98367 5528.384
102.055 3848.54
102.1278 715.4282
103.0389 1023.88
103.9608 1654.172
103.9942 1090.055
104.0222 1867.439
104.0235 812.5121
104.0792 20538.51
104.0858 2516.846
104.0919 9091.682
104.1069 5270876
104.1231 4205.101
104.125 3231.69
104.1272 2568.005
104.1288 1099.342
104.1325 713.3252
104.1337 2740.672
104.1357 18322.65
104.1392 781.1641
104.1627 1034.448
104.1911 1476.938
104.219 1032.721
104.2524 1194.57
104.2542 1543.496
109.1012 1546.761
111.1169 885.8978
124.9998 28753.72
127.8437 765.5509
133.0861 1255.113
140.3921 841.8024
151.0159 824.001
156.6832 861.1675
163.0153 5026.392
166.6726 665.5853
177.1121 1132.275
181.0261 3432.277
181.9636 975.913
183.7299 1129.972
184.0081 16141.64
184.0237 1863.416
184.0382 7033.82
184.0732 5471353
184.1207 2652.404
184.1249 917.8287
184.1364 2050.319
184.1409 13880.94
184.2714 1306.183
184.4151 959.0891
184.4194 1117.862
199.0366 4511.437
240.0995 7224.309
258.11 103749.2
264.0656 731.2351
265.578 770.5016
278.774 749.0387
281.8329 685.8862
283.2629 1295.161
293.6244 778.9134
313.2734 91265.7
354.3727 2128.369
387.5081 897.5931
419.2553 28077
419.5277 772.7568
422.0284 1009.451
467.7573 936.7274
478.3292 752001.1
496.0513 8015.499
496.1198 1267.615
496.3396 4286865
496.6387 5886.211
521.8876 1058.163
S	208	208	1005.69
I	RTime	1.187767
I	BPI	599669.6
I	BPM	510.3561
I	TIC	2477888
Z	1	1004.681
70.99496 608.6663
72.10162 595.1613
73.20165 639.3226
74.68864 596.4774
75.42944 592.4339
84.3892 641.0717
84.96561 601.5239
86.09652 15110.26
90.87041 634.392
98.55378 730.894
98.61485 645.7841
99.68339 673.0297
101.4706 667.3564
104.0791 872.6424
104.1071 376533.7
104.1358 836.3661
104.8267 654.8617
105.1105 1260.147
105.6443 660.5577
116.316 854.939
124.9926 678.4673
125.5858 794.8848
129.7636 665.8112
130.0293 705.7897
135.1074 740.0491
142.2712 731.9267
162.8846 750.2109
163.9946 739.2777
171.3978 890.8646
171.8904 758.9729
184.0079 866.6176
184.0735 276593.5
184.1413 868.196
198.0892 1640.981
231.7774 768.0084
241.3759 736.0677
251.7316 743.0552
258.1104 6735.974
276.935 786.3137
278.9074 913.9329
322.9932 868.6016
327.2896 1305.737
391.684 863.6855
447.2048 827.8718
473.2655 982.8867
478.3298 56466.91
492.3455 49598.6
495.3654 866.4534
496.3403 569217.1
497.3433 6894.059
510.3561 599669.6
511.36 4912.435
513.3426 1369.801
514.3468 980.356
524.3715 10991.67
532.3378 7420.088
533.3416 1304.824
599.4402 14544.21
607.2689 798.4226
613.4558 15471.23
693.3828 842.9132
770.5121 1141.515
786.5034 1005.701
938.8941 919.1155
946.6121 839.4269
970.6124 947.0453
1004.799 1065.635
1005.689 359766.6
1006.693 5212.418
S	209	209	508.38
I	RTime	1.192938
I	BPI	3380350
I	BPM	104.107
I	TIC	6435767
50.27251 443.0911
50.33994 408.1593
50.53595 396.471
53.20975 397.9156
54.85262 450.0564
55.63052 424.0662
56.04955 490.205
57.02784 429.2068
57.07025 3105.364
57.15081 436.3577
58.06518 5165.228
59.51531 514.1408
59.58944 487.7526
60.08108 29889.96
60.20501 498.318
64.50957 496.5216
68.14543 488.8712
68.89567 575.0461
69.07003 3348.208
69.68571 439.5507
71.04924 799.6046
71.07304 2358.39
71.08562 4228.388
75.04417 5518.082
76.88194 542.2471
81.06994 3327.701
82.10489 593.8241
83.08556 10190.35
85.10126 3065.293
86.09647 92367.88
86.11784 610.4406
88.11215 4295.581
94.12281 583.8971
95.08548 4376.355
97.10132 10377.64
99.11681 838.3548
103.9608 919.4908
103.995 850.4827
104.0226 960.0076
104.0776 2495.313
104.0795 12001.14
104.0848 2883.092
104.0868 1009.58
104.096 12484
104.107 3380350
104.1262 2145.039
104.1282 3450.777
104.1338 1338.404
104.1356 13198.61
105.1102 2140.491
109.1013 1142.987
111.1169 7579.293
113.2726 665.8713
119.582 661.5293
123.117 1022.536
124.9999 38754.79
125.1326 3372.729
135.1169 1073.487
139.1481 772.3151
140.032 526.3759
149.0911 539.1418
149.1326 555.9733
153.1636 577.9607
155.0105 642.2897
155.9655 530.0973
157.2578 509.3809
158.325 558.7697
171.0557 512.6277
181.026 2119.145
181.1523 563.8419
184.0734 201932.8
199.0366 3852.202
225.6935 505.326
237.7736 573.9694
240.0995 815.1296
253.6885 534.9487
307.2996 1092.271
347.3476 607.8859
352.5312 575.8979
367.2851 1306.918
431.2919 2080.746
436.1253 579.9398
437.3423 886.6393
441.9289 757.4412
449.3034 961.6002
455.3522 613.9088
490.3297 739.6481
490.3662 8834.07
507.6 624.4249
508.08 3331.497
508.3766 2143027
508.6048 715.0731
508.6843 3447.28
S	210	210	1041.69
I	RTime	1.198144
I	BPI	1535713
I	BPM	532.3382
I	TIC	3129368
Z	2	2081.365
146.982 6895.068
160.2153 446.6945
164.522 468.5723
169.9758 513.2142
184.0738 935.658
187.9869 546.1517
192.3038 518.4253
195.0372 589.1584
195.2551 535.4112
198.0894 583.8136
204.0149 549.735
206.4564 538.1353
207.3743 560.5889
240.0545 511.1231
254.9335 579.7446
297.5411 689.1069
310.1209 612.8777
327.2895 5035.087
354.705 608.7581
369.1106 639.8557
382.9474 760.754
391.5201 715.062
415.6903 630.2135
421.9841 612.9647
429.2389 857.5167
459.2498 752.798
461.1492 727.972
471.2855 2770.672
473.2646 346464.2
474.2679 12726.44
480.1023 673.6843
485.2654 806.0275
492.3453 668.6346
494.5084 633.8953
497.8013 657.4583
510.3563 6391.254
511.361 765.3583
518.3226 1476.713
523.7969 767.4234
524.3721 25943.27
530.3591 6977.833
531.3619 5500.726
532.0177 2517.234
532.3382 1535713
532.6675 1549.021
533.3416 59271.92
534.3443 4552.803
534.7676 703.2473
544.3389 1651.015
545.3425 807.4544
546.3553 904.7055
613.4562 20309.81
723.924 787.8014
809.2695 803.2004
836.9633 900.6782
957.7277 785.7386
1019.706 1612.102
1021.503 937.0988
1039.708 3943.707
1040.713 5405.712
1041.179 4067.357
1041.686 901542
1042.69 53025.48
1043.697 929.64
1053.685 984.9349
1122.438 862.3197
1150.247 891.0996
1551.035 24615.38
1552.037 13141.32
1694.644 947.061
1773.398 976.9172
1978.259 1168.71
2067.119 1071.217
S	211	211	509.38
I	RTime	1.203316
I	BPI	858277
I	BPM	104.1071
I	TIC	2196752
53.51796 411.4305
53.95578 411.4424
54.85987 363.4381
57.07022 626.3389
58.06545 480.9849
60.08112 8144.64
60.47745 340.9296
61.08446 845.0862
61.35522 383.9389
61.56436 372.7871
65.81641 431.8706
69.07013 586.9321
69.91348 412.7933
71.08568 583.7379
75.04414 1743.689
76.04752 411.6255
82.49648 474.8704
83.08561 2663.15
84.089 539.8155
85.10117 785.3127
86.0965 23949.68
87.09989 4476.67
88.11222 2064.614
91.58202 606.8249
97.10134 3383.835
98.10461 582.9765
99.30535 454.4323
101.0676 408.6135
104.0779 1304.865
104.0798 2205.173
104.0964 4693.052
104.1071 858277
104.1169 3505.553
104.1189 2239.214
104.1338 477.2142
104.1352 3463.047
105.0996 690.9964
105.1042 10839.99
105.1105 191168.2
105.1134 7981.511
105.139 448.6755
107.9761 464.7721
111.117 1081.692
113.3404 474.1196
120.5345 490.4542
122.1045 495.8844
125 12209.85
125.1327 576.7664
126.0033 530.5787
127.2003 468.9709
132.2973 446.0831
133.5273 485.0041
135.205 442.9596
140.1434 3980.031
151.0903 477.412
155.0104 510.1926
156.7037 557.5663
159.2426 490.1599
161.0677 459.6423
181.7408 454.3682
184.0735 53540.86
185.0768 13336.04
198.7108 711.3972
199.037 796.0772
229.2794 502.0679
240.0994 546.5851
259.1845 453.4516
279.709 424.727
282.0715 504.4021
289.9732 434.7552
296.7977 511.5605
311.0222 465.612
311.1575 444.6692
317.8279 446.3686
336.3193 526.6374
337.387 481.9315
346.7915 538.3304
367.2225 531.2531
368.288 618.0446
395.4112 108680.9
417.7543 581.4755
434.783 517.138
459.4342 491.2382
482.9493 471.4955
491.3699 2078.528
497.4801 627.2372
509.0658 665.3825
509.0838 797.5208
509.3802 737779.9
509.6856 1075.95
S	213	213	510.36
I	RTime	1.213111
I	BPI	4.607992e+007
I	BPM	104.1069
I	TIC	1.355147e+008
Z	1	509.3483
51.45078 3866.351
51.91865 4232.219
53.10326 5038.462
54.09106 4335.588
56.69355 5299.73
56.69409 4697.906
56.71609 5199.149
57.0702 6129.334
58.06415 29212.27
58.06508 129175
59.07292 34519.81
59.32422 4220.196
60.081 488371
61.3566 4773.53
63.2618 4058.492
63.5849 4481.393
68.93095 4180.076
71.07118 4764.805
71.07154 4706.89
71.07296 53144.97
71.08548 6059.479
71.18599 4529.194
71.85231 16031.79
72.64264 5665.967
72.72869 4614.09
80.07397 4643.242
80.94702 4736.226
81.06989 19213.7
83.08548 12216.26
85.1011 12652.36
85.48943 5520.821
86.09637 1658144
86.1178 5110.924
90.93015 5566.373
91.57986 23224.42
95.08537 11460.37
96.23743 5484.307
96.64815 5673.909
97.10126 12111.72
98.98095 5903.997
98.9838 28756.19
103.9607 42016.71
103.9947 9326.015
104.0223 22332.73
104.0504 7040.552
104.0676 6434.311
104.0774 29014.59
104.0793 153860.8
104.0842 25921.83
104.0864 33136.1
104.1069 4.607992e+007
104.1285 50272.1
104.1301 5788.267
104.1309 5871.922
104.1336 11945.45
104.1355 169712.6
104.1907 14416.32
104.1925 9692.178
104.2201 9807.773
104.2542 35492.57
105.1102 42701.09
109.1011 8207.913
111.1168 8638.059
124.9998 269506.2
147.1056 5252.485
163.0152 29167.73
181.0261 52110.25
183.7299 25208.57
183.8098 5706.402
183.8745 9533.144
184.0084 99641.34
184.0203 12361.39
184.0246 16327.59
184.0732 3.98588e+007
184.1241 26961.44
184.1359 10629.54
184.1405 110640.4
184.2703 7650.642
184.4152 6997.068
184.4195 20367.28
186.567 6997.089
199.0364 48521.62
223.776 6607.011
240.0991 62009.81
251.621 5949.453
253.2528 7041.592
258.1099 836044.9
297.2784 12271.76
327.289 623305
346.2346 17515.84
396.4144 22636.16
404.817 5934.292
433.2716 188588.2
460.0266 5823.35
492.3446 5236104
508.7716 10406.67
510.0558 49290.54
510.1281 7129.872
510.3552 3.130329e+007
510.5892 8274.134
510.6656 48899.22
511.9557 8575.097
S	214	214	654.33
I	RTime	1.218283
I	BPI	1121770
I	BPM	637.306
I	TIC	1985329
Z	1	653.3245
50.95044 412.9283
52.1592 432.1261
52.44016 444.9836
52.93241 404.5385
55.78049 427.1212
57.02697 377.7319
57.06922 790.1868
57.07029 2579.754
57.89262 500.3259
58.1195 387.5749
61.03974 541.251
62.64826 418.2041
63.99739 392.8888
64.26171 456.4902
68.68028 499.8806
73.02106 419.3945
73.49889 466.5175
73.5396 541.8734
74.61577 446.8737
77.899 429.6239
82.94144 436.7432
83.04919 472.3278
85.87735 468.5249
89.05963 540.8106
90.74252 469.5773
92.73797 504.8423
97.33046 501.2535
104.1071 6991.985
122.8152 554.877
124.6045 468.8625
124.8792 480.9655
127.0649 512.8097
134.6032 586.0168
136.7985 500.9774
139.8397 605.4404
141.6959 502.7411
145.998 469.8717
146.5755 508.5094
147.117 2301.619
153.3861 514.088
173.1327 628.3386
184.0735 6936.616
184.2929 507.2086
184.344 477.3219
191.4299 508.5475
199.5591 569.1506
217.3289 546.3287
219.9548 531.8171
234.3427 711.5566
239.0471 891.1306
239.1087 584.9407
244.9306 529.657
279.1589 607.7112
285.4506 570.9655
337.0241 2768.466
340.8056 530.7703
393.0868 8407.811
443.2296 531.7524
449.1498 665.4427
459.2484 3117.678
469.101 687.3782
469.1178 3888.702
518.3221 11290.13
525.1804 64069.55
581.2434 564992.4
629.384 679.2421
636.8671 716.3394
637.306 1121770
637.7351 2036.879
641.2997 934.1173
654.434 805.0834
674.6479 608.3671
S	215	215	298.35
I	RTime	1.223437
I	BPI	1.823842e+007
I	BPM	298.3462
I	TIC	1.909765e+007
Z	1	297.3395
53.00252 550.1387
57.06826 614.8862
57.06877 5799.625
57.07014 25903.83
57.24927 471.8066
58.06305 1313.064
58.06398 6754.451
58.06487 10057.08
58.06534 1087.645
59.92102 573.5815
60.04462 650.6393
68.88507 511.5479
70.61316 512.1877
71.08554 20256.52
76.47655 593.4719
85.09935 682.5391
85.10107 12009.36
85.81213 543.7961
87.04395 1014.097
91.57984 1159.553
91.84114 541.5993
93.54543 561.8455
116.5903 580.5901
125.9161 645.1099
140.1432 2674.614
154.0313 636.6179
162.382 560.7111
167.3274 606.2552
178.3132 639.9865
180.5404 636.1959
198.2206 1133.166
240.2566 789.31
254.2789 1390.426
297.6374 7236.131
297.9361 6584.499
298.2058 32216.61
298.2154 13089.01
298.2437 5156.185
298.2543 7800.71
298.3462 1.823842e+007
298.4429 6635.383
298.4586 2629.556
298.4832 46836
298.4914 3019.154
298.6201 2950.118
298.7523 3487.53
298.7621 2989.909
298.8942 4363.714
299.0515 2141.328
299.0615 5973.996
S	216	216	391.28
I	RTime	1.228591
I	BPI	1404440
I	BPM	149.0235
I	TIC	2860646
Z	1	390.2727
53.00263 699.3908
56.52902 328.0479
56.96559 337.0611
57.05311 326.7015
57.05872 361.0938
57.07024 98879.18
57.2435 328.3305
59.76548 363.563
61.58984 327.282
62.88662 343.0945
63.24799 372.6497
63.25089 356.2132
64.28685 315.6591
64.51264 319.9863
65.03864 921.877
68.10522 404.0154
69.07001 709.7591
69.85302 363.4554
70.98382 398.7693
71.06963 1672.633
71.08565 325114.9
71.09145 1361.075
71.10124 836.4431
71.10203 398.4159
76.03037 778.647
76.0582 400.7043
77.95041 354.8249
83.0856 567.8139
84.08088 11556.6
85.10128 1843.388
87.61561 374.7091
88.11218 1010.972
90.69579 435.5132
91.57999 875.8113
95.08558 861.0552
97.10118 592.3655
97.73347 382.6222
99.08051 392.0481
100.4517 405.6718
101.1074 725.0486
102.128 558.315
103.0781 401.5278
104.0256 546.2344
104.0705 419.6513
111.2182 397.0955
112.0758 2530.988
113.1326 41320.82
114.4043 414.7845
121.0286 852.9338
123.5842 399.0058
128.1813 419.6262
128.8402 376.8739
129.0632 599.9319
129.0872 673.566
129.1023 224519.5
129.1403 714.9844
135.0806 540.9896
139.1577 393.451
147.4005 440.4161
148.9748 4680.48
148.9877 499.1618
149.0235 1404440
149.0605 674.9764
149.0705 3518.731
149.0737 1428.973
149.1678 497.7611
149.2757 615.2336
151.2031 438.581
153.555 481.9524
165.6781 491.3
166.9764 1584.703
167.034 450043.8
167.09 806.5944
167.093 508.2258
181.2971 408.2397
190.05 7791.796
191.0704 20391.95
191.5833 416.1235
207.8082 441.3923
209.081 29055.99
210.0841 748.3854
218.6937 427.0334
227.0558 448.8696
229.3057 428.4384
238.5031 390.2664
248.3499 391.4309
251.0469 31695.51
254.301 395.846
261.1494 512.0658
273.4354 428.604
279.1592 24246.6
284.6723 410.2386
289.6613 466.4664
312.3139 422.0703
325.7695 431.9649
336.9629 447.683
360.0079 473.1867
361.1583 447.5528
373.3107 837.2951
373.3216 12759.81
374.2442 909.3896
391.2091 424.8666
391.2838 655.8731
391.3321 33187.5
414.488 491.2686
S	217	217	520.34
I	RTime	1.233762
I	BPI	240828.8
I	BPM	184.0734
I	TIC	779712.6
52.06186 294.0823
52.72768 291.5057
56.5102 321.5008
57.58973 348.0201
58.06533 496.3671
59.04952 354.7363
60.08105 2855.812
61.17979 338.5019
61.75425 328.0129
62.93209 390.2344
64.45704 345.3554
64.91964 347.705
65.89066 327.8448
70.24105 370.2338
75.56012 360.8484
80.50101 378.3565
83.72385 361.1916
86.0965 8336.647
87.97975 368.6793
88.11216 5657.867
89.05979 2109.992
102.1278 2747.647
104.107 208601
104.1345 455.3878
105.1104 2382.749
106.4388 353.6377
123.1167 439.734
124.9999 986.6574
133.086 2414.669
140.1435 1518.661
146.9818 530.4913
147.7884 372.1821
154.9359 401.492
158.8912 391.0574
180.4778 391.2917
184.0734 240828.8
184.1379 442.8964
192.9212 397.756
198.4874 403.7201
200.1423 448.9072
238.2954 382.9651
258.1101 4391.933
298.3472 403.6415
309.2787 855.2892
315.1535 491.0028
324.3228 381.1964
326.1826 556.3536
337.2738 3587.907
340.7351 412.4529
343.037 396.0361
355.7194 448.1332
366.2629 394.7839
397.3858 420.914
443.2555 2024.483
460.2516 2084.324
461.2542 8366.561
476.0889 474.2292
502.3294 36721.52
503.306 938.9139
520.3403 203220.5
520.5102 551.7471
S	219	219	637.3
I	RTime	1.244363
I	BPI	43648.36
I	BPM	581.2445
I	TIC	155474.7
Z	1	636.2976
57.07035 565.7164
57.95561 370.5671
61.21298 357.8352
65.74905 367.3932
69.63554 359.1106
73.98913 382.1127
74.06198 385.265
90.6675 384.5946
91.58231 1272.724
94.66056 394.5055
96.68913 379.4645
99.18796 398.1008
103.1357 378.1463
103.4979 464.7078
108.2522 398.8384
116.2206 437.0495
127.6737 429.4122
128.4306 538.2795
133.7975 450.1396
184.0739 27819.87
185.0773 3598.637
194.3814 437.6013
228.6445 436.6984
262.5566 474.4395
276.9894 484.8199
329.7332 385.7773
337.0247 553.5886
341.3062 440.6611
360.1138 445.3735
391.7671 522.1588
393.0874 2187.591
430.1809 517.6865
483.2074 486.7283
525.1608 637.444
525.1814 8317.455
547.346 472.3667
553.6354 445.9059
581.2445 43648.36
637.3074 28503.7
637.3942 9933.054
637.4286 6889.682
S	220	220	724.41
I	RTime	1.249567
I	BPI	450594
I	BPM	88.11231
I	TIC	526899.1
Z	1	723.4026
51.48911 401.3408
52.2245 442.8452
52.26095 431.1474
54.24434 461.3507
55.38377 374.8256
55.6803 430.6996
55.99407 362.9094
56.86735 387.639
56.96879 343.7607
57.04914 351.3779
57.29684 375.8369
58.33326 438.6482
59.75284 449.9265
61.25861 434.4392
61.64276 434.696
62.55795 400.7484
62.58981 429.4649
62.62815 383.4731
62.98587 402.1901
67.86124 429.4097
68.92552 424.1374
69.06361 457.7542
69.20168 420.4937
71.70219 418.8886
79.62488 422.801
79.9648 497.5252
82.25399 467.1573
88.07597 9228.423
88.08978 937.4042
88.09106 950.9554
88.098 654.1654
88.10322 2039.497
88.10476 1885.855
88.1123 450594
88.12064 3779.061
88.12379 681.1119
88.13425 2121.45
100.3785 484.1995
101.7735 453.6564
102.128 788.3151
105.4705 560.6774
111.4653 512.038
121.5225 465.8564
134.6976 474.0007
138.0673 485.6599
182.9965 470.1664
184.0738 7719.952
213.3112 476.6583
227.1479 559.1357
228.3094 524.7526
228.8534 531.9946
236.4456 491.2935
289.8625 534.6336
298.3477 3249.302
312.5307 519.14
329.1729 517.9335
334.7984 503.9051
366.1306 543.2698
470.4774 518.7232
507.7937 683.0414
516.0369 574.7532
541.3893 796.6502
615.1315 589.2825
652.5598 521.8469
690.4737 554.5359
S	221	221	340.39
I	RTime	1.254719
I	BPI	1094190
I	BPM	340.3944
I	TIC	1437988
Z	1	339.3865
50.60344 250.4679
50.90704 259.9474
53.65424 264.6999
56.25695 286.2744
57.06907 457.6163
57.07027 2201.288
57.85442 297.5388
58.06554 641.2912
58.55713 340.1453
61.13437 365.5416
62.06032 365.0587
62.75992 306.4731
67.05443 461.912
70.06533 774.2013
71.08568 2044.437
72.08099 499.4591
72.26857 304.5176
75.28677 292.0595
76.03947 847.0514
78.39953 374.6064
81.07007 553.5082
82.6496 327.3159
83.08566 1628.446
83.29176 323.5382
83.49732 309.0769
85.10134 694.0881
86.05338 486.3233
88.03951 3674.257
88.11228 4388.225
90.05521 428.5892
91.58036 1163.946
93.16271 346.8754
94.17874 366.1465
95.08572 2420.867
95.46973 399.3202
97.10143 765.2545
102.1279 2298.653
103.0756 749.7408
104.0708 465.6121
104.183 344.3799
108.0447 415.2266
109.1013 1485.964
110.5798 336.8419
111.1168 380.4799
111.2468 376.5738
114.0552 603.6268
114.2213 363.5186
116.0709 1491.615
118.05 1537.296
121.1014 1669.674
123.1169 621.5471
123.2134 347.3846
126.894 430.7161
129.4358 318.3129
130.0866 823.0389
132.102 474.4418
135.1171 1568.184
136.7824 366.6432
137.4679 407.2668
140.0708 403.1418
140.1437 832.9196
146.9971 394.6905
147.1144 378.989
164.1201 376.8278
172.2063 391.1711
179.1802 402.4385
189.0886 317.6483
197.1178 2068.654
200.238 402.7474
203.0826 346.9142
211.2061 766.0676
215.4955 295.4674
219.0272 397.4647
221.1209 384.2444
224.9136 321.0375
228.269 795.696
236.1844 355.4819
247.2428 404.472
255.1712 417.8468
282.3161 4812.923
284.1731 2034.961
284.3148 370.3961
295.3002 11752.76
296.161 370.3007
298.3474 14526.59
299.3508 121841.1
307.8111 356.0461
310.2751 3450.528
312.3266 1625.33
322.2747 3677.61
322.3117 425.4651
322.3474 1712.064
323.1854 409.7254
340.2142 468.4606
340.2251 2614.718
340.2361 1363.356
340.2498 432.56
340.2855 1633.955
340.3008 2353.078
340.324 4656.731
340.3365 4461.81
340.3586 63611.38
340.3944 1094190
340.5581 2249.62
350.2183 413.9491
S	222	222	546.35
I	RTime	1.25989
I	BPI	517352.8
I	BPM	546.3545
I	TIC	1670804
Z	1	545.3456
53.89347 362.492
57.07034 723.4373
57.57101 392.8526
61.49547 387.4558
61.49632 474.655
62.7631 383.4883
64.74726 335.5893
69.87659 493.5688
70.00335 490.5807
71.0732 1766.969
71.08577 2964.906
71.28416 413.4143
72.21452 424.1626
74.42515 375.4536
77.07729 457.9097
79.55703 415.197
81.07016 512.9506
84.95477 424.0771
85.10139 2758.572
86.09663 93495.22
86.44414 537.0841
88.11232 4158.991
89.01215 456.2588
89.05996 2631.257
90.30305 405.903
92.23048 454.0337
95.08576 599.308
97.1015 1035.105
100.0702 439.7188
102.1281 1087.468
103.7793 417.48
104.1072 40244.72
105.1106 763.0967
105.8463 385.2971
109.0384 422.3308
109.1015 990.4351
114.2143 469.511
123.1171 708.095
133.0862 3283.656
140.1437 827.4117
143.0708 499.823
145.21 516.6712
146.9347 823.6146
146.9624 732.261
146.9821 280125.4
147.0283 577.5161
149.2898 420.9128
164.9928 3168.81
184.0738 27730.43
188.009 2090.619
189.1125 877.1352
207.2543 571.1823
211.1335 493.1163
229.1439 6362.164
240.0998 631.7956
241.1931 474.3763
257.1754 2602.029
258.1105 450.0341
267.269 668.9174
285.2797 1054.724
298.3474 805.0857
318.58 499.6668
341.2699 3800.573
341.3058 100720.6
363.2878 8054.77
399.2383 913.767
403.2339 824.371
405.5125 491.0112
443.255 604.6519
449.3851 4863.365
476.1182 501.6227
486.9958 593.9452
487.2807 445216.3
507.4817 615.638
511.3646 2050.035
528.3459 3601.935
529.3737 588.236
534.8916 548.5342
546.0148 574.1444
546.3544 517352.8
546.488 1574.162
S	223	223	463.36
I	RTime	1.265045
I	BPI	686904
I	BPM	88.11226
I	TIC	810224.5
Z	1	462.3572
51.26106 263.1091
53.97514 292.6991
55.63691 314.2135
55.97353 386.1086
57.07027 423.4568
58.06552 1340.269
59.0608 566.5258
59.30494 330.9834
60.69622 301.1233
60.69982 328.4454
61.25856 337.8238
64.14713 341.0484
65.51225 320.7031
67.13875 325.9669
70.06531 407.3256
71.43031 352.067
74.14561 340.9809
75.70809 321.744
75.93871 380.7336
82.25417 356.0782
84.79279 400.724
87.99857 405.03
88.09059 3382.267
88.11226 686904
88.13327 825.5469
88.13472 2639.962
91.58207 625.4034
100.3337 379.3096
102.128 577.3209
110.907 350.9731
118.7296 350.982
140.1436 1646.013
150.7146 346.3223
163.4032 436.183
165.0914 2581.835
166.3984 391.1519
173.8839 377.6982
184.0737 827.9656
190.7386 389.7625
223.064 2183.259
231.403 403.412
250.6838 393.3695
258.1792 440.6695
261.3397 396.2932
297.0829 696.0837
298.3477 435.1879
299.0622 1460.874
314.2786 512.7587
376.2602 4406.126
426.9837 412.5281
427.3578 773.3434
445.3683 661.3988
463.305 4747.607
463.3399 1640.309
463.365 42533.46
463.4341 1806.491
463.4978 439.9919
S	225	225	532.34
I	RTime	1.281927
I	BPI	518098.7
I	BPM	104.1073
I	TIC	1463787
Z	1	531.3298
52.40228 359.6731
54.11396 344.5905
56.11611 334.3848
58.06552 863.6734
59.41533 388.1147
63.27464 358.8113
66.68185 428.9173
70.87079 377.8546
71.0733 492.7312
79.87253 363.1318
84.71886 358.5339
85.90525 446.5553
86.09666 49815.25
87.25496 434.2981
88.11237 2314.93
90.31673 388.6895
91.58022 1039.195
98.72221 390.0198
102.1281 2319.026
104.0786 1397.885
104.0801 629.6854
104.0954 2086.948
104.0974 2079.28
104.1073 518098.7
104.118 2846.712
104.1351 1953.289
108.961 413.5747
110.5341 382.2324
112.4863 402.1141
126.0356 431.8538
131.4678 486.727
139.4766 486.0129
140.1437 2689.477
144.223 490.4381
146.042 460.0809
146.9821 20302.12
157.0214 502.542
160.5873 504.0958
162.5057 416.0632
172.1747 472.9485
176.9929 590.1595
181.0332 436.7295
236.0262 452.1923
251.1017 500.7063
252.1028 464.2597
297.5586 423.1859
298.3474 5284.403
299.351 740.7207
303.4665 451.7478
308.9409 524.9775
327.2901 9747.894
360.2114 453.6296
396.4156 617.0545
429.2386 2291.375
451.5888 516.8847
473.2651 366161.3
491.4509 523.787
493.8813 519.8519
496.3414 673.9341
510.3569 1942.009
511.3606 813.5303
518.322 482.8665
519.33 507.8618
524.3733 3915.389
532.0034 749.3638
532.3389 365789.7
532.3788 8916.803
546.3549 775.5769
S	226	226	522.36
I	RTime	1.287102
I	BPI	677706.1
I	BPM	184.0738
I	TIC	2276344
50.74538 397.7989
51.92742 369.379
52.11502 375.1548
52.13411 340.2697
53.53825 440.283
56.04597 384.1508
56.23992 367.3065
58.06538 884.1386
59.7892 389.4425
60.08121 7235.229
61.39784 351.4656
62.06284 352.2106
65.86945 374.9763
66.32244 445.225
66.45997 334.7876
67.12506 395.5288
67.25372 387.4019
69.44299 371.9652
73.78501 358.9957
75.72897 517.6482
80.20033 404.5869
86.09666 23392.9
86.53891 449.5798
87.04443 449.0775
88.11235 7414.824
89.18983 495.659
89.95162 421.1609
91.19032 479.5943
91.58038 1042.992
96.8347 406.3241
100.3795 504.6963
102.0553 6506.922
102.1281 3390.925
104.0787 2453.671
104.0966 2574.007
104.1073 612897.4
104.1348 1944.786
105.1106 2133.086
108.9712 442.8457
114.3645 430.142
115.659 450.2301
115.9724 448.1993
125.0001 2797.828
125.5026 546.4944
132.695 408.9509
133.0864 605.6276
137.1101 426.4481
139.628 396.8816
140.1439 549.6666
141.409 479.1058
145.7558 537.0954
152.1048 452.3376
177.1127 682.5052
184.0069 1938.34
184.0489 2292.315
184.0738 677706.1
184.1386 1890.388
185.0771 3526.775
186.0781 597.561
187.3882 461.3378
198.892 501.3441
205.7018 467.9405
226.8159 459.8181
241.9861 450.121
249.7563 417.7405
258.1107 13732.48
273.1801 543.1414
298.3476 570.924
309.4764 523.8881
310.083 468.6176
339.29 11321.7
345.5706 426.4865
378.7399 545.9706
384.5012 537.717
397.5289 544.9672
397.808 478.7017
418.5727 535.2109
445.2725 3983.912
452.5215 512.6871
466.4134 487.2706
504.3463 104426.4
522.0375 799.9739
522.357 668552.4
522.5378 1065.869
522.6674 886.6516
S	227	227	354.37
I	RTime	1.292258
I	BPI	1476740
I	BPM	354.3737
I	TIC	3118154
Z	1	353.3657
50.31559 295.6952
50.41715 283.0003
50.93478 341.5429
53.88739 342.8795
56.56313 335.9844
57.07036 3819.802
58.05394 403.2353
58.06425 1649.183
58.06557 60703.64
59.04958 20394.38
62.15742 344.0637
66.70052 321.2921
69.07015 2837.325
70.06535 880.4694
71.04935 488.0203
71.08577 2588.431
76.65808 430.7999
81.07011 2135.157
83.08572 7590.709
85.10145 1796.454
86.95164 440.7541
87.04429 16434.96
88.1123 2999.401
89.05994 2774.273
89.20799 412.1993
90.05525 726.2082
95.08578 2368.5
97.10146 7393.854
98.85433 397.0105
101.0964 11223.44
101.9972 405.9797
102.128 1440.653
103.0479 2359.072
103.0646 2723.451
103.0756 498427.2
103.0857 2072.762
103.1024 997.2072
103.1041 1238.751
103.419 424.3872
103.5069 427.8471
104.2422 405.2815
106.8716 386.3231
107.0706 1603.207
109.1015 2634.804
111.0807 732.8726
111.1171 4825.241
111.6378 378.5656
115.0869 47457.59
116.0839 2054.688
116.0903 14239.35
117.0913 499.073
119.0706 21309.23
119.537 401.2777
121.0862 18923.2
121.1014 819.8279
123.1171 1964.388
125.1328 2942.527
135.4185 420.9404
139.1121 594.0353
139.1484 777.4923
140.1438 3409.718
140.7321 442.231
145.1227 1697.729
149.1328 903.0038
150.3615 387.9025
155.107 522.2081
155.1433 643.9889
157.1228 434.8064
159.2289 442.7875
159.2927 361.0099
162.9937 406.9112
163.1332 22597.69
163.1484 720.9578
171.9869 421.7477
175.1333 44462.68
175.1486 1530.622
179.1435 459.1501
186.2419 392.0225
191.9167 385.5179
193.1591 527.2365
198.2092 532.9849
205.1955 463.8751
205.5639 383.1326
207.1746 567.5709
211.1334 2327.188
211.1691 430.7498
218.7568 430.4978
228.1963 580.3885
235.6699 426.8353
248.422 382.0389
262.59 506.6616
268.7683 433.7816
282.3157 460.6648
296.1972 1686.525
296.2781 2048.923
296.3318 571992
296.4624 546.7404
296.4704 492.6175
301.2893 3036.192
309.3156 2466.468
319.3002 5176.799
326.3427 1465.727
336.3098 4444.396
336.327 2594.182
336.3631 20061.17
337.3111 2278.791
340.3678 513.308
353.9912 1707.626
354.1966 3471.582
354.2285 624.5713
354.2859 12479.56
354.3031 5056.766
354.3207 15156.76
354.3376 18129.2
354.3737 1476740
354.544 1326.13
354.5559 1857.831
355.299 524.4695
355.3211 8373.86
S	228	228	428.37
I	RTime	1.297415
I	BPI	718438.9
I	BPM	428.3746
I	TIC	1156992
Z	1	427.3663
52.83673 292.5985
53.37045 349.8953
53.49236 321.4372
53.74492 316.2715
56.5202 364.7952
57.07035 910.6345
58.06445 362.4971
58.06559 503.3923
58.29868 320.6501
58.54674 289.217
59.06079 442.3149
59.66875 322.4849
60.0812 29376.79
61.19571 297.8229
65.5121 319.7916
66.14957 331.1701
68.98791 367.6298
69.46523 340.9381
70.15092 453.3535
71.08578 1884.425
73.42526 332.7274
78.17072 429.9995
81.0701 789.7372
83.08573 1766.389
84.64232 381.9349
85.00813 394.9
85.02863 174339.4
85.04967 527.1058
85.10143 592.3613
86.21793 389.5317
87.88781 351.2602
88.11236 4233.453
91.58218 1667.854
91.7934 338.6614
95.08578 1936.941
95.83852 362.6621
97.10153 2582.948
101.0529 396.5367
102.128 7285.24
103.1314 880.2657
106.1233 475.4121
108.604 410.218
109.1015 3529.788
111.1171 1776.443
112.2997 329.8401
117.4959 445.4662
120.0811 9558.522
121.1016 448.7651
121.521 356.3105
123.0201 363.7504
123.1171 1916.331
123.2911 340.8683
129.7396 346.1003
135.3234 367.6463
135.8466 370.6163
140.1438 1949.688
141.1471 404.8295
144.1023 4720.517
147.0658 410.7449
149.7347 429.5625
151.1268 383.1586
151.1483 685.7766
153.9496 362.0197
165.0914 475.6286
166.0867 24595.67
178.0948 381.4832
183.9869 445.0721
184.0739 530.708
195.941 361.7632
202.1203 354.3945
249.2583 939.9896
257.358 404.1231
267.2689 9788.578
282.3159 466.9637
285.2795 756.0927
306.9432 414.5179
309.2794 1805.625
311.2951 2454.328
322.6923 451.4518
324.3267 1511.64
325.3302 6257.432
344.519 391.1427
361.1434 529.0062
369.3009 47303.42
405.3538 454.0983
410.1998 412.2646
410.4367 9952.42
427.899 1585.459
428.1435 1205.107
428.3746 718438.9
428.4472 39995.26
428.5031 686.4786
428.6135 1524.954
452.8484 446.9504
S	229	229	524.37
I	RTime	1.302584
I	BPI	1.87239e+007
I	BPM	184.0733
I	TIC	2.324155e+007
Z	1	523.3638
53.02433 633.8085
55.55125 736.5336
56.04969 722.1413
56.71818 659.0851
56.73187 748.9675
57.07026 1149.655
58.06352 1296.528
58.06414 9431.591
58.06514 42423.72
58.61217 579.1456
59.07195 1605.346
59.07294 12360.04
60.08108 45391.36
60.25657 703.6794
61.7656 735.2687
62.6497 688.502
63.74101 627.084
64.85421 766.1617
65.37164 686.9554
66.00465 610.0786
70.90443 719.3747
71.07174 1510.802
71.07304 4536.024
71.08566 1859.674
72.08078 1087.149
72.5834 2197.937
75.1753 810.1083
78.47974 730.0441
78.4936 699.0152
78.49475 658.8967
78.57018 705.7439
80.97319 3673.607
81.06995 849.374
83.9293 796.387
85.1013 1457.257
86.06003 730.623
86.09647 184613.4
88.11218 1989.199
95.08566 1136.339
97.03022 751.0997
97.86601 770.759
98.98103 973.1437
98.98391 16866.19
100.1869 612.2543
102.1278 1601.66
104.0796 1052.642
104.0963 3218.152
104.107 545360.4
104.1185 1795.499
104.1354 1466.479
105.104 814.7875
105.1105 4834.289
106.1112 988.2449
109.0178 731.2881
109.1013 1688.329
124.9999 59264.91
163.0149 1022.505
181.0267 1712.774
182.8662 2844.072
183.7299 8855.919
183.8074 1690.378
183.8764 5137.051
183.941 3459.096
184.0045 22919.42
184.0091 37205.45
184.0126 6810.341
184.0191 5170.534
184.0264 5941.814
184.0283 6395.032
184.0484 95760.23
184.0733 1.87239e+007
184.1008 54483.88
184.1227 9187.996
184.1331 4902.333
184.1396 60869.61
184.1563 1926.783
184.1801 1529.74
184.2037 2666.675
184.2731 6126.508
184.3383 4418.481
184.4154 3150.301
184.4202 5308.477
185.077 4894.566
185.2925 3031.358
186.0775 3700.455
258.1101 57915.64
299.2018 938.2231
341.3051 47420.15
447.2875 5298.637
459.9197 977.8676
506.3611 314808.8
524.0609 1858.979
524.2501 6736.029
524.3715 1896404
524.6917 3458.599
S	231	231	496.34
I	RTime	1.313197
I	BPI	1763725
I	BPM	184.0736
I	TIC	5681879
Z	1	495.333
51.85242 438.8128
52.39609 388.1067
52.576 394.9929
53.07222 452.7808
53.19644 378.759
54.52393 396.2402
55.2991 419.4408
55.56606 437.0279
56.6654 378.0881
57.07032 617.5015
58.06442 442.9987
58.0652 2572.703
58.17935 416.8787
59.07314 807.1944
59.38305 483.4049
60.08115 14250.65
69.07014 677.608
71.07171 504.8666
71.07311 1292.547
71.0857 1106.258
73.02857 721.5734
76.68894 485.5186
83.0856 860.7051
85.10131 1326.924
86.09657 61380.13
88.11224 13658.66
89.05987 3239.424
91.58007 1070.386
98.98407 2975.229
102.0551 602.0034
102.128 3723.029
103.9609 660.9615
104.0787 6541.801
104.0857 892.5898
104.0957 5688.871
104.1071 1588074
104.1173 6980.293
104.1293 610.0062
104.1346 5418.554
104.1365 1434.371
104.1914 467.7055
104.2545 937.7256
125 9161.515
133.0862 2730.657
145.1416 569.6511
153.119 638.6072
163.0156 1143.935
172.1664 543.3304
173.8803 488.9328
177.1125 2497.243
180.0857 567.6213
181.0266 591.4191
184.0067 5083.876
184.0111 692.2789
184.0234 632.1553
184.0468 5306.794
184.0736 1763725
184.1382 4197.933
199.037 856.7382
239.2374 1013.391
240.1 2003.978
249.1565 637.6771
257.2478 1079.655
258.1104 34575.67
266.7798 591.0453
283.1758 2613.941
298.3471 1293.185
307.3946 512.1965
311.8141 623.0645
313.2741 27848.5
334.4258 539.2525
419.2561 9624.254
434.4458 674.3469
441.8389 581.4229
451.364 631.0194
455.314 2014.144
478.33 265128.8
496.0448 2596.324
496.3406 1466760
496.3773 58518.77
496.6273 1906.736
S	232	232	585.27
I	RTime	1.318372
I	BPI	2535683
I	BPM	299.1395
I	TIC	2795643
Z	1	584.2633
51.47252 377.4403
53.82445 447.1299
55.53455 386.1236
56.34218 432.346
56.72239 440.1942
60.15947 492.5089
66.39569 404.4826
72.68954 430.051
78.91872 408.9108
79.13218 420.806
82.59597 458.3698
84.9267 445.9473
89.05973 553.7126
91.66605 476.9619
94.8453 492.1949
96.72676 459.8594
97.48249 438.9366
102.0552 6562.691
105.0351 507.4294
109.1014 809.2462
121.8124 501.0917
127.4597 456.6656
130.7285 478.0433
133.0862 820.9741
151.9299 546.5745
155.7335 521.2617
160.5266 522.6489
193.3015 522.4905
211.0865 514.0739
211.1224 516.4677
223.9651 502.6891
225.0932 625.0009
239.1116 800.4052
239.1174 859.1208
264.5953 515.9409
270.3166 755.2278
271.1446 2649.805
277.3947 614.7256
283.106 739.7363
286.1316 15032.28
287.1347 8831.885
287.1401 5409.029
299.0024 6904.913
299.1395 2535683
299.1932 9957.786
299.2721 3383.904
299.2818 2979.468
300.1429 20611.14
341.3058 2486.395
472.1318 588.1116
504.2238 588.1541
512.2366 720.3116
536.0906 569.9591
570.2455 756.81
585.2682 40856.75
S	233	233	270.32
I	RTime	1.323509
I	BPI	1536815
I	BPM	270.3159
I	TIC	2184258
Z	1	269.3082
52.34747 281.3174
52.51566 279.1262
53.00269 615.8886
57.07031 63490.38
58.06556 735.5994
60.04477 546.7224
61.83 269.4013
62.0204 296.3853
63.16452 276.1998
65.29691 308.6487
66.2347 293.2316
67.05451 729.4576
68.31677 345.8352
69.07012 5421.75
70.07346 843.1307
70.54427 285.6147
71.08574 86749.04
71.10175 365.9545
72.06525 354.8076
74.47382 350.2745
79.05441 771.468
81.07008 13836.51
82.07338 4699.072
83.08566 1996.75
84.08908 642.9128
85.10136 63772.48
88.11226 774.0661
91.58048 804.9796
93.07011 11616.13
94.07344 5680.875
95.08573 16258.71
96.0891 7199.076
97.10145 1675.297
99.11708 4934.918
101.16 407.3362
103.0392 1484.04
104.972 307.4901
105.0702 1710.13
106.0734 1455.522
107.0858 7309.906
108.0891 3649.228
109.1014 3641.711
110.1048 1418.18
111.117 852.1405
111.8789 372.8379
113.1327 2690.079
119.0859 7047.809
120.0892 4621.734
121.1014 3105.494
122.1049 3106.599
123.1171 799.2931
124.1206 1313.038
125.4808 427.6664
127.1485 612.9265
131.0857 513.8961
133.1015 2438.979
134.1048 3992.633
135.1171 2455.999
136.1207 2488.643
136.2088 385.6653
137.1327 1651.415
138.1362 1323.534
139.4335 312.9845
140.1437 1837.733
140.2169 403.9221
141.1642 432.7002
144.0892 533.7621
145.1014 2695.857
146.1047 2537.671
147.1171 2637.205
148.1205 2157.504
148.201 349.6985
149.1328 351.7541
150.1361 447.7244
155.1796 318.652
157.1013 1684.403
158.1049 2681.911
159.1171 2075.396
160.1205 2124.964
161.1329 1452.496
162.136 1439.836
163.1482 417.0465
164.1521 973.7062
169.4578 420.7916
171.1173 435.9382
172.1204 1888.426
173.1328 828.1709
174.1363 3025.736
175.1484 1624.13
176.1519 4157.816
177.1642 820.528
178.1675 2851.423
185.1329 478.2747
186.1362 1727.35
187.1485 1421.953
188.1522 2765.562
188.1559 458.244
189.1601 509.3303
189.1638 2540.089
190.1674 5423.506
197.7137 325.7433
199.1487 668.1092
200.1518 4065.889
201.1641 1294.344
202.1676 2870.824
203.5433 313.0637
210.4639 376.0145
213.1642 850.343
214.1674 7780.976
214.2808 379.9152
215.1755 1577.804
218.6813 387.4719
228.1832 1463.205
229.0423 410.2463
232.3213 313.8657
235.1335 765.5427
236.7802 402.3208
252.2042 1194.064
253.1445 704.5632
256.8344 363.0883
269.7043 452.5238
270.1229 391.4349
270.1352 1680.621
270.1603 568.2326
270.1718 1659.068
270.2008 2898.723
270.2303 39511.29
270.2433 2170.129
270.2797 91403.66
270.3159 1536815
270.4352 3854.5
S	234	234	284.33
I	RTime	1.328664
I	BPI	1793624
I	BPM	284.3316
I	TIC	1964540
Z	1	283.324
51.15804 299.7358
52.19001 282.8301
53.48702 261.5353
53.54903 255.788
53.60725 248.1285
55.0541 317.1464
55.89161 321.7794
56.57804 278.0892
57.06898 766.0126
57.07032 8208.087
57.61095 306.9731
57.80363 323.0355
59.46649 291.3914
64.2272 266.4929
66.50619 327.6563
69.46702 366.8874
70.06536 789.4335
70.19855 289.993
72.07929 331.3491
72.61346 312.9733
72.75811 283.0962
73.30401 299.1966
74.43015 302.7817
78.42883 274.21
84.92225 294.0111
85.10139 4720.547
86.05111 288.9053
88.1122 637.3235
89.05981 634.9891
89.54855 342.3347
92.53984 308.5385
93.84354 311.5609
113.1623 354.792
119.433 321.6494
126.5874 347.3813
133.0863 1622.586
136.3478 356.8864
147.0806 414.7713
149.0601 387.829
163.6633 405.4639
174.3339 332.5892
177.1126 407.9817
184.075 324.084
198.222 12472.44
202.4969 373.9347
206.0848 367.9016
224.2377 794.9456
225.079 435.1294
239.1493 2982.976
242.2483 6229.929
249.1849 524.6014
267.1808 522.6542
267.1958 471.203
274.7019 350.0678
278.2184 438.2334
284.1404 1192.719
284.151 2034.073
284.1635 488.7247
284.1768 593.395
284.1861 492.2985
284.2005 2772.688
284.2094 1714.193
284.2374 2552.512
284.2593 9436.415
284.2957 17180.1
284.3316 1793624
284.4589 5122.12
S	235	235	650.44
I	RTime	1.333837
I	BPI	1062927
I	BPM	184.0736
I	TIC	1488623
Z	1	649.4319
51.4614 413.844
52.9309 405.4257
55.9579 405.2582
56.07551 373.5264
56.49022 391.0273
57.20443 459.7645
57.3171 367.3975
58.06517 843.785
59.07274 430.8667
59.41582 412.3469
60.08113 1194.753
62.41671 373.4667
62.68801 435.7961
62.85658 375.301
65.94855 455.1426
66.31111 432.4995
67.66617 432.1822
68.95567 415.9893
70.80683 475.4196
71.07309 494.6431
75.85847 403.6672
77.20563 417.3531
77.79662 386.619
80.44752 426.9008
81.234 416.5841
84.06965 467.4593
86.0966 9009.321
88.01729 417.1754
88.1122 854.3097
89.86102 494.6977
92.94472 460.1518
97.05157 436.4842
100.0373 445.1548
104.1072 6190.978
109.9483 548.9656
110.9424 483.09
114.2424 444.7467
114.898 447.4469
119.6665 443.872
120.603 467.3163
123.7943 449.4379
124.9999 2018.062
125.957 458.7837
133.0863 592.8458
184.0059 2545.579
184.0736 1062927
184.0991 3336.299
184.1239 657.0122
184.139 3493.355
189.9666 559.8212
191.3711 482.2442
231.9673 501.8488
276.5531 514.6095
298.3473 15742.39
307.2639 1161.12
311.8853 512.5682
394.1999 989.7505
412.212 696.5744
425.3266 500.8757
430.7711 479.2782
444.8412 500.813
467.3727 1948.866
478.3308 784.0225
496.341 3954.306
536.5816 557.5477
650.4402 286192.7
S	237	237	298.35
I	RTime	1.343647
I	BPI	5.067866e+007
I	BPM	298.347
I	TIC	5.310089e+007
Z	1	297.3396
51.83649 1637.84
55.05348 3036.52
55.05402 2912.75
57.06856 1556.651
57.0689 17505.1
57.0698 11129.35
57.07029 70191.27
57.50175 1682.949
58.06311 3743.045
58.06413 22931.68
58.06503 31562.1
60.64621 1856.219
61.01786 1938.44
61.02804 1747.877
61.14674 1723.403
61.52033 1879.339
62.58645 1951.677
65.31493 2163.183
67.11343 1805.202
67.15463 1730.479
67.3419 2081.252
71.08406 5293.237
71.08571 57684.21
71.09522 1847.425
81.19787 1837.712
81.95987 1995.465
85.10132 26933.66
85.93329 1932.08
87.17194 2177.505
90.29773 2297.432
91.57979 4001.344
113.1624 2120.47
116.2155 2139.716
118.0177 2223.691
122.7962 2094.74
123.7687 1972.65
156.174 3210.668
162.6983 2164.657
170.7404 2202.021
201.6021 2501.094
218.5843 2753.594
218.7001 2015.638
221.4456 2352.741
295.8589 8770.937
297.6384 17114.31
297.9408 10665.58
298.0736 6970.071
298.2049 54183.07
298.2145 82727.27
298.2393 20221.56
298.347 5.067866e+007
298.45 28095.92
298.4596 6213.649
298.4836 140318.6
298.4926 4939.591
298.7586 14473.92
299.0624 15290.54
300.8662 7000.898
S	238	238	510.36
I	RTime	1.348819
I	BPI	2689729
I	BPM	104.1072
I	TIC	8864711
Z	1	509.3487
56.69382 630.8473
57.07035 646.7376
57.187 501.4857
57.46417 549.5942
58.06429 1307.775
58.06527 8542.28
59.07314 1424.109
60.08118 26387.16
60.29195 454.7155
60.48594 572.1747
61.13819 509.2904
63.79029 497.7653
67.12116 498.3403
68.92303 507.5361
70.25149 538.9533
71.07321 2526.844
71.08572 2333.289
72.0446 902.3138
72.08095 673.854
73.0839 510.6593
75.69444 509.7148
80.97324 548.5818
82.10881 500.718
83.08572 1155.837
85.10124 601.5341
86.09661 100903.5
88.11227 2627.169
89.05992 879.1511
89.40175 604.5021
91.58201 1789.099
92.83309 553.048
98.98411 2907.165
102.0552 3070.981
102.128 3234.449
103.961 970.5443
103.9949 674.6277
104.0224 836.8716
104.0781 6120.014
104.0801 5162.365
104.0858 951.6027
104.088 945.3011
104.1072 2689729
104.1293 949.9425
104.1354 12582.25
104.1915 652.673
104.2545 929.6916
104.5125 614.6652
105.1105 3147.854
109.1014 726.1982
124.9977 659.4671
125.0002 14573.28
129.0101 530.7478
133.0863 829.8827
140.1435 1160.146
143.3384 676.4007
151.2782 611.2211
157.8551 681.1384
158.1769 713.126
160.5554 608.8876
163.0156 929.6716
181.0266 1441.575
184.0054 3903.985
184.01 3697.159
184.0234 665.7482
184.0737 2517759
184.1259 735.9373
184.14 8924.706
184.2722 588.7538
184.7985 682.0739
199.037 1201.812
211.9186 726.826
240.1 3953.587
247.3994 679.6139
258.1106 50065.79
283.1754 1050.025
297.2793 919.4316
327.2899 46091.7
341.3052 1133.791
390.9928 716.6755
395.4112 1455.811
396.4155 39304.63
399.2247 726.1974
418.0826 690.0627
427.6648 721.1748
433.2724 12856.17
439.3582 1317.079
475.3793 820.1003
492.346 408505.4
510.0419 2214.98
510.0614 1698.229
510.3567 2406518
510.6628 5103.556
515.7505 674.5355
515.8151 784.911
S	239	239	391.28
I	RTime	1.353973
I	BPI	1379269
I	BPM	149.0237
I	TIC	2496008
Z	1	390.277
50.39161 319.2948
54.39896 285.3448
55.54479 308.8069
56.35333 309.763
57.07035 107500.4
58.44778 387.975
59.62856 320.9527
62.91644 360.0895
63.18125 338.3866
65.0387 3516.935
66.55338 387.2426
71.06967 815.5195
71.08578 312349.4
71.10143 947.2659
71.10228 377.5533
76.06497 350.1084
76.17224 396.8615
81.67554 447.2483
84.31108 461.6865
84.88342 396.5984
85.25568 376.318
86.25303 388.7154
91.58226 970.0587
93.03027 391.3957
96.23607 375.9426
100.9891 394.0732
103.5784 432.1438
111.4464 397.3442
113.1328 40096.36
121.0287 824.9969
123.117 514.215
129.1026 19521.69
145.9214 442.4543
148.8802 514.7086
148.9748 4197.186
148.9779 752.9969
149.0237 1379269
149.0607 709.2914
149.0711 3968.497
149.6982 384.4167
156.0369 413.4708
159.118 482.8627
166.9763 971.9799
167.0343 439829.1
167.0907 1033.826
169.5829 391.2752
179.7819 420.5645
190.0503 7640.571
191.0707 21591.84
192.074 475.1381
194.4591 395.3252
209.0814 26538.28
214.6818 390.4753
217.3626 435.2213
217.9105 445.6163
221.4798 387.1245
223.808 411.0373
251.0474 5317.938
278.0876 448.1691
279.1598 24302.17
319.9897 391.7364
349.5495 430.5592
373.3108 675.1558
373.3224 905.5909
375.0415 383.7473
380.9398 453.3317
391.2851 2421.968
391.3207 1633.269
391.3328 4449.866
S	240	240	400.38
I	RTime	1.359127
I	BPI	438587.6
I	BPM	400.3797
I	TIC	754427.9
Z	1	399.3713
50.06591 286.942
51.02182 296.8543
54.15488 279.5783
57.07034 1480.849
58.06559 1876.491
58.6301 312.5939
60.02578 292.8029
60.34594 315.6766
60.57005 327.4729
65.75085 287.1616
66.04113 280.3525
66.67322 317.0538
67.72571 278.1028
69.65089 308.8873
71.08582 473.2017
71.98487 395.4255
72.06268 311.699
73.02872 351.0813
76.9901 389.0497
77.30522 285.1695
78.47186 398.9558
79.68567 325.7669
80.67261 289.4648
80.78254 295.737
83.08577 650.5753
85.02864 1549.624
86.79232 315.1128
87.70345 337.5981
88.11237 2936.583
89.35618 322.5565
90.09161 1961.967
91.58207 734.2098
94.28884 345.2992
97.10153 401.512
98.80552 322.7485
99.57809 322.9029
101.0966 380.4799
102.0997 427.2592
104.0531 1787.823
104.1436 373.1994
108.3012 357.7473
112.2472 338.4594
114.7409 344.8848
119.9285 302.1555
120.9195 345.3037
129.2723 406.4686
137.0462 436.7191
140.1439 4714.824
147.0656 681.9442
149.7665 360.4249
158.9832 324.0645
164.0744 2832.022
176.219 343.9161
181.4637 370.049
184.5629 375.4535
199.0736 1605.921
200.0769 621.8406
201.5816 374.0961
227.1795 362.4408
256.6905 385.3488
271.1546 602.8447
307.0302 423.7165
311.1496 454.9619
311.2952 257024
314.4081 352.1712
344.3286 830.434
352.2851 489.0796
382.3687 366.168
391.3391 417.647
399.8858 615.1367
400.0364 577.1152
400.1675 642.99
400.256 389.1846
400.3797 438587.6
400.7065 416.1431
S	241	241	269.23
I	RTime	1.364265
I	BPI	99896.71
I	BPM	269.227
I	TIC	598222.7
52.60155 275.9408
53.73574 215.1342
55.05477 484.5598
56.10825 215.1666
57.07035 1202.468
58.60098 239.4911
59.3179 220.0044
59.88366 256.228
67.05453 3085.984
68.91293 273.8826
69.07019 9614.467
71.08581 1130.163
71.53075 276.9066
73.45629 252.9288
78.091 262.5731
79.00728 304.2844
79.05447 2884.652
81.07012 38477.71
83.08575 5919.118
83.51564 236.9913
83.89112 297.6453
85.23349 256.04
86.13457 280.388
88.11224 390.0582
90.16692 287.8059
91.05445 1607.568
91.58047 328.4454
93.07018 42183.11
93.35726 314.3235
95.0858 50910.13
97.10147 2309.422
97.5959 288.8126
100.9183 288.3381
105.0702 6420.461
107.0858 26898.56
109.1015 12896.42
111.1171 2645.046
119.0859 25044.79
121.1015 18134.36
121.1034 346.5792
123.1171 5667.928
124.8927 273.7669
127.0533 253.4504
129.0701 290.5966
130.8909 269.3676
131.0859 2588.829
133.1015 9970.008
135.1172 8477.967
137.1329 5779.488
140.1437 451.1827
143.0859 3734.761
145.1016 11846.22
147.1172 9353.133
149.1329 3589.928
150.4571 279.8659
157.1016 8437.817
158.1095 587.0377
159.1173 9582.002
161.1329 7450.154
163.1485 4311.89
171.1172 6932.116
172.7858 266.1144
172.9712 277.5768
173.1329 9035.725
175.1486 14850.78
176.6251 324.8352
177.1642 9058.521
177.8661 272.2158
184.125 374.6019
184.5488 290.5364
185.133 5492.84
186.3734 274.9296
187.1487 11595.63
188.1562 2400.518
189.1643 16927.28
198.9707 291.1296
199.1487 11370.56
200.1565 1563.981
201.1643 6134.366
213.1643 21666.69
214.1721 3886.314
215.1801 1379.54
217.222 285.394
226.1726 461.6764
227.1799 3814.034
228.2328 1670.06
233.1906 412.193
236.2146 293.6089
238.5666 286.0693
241.1954 376.2574
244.3602 291.8711
251.2012 3401.393
254.2033 580.3738
266.1182 284.424
269.1404 680.8082
269.1515 1569.238
269.1762 1358.528
269.227 99896.71
269.2677 2315.539
278.5825 279.3492
S	243	243	546.35
I	RTime	1.374732
I	BPI	3704622
I	BPM	104.107
I	TIC	1.01715e+007
Z	1	545.3456
50.44877 681.0449
50.44927 684.8647
51.10273 526.7708
52.71355 470.2054
53.00743 467.1834
53.29805 464.2238
54.15179 703.4686
54.9133 654.7861
56.04968 587.5908
56.4445 522.4465
57.06728 510.7422
58.06541 3147.121
58.56765 640.5126
59.07294 943.3167
60.0811 7089.902
60.7173 635.4136
63.68832 578.6838
65.14301 524.8665
65.46394 513.498
69.75028 576.5467
70.49937 614.0446
71.07307 5642.247
71.08565 945.5988
73.37393 515.245
75.03297 506.8064
83.08566 578.3032
85.10122 989.8484
86.07495 954.0585
86.09646 359600.5
86.11732 1004.443
89.05979 873.2989
103.9609 2653.29
103.9945 1047.899
104.0233 1037.723
104.0784 14622.45
104.0803 2398.834
104.0847 1101.238
104.0861 1159.44
104.0884 1538.992
104.107 3704622
104.1287 2219.866
104.1302 983.1475
104.1346 14011.2
104.1366 3586.431
104.1917 1512.932
104.2543 1289.278
119.1008 804.1856
130.3112 621.8649
131.1074 675.636
144.6319 663.8016
146.9818 199573.4
154.7626 708.0064
164.7451 597.7789
176.9924 3433.646
181.3304 777.9369
182.2795 583.439
184.0734 18631.22
188.0084 1017.71
206.0555 882.9896
240.0991 650.2378
241.592 792.8862
267.2688 882.0593
278.9911 674.6187
337.1863 912.412
341.3052 73590.91
353.887 764.9081
363.2736 675.321
363.2867 4110.723
385.8385 646.7653
427.2522 715.2493
443.254 15569.4
458.962 715.8404
485.8021 1062.517
486.99 4934.444
487.2798 2536639
487.5591 4261.117
522.4877 661.0608
528.3457 1095.034
546.0101 4569.015
546.3533 2507584
546.5105 7620.388
546.6855 3694.1
550.6425 820.634
S	244	244	312.36
I	RTime	1.379887
I	BPI	678788.4
I	BPM	312.3627
I	TIC	782827.5
Z	1	311.3549
50.17408 232.2165
50.32463 246.3153
50.49271 261.6566
50.84616 206.9287
51.91874 282.8298
54.24252 239.4528
54.58448 235.2423
57.07029 2330.155
60.08113 1245.756
61.91693 257.9463
64.94836 300.6961
66.34442 272.7958
68.87904 305.9605
71.0842 308.7948
71.08566 2148.376
72.08031 417.3068
74.06018 629.4053
80.53825 280.174
81.50033 347.0414
81.50185 324.2779
83.08559 395.8038
85.10127 1726.718
85.13096 300.292
88.11215 412.1612
93.10475 320.5296
93.69527 297.7293
95.85263 281.9367
103.0755 533.2818
112.8117 325.5667
123.117 320.3219
125.0563 306.3198
127.4986 287.0296
139.379 332.9691
142.3102 312.2077
167.4644 372.7625
183.1019 1803.796
200.2014 374.2983
211.4544 331.0651
242.2486 341.4792
266.2845 505.9478
267.2685 619.4041
270.316 4987.356
271.2829 778.1249
271.3191 35553.9
277.2167 551.2007
278.7264 341.9901
283.474 385.7065
294.2314 383.5433
294.2793 3798.204
307.9171 320.8509
312.1815 597.808
312.2166 1829.952
312.2895 2903.808
312.3274 8611.168
312.3627 678788.4
312.5136 693.0551
324.3852 411.5956
S	245	245	423.43
I	RTime	1.385043
I	BPI	1205283
I	BPM	423.4314
I	TIC	1913024
Z	1	422.4237
50.6497 345.2979
50.66234 317.9469
51.82663 360.8314
52.22577 293.6354
53.65906 340.4699
57.49431 358.1609
58.05396 511.5754
58.06425 4275.477
58.06551 133277.2
58.07035 417.864
58.07736 424.0656
60.14951 347.0149
60.25378 294.273
60.65556 345.8161
61.50851 369.6989
62.87227 334.6646
63.01698 368.8929
63.02483 315.7094
64.15366 350.0182
66.78516 395.4821
68.72799 378.3179
68.73941 354.3825
70.06532 582.0163
70.27773 316.5787
81.07001 728.3089
81.8989 364.4742
82.89137 335.1465
83.08553 548.7818
83.51284 390.6225
84.08092 61841.06
86.45004 399.5734
88.991 351.4577
89.05993 407.7416
91.1439 349.456
99.31186 460.8984
101.9399 366.5991
104.8634 390.4944
106.21 393.3205
109.566 412.8405
111.3396 323.1978
122.1002 387.9565
123.117 54438.11
127.1119 478.6331
128.1153 430.3362
133.0861 487.0709
140.1001 763.7391
140.1436 302023.2
140.1881 680.9374
142.6395 431.0284
151.9685 395.5519
156.7466 396.8425
163.1119 672.986
168.7166 418.9513
176.8782 433.575
188.6986 408.1106
188.8877 406.6943
193.1636 468.9128
195.5682 490.7205
202.503 402.8322
207.0665 408.9802
211.1448 436.0367
224.8465 506.2452
232.3185 423.6591
240.2324 777.979
243.2915 500.5467
278.6246 482.6795
280.5576 400.4566
284.1002 666.7982
284.2951 6567.9
349.3585 1672.513
350.3421 35326.75
355.3492 456.5175
379.3327 767.5259
406.4049 34952.82
423.2053 1894.313
423.4314 1205283
423.6661 2361.975
S	246	246	554.18
I	RTime	1.390214
I	BPI	280209.6
I	BPM	355.0703
I	TIC	937002.4
Z	1	553.1687
50.32886 363.5462
51.6667 361.0498
51.85821 341.3646
57.07029 472.9534
57.80744 336.6788
58.06551 412.6608
59.56967 356.6079
60.62344 380.9024
64.63408 337.8697
64.67688 329.6935
65.57648 330.4437
66.63271 404.0414
68.54839 356.0728
68.92064 489.2628
72.61525 358.8202
73.04482 318.8906
73.04529 946.6285
73.0469 4616.831
74.33242 418.1289
74.38706 434.1604
74.59891 383.7207
78.35311 349.0113
80.04812 368.3887
81.85693 356.3691
89.05989 444.6491
91.05753 17714.71
92.88161 398.5534
93.21839 340.9933
94.82349 366.2441
98.18662 361.5663
99.1108 456.5463
103.2821 491.5481
104.1072 7120.158
112.6683 388.9984
114.0735 505.2504
116.0708 2468.73
136.0525 468.1156
140.1435 551.8187
142.6805 465.0677
146.8811 505.5717
148.307 509.0294
149.045 475.0927
149.7338 448.9849
164.0081 454.1273
167.0557 2806.582
184.0736 898.2489
190.9066 406.4937
203.2453 459.7878
207.0312 1489.252
210.5951 435.6918
223.0639 172532.6
225.0431 6156.247
228.3859 409.63
261.4409 451.2989
264.0903 603.7371
268.9787 1029.761
281.0509 3971.25
283.1215 1989.62
285.01 23369.89
297.0828 30454.3
299.0621 52818.58
303.0206 3069.991
340.5503 436.5954
355.0703 280209.6
355.2494 450.126
359.0291 8304.873
360.2455 469.7107
371.1017 229743.7
373.0811 27546.35
378.4702 422.7546
404.0989 445.1634
405.3266 505.9574
408.8727 479.9935
415.0374 3122.427
415.1283 4039.22
429.0894 8482.536
445.1208 4626.46
465.0323 545.6228
466.1589 466.185
474.4465 478.0422
496.3412 516.1404
503.109 3259.917
510.3567 624.6676
516.4667 451.3176
516.4899 443.3903
519.4061 615.7883
554.4273 536.7581
S	247	247	354.29
I	RTime	1.395368
I	BPI	408417.8
I	BPM	103.0755
I	TIC	1018653
51.27576 318.4671
51.84092 289.0673
52.05665 260.6116
52.23563 291.3512
55.05466 728.7786
55.54885 296.8497
56.17373 267.0862
57.01905 257.5121
57.07027 2427.782
58.0655 8002.779
59.04949 18266.44
59.15617 271.307
61.40607 317.6461
64.51376 340.8576
69.07007 1306.121
70.0653 6829.277
71.08569 847.5577
71.34019 289.9836
73.78812 290.5737
81.07001 1798.688
83.08562 3499.75
84.01172 311.1284
85.10127 797.2056
86.05983 338.5929
87.0442 12858.75
88.11216 1884.226
89.05981 1736.962
90.05514 4382.853
90.14231 349.9167
91.58214 409.1799
95.08566 1372.205
97.10136 3958.657
99.08056 502.7604
101.0963 9176.61
102.1279 755.0322
103.0472 1388.225
103.0645 2034.371
103.0755 408417.8
103.0855 2386.645
103.0961 341.8751
103.1029 1664.905
103.1576 287.9677
104.6525 358.2416
107.0704 1484.798
109.1013 1551.383
111.1169 1710.055
115.0867 3183.873
116.0708 14036.04
116.0902 611.4807
117.0911 438.7689
119.0705 17364.74
121.0861 14647.35
123.1169 1950.313
125.1327 377.3241
127.1122 318.4616
135.117 595.5204
137.1324 637.1327
140.1436 1946.871
140.6897 320.2844
145.1227 574.0209
151.112 343.717
151.1483 388.7605
161.133 392.883
163.133 15831.37
165.164 560.3206
174.5047 331.129
174.6591 323.2773
175.1331 39378.79
177.1639 449.5332
179.1432 463.4126
181.6535 378.3869
186.1921 359.0258
188.6769 428.3989
189.3965 356.8409
192.1598 744.2604
209.5853 353.686
211.1329 442.4829
211.3451 362.0687
212.2009 468.0126
216.0294 335.1043
221.8497 366.8186
224.4379 374.8412
228.1959 662.3741
256.8976 381.6313
296.3314 46663.85
298.9905 372.5545
301.2892 1726.756
308.2954 468.2646
309.0465 342.1854
319.1748 378.0529
319.2997 3902.891
336.1946 444.8818
336.3264 2702.655
336.3627 45536.88
337.311 1270.578
353.9904 1249.127
354.2853 11625.53
354.3008 7778.329
354.3207 1654.309
354.3372 6735.438
354.3733 221496
354.4095 22083.46
355.321 1493.016
S	249	249	356.39
I	RTime	1.405808
I	BPI	443599.9
I	BPM	356.389
I	TIC	627114.8
Z	1	355.3815
50.64312 264.237
54.00887 242.5306
56.88345 271.0621
57.07024 742.2719
57.08223 269.6787
57.15909 251.9584
58.06551 379.7143
65.36863 308.6737
66.34628 328.8634
69.07004 568.1376
71.08567 1710.587
71.93539 262.2781
72.69501 355.4387
72.79421 294.3659
74.44962 388.8956
75.29166 315.9699
80.46171 262.0956
80.68707 273.8206
81.07004 523.6574
81.26014 303.882
81.60774 302.4483
83.08568 677.3818
86.09653 1505.576
88.11224 3396.54
95.08572 549.3121
95.71726 277.7081
97.10141 2487.775
97.20799 314.9204
97.34569 283.2059
98.87585 304.3415
99.08042 287.517
100.1122 1792.963
101.0963 557.9887
101.1992 270.7073
102.1279 1356.557
102.1793 314.6018
102.963 340.1346
103.0352 298.708
103.0755 6253.632
104.0788 3685.738
105.0798 1920.831
107.5126 332.8305
108.693 307.8925
108.7819 305.4721
109.1014 409.286
109.1657 324.4547
111.0112 311.1409
111.117 1709.528
111.2456 321.755
113.0959 395.1138
118.474 353.8288
119.3493 329.5472
122.0303 363.9766
123.3306 320.0471
125.0964 539.2674
125.1326 627.9151
137.6888 351.363
143.4598 302.7386
146.864 304.7055
149.1328 307.5117
153.8072 334.1442
165.164 526.8548
175.1332 344.8106
177.0912 579.225
184.2059 314.846
193.5547 384.8943
227.128 1987.111
249.185 1934.025
249.2581 404.9663
258.0041 316.3655
267.2687 5256.078
270.0214 306.6574
272.4997 386.1271
276.5464 327.7649
280.3004 1838.122
282.3157 4748.409
293.4184 375.6853
296.3314 1234.14
298.3385 635.8316
315.3455 2994.256
321.2792 645.7986
324.29 9340.653
338.342 1490.366
338.37 2178.218
338.3784 59282.93
339.3264 513.0211
356.2134 461.3601
356.2805 383.1167
356.3172 3051.953
356.353 23704.94
356.389 443599.9
356.5684 890.5964
368.0705 337.5793
378.3672 371.0037
S	250	250	522.36
I	RTime	1.410979
I	BPI	283967.7
I	BPM	184.0736
I	TIC	990893.1
56.07626 410.7924
56.70846 371.3456
58.06545 886.0074
59.12431 325.5326
60.08112 2195.321
60.70975 371.3234
63.71336 392.4958
68.91942 396.4695
71.21172 363.1797
72.73764 361.1049
73.56059 381.0398
82.43771 453.1716
86.09073 425.2239
86.09658 9207.563
88.11228 3161.182
95.42965 375.2476
102.0551 26176.04
102.1279 702.0371
102.4818 362.3676
103.4437 400.7793
104.1071 253921.1
104.1354 537.0651
104.8006 363.4415
105.1105 1590.674
109.5293 351.1437
109.6109 364.8524
120.0577 2530
121.5758 425.9708
125 2407.264
127.2061 379.3102
145.0571 376.8637
157.0528 420.0452
164.6096 375.8578
164.9773 400.0457
183.791 405.8939
184.0052 454.7908
184.0736 283967.7
184.1399 555.4547
185.0771 1436.439
186.0778 793.1821
187.0297 405.5538
190.9035 426.6797
227.1808 397.1712
240.0995 686.1671
245.5105 464.343
258.1104 5770.224
275.446 451.7452
279.1384 399.5924
309.2789 508.927
339.2898 5812.254
347.1377 444.6235
351.634 409.5527
397.2337 429.7845
432.5937 470.1076
445.2729 652.4371
486.3184 8483.969
504.3457 43733.99
507.1721 503.9912
507.4138 435.5812
522.3563 276793.2
548.9705 428.9225
S	251	251	1047.73
I	RTime	1.416186
I	BPI	1.252396e+007
I	BPM	524.371
I	TIC	2.819569e+007
Z	1	1046.727
72.44204 1023.034
74.50686 1198.844
76.29253 1451.064
77.97328 1200.8
79.91649 1377.474
80.73508 1322.322
81.66697 1134.491
83.3167 1186.389
86.09641 199064.2
87.42111 1381.996
91.6012 1313.208
95.2757 1212.583
96.13422 963.5286
98.984 1901.722
104.0767 1581.309
104.0778 5528.572
104.0797 14322.72
104.086 1472.468
104.107 4975599
104.1271 1469.791
104.135 21544.23
104.1917 1415.61
104.2192 1045.427
104.2525 1093.798
104.7204 1156.334
104.7224 1260.94
105.1103 11984.74
106.5476 1421.801
109.4961 1281.266
117.3956 1344.8
124.9998 19073.6
144.5307 1283.851
161.802 1284.598
181.0262 1339.695
182.9806 1262.921
184.0092 6628.585
184.0733 3424589
184.1393 11601.18
184.2724 1411.54
185.0768 6172.874
198.0889 27796.36
206.73 1368.626
240.0995 5887.694
242.202 1346.119
246.8051 1545.976
258.11 73955.17
293.0905 1550.323
338.6873 2152.548
338.6959 2070.237
341.3051 40693.68
447.2874 20563.01
506.3607 1173880
507.3635 7685.782
524.0411 7342.911
524.0633 15934.57
524.371 1.252396e+007
524.6884 24002.4
525.3303 2321.724
525.3744 109851.7
526.3799 1814.828
538.3864 237863.6
539.3925 2200.255
546.3536 8011.537
568.3969 2125.32
609.4619 12285.53
627.4707 300703.3
684.9412 1764.038
707.4376 2681.284
751.96 1862.73
988.6623 14589.51
1012.664 2665.013
1029.723 2205.269
1042.961 2014.429
1046.807 2064.151
1046.861 2664.881
1047.734 3641411
1048.636 5143.292
1048.738 68211.23
S	252	252	1069.72
I	RTime	1.421394
I	BPI	3073999
I	BPM	546.3539
I	TIC	6379504
Z	2	2137.425
146.982 13847.83
152.3248 581.3218
152.6064 500.9384
155.0229 615.0416
161.766 657.5083
167.1224 613.2115
180.2309 582.8964
184.0737 1782.923
191.6456 575.5701
198.0893 945.426
235.6777 751.1251
239.1721 845.6297
251.833 831.9851
280.7013 763.9989
294.4949 693.0789
299.8418 743.2934
304.2967 791.105
313.7857 846.2622
341.3055 8751.353
373.8122 782.8323
390.4401 860.6
422.2797 964.9462
427.257 884.1384
443.2537 3564.188
443.6308 799.6056
458.8907 864.8484
463.9857 866.4722
487.2803 726136.8
487.5681 1281.339
488.2837 23459.31
506.3604 2818.882
524.3717 12516.65
525.3754 3807.112
538.3878 53594.4
539.3923 1677.914
544.3376 1555.363
545.3438 1503.026
546.0255 4228.246
546.3539 3073999
546.6916 6254.019
547.3574 115154.3
548.3606 1863.903
608.7801 870.5419
609.4614 4628.041
627.4719 46683.61
628.4747 1775.831
679.7321 1146.672
781.9364 932.4812
806.5298 1391.431
892.8377 946.2646
908.4736 978.2113
924.1068 965.7008
933.1094 1028.534
1010.642 1407.603
1047.74 3525.4
1050.721 1229.098
1068.813 1072.12
1069.217 7171.259
1069.718 1842760
1070.721 140907.1
1091.7 4245.102
1187.741 1174.409
1189.714 932.2962
1442.514 1003.137
1579.588 1049.36
1593.082 61670.36
1594.086 37678.37
1835.712 1097.553
2097.345 1344.378
2103.976 1191.057
S	253	253	550.39
I	RTime	1.426567
I	BPI	701663.6
I	BPM	550.3873
I	TIC	2360966
Z	1	549.3791
51.651 367.5031
54.21853 410.1489
57.07013 372.3757
58.06522 965.5504
59.07302 554.0803
60.08112 6401.626
61.42553 379.1631
62.67844 371.6927
67.83173 404.7007
70.94534 438.6447
74.07922 448.2763
75.83804 448.5486
77.80331 441.6929
86.09651 25028.53
88.11218 605.0404
89.05968 776.4849
95.0856 453.4877
97.4502 520.6794
97.48123 525.847
98.5067 477.8217
98.98376 661.4444
102.2043 451.0088
102.6944 517.9755
104.0782 2010.414
104.08 1004.231
104.0969 4110
104.1071 642546.4
104.1185 2402.314
104.1351 3240.845
105.1105 673.8062
109.3093 475.0229
125 4126.223
125.0774 439.3057
125.6638 434.0646
126.2054 436.2948
163.4004 570.9899
168.7272 462.5815
184.0058 1192.977
184.0099 891.5814
184.0492 3189.83
184.0735 666737.7
184.1394 2621.614
206.0377 516.5786
211.3268 463.3137
215.8316 594.7975
219.2734 466.8779
225.0333 929.5728
254.4319 578.4649
258.1103 12135.49
284.1067 10295.13
294.9808 654.9284
333.7959 471.147
334.7485 552.0715
345.4396 497.2807
345.7701 453.9607
346.4384 565.5584
367.321 10670.71
388.2427 473.5261
389.3284 507.1321
401.4923 586.1752
428.205 606.2608
457.934 516.9834
473.3038 4709.113
474.7483 478.8701
491.2902 2090.103
508.515 564.6542
532.3768 118396.5
550.0365 482.7791
550.3873 701663.6
550.7285 975.2615
560.9102 578.3441
573.823 578.3079
S	255	255	524.37
I	RTime	1.437678
I	BPI	9.677641e+007
I	BPM	104.1069
I	TIC	2.928955e+008
Z	1	523.3641
55.43613 7252.924
57.0686 8312.556
57.07016 41145.14
58.06417 42526.04
58.06511 292780.8
58.25074 16611.96
58.27406 19262.94
58.88856 8521.822
59.07212 14586.44
59.07298 62166.18
59.32226 8493.535
60.08103 995355.7
61.0646 7523.327
65.9592 9183.144
67.34089 8400.711
69.06999 11725.08
69.3448 8369.98
69.81463 7539.012
71.07146 18654.62
71.07296 90012.45
71.08559 14803.92
71.88554 7547.303
72.08083 15171.8
72.57972 8692.673
72.58233 21681.11
72.58341 41317.73
79.34739 8188.649
80.97301 11644.65
83.08548 8950.295
85.10108 8695.855
85.15091 9130.705
86.0964 3426221
86.11701 14514.3
94.48647 10203.97
94.84825 9238.3
95.08544 40942.5
96.55087 10305.91
97.1013 17583.91
98.98363 70046.19
103.961 61449.82
104.0223 46554.39
104.0727 21191.97
104.0758 12979.02
104.0788 434404.7
104.0848 22603.19
104.0867 41961.7
104.1069 9.677641e+007
104.1282 53358.67
104.1311 11362.34
104.1342 273637.8
104.1362 161537.6
104.1374 14421.89
104.1421 20791.99
104.1907 44141.59
104.1925 12635.54
104.219 13044.16
104.2525 13206.94
104.2542 63186.26
109.1011 15547.69
123.117 11417.74
124.9998 523271.1
151.1478 15068.64
163.0151 69974.98
181.0265 81286.73
183.7301 39126.9
183.8744 36248.07
183.9927 14171.37
184.0071 291635.3
184.0258 23210.03
184.0732 8.46465e+007
184.123 31588.5
184.1374 179630.7
184.142 95308.76
184.1561 14154.33
184.2705 13224.84
184.4194 23690.32
185.2899 12201.37
199.0366 88588.52
240.0994 110229.5
258.11 2034053
267.2682 18374.97
278.8669 9724.338
311.2943 18161.28
313.2529 10928.08
338.6861 55780.46
338.6969 24030.69
341.3049 1243566
345.8848 9229.816
366.2368 10187.39
447.2871 462895
455.6336 11293.18
470.6203 12102.7
501.1138 12371.37
506.057 21458.7
506.3606 1.225846e+007
506.6531 16204.91
506.6724 14079.32
522.7224 16857.26
524.0533 144101.5
524.371 7.143459e+007
524.6794 96249.77
524.7015 58089.85
525.319 14002.1
525.3746 48956.5
526.0375 16221.43
S	256	256	496.34
I	RTime	1.442849
I	BPI	1098960
I	BPM	184.0736
I	TIC	3622589
Z	1	495.3329
51.02091 412.4225
51.81878 388.6187
53.33301 409.9252
54.19914 381.3554
57.07027 4114.118
57.14523 405.2978
57.89578 366.6212
58.0642 540.0687
58.06526 3225.388
58.26861 451.7946
58.89622 418.3818
60.08114 11541.08
62.5521 347.091
63.08043 404.8718
64.6767 386.0136
69.07009 637.1855
70.52109 545.7912
71.07314 600.6825
71.08572 9495.652
73.06494 1057.504
73.14204 453.7179
77.8557 618.8859
79.63792 415.5296
80.86784 490.0428
83.08567 2495.331
84.12527 475.01
85.10131 7064.448
86.09657 39539.55
87.04427 781.7521
88.11224 2373.385
89.05984 39780.91
91.07548 577.0816
93.94235 400.7896
95.41854 462.1354
97.10142 2497.914
97.40926 500.3664
98.21523 440.5721
99.117 799.2546
102.1279 901.4426
103.9954 542.692
104.079 4383.408
104.1071 928526.3
104.1263 526.6473
104.1283 623.5574
104.1342 1096.068
104.1361 2590.987
104.2202 531.056
105.0437 479.0588
107.0704 2347.795
111.117 1019.741
113.1326 1852.923
117.0912 1194.058
120.474 509.656
125 5249.737
130.0957 485.1788
131.0705 757.2524
132.3525 435.9248
133.0862 34165.81
141.1641 909.445
149.9547 518.5706
151.0968 688.0007
177.1124 16933.8
177.2509 584.0218
181.0264 503.5288
181.8107 498.8684
184.0074 3487.697
184.0736 1098960
184.1373 1132.928
184.1417 2421.996
188.2813 467.9574
195.1232 705.9351
197.2267 3079.551
204.4193 485.2852
221.1388 2475.672
239.1491 1985.848
240.0998 954.6553
241.2527 553.16
255.3847 516.2019
258.1104 15850.08
269.8068 554.674
283.1754 16148.83
285.279 6401.39
313.274 17847.19
319.2104 526.183
329.3054 2136.723
341.3058 741.7777
358.7219 556.5308
391.3419 460.3232
397.3459 585.2214
402.5522 519.8466
419.2564 7840.829
425.4614 522.7565
457.5468 505.7636
478.3301 158217.7
479.3951 32369.04
496.048 1789.467
496.3405 904101.4
496.3774 36799.97
496.6244 776.7208
496.6403 810.5502
S	257	257	326.38
I	RTime	1.448004
I	BPI	651360.3
I	BPM	326.3785
I	TIC	727290.3
50.37683 245.2124
50.47009 288.3937
50.94823 299.3894
55.57767 268.9153
56.07321 244.3583
57.07031 1671.397
57.20833 279.1638
59.04954 1906.321
59.46894 243.5085
59.4956 287.9933
62.06038 4707.095
63.8965 276.0559
69.73899 270.4261
70.80652 292.4733
71.08569 1656.088
74.09656 1294.771
80.12107 287.3325
85.10131 667.3905
88.07589 527.1945
88.11232 1132.934
91.56975 295.2642
94.82644 354.8904
95.08569 547.7707
98.98437 346.6008
106.3895 338.6812
113.0322 320.502
115.8642 304.8071
117.0912 2175.29
121.2975 285.4049
126.8659 326.751
144.464 321.4797
146.7817 369.4278
167.8954 304.0863
175.1332 1248.785
183.1019 3788.908
185.1081 329.6739
203.4978 332.9426
224.939 309.1454
235.4391 315.5027
246.9238 409.3477
262.1231 295.4023
267.2686 2348.962
271.9895 322.0199
281.3749 392.1154
284.3322 569.91
285.3351 1835.109
298.3108 1335.368
304.2133 338.2651
308.2952 699.9704
309.2277 615.0684
309.2797 525.7512
326.1633 3762.66
326.2253 1066.106
326.2851 421.8181
326.3061 7034.31
326.3785 651360.3
326.5369 1488.605
330.8802 354.8124
342.5537 348.5951
S	258	258	524.05
I	RTime	1.452464
I	BPI	2.914742e+007
I	BPM	524.3716
I	TIC	9.225878e+007
53.92686 5387.113
54.53814 4274.879
56.34517 4787.374
57.35838 4308.818
58.06368 5017.939
58.06524 73905.85
58.26096 26007.39
59.07306 9039.803
59.63844 4948.893
60.08111 192018.1
66.59792 4865.651
68.77312 4698.928
69.66552 5302.649
71.07306 6559.339
72.72945 4240.684
73.68481 5303.977
74.86771 4755.248
78.55887 5256.335
79.41393 5682.345
79.92267 5117.264
80.83617 5889.191
86.0252 5309.864
86.03638 4554.091
86.0965 783980.6
90.03522 5189.637
95.08556 9642.881
98.21491 6268.744
98.98396 5734.113
103.961 23372.45
104.0789 116951.6
104.0859 9460.008
104.092 39945.58
104.0952 62638.33
104.1071 2.608565e+007
104.1177 122741.9
104.1341 34627.68
104.1361 76134.76
104.1918 9498.647
104.2526 6665.644
104.2542 12642.79
104.8905 6369.748
104.9251 6896.797
105.2433 5614.989
107.4234 7220.833
113.8949 5206.804
125 91855.75
154.8279 6841.411
162.6046 5953.913
166.7959 7306.286
181.0263 24839.54
184.007 76485.52
184.0735 2.382645e+007
184.0987 88294.05
184.1214 6527.161
184.1371 22184.94
184.1417 46776.93
184.4197 9011.426
199.0367 12670.34
209.2652 6013.047
240.1 40347.76
240.1055 5941.769
258.1103 472232.9
265.1931 5617.988
269.3091 6976.201
283.1902 7829.651
311.2946 7592.369
332.6212 6479.547
338.6867 9802.162
338.6958 5979.252
341.3053 413769.2
354.4908 5516.978
358.6362 5894.3
364.4419 5663.201
447.2875 176195.3
506.0605 8010.747
506.3611 4442936
506.6725 8006.949
524.0525 56312.22
524.3716 2.914742e+007
524.6783 13448.32
524.6996 31817.18
548.5677 7287.898
S	259	259	611.48
I	RTime	1.457633
I	BPI	197368.8
I	BPM	524.3719
I	TIC	384288.3
Z	1	610.4691
52.29597 328.8086
54.34047 426.8348
54.38238 383.6837
54.40971 394.0085
55.14939 367.4921
57.69502 407.3353
57.88656 333.2032
58.35209 332.8191
59.4145 325.7438
59.50586 357.7885
61.60303 332.5619
62.22807 346.3873
63.66046 364.8422
65.41428 419.5215
76.46394 405.5782
79.70058 446.525
86.09657 916.9223
89.14819 390.4431
89.69827 549.275
104.1071 71874.07
104.4459 386.3441
111.2524 437.255
113.8847 387.7184
121.1777 435.1821
127.1803 411.9111
132.1821 562.0593
136.3274 388.54
136.4459 437.9339
141.9193 494.5446
164.3464 461.8396
166.8437 448.5023
184.0736 50826.92
189.8966 399.1692
202.7049 425.5151
219.448 399.2697
220.4879 425.2957
221.339 421.116
232.6595 408.3316
247.2585 443.4209
252.8479 524.7985
258.1105 784.8068
276.7964 428.5172
287.9964 458.1122
309.4777 428.8459
312.2976 421.7592
341.3058 632.6482
341.6427 437.7201
355.0705 516.9455
363.4535 474.1675
374.5883 486.0395
385.6792 449.3524
400.1817 488.8267
412.9676 515.4592
447.2867 553.7155
487.2805 629.2316
506.3424 609.4261
506.3613 19262.51
510.3565 510.4174
524.3719 197368.8
543.3455 608.8885
546.354 1914.442
572.2609 549.4839
583.1657 506.4361
611.329 841.006
S	261	261	298.35
I	RTime	1.468083
I	BPI	2873565
I	BPM	298.347
I	TIC	3043111
Z	1	297.3396
52.06262 342.7318
52.10731 292.8473
54.21008 381.3427
55.80185 319.7355
56.01679 422.378
57.06895 814.3526
57.07027 4509.647
58.06418 816.6539
58.06498 1485.659
58.06547 392.1071
59.55634 287.8922
61.40716 412.8052
63.87991 374.2733
70.98493 350.4148
71.08573 4845.069
71.97962 324.2886
74.14756 316.3156
78.80309 358.5455
81.5353 331.2658
82.73151 343.8216
83.75587 377.2962
85.10125 2528.673
87.04418 1668.411
88.11221 1749.89
91.29582 411.3816
92.50958 369.8625
94.15125 337.7215
97.10135 424.4597
102.0915 640.7391
106.4445 339.3231
108.9879 498.7563
109.5064 454.2946
116.3772 399.7844
116.3876 359.0872
121.3586 307.9419
140.1435 3212.838
142.6187 344.6797
142.9123 346.2449
143.7946 347.1516
153.9898 407.5179
158.4519 369.4578
164.8362 365.2007
165.8194 333.0513
172.6082 414.5921
177.3649 374.7046
185.2013 379.0356
195.1228 445.5935
222.4841 378.0537
246.3732 438.987
248.5014 385.0799
256.2639 590.9853
257.2671 2666.917
273.5138 411.2358
291.7073 533.2364
297.9372 791.2925
298.1469 492.896
298.1663 799.5728
298.2068 5305.02
298.2162 1891.215
298.2385 830.8069
298.2455 1152.203
298.2739 3051.198
298.347 2873565
298.4523 1436.487
298.4821 6698.788
298.4919 703.1158
S	262	262	510.36
I	RTime	1.473254
I	BPI	831127.3
I	BPM	184.0735
I	TIC	2910229
Z	1	509.3495
52.31587 440.5688
52.42981 376.0754
57.07028 559.9353
57.46089 464.3151
58.06442 568.0007
58.06536 1093.185
58.18388 370.0164
60.08112 6851.825
60.48561 432.475
60.68986 394.7719
64.51442 404.2715
67.00391 387.7965
67.65241 411.6826
69.6459 403.8899
71.07307 506.2434
72.08089 2025.678
72.11543 477.7491
76.22726 467.3785
76.41967 350.4054
78.41066 434.865
79.74911 381.5824
83.4221 432.6899
85.10122 542.562
86.09653 25128.3
88.11217 8234.113
88.37075 447.5013
89.05977 2462.379
89.55195 387.6241
90.45683 523.6904
91.40815 416.9875
93.82625 417.9128
98.98396 562.7486
102.1279 1900.623
104.0785 3379.206
104.0961 2724.858
104.1071 828974.6
104.119 2403.267
104.1347 3059.822
104.1366 802.9267
116.4912 526.6635
117.2435 471.4093
120.5173 437.0341
120.6759 430.9312
125.0001 4505.763
125.4408 426.7815
127.3842 490.8407
132.9061 481.7129
133.0861 2002.985
137.5932 447.1598
140.1434 716.6938
143.6282 532.7141
156.5601 481.8552
158.0481 440.6829
181.0263 662.9902
184.0064 2359.686
184.0735 831127.3
184.1385 2090.342
184.1421 657.015
191.6871 496.7598
227.6052 463.2167
241.763 522.8887
254.5024 545.9131
258.1103 18269.73
283.1756 842.5483
301.2746 586.3663
311.2946 686.9324
327.2896 15158.57
341.3047 713.7139
395.4112 1977.921
396.4149 33789.61
397.5705 525.4442
411.5756 532.4424
433.2717 4835.522
439.3578 639.3723
457.3692 683.1359
461.8733 526.3228
469.3308 714.4642
475.3792 2194.594
477.0507 489.9574
492.3455 139368
493.41 777.1429
499.4191 505.5889
508.4884 540.1225
509.1981 580.5474
510.0464 918.9138
510.3561 810314.6
510.6571 799.0401
S	263	263	482.32
I	RTime	1.478427
I	BPI	919975.1
I	BPM	341.3053
I	TIC	1819043
Z	1	481.3171
51.74068 332.4705
52.44066 352.3411
52.67035 370.3827
56.80843 363.7904
56.90464 340.5569
57.06905 804.94
57.07022 2714.162
57.99133 355.9085
58.0655 683.587
59.00716 315.0941
62.04732 654.8596
62.06033 200335.4
62.07298 726.1453
64.65429 412.0687
68.31953 457.6454
68.37063 366.4861
69.07009 899.5952
71.08411 821.5167
71.08569 5274.003
80.88197 411.1295
80.93005 428.6296
81.06999 2438.54
81.55437 401.4449
83.08554 1901.321
85.10133 4246.408
86.05372 352.7822
86.06488 482.2082
86.78276 372.4431
88.11215 4202.924
89.05983 980.9736
91.58235 695.6947
94.90121 433.6458
95.08569 4113.687
96.46564 390.4175
97.10138 3245.157
98.98438 647.3627
100.0659 444.6581
102.1264 388.8955
102.1278 3705.236
103.0102 449.7741
103.9517 384.5431
104.1071 40495.67
107.3505 372.231
109.1014 3044.57
110.0614 394.8929
111.1169 2671.346
121.89 419.5357
123.117 3173.135
124.016 4941.015
130.0654 432.7405
130.8303 417.2008
133.0862 1561.365
136.3568 485.6364
137.1326 2100.048
142.0266 12455.09
151.1483 729.1238
155.0105 36453.98
159.0921 3070.285
160.0952 627.2433
171.9294 421.0432
173.0211 4153.956
177.1124 532.5436
180.0422 564.9561
184.0735 7444.226
185.6042 449.0013
188.0712 487.2779
197.2634 423.9212
198.0528 14269.36
198.0573 499.7325
202.0864 5758.941
203.0898 4563.896
207.2063 495.7822
213.0555 461.7111
216.0633 35451.51
219.1129 7575.419
220.1163 4825.454
225.0602 807.8223
227.2003 557.5165
247.8096 445.2
249.2578 778.0875
257.4364 462.3551
257.7594 468.9854
258.121 443.3052
267.2684 9198.1
274.6838 450.4842
285.2789 2105.292
285.9793 444.3209
293.1755 449.6428
294.1233 428.3493
298.7278 425.6702
308.4943 486.5622
310.3106 57362.7
313.0291 441.1216
317.2587 495.3644
328.322 515.2266
341.1369 2181.251
341.3053 919975.1
341.4685 1207.585
369.1391 557.8223
391.0243 450.1315
421.2717 65768.01
422.325 4234.981
429.3365 2453.626
441.2976 4275.238
450.0648 576.5447
450.3202 914.0966
464.3141 95390.6
465.3793 959.9578
469.2379 456.7691
482.3247 106622.7
482.3609 32484.12
482.4935 2615.796
S	264	264	391.28
I	RTime	1.48358
I	BPI	2087627
I	BPM	149.0235
I	TIC	3802268
Z	1	390.277
51.02303 495.2675
51.67825 371.7129
53.40833 358.0719
56.06229 371.1454
57.05885 711.0444
57.06561 496.7619
57.07024 156195.9
57.0746 493.8218
57.0819 350.9691
58.06548 948.6197
59.04944 419.1389
62.01498 387.6627
63.09928 385.2321
65.0386 2869.24
67.22159 424.7018
67.91153 362.6671
68.2228 357.3148
71.06903 392.4402
71.06987 2717.585
71.07922 1637.945
71.08565 491497.5
71.10196 1674.556
71.8484 378.6909
76.0303 561.7881
79.48474 389.9149
79.58649 398.9932
83.39988 384.9607
83.51199 377.0443
84.08087 461.7656
85.10117 467.1
87.09782 395.5645
89.05978 2077.643
90.92628 342.5892
100.7423 418.1135
107.4363 380.1495
108.4558 421.2122
113.1326 51133.23
113.3156 411.5658
113.7474 455.6849
117.2624 427.0208
120.0809 2535.339
121.0229 453.919
121.0251 474.9299
121.0285 1806.978
121.0843 904.9996
125.3856 445.6836
129.1024 6935.116
133.0675 459.5172
133.0861 1662.573
133.3253 475.95
139.741 446.8279
140.1435 997.3378
143.6094 467.6733
148.7733 695.9482
148.88 581.37
148.9752 7779.013
148.9873 614.5759
149.0039 5743.226
149.0235 2087627
149.0608 686.7176
149.0697 2247.836
149.0731 4854.158
149.1686 570.8373
149.2758 530.5527
166.9772 2473.959
167.034 662717.6
167.0927 914.5892
177.1125 541.076
180.102 4524.424
181.1055 2085.657
190.05 10395.7
191.0704 29869.6
192.0737 643.0148
195.1231 895.8122
196.7197 483.0323
198.2094 7529.091
198.7109 3859.057
202.7642 557.2056
208.1604 421.5691
209.081 42570.94
210.0843 1719.098
250.8343 493.1371
251.0471 2592.809
261.1489 536.5837
263.1747 488.5007
266.1916 478.3047
269.3227 478.9305
276.5129 508.1061
279.1592 37129.66
281.2316 508.3647
293.2293 496.0684
323.6892 443.3931
325.661 427.9905
350.1558 427.2201
369.8081 503.43
373.3102 506.8772
391.2628 577.4651
391.2844 2343.198
391.3017 677.2037
391.3203 1705.515
391.3422 533.1108
391.404 3233.465
410.4689 469.7571
S	265	265	228.2
I	RTime	1.488717
I	BPI	606988.4
I	BPM	175.1482
I	TIC	4158961
Z	1	227.1886
51.60573 274.351
52.20226 267.4013
53.03864 464.4029
53.38419 276.8914
54.14491 269.9479
55.05454 2818.605
56.56233 313.65
57.03384 3639.084
57.07024 4457.972
57.59599 294.7561
59.04948 477.5845
59.50896 335.6937
65.86211 308.3864
67.05441 47788.51
69.03364 645.9615
69.07001 66140.97
71.04926 28979.89
71.08563 2885.772
72.87532 319.4325
73.06486 2458.823
73.75375 295.3622
73.98816 330.7029
74.07278 288.8514
74.0965 587.1733
75.02114 322.011
75.04416 552.1513
75.70261 352.0782
76.45177 357.053
77.4486 290.841
78.92091 368.2823
79.05431 10100.25
80.05975 327.3292
81.06995 125681.3
81.08937 324.7883
82.21881 314.3635
82.31021 323.4829
83.04916 7943.683
83.06478 366.2278
83.06606 446.4632
83.08556 196008.5
83.1058 542.1539
83.10719 343.8628
84.95976 4478.441
85.02845 596.9588
85.06485 31005.11
87.04411 1992.885
87.08046 344.6715
89.05981 782.0942
89.83215 404.8635
91.05432 9976.833
91.58194 679.88
92.03624 361.1614
93.06998 35399.96
95.04923 751.3275
95.06017 755.7473
95.0617 706.9619
95.08559 339018.2
95.11024 1537.831
96.34572 356.266
97.06487 50866.36
97.10126 183924.7
97.12669 773.0565
97.65131 341.2367
99.04411 3313.407
99.08049 23403.21
101.0582 675.7161
101.0598 13586.71
102.1452 359.9911
102.9702 815.1964
105.0335 600.505
105.07 21828.6
107.0856 28278.54
109.0649 4517.177
109.0702 450.874
109.0718 605.6504
109.1013 293247.5
109.1315 796.2361
111.0805 82929.56
111.1169 47346.71
112.0505 629.1763
112.0757 378.2423
112.6471 347.9873
113.0597 2852.436
113.0961 13184.97
115.0754 31329.29
116.9517 837.7073
117.0696 590.9816
117.9596 870.7505
117.999 346.3807
119.0856 80451.02
119.1201 394.1584
121.099 510.2103
121.1012 31092.7
123.0805 29918.51
123.1169 35035.98
125.0962 23306.46
125.1326 2065.36
125.8222 368.2881
125.9864 2156.861
126.0914 752.3757
126.9898 733.7971
127.0754 12474.85
127.1097 633.1875
127.1118 10171.11
129.0911 45045.07
129.3125 382.5376
131.0857 778.7436
133.1013 106306.1
135.1169 45989.15
137.0962 63945.53
137.1328 1008.985
139.1118 823.2089
141.0911 23360.93
142.9912 682.3472
143.1068 4285.255
143.997 3882.714
145.0003 780.354
145.9544 820.74
147.1169 62815.84
148.3533 325.6247
149.0598 5933.734
149.1326 38503.38
151.1118 30476.03
151.1482 99290.08
154.1227 522.1553
154.2399 400.2267
155.1067 25978.17
163.0277 644.4034
163.1482 2759.488
163.9651 7924.85
165.1276 4892.785
165.1639 15795.06
169.1223 5815.026
172.6539 348.3734
173.1326 1468.489
175.0844 756.0067
175.0884 1114.202
175.1482 606988.4
175.2099 1919.019
181.1587 763.0238
181.8328 429.5587
183.1745 2554.366
183.8257 368.1757
186.9811 2025.156
191.1431 394.1372
193.0895 605.2808
193.1588 385852.9
193.23 865.645
193.8166 363.7811
195.1015 366.0857
204.2549 359.7825
206.0122 464.4316
210.1853 17528.4
211.0968 593.86
211.1693 160585.5
211.1886 29748.96
224.2291 378.9316
228.1134 1552.793
228.1244 3245.916
228.1496 2378.96
228.1959 214083.8
228.2148 5405.85
228.2322 21764.3
228.2686 14707.85
228.2872 487.9786
229.1799 55221.25
S	267	267	546.35
I	RTime	1.499297
I	BPI	7019141
I	BPM	104.1069
I	TIC	1.704132e+007
Z	1	545.3453
50.26087 621.3705
50.44873 967.4031
50.44924 2185.805
51.15749 715.7424
56.04982 578.5061
57.07018 1416.618
57.61187 680.4221
57.61259 643.172
58.06423 1264.801
58.06519 10691.08
59.07285 2761.63
60.08104 13653.34
60.71696 673.1685
65.08307 747.5305
68.99647 665.9562
69.86268 741.1904
70.27254 724.0455
71.073 9132.143
71.08555 4136.057
72.0808 6178.944
74.25792 643.9263
82.57255 636.1741
85.10115 1245.922
86.07543 2575.987
86.09636 665350.1
86.10721 922.3658
86.11676 889.1674
86.11788 1758.963
88.11199 1564.443
95.08533 1049.256
97.06506 1060.901
97.10125 1144.26
102.1279 1027.23
103.9608 1372.017
103.9941 1295.069
104.022 2362.444
104.05 1023.066
104.0706 1241.713
104.0757 1084.566
104.0773 3346.885
104.0792 28820.92
104.0858 5241.343
104.1069 7019141
104.1215 8307.125
104.1291 1220.334
104.1337 6469.286
104.1356 24792.77
104.1371 993.2536
104.1632 1171.706
104.1911 2752.626
104.2191 1543.277
104.2542 1497.685
109.1011 1072.872
128.8867 1474.819
133.0859 1180.777
146.0248 944.1332
146.9348 839.8425
146.9817 292888.1
151.1481 767.5173
164.9924 860.5558
176.9922 7454.627
183.2633 693.268
184.0732 13221.35
188.0082 972.0554
206.0554 1064.668
224.5361 715.7574
229.1431 1148.325
327.8877 2088.343
341.3047 104703.4
359.9797 1836.703
363.2864 6638.473
443.2537 20503.46
445.2683 1184.503
451.7071 892.4902
469.2679 1796.124
475.0915 821.2156
486.9983 6889.834
487.2792 3865034
487.5517 1515.538
487.57 6314.846
546.0194 6326.441
546.3527 3782465
546.676 1746.753
546.6985 5905.275
566.8279 919.8168
S	268	268	423.43
I	RTime	1.504451
I	BPI	2339772
I	BPM	423.4309
I	TIC	3566780
Z	1	422.4237
51.12715 362.1176
51.71078 325.7838
53.7484 334.2867
55.42334 358.6948
55.88834 456.7814
57.06911 422.8418
57.0702 618.7514
57.32538 430.5206
58.05343 424.2523
58.06422 7637.386
58.06545 228797.9
58.07719 708.7892
59.06066 429.5902
59.40504 447.0844
60.2869 379.4089
61.34262 344.5365
61.38184 345.3305
62.68401 339.4554
63.13922 359.7831
66.4449 390.0819
67.05443 455.643
67.30984 370.4088
67.65881 387.4595
69.14135 457.1353
71.08562 602.1602
76.68427 465.2488
79.8236 419.6743
81.06998 4487.671
81.9243 388.9131
83.08559 1026.52
83.11408 417.3226
84.08084 127360.1
84.10133 394.1402
85.28063 470.7551
86.06244 506.7498
88.11214 1752.271
89.05966 464.2975
91.58189 1387.284
92.51456 412.1994
93.56953 454.1094
95.08556 1982.15
97.10139 658.4506
106.0369 484.1637
106.0427 433.1566
106.5318 511.3082
109.1012 958.2989
111.6534 475.242
113.6563 395.0084
123.1169 124218.9
127.1119 1014.77
131.0013 432.9493
135.0805 3016.567
139.1118 496.4283
140.0983 578.0747
140.1434 418049.9
140.1875 932.3473
149.0234 636.2662
149.0598 2413.603
149.1327 921.9828
163.1118 4486.279
168.8523 473.1955
191.1437 485.8994
191.1794 469.7048
203.8159 573.2458
225.1188 465.7109
227.0701 459.886
245.19 1061.458
252.8356 471.1596
255.1378 601.2426
282.7962 485.0291
283.0964 493.1178
284.1 3602.481
284.2948 13367.45
301.2166 1106.055
324.6596 486.7944
348.3621 730.1466
349.3575 2303.245
350.3418 79740.34
358.0583 576.6646
379.3319 674.8112
393.2761 552.6044
405.336 935.0856
405.3727 2721.444
406.4046 84719.23
423.1915 2125.41
423.2078 2904.886
423.2492 903.1269
423.2906 3927.428
423.3084 2518.218
423.4309 2339772
423.6622 5460.124
424.1253 664.4995
S	269	269	395.41
I	RTime	1.509606
I	BPI	842174.3
I	BPM	395.4112
I	TIC	1206819
Z	1	394.4036
50.43985 298.8748
50.67461 330.9343
51.49205 302.5067
52.29192 339.5856
53.68907 294.0415
56.71719 351.6423
57.07024 401.3897
58.06419 3511.317
58.0655 22115.06
59.03972 388.191
59.06071 676.9435
59.09138 307.3103
62.90221 359.5349
65.24666 334.9777
68.5952 304.3713
69.07005 870.2349
70.06527 422.2336
70.79285 353.8008
71.08568 420.548
72.00878 345.5068
72.0809 12812.37
72.59534 334.3598
72.72263 330.7114
73.08427 2435.202
75.90214 392.7729
76.35123 324.4183
83.08567 392.2466
83.20443 312.6248
84.08094 2914.595
85.06488 413.0267
85.5055 345.6145
86.0965 4588.436
86.90808 307.9799
87.0999 803.2069
88.11219 32553.91
89.19516 329.1828
90.05512 615.3242
91.3893 339.4453
91.58195 1925.249
92.74399 340.9847
95.08562 611.7272
99.08054 508.1239
102.1278 741.4047
104.686 379.8528
108.524 377.3566
109.0161 357.6589
109.1014 605.8887
110.8874 376.8051
111.0983 327.5464
111.1169 523.3597
113.0598 502.2163
116.0708 1859.373
120.3134 334.8896
121.1013 480.014
123.1167 1193.742
123.8846 391.3198
126.1279 862.7495
130.3008 373.668
132.1021 24938.63
133.1055 6021.084
140.1435 109092.6
146.3264 357.463
149.06 1460.51
150.1447 335.6532
179.8887 374.2793
197.1346 346.2144
202.3143 387.2682
203.1435 882.3616
204.1527 378.1264
206.0238 395.3272
209.6966 400.8508
221.9867 415.1031
223.2058 1803.128
239.2482 6469.496
256.2751 3811.352
263.2368 533.7349
282.2906 20678.86
297.3353 820.1963
303.2289 669.5765
322.3116 393.0281
322.3218 2685.558
335.3136 2601.186
336.1709 535.9614
349.2351 2322.723
350.3416 1420.331
354.3003 4328.551
377.3416 731.6087
378.2664 5993.618
378.3733 689.7538
395.2003 1181.935
395.241 16383.33
395.2542 691.3918
395.278 2951.696
395.2963 766.3223
395.3367 5843.394
395.4112 842174.3
395.6169 1563.46
414.9895 460.5703
S	270	270	572.37
I	RTime	1.514777
I	BPI	189598.2
I	BPM	104.1071
I	TIC	551492.6
Z	1	571.361
50.74705 332.5704
51.1908 366.9525
52.13813 362.1766
53.12107 331.3684
56.39554 338.3289
59.10471 435.4449
61.22652 351.1376
61.34792 399.9787
61.37516 367.6337
62.64973 368.0756
62.67158 463.5757
62.85757 333.0299
63.37324 331.8712
64.62454 340.196
65.13073 363.1646
70.80982 398.0828
72.13719 379.6129
73.19204 351.3271
77.34589 349.7265
81.07001 428.4845
81.4099 448.3192
81.41753 425.7762
81.64547 375.2315
86.09653 17005.96
88.11218 2741.677
90.21366 459.9243
102.1279 2729.298
104.0787 556.1542
104.0961 802.658
104.1071 189598.2
105.7144 416.4379
110.9296 451.1539
111.1169 932.1867
116.3641 387.4103
127.6597 468.1113
133.0861 778.6378
133.2681 426.2263
140.1435 389.249
141.0226 456.0969
144.6486 373.2809
146.9819 7209.382
176.6178 394.6282
178.1113 401.5273
184.0736 4942.513
184.1757 418.9492
187.9692 466.1137
189.1125 762.6851
195.2698 435.3484
208.2289 431.2557
218.4357 413.6754
239.1643 2213.724
257.1752 1615.431
271.154 551.6519
292.5764 458.4001
295.227 493.1738
299.2586 558.8071
333.9044 423.0189
367.3208 2236.484
373.5056 472.3956
387.7227 465.1596
397.2951 751.8837
427.2694 1710.88
469.2696 600.5671
513.2959 131355.1
537.4153 956.7624
555.3895 3285.805
572.3694 137954.1
575.0151 479.0887
593.7864 516.4424
S	271	271	518.32
I	RTime	1.519948
I	BPI	321711.1
I	BPM	104.1071
I	TIC	1062601
Z	1	517.3157
51.42887 344.3254
52.34767 341.1643
53.36248 318.8059
53.44226 392.29
53.67505 333.6632
55.82106 341.5163
58.06549 382.745
59.06071 24950.99
59.19983 365.7122
59.63829 308.6555
60.8788 335.447
63.0837 331.074
64.65132 372.7278
68.90366 358.9416
69.93865 372.3602
71.07307 463.5496
75.15871 385.1917
79.85493 349.7357
82.95358 455.9396
85.88768 383.8494
86.09648 33239.58
88.11216 9677.229
91.71197 511.3756
92.41171 381.3996
96.65314 372.5085
100.4935 380.9126
102.1279 3146.127
104.0226 382.2649
104.0789 953.6603
104.1071 321711.1
110.4506 416.0452
113.2684 392.1438
118.2082 457.4485
121.9697 444.2375
124.1871 411.1328
128.8553 409.6377
140.1435 975.5594
141.1277 482.1632
141.9962 399.4537
146.9819 28837.96
159.0653 9619.241
169.1588 482.4684
172.4846 409.27
184.0735 1856.86
227.2009 4248.712
241.2165 503.2486
257.1748 1608.64
260.157 530.7123
274.2965 523.1932
313.2738 11902.66
315.2168 828.4958
324.383 501.005
331.8339 464.8607
343.2483 4524.392
367.0292 468.024
368.5931 458.4754
381.3004 5414.702
390.5485 469.0103
390.8211 629.4715
408.2058 483.3594
415.2224 1868.322
421.3536 1799.311
433.2623 481.539
457.395 431.4666
459.2484 260420.4
483.3685 5837.145
518.0081 515.6006
518.3223 255034.3
518.3878 4071.977
518.4849 865.9816
530.9249 487.3438
S	273	273	1047.73
I	RTime	1.530717
I	BPI	101447.6
I	BPM	524.3722
I	TIC	260215.7
Z	1	1046.728
72.97633 602.2056
73.59492 580.5983
74.02835 556.4604
74.97335 555.598
75.04597 722.0974
79.5752 665.3185
80.30091 571.5416
81.5721 589.7689
86.09657 665.2753
104.1072 36989.55
107.4692 649.5581
115.5245 576.7322
124.5503 741.7868
124.7941 725.1902
125.1403 642.0037
149.7543 623.4723
175.4229 744.8715
184.0737 25237.12
184.9482 677.7579
200.5341 628.877
200.8138 654.2852
205.4673 666.167
206.3977 835.7779
224.1034 796.9213
227.9963 743.6097
235.918 653.5242
272.8919 675.1628
275.8162 725.6453
284.6683 629.4551
305.1219 714.0817
315.5443 694.0881
333.8264 657.7966
337.9831 701.1105
339.1762 665.3027
347.285 601.5093
353.3984 697.9144
354.218 677.6142
375.8178 690.8501
429.0907 725.6446
473.3189 654.7394
487.2807 867.9637
491.4602 787.4266
506.3616 8853.442
510.4763 828.0543
524.3722 101447.6
530.9636 720.0691
538.3873 898.8735
546.3546 3523.432
551.9514 705.0142
627.4728 3105.799
724.207 810.4578
892.7689 765.875
911.7878 939.097
1047.736 38010.91
S	274	274	522.36
I	RTime	1.53589
I	BPI	230563.4
I	BPM	184.0737
I	TIC	746620.8
50.24489 333.156
51.38008 328.8139
51.57076 309.461
52.39017 314.8929
53.03407 324.1201
54.55685 304.1004
57.43886 376.3182
59.00877 379.0895
59.06075 588.2
60.00225 350.8699
60.08116 1822.62
60.25392 366.9192
60.62558 333.0828
61.14435 385.2633
61.85051 339.0868
69.1282 341.4254
77.12685 375.8607
78.52365 334.9321
83.58913 369.6406
86.0966 7399.644
88.11227 15697.62
93.1086 379.4712
96.40283 401.2341
102.0551 1653.13
102.128 2512.185
104.1072 196939.5
104.1353 577.7167
105.1107 406.6807
106.1115 488.1989
109.844 365.894
114.3589 384.2935
124.9267 433.3828
125.0001 900.6404
147.8325 358.9726
152.3212 382.7772
166.8038 380.3381
182.3902 402.6239
184.0057 392.197
184.0737 230563.4
184.1401 659.2994
185.0768 762.7213
186.0779 880.5841
226.5801 459.2811
250.777 411.6992
258.1105 3528.67
267.3415 505.2682
339.2895 3112.744
406.3968 527.2289
445.2719 766.7018
462.281 464.1533
469.5652 466.0193
490.6659 438.4197
491.7964 1823.118
496.2059 456.7913
500.8007 1503.977
504.346 30691.42
504.4134 550.6729
522.3567 202411
S	275	275	478.39
I	RTime	1.541052
I	BPI	1069799
I	BPM	88.11224
I	TIC	1298608
Z	1	477.3819
52.09261 403.364
52.14111 300.7295
52.68772 360.0172
53.10881 326.1765
53.94851 309.9701
56.05657 414.0297
56.71055 379.2365
57.07033 566.2997
57.1954 382.2043
57.34601 301.7443
58.06554 561.7576
58.43039 309.4737
60.0812 330.9925
60.32316 425.0504
61.06063 351.7145
62.06045 522.3587
62.61623 337.5756
63.47475 319.9329
65.44643 349.7057
67.05905 337.8261
68.37201 336.3612
69.72447 359.0113
71.08575 1623.947
71.4346 391.4782
73.45299 376.1921
74.20646 309.9139
74.98677 357.6555
76.76452 368.9865
79.91366 375.2569
83.08571 439.096
83.71831 374.3044
84.3174 372.2906
85.10141 2047.652
86.20981 413.5824
88.07593 13688.37
88.08981 3822.303
88.09132 1402.759
88.09509 427.0075
88.10418 5176.426
88.11224 1069799
88.12867 634.8845
88.13389 4930.072
90.04765 367.498
96.10558 373.5628
97.10136 477.7577
102.1279 86156.77
103.1313 23037.05
103.1339 514.5019
111.2674 392.1498
111.3002 405.143
116.1436 840.8209
116.9964 397.9324
117.9748 353.985
118.8384 423.7826
127.679 362.7485
129.2996 426.3251
129.8906 355.3448
135.117 448.9783
135.5341 411.1745
141.872 386.2112
149.0237 438.45
155.0966 371.8296
155.1434 2888.176
183.1761 444.1526
215.2699 406.7318
217.2644 391.2548
228.0892 488.5278
238.0001 489.9299
246.4433 500.9837
247.2818 435.9555
268.8465 420.3905
327.887 519.6815
337.2745 1751.205
384.1545 477.9841
443.3277 587.2594
477.9381 564.702
478.3314 4478.016
478.36 3625.163
478.3837 3473.44
S	276	276	308.29
I	RTime	1.546215
I	BPI	188476.3
I	BPM	308.2953
I	TIC	334345.3
Z	1	307.2873
50.25957 227.2413
52.03181 267.3381
54.0292 272.4961
54.61187 221.4181
55.05473 307.3708
56.50605 255.3138
57.07029 694.7099
57.34427 240.9092
58.06555 549.4274
58.90855 252.174
61.39936 258.113
62.70297 246.2078
62.96273 251.7831
63.24774 251.117
64.06194 258.0452
64.6776 227.541
67.05454 614.7753
69.07013 2910.788
69.30179 234.2511
69.45712 260.5642
70.02216 244.3403
71.08573 1226.383
72.0446 12379.53
74.01612 256.8376
80.96184 280.6566
81.07008 1972.804
83.08573 3465.55
85.10136 1173.468
88.07596 356.748
88.11227 503.8075
89.0599 2145.356
94.54175 253.4322
95.08572 3829.456
97.06497 408.4518
97.10139 1898.449
98.05731 299.77
100.0759 698.4337
101.06 594.1234
104.338 303.7124
107.0857 516.4291
107.6885 336.1579
109.1015 3667.646
111.0807 272.1983
111.117 700.853
112.2919 273.5681
114.0916 4993.359
119.0859 680.3431
121.1014 560.5345
123.117 1668.718
123.1431 266.5467
127.8432 265.5583
128.1073 7522.885
133.0862 597.0515
133.1015 506.4892
135.1171 415.8982
137.1328 1142.845
140.1074 323.5612
140.1436 489.6457
142.123 7476.436
149.2101 356.7057
150.534 356.4296
151.0967 3121.884
151.1485 514.5404
154.123 1648.399
154.573 315.5368
156.1387 6327.371
161.1328 597.2571
163.1485 602.8569
165.1642 1157.533
166.0359 316.217
168.1386 1557.421
170.1542 4316.227
171.1205 467.9416
172.1465 351.6905
179.1796 1037.686
182.1543 2211.211
184.17 3357.556
189.1641 482.865
196.17 2665.02
198.1856 3131.85
210.1856 1560.346
212.2013 4078.606
215.5092 283.8386
219.0761 298.4922
221.2266 473.6823
222.8967 280.7885
224.2014 2370.136
226.2171 3409.154
228.9171 317.9207
238.217 1366.107
240.2327 1074.738
245.2268 1941.755
252.2326 1075.128
263.2375 1347.912
267.1766 300.6461
268.755 356.1781
269.7123 296.8947
282.3842 317.527
291.0658 279.0555
291.2536 2212.871
291.2691 603.1291
297.6838 299.5267
307.5829 338.5268
308.1507 417.9056
308.1771 418.6427
308.1853 474.9574
308.1941 342.5538
308.2081 322.9452
308.2225 1500.266
308.2953 188476.3
308.3305 2152.975
308.7915 470.2738
S	277	277	352.39
I	RTime	1.551372
I	BPI	687725.1
I	BPM	352.3942
I	TIC	868193.8
Z	1	351.3864
50.66468 252.4712
50.8774 249.0755
51.13425 276.8167
52.28707 230.4087
52.40427 292.6003
53.80635 354.7724
55.05343 312.1598
55.05469 613.0642
56.62155 309.7193
56.93634 261.3322
57.06911 527.3493
57.0703 4736.335
58.06552 2341.58
67.67542 363.0833
69.0687 486.7283
69.07011 3995.433
69.18368 309.0125
70.15257 307.1929
70.65358 294.7852
71.08576 5882.709
73.24154 293.9487
73.48286 319.3968
80.94806 327.617
81.06996 394.2495
83.08568 8492.904
85.10133 4189.112
87.00547 276.1812
88.11223 763.1423
88.92055 307.9393
91.58031 668.3356
95.0857 1627.664
97.1014 13331.59
98.59676 347.7773
99.11697 1504.728
100.3647 377.1302
100.7866 314.6295
101.6792 320.0744
109.1013 607.4174
111.1171 7552.303
113.3632 312.2233
114.6095 349.9069
125.1328 3623.029
127.1486 388.6274
133.086 389.1575
135.089 326.4043
137.1325 370.0592
139.1483 524.9019
140.1437 2334.783
141.164 332.6526
142.1593 5199.787
151.1482 366.2537
159.0655 695.5366
160.4013 339.4137
176.5889 324.2815
176.6108 355.5633
180.6903 329.6295
190.0307 336.7286
192.9246 329.4114
194.7888 353.8974
195.3147 327.6028
200.013 323.3998
228.5836 328.4546
234.3501 350.0116
238.1308 322.0539
238.2031 356.3826
248.7924 373.7382
249.1616 341.2709
252.5781 351.2022
275.1128 402.799
284.332 565.6523
286.1134 357.6162
306.8791 337.6295
311.1276 450.9227
311.239 2280.01
328.7398 457.1416
334.3105 668.105
335.2794 1479.538
335.2948 1463.956
352.2198 1596.778
352.2462 1823.597
352.3206 4431.897
352.3583 56141.19
352.3942 687725.1
352.5733 853.7826
352.642 390.7406
S	279	279	524.37
I	RTime	1.561501
I	BPI	6907146
I	BPM	104.107
I	TIC	2.250488e+007
Z	1	523.3642
55.33398 723.2957
57.07022 4357.291
58.06356 1004.968
58.06416 2012.715
58.06514 20509.12
58.23103 663.5585
58.2507 1372.247
58.26093 5385.918
58.27412 1625.197
59.06063 1633.702
59.07291 6441.466
59.14916 716.799
59.58313 802.1251
59.83924 682.4511
59.84012 712.3425
60.08105 74243.31
62.34033 666.3981
63.48599 703.5043
63.76624 762.0609
65.90092 734.4706
68.35624 725.7191
69.20766 756.3235
71.0697 982.7639
71.07158 1590.995
71.07308 7100.767
71.08563 1899.792
72.08083 1874.488
72.58241 1835.282
72.58343 2039.993
72.98821 785.4134
73.67606 838.6878
73.74807 722.3635
74.71214 745.8161
75.14197 778.2319
77.10942 758.5117
79.26599 767.9279
81.06982 916.199
81.95799 799.2192
83.7434 937.0969
84.56769 788.3123
85.10114 1472.06
85.76246 875.5357
86.09643 255763.1
88.11208 5646.436
89.05974 1436.237
90.53825 820.5623
90.56688 798.0247
95.08549 1987.651
97.10129 1130.781
98.98385 4921.187
102.055 62666.14
102.1279 11235.02
102.4806 1126.585
103.9608 6154.115
103.9952 1189.532
104.0223 1675.71
104.0789 29896.87
104.0804 1868.261
104.0818 1103.473
104.084 1025.673
104.0856 7888.839
104.0953 18739.07
104.0971 27564.03
104.107 6907146
104.1178 26048.71
104.1292 5073.35
104.1343 21984.38
104.1363 9323.813
104.1384 1035.941
104.1912 1847.687
104.2197 1574.062
104.2525 1275.866
104.2544 3465.58
113.5554 884.8948
124.9999 31145.59
163.0153 2092.264
181.0263 6689.592
183.7298 3544.14
183.8743 1161.609
184.0073 21305.12
184.014 1326.293
184.0233 5125.85
184.0733 6558096
184.1254 2682.823
184.1377 15694.81
184.1423 6501.597
184.3383 1285.178
184.4198 2205.525
186.0774 2151.699
199.0367 7106.428
240.0996 6983.294
258.11 129904.7
311.2943 2035.564
338.6865 3089.96
338.6961 1783.426
341.305 106195.5
348.0018 1030.136
352.8569 1026.576
394.9947 1041.667
397.1874 1100.894
415.77 1145.673
416.5847 1039.548
447.2871 35768.5
473.2662 1008.742
491.4332 1089.15
506.0566 1458.419
506.3607 961681.1
506.6551 1158.061
523.9852 3653.021
524.0538 11225.54
524.1317 3522.191
524.3712 5729835
524.6804 8216.105
524.7028 3732.909
S	280	280	496.34
I	RTime	1.566672
I	BPI	1013504
I	BPM	184.0735
I	TIC	3212847
Z	1	495.3328
50.47247 384.7622
51.39155 389.4683
52.85674 419.208
57.07023 389.8437
57.45953 378.7848
58.06549 2992.774
58.23315 427.0623
59.06076 632.3429
59.07293 568.885
60.08113 9675.826
65.28183 404.2219
66.21677 433.5968
67.52927 443.3969
68.0192 412.9936
68.80175 430.3438
69.31004 438.0471
69.71082 471.2914
70.9352 426.114
71.07167 428.1984
71.07301 523.1543
71.08568 2075.371
71.27548 438.0188
72.77425 372.3458
72.88293 445.7059
73.06497 477.7073
74.09655 765.8906
75.01179 395.737
76.03623 386.1555
76.30667 489.936
76.55642 458.2264
80.4762 394.7855
85.10132 1938.812
86.09655 33701.11
88.11222 12350.8
89.05984 6508.816
90.30499 482.4704
91.58192 2028.633
95.08572 571.2266
98.93484 513.0666
98.98399 760.4014
101.7417 430.1281
102.1279 10943.47
103.1312 2125.952
103.3504 601.9774
104.079 3660.187
104.0849 502.0849
104.0966 3223.959
104.1071 799375.3
104.1285 494.413
104.1342 1859.398
104.1361 1822.437
107.0704 672.3934
109.0682 439.338
110.7368 500.2924
111.0918 1014.706
111.1169 797.1469
115.278 560.0929
115.6134 488.5555
116.1434 646.6641
116.2685 435.4918
122.6736 510.2731
125 7174.896
127.0048 455.3844
133.0861 6771.893
140.1435 2048.511
141.2414 404.5405
151.1484 520.0321
158.7034 529.2467
161.2 479.2015
177.1124 2657.055
184.0074 3422.489
184.025 427.9312
184.0735 1013504
184.1192 561.6666
184.1239 716.7701
184.1417 1931.54
195.3181 506.5975
199.0369 703.6117
203.7816 449.9085
203.787 450.5968
210.4495 503.472
235.3454 482.4596
239.0769 724.9711
257.2479 707.4632
258.1103 17498.16
263.2832 447.4649
265.1564 543.1235
283.175 3256.881
313.274 15417.28
329.3045 556.434
336.7501 476.351
361.0258 1774.623
385.3102 652.4189
412.6631 618.2734
415.3565 644.8008
419.256 5170.104
420.6242 540.1909
425.3404 642.8355
431.0864 3025.465
431.6902 537.3545
451.3641 676.5616
452.3675 3496.785
455.3138 5531.797
461.3641 658.6423
478.3299 132397.3
479.3949 5552.391
496.0478 2065.958
496.3404 880671.3
496.6249 574.8802
496.6424 592.9816
502.3301 523.0572
518.5649 565.8096
S	281	281	538.39
I	RTime	1.571843
I	BPI	5824701
I	BPM	184.0735
I	TIC	7427936
Z	1	537.3793
51.37154 489.0201
55.23396 470.8597
57.07026 568.0628
58.06327 572.2645
58.06413 2092.415
58.06516 9147.501
58.8493 501.1799
59.07203 613.5176
59.07286 1941.269
59.23469 486.7046
60.08112 11899.86
60.82684 471.1277
65.18391 528.8411
66.01003 481.992
69.57782 572.6077
71.0731 2578.877
71.08578 637.8264
72.51454 489.2263
80.97308 1065.816
86.05962 574.5304
86.06222 608.4327
86.0965 53717.1
88.1122 8396.212
95.0856 1056.54
98.98375 4131.394
102.0551 11557.34
102.1278 3076.539
103.0584 1289.6
104.096 665.4849
104.1071 166225.9
114.784 518.9946
115.6392 554.3974
117.426 596.9496
119.4204 490.6584
123.8493 583.764
124.0535 538.4113
124.9999 18088.41
130.8975 485.8301
133.6299 573.8918
135.3152 745.3613
146.207 653.2272
152.4101 553.3507
168.1033 647.1149
183.7302 2345.543
183.8084 833.6686
183.8743 1233.784
184.0037 2095.454
184.0083 16852.71
184.0194 1168.805
184.0471 25717.04
184.0735 5824701
184.0974 28061.75
184.1365 2955.476
184.141 15128.57
184.271 845.2433
184.337 1167.994
184.4198 1151.041
258.1102 20577.19
283.2629 988.3564
330.7759 567.6182
355.3208 10206
380.9565 693.6467
389.3038 646.4243
408.7539 649.6754
461.3036 740.3959
485.3998 2661.418
497.2773 842.9843
503.4099 3565.201
520.3768 115366.9
538.3873 787389.8
538.555 1343.578
538.7216 716.1423
S	282	282	508.38
I	RTime	1.577014
I	BPI	745062.1
I	BPM	508.377
I	TIC	1307653
50.33509 343.9923
50.95528 305.7191
53.42823 378.5017
55.09063 352.5035
55.83116 306.1125
57.0703 901.0589
58.06549 656.709
58.2109 404.5934
58.88544 406.2757
58.97053 330.7893
59.31149 418.8188
59.77477 349.6155
60.08113 5887.62
62.04736 322.712
62.0604 1874.735
64.46654 397.5182
67.14675 356.8778
71.07307 403.1666
71.08568 736.5325
71.8709 409.4491
72.08096 1790.174
74.76256 426.3314
76.21751 407.1176
79.43925 341.7896
82.55151 410.5757
82.83576 364.9186
83.08574 1951.783
84.72612 371.6367
85.1013 1710.484
86.09657 47016.39
86.46798 404.0641
88.11224 9873.73
89.05981 499.7463
91.58014 1588.881
93.9305 388.4919
94.88673 398.9169
95.08572 767.1108
97.10138 2951.329
97.69691 387.4744
99.11691 528.449
100.5069 392.9213
102.1279 4966.919
103.2116 350.9749
104.0953 874.0289
104.1071 243114.3
104.1181 1666.724
104.1355 550.2672
105.1754 357.3866
109.1014 870.5308
111.117 2278.108
114.3984 424.8072
116.1434 701.6819
118.4705 427.0106
118.8646 436.1007
125 9396.105
133.0862 794.7319
136.356 401.3029
150.5864 414.8347
157.1177 446.9515
160.0581 500.6605
181.0263 26331.93
184.0736 44796.07
196.1482 608.1699
203.0902 614.8639
218.4779 434.2369
240.0998 42117.9
244.3845 465.916
332.1187 464.3056
350.8161 558.6919
354.873 425.036
367.3213 7391.722
389.1278 454.1877
418.9109 472.1729
455.3519 790.7302
473.3626 1010.689
484.8629 519.7908
508.0785 684.0803
508.377 745062.1
508.4939 2433.78
508.5827 4225.408
508.6826 934.9069
511.8361 514.1742
515.3825 601.3226
S	283	283	444.38
I	RTime	1.582169
I	BPI	477136.8
I	BPM	59.06071
I	TIC	606249.9
Z	1	443.3724
51.51991 274.9956
52.67225 296.2207
54.29549 340.151
54.79032 297.181
58.06552 1444.488
59.0484 1655.002
59.04916 665.4103
59.05432 506.9114
59.05628 2077.643
59.06071 477136.8
59.06554 2666.159
59.06747 418.6955
59.07261 2755.949
59.0733 610.2277
61.57146 321.2022
66.5685 337.3861
68.34492 317.1273
69.53938 333.32
70.03785 358.8964
71.0857 858.7195
72.00012 267.2343
72.08096 520.1678
72.49443 319.2639
73.83821 328.0451
73.91472 302.3168
74.09647 498.333
78.78365 343.2924
81.03876 311.9296
82.42918 295.2883
83.08559 712.5486
84.08092 592.6935
84.10511 328.0583
84.23151 287.436
84.24723 381.4837
85.56771 291.8377
88.11221 9714.829
89.1155 645.9869
90.14852 352.0202
91.80331 357.0228
95.08559 438.0052
102.0575 338.8589
102.1279 6100.834
103.1311 375.2305
105.0685 419.602
109.1012 811.5896
112.4818 340.2696
114.5035 344.5349
117.0911 352.2441
120.0808 365.8117
123.1169 435.4926
127.897 348.6157
130.1057 386.3845
132.1021 810.9904
140.1435 2198.575
153.5429 368.4654
158.2405 321.6457
167.3668 399.1148
168.0146 329.8712
180.102 812.5173
181.1055 457.9438
182.5662 337.7352
183.1381 389.0088
185.1173 863.3198
186.4063 400.9576
192.3417 317.6716
198.2096 464.0861
203.128 19940.18
204.8126 428.0636
211.9785 378.7024
212.5489 339.202
216.9404 428.1949
233.7083 361.0175
253.216 377.4433
262.7319 394.9479
265.8287 383.3056
293.0874 381.7983
299.1624 734.982
300.3264 479.2273
311.2944 612.4164
315.253 2728.056
325.3107 587.8405
326.365 403.4061
347.3169 536.6931
357.1061 391.2754
371.1619 2603.499
391.3575 557.3557
394.7964 391.9584
399.2511 712.1091
426.432 406.927
427.2253 2941.619
427.3063 410.7626
444.2138 401.4511
444.3189 531.8452
444.3831 578.8156
444.4056 1359.726
444.4193 512.4995
444.4246 481.6673
444.4417 12914.45
444.4565 600.0442
S	285	285	298.35
I	RTime	1.59739
I	BPI	1419815
I	BPM	298.3471
I	TIC	1725423
Z	1	297.3395
53.00266 306.0585
57.07029 34300.39
58.06418 682.0973
58.06548 1714.021
59.04956 289.5451
59.99531 371.8989
66.41926 362.6376
67.96897 316.2235
69.96614 326.285
71.08571 66228.48
71.09141 327.0638
71.8004 332.1424
72.46756 322.7846
74.06012 380.0241
75.13598 357.2453
75.26035 352.6118
75.83928 309.8132
78.15489 272.7203
78.53924 315.4738
85.10132 51135.4
85.97474 454.5535
87.04417 1788.356
87.04646 319.1161
88.11222 3046.641
89.0598 362.4889
94.6418 393.2169
97.1013 408.905
99.0804 410.3094
99.117 10410.97
99.59019 318.105
102.1279 1328.871
108.8406 469.6912
111.1171 1406.557
113.1327 4736.175
123.1169 409.7431
126.1278 392.8133
127.1484 3634.349
136.8984 408.3391
140.1436 4431.772
141.1639 4791.996
150.2573 396.8651
155.1796 2724.664
156.904 374.3029
157.1462 324.5557
162.2318 316.4062
163.1328 452.0133
169.1952 2034.365
171.3267 359.2699
171.8508 331.3723
172.3591 368.9003
183.2113 1209.557
190.3899 401.93
195.1227 662.4764
197.2265 435.0544
204.4269 320.8558
211.2422 1394.75
212.238 508.4505
254.8457 369.6539
256.2642 549.3154
257.2672 424.0132
262.1392 371.6016
263.2009 551.5561
265.2844 405.3372
265.502 382.539
277.8082 353.4037
281.2485 422.321
297.6387 368.4967
297.941 438.7307
298.1174 444.9904
298.1312 390.7569
298.1422 360.2519
298.1658 1002.635
298.2029 599.9417
298.21 3441.632
298.2407 528.1161
298.2544 719.2014
298.2755 2826.47
298.3113 10792.4
298.3471 1419815
298.3963 5126.281
298.4786 1454.326
298.4882 2027.854
301.253 366.2576
310.3275 362.6131
315.979 350.4395
S	286	286	560.37
I	RTime	1.602563
I	BPI	150667
I	BPM	560.3697
I	TIC	491520.3
Z	1	559.3611
50.14919 328.2402
50.85711 284.256
54.0035 325.6936
55.3004 349.7224
56.68143 300.3333
57.16855 302.5989
57.93618 376.5096
58.06552 489.8503
59.01152 373.005
60.18267 300.4181
60.98614 325.4709
61.01508 365.4016
63.14881 321.7709
65.28786 344.6962
65.98814 322.6899
67.5778 394.7965
68.86772 334.7956
70.04945 355.9464
71.08575 441.7012
72.444 337.1911
73.70161 335.2713
75.82037 332.4619
82.55702 356.675
85.10128 396.5431
86.09657 26967.33
87.00687 407.2163
88.11229 2899.95
89.05994 532.5401
98.68886 358.673
101.2737 363.6765
102.1279 15737.26
104.1072 35197.86
120.7562 378.5922
124.8652 397.8289
134.6097 429.9174
135.9063 404.3916
140.1436 1678.472
146.982 62374.91
164.4053 534.4482
178.756 454.8932
183.0395 480.704
184.0595 391.5176
184.2031 437.3277
187.2338 451.6923
195.9767 390.5262
200.714 417.2558
237.7838 528.8625
246.6585 401.5698
251.7905 400.752
256.3108 409.079
261.9086 393.6148
308.6682 420.2045
309.821 419.0357
323.7737 457.1717
329.6663 479.9162
355.3211 21927.25
366.0821 413.7156
371.7176 525.6895
377.3033 966.4942
396.853 416.1753
423.2354 492.1507
434.2978 384.8371
450.6046 389.7243
458.8978 425.7665
484.4384 413.619
493.7689 446.4854
497.4822 434.8739
501.2959 126788.2
507.5145 442.7158
518.7651 502.2736
541.2947 439.5186
560.1331 1456.546
560.3697 150667
S	287	287	368.42
I	RTime	1.607724
I	BPI	3483628
I	BPM	368.4253
I	TIC	4021753
Z	1	367.4177
50.72634 373.9673
51.27335 341.6933
54.57782 337.9566
55.71557 408.0175
56.8989 362.6994
57.06898 821.2253
57.07026 3185.84
57.20544 388.1319
58.06549 1844.063
60.50021 364.4857
61.90129 390.7192
67.38077 396.248
67.39407 404.6387
69.07005 1709.391
70.90096 358.6004
71.08569 2070.871
72.08092 933.0533
75.0841 376.9358
76.73835 360.6281
78.67313 351.0501
81.06999 1940.589
83.08558 819.6303
84.08086 2262.357
85.10126 583.3282
85.96367 401.4272
88.07579 4005.819
88.11221 3336.094
88.9343 470.2137
90.13249 419.4955
95.08568 540.0383
97.10126 737.1328
100.0333 440.2675
101.0599 3129.243
102.1278 3282.182
104.0707 48490.1
106.0864 5460.85
109.221 407.5066
111.1169 492.9269
111.9415 402.9218
115.0868 758.9899
123.117 2725.828
128.6761 457.1402
129.1024 49889.33
130.0865 1683.017
130.0993 889.1264
130.1058 19008.38
130.1084 786.291
132.102 1769.413
135.0808 446.1824
140.1436 834.5842
141.1275 1646.014
147.117 458.3079
155.644 461.8939
175.1483 779.073
193.1591 477.7426
198.2204 529.6844
199.9661 703.4652
200.2375 6131.524
211.1693 478.4266
212.2361 396.2515
228.1959 3674.801
233.0366 495.3213
250.4442 515.942
265.2527 701.2457
297.0435 568.6885
308.2954 934.8613
309.2795 663.8883
310.3466 617.6572
323.3309 11469.93
336.2891 848.595
340.3573 3516.597
350.3057 1856.767
350.3245 4282.01
350.3419 1627.299
350.3782 2740.361
359.9595 535.5192
366.4085 887.4229
367.4535 992.2685
367.8686 643.0004
368.231 2391.664
368.244 5302.197
368.3167 12025.09
368.3362 10954.1
368.3533 13465.38
368.39 162548.7
368.4254 3483628
368.6125 8541.567
368.9895 1485.422
369.4065 622.3257
S	288	288	408.31
I	RTime	1.612884
I	BPI	298659
I	BPM	250.1781
I	TIC	1425387
Z	1	407.3013
50.93752 274.9971
57.07029 4577.65
60.75399 382.4805
61.34288 377.1903
65.01224 317.6362
65.44186 371.3506
67.0032 307.6466
[truncated: 4,415,538 more chars]
