# Supplementary material for: LipidMatch: an automated workflow for rule-based lipid identification using untargeted high-resolution tandem mass spectrometry data
Source: BMC Bioinformatics. 2017 Jul 10;18:331. doi: 10.1186/s12859-017-1744-3 (PMC5504796; doi:10.1186/s12859-017-1744-3)
Supplement: Supplementary file 1 — LipidMatch Software. The 2017_6_14_LipidMatch_Distribution.zip file contains lipid libraries in .csv format, a batch file for lipidomics with MZmine processing, the LipidMatch R script, and additional helpful R scripts for lipidomics data processing. The .zip file also contains files to guide the user in using LipidMatch, which include: video tutorials, a manual, a trouble shooting document, and example input and output data. For the most up to date version of LipidMatch please visit: http://secim.ufl.edu/secim-tools/. (ZIP 376634 kb) [file 12859_2017_1744_MOESM1_ESM.zip › 2017_6_14_LipidMatch_Distribution/ExampleOutput/ddMS/Neg/Additional_Files/DD_neg_Cer_ADS_neg_HCO2_All.csv]

Confirmed fragments if intensity is above 1000 and number of scans is greater than or equal to 1	Cer_ADS	[M+FA-H]-	[M-H]-	[M-O-H]-	[M-CO-H]-	[M-CO-O-H]-	[Sph-H]-	[Sph+C=O-3H]-	[Sph-O-H]-	[Sph+C=O-O-3H]-	[Sph-CO-H]-	[FA-3H]-	[Sph-NCCO-3H]-	[FA-CO-3H]-	RT_min	RT_max	Comment	RT at Max Intensity	Cer_ADS	[M+FA-H]-	[M-H]-	[M-O-H]-	[M-CO-H]-	[M-CO-O-H]-	[Sph-H]-	[Sph+C=O-3H]-	[Sph-O-H]-	[Sph+C=O-O-3H]-	[Sph-CO-H]-	[FA-3H]-	[Sph-NCCO-3H]-	[FA-CO-3H]-	RT_min	RT_max	Comment	Number of Scans	Cer_ADS	[M+FA-H]-	[M-H]-	[M-O-H]-	[M-CO-H]-	[M-CO-O-H]-	[Sph-H]-	[Sph+C=O-3H]-	[Sph-O-H]-	[Sph+C=O-O-3H]-	[Sph-CO-H]-	[FA-3H]-	[Sph-NCCO-3H]-
	Cer_ADS(d16:0/26:0)+HCO2	0	0	0	0	0	0	0	0	0	0	0	0	0	10.6707424242424	10.9707424242424	1131		Cer_ADS(d16:0/26:0)+HCO2	0	0	0	0	0	0	0	0	0	0	0	0	0	10.6707424242424	10.9707424242424	1131		Cer_ADS(d16:0/26:0)+HCO2	0	0	0	0	0	0	0	0	0	0	0	0
	Cer_ADS(d16:0/26:1)+HCO2	0	0	0	0	0	0	0	0	0	0	0	0	0	10.7806166666667	11.0806166666667	1422		Cer_ADS(d16:0/26:1)+HCO2	0	0	0	0	0	0	0	0	0	0	0	0	0	10.7806166666667	11.0806166666667	1422		Cer_ADS(d16:0/26:1)+HCO2	0	0	0	0	0	0	0	0	0	0	0	0
	Cer_ADS(d16:0/27:3)+HCO2	0	0	0	0	0	0	0	0	0	0	0	0	0	10.9162772727273	11.2162772727273	972		Cer_ADS(d16:0/27:3)+HCO2	0	0	0	0	0	0	0	0	0	0	0	0	0	10.9162772727273	11.2162772727273	972		Cer_ADS(d16:0/27:3)+HCO2	0	0	0	0	0	0	0	0	0	0	0	0
	Cer_ADS(d16:0/27:4)+HCO2	0	0	0	0	0	0	0	0	0	0	0	0	0	10.0734984848485	10.3734984848485	908		Cer_ADS(d16:0/27:4)+HCO2	0	0	0	0	0	0	0	0	0	0	0	0	0	10.0734984848485	10.3734984848485	908		Cer_ADS(d16:0/27:4)+HCO2	0	0	0	0	0	0	0	0	0	0	0	0
	Cer_ADS(d16:0/28:3)+HCO2	0	0	0	0	0	0	0	0	0	0	0	0	0	11.3263590909091	11.6263590909091	1402		Cer_ADS(d16:0/28:3)+HCO2	0	0	0	0	0	0	0	0	0	0	0	0	0	11.3263590909091	11.6263590909091	1402		Cer_ADS(d16:0/28:3)+HCO2	0	0	0	0	0	0	0	0	0	0	0	0
	Cer_ADS(d16:0/28:4)+HCO2	0	0	0	0	0	0	0	0	0	0	0	0	0	10.5313909090909	10.8313909090909	1290		Cer_ADS(d16:0/28:4)+HCO2	0	0	0	0	0	0	0	0	0	0	0	0	0	10.5313909090909	10.8313909090909	1290		Cer_ADS(d16:0/28:4)+HCO2	0	0	0	0	0	0	0	0	0	0	0	0
	Cer_ADS(d16:0/29:3)+HCO2	0	0	0	0	0	0	0	0	0	0	0	0	0	11.7283893939394	12.0283893939394	790		Cer_ADS(d16:0/29:3)+HCO2	0	0	0	0	0	0	0	0	0	0	0	0	0	11.7283893939394	12.0283893939394	790		Cer_ADS(d16:0/29:3)+HCO2	0	0	0	0	0	0	0	0	0	0	0	0
	Cer_ADS(d16:0/29:4)+HCO2	0	0	0	0	0	0	0	0	0	0	0	0	0	10.9594772727273	11.2594772727273	525		Cer_ADS(d16:0/29:4)+HCO2	0	0	0	0	0	0	0	0	0	0	0	0	0	10.9594772727273	11.2594772727273	525		Cer_ADS(d16:0/29:4)+HCO2	0	0	0	0	0	0	0	0	0	0	0	0
	Cer_ADS(d16:0/36:4)+HCO2	0	0	0	0	0	0	0	0	0	0	0	0	0	12.0117515151515	12.3117515151515	1639		Cer_ADS(d16:0/36:4)+HCO2	0	0	0	0	0	0	0	0	0	0	0	0	0	12.0117515151515	12.3117515151515	1639		Cer_ADS(d16:0/36:4)+HCO2	0	0	0	0	0	0	0	0	0	0	0	0
	Cer_ADS(d17:0/25:0)+HCO2	0	0	0	0	0	0	0	0	0	0	0	0	0	10.6707424242424	10.9707424242424	1131		Cer_ADS(d17:0/25:0)+HCO2	0	0	0	0	0	0	0	0	0	0	0	0	0	10.6707424242424	10.9707424242424	1131		Cer_ADS(d17:0/25:0)+HCO2	0	0	0	0	0	0	0	0	0	0	0	0
	Cer_ADS(d17:0/25:1)+HCO2	0	0	0	0	0	0	0	0	0	0	0	0	0	10.7806166666667	11.0806166666667	1422		Cer_ADS(d17:0/25:1)+HCO2	0	0	0	0	0	0	0	0	0	0	0	0	0	10.7806166666667	11.0806166666667	1422		Cer_ADS(d17:0/25:1)+HCO2	0	0	0	0	0	0	0	0	0	0	0	0
	Cer_ADS(d17:0/26:3)+HCO2	0	0	0	0	0	0	0	0	0	0	0	0	0	10.9162772727273	11.2162772727273	972		Cer_ADS(d17:0/26:3)+HCO2	0	0	0	0	0	0	0	0	0	0	0	0	0	10.9162772727273	11.2162772727273	972		Cer_ADS(d17:0/26:3)+HCO2	0	0	0	0	0	0	0	0	0	0	0	0
	Cer_ADS(d17:0/26:4)+HCO2	0	0	0	0	0	0	0	0	0	0	0	0	0	10.0734984848485	10.3734984848485	908		Cer_ADS(d17:0/26:4)+HCO2	0	0	0	0	0	0	0	0	0	0	0	0	0	10.0734984848485	10.3734984848485	908		Cer_ADS(d17:0/26:4)+HCO2	0	0	0	0	0	0	0	0	0	0	0	0
	Cer_ADS(d17:0/27:3)+HCO2	0	0	0	0	0	0	0	0	0	0	0	0	0	11.3263590909091	11.6263590909091	1402		Cer_ADS(d17:0/27:3)+HCO2	0	0	0	0	0	0	0	0	0	0	0	0	0	11.3263590909091	11.6263590909091	1402		Cer_ADS(d17:0/27:3)+HCO2	0	0	0	0	0	0	0	0	0	0	0	0
	Cer_ADS(d17:0/27:4)+HCO2	0	0	0	0	0	0	0	0	0	0	0	0	0	10.5313909090909	10.8313909090909	1290		Cer_ADS(d17:0/27:4)+HCO2	0	0	0	0	0	0	0	0	0	0	0	0	0	10.5313909090909	10.8313909090909	1290		Cer_ADS(d17:0/27:4)+HCO2	0	0	0	0	0	0	0	0	0	0	0	0
	Cer_ADS(d17:0/28:3)+HCO2	0	0	0	0	0	0	0	0	0	0	0	0	0	11.7283893939394	12.0283893939394	790		Cer_ADS(d17:0/28:3)+HCO2	0	0	0	0	0	0	0	0	0	0	0	0	0	11.7283893939394	12.0283893939394	790		Cer_ADS(d17:0/28:3)+HCO2	0	0	0	0	0	0	0	0	0	0	0	0
	Cer_ADS(d17:0/28:4)+HCO2	0	0	0	0	0	0	0	0	0	0	0	0	0	10.9594772727273	11.2594772727273	525		Cer_ADS(d17:0/28:4)+HCO2	0	0	0	0	0	0	0	0	0	0	0	0	0	10.9594772727273	11.2594772727273	525		Cer_ADS(d17:0/28:4)+HCO2	0	0	0	0	0	0	0	0	0	0	0	0
	Cer_ADS(d17:0/35:4)+HCO2	0	0	0	0	0	0	0	0	0	0	0	0	0	12.0117515151515	12.3117515151515	1639		Cer_ADS(d17:0/35:4)+HCO2	0	0	0	0	0	0	0	0	0	0	0	0	0	12.0117515151515	12.3117515151515	1639		Cer_ADS(d17:0/35:4)+HCO2	0	0	0	0	0	0	0	0	0	0	0	0
	Cer_ADS(d18:0/24:0)+HCO2	0	0	0	0	0	0	0	0	0	0	0	0	0	10.6707424242424	10.9707424242424	1131		Cer_ADS(d18:0/24:0)+HCO2	0	0	0	0	0	0	0	0	0	0	0	0	0	10.6707424242424	10.9707424242424	1131		Cer_ADS(d18:0/24:0)+HCO2	0	0	0	0	0	0	0	0	0	0	0	0
	Cer_ADS(d18:0/24:1)+HCO2	0	0	0	0	0	0	0	0	0	0	0	0	0	10.7806166666667	11.0806166666667	1422		Cer_ADS(d18:0/24:1)+HCO2	0	0	0	0	0	0	0	0	0	0	0	0	0	10.7806166666667	11.0806166666667	1422		Cer_ADS(d18:0/24:1)+HCO2	0	0	0	0	0	0	0	0	0	0	0	0
	Cer_ADS(d18:0/25:3)+HCO2	0	0	0	0	0	0	0	0	0	0	0	0	0	10.9162772727273	11.2162772727273	972		Cer_ADS(d18:0/25:3)+HCO2	0	0	0	0	0	0	0	0	0	0	0	0	0	10.9162772727273	11.2162772727273	972		Cer_ADS(d18:0/25:3)+HCO2	0	0	0	0	0	0	0	0	0	0	0	0
	Cer_ADS(d18:0/25:4)+HCO2	0	0	0	0	0	0	0	0	0	0	0	0	0	10.0734984848485	10.3734984848485	908		Cer_ADS(d18:0/25:4)+HCO2	0	0	0	0	0	0	0	0	0	0	0	0	0	10.0734984848485	10.3734984848485	908		Cer_ADS(d18:0/25:4)+HCO2	0	0	0	0	0	0	0	0	0	0	0	0
	Cer_ADS(d18:0/26:3)+HCO2	0	0	0	0	0	0	0	0	0	0	0	0	0	11.3263590909091	11.6263590909091	1402		Cer_ADS(d18:0/26:3)+HCO2	0	0	0	0	0	0	0	0	0	0	0	0	0	11.3263590909091	11.6263590909091	1402		Cer_ADS(d18:0/26:3)+HCO2	0	0	0	0	0	0	0	0	0	0	0	0
	Cer_ADS(d18:0/26:4)+HCO2	0	0	0	0	0	0	0	0	0	0	0	0	0	10.5313909090909	10.8313909090909	1290		Cer_ADS(d18:0/26:4)+HCO2	0	0	0	0	0	0	0	0	0	0	0	0	0	10.5313909090909	10.8313909090909	1290		Cer_ADS(d18:0/26:4)+HCO2	0	0	0	0	0	0	0	0	0	0	0	0
	Cer_ADS(d18:0/27:3)+HCO2	0	0	0	0	0	0	0	0	0	0	0	0	0	11.7283893939394	12.0283893939394	790		Cer_ADS(d18:0/27:3)+HCO2	0	0	0	0	0	0	0	0	0	0	0	0	0	11.7283893939394	12.0283893939394	790		Cer_ADS(d18:0/27:3)+HCO2	0	0	0	0	0	0	0	0	0	0	0	0
	Cer_ADS(d18:0/27:4)+HCO2	0	0	0	0	0	0	0	0	0	0	0	0	0	10.9594772727273	11.2594772727273	525		Cer_ADS(d18:0/27:4)+HCO2	0	0	0	0	0	0	0	0	0	0	0	0	0	10.9594772727273	11.2594772727273	525		Cer_ADS(d18:0/27:4)+HCO2	0	0	0	0	0	0	0	0	0	0	0	0
	Cer_ADS(d18:0/34:4)+HCO2	0	0	0	0	0	0	0	0	0	0	0	0	0	12.0117515151515	12.3117515151515	1639		Cer_ADS(d18:0/34:4)+HCO2	0	0	0	0	0	0	0	0	0	0	0	0	0	12.0117515151515	12.3117515151515	1639		Cer_ADS(d18:0/34:4)+HCO2	0	0	0	0	0	0	0	0	0	0	0	0
	Cer_ADS(d19:0/23:0)+HCO2	0	0	0	0	0	0	0	0	0	0	0	0	0	10.6707424242424	10.9707424242424	1131		Cer_ADS(d19:0/23:0)+HCO2	0	0	0	0	0	0	0	0	0	0	0	0	0	10.6707424242424	10.9707424242424	1131		Cer_ADS(d19:0/23:0)+HCO2	0	0	0	0	0	0	0	0	0	0	0	0
	Cer_ADS(d19:0/23:1)+HCO2	0	0	0	0	0	0	0	0	0	0	0	0	0	10.7806166666667	11.0806166666667	1422		Cer_ADS(d19:0/23:1)+HCO2	0	0	0	0	0	0	0	0	0	0	0	0	0	10.7806166666667	11.0806166666667	1422		Cer_ADS(d19:0/23:1)+HCO2	0	0	0	0	0	0	0	0	0	0	0	0
	Cer_ADS(d19:0/24:3)+HCO2	0	0	0	0	0	0	0	0	0	0	0	0	0	10.9162772727273	11.2162772727273	972		Cer_ADS(d19:0/24:3)+HCO2	0	0	0	0	0	0	0	0	0	0	0	0	0	10.9162772727273	11.2162772727273	972		Cer_ADS(d19:0/24:3)+HCO2	0	0	0	0	0	0	0	0	0	0	0	0
	Cer_ADS(d19:0/24:4)+HCO2	0	0	0	0	0	0	0	0	0	0	0	0	0	10.0734984848485	10.3734984848485	908		Cer_ADS(d19:0/24:4)+HCO2	0	0	0	0	0	0	0	0	0	0	0	0	0	10.0734984848485	10.3734984848485	908		Cer_ADS(d19:0/24:4)+HCO2	0	0	0	0	0	0	0	0	0	0	0	0
	Cer_ADS(d19:0/25:3)+HCO2	0	0	0	0	0	0	0	0	0	0	0	0	0	11.3263590909091	11.6263590909091	1402		Cer_ADS(d19:0/25:3)+HCO2	0	0	0	0	0	0	0	0	0	0	0	0	0	11.3263590909091	11.6263590909091	1402		Cer_ADS(d19:0/25:3)+HCO2	0	0	0	0	0	0	0	0	0	0	0	0
	Cer_ADS(d19:0/25:4)+HCO2	0	0	0	0	0	0	0	0	0	0	0	0	0	10.5313909090909	10.8313909090909	1290		Cer_ADS(d19:0/25:4)+HCO2	0	0	0	0	0	0	0	0	0	0	0	0	0	10.5313909090909	10.8313909090909	1290		Cer_ADS(d19:0/25:4)+HCO2	0	0	0	0	0	0	0	0	0	0	0	0
	Cer_ADS(d19:0/26:3)+HCO2	0	0	0	0	0	0	0	0	0	0	0	0	0	11.7283893939394	12.0283893939394	790		Cer_ADS(d19:0/26:3)+HCO2	0	0	0	0	0	0	0	0	0	0	0	0	0	11.7283893939394	12.0283893939394	790		Cer_ADS(d19:0/26:3)+HCO2	0	0	0	0	0	0	0	0	0	0	0	0
	Cer_ADS(d19:0/26:4)+HCO2	0	0	0	0	0	0	0	0	0	0	0	0	0	10.9594772727273	11.2594772727273	525		Cer_ADS(d19:0/26:4)+HCO2	0	0	0	0	0	0	0	0	0	0	0	0	0	10.9594772727273	11.2594772727273	525		Cer_ADS(d19:0/26:4)+HCO2	0	0	0	0	0	0	0	0	0	0	0	0
	Cer_ADS(d19:0/33:4)+HCO2	0	0	0	0	0	0	0	0	0	0	0	0	0	12.0117515151515	12.3117515151515	1639		Cer_ADS(d19:0/33:4)+HCO2	0	0	0	0	0	0	0	0	0	0	0	0	0	12.0117515151515	12.3117515151515	1639		Cer_ADS(d19:0/33:4)+HCO2	0	0	0	0	0	0	0	0	0	0	0	0
	Cer_ADS(d20:0/22:0)+HCO2	0	0	0	0	0	0	0	0	0	0	0	0	0	10.6707424242424	10.9707424242424	1131		Cer_ADS(d20:0/22:0)+HCO2	0	0	0	0	0	0	0	0	0	0	0	0	0	10.6707424242424	10.9707424242424	1131		Cer_ADS(d20:0/22:0)+HCO2	0	0	0	0	0	0	0	0	0	0	0	0
	Cer_ADS(d20:0/22:1)+HCO2	0	0	0	0	0	0	0	0	0	0	0	0	0	10.7806166666667	11.0806166666667	1422		Cer_ADS(d20:0/22:1)+HCO2	0	0	0	0	0	0	0	0	0	0	0	0	0	10.7806166666667	11.0806166666667	1422		Cer_ADS(d20:0/22:1)+HCO2	0	0	0	0	0	0	0	0	0	0	0	0
	Cer_ADS(d20:0/23:3)+HCO2	0	0	0	0	0	0	0	0	0	0	0	0	0	10.9162772727273	11.2162772727273	972		Cer_ADS(d20:0/23:3)+HCO2	0	0	0	0	0	0	0	0	0	0	0	0	0	10.9162772727273	11.2162772727273	972		Cer_ADS(d20:0/23:3)+HCO2	0	0	0	0	0	0	0	0	0	0	0	0
	Cer_ADS(d20:0/23:4)+HCO2	0	0	0	0	0	0	0	0	0	0	0	0	0	10.0734984848485	10.3734984848485	908		Cer_ADS(d20:0/23:4)+HCO2	0	0	0	0	0	0	0	0	0	0	0	0	0	10.0734984848485	10.3734984848485	908		Cer_ADS(d20:0/23:4)+HCO2	0	0	0	0	0	0	0	0	0	0	0	0
	Cer_ADS(d20:0/24:3)+HCO2	0	0	0	0	0	0	0	0	0	0	0	0	0	11.3263590909091	11.6263590909091	1402		Cer_ADS(d20:0/24:3)+HCO2	0	0	0	0	0	0	0	0	0	0	0	0	0	11.3263590909091	11.6263590909091	1402		Cer_ADS(d20:0/24:3)+HCO2	0	0	0	0	0	0	0	0	0	0	0	0
	Cer_ADS(d20:0/24:4)+HCO2	0	0	0	0	0	0	0	0	0	0	0	0	0	10.5313909090909	10.8313909090909	1290		Cer_ADS(d20:0/24:4)+HCO2	0	0	0	0	0	0	0	0	0	0	0	0	0	10.5313909090909	10.8313909090909	1290		Cer_ADS(d20:0/24:4)+HCO2	0	0	0	0	0	0	0	0	0	0	0	0
	Cer_ADS(d20:0/25:3)+HCO2	0	0	0	0	0	0	0	0	0	0	0	0	0	11.7283893939394	12.0283893939394	790		Cer_ADS(d20:0/25:3)+HCO2	0	0	0	0	0	0	0	0	0	0	0	0	0	11.7283893939394	12.0283893939394	790		Cer_ADS(d20:0/25:3)+HCO2	0	0	0	0	0	0	0	0	0	0	0	0
	Cer_ADS(d20:0/25:4)+HCO2	0	0	0	0	0	0	0	0	0	0	0	0	0	10.9594772727273	11.2594772727273	525		Cer_ADS(d20:0/25:4)+HCO2	0	0	0	0	0	0	0	0	0	0	0	0	0	10.9594772727273	11.2594772727273	525		Cer_ADS(d20:0/25:4)+HCO2	0	0	0	0	0	0	0	0	0	0	0	0
	Cer_ADS(d20:0/32:4)+HCO2	0	0	0	0	0	0	0	0	0	0	0	0	0	12.0117515151515	12.3117515151515	1639		Cer_ADS(d20:0/32:4)+HCO2	0	0	0	0	0	0	0	0	0	0	0	0	0	12.0117515151515	12.3117515151515	1639		Cer_ADS(d20:0/32:4)+HCO2	0	0	0	0	0	0	0	0	0	0	0	0
	Cer_ADS(d21:0/21:0)+HCO2	0	0	0	0	0	0	0	0	0	0	0	0	0	10.6707424242424	10.9707424242424	1131		Cer_ADS(d21:0/21:0)+HCO2	0	0	0	0	0	0	0	0	0	0	0	0	0	10.6707424242424	10.9707424242424	1131		Cer_ADS(d21:0/21:0)+HCO2	0	0	0	0	0	0	0	0	0	0	0	0
	Cer_ADS(d21:0/21:1)+HCO2	0	0	0	0	0	0	0	0	0	0	0	0	0	10.7806166666667	11.0806166666667	1422		Cer_ADS(d21:0/21:1)+HCO2	0	0	0	0	0	0	0	0	0	0	0	0	0	10.7806166666667	11.0806166666667	1422		Cer_ADS(d21:0/21:1)+HCO2	0	0	0	0	0	0	0	0	0	0	0	0
	Cer_ADS(d21:0/22:3)+HCO2	0	0	0	0	0	0	0	0	0	0	0	0	0	10.9162772727273	11.2162772727273	972		Cer_ADS(d21:0/22:3)+HCO2	0	0	0	0	0	0	0	0	0	0	0	0	0	10.9162772727273	11.2162772727273	972		Cer_ADS(d21:0/22:3)+HCO2	0	0	0	0	0	0	0	0	0	0	0	0
	Cer_ADS(d21:0/22:4)+HCO2	0	0	0	0	0	0	0	0	0	0	0	0	0	10.0734984848485	10.3734984848485	908		Cer_ADS(d21:0/22:4)+HCO2	0	0	0	0	0	0	0	0	0	0	0	0	0	10.0734984848485	10.3734984848485	908		Cer_ADS(d21:0/22:4)+HCO2	0	0	0	0	0	0	0	0	0	0	0	0
	Cer_ADS(d21:0/23:3)+HCO2	0	0	0	0	0	0	0	0	0	0	0	0	0	11.3263590909091	11.6263590909091	1402		Cer_ADS(d21:0/23:3)+HCO2	0	0	0	0	0	0	0	0	0	0	0	0	0	11.3263590909091	11.6263590909091	1402		Cer_ADS(d21:0/23:3)+HCO2	0	0	0	0	0	0	0	0	0	0	0	0
	Cer_ADS(d21:0/23:4)+HCO2	0	0	0	0	0	0	0	0	0	0	0	0	0	10.5313909090909	10.8313909090909	1290		Cer_ADS(d21:0/23:4)+HCO2	0	0	0	0	0	0	0	0	0	0	0	0	0	10.5313909090909	10.8313909090909	1290		Cer_ADS(d21:0/23:4)+HCO2	0	0	0	0	0	0	0	0	0	0	0	0
	Cer_ADS(d21:0/24:3)+HCO2	0	0	0	0	0	0	0	0	0	0	0	0	0	11.7283893939394	12.0283893939394	790		Cer_ADS(d21:0/24:3)+HCO2	0	0	0	0	0	0	0	0	0	0	0	0	0	11.7283893939394	12.0283893939394	790		Cer_ADS(d21:0/24:3)+HCO2	0	0	0	0	0	0	0	0	0	0	0	0
	Cer_ADS(d21:0/24:4)+HCO2	0	0	0	0	0	0	0	0	0	0	0	0	0	10.9594772727273	11.2594772727273	525		Cer_ADS(d21:0/24:4)+HCO2	0	0	0	0	0	0	0	0	0	0	0	0	0	10.9594772727273	11.2594772727273	525		Cer_ADS(d21:0/24:4)+HCO2	0	0	0	0	0	0	0	0	0	0	0	0
	Cer_ADS(d21:0/31:4)+HCO2	0	0	0	0	0	0	0	0	0	0	0	0	0	12.0117515151515	12.3117515151515	1639		Cer_ADS(d21:0/31:4)+HCO2	0	0	0	0	0	0	0	0	0	0	0	0	0	12.0117515151515	12.3117515151515	1639		Cer_ADS(d21:0/31:4)+HCO2	0	0	0	0	0	0	0	0	0	0	0	0
	Cer_ADS(d22:0/20:0)+HCO2	0	0	0	0	0	0	0	0	0	0	0	0	0	10.6707424242424	10.9707424242424	1131		Cer_ADS(d22:0/20:0)+HCO2	0	0	0	0	0	0	0	0	0	0	0	0	0	10.6707424242424	10.9707424242424	1131		Cer_ADS(d22:0/20:0)+HCO2	0	0	0	0	0	0	0	0	0	0	0	0
	Cer_ADS(d22:0/20:1)+HCO2	0	0	0	0	0	0	0	0	0	0	0	0	0	10.7806166666667	11.0806166666667	1422		Cer_ADS(d22:0/20:1)+HCO2	0	0	0	0	0	0	0	0	0	0	0	0	0	10.7806166666667	11.0806166666667	1422		Cer_ADS(d22:0/20:1)+HCO2	0	0	0	0	0	0	0	0	0	0	0	0
	Cer_ADS(d22:0/21:3)+HCO2	0	0	0	0	0	0	0	0	0	0	0	0	0	10.9162772727273	11.2162772727273	972		Cer_ADS(d22:0/21:3)+HCO2	0	0	0	0	0	0	0	0	0	0	0	0	0	10.9162772727273	11.2162772727273	972		Cer_ADS(d22:0/21:3)+HCO2	0	0	0	0	0	0	0	0	0	0	0	0
	Cer_ADS(d22:0/21:4)+HCO2	0	0	0	0	0	0	0	0	0	0	0	0	0	10.0734984848485	10.3734984848485	908		Cer_ADS(d22:0/21:4)+HCO2	0	0	0	0	0	0	0	0	0	0	0	0	0	10.0734984848485	10.3734984848485	908		Cer_ADS(d22:0/21:4)+HCO2	0	0	0	0	0	0	0	0	0	0	0	0
	Cer_ADS(d22:0/22:3)+HCO2	0	0	0	0	0	0	0	0	0	0	0	0	0	11.3263590909091	11.6263590909091	1402		Cer_ADS(d22:0/22:3)+HCO2	0	0	0	0	0	0	0	0	0	0	0	0	0	11.3263590909091	11.6263590909091	1402		Cer_ADS(d22:0/22:3)+HCO2	0	0	0	0	0	0	0	0	0	0	0	0
	Cer_ADS(d22:0/22:4)+HCO2	0	0	0	0	0	0	0	0	0	0	0	0	0	10.5313909090909	10.8313909090909	1290		Cer_ADS(d22:0/22:4)+HCO2	0	0	0	0	0	0	0	0	0	0	0	0	0	10.5313909090909	10.8313909090909	1290		Cer_ADS(d22:0/22:4)+HCO2	0	0	0	0	0	0	0	0	0	0	0	0
	Cer_ADS(d22:0/23:3)+HCO2	0	0	0	0	0	0	0	0	0	0	0	0	0	11.7283893939394	12.0283893939394	790		Cer_ADS(d22:0/23:3)+HCO2	0	0	0	0	0	0	0	0	0	0	0	0	0	11.7283893939394	12.0283893939394	790		Cer_ADS(d22:0/23:3)+HCO2	0	0	0	0	0	0	0	0	0	0	0	0
	Cer_ADS(d22:0/23:4)+HCO2	0	0	0	0	0	0	0	0	0	0	0	0	0	10.9594772727273	11.2594772727273	525		Cer_ADS(d22:0/23:4)+HCO2	0	0	0	0	0	0	0	0	0	0	0	0	0	10.9594772727273	11.2594772727273	525		Cer_ADS(d22:0/23:4)+HCO2	0	0	0	0	0	0	0	0	0	0	0	0
	Cer_ADS(d22:0/30:4)+HCO2	0	0	0	0	0	0	0	0	0	0	0	0	0	12.0117515151515	12.3117515151515	1639		Cer_ADS(d22:0/30:4)+HCO2	0	0	0	0	0	0	0	0	0	0	0	0	0	12.0117515151515	12.3117515151515	1639		Cer_ADS(d22:0/30:4)+HCO2	0	0	0	0	0	0	0	0	0	0	0	0
	Cer_ADS(d22:0/36:4)+HCO2	0	0	0	0	0	0	0	0	0	0	0	0	0	15.1321666666667	15.4321666666667	213		Cer_ADS(d22:0/36:4)+HCO2	0	0	0	0	0	0	0	0	0	0	0	0	0	15.1321666666667	15.4321666666667	213		Cer_ADS(d22:0/36:4)+HCO2	0	0	0	0	0	0	0	0	0	0	0	0
	Cer_ADS(d22:0/36:4)+HCO2	0	0	0	0	0	0	0	0	0	0	0	0	0	14.6627106060606	14.9627106060606	251		Cer_ADS(d22:0/36:4)+HCO2	0	0	0	0	0	0	0	0	0	0	0	0	0	14.6627106060606	14.9627106060606	251		Cer_ADS(d22:0/36:4)+HCO2	0	0	0	0	0	0	0	0	0	0	0	0
	Cer_ADS(d22:0/36:4)+HCO2	0	0	0	0	0	0	0	0	0	0	0	0	0	15.4023196969697	15.7023196969697	304		Cer_ADS(d22:0/36:4)+HCO2	0	0	0	0	0	0	0	0	0	0	0	0	0	15.4023196969697	15.7023196969697	304		Cer_ADS(d22:0/36:4)+HCO2	0	0	0	0	0	0	0	0	0	0	0	0
	Cer_ADS(d22:0/36:4)+HCO2	0	0	0	0	0	0	0	0	0	0	0	0	0	11.2433803030303	11.5433803030303	391		Cer_ADS(d22:0/36:4)+HCO2	0	0	0	0	0	0	0	0	0	0	0	0	0	11.2433803030303	11.5433803030303	391		Cer_ADS(d22:0/36:4)+HCO2	0	0	0	0	0	0	0	0	0	0	0	0
	Cer_ADS(d22:0/36:4)+HCO2	0	0	0	0	0	0	0	0	0	0	0	0	0	2.64635151515152	2.94635151515152	444		Cer_ADS(d22:0/36:4)+HCO2	0	0	0	0	0	0	0	0	0	0	0	0	0	2.64635151515152	2.94635151515152	444		Cer_ADS(d22:0/36:4)+HCO2	0	0	0	0	0	0	0	0	0	0	0	0
	Cer_ADS(d22:0/36:4)+HCO2	0	0	0	0	0	0	0	0	0	0	0	0	0	13.6292787878788	13.9292787878788	450		Cer_ADS(d22:0/36:4)+HCO2	0	0	0	0	0	0	0	0	0	0	0	0	0	13.6292787878788	13.9292787878788	450		Cer_ADS(d22:0/36:4)+HCO2	0	0	0	0	0	0	0	0	0	0	0	0
	Cer_ADS(d22:0/36:4)+HCO2	0	0	0	0	0	0	0	0	0	0	0	0	0	14.1708757575758	14.4708757575758	503		Cer_ADS(d22:0/36:4)+HCO2	0	0	0	0	0	0	0	0	0	0	0	0	0	14.1708757575758	14.4708757575758	503		Cer_ADS(d22:0/36:4)+HCO2	0	0	0	0	0	0	0	0	0	0	0	0
	Cer_ADS(d22:0/36:4)+HCO2	0	0	0	0	0	0	0	0	0	0	0	0	0	4.81551363636364	5.11551363636364	526		Cer_ADS(d22:0/36:4)+HCO2	0	0	0	0	0	0	0	0	0	0	0	0	0	4.81551363636364	5.11551363636364	526		Cer_ADS(d22:0/36:4)+HCO2	0	0	0	0	0	0	0	0	0	0	0	0
	Cer_ADS(d22:0/36:4)+HCO2	0	0	0	0	0	0	0	0	0	0	0	0	0	1.75567727272727	2.05567727272727	546		Cer_ADS(d22:0/36:4)+HCO2	0	0	0	0	0	0	0	0	0	0	0	0	0	1.75567727272727	2.05567727272727	546		Cer_ADS(d22:0/36:4)+HCO2	0	0	0	0	0	0	0	0	0	0	0	0
	Cer_ADS(d22:0/36:4)+HCO2	0	0	0	0	0	0	0	0	0	0	0	0	0	9.9882272727273	10.2882272727273	576		Cer_ADS(d22:0/36:4)+HCO2	0	0	0	0	0	0	0	0	0	0	0	0	0	9.9882272727273	10.2882272727273	576		Cer_ADS(d22:0/36:4)+HCO2	0	0	0	0	0	0	0	0	0	0	0	0
	Cer_ADS(d22:0/36:4)+HCO2	0	0	0	0	0	0	0	0	0	0	0	0	0	9.06659848484848	9.36659848484848	649		Cer_ADS(d22:0/36:4)+HCO2	0	0	0	0	0	0	0	0	0	0	0	0	0	9.06659848484848	9.36659848484848	649		Cer_ADS(d22:0/36:4)+HCO2	0	0	0	0	0	0	0	0	0	0	0	0
	Cer_ADS(d22:0/36:4)+HCO2	0	0	0	0	0	0	0	0	0	0	0	0	0	9.64110151515152	9.94110151515152	715		Cer_ADS(d22:0/36:4)+HCO2	0	0	0	0	0	0	0	0	0	0	0	0	0	9.64110151515152	9.94110151515152	715		Cer_ADS(d22:0/36:4)+HCO2	0	0	0	0	0	0	0	0	0	0	0	0
	Cer_ADS(d22:0/36:4)+HCO2	0	0	0	0	0	0	0	0	0	0	0	0	0	8.60265303030303	8.90265303030303	1072		Cer_ADS(d22:0/36:4)+HCO2	0	0	0	0	0	0	0	0	0	0	0	0	0	8.60265303030303	8.90265303030303	1072		Cer_ADS(d22:0/36:4)+HCO2	0	0	0	0	0	0	0	0	0	0	0	0
	Cer_ADS(d22:0/36:4)+HCO2	0	0	0	0	0	0	0	0	0	0	0	0	0	4.24555606060606	4.54555606060606	1098		Cer_ADS(d22:0/36:4)+HCO2	0	0	0	0	0	0	0	0	0	0	0	0	0	4.24555606060606	4.54555606060606	1098		Cer_ADS(d22:0/36:4)+HCO2	0	0	0	0	0	0	0	0	0	0	0	0
	Cer_ADS(d22:0/36:4)+HCO2	0	0	0	0	0	0	0	0	0	0	0	0	0	1.41722878787879	1.71722878787879	1250		Cer_ADS(d22:0/36:4)+HCO2	0	0	0	0	0	0	0	0	0	0	0	0	0	1.41722878787879	1.71722878787879	1250		Cer_ADS(d22:0/36:4)+HCO2	0	0	0	0	0	0	0	0	0	0	0	0
	Cer_ADS(d22:0/36:4)+HCO2	0	0	0	0	0	0	0	0	0	0	0	0	0	4.48123636363636	4.78123636363636	1334		Cer_ADS(d22:0/36:4)+HCO2	0	0	0	0	0	0	0	0	0	0	0	0	0	4.48123636363636	4.78123636363636	1334		Cer_ADS(d22:0/36:4)+HCO2	0	0	0	0	0	0	0	0	0	0	0	0
	Cer_ADS(d22:0/36:4)+HCO2	0	0	0	0	0	0	0	0	0	0	0	0	0	5.53096212121212	5.83096212121212	1907		Cer_ADS(d22:0/36:4)+HCO2	0	0	0	0	0	0	0	0	0	0	0	0	0	5.53096212121212	5.83096212121212	1907		Cer_ADS(d22:0/36:4)+HCO2	0	0	0	0	0	0	0	0	0	0	0	0
	Cer_ADS(d22:0/36:4)+HCO2	0	0	0	0	0	0	0	0	0	0	0	0	0	13.930646969697	14.230646969697	1971		Cer_ADS(d22:0/36:4)+HCO2	0	0	0	0	0	0	0	0	0	0	0	0	0	13.930646969697	14.230646969697	1971		Cer_ADS(d22:0/36:4)+HCO2	0	0	0	0	0	0	0	0	0	0	0	0
	Cer_ADS(d22:0/36:4)+HCO2	0	0	0	0	0	0	0	0	0	0	0	0	0	15.0018878787879	15.3018878787879	2676		Cer_ADS(d22:0/36:4)+HCO2	0	0	0	0	0	0	0	0	0	0	0	0	0	15.0018878787879	15.3018878787879	2676		Cer_ADS(d22:0/36:4)+HCO2	0	0	0	0	0	0	0	0	0	0	0	0
	Cer_ADS(d22:0/36:4)+HCO2	0	0	0	0	0	0	0	0	0	0	0	0	0	16.2897366666667	16.5897366666667	2700		Cer_ADS(d22:0/36:4)+HCO2	0	0	0	0	0	0	0	0	0	0	0	0	0	16.2897366666667	16.5897366666667	2700		Cer_ADS(d22:0/36:4)+HCO2	0	0	0	0	0	0	0	0	0	0	0	0
	Cer_ADS(d22:0/36:4)+HCO2	0	0	0	0	0	0	0	0	0	0	0	0	0	4.71811212121212	5.01811212121212	2722		Cer_ADS(d22:0/36:4)+HCO2	0	0	0	0	0	0	0	0	0	0	0	0	0	4.71811212121212	5.01811212121212	2722		Cer_ADS(d22:0/36:4)+HCO2	0	0	0	0	0	0	0	0	0	0	0	0
	Cer_ADS(d22:0/36:4)+HCO2	0	0	0	0	0	0	0	0	0	0	0	0	0	4.0664303030303	4.3664303030303	2807		Cer_ADS(d22:0/36:4)+HCO2	0	0	0	0	0	0	0	0	0	0	0	0	0	4.0664303030303	4.3664303030303	2807		Cer_ADS(d22:0/36:4)+HCO2	0	0	0	0	0	0	0	0	0	0	0	0
	Cer_ADS(d22:0/36:4)+HCO2	0	0	0	0	0	0	0	0	0	0	0	0	0	8.80238787878788	9.10238787878788	3040		Cer_ADS(d22:0/36:4)+HCO2	0	0	0	0	0	0	0	0	0	0	0	0	0	8.80238787878788	9.10238787878788	3040		Cer_ADS(d22:0/36:4)+HCO2	0	0	0	0	0	0	0	0	0	0	0	0
	Cer_ADS(d22:0/36:4)+HCO2	0	0	0	0	0	0	0	0	0	0	0	0	0	13.1360257575758	13.4360257575758	3415		Cer_ADS(d22:0/36:4)+HCO2	0	0	0	0	0	0	0	0	0	0	0	0	0	13.1360257575758	13.4360257575758	3415		Cer_ADS(d22:0/36:4)+HCO2	0	0	0	0	0	0	0	0	0	0	0	0
	Cer_ADS(d22:0/36:4)+HCO2	0	0	0	0	0	0	0	0	0	0	0	0	0	1.84162121212121	2.14162121212121	3423		Cer_ADS(d22:0/36:4)+HCO2	0	0	0	0	0	0	0	0	0	0	0	0	0	1.84162121212121	2.14162121212121	3423		Cer_ADS(d22:0/36:4)+HCO2	0	0	0	0	0	0	0	0	0	0	0	0
	Cer_ADS(d22:0/36:4)+HCO2	0	0	0	0	0	0	0	0	0	0	0	0	0	1.17546833333333	1.47546833333333	3619		Cer_ADS(d22:0/36:4)+HCO2	0	0	0	0	0	0	0	0	0	0	0	0	0	1.17546833333333	1.47546833333333	3619		Cer_ADS(d22:0/36:4)+HCO2	0	0	0	0	0	0	0	0	0	0	0	0
	Cer_ADS(d22:0/36:4)+HCO2	0	0	0	0	0	0	0	0	0	0	0	0	0	5.02597727272727	5.32597727272727	3818		Cer_ADS(d22:0/36:4)+HCO2	0	0	0	0	0	0	0	0	0	0	0	0	0	5.02597727272727	5.32597727272727	3818		Cer_ADS(d22:0/36:4)+HCO2	0	0	0	0	0	0	0	0	0	0	0	0
	Cer_ADS(d22:0/36:4)+HCO2	0	0	0	0	0	0	0	0	0	0	0	0	0	12.5570984848485	12.8570984848485	4235		Cer_ADS(d22:0/36:4)+HCO2	0	0	0	0	0	0	0	0	0	0	0	0	0	12.5570984848485	12.8570984848485	4235		Cer_ADS(d22:0/36:4)+HCO2	0	0	0	0	0	0	0	0	0	0	0	0
[truncated: 58 more columns]
