# Supplementary material for: LipidMatch: an automated workflow for rule-based lipid identification using untargeted high-resolution tandem mass spectrometry data
Source: BMC Bioinformatics. 2017 Jul 10;18:331. doi: 10.1186/s12859-017-1744-3 (PMC5504796; doi:10.1186/s12859-017-1744-3)
Supplement: Supplementary file 1 — LipidMatch Software. The 2017_6_14_LipidMatch_Distribution.zip file contains lipid libraries in .csv format, a batch file for lipidomics with MZmine processing, the LipidMatch R script, and additional helpful R scripts for lipidomics data processing. The .zip file also contains files to guide the user in using LipidMatch, which include: video tutorials, a manual, a trouble shooting document, and example input and output data. For the most up to date version of LipidMatch please visit: http://secim.ufl.edu/secim-tools/. (ZIP 376634 kb) [file 12859_2017_1744_MOESM1_ESM.zip › 2017_6_14_LipidMatch_Distribution/ExampleOutput/ddMS/Neg/Additional_Files/DD_neg_Cer_AP_neg_HCO2_All.csv]

Confirmed fragments if intensity is above 1000 and number of scans is greater than or equal to 1	Cer_AP	[M+FA-H]-	[M-H]-	[FA+NC(C)CO-H]-	[FA+O-H]-	[FA-CO-3H]-	[Sph-NC(CO)CO-H]-	RT_min	RT_max	Comment	RT at Max Intensity	Cer_AP	[M+FA-H]-	[M-H]-	[FA+NC(C)CO-H]-	[FA+O-H]-	[FA-CO-3H]-	[Sph-NC(CO)CO-H]-	RT_min	RT_max	Comment	Number of Scans	Cer_AP	[M+FA-H]-	[M-H]-	[FA+NC(C)CO-H]-	[FA+O-H]-	[FA-CO-3H]-	[Sph-NC(CO)CO-H]-	RT_min	RT_max	Comment	Max Intensity	Cer_AP	[M+FA-H]-	[M-H]-	[FA+NC(C)CO-H]-	[FA+O-H]-	[FA-CO-3H]-	[Sph-NC(CO)CO-H]-	RT_min	RT_max	Comment	Average m/z	Cer_AP	[M+FA-H]-	[M-H]-	[FA+NC(C)CO-H]-	[FA+O-H]-
	Cer_AP(t16:0/19:4)+HCO2	0	0	0	0	0	0	5.76597878787879	6.06597878787879	703		Cer_AP(t16:0/19:4)+HCO2	0	0	0	0	0	0	5.76597878787879	6.06597878787879	703		Cer_AP(t16:0/19:4)+HCO2	0	0	0	0	0	0	5.76597878787879	6.06597878787879	703		Cer_AP(t16:0/19:4)+HCO2	0	0	0	0	0	0	5.76597878787879	6.06597878787879	703		Cer_AP(t16:0/19:4)+HCO2	0	0	0	0
	Cer_AP(t16:0/25:3)+HCO2	0	0	0	0	0	0	9.63075303030303	9.93075303030303	2513		Cer_AP(t16:0/25:3)+HCO2	0	0	0	0	0	0	9.63075303030303	9.93075303030303	2513		Cer_AP(t16:0/25:3)+HCO2	0	0	0	0	0	0	9.63075303030303	9.93075303030303	2513		Cer_AP(t16:0/25:3)+HCO2	0	0	0	0	0	0	9.63075303030303	9.93075303030303	2513		Cer_AP(t16:0/25:3)+HCO2	0	0	0	0
	Cer_AP(t16:0/25:4)+HCO2	0	0	0	0	0	0	9.27028333333333	9.57028333333333	359		Cer_AP(t16:0/25:4)+HCO2	0	0	0	0	0	0	9.27028333333333	9.57028333333333	359		Cer_AP(t16:0/25:4)+HCO2	0	0	0	0	0	0	9.27028333333333	9.57028333333333	359		Cer_AP(t16:0/25:4)+HCO2	0	0	0	0	0	0	9.27028333333333	9.57028333333333	359		Cer_AP(t16:0/25:4)+HCO2	0	0	0	0
	Cer_AP(t16:0/26:4)+HCO2	0	0	0	0	0	0	9.7723	10.0723	607		Cer_AP(t16:0/26:4)+HCO2	0	0	0	0	0	0	9.7723	10.0723	607		Cer_AP(t16:0/26:4)+HCO2	0	0	0	0	0	0	9.7723	10.0723	607		Cer_AP(t16:0/26:4)+HCO2	0	0	0	0	0	0	9.7723	10.0723	607		Cer_AP(t16:0/26:4)+HCO2	0	0	0	0
	Cer_AP(t16:0/27:3)+HCO2	0	0	0	0	0	0	10.5703878787879	10.8703878787879	306		Cer_AP(t16:0/27:3)+HCO2	0	0	0	0	0	0	10.5703878787879	10.8703878787879	306		Cer_AP(t16:0/27:3)+HCO2	0	0	0	0	0	0	10.5703878787879	10.8703878787879	306		Cer_AP(t16:0/27:3)+HCO2	0	0	0	0	0	0	10.5703878787879	10.8703878787879	306		Cer_AP(t16:0/27:3)+HCO2	0	0	0	0
	Cer_AP(t16:0/27:4)+HCO2	0	0	0	0	0	0	10.2551090909091	10.5551090909091	171		Cer_AP(t16:0/27:4)+HCO2	0	0	0	0	0	0	10.2551090909091	10.5551090909091	171		Cer_AP(t16:0/27:4)+HCO2	0	0	0	0	0	0	10.2551090909091	10.5551090909091	171		Cer_AP(t16:0/27:4)+HCO2	0	0	0	0	0	0	10.2551090909091	10.5551090909091	171		Cer_AP(t16:0/27:4)+HCO2	0	0	0	0
	Cer_AP(t16:0/27:4)+HCO2	0	0	0	0	0	0	10.0804848484848	10.3804848484848	4126		Cer_AP(t16:0/27:4)+HCO2	0	0	0	0	0	0	10.0804848484848	10.3804848484848	4126		Cer_AP(t16:0/27:4)+HCO2	0	0	0	0	0	0	10.0804848484848	10.3804848484848	4126		Cer_AP(t16:0/27:4)+HCO2	0	0	0	0	0	0	10.0804848484848	10.3804848484848	4126		Cer_AP(t16:0/27:4)+HCO2	0	0	0	0
	Cer_AP(t16:0/28:3)+HCO2	0	0	0	0	0	0	11.0025560606061	11.3025560606061	394		Cer_AP(t16:0/28:3)+HCO2	0	0	0	0	0	0	11.0025560606061	11.3025560606061	394		Cer_AP(t16:0/28:3)+HCO2	0	0	0	0	0	0	11.0025560606061	11.3025560606061	394		Cer_AP(t16:0/28:3)+HCO2	0	0	0	0	0	0	11.0025560606061	11.3025560606061	394		Cer_AP(t16:0/28:3)+HCO2	0	0	0	0
	Cer_AP(t16:0/28:4)+HCO2	0	0	0	0	0	0	10.6981590909091	10.9981590909091	136		Cer_AP(t16:0/28:4)+HCO2	0	0	0	0	0	0	10.6981590909091	10.9981590909091	136		Cer_AP(t16:0/28:4)+HCO2	0	0	0	0	0	0	10.6981590909091	10.9981590909091	136		Cer_AP(t16:0/28:4)+HCO2	0	0	0	0	0	0	10.6981590909091	10.9981590909091	136		Cer_AP(t16:0/28:4)+HCO2	0	0	0	0
	Cer_AP(t16:0/28:4)+HCO2	0	0	0	0	0	0	10.5236848484849	10.8236848484849	675		Cer_AP(t16:0/28:4)+HCO2	0	0	0	0	0	0	10.5236848484849	10.8236848484849	675		Cer_AP(t16:0/28:4)+HCO2	0	0	0	0	0	0	10.5236848484849	10.8236848484849	675		Cer_AP(t16:0/28:4)+HCO2	0	0	0	0	0	0	10.5236848484849	10.8236848484849	675		Cer_AP(t16:0/28:4)+HCO2	0	0	0	0
	Cer_AP(t16:0/29:3)+HCO2	0	0	0	0	0	0	11.4196181818182	11.7196181818182	210		Cer_AP(t16:0/29:3)+HCO2	0	0	0	0	0	0	11.4196181818182	11.7196181818182	210		Cer_AP(t16:0/29:3)+HCO2	0	0	0	0	0	0	11.4196181818182	11.7196181818182	210		Cer_AP(t16:0/29:3)+HCO2	0	0	0	0	0	0	11.4196181818182	11.7196181818182	210		Cer_AP(t16:0/29:3)+HCO2	0	0	0	0
	Cer_AP(t16:0/29:4)+HCO2	0	0	0	0	0	0	11.1295590909091	11.4295590909091	66		Cer_AP(t16:0/29:4)+HCO2	0	0	0	0	0	0	11.1295590909091	11.4295590909091	66		Cer_AP(t16:0/29:4)+HCO2	0	0	0	0	0	0	11.1295590909091	11.4295590909091	66		Cer_AP(t16:0/29:4)+HCO2	0	0	0	0	0	0	11.1295590909091	11.4295590909091	66		Cer_AP(t16:0/29:4)+HCO2	0	0	0	0
	Cer_AP(t16:0/29:4)+HCO2	0	0	0	0	0	0	10.5101439393939	10.8101439393939	492		Cer_AP(t16:0/29:4)+HCO2	0	0	0	0	0	0	10.5101439393939	10.8101439393939	492		Cer_AP(t16:0/29:4)+HCO2	0	0	0	0	0	0	10.5101439393939	10.8101439393939	492		Cer_AP(t16:0/29:4)+HCO2	0	0	0	0	0	0	10.5101439393939	10.8101439393939	492		Cer_AP(t16:0/29:4)+HCO2	0	0	0	0
	Cer_AP(t16:0/29:4)+HCO2	0	0	0	0	0	0	10.9706818181818	11.2706818181818	1958		Cer_AP(t16:0/29:4)+HCO2	0	0	0	0	0	0	10.9706818181818	11.2706818181818	1958		Cer_AP(t16:0/29:4)+HCO2	0	0	0	0	0	0	10.9706818181818	11.2706818181818	1958		Cer_AP(t16:0/29:4)+HCO2	0	0	0	0	0	0	10.9706818181818	11.2706818181818	1958		Cer_AP(t16:0/29:4)+HCO2	0	0	0	0
	Cer_AP(t16:0/30:3)+HCO2	0	0	0	0	0	0	11.6581515151515	11.9581515151515	2922		Cer_AP(t16:0/30:3)+HCO2	0	0	0	0	0	0	11.6581515151515	11.9581515151515	2922		Cer_AP(t16:0/30:3)+HCO2	0	0	0	0	0	0	11.6581515151515	11.9581515151515	2922		Cer_AP(t16:0/30:3)+HCO2	0	0	0	0	0	0	11.6581515151515	11.9581515151515	2922		Cer_AP(t16:0/30:3)+HCO2	0	0	0	0
	Cer_AP(t16:0/30:3)+HCO2	0	0	0	0	0	0	11.8050363636364	12.1050363636364	2984		Cer_AP(t16:0/30:3)+HCO2	0	0	0	0	0	0	11.8050363636364	12.1050363636364	2984		Cer_AP(t16:0/30:3)+HCO2	0	0	0	0	0	0	11.8050363636364	12.1050363636364	2984		Cer_AP(t16:0/30:3)+HCO2	0	0	0	0	0	0	11.8050363636364	12.1050363636364	2984		Cer_AP(t16:0/30:3)+HCO2	0	0	0	0
	Cer_AP(t16:0/30:4)+HCO2	0	0	0	0	0	0	11.3751787878788	11.6751787878788	222		Cer_AP(t16:0/30:4)+HCO2	0	0	0	0	0	0	11.3751787878788	11.6751787878788	222		Cer_AP(t16:0/30:4)+HCO2	0	0	0	0	0	0	11.3751787878788	11.6751787878788	222		Cer_AP(t16:0/30:4)+HCO2	0	0	0	0	0	0	11.3751787878788	11.6751787878788	222		Cer_AP(t16:0/30:4)+HCO2	0	0	0	0
	Cer_AP(t16:0/30:4)+HCO2	0	0	0	0	0	0	11.5348393939394	11.8348393939394	2693		Cer_AP(t16:0/30:4)+HCO2	0	0	0	0	0	0	11.5348393939394	11.8348393939394	2693		Cer_AP(t16:0/30:4)+HCO2	0	0	0	0	0	0	11.5348393939394	11.8348393939394	2693		Cer_AP(t16:0/30:4)+HCO2	0	0	0	0	0	0	11.5348393939394	11.8348393939394	2693		Cer_AP(t16:0/30:4)+HCO2	0	0	0	0
	Cer_AP(t16:0/31:4)+HCO2	0	0	0	0	0	0	11.9250136363636	12.2250136363636	586		Cer_AP(t16:0/31:4)+HCO2	0	0	0	0	0	0	11.9250136363636	12.2250136363636	586		Cer_AP(t16:0/31:4)+HCO2	0	0	0	0	0	0	11.9250136363636	12.2250136363636	586		Cer_AP(t16:0/31:4)+HCO2	0	0	0	0	0	0	11.9250136363636	12.2250136363636	586		Cer_AP(t16:0/31:4)+HCO2	0	0	0	0
	Cer_AP(t16:0/31:4)+HCO2	0	0	0	0	0	0	11.7702621212121	12.0702621212121	3066		Cer_AP(t16:0/31:4)+HCO2	0	0	0	0	0	0	11.7702621212121	12.0702621212121	3066		Cer_AP(t16:0/31:4)+HCO2	0	0	0	0	0	0	11.7702621212121	12.0702621212121	3066		Cer_AP(t16:0/31:4)+HCO2	0	0	0	0	0	0	11.7702621212121	12.0702621212121	3066		Cer_AP(t16:0/31:4)+HCO2	0	0	0	0
	Cer_AP(t17:0/18:4)+HCO2	0	0	0	0	0	0	5.76597878787879	6.06597878787879	703		Cer_AP(t17:0/18:4)+HCO2	0	0	0	0	0	0	5.76597878787879	6.06597878787879	703		Cer_AP(t17:0/18:4)+HCO2	0	0	0	0	0	0	5.76597878787879	6.06597878787879	703		Cer_AP(t17:0/18:4)+HCO2	0	0	0	0	0	0	5.76597878787879	6.06597878787879	703		Cer_AP(t17:0/18:4)+HCO2	0	0	0	0
	Cer_AP(t17:0/24:3)+HCO2	0	0	0	0	0	0	9.63075303030303	9.93075303030303	2513		Cer_AP(t17:0/24:3)+HCO2	0	0	0	0	0	0	9.63075303030303	9.93075303030303	2513		Cer_AP(t17:0/24:3)+HCO2	0	0	0	0	0	0	9.63075303030303	9.93075303030303	2513		Cer_AP(t17:0/24:3)+HCO2	0	0	0	0	0	0	9.63075303030303	9.93075303030303	2513		Cer_AP(t17:0/24:3)+HCO2	0	0	0	0
	Cer_AP(t17:0/24:4)+HCO2	0	0	0	0	0	0	9.27028333333333	9.57028333333333	359		Cer_AP(t17:0/24:4)+HCO2	0	0	0	0	0	0	9.27028333333333	9.57028333333333	359		Cer_AP(t17:0/24:4)+HCO2	0	0	0	0	0	0	9.27028333333333	9.57028333333333	359		Cer_AP(t17:0/24:4)+HCO2	0	0	0	0	0	0	9.27028333333333	9.57028333333333	359		Cer_AP(t17:0/24:4)+HCO2	0	0	0	0
	Cer_AP(t17:0/25:4)+HCO2	0	0	0	0	0	0	9.7723	10.0723	607		Cer_AP(t17:0/25:4)+HCO2	0	0	0	0	0	0	9.7723	10.0723	607		Cer_AP(t17:0/25:4)+HCO2	0	0	0	0	0	0	9.7723	10.0723	607		Cer_AP(t17:0/25:4)+HCO2	0	0	0	0	0	0	9.7723	10.0723	607		Cer_AP(t17:0/25:4)+HCO2	0	0	0	0
	Cer_AP(t17:0/26:3)+HCO2	0	0	0	0	0	0	10.5703878787879	10.8703878787879	306		Cer_AP(t17:0/26:3)+HCO2	0	0	0	0	0	0	10.5703878787879	10.8703878787879	306		Cer_AP(t17:0/26:3)+HCO2	0	0	0	0	0	0	10.5703878787879	10.8703878787879	306		Cer_AP(t17:0/26:3)+HCO2	0	0	0	0	0	0	10.5703878787879	10.8703878787879	306		Cer_AP(t17:0/26:3)+HCO2	0	0	0	0
	Cer_AP(t17:0/26:4)+HCO2	0	0	0	0	0	0	10.2551090909091	10.5551090909091	171		Cer_AP(t17:0/26:4)+HCO2	0	0	0	0	0	0	10.2551090909091	10.5551090909091	171		Cer_AP(t17:0/26:4)+HCO2	0	0	0	0	0	0	10.2551090909091	10.5551090909091	171		Cer_AP(t17:0/26:4)+HCO2	0	0	0	0	0	0	10.2551090909091	10.5551090909091	171		Cer_AP(t17:0/26:4)+HCO2	0	0	0	0
	Cer_AP(t17:0/26:4)+HCO2	0	0	0	0	0	0	10.0804848484848	10.3804848484848	4126		Cer_AP(t17:0/26:4)+HCO2	0	0	0	0	0	0	10.0804848484848	10.3804848484848	4126		Cer_AP(t17:0/26:4)+HCO2	0	0	0	0	0	0	10.0804848484848	10.3804848484848	4126		Cer_AP(t17:0/26:4)+HCO2	0	0	0	0	0	0	10.0804848484848	10.3804848484848	4126		Cer_AP(t17:0/26:4)+HCO2	0	0	0	0
	Cer_AP(t17:0/27:3)+HCO2	0	0	0	0	0	0	11.0025560606061	11.3025560606061	394		Cer_AP(t17:0/27:3)+HCO2	0	0	0	0	0	0	11.0025560606061	11.3025560606061	394		Cer_AP(t17:0/27:3)+HCO2	0	0	0	0	0	0	11.0025560606061	11.3025560606061	394		Cer_AP(t17:0/27:3)+HCO2	0	0	0	0	0	0	11.0025560606061	11.3025560606061	394		Cer_AP(t17:0/27:3)+HCO2	0	0	0	0
	Cer_AP(t17:0/27:4)+HCO2	0	0	0	0	0	0	10.6981590909091	10.9981590909091	136		Cer_AP(t17:0/27:4)+HCO2	0	0	0	0	0	0	10.6981590909091	10.9981590909091	136		Cer_AP(t17:0/27:4)+HCO2	0	0	0	0	0	0	10.6981590909091	10.9981590909091	136		Cer_AP(t17:0/27:4)+HCO2	0	0	0	0	0	0	10.6981590909091	10.9981590909091	136		Cer_AP(t17:0/27:4)+HCO2	0	0	0	0
	Cer_AP(t17:0/27:4)+HCO2	0	0	0	0	0	0	10.5236848484849	10.8236848484849	675		Cer_AP(t17:0/27:4)+HCO2	0	0	0	0	0	0	10.5236848484849	10.8236848484849	675		Cer_AP(t17:0/27:4)+HCO2	0	0	0	0	0	0	10.5236848484849	10.8236848484849	675		Cer_AP(t17:0/27:4)+HCO2	0	0	0	0	0	0	10.5236848484849	10.8236848484849	675		Cer_AP(t17:0/27:4)+HCO2	0	0	0	0
	Cer_AP(t17:0/28:3)+HCO2	0	0	0	0	0	0	11.4196181818182	11.7196181818182	210		Cer_AP(t17:0/28:3)+HCO2	0	0	0	0	0	0	11.4196181818182	11.7196181818182	210		Cer_AP(t17:0/28:3)+HCO2	0	0	0	0	0	0	11.4196181818182	11.7196181818182	210		Cer_AP(t17:0/28:3)+HCO2	0	0	0	0	0	0	11.4196181818182	11.7196181818182	210		Cer_AP(t17:0/28:3)+HCO2	0	0	0	0
	Cer_AP(t17:0/28:4)+HCO2	0	0	0	0	0	0	11.1295590909091	11.4295590909091	66		Cer_AP(t17:0/28:4)+HCO2	0	0	0	0	0	0	11.1295590909091	11.4295590909091	66		Cer_AP(t17:0/28:4)+HCO2	0	0	0	0	0	0	11.1295590909091	11.4295590909091	66		Cer_AP(t17:0/28:4)+HCO2	0	0	0	0	0	0	11.1295590909091	11.4295590909091	66		Cer_AP(t17:0/28:4)+HCO2	0	0	0	0
	Cer_AP(t17:0/28:4)+HCO2	0	0	0	0	0	0	10.5101439393939	10.8101439393939	492		Cer_AP(t17:0/28:4)+HCO2	0	0	0	0	0	0	10.5101439393939	10.8101439393939	492		Cer_AP(t17:0/28:4)+HCO2	0	0	0	0	0	0	10.5101439393939	10.8101439393939	492		Cer_AP(t17:0/28:4)+HCO2	0	0	0	0	0	0	10.5101439393939	10.8101439393939	492		Cer_AP(t17:0/28:4)+HCO2	0	0	0	0
	Cer_AP(t17:0/28:4)+HCO2	0	0	0	0	0	0	10.9706818181818	11.2706818181818	1958		Cer_AP(t17:0/28:4)+HCO2	0	0	0	0	0	0	10.9706818181818	11.2706818181818	1958		Cer_AP(t17:0/28:4)+HCO2	0	0	0	0	0	0	10.9706818181818	11.2706818181818	1958		Cer_AP(t17:0/28:4)+HCO2	0	0	0	0	0	0	10.9706818181818	11.2706818181818	1958		Cer_AP(t17:0/28:4)+HCO2	0	0	0	0
	Cer_AP(t17:0/29:3)+HCO2	0	0	0	0	0	0	11.6581515151515	11.9581515151515	2922		Cer_AP(t17:0/29:3)+HCO2	0	0	0	0	0	0	11.6581515151515	11.9581515151515	2922		Cer_AP(t17:0/29:3)+HCO2	0	0	0	0	0	0	11.6581515151515	11.9581515151515	2922		Cer_AP(t17:0/29:3)+HCO2	0	0	0	0	0	0	11.6581515151515	11.9581515151515	2922		Cer_AP(t17:0/29:3)+HCO2	0	0	0	0
	Cer_AP(t17:0/29:3)+HCO2	0	0	0	0	0	0	11.8050363636364	12.1050363636364	2984		Cer_AP(t17:0/29:3)+HCO2	0	0	0	0	0	0	11.8050363636364	12.1050363636364	2984		Cer_AP(t17:0/29:3)+HCO2	0	0	0	0	0	0	11.8050363636364	12.1050363636364	2984		Cer_AP(t17:0/29:3)+HCO2	0	0	0	0	0	0	11.8050363636364	12.1050363636364	2984		Cer_AP(t17:0/29:3)+HCO2	0	0	0	0
	Cer_AP(t17:0/29:4)+HCO2	0	0	0	0	0	0	11.3751787878788	11.6751787878788	222		Cer_AP(t17:0/29:4)+HCO2	0	0	0	0	0	0	11.3751787878788	11.6751787878788	222		Cer_AP(t17:0/29:4)+HCO2	0	0	0	0	0	0	11.3751787878788	11.6751787878788	222		Cer_AP(t17:0/29:4)+HCO2	0	0	0	0	0	0	11.3751787878788	11.6751787878788	222		Cer_AP(t17:0/29:4)+HCO2	0	0	0	0
	Cer_AP(t17:0/29:4)+HCO2	0	0	0	0	0	0	11.5348393939394	11.8348393939394	2693		Cer_AP(t17:0/29:4)+HCO2	0	0	0	0	0	0	11.5348393939394	11.8348393939394	2693		Cer_AP(t17:0/29:4)+HCO2	0	0	0	0	0	0	11.5348393939394	11.8348393939394	2693		Cer_AP(t17:0/29:4)+HCO2	0	0	0	0	0	0	11.5348393939394	11.8348393939394	2693		Cer_AP(t17:0/29:4)+HCO2	0	0	0	0
	Cer_AP(t17:0/30:4)+HCO2	0	0	0	0	0	0	11.9250136363636	12.2250136363636	586		Cer_AP(t17:0/30:4)+HCO2	0	0	0	0	0	0	11.9250136363636	12.2250136363636	586		Cer_AP(t17:0/30:4)+HCO2	0	0	0	0	0	0	11.9250136363636	12.2250136363636	586		Cer_AP(t17:0/30:4)+HCO2	0	0	0	0	0	0	11.9250136363636	12.2250136363636	586		Cer_AP(t17:0/30:4)+HCO2	0	0	0	0
	Cer_AP(t17:0/30:4)+HCO2	0	0	0	0	0	0	11.7702621212121	12.0702621212121	3066		Cer_AP(t17:0/30:4)+HCO2	0	0	0	0	0	0	11.7702621212121	12.0702621212121	3066		Cer_AP(t17:0/30:4)+HCO2	0	0	0	0	0	0	11.7702621212121	12.0702621212121	3066		Cer_AP(t17:0/30:4)+HCO2	0	0	0	0	0	0	11.7702621212121	12.0702621212121	3066		Cer_AP(t17:0/30:4)+HCO2	0	0	0	0
	Cer_AP(t18:0/23:3)+HCO2	0	0	0	0	0	0	9.63075303030303	9.93075303030303	2513		Cer_AP(t18:0/23:3)+HCO2	0	0	0	0	0	0	9.63075303030303	9.93075303030303	2513		Cer_AP(t18:0/23:3)+HCO2	0	0	0	0	0	0	9.63075303030303	9.93075303030303	2513		Cer_AP(t18:0/23:3)+HCO2	0	0	0	0	0	0	9.63075303030303	9.93075303030303	2513		Cer_AP(t18:0/23:3)+HCO2	0	0	0	0
	Cer_AP(t18:0/23:4)+HCO2	0	0	0	0	0	0	9.27028333333333	9.57028333333333	359		Cer_AP(t18:0/23:4)+HCO2	0	0	0	0	0	0	9.27028333333333	9.57028333333333	359		Cer_AP(t18:0/23:4)+HCO2	0	0	0	0	0	0	9.27028333333333	9.57028333333333	359		Cer_AP(t18:0/23:4)+HCO2	0	0	0	0	0	0	9.27028333333333	9.57028333333333	359		Cer_AP(t18:0/23:4)+HCO2	0	0	0	0
	Cer_AP(t18:0/24:4)+HCO2	0	0	0	0	0	0	9.7723	10.0723	607		Cer_AP(t18:0/24:4)+HCO2	0	0	0	0	0	0	9.7723	10.0723	607		Cer_AP(t18:0/24:4)+HCO2	0	0	0	0	0	0	9.7723	10.0723	607		Cer_AP(t18:0/24:4)+HCO2	0	0	0	0	0	0	9.7723	10.0723	607		Cer_AP(t18:0/24:4)+HCO2	0	0	0	0
	Cer_AP(t18:0/25:3)+HCO2	0	0	0	0	0	0	10.5703878787879	10.8703878787879	306		Cer_AP(t18:0/25:3)+HCO2	0	0	0	0	0	0	10.5703878787879	10.8703878787879	306		Cer_AP(t18:0/25:3)+HCO2	0	0	0	0	0	0	10.5703878787879	10.8703878787879	306		Cer_AP(t18:0/25:3)+HCO2	0	0	0	0	0	0	10.5703878787879	10.8703878787879	306		Cer_AP(t18:0/25:3)+HCO2	0	0	0	0
	Cer_AP(t18:0/25:4)+HCO2	0	0	0	0	0	0	10.2551090909091	10.5551090909091	171		Cer_AP(t18:0/25:4)+HCO2	0	0	0	0	0	0	10.2551090909091	10.5551090909091	171		Cer_AP(t18:0/25:4)+HCO2	0	0	0	0	0	0	10.2551090909091	10.5551090909091	171		Cer_AP(t18:0/25:4)+HCO2	0	0	0	0	0	0	10.2551090909091	10.5551090909091	171		Cer_AP(t18:0/25:4)+HCO2	0	0	0	0
	Cer_AP(t18:0/25:4)+HCO2	0	0	0	0	0	0	10.0804848484848	10.3804848484848	4126		Cer_AP(t18:0/25:4)+HCO2	0	0	0	0	0	0	10.0804848484848	10.3804848484848	4126		Cer_AP(t18:0/25:4)+HCO2	0	0	0	0	0	0	10.0804848484848	10.3804848484848	4126		Cer_AP(t18:0/25:4)+HCO2	0	0	0	0	0	0	10.0804848484848	10.3804848484848	4126		Cer_AP(t18:0/25:4)+HCO2	0	0	0	0
	Cer_AP(t18:0/26:3)+HCO2	0	0	0	0	0	0	11.0025560606061	11.3025560606061	394		Cer_AP(t18:0/26:3)+HCO2	0	0	0	0	0	0	11.0025560606061	11.3025560606061	394		Cer_AP(t18:0/26:3)+HCO2	0	0	0	0	0	0	11.0025560606061	11.3025560606061	394		Cer_AP(t18:0/26:3)+HCO2	0	0	0	0	0	0	11.0025560606061	11.3025560606061	394		Cer_AP(t18:0/26:3)+HCO2	0	0	0	0
	Cer_AP(t18:0/26:4)+HCO2	0	0	0	0	0	0	10.6981590909091	10.9981590909091	136		Cer_AP(t18:0/26:4)+HCO2	0	0	0	0	0	0	10.6981590909091	10.9981590909091	136		Cer_AP(t18:0/26:4)+HCO2	0	0	0	0	0	0	10.6981590909091	10.9981590909091	136		Cer_AP(t18:0/26:4)+HCO2	0	0	0	0	0	0	10.6981590909091	10.9981590909091	136		Cer_AP(t18:0/26:4)+HCO2	0	0	0	0
	Cer_AP(t18:0/26:4)+HCO2	0	0	0	0	0	0	10.5236848484849	10.8236848484849	675		Cer_AP(t18:0/26:4)+HCO2	0	0	0	0	0	0	10.5236848484849	10.8236848484849	675		Cer_AP(t18:0/26:4)+HCO2	0	0	0	0	0	0	10.5236848484849	10.8236848484849	675		Cer_AP(t18:0/26:4)+HCO2	0	0	0	0	0	0	10.5236848484849	10.8236848484849	675		Cer_AP(t18:0/26:4)+HCO2	0	0	0	0
	Cer_AP(t18:0/27:3)+HCO2	0	0	0	0	0	0	11.4196181818182	11.7196181818182	210		Cer_AP(t18:0/27:3)+HCO2	0	0	0	0	0	0	11.4196181818182	11.7196181818182	210		Cer_AP(t18:0/27:3)+HCO2	0	0	0	0	0	0	11.4196181818182	11.7196181818182	210		Cer_AP(t18:0/27:3)+HCO2	0	0	0	0	0	0	11.4196181818182	11.7196181818182	210		Cer_AP(t18:0/27:3)+HCO2	0	0	0	0
	Cer_AP(t18:0/27:4)+HCO2	0	0	0	0	0	0	11.1295590909091	11.4295590909091	66		Cer_AP(t18:0/27:4)+HCO2	0	0	0	0	0	0	11.1295590909091	11.4295590909091	66		Cer_AP(t18:0/27:4)+HCO2	0	0	0	0	0	0	11.1295590909091	11.4295590909091	66		Cer_AP(t18:0/27:4)+HCO2	0	0	0	0	0	0	11.1295590909091	11.4295590909091	66		Cer_AP(t18:0/27:4)+HCO2	0	0	0	0
	Cer_AP(t18:0/27:4)+HCO2	0	0	0	0	0	0	10.5101439393939	10.8101439393939	492		Cer_AP(t18:0/27:4)+HCO2	0	0	0	0	0	0	10.5101439393939	10.8101439393939	492		Cer_AP(t18:0/27:4)+HCO2	0	0	0	0	0	0	10.5101439393939	10.8101439393939	492		Cer_AP(t18:0/27:4)+HCO2	0	0	0	0	0	0	10.5101439393939	10.8101439393939	492		Cer_AP(t18:0/27:4)+HCO2	0	0	0	0
	Cer_AP(t18:0/27:4)+HCO2	0	0	0	0	0	0	10.9706818181818	11.2706818181818	1958		Cer_AP(t18:0/27:4)+HCO2	0	0	0	0	0	0	10.9706818181818	11.2706818181818	1958		Cer_AP(t18:0/27:4)+HCO2	0	0	0	0	0	0	10.9706818181818	11.2706818181818	1958		Cer_AP(t18:0/27:4)+HCO2	0	0	0	0	0	0	10.9706818181818	11.2706818181818	1958		Cer_AP(t18:0/27:4)+HCO2	0	0	0	0
	Cer_AP(t18:0/28:3)+HCO2	0	0	0	0	0	0	11.6581515151515	11.9581515151515	2922		Cer_AP(t18:0/28:3)+HCO2	0	0	0	0	0	0	11.6581515151515	11.9581515151515	2922		Cer_AP(t18:0/28:3)+HCO2	0	0	0	0	0	0	11.6581515151515	11.9581515151515	2922		Cer_AP(t18:0/28:3)+HCO2	0	0	0	0	0	0	11.6581515151515	11.9581515151515	2922		Cer_AP(t18:0/28:3)+HCO2	0	0	0	0
	Cer_AP(t18:0/28:3)+HCO2	0	0	0	0	0	0	11.8050363636364	12.1050363636364	2984		Cer_AP(t18:0/28:3)+HCO2	0	0	0	0	0	0	11.8050363636364	12.1050363636364	2984		Cer_AP(t18:0/28:3)+HCO2	0	0	0	0	0	0	11.8050363636364	12.1050363636364	2984		Cer_AP(t18:0/28:3)+HCO2	0	0	0	0	0	0	11.8050363636364	12.1050363636364	2984		Cer_AP(t18:0/28:3)+HCO2	0	0	0	0
	Cer_AP(t18:0/28:4)+HCO2	0	0	0	0	0	0	11.3751787878788	11.6751787878788	222		Cer_AP(t18:0/28:4)+HCO2	0	0	0	0	0	0	11.3751787878788	11.6751787878788	222		Cer_AP(t18:0/28:4)+HCO2	0	0	0	0	0	0	11.3751787878788	11.6751787878788	222		Cer_AP(t18:0/28:4)+HCO2	0	0	0	0	0	0	11.3751787878788	11.6751787878788	222		Cer_AP(t18:0/28:4)+HCO2	0	0	0	0
	Cer_AP(t18:0/28:4)+HCO2	0	0	0	0	0	0	11.5348393939394	11.8348393939394	2693		Cer_AP(t18:0/28:4)+HCO2	0	0	0	0	0	0	11.5348393939394	11.8348393939394	2693		Cer_AP(t18:0/28:4)+HCO2	0	0	0	0	0	0	11.5348393939394	11.8348393939394	2693		Cer_AP(t18:0/28:4)+HCO2	0	0	0	0	0	0	11.5348393939394	11.8348393939394	2693		Cer_AP(t18:0/28:4)+HCO2	0	0	0	0
	Cer_AP(t18:0/29:4)+HCO2	0	0	0	0	0	0	11.9250136363636	12.2250136363636	586		Cer_AP(t18:0/29:4)+HCO2	0	0	0	0	0	0	11.9250136363636	12.2250136363636	586		Cer_AP(t18:0/29:4)+HCO2	0	0	0	0	0	0	11.9250136363636	12.2250136363636	586		Cer_AP(t18:0/29:4)+HCO2	0	0	0	0	0	0	11.9250136363636	12.2250136363636	586		Cer_AP(t18:0/29:4)+HCO2	0	0	0	0
	Cer_AP(t18:0/29:4)+HCO2	0	0	0	0	0	0	11.7702621212121	12.0702621212121	3066		Cer_AP(t18:0/29:4)+HCO2	0	0	0	0	0	0	11.7702621212121	12.0702621212121	3066		Cer_AP(t18:0/29:4)+HCO2	0	0	0	0	0	0	11.7702621212121	12.0702621212121	3066		Cer_AP(t18:0/29:4)+HCO2	0	0	0	0	0	0	11.7702621212121	12.0702621212121	3066		Cer_AP(t18:0/29:4)+HCO2	0	0	0	0
	Cer_AP(t19:0/16:4)+HCO2	0	0	0	0	0	0	5.76597878787879	6.06597878787879	703		Cer_AP(t19:0/16:4)+HCO2	0	0	0	0	0	0	5.76597878787879	6.06597878787879	703		Cer_AP(t19:0/16:4)+HCO2	0	0	0	0	0	0	5.76597878787879	6.06597878787879	703		Cer_AP(t19:0/16:4)+HCO2	0	0	0	0	0	0	5.76597878787879	6.06597878787879	703		Cer_AP(t19:0/16:4)+HCO2	0	0	0	0
	Cer_AP(t19:0/22:3)+HCO2	0	0	0	0	0	0	9.63075303030303	9.93075303030303	2513		Cer_AP(t19:0/22:3)+HCO2	0	0	0	0	0	0	9.63075303030303	9.93075303030303	2513		Cer_AP(t19:0/22:3)+HCO2	0	0	0	0	0	0	9.63075303030303	9.93075303030303	2513		Cer_AP(t19:0/22:3)+HCO2	0	0	0	0	0	0	9.63075303030303	9.93075303030303	2513		Cer_AP(t19:0/22:3)+HCO2	0	0	0	0
	Cer_AP(t19:0/22:4)+HCO2	0	0	0	0	0	0	9.27028333333333	9.57028333333333	359		Cer_AP(t19:0/22:4)+HCO2	0	0	0	0	0	0	9.27028333333333	9.57028333333333	359		Cer_AP(t19:0/22:4)+HCO2	0	0	0	0	0	0	9.27028333333333	9.57028333333333	359		Cer_AP(t19:0/22:4)+HCO2	0	0	0	0	0	0	9.27028333333333	9.57028333333333	359		Cer_AP(t19:0/22:4)+HCO2	0	0	0	0
	Cer_AP(t19:0/23:4)+HCO2	0	0	0	0	0	0	9.7723	10.0723	607		Cer_AP(t19:0/23:4)+HCO2	0	0	0	0	0	0	9.7723	10.0723	607		Cer_AP(t19:0/23:4)+HCO2	0	0	0	0	0	0	9.7723	10.0723	607		Cer_AP(t19:0/23:4)+HCO2	0	0	0	0	0	0	9.7723	10.0723	607		Cer_AP(t19:0/23:4)+HCO2	0	0	0	0
	Cer_AP(t19:0/24:3)+HCO2	0	0	0	0	0	0	10.5703878787879	10.8703878787879	306		Cer_AP(t19:0/24:3)+HCO2	0	0	0	0	0	0	10.5703878787879	10.8703878787879	306		Cer_AP(t19:0/24:3)+HCO2	0	0	0	0	0	0	10.5703878787879	10.8703878787879	306		Cer_AP(t19:0/24:3)+HCO2	0	0	0	0	0	0	10.5703878787879	10.8703878787879	306		Cer_AP(t19:0/24:3)+HCO2	0	0	0	0
	Cer_AP(t19:0/24:4)+HCO2	0	0	0	0	0	0	10.2551090909091	10.5551090909091	171		Cer_AP(t19:0/24:4)+HCO2	0	0	0	0	0	0	10.2551090909091	10.5551090909091	171		Cer_AP(t19:0/24:4)+HCO2	0	0	0	0	0	0	10.2551090909091	10.5551090909091	171		Cer_AP(t19:0/24:4)+HCO2	0	0	0	0	0	0	10.2551090909091	10.5551090909091	171		Cer_AP(t19:0/24:4)+HCO2	0	0	0	0
	Cer_AP(t19:0/24:4)+HCO2	0	0	0	0	0	0	10.0804848484848	10.3804848484848	4126		Cer_AP(t19:0/24:4)+HCO2	0	0	0	0	0	0	10.0804848484848	10.3804848484848	4126		Cer_AP(t19:0/24:4)+HCO2	0	0	0	0	0	0	10.0804848484848	10.3804848484848	4126		Cer_AP(t19:0/24:4)+HCO2	0	0	0	0	0	0	10.0804848484848	10.3804848484848	4126		Cer_AP(t19:0/24:4)+HCO2	0	0	0	0
	Cer_AP(t19:0/25:3)+HCO2	0	0	0	0	0	0	11.0025560606061	11.3025560606061	394		Cer_AP(t19:0/25:3)+HCO2	0	0	0	0	0	0	11.0025560606061	11.3025560606061	394		Cer_AP(t19:0/25:3)+HCO2	0	0	0	0	0	0	11.0025560606061	11.3025560606061	394		Cer_AP(t19:0/25:3)+HCO2	0	0	0	0	0	0	11.0025560606061	11.3025560606061	394		Cer_AP(t19:0/25:3)+HCO2	0	0	0	0
	Cer_AP(t19:0/25:4)+HCO2	0	0	0	0	0	0	10.6981590909091	10.9981590909091	136		Cer_AP(t19:0/25:4)+HCO2	0	0	0	0	0	0	10.6981590909091	10.9981590909091	136		Cer_AP(t19:0/25:4)+HCO2	0	0	0	0	0	0	10.6981590909091	10.9981590909091	136		Cer_AP(t19:0/25:4)+HCO2	0	0	0	0	0	0	10.6981590909091	10.9981590909091	136		Cer_AP(t19:0/25:4)+HCO2	0	0	0	0
	Cer_AP(t19:0/25:4)+HCO2	0	0	0	0	0	0	10.5236848484849	10.8236848484849	675		Cer_AP(t19:0/25:4)+HCO2	0	0	0	0	0	0	10.5236848484849	10.8236848484849	675		Cer_AP(t19:0/25:4)+HCO2	0	0	0	0	0	0	10.5236848484849	10.8236848484849	675		Cer_AP(t19:0/25:4)+HCO2	0	0	0	0	0	0	10.5236848484849	10.8236848484849	675		Cer_AP(t19:0/25:4)+HCO2	0	0	0	0
	Cer_AP(t19:0/26:3)+HCO2	0	0	0	0	0	0	11.4196181818182	11.7196181818182	210		Cer_AP(t19:0/26:3)+HCO2	0	0	0	0	0	0	11.4196181818182	11.7196181818182	210		Cer_AP(t19:0/26:3)+HCO2	0	0	0	0	0	0	11.4196181818182	11.7196181818182	210		Cer_AP(t19:0/26:3)+HCO2	0	0	0	0	0	0	11.4196181818182	11.7196181818182	210		Cer_AP(t19:0/26:3)+HCO2	0	0	0	0
	Cer_AP(t19:0/26:4)+HCO2	0	0	0	0	0	0	11.1295590909091	11.4295590909091	66		Cer_AP(t19:0/26:4)+HCO2	0	0	0	0	0	0	11.1295590909091	11.4295590909091	66		Cer_AP(t19:0/26:4)+HCO2	0	0	0	0	0	0	11.1295590909091	11.4295590909091	66		Cer_AP(t19:0/26:4)+HCO2	0	0	0	0	0	0	11.1295590909091	11.4295590909091	66		Cer_AP(t19:0/26:4)+HCO2	0	0	0	0
	Cer_AP(t19:0/26:4)+HCO2	0	0	0	0	0	0	10.5101439393939	10.8101439393939	492		Cer_AP(t19:0/26:4)+HCO2	0	0	0	0	0	0	10.5101439393939	10.8101439393939	492		Cer_AP(t19:0/26:4)+HCO2	0	0	0	0	0	0	10.5101439393939	10.8101439393939	492		Cer_AP(t19:0/26:4)+HCO2	0	0	0	0	0	0	10.5101439393939	10.8101439393939	492		Cer_AP(t19:0/26:4)+HCO2	0	0	0	0
	Cer_AP(t19:0/26:4)+HCO2	0	0	0	0	0	0	10.9706818181818	11.2706818181818	1958		Cer_AP(t19:0/26:4)+HCO2	0	0	0	0	0	0	10.9706818181818	11.2706818181818	1958		Cer_AP(t19:0/26:4)+HCO2	0	0	0	0	0	0	10.9706818181818	11.2706818181818	1958		Cer_AP(t19:0/26:4)+HCO2	0	0	0	0	0	0	10.9706818181818	11.2706818181818	1958		Cer_AP(t19:0/26:4)+HCO2	0	0	0	0
	Cer_AP(t19:0/27:3)+HCO2	0	0	0	0	0	0	11.6581515151515	11.9581515151515	2922		Cer_AP(t19:0/27:3)+HCO2	0	0	0	0	0	0	11.6581515151515	11.9581515151515	2922		Cer_AP(t19:0/27:3)+HCO2	0	0	0	0	0	0	11.6581515151515	11.9581515151515	2922		Cer_AP(t19:0/27:3)+HCO2	0	0	0	0	0	0	11.6581515151515	11.9581515151515	2922		Cer_AP(t19:0/27:3)+HCO2	0	0	0	0
	Cer_AP(t19:0/27:3)+HCO2	0	0	0	0	0	0	11.8050363636364	12.1050363636364	2984		Cer_AP(t19:0/27:3)+HCO2	0	0	0	0	0	0	11.8050363636364	12.1050363636364	2984		Cer_AP(t19:0/27:3)+HCO2	0	0	0	0	0	0	11.8050363636364	12.1050363636364	2984		Cer_AP(t19:0/27:3)+HCO2	0	0	0	0	0	0	11.8050363636364	12.1050363636364	2984		Cer_AP(t19:0/27:3)+HCO2	0	0	0	0
	Cer_AP(t19:0/27:4)+HCO2	0	0	0	0	0	0	11.3751787878788	11.6751787878788	222		Cer_AP(t19:0/27:4)+HCO2	0	0	0	0	0	0	11.3751787878788	11.6751787878788	222		Cer_AP(t19:0/27:4)+HCO2	0	0	0	0	0	0	11.3751787878788	11.6751787878788	222		Cer_AP(t19:0/27:4)+HCO2	0	0	0	0	0	0	11.3751787878788	11.6751787878788	222		Cer_AP(t19:0/27:4)+HCO2	0	0	0	0
	Cer_AP(t19:0/27:4)+HCO2	0	0	0	0	0	0	11.5348393939394	11.8348393939394	2693		Cer_AP(t19:0/27:4)+HCO2	0	0	0	0	0	0	11.5348393939394	11.8348393939394	2693		Cer_AP(t19:0/27:4)+HCO2	0	0	0	0	0	0	11.5348393939394	11.8348393939394	2693		Cer_AP(t19:0/27:4)+HCO2	0	0	0	0	0	0	11.5348393939394	11.8348393939394	2693		Cer_AP(t19:0/27:4)+HCO2	0	0	0	0
	Cer_AP(t19:0/28:4)+HCO2	0	0	0	0	0	0	11.9250136363636	12.2250136363636	586		Cer_AP(t19:0/28:4)+HCO2	0	0	0	0	0	0	11.9250136363636	12.2250136363636	586		Cer_AP(t19:0/28:4)+HCO2	0	0	0	0	0	0	11.9250136363636	12.2250136363636	586		Cer_AP(t19:0/28:4)+HCO2	0	0	0	0	0	0	11.9250136363636	12.2250136363636	586		Cer_AP(t19:0/28:4)+HCO2	0	0	0	0
	Cer_AP(t19:0/28:4)+HCO2	0	0	0	0	0	0	11.7702621212121	12.0702621212121	3066		Cer_AP(t19:0/28:4)+HCO2	0	0	0	0	0	0	11.7702621212121	12.0702621212121	3066		Cer_AP(t19:0/28:4)+HCO2	0	0	0	0	0	0	11.7702621212121	12.0702621212121	3066		Cer_AP(t19:0/28:4)+HCO2	0	0	0	0	0	0	11.7702621212121	12.0702621212121	3066		Cer_AP(t19:0/28:4)+HCO2	0	0	0	0
	Cer_AP(t20:0/21:3)+HCO2	0	0	0	0	0	0	9.63075303030303	9.93075303030303	2513		Cer_AP(t20:0/21:3)+HCO2	0	0	0	0	0	0	9.63075303030303	9.93075303030303	2513		Cer_AP(t20:0/21:3)+HCO2	0	0	0	0	0	0	9.63075303030303	9.93075303030303	2513		Cer_AP(t20:0/21:3)+HCO2	0	0	0	0	0	0	9.63075303030303	9.93075303030303	2513		Cer_AP(t20:0/21:3)+HCO2	0	0	0	0
	Cer_AP(t20:0/21:4)+HCO2	0	0	0	0	0	0	9.27028333333333	9.57028333333333	359		Cer_AP(t20:0/21:4)+HCO2	0	0	0	0	0	0	9.27028333333333	9.57028333333333	359		Cer_AP(t20:0/21:4)+HCO2	0	0	0	0	0	0	9.27028333333333	9.57028333333333	359		Cer_AP(t20:0/21:4)+HCO2	0	0	0	0	0	0	9.27028333333333	9.57028333333333	359		Cer_AP(t20:0/21:4)+HCO2	0	0	0	0
	Cer_AP(t20:0/22:4)+HCO2	0	0	0	0	0	0	9.7723	10.0723	607		Cer_AP(t20:0/22:4)+HCO2	0	0	0	0	0	0	9.7723	10.0723	607		Cer_AP(t20:0/22:4)+HCO2	0	0	0	0	0	0	9.7723	10.0723	607		Cer_AP(t20:0/22:4)+HCO2	0	0	0	0	0	0	9.7723	10.0723	607		Cer_AP(t20:0/22:4)+HCO2	0	0	0	0
	Cer_AP(t20:0/23:3)+HCO2	0	0	0	0	0	0	10.5703878787879	10.8703878787879	306		Cer_AP(t20:0/23:3)+HCO2	0	0	0	0	0	0	10.5703878787879	10.8703878787879	306		Cer_AP(t20:0/23:3)+HCO2	0	0	0	0	0	0	10.5703878787879	10.8703878787879	306		Cer_AP(t20:0/23:3)+HCO2	0	0	0	0	0	0	10.5703878787879	10.8703878787879	306		Cer_AP(t20:0/23:3)+HCO2	0	0	0	0
	Cer_AP(t20:0/23:4)+HCO2	0	0	0	0	0	0	10.2551090909091	10.5551090909091	171		Cer_AP(t20:0/23:4)+HCO2	0	0	0	0	0	0	10.2551090909091	10.5551090909091	171		Cer_AP(t20:0/23:4)+HCO2	0	0	0	0	0	0	10.2551090909091	10.5551090909091	171		Cer_AP(t20:0/23:4)+HCO2	0	0	0	0	0	0	10.2551090909091	10.5551090909091	171		Cer_AP(t20:0/23:4)+HCO2	0	0	0	0
	Cer_AP(t20:0/23:4)+HCO2	0	0	0	0	0	0	10.0804848484848	10.3804848484848	4126		Cer_AP(t20:0/23:4)+HCO2	0	0	0	0	0	0	10.0804848484848	10.3804848484848	4126		Cer_AP(t20:0/23:4)+HCO2	0	0	0	0	0	0	10.0804848484848	10.3804848484848	4126		Cer_AP(t20:0/23:4)+HCO2	0	0	0	0	0	0	10.0804848484848	10.3804848484848	4126		Cer_AP(t20:0/23:4)+HCO2	0	0	0	0
	Cer_AP(t20:0/24:3)+HCO2	0	0	0	0	0	0	11.0025560606061	11.3025560606061	394		Cer_AP(t20:0/24:3)+HCO2	0	0	0	0	0	0	11.0025560606061	11.3025560606061	394		Cer_AP(t20:0/24:3)+HCO2	0	0	0	0	0	0	11.0025560606061	11.3025560606061	394		Cer_AP(t20:0/24:3)+HCO2	0	0	0	0	0	0	11.0025560606061	11.3025560606061	394		Cer_AP(t20:0/24:3)+HCO2	0	0	0	0
	Cer_AP(t20:0/24:4)+HCO2	0	0	0	0	0	0	10.6981590909091	10.9981590909091	136		Cer_AP(t20:0/24:4)+HCO2	0	0	0	0	0	0	10.6981590909091	10.9981590909091	136		Cer_AP(t20:0/24:4)+HCO2	0	0	0	0	0	0	10.6981590909091	10.9981590909091	136		Cer_AP(t20:0/24:4)+HCO2	0	0	0	0	0	0	10.6981590909091	10.9981590909091	136		Cer_AP(t20:0/24:4)+HCO2	0	0	0	0
	Cer_AP(t20:0/24:4)+HCO2	0	0	0	0	0	0	10.5236848484849	10.8236848484849	675		Cer_AP(t20:0/24:4)+HCO2	0	0	0	0	0	0	10.5236848484849	10.8236848484849	675		Cer_AP(t20:0/24:4)+HCO2	0	0	0	0	0	0	10.5236848484849	10.8236848484849	675		Cer_AP(t20:0/24:4)+HCO2	0	0	0	0	0	0	10.5236848484849	10.8236848484849	675		Cer_AP(t20:0/24:4)+HCO2	0	0	0	0
	Cer_AP(t20:0/25:3)+HCO2	0	0	0	0	0	0	11.4196181818182	11.7196181818182	210		Cer_AP(t20:0/25:3)+HCO2	0	0	0	0	0	0	11.4196181818182	11.7196181818182	210		Cer_AP(t20:0/25:3)+HCO2	0	0	0	0	0	0	11.4196181818182	11.7196181818182	210		Cer_AP(t20:0/25:3)+HCO2	0	0	0	0	0	0	11.4196181818182	11.7196181818182	210		Cer_AP(t20:0/25:3)+HCO2	0	0	0	0
	Cer_AP(t20:0/25:4)+HCO2	0	0	0	0	0	0	11.1295590909091	11.4295590909091	66		Cer_AP(t20:0/25:4)+HCO2	0	0	0	0	0	0	11.1295590909091	11.4295590909091	66		Cer_AP(t20:0/25:4)+HCO2	0	0	0	0	0	0	11.1295590909091	11.4295590909091	66		Cer_AP(t20:0/25:4)+HCO2	0	0	0	0	0	0	11.1295590909091	11.4295590909091	66		Cer_AP(t20:0/25:4)+HCO2	0	0	0	0
	Cer_AP(t20:0/25:4)+HCO2	0	0	0	0	0	0	10.5101439393939	10.8101439393939	492		Cer_AP(t20:0/25:4)+HCO2	0	0	0	0	0	0	10.5101439393939	10.8101439393939	492		Cer_AP(t20:0/25:4)+HCO2	0	0	0	0	0	0	10.5101439393939	10.8101439393939	492		Cer_AP(t20:0/25:4)+HCO2	0	0	0	0	0	0	10.5101439393939	10.8101439393939	492		Cer_AP(t20:0/25:4)+HCO2	0	0	0	0
	Cer_AP(t20:0/25:4)+HCO2	0	0	0	0	0	0	10.9706818181818	11.2706818181818	1958		Cer_AP(t20:0/25:4)+HCO2	0	0	0	0	0	0	10.9706818181818	11.2706818181818	1958		Cer_AP(t20:0/25:4)+HCO2	0	0	0	0	0	0	10.9706818181818	11.2706818181818	1958		Cer_AP(t20:0/25:4)+HCO2	0	0	0	0	0	0	10.9706818181818	11.2706818181818	1958		Cer_AP(t20:0/25:4)+HCO2	0	0	0	0
	Cer_AP(t20:0/26:3)+HCO2	0	0	0	0	0	0	11.6581515151515	11.9581515151515	2922		Cer_AP(t20:0/26:3)+HCO2	0	0	0	0	0	0	11.6581515151515	11.9581515151515	2922		Cer_AP(t20:0/26:3)+HCO2	0	0	0	0	0	0	11.6581515151515	11.9581515151515	2922		Cer_AP(t20:0/26:3)+HCO2	0	0	0	0	0	0	11.6581515151515	11.9581515151515	2922		Cer_AP(t20:0/26:3)+HCO2	0	0	0	0
	Cer_AP(t20:0/26:3)+HCO2	0	0	0	0	0	0	11.8050363636364	12.1050363636364	2984		Cer_AP(t20:0/26:3)+HCO2	0	0	0	0	0	0	11.8050363636364	12.1050363636364	2984		Cer_AP(t20:0/26:3)+HCO2	0	0	0	0	0	0	11.8050363636364	12.1050363636364	2984		Cer_AP(t20:0/26:3)+HCO2	0	0	0	0	0	0	11.8050363636364	12.1050363636364	2984		Cer_AP(t20:0/26:3)+HCO2	0	0	0	0
	Cer_AP(t20:0/26:4)+HCO2	0	0	0	0	0	0	11.3751787878788	11.6751787878788	222		Cer_AP(t20:0/26:4)+HCO2	0	0	0	0	0	0	11.3751787878788	11.6751787878788	222		Cer_AP(t20:0/26:4)+HCO2	0	0	0	0	0	0	11.3751787878788	11.6751787878788	222		Cer_AP(t20:0/26:4)+HCO2	0	0	0	0	0	0	11.3751787878788	11.6751787878788	222		Cer_AP(t20:0/26:4)+HCO2	0	0	0	0
	Cer_AP(t20:0/26:4)+HCO2	0	0	0	0	0	0	11.5348393939394	11.8348393939394	2693		Cer_AP(t20:0/26:4)+HCO2	0	0	0	0	0	0	11.5348393939394	11.8348393939394	2693		Cer_AP(t20:0/26:4)+HCO2	0	0	0	0	0	0	11.5348393939394	11.8348393939394	2693		Cer_AP(t20:0/26:4)+HCO2	0	0	0	0	0	0	11.5348393939394	11.8348393939394	2693		Cer_AP(t20:0/26:4)+HCO2	0	0	0	0
	Cer_AP(t20:0/27:4)+HCO2	0	0	0	0	0	0	11.9250136363636	12.2250136363636	586		Cer_AP(t20:0/27:4)+HCO2	0	0	0	0	0	0	11.9250136363636	12.2250136363636	586		Cer_AP(t20:0/27:4)+HCO2	0	0	0	0	0	0	11.9250136363636	12.2250136363636	586		Cer_AP(t20:0/27:4)+HCO2	0	0	0	0	0	0	11.9250136363636	12.2250136363636	586		Cer_AP(t20:0/27:4)+HCO2	0	0	0	0
	Cer_AP(t20:0/27:4)+HCO2	0	0	0	0	0	0	11.7702621212121	12.0702621212121	3066		Cer_AP(t20:0/27:4)+HCO2	0	0	0	0	0	0	11.7702621212121	12.0702621212121	3066		Cer_AP(t20:0/27:4)+HCO2	0	0	0	0	0	0	11.7702621212121	12.0702621212121	3066		Cer_AP(t20:0/27:4)+HCO2	0	0	0	0	0	0	11.7702621212121	12.0702621212121	3066		Cer_AP(t20:0/27:4)+HCO2	0	0	0	0
	Cer_AP(t21:0/20:3)+HCO2	0	0	0	0	0	0	9.63075303030303	9.93075303030303	2513		Cer_AP(t21:0/20:3)+HCO2	0	0	0	0	0	0	9.63075303030303	9.93075303030303	2513		Cer_AP(t21:0/20:3)+HCO2	0	0	0	0	0	0	9.63075303030303	9.93075303030303	2513		Cer_AP(t21:0/20:3)+HCO2	0	0	0	0	0	0	9.63075303030303	9.93075303030303	2513		Cer_AP(t21:0/20:3)+HCO2	0	0	0	0
	Cer_AP(t21:0/20:4)+HCO2	0	0	0	0	0	0	9.27028333333333	9.57028333333333	359		Cer_AP(t21:0/20:4)+HCO2	0	0	0	0	0	0	9.27028333333333	9.57028333333333	359		Cer_AP(t21:0/20:4)+HCO2	0	0	0	0	0	0	9.27028333333333	9.57028333333333	359		Cer_AP(t21:0/20:4)+HCO2	0	0	0	0	0	0	9.27028333333333	9.57028333333333	359		Cer_AP(t21:0/20:4)+HCO2	0	0	0	0
	Cer_AP(t21:0/21:4)+HCO2	0	0	0	0	0	0	9.7723	10.0723	607		Cer_AP(t21:0/21:4)+HCO2	0	0	0	0	0	0	9.7723	10.0723	607		Cer_AP(t21:0/21:4)+HCO2	0	0	0	0	0	0	9.7723	10.0723	607		Cer_AP(t21:0/21:4)+HCO2	0	0	0	0	0	0	9.7723	10.0723	607		Cer_AP(t21:0/21:4)+HCO2	0	0	0	0
	Cer_AP(t21:0/22:3)+HCO2	0	0	0	0	0	0	10.5703878787879	10.8703878787879	306		Cer_AP(t21:0/22:3)+HCO2	0	0	0	0	0	0	10.5703878787879	10.8703878787879	306		Cer_AP(t21:0/22:3)+HCO2	0	0	0	0	0	0	10.5703878787879	10.8703878787879	306		Cer_AP(t21:0/22:3)+HCO2	0	0	0	0	0	0	10.5703878787879	10.8703878787879	306		Cer_AP(t21:0/22:3)+HCO2	0	0	0	0
	Cer_AP(t21:0/22:4)+HCO2	0	0	0	0	0	0	10.2551090909091	10.5551090909091	171		Cer_AP(t21:0/22:4)+HCO2	0	0	0	0	0	0	10.2551090909091	10.5551090909091	171		Cer_AP(t21:0/22:4)+HCO2	0	0	0	0	0	0	10.2551090909091	10.5551090909091	171		Cer_AP(t21:0/22:4)+HCO2	0	0	0	0	0	0	10.2551090909091	10.5551090909091	171		Cer_AP(t21:0/22:4)+HCO2	0	0	0	0
	Cer_AP(t21:0/22:4)+HCO2	0	0	0	0	0	0	10.0804848484848	10.3804848484848	4126		Cer_AP(t21:0/22:4)+HCO2	0	0	0	0	0	0	10.0804848484848	10.3804848484848	4126		Cer_AP(t21:0/22:4)+HCO2	0	0	0	0	0	0	10.0804848484848	10.3804848484848	4126		Cer_AP(t21:0/22:4)+HCO2	0	0	0	0	0	0	10.0804848484848	10.3804848484848	4126		Cer_AP(t21:0/22:4)+HCO2	0	0	0	0
	Cer_AP(t21:0/23:3)+HCO2	0	0	0	0	0	0	11.0025560606061	11.3025560606061	394		Cer_AP(t21:0/23:3)+HCO2	0	0	0	0	0	0	11.0025560606061	11.3025560606061	394		Cer_AP(t21:0/23:3)+HCO2	0	0	0	0	0	0	11.0025560606061	11.3025560606061	394		Cer_AP(t21:0/23:3)+HCO2	0	0	0	0	0	0	11.0025560606061	11.3025560606061	394		Cer_AP(t21:0/23:3)+HCO2	0	0	0	0
	Cer_AP(t21:0/23:4)+HCO2	0	0	0	0	0	0	10.6981590909091	10.9981590909091	136		Cer_AP(t21:0/23:4)+HCO2	0	0	0	0	0	0	10.6981590909091	10.9981590909091	136		Cer_AP(t21:0/23:4)+HCO2	0	0	0	0	0	0	10.6981590909091	10.9981590909091	136		Cer_AP(t21:0/23:4)+HCO2	0	0	0	0	0	0	10.6981590909091	10.9981590909091	136		Cer_AP(t21:0/23:4)+HCO2	0	0	0	0
	Cer_AP(t21:0/23:4)+HCO2	0	0	0	0	0	0	10.5236848484849	10.8236848484849	675		Cer_AP(t21:0/23:4)+HCO2	0	0	0	0	0	0	10.5236848484849	10.8236848484849	675		Cer_AP(t21:0/23:4)+HCO2	0	0	0	0	0	0	10.5236848484849	10.8236848484849	675		Cer_AP(t21:0/23:4)+HCO2	0	0	0	0	0	0	10.5236848484849	10.8236848484849	675		Cer_AP(t21:0/23:4)+HCO2	0	0	0	0
	Cer_AP(t21:0/24:3)+HCO2	0	0	0	0	0	0	11.4196181818182	11.7196181818182	210		Cer_AP(t21:0/24:3)+HCO2	0	0	0	0	0	0	11.4196181818182	11.7196181818182	210		Cer_AP(t21:0/24:3)+HCO2	0	0	0	0	0	0	11.4196181818182	11.7196181818182	210		Cer_AP(t21:0/24:3)+HCO2	0	0	0	0	0	0	11.4196181818182	11.7196181818182	210		Cer_AP(t21:0/24:3)+HCO2	0	0	0	0
	Cer_AP(t21:0/24:4)+HCO2	0	0	0	0	0	0	11.1295590909091	11.4295590909091	66		Cer_AP(t21:0/24:4)+HCO2	0	0	0	0	0	0	11.1295590909091	11.4295590909091	66		Cer_AP(t21:0/24:4)+HCO2	0	0	0	0	0	0	11.1295590909091	11.4295590909091	66		Cer_AP(t21:0/24:4)+HCO2	0	0	0	0	0	0	11.1295590909091	11.4295590909091	66		Cer_AP(t21:0/24:4)+HCO2	0	0	0	0
	Cer_AP(t21:0/24:4)+HCO2	0	0	0	0	0	0	10.5101439393939	10.8101439393939	492		Cer_AP(t21:0/24:4)+HCO2	0	0	0	0	0	0	10.5101439393939	10.8101439393939	492		Cer_AP(t21:0/24:4)+HCO2	0	0	0	0	0	0	10.5101439393939	10.8101439393939	492		Cer_AP(t21:0/24:4)+HCO2	0	0	0	0	0	0	10.5101439393939	10.8101439393939	492		Cer_AP(t21:0/24:4)+HCO2	0	0	0	0
	Cer_AP(t21:0/24:4)+HCO2	0	0	0	0	0	0	10.9706818181818	11.2706818181818	1958		Cer_AP(t21:0/24:4)+HCO2	0	0	0	0	0	0	10.9706818181818	11.2706818181818	1958		Cer_AP(t21:0/24:4)+HCO2	0	0	0	0	0	0	10.9706818181818	11.2706818181818	1958		Cer_AP(t21:0/24:4)+HCO2	0	0	0	0	0	0	10.9706818181818	11.2706818181818	1958		Cer_AP(t21:0/24:4)+HCO2	0	0	0	0
	Cer_AP(t21:0/25:3)+HCO2	0	0	0	0	0	0	11.6581515151515	11.9581515151515	2922		Cer_AP(t21:0/25:3)+HCO2	0	0	0	0	0	0	11.6581515151515	11.9581515151515	2922		Cer_AP(t21:0/25:3)+HCO2	0	0	0	0	0	0	11.6581515151515	11.9581515151515	2922		Cer_AP(t21:0/25:3)+HCO2	0	0	0	0	0	0	11.6581515151515	11.9581515151515	2922		Cer_AP(t21:0/25:3)+HCO2	0	0	0	0
	Cer_AP(t21:0/25:3)+HCO2	0	0	0	0	0	0	11.8050363636364	12.1050363636364	2984		Cer_AP(t21:0/25:3)+HCO2	0	0	0	0	0	0	11.8050363636364	12.1050363636364	2984		Cer_AP(t21:0/25:3)+HCO2	0	0	0	0	0	0	11.8050363636364	12.1050363636364	2984		Cer_AP(t21:0/25:3)+HCO2	0	0	0	0	0	0	11.8050363636364	12.1050363636364	2984		Cer_AP(t21:0/25:3)+HCO2	0	0	0	0
	Cer_AP(t21:0/25:4)+HCO2	0	0	0	0	0	0	11.3751787878788	11.6751787878788	222		Cer_AP(t21:0/25:4)+HCO2	0	0	0	0	0	0	11.3751787878788	11.6751787878788	222		Cer_AP(t21:0/25:4)+HCO2	0	0	0	0	0	0	11.3751787878788	11.6751787878788	222		Cer_AP(t21:0/25:4)+HCO2	0	0	0	0	0	0	11.3751787878788	11.6751787878788	222		Cer_AP(t21:0/25:4)+HCO2	0	0	0	0
	Cer_AP(t21:0/25:4)+HCO2	0	0	0	0	0	0	11.5348393939394	11.8348393939394	2693		Cer_AP(t21:0/25:4)+HCO2	0	0	0	0	0	0	11.5348393939394	11.8348393939394	2693		Cer_AP(t21:0/25:4)+HCO2	0	0	0	0	0	0	11.5348393939394	11.8348393939394	2693		Cer_AP(t21:0/25:4)+HCO2	0	0	0	0	0	0	11.5348393939394	11.8348393939394	2693		Cer_AP(t21:0/25:4)+HCO2	0	0	0	0
	Cer_AP(t21:0/26:4)+HCO2	0	0	0	0	0	0	11.9250136363636	12.2250136363636	586		Cer_AP(t21:0/26:4)+HCO2	0	0	0	0	0	0	11.9250136363636	12.2250136363636	586		Cer_AP(t21:0/26:4)+HCO2	0	0	0	0	0	0	11.9250136363636	12.2250136363636	586		Cer_AP(t21:0/26:4)+HCO2	0	0	0	0	0	0	11.9250136363636	12.2250136363636	586		Cer_AP(t21:0/26:4)+HCO2	0	0	0	0
	Cer_AP(t21:0/26:4)+HCO2	0	0	0	0	0	0	11.7702621212121	12.0702621212121	3066		Cer_AP(t21:0/26:4)+HCO2	0	0	0	0	0	0	11.7702621212121	12.0702621212121	3066		Cer_AP(t21:0/26:4)+HCO2	0	0	0	0	0	0	11.7702621212121	12.0702621212121	3066		Cer_AP(t21:0/26:4)+HCO2	0	0	0	0	0	0	11.7702621212121	12.0702621212121	3066		Cer_AP(t21:0/26:4)+HCO2	0	0	0	0
	Cer_AP(t22:0/19:3)+HCO2	0	0	0	0	0	0	9.63075303030303	9.93075303030303	2513		Cer_AP(t22:0/19:3)+HCO2	0	0	0	0	0	0	9.63075303030303	9.93075303030303	2513		Cer_AP(t22:0/19:3)+HCO2	0	0	0	0	0	0	9.63075303030303	9.93075303030303	2513		Cer_AP(t22:0/19:3)+HCO2	0	0	0	0	0	0	9.63075303030303	9.93075303030303	2513		Cer_AP(t22:0/19:3)+HCO2	0	0	0	0
	Cer_AP(t22:0/19:4)+HCO2	0	0	0	0	0	0	9.27028333333333	9.57028333333333	359		Cer_AP(t22:0/19:4)+HCO2	0	0	0	0	0	0	9.27028333333333	9.57028333333333	359		Cer_AP(t22:0/19:4)+HCO2	0	0	0	0	0	0	9.27028333333333	9.57028333333333	359		Cer_AP(t22:0/19:4)+HCO2	0	0	0	0	0	0	9.27028333333333	9.57028333333333	359		Cer_AP(t22:0/19:4)+HCO2	0	0	0	0
	Cer_AP(t22:0/20:4)+HCO2	0	0	0	0	0	0	9.7723	10.0723	607		Cer_AP(t22:0/20:4)+HCO2	0	0	0	0	0	0	9.7723	10.0723	607		Cer_AP(t22:0/20:4)+HCO2	0	0	0	0	0	0	9.7723	10.0723	607		Cer_AP(t22:0/20:4)+HCO2	0	0	0	0	0	0	9.7723	10.0723	607		Cer_AP(t22:0/20:4)+HCO2	0	0	0	0
	Cer_AP(t22:0/21:3)+HCO2	0	0	0	0	0	0	10.5703878787879	10.8703878787879	306		Cer_AP(t22:0/21:3)+HCO2	0	0	0	0	0	0	10.5703878787879	10.8703878787879	306		Cer_AP(t22:0/21:3)+HCO2	0	0	0	0	0	0	10.5703878787879	10.8703878787879	306		Cer_AP(t22:0/21:3)+HCO2	0	0	0	0	0	0	10.5703878787879	10.8703878787879	306		Cer_AP(t22:0/21:3)+HCO2	0	0	0	0
	Cer_AP(t22:0/21:4)+HCO2	0	0	0	0	0	0	10.2551090909091	10.5551090909091	171		Cer_AP(t22:0/21:4)+HCO2	0	0	0	0	0	0	10.2551090909091	10.5551090909091	171		Cer_AP(t22:0/21:4)+HCO2	0	0	0	0	0	0	10.2551090909091	10.5551090909091	171		Cer_AP(t22:0/21:4)+HCO2	0	0	0	0	0	0	10.2551090909091	10.5551090909091	171		Cer_AP(t22:0/21:4)+HCO2	0	0	0	0
	Cer_AP(t22:0/21:4)+HCO2	0	0	0	0	0	0	10.0804848484848	10.3804848484848	4126		Cer_AP(t22:0/21:4)+HCO2	0	0	0	0	0	0	10.0804848484848	10.3804848484848	4126		Cer_AP(t22:0/21:4)+HCO2	0	0	0	0	0	0	10.0804848484848	10.3804848484848	4126		Cer_AP(t22:0/21:4)+HCO2	0	0	0	0	0	0	10.0804848484848	10.3804848484848	4126		Cer_AP(t22:0/21:4)+HCO2	0	0	0	0
	Cer_AP(t22:0/22:3)+HCO2	0	0	0	0	0	0	11.0025560606061	11.3025560606061	394		Cer_AP(t22:0/22:3)+HCO2	0	0	0	0	0	0	11.0025560606061	11.3025560606061	394		Cer_AP(t22:0/22:3)+HCO2	0	0	0	0	0	0	11.0025560606061	11.3025560606061	394		Cer_AP(t22:0/22:3)+HCO2	0	0	0	0	0	0	11.0025560606061	11.3025560606061	394		Cer_AP(t22:0/22:3)+HCO2	0	0	0	0
	Cer_AP(t22:0/22:4)+HCO2	0	0	0	0	0	0	10.6981590909091	10.9981590909091	136		Cer_AP(t22:0/22:4)+HCO2	0	0	0	0	0	0	10.6981590909091	10.9981590909091	136		Cer_AP(t22:0/22:4)+HCO2	0	0	0	0	0	0	10.6981590909091	10.9981590909091	136		Cer_AP(t22:0/22:4)+HCO2	0	0	0	0	0	0	10.6981590909091	10.9981590909091	136		Cer_AP(t22:0/22:4)+HCO2	0	0	0	0
	Cer_AP(t22:0/22:4)+HCO2	0	0	0	0	0	0	10.5236848484849	10.8236848484849	675		Cer_AP(t22:0/22:4)+HCO2	0	0	0	0	0	0	10.5236848484849	10.8236848484849	675		Cer_AP(t22:0/22:4)+HCO2	0	0	0	0	0	0	10.5236848484849	10.8236848484849	675		Cer_AP(t22:0/22:4)+HCO2	0	0	0	0	0	0	10.5236848484849	10.8236848484849	675		Cer_AP(t22:0/22:4)+HCO2	0	0	0	0
	Cer_AP(t22:0/23:3)+HCO2	0	0	0	0	0	0	11.4196181818182	11.7196181818182	210		Cer_AP(t22:0/23:3)+HCO2	0	0	0	0	0	0	11.4196181818182	11.7196181818182	210		Cer_AP(t22:0/23:3)+HCO2	0	0	0	0	0	0	11.4196181818182	11.7196181818182	210		Cer_AP(t22:0/23:3)+HCO2	0	0	0	0	0	0	11.4196181818182	11.7196181818182	210		Cer_AP(t22:0/23:3)+HCO2	0	0	0	0
	Cer_AP(t22:0/23:4)+HCO2	0	0	0	0	0	0	11.1295590909091	11.4295590909091	66		Cer_AP(t22:0/23:4)+HCO2	0	0	0	0	0	0	11.1295590909091	11.4295590909091	66		Cer_AP(t22:0/23:4)+HCO2	0	0	0	0	0	0	11.1295590909091	11.4295590909091	66		Cer_AP(t22:0/23:4)+HCO2	0	0	0	0	0	0	11.1295590909091	11.4295590909091	66		Cer_AP(t22:0/23:4)+HCO2	0	0	0	0
	Cer_AP(t22:0/23:4)+HCO2	0	0	0	0	0	0	10.5101439393939	10.8101439393939	492		Cer_AP(t22:0/23:4)+HCO2	0	0	0	0	0	0	10.5101439393939	10.8101439393939	492		Cer_AP(t22:0/23:4)+HCO2	0	0	0	0	0	0	10.5101439393939	10.8101439393939	492		Cer_AP(t22:0/23:4)+HCO2	0	0	0	0	0	0	10.5101439393939	10.8101439393939	492		Cer_AP(t22:0/23:4)+HCO2	0	0	0	0
	Cer_AP(t22:0/23:4)+HCO2	0	0	0	0	0	0	10.9706818181818	11.2706818181818	1958		Cer_AP(t22:0/23:4)+HCO2	0	0	0	0	0	0	10.9706818181818	11.2706818181818	1958		Cer_AP(t22:0/23:4)+HCO2	0	0	0	0	0	0	10.9706818181818	11.2706818181818	1958		Cer_AP(t22:0/23:4)+HCO2	0	0	0	0	0	0	10.9706818181818	11.2706818181818	1958		Cer_AP(t22:0/23:4)+HCO2	0	0	0	0
	Cer_AP(t22:0/24:3)+HCO2	0	0	0	0	0	0	11.6581515151515	11.9581515151515	2922		Cer_AP(t22:0/24:3)+HCO2	0	0	0	0	0	0	11.6581515151515	11.9581515151515	2922		Cer_AP(t22:0/24:3)+HCO2	0	0	0	0	0	0	11.6581515151515	11.9581515151515	2922		Cer_AP(t22:0/24:3)+HCO2	0	0	0	0	0	0	11.6581515151515	11.9581515151515	2922		Cer_AP(t22:0/24:3)+HCO2	0	0	0	0
	Cer_AP(t22:0/24:3)+HCO2	0	0	0	0	0	0	11.8050363636364	12.1050363636364	2984		Cer_AP(t22:0/24:3)+HCO2	0	0	0	0	0	0	11.8050363636364	12.1050363636364	2984		Cer_AP(t22:0/24:3)+HCO2	0	0	0	0	0	0	11.8050363636364	12.1050363636364	2984		Cer_AP(t22:0/24:3)+HCO2	0	0	0	0	0	0	11.8050363636364	12.1050363636364	2984		Cer_AP(t22:0/24:3)+HCO2	0	0	0	0
	Cer_AP(t22:0/24:4)+HCO2	0	0	0	0	0	0	11.3751787878788	11.6751787878788	222		Cer_AP(t22:0/24:4)+HCO2	0	0	0	0	0	0	11.3751787878788	11.6751787878788	222		Cer_AP(t22:0/24:4)+HCO2	0	0	0	0	0	0	11.3751787878788	11.6751787878788	222		Cer_AP(t22:0/24:4)+HCO2	0	0	0	0	0	0	11.3751787878788	11.6751787878788	222		Cer_AP(t22:0/24:4)+HCO2	0	0	0	0
	Cer_AP(t22:0/24:4)+HCO2	0	0	0	0	0	0	11.5348393939394	11.8348393939394	2693		Cer_AP(t22:0/24:4)+HCO2	0	0	0	0	0	0	11.5348393939394	11.8348393939394	2693		Cer_AP(t22:0/24:4)+HCO2	0	0	0	0	0	0	11.5348393939394	11.8348393939394	2693		Cer_AP(t22:0/24:4)+HCO2	0	0	0	0	0	0	11.5348393939394	11.8348393939394	2693		Cer_AP(t22:0/24:4)+HCO2	0	0	0	0
	Cer_AP(t22:0/25:4)+HCO2	0	0	0	0	0	0	11.9250136363636	12.2250136363636	586		Cer_AP(t22:0/25:4)+HCO2	0	0	0	0	0	0	11.9250136363636	12.2250136363636	586		Cer_AP(t22:0/25:4)+HCO2	0	0	0	0	0	0	11.9250136363636	12.2250136363636	586		Cer_AP(t22:0/25:4)+HCO2	0	0	0	0	0	0	11.9250136363636	12.2250136363636	586		Cer_AP(t22:0/25:4)+HCO2	0	0	0	0
	Cer_AP(t22:0/25:4)+HCO2	0	0	0	0	0	0	11.7702621212121	12.0702621212121	3066		Cer_AP(t22:0/25:4)+HCO2	0	0	0	0	0	0	11.7702621212121	12.0702621212121	3066		Cer_AP(t22:0/25:4)+HCO2	0	0	0	0	0	0	11.7702621212121	12.0702621212121	3066		Cer_AP(t22:0/25:4)+HCO2	0	0	0	0	0	0	11.7702621212121	12.0702621212121	3066		Cer_AP(t22:0/25:4)+HCO2	0	0	0	0
	Cer_AP(t16:1/19:3)+HCO2	0	0	0	0	0	0	5.76597878787879	6.06597878787879	703		Cer_AP(t16:1/19:3)+HCO2	0	0	0	0	0	0	5.76597878787879	6.06597878787879	703		Cer_AP(t16:1/19:3)+HCO2	0	0	0	0	0	0	5.76597878787879	6.06597878787879	703		Cer_AP(t16:1/19:3)+HCO2	0	0	0	0	0	0	5.76597878787879	6.06597878787879	703		Cer_AP(t16:1/19:3)+HCO2	0	0	0	0
	Cer_AP(t16:1/21:4)+HCO2	0	0	0	0	0	0	5.9145196969697	6.2145196969697	1420		Cer_AP(t16:1/21:4)+HCO2	0	0	0	0	0	0	5.9145196969697	6.2145196969697	1420		Cer_AP(t16:1/21:4)+HCO2	0	0	0	0	0	0	5.9145196969697	6.2145196969697	1420		Cer_AP(t16:1/21:4)+HCO2	0	0	0	0	0	0	5.9145196969697	6.2145196969697	1420		Cer_AP(t16:1/21:4)+HCO2	0	0	0	0
	Cer_AP(t16:1/25:2)+HCO2	0	0	0	0	0	0	9.63075303030303	9.93075303030303	2513		Cer_AP(t16:1/25:2)+HCO2	0	0	0	0	0	0	9.63075303030303	9.93075303030303	2513		Cer_AP(t16:1/25:2)+HCO2	0	0	0	0	0	0	9.63075303030303	9.93075303030303	2513		Cer_AP(t16:1/25:2)+HCO2	0	0	0	0	0	0	9.63075303030303	9.93075303030303	2513		Cer_AP(t16:1/25:2)+HCO2	0	0	0	0
	Cer_AP(t16:1/25:3)+HCO2	0	0	0	0	0	0	9.27028333333333	9.57028333333333	359		Cer_AP(t16:1/25:3)+HCO2	0	0	0	0	0	0	9.27028333333333	9.57028333333333	359		Cer_AP(t16:1/25:3)+HCO2	0	0	0	0	0	0	9.27028333333333	9.57028333333333	359		Cer_AP(t16:1/25:3)+HCO2	0	0	0	0	0	0	9.27028333333333	9.57028333333333	359		Cer_AP(t16:1/25:3)+HCO2	0	0	0	0
	Cer_AP(t16:1/26:3)+HCO2	0	0	0	0	0	0	9.7723	10.0723	607		Cer_AP(t16:1/26:3)+HCO2	0	0	0	0	0	0	9.7723	10.0723	607		Cer_AP(t16:1/26:3)+HCO2	0	0	0	0	0	0	9.7723	10.0723	607		Cer_AP(t16:1/26:3)+HCO2	0	0	0	0	0	0	9.7723	10.0723	607		Cer_AP(t16:1/26:3)+HCO2	0	0	0	0
	Cer_AP(t16:1/27:2)+HCO2	0	0	0	0	0	0	10.5703878787879	10.8703878787879	306		Cer_AP(t16:1/27:2)+HCO2	0	0	0	0	0	0	10.5703878787879	10.8703878787879	306		Cer_AP(t16:1/27:2)+HCO2	0	0	0	0	0	0	10.5703878787879	10.8703878787879	306		Cer_AP(t16:1/27:2)+HCO2	0	0	0	0	0	0	10.5703878787879	10.8703878787879	306		Cer_AP(t16:1/27:2)+HCO2	0	0	0	0
	Cer_AP(t16:1/27:3)+HCO2	0	0	0	0	0	0	10.2551090909091	10.5551090909091	171		Cer_AP(t16:1/27:3)+HCO2	0	0	0	0	0	0	10.2551090909091	10.5551090909091	171		Cer_AP(t16:1/27:3)+HCO2	0	0	0	0	0	0	10.2551090909091	10.5551090909091	171		Cer_AP(t16:1/27:3)+HCO2	0	0	0	0	0	0	10.2551090909091	10.5551090909091	171		Cer_AP(t16:1/27:3)+HCO2	0	0	0	0
	Cer_AP(t16:1/27:3)+HCO2	0	0	0	0	0	0	10.0804848484848	10.3804848484848	4126		Cer_AP(t16:1/27:3)+HCO2	0	0	0	0	0	0	10.0804848484848	10.3804848484848	4126		Cer_AP(t16:1/27:3)+HCO2	0	0	0	0	0	0	10.0804848484848	10.3804848484848	4126		Cer_AP(t16:1/27:3)+HCO2	0	0	0	0	0	0	10.0804848484848	10.3804848484848	4126		Cer_AP(t16:1/27:3)+HCO2	0	0	0	0
	Cer_AP(t16:1/27:4)+HCO2	0	0	0	0	0	0	9.36986666666667	9.66986666666667	466		Cer_AP(t16:1/27:4)+HCO2	0	0	0	0	0	0	9.36986666666667	9.66986666666667	466		Cer_AP(t16:1/27:4)+HCO2	0	0	0	0	0	0	9.36986666666667	9.66986666666667	466		Cer_AP(t16:1/27:4)+HCO2	0	0	0	0	0	0	9.36986666666667	9.66986666666667	466		Cer_AP(t16:1/27:4)+HCO2	0	0	0	0
	Cer_AP(t16:1/27:4)+HCO2	0	0	0	0	0	0	9.21552272727273	9.51552272727273	752		Cer_AP(t16:1/27:4)+HCO2	0	0	0	0	0	0	9.21552272727273	9.51552272727273	752		Cer_AP(t16:1/27:4)+HCO2	0	0	0	0	0	0	9.21552272727273	9.51552272727273	752		Cer_AP(t16:1/27:4)+HCO2	0	0	0	0	0	0	9.21552272727273	9.51552272727273	752		Cer_AP(t16:1/27:4)+HCO2	0	0	0	0
	Cer_AP(t16:1/28:2)+HCO2	0	0	0	0	0	0	11.0025560606061	11.3025560606061	394		Cer_AP(t16:1/28:2)+HCO2	0	0	0	0	0	0	11.0025560606061	11.3025560606061	394		Cer_AP(t16:1/28:2)+HCO2	0	0	0	0	0	0	11.0025560606061	11.3025560606061	394		Cer_AP(t16:1/28:2)+HCO2	0	0	0	0	0	0	11.0025560606061	11.3025560606061	394		Cer_AP(t16:1/28:2)+HCO2	0	0	0	0
	Cer_AP(t16:1/28:3)+HCO2	0	0	0	0	0	0	10.6981590909091	10.9981590909091	136		Cer_AP(t16:1/28:3)+HCO2	0	0	0	0	0	0	10.6981590909091	10.9981590909091	136		Cer_AP(t16:1/28:3)+HCO2	0	0	0	0	0	0	10.6981590909091	10.9981590909091	136		Cer_AP(t16:1/28:3)+HCO2	0	0	0	0	0	0	10.6981590909091	10.9981590909091	136		Cer_AP(t16:1/28:3)+HCO2	0	0	0	0
	Cer_AP(t16:1/28:3)+HCO2	0	0	0	0	0	0	10.5236848484849	10.8236848484849	675		Cer_AP(t16:1/28:3)+HCO2	0	0	0	0	0	0	10.5236848484849	10.8236848484849	675		Cer_AP(t16:1/28:3)+HCO2	0	0	0	0	0	0	10.5236848484849	10.8236848484849	675		Cer_AP(t16:1/28:3)+HCO2	0	0	0	0	0	0	10.5236848484849	10.8236848484849	675		Cer_AP(t16:1/28:3)+HCO2	0	0	0	0
	Cer_AP(t16:1/28:4)+HCO2	0	0	0	0	0	0	9.8612878787879	10.1612878787879	804		Cer_AP(t16:1/28:4)+HCO2	0	0	0	0	0	0	9.8612878787879	10.1612878787879	804		Cer_AP(t16:1/28:4)+HCO2	0	0	0	0	0	0	9.8612878787879	10.1612878787879	804		Cer_AP(t16:1/28:4)+HCO2	0	0	0	0	0	0	9.8612878787879	10.1612878787879	804		Cer_AP(t16:1/28:4)+HCO2	0	0	0	0
	Cer_AP(t16:1/28:4)+HCO2	0	0	0	0	0	0	9.71900606060606	10.0190060606061	2981		Cer_AP(t16:1/28:4)+HCO2	0	0	0	0	0	0	9.71900606060606	10.0190060606061	2981		Cer_AP(t16:1/28:4)+HCO2	0	0	0	0	0	0	9.71900606060606	10.0190060606061	2981		Cer_AP(t16:1/28:4)+HCO2	0	0	0	0	0	0	9.71900606060606	10.0190060606061	2981		Cer_AP(t16:1/28:4)+HCO2	0	0	0	0
	Cer_AP(t16:1/29:2)+HCO2	0	0	0	0	0	0	11.4196181818182	11.7196181818182	210		Cer_AP(t16:1/29:2)+HCO2	0	0	0	0	0	0	11.4196181818182	11.7196181818182	210		Cer_AP(t16:1/29:2)+HCO2	0	0	0	0	0	0	11.4196181818182	11.7196181818182	210		Cer_AP(t16:1/29:2)+HCO2	0	0	0	0	0	0	11.4196181818182	11.7196181818182	210		Cer_AP(t16:1/29:2)+HCO2	0	0	0	0
	Cer_AP(t16:1/29:3)+HCO2	0	0	0	0	0	0	11.1295590909091	11.4295590909091	66		Cer_AP(t16:1/29:3)+HCO2	0	0	0	0	0	0	11.1295590909091	11.4295590909091	66		Cer_AP(t16:1/29:3)+HCO2	0	0	0	0	0	0	11.1295590909091	11.4295590909091	66		Cer_AP(t16:1/29:3)+HCO2	0	0	0	0	0	0	11.1295590909091	11.4295590909091	66		Cer_AP(t16:1/29:3)+HCO2	0	0	0	0
	Cer_AP(t16:1/29:3)+HCO2	0	0	0	0	0	0	10.5101439393939	10.8101439393939	492		Cer_AP(t16:1/29:3)+HCO2	0	0	0	0	0	0	10.5101439393939	10.8101439393939	492		Cer_AP(t16:1/29:3)+HCO2	0	0	0	0	0	0	10.5101439393939	10.8101439393939	492		Cer_AP(t16:1/29:3)+HCO2	0	0	0	0	0	0	10.5101439393939	10.8101439393939	492		Cer_AP(t16:1/29:3)+HCO2	0	0	0	0
	Cer_AP(t16:1/29:3)+HCO2	0	0	0	0	0	0	10.9706818181818	11.2706818181818	1958		Cer_AP(t16:1/29:3)+HCO2	0	0	0	0	0	0	10.9706818181818	11.2706818181818	1958		Cer_AP(t16:1/29:3)+HCO2	0	0	0	0	0	0	10.9706818181818	11.2706818181818	1958		Cer_AP(t16:1/29:3)+HCO2	0	0	0	0	0	0	10.9706818181818	11.2706818181818	1958		Cer_AP(t16:1/29:3)+HCO2	0	0	0	0
	Cer_AP(t16:1/29:4)+HCO2	0	0	0	0	0	0	10.3406909090909	10.6406909090909	199		Cer_AP(t16:1/29:4)+HCO2	0	0	0	0	0	0	10.3406909090909	10.6406909090909	199		Cer_AP(t16:1/29:4)+HCO2	0	0	0	0	0	0	10.3406909090909	10.6406909090909	199		Cer_AP(t16:1/29:4)+HCO2	0	0	0	0	0	0	10.3406909090909	10.6406909090909	199		Cer_AP(t16:1/29:4)+HCO2	0	0	0	0
	Cer_AP(t16:1/29:4)+HCO2	0	0	0	0	0	0	10.1971636363636	10.4971636363636	2685		Cer_AP(t16:1/29:4)+HCO2	0	0	0	0	0	0	10.1971636363636	10.4971636363636	2685		Cer_AP(t16:1/29:4)+HCO2	0	0	0	0	0	0	10.1971636363636	10.4971636363636	2685		Cer_AP(t16:1/29:4)+HCO2	0	0	0	0	0	0	10.1971636363636	10.4971636363636	2685		Cer_AP(t16:1/29:4)+HCO2	0	0	0	0
	Cer_AP(t16:1/30:2)+HCO2	0	0	0	0	0	0	11.6581515151515	11.9581515151515	2922		Cer_AP(t16:1/30:2)+HCO2	0	0	0	0	0	0	11.6581515151515	11.9581515151515	2922		Cer_AP(t16:1/30:2)+HCO2	0	0	0	0	0	0	11.6581515151515	11.9581515151515	2922		Cer_AP(t16:1/30:2)+HCO2	0	0	0	0	0	0	11.6581515151515	11.9581515151515	2922		Cer_AP(t16:1/30:2)+HCO2	0	0	0	0
	Cer_AP(t16:1/30:2)+HCO2	0	0	0	0	0	0	11.8050363636364	12.1050363636364	2984		Cer_AP(t16:1/30:2)+HCO2	0	0	0	0	0	0	11.8050363636364	12.1050363636364	2984		Cer_AP(t16:1/30:2)+HCO2	0	0	0	0	0	0	11.8050363636364	12.1050363636364	2984		Cer_AP(t16:1/30:2)+HCO2	0	0	0	0	0	0	11.8050363636364	12.1050363636364	2984		Cer_AP(t16:1/30:2)+HCO2	0	0	0	0
	Cer_AP(t16:1/30:3)+HCO2	0	0	0	0	0	0	11.3751787878788	11.6751787878788	222		Cer_AP(t16:1/30:3)+HCO2	0	0	0	0	0	0	11.3751787878788	11.6751787878788	222		Cer_AP(t16:1/30:3)+HCO2	0	0	0	0	0	0	11.3751787878788	11.6751787878788	222		Cer_AP(t16:1/30:3)+HCO2	0	0	0	0	0	0	11.3751787878788	11.6751787878788	222		Cer_AP(t16:1/30:3)+HCO2	0	0	0	0
	Cer_AP(t16:1/30:3)+HCO2	0	0	0	0	0	0	11.5348393939394	11.8348393939394	2693		Cer_AP(t16:1/30:3)+HCO2	0	0	0	0	0	0	11.5348393939394	11.8348393939394	2693		Cer_AP(t16:1/30:3)+HCO2	0	0	0	0	0	0	11.5348393939394	11.8348393939394	2693		Cer_AP(t16:1/30:3)+HCO2	0	0	0	0	0	0	11.5348393939394	11.8348393939394	2693		Cer_AP(t16:1/30:3)+HCO2	0	0	0	0
	Cer_AP(t16:1/30:4)+HCO2	0	0	0	0	0	0	10.4545833333333	10.7545833333333	731		Cer_AP(t16:1/30:4)+HCO2	0	0	0	0	0	0	10.4545833333333	10.7545833333333	731		Cer_AP(t16:1/30:4)+HCO2	0	0	0	0	0	0	10.4545833333333	10.7545833333333	731		Cer_AP(t16:1/30:4)+HCO2	0	0	0	0	0	0	10.4545833333333	10.7545833333333	731		Cer_AP(t16:1/30:4)+HCO2	0	0	0	0
	Cer_AP(t16:1/30:4)+HCO2	0	0	0	0	0	0	10.6131439393939	10.9131439393939	2865		Cer_AP(t16:1/30:4)+HCO2	0	0	0	0	0	0	10.6131439393939	10.9131439393939	2865		Cer_AP(t16:1/30:4)+HCO2	0	0	0	0	0	0	10.6131439393939	10.9131439393939	2865		Cer_AP(t16:1/30:4)+HCO2	0	0	0	0	0	0	10.6131439393939	10.9131439393939	2865		Cer_AP(t16:1/30:4)+HCO2	0	0	0	0
	Cer_AP(t16:1/30:4)+HCO2	0	0	0	0	0	0	10.7806181818182	11.0806181818182	2915		Cer_AP(t16:1/30:4)+HCO2	0	0	0	0	0	0	10.7806181818182	11.0806181818182	2915		Cer_AP(t16:1/30:4)+HCO2	0	0	0	0	0	0	10.7806181818182	11.0806181818182	2915		Cer_AP(t16:1/30:4)+HCO2	0	0	0	0	0	0	10.7806181818182	11.0806181818182	2915		Cer_AP(t16:1/30:4)+HCO2	0	0	0	0
	Cer_AP(t16:1/31:3)+HCO2	0	0	0	0	0	0	11.9250136363636	12.2250136363636	586		Cer_AP(t16:1/31:3)+HCO2	0	0	0	0	0	0	11.9250136363636	12.2250136363636	586		Cer_AP(t16:1/31:3)+HCO2	0	0	0	0	0	0	11.9250136363636	12.2250136363636	586		Cer_AP(t16:1/31:3)+HCO2	0	0	0	0	0	0	11.9250136363636	12.2250136363636	586		Cer_AP(t16:1/31:3)+HCO2	0	0	0	0
	Cer_AP(t16:1/31:3)+HCO2	0	0	0	0	0	0	11.7702621212121	12.0702621212121	3066		Cer_AP(t16:1/31:3)+HCO2	0	0	0	0	0	0	11.7702621212121	12.0702621212121	3066		Cer_AP(t16:1/31:3)+HCO2	0	0	0	0	0	0	11.7702621212121	12.0702621212121	3066		Cer_AP(t16:1/31:3)+HCO2	0	0	0	0	0	0	11.7702621212121	12.0702621212121	3066		Cer_AP(t16:1/31:3)+HCO2	0	0	0	0
	Cer_AP(t16:1/31:4)+HCO2	0	0	0	0	0	0	11.0492560606061	11.3492560606061	1223		Cer_AP(t16:1/31:4)+HCO2	0	0	0	0	0	0	11.0492560606061	11.3492560606061	1223		Cer_AP(t16:1/31:4)+HCO2	0	0	0	0	0	0	11.0492560606061	11.3492560606061	1223		Cer_AP(t16:1/31:4)+HCO2	0	0	0	0	0	0	11.0492560606061	11.3492560606061	1223		Cer_AP(t16:1/31:4)+HCO2	0	0	0	0
	Cer_AP(t16:1/31:4)+HCO2	0	0	0	0	0	0	11.2153303030303	11.5153303030303	3389		Cer_AP(t16:1/31:4)+HCO2	0	0	0	0	0	0	11.2153303030303	11.5153303030303	3389		Cer_AP(t16:1/31:4)+HCO2	0	0	0	0	0	0	11.2153303030303	11.5153303030303	3389		Cer_AP(t16:1/31:4)+HCO2	0	0	0	0	0	0	11.2153303030303	11.5153303030303	3389		Cer_AP(t16:1/31:4)+HCO2	0	0	0	0
	Cer_AP(t17:1/18:3)+HCO2	0	0	0	0	0	0	5.76597878787879	6.06597878787879	703		Cer_AP(t17:1/18:3)+HCO2	0	0	0	0	0	0	5.76597878787879	6.06597878787879	703		Cer_AP(t17:1/18:3)+HCO2	0	0	0	0	0	0	5.76597878787879	6.06597878787879	703		Cer_AP(t17:1/18:3)+HCO2	0	0	0	0	0	0	5.76597878787879	6.06597878787879	703		Cer_AP(t17:1/18:3)+HCO2	0	0	0	0
	Cer_AP(t17:1/20:4)+HCO2	0	0	0	0	0	0	5.9145196969697	6.2145196969697	1420		Cer_AP(t17:1/20:4)+HCO2	0	0	0	0	0	0	5.9145196969697	6.2145196969697	1420		Cer_AP(t17:1/20:4)+HCO2	0	0	0	0	0	0	5.9145196969697	6.2145196969697	1420		Cer_AP(t17:1/20:4)+HCO2	0	0	0	0	0	0	5.9145196969697	6.2145196969697	1420		Cer_AP(t17:1/20:4)+HCO2	0	0	0	0
	Cer_AP(t17:1/24:2)+HCO2	0	0	0	0	0	0	9.63075303030303	9.93075303030303	2513		Cer_AP(t17:1/24:2)+HCO2	0	0	0	0	0	0	9.63075303030303	9.93075303030303	2513		Cer_AP(t17:1/24:2)+HCO2	0	0	0	0	0	0	9.63075303030303	9.93075303030303	2513		Cer_AP(t17:1/24:2)+HCO2	0	0	0	0	0	0	9.63075303030303	9.93075303030303	2513		Cer_AP(t17:1/24:2)+HCO2	0	0	0	0
	Cer_AP(t17:1/24:3)+HCO2	0	0	0	0	0	0	9.27028333333333	9.57028333333333	359		Cer_AP(t17:1/24:3)+HCO2	0	0	0	0	0	0	9.27028333333333	9.57028333333333	359		Cer_AP(t17:1/24:3)+HCO2	0	0	0	0	0	0	9.27028333333333	9.57028333333333	359		Cer_AP(t17:1/24:3)+HCO2	0	0	0	0	0	0	9.27028333333333	9.57028333333333	359		Cer_AP(t17:1/24:3)+HCO2	0	0	0	0
	Cer_AP(t17:1/25:3)+HCO2	0	0	0	0	0	0	9.7723	10.0723	607		Cer_AP(t17:1/25:3)+HCO2	0	0	0	0	0	0	9.7723	10.0723	607		Cer_AP(t17:1/25:3)+HCO2	0	0	0	0	0	0	9.7723	10.0723	607		Cer_AP(t17:1/25:3)+HCO2	0	0	0	0	0	0	9.7723	10.0723	607		Cer_AP(t17:1/25:3)+HCO2	0	0	0	0
	Cer_AP(t17:1/26:2)+HCO2	0	0	0	0	0	0	10.5703878787879	10.8703878787879	306		Cer_AP(t17:1/26:2)+HCO2	0	0	0	0	0	0	10.5703878787879	10.8703878787879	306		Cer_AP(t17:1/26:2)+HCO2	0	0	0	0	0	0	10.5703878787879	10.8703878787879	306		Cer_AP(t17:1/26:2)+HCO2	0	0	0	0	0	0	10.5703878787879	10.8703878787879	306		Cer_AP(t17:1/26:2)+HCO2	0	0	0	0
	Cer_AP(t17:1/26:3)+HCO2	0	0	0	0	0	0	10.2551090909091	10.5551090909091	171		Cer_AP(t17:1/26:3)+HCO2	0	0	0	0	0	0	10.2551090909091	10.5551090909091	171		Cer_AP(t17:1/26:3)+HCO2	0	0	0	0	0	0	10.2551090909091	10.5551090909091	171		Cer_AP(t17:1/26:3)+HCO2	0	0	0	0	0	0	10.2551090909091	10.5551090909091	171		Cer_AP(t17:1/26:3)+HCO2	0	0	0	0
	Cer_AP(t17:1/26:3)+HCO2	0	0	0	0	0	0	10.0804848484848	10.3804848484848	4126		Cer_AP(t17:1/26:3)+HCO2	0	0	0	0	0	0	10.0804848484848	10.3804848484848	4126		Cer_AP(t17:1/26:3)+HCO2	0	0	0	0	0	0	10.0804848484848	10.3804848484848	4126		Cer_AP(t17:1/26:3)+HCO2	0	0	0	0	0	0	10.0804848484848	10.3804848484848	4126		Cer_AP(t17:1/26:3)+HCO2	0	0	0	0
	Cer_AP(t17:1/26:4)+HCO2	0	0	0	0	0	0	9.36986666666667	9.66986666666667	466		Cer_AP(t17:1/26:4)+HCO2	0	0	0	0	0	0	9.36986666666667	9.66986666666667	466		Cer_AP(t17:1/26:4)+HCO2	0	0	0	0	0	0	9.36986666666667	9.66986666666667	466		Cer_AP(t17:1/26:4)+HCO2	0	0	0	0	0	0	9.36986666666667	9.66986666666667	466		Cer_AP(t17:1/26:4)+HCO2	0	0	0	0
	Cer_AP(t17:1/26:4)+HCO2	0	0	0	0	0	0	9.21552272727273	9.51552272727273	752		Cer_AP(t17:1/26:4)+HCO2	0	0	0	0	0	0	9.21552272727273	9.51552272727273	752		Cer_AP(t17:1/26:4)+HCO2	0	0	0	0	0	0	9.21552272727273	9.51552272727273	752		Cer_AP(t17:1/26:4)+HCO2	0	0	0	0	0	0	9.21552272727273	9.51552272727273	752		Cer_AP(t17:1/26:4)+HCO2	0	0	0	0
	Cer_AP(t17:1/27:2)+HCO2	0	0	0	0	0	0	11.0025560606061	11.3025560606061	394		Cer_AP(t17:1/27:2)+HCO2	0	0	0	0	0	0	11.0025560606061	11.3025560606061	394		Cer_AP(t17:1/27:2)+HCO2	0	0	0	0	0	0	11.0025560606061	11.3025560606061	394		Cer_AP(t17:1/27:2)+HCO2	0	0	0	0	0	0	11.0025560606061	11.3025560606061	394		Cer_AP(t17:1/27:2)+HCO2	0	0	0	0
	Cer_AP(t17:1/27:3)+HCO2	0	0	0	0	0	0	10.6981590909091	10.9981590909091	136		Cer_AP(t17:1/27:3)+HCO2	0	0	0	0	0	0	10.6981590909091	10.9981590909091	136		Cer_AP(t17:1/27:3)+HCO2	0	0	0	0	0	0	10.6981590909091	10.9981590909091	136		Cer_AP(t17:1/27:3)+HCO2	0	0	0	0	0	0	10.6981590909091	10.9981590909091	136		Cer_AP(t17:1/27:3)+HCO2	0	0	0	0
	Cer_AP(t17:1/27:3)+HCO2	0	0	0	0	0	0	10.5236848484849	10.8236848484849	675		Cer_AP(t17:1/27:3)+HCO2	0	0	0	0	0	0	10.5236848484849	10.8236848484849	675		Cer_AP(t17:1/27:3)+HCO2	0	0	0	0	0	0	10.5236848484849	10.8236848484849	675		Cer_AP(t17:1/27:3)+HCO2	0	0	0	0	0	0	10.5236848484849	10.8236848484849	675		Cer_AP(t17:1/27:3)+HCO2	0	0	0	0
	Cer_AP(t17:1/27:4)+HCO2	0	0	0	0	0	0	9.8612878787879	10.1612878787879	804		Cer_AP(t17:1/27:4)+HCO2	0	0	0	0	0	0	9.8612878787879	10.1612878787879	804		Cer_AP(t17:1/27:4)+HCO2	0	0	0	0	0	0	9.8612878787879	10.1612878787879	804		Cer_AP(t17:1/27:4)+HCO2	0	0	0	0	0	0	9.8612878787879	10.1612878787879	804		Cer_AP(t17:1/27:4)+HCO2	0	0	0	0
	Cer_AP(t17:1/27:4)+HCO2	0	0	0	0	0	0	9.71900606060606	10.0190060606061	2981		Cer_AP(t17:1/27:4)+HCO2	0	0	0	0	0	0	9.71900606060606	10.0190060606061	2981		Cer_AP(t17:1/27:4)+HCO2	0	0	0	0	0	0	9.71900606060606	10.0190060606061	2981		Cer_AP(t17:1/27:4)+HCO2	0	0	0	0	0	0	9.71900606060606	10.0190060606061	2981		Cer_AP(t17:1/27:4)+HCO2	0	0	0	0
	Cer_AP(t17:1/28:2)+HCO2	0	0	0	0	0	0	11.4196181818182	11.7196181818182	210		Cer_AP(t17:1/28:2)+HCO2	0	0	0	0	0	0	11.4196181818182	11.7196181818182	210		Cer_AP(t17:1/28:2)+HCO2	0	0	0	0	0	0	11.4196181818182	11.7196181818182	210		Cer_AP(t17:1/28:2)+HCO2	0	0	0	0	0	0	11.4196181818182	11.7196181818182	210		Cer_AP(t17:1/28:2)+HCO2	0	0	0	0
	Cer_AP(t17:1/28:3)+HCO2	0	0	0	0	0	0	11.1295590909091	11.4295590909091	66		Cer_AP(t17:1/28:3)+HCO2	0	0	0	0	0	0	11.1295590909091	11.4295590909091	66		Cer_AP(t17:1/28:3)+HCO2	0	0	0	0	0	0	11.1295590909091	11.4295590909091	66		Cer_AP(t17:1/28:3)+HCO2	0	0	0	0	0	0	11.1295590909091	11.4295590909091	66		Cer_AP(t17:1/28:3)+HCO2	0	0	0	0
	Cer_AP(t17:1/28:3)+HCO2	0	0	0	0	0	0	10.5101439393939	10.8101439393939	492		Cer_AP(t17:1/28:3)+HCO2	0	0	0	0	0	0	10.5101439393939	10.8101439393939	492		Cer_AP(t17:1/28:3)+HCO2	0	0	0	0	0	0	10.5101439393939	10.8101439393939	492		Cer_AP(t17:1/28:3)+HCO2	0	0	0	0	0	0	10.5101439393939	10.8101439393939	492		Cer_AP(t17:1/28:3)+HCO2	0	0	0	0
	Cer_AP(t17:1/28:3)+HCO2	0	0	0	0	0	0	10.9706818181818	11.2706818181818	1958		Cer_AP(t17:1/28:3)+HCO2	0	0	0	0	0	0	10.9706818181818	11.2706818181818	1958		Cer_AP(t17:1/28:3)+HCO2	0	0	0	0	0	0	10.9706818181818	11.2706818181818	1958		Cer_AP(t17:1/28:3)+HCO2	0	0	0	0	0	0	10.9706818181818	11.2706818181818	1958		Cer_AP(t17:1/28:3)+HCO2	0	0	0	0
	Cer_AP(t17:1/28:4)+HCO2	0	0	0	0	0	0	10.3406909090909	10.6406909090909	199		Cer_AP(t17:1/28:4)+HCO2	0	0	0	0	0	0	10.3406909090909	10.6406909090909	199		Cer_AP(t17:1/28:4)+HCO2	0	0	0	0	0	0	10.3406909090909	10.6406909090909	199		Cer_AP(t17:1/28:4)+HCO2	0	0	0	0	0	0	10.3406909090909	10.6406909090909	199		Cer_AP(t17:1/28:4)+HCO2	0	0	0	0
	Cer_AP(t17:1/28:4)+HCO2	0	0	0	0	0	0	10.1971636363636	10.4971636363636	2685		Cer_AP(t17:1/28:4)+HCO2	0	0	0	0	0	0	10.1971636363636	10.4971636363636	2685		Cer_AP(t17:1/28:4)+HCO2	0	0	0	0	0	0	10.1971636363636	10.4971636363636	2685		Cer_AP(t17:1/28:4)+HCO2	0	0	0	0	0	0	10.1971636363636	10.4971636363636	2685		Cer_AP(t17:1/28:4)+HCO2	0	0	0	0
	Cer_AP(t17:1/29:2)+HCO2	0	0	0	0	0	0	11.6581515151515	11.9581515151515	2922		Cer_AP(t17:1/29:2)+HCO2	0	0	0	0	0	0	11.6581515151515	11.9581515151515	2922		Cer_AP(t17:1/29:2)+HCO2	0	0	0	0	0	0	11.6581515151515	11.9581515151515	2922		Cer_AP(t17:1/29:2)+HCO2	0	0	0	0	0	0	11.6581515151515	11.9581515151515	2922		Cer_AP(t17:1/29:2)+HCO2	0	0	0	0
	Cer_AP(t17:1/29:2)+HCO2	0	0	0	0	0	0	11.8050363636364	12.1050363636364	2984		Cer_AP(t17:1/29:2)+HCO2	0	0	0	0	0	0	11.8050363636364	12.1050363636364	2984		Cer_AP(t17:1/29:2)+HCO2	0	0	0	0	0	0	11.8050363636364	12.1050363636364	2984		Cer_AP(t17:1/29:2)+HCO2	0	0	0	0	0	0	11.8050363636364	12.1050363636364	2984		Cer_AP(t17:1/29:2)+HCO2	0	0	0	0
	Cer_AP(t17:1/29:3)+HCO2	0	0	0	0	0	0	11.3751787878788	11.6751787878788	222		Cer_AP(t17:1/29:3)+HCO2	0	0	0	0	0	0	11.3751787878788	11.6751787878788	222		Cer_AP(t17:1/29:3)+HCO2	0	0	0	0	0	0	11.3751787878788	11.6751787878788	222		Cer_AP(t17:1/29:3)+HCO2	0	0	0	0	0	0	11.3751787878788	11.6751787878788	222		Cer_AP(t17:1/29:3)+HCO2	0	0	0	0
	Cer_AP(t17:1/29:3)+HCO2	0	0	0	0	0	0	11.5348393939394	11.8348393939394	2693		Cer_AP(t17:1/29:3)+HCO2	0	0	0	0	0	0	11.5348393939394	11.8348393939394	2693		Cer_AP(t17:1/29:3)+HCO2	0	0	0	0	0	0	11.5348393939394	11.8348393939394	2693		Cer_AP(t17:1/29:3)+HCO2	0	0	0	0	0	0	11.5348393939394	11.8348393939394	2693		Cer_AP(t17:1/29:3)+HCO2	0	0	0	0
	Cer_AP(t17:1/29:4)+HCO2	0	0	0	0	0	0	10.4545833333333	10.7545833333333	731		Cer_AP(t17:1/29:4)+HCO2	0	0	0	0	0	0	10.4545833333333	10.7545833333333	731		Cer_AP(t17:1/29:4)+HCO2	0	0	0	0	0	0	10.4545833333333	10.7545833333333	731		Cer_AP(t17:1/29:4)+HCO2	0	0	0	0	0	0	10.4545833333333	10.7545833333333	731		Cer_AP(t17:1/29:4)+HCO2	0	0	0	0
	Cer_AP(t17:1/29:4)+HCO2	0	0	0	0	0	0	10.6131439393939	10.9131439393939	2865		Cer_AP(t17:1/29:4)+HCO2	0	0	0	0	0	0	10.6131439393939	10.9131439393939	2865		Cer_AP(t17:1/29:4)+HCO2	0	0	0	0	0	0	10.6131439393939	10.9131439393939	2865		Cer_AP(t17:1/29:4)+HCO2	0	0	0	0	0	0	10.6131439393939	10.9131439393939	2865		Cer_AP(t17:1/29:4)+HCO2	0	0	0	0
	Cer_AP(t17:1/29:4)+HCO2	0	0	0	0	0	0	10.7806181818182	11.0806181818182	2915		Cer_AP(t17:1/29:4)+HCO2	0	0	0	0	0	0	10.7806181818182	11.0806181818182	2915		Cer_AP(t17:1/29:4)+HCO2	0	0	0	0	0	0	10.7806181818182	11.0806181818182	2915		Cer_AP(t17:1/29:4)+HCO2	0	0	0	0	0	0	10.7806181818182	11.0806181818182	2915		Cer_AP(t17:1/29:4)+HCO2	0	0	0	0
	Cer_AP(t17:1/30:3)+HCO2	0	0	0	0	0	0	11.9250136363636	12.2250136363636	586		Cer_AP(t17:1/30:3)+HCO2	0	0	0	0	0	0	11.9250136363636	12.2250136363636	586		Cer_AP(t17:1/30:3)+HCO2	0	0	0	0	0	0	11.9250136363636	12.2250136363636	586		Cer_AP(t17:1/30:3)+HCO2	0	0	0	0	0	0	11.9250136363636	12.2250136363636	586		Cer_AP(t17:1/30:3)+HCO2	0	0	0	0
	Cer_AP(t17:1/30:3)+HCO2	0	0	0	0	0	0	11.7702621212121	12.0702621212121	3066		Cer_AP(t17:1/30:3)+HCO2	0	0	0	0	0	0	11.7702621212121	12.0702621212121	3066		Cer_AP(t17:1/30:3)+HCO2	0	0	0	0	0	0	11.7702621212121	12.0702621212121	3066		Cer_AP(t17:1/30:3)+HCO2	0	0	0	0	0	0	11.7702621212121	12.0702621212121	3066		Cer_AP(t17:1/30:3)+HCO2	0	0	0	0
	Cer_AP(t17:1/30:4)+HCO2	0	0	0	0	0	0	11.0492560606061	11.3492560606061	1223		Cer_AP(t17:1/30:4)+HCO2	0	0	0	0	0	0	11.0492560606061	11.3492560606061	1223		Cer_AP(t17:1/30:4)+HCO2	0	0	0	0	0	0	11.0492560606061	11.3492560606061	1223		Cer_AP(t17:1/30:4)+HCO2	0	0	0	0	0	0	11.0492560606061	11.3492560606061	1223		Cer_AP(t17:1/30:4)+HCO2	0	0	0	0
	Cer_AP(t17:1/30:4)+HCO2	0	0	0	0	0	0	11.2153303030303	11.5153303030303	3389		Cer_AP(t17:1/30:4)+HCO2	0	0	0	0	0	0	11.2153303030303	11.5153303030303	3389		Cer_AP(t17:1/30:4)+HCO2	0	0	0	0	0	0	11.2153303030303	11.5153303030303	3389		Cer_AP(t17:1/30:4)+HCO2	0	0	0	0	0	0	11.2153303030303	11.5153303030303	3389		Cer_AP(t17:1/30:4)+HCO2	0	0	0	0
	Cer_AP(t18:1/17:3)+HCO2	0	0	0	0	0	0	5.76597878787879	6.06597878787879	703		Cer_AP(t18:1/17:3)+HCO2	0	0	0	0	0	0	5.76597878787879	6.06597878787879	703		Cer_AP(t18:1/17:3)+HCO2	0	0	0	0	0	0	5.76597878787879	6.06597878787879	703		Cer_AP(t18:1/17:3)+HCO2	0	0	0	0	0	0	5.76597878787879	6.06597878787879	703		Cer_AP(t18:1/17:3)+HCO2	0	0	0	0
	Cer_AP(t18:1/19:4)+HCO2	0	0	0	0	0	0	5.9145196969697	6.2145196969697	1420		Cer_AP(t18:1/19:4)+HCO2	0	0	0	0	0	0	5.9145196969697	6.2145196969697	1420		Cer_AP(t18:1/19:4)+HCO2	0	0	0	0	0	0	5.9145196969697	6.2145196969697	1420		Cer_AP(t18:1/19:4)+HCO2	0	0	0	0	0	0	5.9145196969697	6.2145196969697	1420		Cer_AP(t18:1/19:4)+HCO2	0	0	0	0
	Cer_AP(t18:1/23:2)+HCO2	0	0	0	0	0	0	9.63075303030303	9.93075303030303	2513		Cer_AP(t18:1/23:2)+HCO2	0	0	0	0	0	0	9.63075303030303	9.93075303030303	2513		Cer_AP(t18:1/23:2)+HCO2	0	0	0	0	0	0	9.63075303030303	9.93075303030303	2513		Cer_AP(t18:1/23:2)+HCO2	0	0	0	0	0	0	9.63075303030303	9.93075303030303	2513		Cer_AP(t18:1/23:2)+HCO2	0	0	0	0
	Cer_AP(t18:1/23:3)+HCO2	0	0	0	0	0	0	9.27028333333333	9.57028333333333	359		Cer_AP(t18:1/23:3)+HCO2	0	0	0	0	0	0	9.27028333333333	9.57028333333333	359		Cer_AP(t18:1/23:3)+HCO2	0	0	0	0	0	0	9.27028333333333	9.57028333333333	359		Cer_AP(t18:1/23:3)+HCO2	0	0	0	0	0	0	9.27028333333333	9.57028333333333	359		Cer_AP(t18:1/23:3)+HCO2	0	0	0	0
	Cer_AP(t18:1/24:3)+HCO2	0	0	0	0	0	0	9.7723	10.0723	607		Cer_AP(t18:1/24:3)+HCO2	0	0	0	0	0	0	9.7723	10.0723	607		Cer_AP(t18:1/24:3)+HCO2	0	0	0	0	0	0	9.7723	10.0723	607		Cer_AP(t18:1/24:3)+HCO2	0	0	0	0	0	0	9.7723	10.0723	607		Cer_AP(t18:1/24:3)+HCO2	0	0	0	0
	Cer_AP(t18:1/25:2)+HCO2	0	0	0	0	0	0	10.5703878787879	10.8703878787879	306		Cer_AP(t18:1/25:2)+HCO2	0	0	0	0	0	0	10.5703878787879	10.8703878787879	306		Cer_AP(t18:1/25:2)+HCO2	0	0	0	0	0	0	10.5703878787879	10.8703878787879	306		Cer_AP(t18:1/25:2)+HCO2	0	0	0	0	0	0	10.5703878787879	10.8703878787879	306		Cer_AP(t18:1/25:2)+HCO2	0	0	0	0
	Cer_AP(t18:1/25:3)+HCO2	0	0	0	0	0	0	10.2551090909091	10.5551090909091	171		Cer_AP(t18:1/25:3)+HCO2	0	0	0	0	0	0	10.2551090909091	10.5551090909091	171		Cer_AP(t18:1/25:3)+HCO2	0	0	0	0	0	0	10.2551090909091	10.5551090909091	171		Cer_AP(t18:1/25:3)+HCO2	0	0	0	0	0	0	10.2551090909091	10.5551090909091	171		Cer_AP(t18:1/25:3)+HCO2	0	0	0	0
	Cer_AP(t18:1/25:3)+HCO2	0	0	0	0	0	0	10.0804848484848	10.3804848484848	4126		Cer_AP(t18:1/25:3)+HCO2	0	0	0	0	0	0	10.0804848484848	10.3804848484848	4126		Cer_AP(t18:1/25:3)+HCO2	0	0	0	0	0	0	10.0804848484848	10.3804848484848	4126		Cer_AP(t18:1/25:3)+HCO2	0	0	0	0	0	0	10.0804848484848	10.3804848484848	4126		Cer_AP(t18:1/25:3)+HCO2	0	0	0	0
	Cer_AP(t18:1/25:4)+HCO2	0	0	0	0	0	0	9.36986666666667	9.66986666666667	466		Cer_AP(t18:1/25:4)+HCO2	0	0	0	0	0	0	9.36986666666667	9.66986666666667	466		Cer_AP(t18:1/25:4)+HCO2	0	0	0	0	0	0	9.36986666666667	9.66986666666667	466		Cer_AP(t18:1/25:4)+HCO2	0	0	0	0	0	0	9.36986666666667	9.66986666666667	466		Cer_AP(t18:1/25:4)+HCO2	0	0	0	0
	Cer_AP(t18:1/25:4)+HCO2	0	0	0	0	0	0	9.21552272727273	9.51552272727273	752		Cer_AP(t18:1/25:4)+HCO2	0	0	0	0	0	0	9.21552272727273	9.51552272727273	752		Cer_AP(t18:1/25:4)+HCO2	0	0	0	0	0	0	9.21552272727273	9.51552272727273	752		Cer_AP(t18:1/25:4)+HCO2	0	0	0	0	0	0	9.21552272727273	9.51552272727273	752		Cer_AP(t18:1/25:4)+HCO2	0	0	0	0
	Cer_AP(t18:1/26:2)+HCO2	0	0	0	0	0	0	11.0025560606061	11.3025560606061	394		Cer_AP(t18:1/26:2)+HCO2	0	0	0	0	0	0	11.0025560606061	11.3025560606061	394		Cer_AP(t18:1/26:2)+HCO2	0	0	0	0	0	0	11.0025560606061	11.3025560606061	394		Cer_AP(t18:1/26:2)+HCO2	0	0	0	0	0	0	11.0025560606061	11.3025560606061	394		Cer_AP(t18:1/26:2)+HCO2	0	0	0	0
	Cer_AP(t18:1/26:3)+HCO2	0	0	0	0	0	0	10.6981590909091	10.9981590909091	136		Cer_AP(t18:1/26:3)+HCO2	0	0	0	0	0	0	10.6981590909091	10.9981590909091	136		Cer_AP(t18:1/26:3)+HCO2	0	0	0	0	0	0	10.6981590909091	10.9981590909091	136		Cer_AP(t18:1/26:3)+HCO2	0	0	0	0	0	0	10.6981590909091	10.9981590909091	136		Cer_AP(t18:1/26:3)+HCO2	0	0	0	0
	Cer_AP(t18:1/26:3)+HCO2	0	0	0	0	0	0	10.5236848484849	10.8236848484849	675		Cer_AP(t18:1/26:3)+HCO2	0	0	0	0	0	0	10.5236848484849	10.8236848484849	675		Cer_AP(t18:1/26:3)+HCO2	0	0	0	0	0	0	10.5236848484849	10.8236848484849	675		Cer_AP(t18:1/26:3)+HCO2	0	0	0	0	0	0	10.5236848484849	10.8236848484849	675		Cer_AP(t18:1/26:3)+HCO2	0	0	0	0
	Cer_AP(t18:1/26:4)+HCO2	0	0	0	0	0	0	9.8612878787879	10.1612878787879	804		Cer_AP(t18:1/26:4)+HCO2	0	0	0	0	0	0	9.8612878787879	10.1612878787879	804		Cer_AP(t18:1/26:4)+HCO2	0	0	0	0	0	0	9.8612878787879	10.1612878787879	804		Cer_AP(t18:1/26:4)+HCO2	0	0	0	0	0	0	9.8612878787879	10.1612878787879	804		Cer_AP(t18:1/26:4)+HCO2	0	0	0	0
	Cer_AP(t18:1/26:4)+HCO2	0	0	0	0	0	0	9.71900606060606	10.0190060606061	2981		Cer_AP(t18:1/26:4)+HCO2	0	0	0	0	0	0	9.71900606060606	10.0190060606061	2981		Cer_AP(t18:1/26:4)+HCO2	0	0	0	0	0	0	9.71900606060606	10.0190060606061	2981		Cer_AP(t18:1/26:4)+HCO2	0	0	0	0	0	0	9.71900606060606	10.0190060606061	2981		Cer_AP(t18:1/26:4)+HCO2	0	0	0	0
	Cer_AP(t18:1/27:2)+HCO2	0	0	0	0	0	0	11.4196181818182	11.7196181818182	210		Cer_AP(t18:1/27:2)+HCO2	0	0	0	0	0	0	11.4196181818182	11.7196181818182	210		Cer_AP(t18:1/27:2)+HCO2	0	0	0	0	0	0	11.4196181818182	11.7196181818182	210		Cer_AP(t18:1/27:2)+HCO2	0	0	0	0	0	0	11.4196181818182	11.7196181818182	210		Cer_AP(t18:1/27:2)+HCO2	0	0	0	0
	Cer_AP(t18:1/27:3)+HCO2	0	0	0	0	0	0	11.1295590909091	11.4295590909091	66		Cer_AP(t18:1/27:3)+HCO2	0	0	0	0	0	0	11.1295590909091	11.4295590909091	66		Cer_AP(t18:1/27:3)+HCO2	0	0	0	0	0	0	11.1295590909091	11.4295590909091	66		Cer_AP(t18:1/27:3)+HCO2	0	0	0	0	0	0	11.1295590909091	11.4295590909091	66		Cer_AP(t18:1/27:3)+HCO2	0	0	0	0
	Cer_AP(t18:1/27:3)+HCO2	0	0	0	0	0	0	10.5101439393939	10.8101439393939	492		Cer_AP(t18:1/27:3)+HCO2	0	0	0	0	0	0	10.5101439393939	10.8101439393939	492		Cer_AP(t18:1/27:3)+HCO2	0	0	0	0	0	0	10.5101439393939	10.8101439393939	492		Cer_AP(t18:1/27:3)+HCO2	0	0	0	0	0	0	10.5101439393939	10.8101439393939	492		Cer_AP(t18:1/27:3)+HCO2	0	0	0	0
	Cer_AP(t18:1/27:3)+HCO2	0	0	0	0	0	0	10.9706818181818	11.2706818181818	1958		Cer_AP(t18:1/27:3)+HCO2	0	0	0	0	0	0	10.9706818181818	11.2706818181818	1958		Cer_AP(t18:1/27:3)+HCO2	0	0	0	0	0	0	10.9706818181818	11.2706818181818	1958		Cer_AP(t18:1/27:3)+HCO2	0	0	0	0	0	0	10.9706818181818	11.2706818181818	1958		Cer_AP(t18:1/27:3)+HCO2	0	0	0	0
	Cer_AP(t18:1/27:4)+HCO2	0	0	0	0	0	0	10.3406909090909	10.6406909090909	199		Cer_AP(t18:1/27:4)+HCO2	0	0	0	0	0	0	10.3406909090909	10.6406909090909	199		Cer_AP(t18:1/27:4)+HCO2	0	0	0	0	0	0	10.3406909090909	10.6406909090909	199		Cer_AP(t18:1/27:4)+HCO2	0	0	0	0	0	0	10.3406909090909	10.6406909090909	199		Cer_AP(t18:1/27:4)+HCO2	0	0	0	0
	Cer_AP(t18:1/27:4)+HCO2	0	0	0	0	0	0	10.1971636363636	10.4971636363636	2685		Cer_AP(t18:1/27:4)+HCO2	0	0	0	0	0	0	10.1971636363636	10.4971636363636	2685		Cer_AP(t18:1/27:4)+HCO2	0	0	0	0	0	0	10.1971636363636	10.4971636363636	2685		Cer_AP(t18:1/27:4)+HCO2	0	0	0	0	0	0	10.1971636363636	10.4971636363636	2685		Cer_AP(t18:1/27:4)+HCO2	0	0	0	0
	Cer_AP(t18:1/28:2)+HCO2	0	0	0	0	0	0	11.6581515151515	11.9581515151515	2922		Cer_AP(t18:1/28:2)+HCO2	0	0	0	0	0	0	11.6581515151515	11.9581515151515	2922		Cer_AP(t18:1/28:2)+HCO2	0	0	0	0	0	0	11.6581515151515	11.9581515151515	2922		Cer_AP(t18:1/28:2)+HCO2	0	0	0	0	0	0	11.6581515151515	11.9581515151515	2922		Cer_AP(t18:1/28:2)+HCO2	0	0	0	0
	Cer_AP(t18:1/28:2)+HCO2	0	0	0	0	0	0	11.8050363636364	12.1050363636364	2984		Cer_AP(t18:1/28:2)+HCO2	0	0	0	0	0	0	11.8050363636364	12.1050363636364	2984		Cer_AP(t18:1/28:2)+HCO2	0	0	0	0	0	0	11.8050363636364	12.1050363636364	2984		Cer_AP(t18:1/28:2)+HCO2	0	0	0	0	0	0	11.8050363636364	12.1050363636364	2984		Cer_AP(t18:1/28:2)+HCO2	0	0	0	0
	Cer_AP(t18:1/28:3)+HCO2	0	0	0	0	0	0	11.3751787878788	11.6751787878788	222		Cer_AP(t18:1/28:3)+HCO2	0	0	0	0	0	0	11.3751787878788	11.6751787878788	222		Cer_AP(t18:1/28:3)+HCO2	0	0	0	0	0	0	11.3751787878788	11.6751787878788	222		Cer_AP(t18:1/28:3)+HCO2	0	0	0	0	0	0	11.3751787878788	11.6751787878788	222		Cer_AP(t18:1/28:3)+HCO2	0	0	0	0
	Cer_AP(t18:1/28:3)+HCO2	0	0	0	0	0	0	11.5348393939394	11.8348393939394	2693		Cer_AP(t18:1/28:3)+HCO2	0	0	0	0	0	0	11.5348393939394	11.8348393939394	2693		Cer_AP(t18:1/28:3)+HCO2	0	0	0	0	0	0	11.5348393939394	11.8348393939394	2693		Cer_AP(t18:1/28:3)+HCO2	0	0	0	0	0	0	11.5348393939394	11.8348393939394	2693		Cer_AP(t18:1/28:3)+HCO2	0	0	0	0
	Cer_AP(t18:1/28:4)+HCO2	0	0	0	0	0	0	10.4545833333333	10.7545833333333	731		Cer_AP(t18:1/28:4)+HCO2	0	0	0	0	0	0	10.4545833333333	10.7545833333333	731		Cer_AP(t18:1/28:4)+HCO2	0	0	0	0	0	0	10.4545833333333	10.7545833333333	731		Cer_AP(t18:1/28:4)+HCO2	0	0	0	0	0	0	10.4545833333333	10.7545833333333	731		Cer_AP(t18:1/28:4)+HCO2	0	0	0	0
	Cer_AP(t18:1/28:4)+HCO2	0	0	0	0	0	0	10.6131439393939	10.9131439393939	2865		Cer_AP(t18:1/28:4)+HCO2	0	0	0	0	0	0	10.6131439393939	10.9131439393939	2865		Cer_AP(t18:1/28:4)+HCO2	0	0	0	0	0	0	10.6131439393939	10.9131439393939	2865		Cer_AP(t18:1/28:4)+HCO2	0	0	0	0	0	0	10.6131439393939	10.9131439393939	2865		Cer_AP(t18:1/28:4)+HCO2	0	0	0	0
	Cer_AP(t18:1/28:4)+HCO2	0	0	0	0	0	0	10.7806181818182	11.0806181818182	2915		Cer_AP(t18:1/28:4)+HCO2	0	0	0	0	0	0	10.7806181818182	11.0806181818182	2915		Cer_AP(t18:1/28:4)+HCO2	0	0	0	0	0	0	10.7806181818182	11.0806181818182	2915		Cer_AP(t18:1/28:4)+HCO2	0	0	0	0	0	0	10.7806181818182	11.0806181818182	2915		Cer_AP(t18:1/28:4)+HCO2	0	0	0	0
	Cer_AP(t18:1/29:3)+HCO2	0	0	0	0	0	0	11.9250136363636	12.2250136363636	586		Cer_AP(t18:1/29:3)+HCO2	0	0	0	0	0	0	11.9250136363636	12.2250136363636	586		Cer_AP(t18:1/29:3)+HCO2	0	0	0	0	0	0	11.9250136363636	12.2250136363636	586		Cer_AP(t18:1/29:3)+HCO2	0	0	0	0	0	0	11.9250136363636	12.2250136363636	586		Cer_AP(t18:1/29:3)+HCO2	0	0	0	0
	Cer_AP(t18:1/29:3)+HCO2	0	0	0	0	0	0	11.7702621212121	12.0702621212121	3066		Cer_AP(t18:1/29:3)+HCO2	0	0	0	0	0	0	11.7702621212121	12.0702621212121	3066		Cer_AP(t18:1/29:3)+HCO2	0	0	0	0	0	0	11.7702621212121	12.0702621212121	3066		Cer_AP(t18:1/29:3)+HCO2	0	0	0	0	0	0	11.7702621212121	12.0702621212121	3066		Cer_AP(t18:1/29:3)+HCO2	0	0	0	0
	Cer_AP(t18:1/29:4)+HCO2	0	0	0	0	0	0	11.0492560606061	11.3492560606061	1223		Cer_AP(t18:1/29:4)+HCO2	0	0	0	0	0	0	11.0492560606061	11.3492560606061	1223		Cer_AP(t18:1/29:4)+HCO2	0	0	0	0	0	0	11.0492560606061	11.3492560606061	1223		Cer_AP(t18:1/29:4)+HCO2	0	0	0	0	0	0	11.0492560606061	11.3492560606061	1223		Cer_AP(t18:1/29:4)+HCO2	0	0	0	0
	Cer_AP(t18:1/29:4)+HCO2	0	0	0	0	0	0	11.2153303030303	11.5153303030303	3389		Cer_AP(t18:1/29:4)+HCO2	0	0	0	0	0	0	11.2153303030303	11.5153303030303	3389		Cer_AP(t18:1/29:4)+HCO2	0	0	0	0	0	0	11.2153303030303	11.5153303030303	3389		Cer_AP(t18:1/29:4)+HCO2	0	0	0	0	0	0	11.2153303030303	11.5153303030303	3389		Cer_AP(t18:1/29:4)+HCO2	0	0	0	0
	Cer_AP(t19:1/16:3)+HCO2	0	0	0	0	0	0	5.76597878787879	6.06597878787879	703		Cer_AP(t19:1/16:3)+HCO2	0	0	0	0	0	0	5.76597878787879	6.06597878787879	703		Cer_AP(t19:1/16:3)+HCO2	0	0	0	0	0	0	5.76597878787879	6.06597878787879	703		Cer_AP(t19:1/16:3)+HCO2	0	0	0	0	0	0	5.76597878787879	6.06597878787879	703		Cer_AP(t19:1/16:3)+HCO2	0	0	0	0
	Cer_AP(t19:1/18:4)+HCO2	0	0	0	0	0	0	5.9145196969697	6.2145196969697	1420		Cer_AP(t19:1/18:4)+HCO2	0	0	0	0	0	0	5.9145196969697	6.2145196969697	1420		Cer_AP(t19:1/18:4)+HCO2	0	0	0	0	0	0	5.9145196969697	6.2145196969697	1420		Cer_AP(t19:1/18:4)+HCO2	0	0	0	0	0	0	5.9145196969697	6.2145196969697	1420		Cer_AP(t19:1/18:4)+HCO2	0	0	0	0
	Cer_AP(t19:1/22:2)+HCO2	0	0	0	0	0	0	9.63075303030303	9.93075303030303	2513		Cer_AP(t19:1/22:2)+HCO2	0	0	0	0	0	0	9.63075303030303	9.93075303030303	2513		Cer_AP(t19:1/22:2)+HCO2	0	0	0	0	0	0	9.63075303030303	9.93075303030303	2513		Cer_AP(t19:1/22:2)+HCO2	0	0	0	0	0	0	9.63075303030303	9.93075303030303	2513		Cer_AP(t19:1/22:2)+HCO2	0	0	0	0
	Cer_AP(t19:1/22:3)+HCO2	0	0	0	0	0	0	9.27028333333333	9.57028333333333	359		Cer_AP(t19:1/22:3)+HCO2	0	0	0	0	0	0	9.27028333333333	9.57028333333333	359		Cer_AP(t19:1/22:3)+HCO2	0	0	0	0	0	0	9.27028333333333	9.57028333333333	359		Cer_AP(t19:1/22:3)+HCO2	0	0	0	0	0	0	9.27028333333333	9.57028333333333	359		Cer_AP(t19:1/22:3)+HCO2	0	0	0	0
	Cer_AP(t19:1/23:3)+HCO2	0	0	0	0	0	0	9.7723	10.0723	607		Cer_AP(t19:1/23:3)+HCO2	0	0	0	0	0	0	9.7723	10.0723	607		Cer_AP(t19:1/23:3)+HCO2	0	0	0	0	0	0	9.7723	10.0723	607		Cer_AP(t19:1/23:3)+HCO2	0	0	0	0	0	0	9.7723	10.0723	607		Cer_AP(t19:1/23:3)+HCO2	0	0	0	0
	Cer_AP(t19:1/24:2)+HCO2	0	0	0	0	0	0	10.5703878787879	10.8703878787879	306		Cer_AP(t19:1/24:2)+HCO2	0	0	0	0	0	0	10.5703878787879	10.8703878787879	306		Cer_AP(t19:1/24:2)+HCO2	0	0	0	0	0	0	10.5703878787879	10.8703878787879	306		Cer_AP(t19:1/24:2)+HCO2	0	0	0	0	0	0	10.5703878787879	10.8703878787879	306		Cer_AP(t19:1/24:2)+HCO2	0	0	0	0
	Cer_AP(t19:1/24:3)+HCO2	0	0	0	0	0	0	10.2551090909091	10.5551090909091	171		Cer_AP(t19:1/24:3)+HCO2	0	0	0	0	0	0	10.2551090909091	10.5551090909091	171		Cer_AP(t19:1/24:3)+HCO2	0	0	0	0	0	0	10.2551090909091	10.5551090909091	171		Cer_AP(t19:1/24:3)+HCO2	0	0	0	0	0	0	10.2551090909091	10.5551090909091	171		Cer_AP(t19:1/24:3)+HCO2	0	0	0	0
	Cer_AP(t19:1/24:3)+HCO2	0	0	0	0	0	0	10.0804848484848	10.3804848484848	4126		Cer_AP(t19:1/24:3)+HCO2	0	0	0	0	0	0	10.0804848484848	10.3804848484848	4126		Cer_AP(t19:1/24:3)+HCO2	0	0	0	0	0	0	10.0804848484848	10.3804848484848	4126		Cer_AP(t19:1/24:3)+HCO2	0	0	0	0	0	0	10.0804848484848	10.3804848484848	4126		Cer_AP(t19:1/24:3)+HCO2	0	0	0	0
	Cer_AP(t19:1/24:4)+HCO2	0	0	0	0	0	0	9.36986666666667	9.66986666666667	466		Cer_AP(t19:1/24:4)+HCO2	0	0	0	0	0	0	9.36986666666667	9.66986666666667	466		Cer_AP(t19:1/24:4)+HCO2	0	0	0	0	0	0	9.36986666666667	9.66986666666667	466		Cer_AP(t19:1/24:4)+HCO2	0	0	0	0	0	0	9.36986666666667	9.66986666666667	466		Cer_AP(t19:1/24:4)+HCO2	0	0	0	0
	Cer_AP(t19:1/24:4)+HCO2	0	0	0	0	0	0	9.21552272727273	9.51552272727273	752		Cer_AP(t19:1/24:4)+HCO2	0	0	0	0	0	0	9.21552272727273	9.51552272727273	752		Cer_AP(t19:1/24:4)+HCO2	0	0	0	0	0	0	9.21552272727273	9.51552272727273	752		Cer_AP(t19:1/24:4)+HCO2	0	0	0	0	0	0	9.21552272727273	9.51552272727273	752		Cer_AP(t19:1/24:4)+HCO2	0	0	0	0
	Cer_AP(t19:1/25:2)+HCO2	0	0	0	0	0	0	11.0025560606061	11.3025560606061	394		Cer_AP(t19:1/25:2)+HCO2	0	0	0	0	0	0	11.0025560606061	11.3025560606061	394		Cer_AP(t19:1/25:2)+HCO2	0	0	0	0	0	0	11.0025560606061	11.3025560606061	394		Cer_AP(t19:1/25:2)+HCO2	0	0	0	0	0	0	11.0025560606061	11.3025560606061	394		Cer_AP(t19:1/25:2)+HCO2	0	0	0	0
	Cer_AP(t19:1/25:3)+HCO2	0	0	0	0	0	0	10.6981590909091	10.9981590909091	136		Cer_AP(t19:1/25:3)+HCO2	0	0	0	0	0	0	10.6981590909091	10.9981590909091	136		Cer_AP(t19:1/25:3)+HCO2	0	0	0	0	0	0	10.6981590909091	10.9981590909091	136		Cer_AP(t19:1/25:3)+HCO2	0	0	0	0	0	0	10.6981590909091	10.9981590909091	136		Cer_AP(t19:1/25:3)+HCO2	0	0	0	0
	Cer_AP(t19:1/25:3)+HCO2	0	0	0	0	0	0	10.5236848484849	10.8236848484849	675		Cer_AP(t19:1/25:3)+HCO2	0	0	0	0	0	0	10.5236848484849	10.8236848484849	675		Cer_AP(t19:1/25:3)+HCO2	0	0	0	0	0	0	10.5236848484849	10.8236848484849	675		Cer_AP(t19:1/25:3)+HCO2	0	0	0	0	0	0	10.5236848484849	10.8236848484849	675		Cer_AP(t19:1/25:3)+HCO2	0	0	0	0
	Cer_AP(t19:1/25:4)+HCO2	0	0	0	0	0	0	9.8612878787879	10.1612878787879	804		Cer_AP(t19:1/25:4)+HCO2	0	0	0	0	0	0	9.8612878787879	10.1612878787879	804		Cer_AP(t19:1/25:4)+HCO2	0	0	0	0	0	0	9.8612878787879	10.1612878787879	804		Cer_AP(t19:1/25:4)+HCO2	0	0	0	0	0	0	9.8612878787879	10.1612878787879	804		Cer_AP(t19:1/25:4)+HCO2	0	0	0	0
	Cer_AP(t19:1/25:4)+HCO2	0	0	0	0	0	0	9.71900606060606	10.0190060606061	2981		Cer_AP(t19:1/25:4)+HCO2	0	0	0	0	0	0	9.71900606060606	10.0190060606061	2981		Cer_AP(t19:1/25:4)+HCO2	0	0	0	0	0	0	9.71900606060606	10.0190060606061	2981		Cer_AP(t19:1/25:4)+HCO2	0	0	0	0	0	0	9.71900606060606	10.0190060606061	2981		Cer_AP(t19:1/25:4)+HCO2	0	0	0	0
	Cer_AP(t19:1/26:2)+HCO2	0	0	0	0	0	0	11.4196181818182	11.7196181818182	210		Cer_AP(t19:1/26:2)+HCO2	0	0	0	0	0	0	11.4196181818182	11.7196181818182	210		Cer_AP(t19:1/26:2)+HCO2	0	0	0	0	0	0	11.4196181818182	11.7196181818182	210		Cer_AP(t19:1/26:2)+HCO2	0	0	0	0	0	0	11.4196181818182	11.7196181818182	210		Cer_AP(t19:1/26:2)+HCO2	0	0	0	0
	Cer_AP(t19:1/26:3)+HCO2	0	0	0	0	0	0	11.1295590909091	11.4295590909091	66		Cer_AP(t19:1/26:3)+HCO2	0	0	0	0	0	0	11.1295590909091	11.4295590909091	66		Cer_AP(t19:1/26:3)+HCO2	0	0	0	0	0	0	11.1295590909091	11.4295590909091	66		Cer_AP(t19:1/26:3)+HCO2	0	0	0	0	0	0	11.1295590909091	11.4295590909091	66		Cer_AP(t19:1/26:3)+HCO2	0	0	0	0
	Cer_AP(t19:1/26:3)+HCO2	0	0	0	0	0	0	10.5101439393939	10.8101439393939	492		Cer_AP(t19:1/26:3)+HCO2	0	0	0	0	0	0	10.5101439393939	10.8101439393939	492		Cer_AP(t19:1/26:3)+HCO2	0	0	0	0	0	0	10.5101439393939	10.8101439393939	492		Cer_AP(t19:1/26:3)+HCO2	0	0	0	0	0	0	10.5101439393939	10.8101439393939	492		Cer_AP(t19:1/26:3)+HCO2	0	0	0	0
	Cer_AP(t19:1/26:3)+HCO2	0	0	0	0	0	0	10.9706818181818	11.2706818181818	1958		Cer_AP(t19:1/26:3)+HCO2	0	0	0	0	0	0	10.9706818181818	11.2706818181818	1958		Cer_AP(t19:1/26:3)+HCO2	0	0	0	0	0	0	10.9706818181818	11.2706818181818	1958		Cer_AP(t19:1/26:3)+HCO2	0	0	0	0	0	0	10.9706818181818	11.2706818181818	1958		Cer_AP(t19:1/26:3)+HCO2	0	0	0	0
	Cer_AP(t19:1/26:4)+HCO2	0	0	0	0	0	0	10.3406909090909	10.6406909090909	199		Cer_AP(t19:1/26:4)+HCO2	0	0	0	0	0	0	10.3406909090909	10.6406909090909	199		Cer_AP(t19:1/26:4)+HCO2	0	0	0	0	0	0	10.3406909090909	10.6406909090909	199		Cer_AP(t19:1/26:4)+HCO2	0	0	0	0	0	0	10.3406909090909	10.6406909090909	199		Cer_AP(t19:1/26:4)+HCO2	0	0	0	0
	Cer_AP(t19:1/26:4)+HCO2	0	0	0	0	0	0	10.1971636363636	10.4971636363636	2685		Cer_AP(t19:1/26:4)+HCO2	0	0	0	0	0	0	10.1971636363636	10.4971636363636	2685		Cer_AP(t19:1/26:4)+HCO2	0	0	0	0	0	0	10.1971636363636	10.4971636363636	2685		Cer_AP(t19:1/26:4)+HCO2	0	0	0	0	0	0	10.1971636363636	10.4971636363636	2685		Cer_AP(t19:1/26:4)+HCO2	0	0	0	0
	Cer_AP(t19:1/27:2)+HCO2	0	0	0	0	0	0	11.6581515151515	11.9581515151515	2922		Cer_AP(t19:1/27:2)+HCO2	0	0	0	0	0	0	11.6581515151515	11.9581515151515	2922		Cer_AP(t19:1/27:2)+HCO2	0	0	0	0	0	0	11.6581515151515	11.9581515151515	2922		Cer_AP(t19:1/27:2)+HCO2	0	0	0	0	0	0	11.6581515151515	11.9581515151515	2922		Cer_AP(t19:1/27:2)+HCO2	0	0	0	0
	Cer_AP(t19:1/27:2)+HCO2	0	0	0	0	0	0	11.8050363636364	12.1050363636364	2984		Cer_AP(t19:1/27:2)+HCO2	0	0	0	0	0	0	11.8050363636364	12.1050363636364	2984		Cer_AP(t19:1/27:2)+HCO2	0	0	0	0	0	0	11.8050363636364	12.1050363636364	2984		Cer_AP(t19:1/27:2)+HCO2	0	0	0	0	0	0	11.8050363636364	12.1050363636364	2984		Cer_AP(t19:1/27:2)+HCO2	0	0	0	0
	Cer_AP(t19:1/27:3)+HCO2	0	0	0	0	0	0	11.3751787878788	11.6751787878788	222		Cer_AP(t19:1/27:3)+HCO2	0	0	0	0	0	0	11.3751787878788	11.6751787878788	222		Cer_AP(t19:1/27:3)+HCO2	0	0	0	0	0	0	11.3751787878788	11.6751787878788	222		Cer_AP(t19:1/27:3)+HCO2	0	0	0	0	0	0	11.3751787878788	11.6751787878788	222		Cer_AP(t19:1/27:3)+HCO2	0	0	0	0
	Cer_AP(t19:1/27:3)+HCO2	0	0	0	0	0	0	11.5348393939394	11.8348393939394	2693		Cer_AP(t19:1/27:3)+HCO2	0	0	0	0	0	0	11.5348393939394	11.8348393939394	2693		Cer_AP(t19:1/27:3)+HCO2	0	0	0	0	0	0	11.5348393939394	11.8348393939394	2693		Cer_AP(t19:1/27:3)+HCO2	0	0	0	0	0	0	11.5348393939394	11.8348393939394	2693		Cer_AP(t19:1/27:3)+HCO2	0	0	0	0
	Cer_AP(t19:1/27:4)+HCO2	0	0	0	0	0	0	10.4545833333333	10.7545833333333	731		Cer_AP(t19:1/27:4)+HCO2	0	0	0	0	0	0	10.4545833333333	10.7545833333333	731		Cer_AP(t19:1/27:4)+HCO2	0	0	0	0	0	0	10.4545833333333	10.7545833333333	731		Cer_AP(t19:1/27:4)+HCO2	0	0	0	0	0	0	10.4545833333333	10.7545833333333	731		Cer_AP(t19:1/27:4)+HCO2	0	0	0	0
	Cer_AP(t19:1/27:4)+HCO2	0	0	0	0	0	0	10.6131439393939	10.9131439393939	2865		Cer_AP(t19:1/27:4)+HCO2	0	0	0	0	0	0	10.6131439393939	10.9131439393939	2865		Cer_AP(t19:1/27:4)+HCO2	0	0	0	0	0	0	10.6131439393939	10.9131439393939	2865		Cer_AP(t19:1/27:4)+HCO2	0	0	0	0	0	0	10.6131439393939	10.9131439393939	2865		Cer_AP(t19:1/27:4)+HCO2	0	0	0	0
	Cer_AP(t19:1/27:4)+HCO2	0	0	0	0	0	0	10.7806181818182	11.0806181818182	2915		Cer_AP(t19:1/27:4)+HCO2	0	0	0	0	0	0	10.7806181818182	11.0806181818182	2915		Cer_AP(t19:1/27:4)+HCO2	0	0	0	0	0	0	10.7806181818182	11.0806181818182	2915		Cer_AP(t19:1/27:4)+HCO2	0	0	0	0	0	0	10.7806181818182	11.0806181818182	2915		Cer_AP(t19:1/27:4)+HCO2	0	0	0	0
	Cer_AP(t19:1/28:3)+HCO2	0	0	0	0	0	0	11.9250136363636	12.2250136363636	586		Cer_AP(t19:1/28:3)+HCO2	0	0	0	0	0	0	11.9250136363636	12.2250136363636	586		Cer_AP(t19:1/28:3)+HCO2	0	0	0	0	0	0	11.9250136363636	12.2250136363636	586		Cer_AP(t19:1/28:3)+HCO2	0	0	0	0	0	0	11.9250136363636	12.2250136363636	586		Cer_AP(t19:1/28:3)+HCO2	0	0	0	0
	Cer_AP(t19:1/28:3)+HCO2	0	0	0	0	0	0	11.7702621212121	12.0702621212121	3066		Cer_AP(t19:1/28:3)+HCO2	0	0	0	0	0	0	11.7702621212121	12.0702621212121	3066		Cer_AP(t19:1/28:3)+HCO2	0	0	0	0	0	0	11.7702621212121	12.0702621212121	3066		Cer_AP(t19:1/28:3)+HCO2	0	0	0	0	0	0	11.7702621212121	12.0702621212121	3066		Cer_AP(t19:1/28:3)+HCO2	0	0	0	0
	Cer_AP(t19:1/28:4)+HCO2	0	0	0	0	0	0	11.0492560606061	11.3492560606061	1223		Cer_AP(t19:1/28:4)+HCO2	0	0	0	0	0	0	11.0492560606061	11.3492560606061	1223		Cer_AP(t19:1/28:4)+HCO2	0	0	0	0	0	0	11.0492560606061	11.3492560606061	1223		Cer_AP(t19:1/28:4)+HCO2	0	0	0	0	0	0	11.0492560606061	11.3492560606061	1223		Cer_AP(t19:1/28:4)+HCO2	0	0	0	0
	Cer_AP(t19:1/28:4)+HCO2	0	0	0	0	0	0	11.2153303030303	11.5153303030303	3389		Cer_AP(t19:1/28:4)+HCO2	0	0	0	0	0	0	11.2153303030303	11.5153303030303	3389		Cer_AP(t19:1/28:4)+HCO2	0	0	0	0	0	0	11.2153303030303	11.5153303030303	3389		Cer_AP(t19:1/28:4)+HCO2	0	0	0	0	0	0	11.2153303030303	11.5153303030303	3389		Cer_AP(t19:1/28:4)+HCO2	0	0	0	0
	Cer_AP(t20:1/15:3)+HCO2	0	0	0	0	0	0	5.76597878787879	6.06597878787879	703		Cer_AP(t20:1/15:3)+HCO2	0	0	0	0	0	0	5.76597878787879	6.06597878787879	703		Cer_AP(t20:1/15:3)+HCO2	0	0	0	0	0	0	5.76597878787879	6.06597878787879	703		Cer_AP(t20:1/15:3)+HCO2	0	0	0	0	0	0	5.76597878787879	6.06597878787879	703		Cer_AP(t20:1/15:3)+HCO2	0	0	0	0
	Cer_AP(t20:1/21:2)+HCO2	0	0	0	0	0	0	9.63075303030303	9.93075303030303	2513		Cer_AP(t20:1/21:2)+HCO2	0	0	0	0	0	0	9.63075303030303	9.93075303030303	2513		Cer_AP(t20:1/21:2)+HCO2	0	0	0	0	0	0	9.63075303030303	9.93075303030303	2513		Cer_AP(t20:1/21:2)+HCO2	0	0	0	0	0	0	9.63075303030303	9.93075303030303	2513		Cer_AP(t20:1/21:2)+HCO2	0	0	0	0
	Cer_AP(t20:1/21:3)+HCO2	0	0	0	0	0	0	9.27028333333333	9.57028333333333	359		Cer_AP(t20:1/21:3)+HCO2	0	0	0	0	0	0	9.27028333333333	9.57028333333333	359		Cer_AP(t20:1/21:3)+HCO2	0	0	0	0	0	0	9.27028333333333	9.57028333333333	359		Cer_AP(t20:1/21:3)+HCO2	0	0	0	0	0	0	9.27028333333333	9.57028333333333	359		Cer_AP(t20:1/21:3)+HCO2	0	0	0	0
	Cer_AP(t20:1/22:3)+HCO2	0	0	0	0	0	0	9.7723	10.0723	607		Cer_AP(t20:1/22:3)+HCO2	0	0	0	0	0	0	9.7723	10.0723	607		Cer_AP(t20:1/22:3)+HCO2	0	0	0	0	0	0	9.7723	10.0723	607		Cer_AP(t20:1/22:3)+HCO2	0	0	0	0	0	0	9.7723	10.0723	607		Cer_AP(t20:1/22:3)+HCO2	0	0	0	0
	Cer_AP(t20:1/23:2)+HCO2	0	0	0	0	0	0	10.5703878787879	10.8703878787879	306		Cer_AP(t20:1/23:2)+HCO2	0	0	0	0	0	0	10.5703878787879	10.8703878787879	306		Cer_AP(t20:1/23:2)+HCO2	0	0	0	0	0	0	10.5703878787879	10.8703878787879	306		Cer_AP(t20:1/23:2)+HCO2	0	0	0	0	0	0	10.5703878787879	10.8703878787879	306		Cer_AP(t20:1/23:2)+HCO2	0	0	0	0
	Cer_AP(t20:1/23:3)+HCO2	0	0	0	0	0	0	10.2551090909091	10.5551090909091	171		Cer_AP(t20:1/23:3)+HCO2	0	0	0	0	0	0	10.2551090909091	10.5551090909091	171		Cer_AP(t20:1/23:3)+HCO2	0	0	0	0	0	0	10.2551090909091	10.5551090909091	171		Cer_AP(t20:1/23:3)+HCO2	0	0	0	0	0	0	10.2551090909091	10.5551090909091	171		Cer_AP(t20:1/23:3)+HCO2	0	0	0	0
	Cer_AP(t20:1/23:3)+HCO2	0	0	0	0	0	0	10.0804848484848	10.3804848484848	4126		Cer_AP(t20:1/23:3)+HCO2	0	0	0	0	0	0	10.0804848484848	10.3804848484848	4126		Cer_AP(t20:1/23:3)+HCO2	0	0	0	0	0	0	10.0804848484848	10.3804848484848	4126		Cer_AP(t20:1/23:3)+HCO2	0	0	0	0	0	0	10.0804848484848	10.3804848484848	4126		Cer_AP(t20:1/23:3)+HCO2	0	0	0	0
	Cer_AP(t20:1/23:4)+HCO2	0	0	0	0	0	0	9.36986666666667	9.66986666666667	466		Cer_AP(t20:1/23:4)+HCO2	0	0	0	0	0	0	9.36986666666667	9.66986666666667	466		Cer_AP(t20:1/23:4)+HCO2	0	0	0	0	0	0	9.36986666666667	9.66986666666667	466		Cer_AP(t20:1/23:4)+HCO2	0	0	0	0	0	0	9.36986666666667	9.66986666666667	466		Cer_AP(t20:1/23:4)+HCO2	0	0	0	0
	Cer_AP(t20:1/23:4)+HCO2	0	0	0	0	0	0	9.21552272727273	9.51552272727273	752		Cer_AP(t20:1/23:4)+HCO2	0	0	0	0	0	0	9.21552272727273	9.51552272727273	752		Cer_AP(t20:1/23:4)+HCO2	0	0	0	0	0	0	9.21552272727273	9.51552272727273	752		Cer_AP(t20:1/23:4)+HCO2	0	0	0	0	0	0	9.21552272727273	9.51552272727273	752		Cer_AP(t20:1/23:4)+HCO2	0	0	0	0
	Cer_AP(t20:1/24:2)+HCO2	0	0	0	0	0	0	11.0025560606061	11.3025560606061	394		Cer_AP(t20:1/24:2)+HCO2	0	0	0	0	0	0	11.0025560606061	11.3025560606061	394		Cer_AP(t20:1/24:2)+HCO2	0	0	0	0	0	0	11.0025560606061	11.3025560606061	394		Cer_AP(t20:1/24:2)+HCO2	0	0	0	0	0	0	11.0025560606061	11.3025560606061	394		Cer_AP(t20:1/24:2)+HCO2	0	0	0	0
	Cer_AP(t20:1/24:3)+HCO2	0	0	0	0	0	0	10.6981590909091	10.9981590909091	136		Cer_AP(t20:1/24:3)+HCO2	0	0	0	0	0	0	10.6981590909091	10.9981590909091	136		Cer_AP(t20:1/24:3)+HCO2	0	0	0	0	0	0	10.6981590909091	10.9981590909091	136		Cer_AP(t20:1/24:3)+HCO2	0	0	0	0	0	0	10.6981590909091	10.9981590909091	136		Cer_AP(t20:1/24:3)+HCO2	0	0	0	0
	Cer_AP(t20:1/24:3)+HCO2	0	0	0	0	0	0	10.5236848484849	10.8236848484849	675		Cer_AP(t20:1/24:3)+HCO2	0	0	0	0	0	0	10.5236848484849	10.8236848484849	675		Cer_AP(t20:1/24:3)+HCO2	0	0	0	0	0	0	10.5236848484849	10.8236848484849	675		Cer_AP(t20:1/24:3)+HCO2	0	0	0	0	0	0	10.5236848484849	10.8236848484849	675		Cer_AP(t20:1/24:3)+HCO2	0	0	0	0
	Cer_AP(t20:1/24:4)+HCO2	0	0	0	0	0	0	9.8612878787879	10.1612878787879	804		Cer_AP(t20:1/24:4)+HCO2	0	0	0	0	0	0	9.8612878787879	10.1612878787879	804		Cer_AP(t20:1/24:4)+HCO2	0	0	0	0	0	0	9.8612878787879	10.1612878787879	804		Cer_AP(t20:1/24:4)+HCO2	0	0	0	0	0	0	9.8612878787879	10.1612878787879	804		Cer_AP(t20:1/24:4)+HCO2	0	0	0	0
	Cer_AP(t20:1/24:4)+HCO2	0	0	0	0	0	0	9.71900606060606	10.0190060606061	2981		Cer_AP(t20:1/24:4)+HCO2	0	0	0	0	0	0	9.71900606060606	10.0190060606061	2981		Cer_AP(t20:1/24:4)+HCO2	0	0	0	0	0	0	9.71900606060606	10.0190060606061	2981		Cer_AP(t20:1/24:4)+HCO2	0	0	0	0	0	0	9.71900606060606	10.0190060606061	2981		Cer_AP(t20:1/24:4)+HCO2	0	0	0	0
	Cer_AP(t20:1/25:2)+HCO2	0	0	0	0	0	0	11.4196181818182	11.7196181818182	210		Cer_AP(t20:1/25:2)+HCO2	0	0	0	0	0	0	11.4196181818182	11.7196181818182	210		Cer_AP(t20:1/25:2)+HCO2	0	0	0	0	0	0	11.4196181818182	11.7196181818182	210		Cer_AP(t20:1/25:2)+HCO2	0	0	0	0	0	0	11.4196181818182	11.7196181818182	210		Cer_AP(t20:1/25:2)+HCO2	0	0	0	0
	Cer_AP(t20:1/25:3)+HCO2	0	0	0	0	0	0	11.1295590909091	11.4295590909091	66		Cer_AP(t20:1/25:3)+HCO2	0	0	0	0	0	0	11.1295590909091	11.4295590909091	66		Cer_AP(t20:1/25:3)+HCO2	0	0	0	0	0	0	11.1295590909091	11.4295590909091	66		Cer_AP(t20:1/25:3)+HCO2	0	0	0	0	0	0	11.1295590909091	11.4295590909091	66		Cer_AP(t20:1/25:3)+HCO2	0	0	0	0
	Cer_AP(t20:1/25:3)+HCO2	0	0	0	0	0	0	10.5101439393939	10.8101439393939	492		Cer_AP(t20:1/25:3)+HCO2	0	0	0	0	0	0	10.5101439393939	10.8101439393939	492		Cer_AP(t20:1/25:3)+HCO2	0	0	0	0	0	0	10.5101439393939	10.8101439393939	492		Cer_AP(t20:1/25:3)+HCO2	0	0	0	0	0	0	10.5101439393939	10.8101439393939	492		Cer_AP(t20:1/25:3)+HCO2	0	0	0	0
	Cer_AP(t20:1/25:3)+HCO2	0	0	0	0	0	0	10.9706818181818	11.2706818181818	1958		Cer_AP(t20:1/25:3)+HCO2	0	0	0	0	0	0	10.9706818181818	11.2706818181818	1958		Cer_AP(t20:1/25:3)+HCO2	0	0	0	0	0	0	10.9706818181818	11.2706818181818	1958		Cer_AP(t20:1/25:3)+HCO2	0	0	0	0	0	0	10.9706818181818	11.2706818181818	1958		Cer_AP(t20:1/25:3)+HCO2	0	0	0	0
	Cer_AP(t20:1/25:4)+HCO2	0	0	0	0	0	0	10.3406909090909	10.6406909090909	199		Cer_AP(t20:1/25:4)+HCO2	0	0	0	0	0	0	10.3406909090909	10.6406909090909	199		Cer_AP(t20:1/25:4)+HCO2	0	0	0	0	0	0	10.3406909090909	10.6406909090909	199		Cer_AP(t20:1/25:4)+HCO2	0	0	0	0	0	0	10.3406909090909	10.6406909090909	199		Cer_AP(t20:1/25:4)+HCO2	0	0	0	0
	Cer_AP(t20:1/25:4)+HCO2	0	0	0	0	0	0	10.1971636363636	10.4971636363636	2685		Cer_AP(t20:1/25:4)+HCO2	0	0	0	0	0	0	10.1971636363636	10.4971636363636	2685		Cer_AP(t20:1/25:4)+HCO2	0	0	0	0	0	0	10.1971636363636	10.4971636363636	2685		Cer_AP(t20:1/25:4)+HCO2	0	0	0	0	0	0	10.1971636363636	10.4971636363636	2685		Cer_AP(t20:1/25:4)+HCO2	0	0	0	0
	Cer_AP(t20:1/26:2)+HCO2	0	0	0	0	0	0	11.6581515151515	11.9581515151515	2922		Cer_AP(t20:1/26:2)+HCO2	0	0	0	0	0	0	11.6581515151515	11.9581515151515	2922		Cer_AP(t20:1/26:2)+HCO2	0	0	0	0	0	0	11.6581515151515	11.9581515151515	2922		Cer_AP(t20:1/26:2)+HCO2	0	0	0	0	0	0	11.6581515151515	11.9581515151515	2922		Cer_AP(t20:1/26:2)+HCO2	0	0	0	0
	Cer_AP(t20:1/26:2)+HCO2	0	0	0	0	0	0	11.8050363636364	12.1050363636364	2984		Cer_AP(t20:1/26:2)+HCO2	0	0	0	0	0	0	11.8050363636364	12.1050363636364	2984		Cer_AP(t20:1/26:2)+HCO2	0	0	0	0	0	0	11.8050363636364	12.1050363636364	2984		Cer_AP(t20:1/26:2)+HCO2	0	0	0	0	0	0	11.8050363636364	12.1050363636364	2984		Cer_AP(t20:1/26:2)+HCO2	0	0	0	0
	Cer_AP(t20:1/26:3)+HCO2	0	0	0	0	0	0	11.3751787878788	11.6751787878788	222		Cer_AP(t20:1/26:3)+HCO2	0	0	0	0	0	0	11.3751787878788	11.6751787878788	222		Cer_AP(t20:1/26:3)+HCO2	0	0	0	0	0	0	11.3751787878788	11.6751787878788	222		Cer_AP(t20:1/26:3)+HCO2	0	0	0	0	0	0	11.3751787878788	11.6751787878788	222		Cer_AP(t20:1/26:3)+HCO2	0	0	0	0
	Cer_AP(t20:1/26:3)+HCO2	0	0	0	0	0	0	11.5348393939394	11.8348393939394	2693		Cer_AP(t20:1/26:3)+HCO2	0	0	0	0	0	0	11.5348393939394	11.8348393939394	2693		Cer_AP(t20:1/26:3)+HCO2	0	0	0	0	0	0	11.5348393939394	11.8348393939394	2693		Cer_AP(t20:1/26:3)+HCO2	0	0	0	0	0	0	11.5348393939394	11.8348393939394	2693		Cer_AP(t20:1/26:3)+HCO2	0	0	0	0
	Cer_AP(t20:1/26:4)+HCO2	0	0	0	0	0	0	10.4545833333333	10.7545833333333	731		Cer_AP(t20:1/26:4)+HCO2	0	0	0	0	0	0	10.4545833333333	10.7545833333333	731		Cer_AP(t20:1/26:4)+HCO2	0	0	0	0	0	0	10.4545833333333	10.7545833333333	731		Cer_AP(t20:1/26:4)+HCO2	0	0	0	0	0	0	10.4545833333333	10.7545833333333	731		Cer_AP(t20:1/26:4)+HCO2	0	0	0	0
	Cer_AP(t20:1/26:4)+HCO2	0	0	0	0	0	0	10.6131439393939	10.9131439393939	2865		Cer_AP(t20:1/26:4)+HCO2	0	0	0	0	0	0	10.6131439393939	10.9131439393939	2865		Cer_AP(t20:1/26:4)+HCO2	0	0	0	0	0	0	10.6131439393939	10.9131439393939	2865		Cer_AP(t20:1/26:4)+HCO2	0	0	0	0	0	0	10.6131439393939	10.9131439393939	2865		Cer_AP(t20:1/26:4)+HCO2	0	0	0	0
	Cer_AP(t20:1/26:4)+HCO2	0	0	0	0	0	0	10.7806181818182	11.0806181818182	2915		Cer_AP(t20:1/26:4)+HCO2	0	0	0	0	0	0	10.7806181818182	11.0806181818182	2915		Cer_AP(t20:1/26:4)+HCO2	0	0	0	0	0	0	10.7806181818182	11.0806181818182	2915		Cer_AP(t20:1/26:4)+HCO2	0	0	0	0	0	0	10.7806181818182	11.0806181818182	2915		Cer_AP(t20:1/26:4)+HCO2	0	0	0	0
	Cer_AP(t20:1/27:3)+HCO2	0	0	0	0	0	0	11.9250136363636	12.2250136363636	586		Cer_AP(t20:1/27:3)+HCO2	0	0	0	0	0	0	11.9250136363636	12.2250136363636	586		Cer_AP(t20:1/27:3)+HCO2	0	0	0	0	0	0	11.9250136363636	12.2250136363636	586		Cer_AP(t20:1/27:3)+HCO2	0	0	0	0	0	0	11.9250136363636	12.2250136363636	586		Cer_AP(t20:1/27:3)+HCO2	0	0	0	0
	Cer_AP(t20:1/27:3)+HCO2	0	0	0	0	0	0	11.7702621212121	12.0702621212121	3066		Cer_AP(t20:1/27:3)+HCO2	0	0	0	0	0	0	11.7702621212121	12.0702621212121	3066		Cer_AP(t20:1/27:3)+HCO2	0	0	0	0	0	0	11.7702621212121	12.0702621212121	3066		Cer_AP(t20:1/27:3)+HCO2	0	0	0	0	0	0	11.7702621212121	12.0702621212121	3066		Cer_AP(t20:1/27:3)+HCO2	0	0	0	0
	Cer_AP(t20:1/27:4)+HCO2	0	0	0	0	0	0	11.0492560606061	11.3492560606061	1223		Cer_AP(t20:1/27:4)+HCO2	0	0	0	0	0	0	11.0492560606061	11.3492560606061	1223		Cer_AP(t20:1/27:4)+HCO2	0	0	0	0	0	0	11.0492560606061	11.3492560606061	1223		Cer_AP(t20:1/27:4)+HCO2	0	0	0	0	0	0	11.0492560606061	11.3492560606061	1223		Cer_AP(t20:1/27:4)+HCO2	0	0	0	0
	Cer_AP(t20:1/27:4)+HCO2	0	0	0	0	0	0	11.2153303030303	11.5153303030303	3389		Cer_AP(t20:1/27:4)+HCO2	0	0	0	0	0	0	11.2153303030303	11.5153303030303	3389		Cer_AP(t20:1/27:4)+HCO2	0	0	0	0	0	0	11.2153303030303	11.5153303030303	3389		Cer_AP(t20:1/27:4)+HCO2	0	0	0	0	0	0	11.2153303030303	11.5153303030303	3389		Cer_AP(t20:1/27:4)+HCO2	0	0	0	0
	Cer_AP(t21:1/14:3)+HCO2	0	0	0	0	0	0	5.76597878787879	6.06597878787879	703		Cer_AP(t21:1/14:3)+HCO2	0	0	0	0	0	0	5.76597878787879	6.06597878787879	703		Cer_AP(t21:1/14:3)+HCO2	0	0	0	0	0	0	5.76597878787879	6.06597878787879	703		Cer_AP(t21:1/14:3)+HCO2	0	0	0	0	0	0	5.76597878787879	6.06597878787879	703		Cer_AP(t21:1/14:3)+HCO2	0	0	0	0
	Cer_AP(t21:1/16:4)+HCO2	0	0	0	0	0	0	5.9145196969697	6.2145196969697	1420		Cer_AP(t21:1/16:4)+HCO2	0	0	0	0	0	0	5.9145196969697	6.2145196969697	1420		Cer_AP(t21:1/16:4)+HCO2	0	0	0	0	0	0	5.9145196969697	6.2145196969697	1420		Cer_AP(t21:1/16:4)+HCO2	0	0	0	0	0	0	5.9145196969697	6.2145196969697	1420		Cer_AP(t21:1/16:4)+HCO2	0	0	0	0
	Cer_AP(t21:1/20:2)+HCO2	0	0	0	0	0	0	9.63075303030303	9.93075303030303	2513		Cer_AP(t21:1/20:2)+HCO2	0	0	0	0	0	0	9.63075303030303	9.93075303030303	2513		Cer_AP(t21:1/20:2)+HCO2	0	0	0	0	0	0	9.63075303030303	9.93075303030303	2513		Cer_AP(t21:1/20:2)+HCO2	0	0	0	0	0	0	9.63075303030303	9.93075303030303	2513		Cer_AP(t21:1/20:2)+HCO2	0	0	0	0
	Cer_AP(t21:1/20:3)+HCO2	0	0	0	0	0	0	9.27028333333333	9.57028333333333	359		Cer_AP(t21:1/20:3)+HCO2	0	0	0	0	0	0	9.27028333333333	9.57028333333333	359		Cer_AP(t21:1/20:3)+HCO2	0	0	0	0	0	0	9.27028333333333	9.57028333333333	359		Cer_AP(t21:1/20:3)+HCO2	0	0	0	0	0	0	9.27028333333333	9.57028333333333	359		Cer_AP(t21:1/20:3)+HCO2	0	0	0	0
	Cer_AP(t21:1/21:3)+HCO2	0	0	0	0	0	0	9.7723	10.0723	607		Cer_AP(t21:1/21:3)+HCO2	0	0	0	0	0	0	9.7723	10.0723	607		Cer_AP(t21:1/21:3)+HCO2	0	0	0	0	0	0	9.7723	10.0723	607		Cer_AP(t21:1/21:3)+HCO2	0	0	0	0	0	0	9.7723	10.0723	607		Cer_AP(t21:1/21:3)+HCO2	0	0	0	0
	Cer_AP(t21:1/22:2)+HCO2	0	0	0	0	0	0	10.5703878787879	10.8703878787879	306		Cer_AP(t21:1/22:2)+HCO2	0	0	0	0	0	0	10.5703878787879	10.8703878787879	306		Cer_AP(t21:1/22:2)+HCO2	0	0	0	0	0	0	10.5703878787879	10.8703878787879	306		Cer_AP(t21:1/22:2)+HCO2	0	0	0	0	0	0	10.5703878787879	10.8703878787879	306		Cer_AP(t21:1/22:2)+HCO2	0	0	0	0
	Cer_AP(t21:1/22:3)+HCO2	0	0	0	0	0	0	10.2551090909091	10.5551090909091	171		Cer_AP(t21:1/22:3)+HCO2	0	0	0	0	0	0	10.2551090909091	10.5551090909091	171		Cer_AP(t21:1/22:3)+HCO2	0	0	0	0	0	0	10.2551090909091	10.5551090909091	171		Cer_AP(t21:1/22:3)+HCO2	0	0	0	0	0	0	10.2551090909091	10.5551090909091	171		Cer_AP(t21:1/22:3)+HCO2	0	0	0	0
	Cer_AP(t21:1/22:3)+HCO2	0	0	0	0	0	0	10.0804848484848	10.3804848484848	4126		Cer_AP(t21:1/22:3)+HCO2	0	0	0	0	0	0	10.0804848484848	10.3804848484848	4126		Cer_AP(t21:1/22:3)+HCO2	0	0	0	0	0	0	10.0804848484848	10.3804848484848	4126		Cer_AP(t21:1/22:3)+HCO2	0	0	0	0	0	0	10.0804848484848	10.3804848484848	4126		Cer_AP(t21:1/22:3)+HCO2	0	0	0	0
	Cer_AP(t21:1/22:4)+HCO2	0	0	0	0	0	0	9.36986666666667	9.66986666666667	466		Cer_AP(t21:1/22:4)+HCO2	0	0	0	0	0	0	9.36986666666667	9.66986666666667	466		Cer_AP(t21:1/22:4)+HCO2	0	0	0	0	0	0	9.36986666666667	9.66986666666667	466		Cer_AP(t21:1/22:4)+HCO2	0	0	0	0	0	0	9.36986666666667	9.66986666666667	466		Cer_AP(t21:1/22:4)+HCO2	0	0	0	0
	Cer_AP(t21:1/22:4)+HCO2	0	0	0	0	0	0	9.21552272727273	9.51552272727273	752		Cer_AP(t21:1/22:4)+HCO2	0	0	0	0	0	0	9.21552272727273	9.51552272727273	752		Cer_AP(t21:1/22:4)+HCO2	0	0	0	0	0	0	9.21552272727273	9.51552272727273	752		Cer_AP(t21:1/22:4)+HCO2	0	0	0	0	0	0	9.21552272727273	9.51552272727273	752		Cer_AP(t21:1/22:4)+HCO2	0	0	0	0
	Cer_AP(t21:1/23:2)+HCO2	0	0	0	0	0	0	11.0025560606061	11.3025560606061	394		Cer_AP(t21:1/23:2)+HCO2	0	0	0	0	0	0	11.0025560606061	11.3025560606061	394		Cer_AP(t21:1/23:2)+HCO2	0	0	0	0	0	0	11.0025560606061	11.3025560606061	394		Cer_AP(t21:1/23:2)+HCO2	0	0	0	0	0	0	11.0025560606061	11.3025560606061	394		Cer_AP(t21:1/23:2)+HCO2	0	0	0	0
	Cer_AP(t21:1/23:3)+HCO2	0	0	0	0	0	0	10.6981590909091	10.9981590909091	136		Cer_AP(t21:1/23:3)+HCO2	0	0	0	0	0	0	10.6981590909091	10.9981590909091	136		Cer_AP(t21:1/23:3)+HCO2	0	0	0	0	0	0	10.6981590909091	10.9981590909091	136		Cer_AP(t21:1/23:3)+HCO2	0	0	0	0	0	0	10.6981590909091	10.9981590909091	136		Cer_AP(t21:1/23:3)+HCO2	0	0	0	0
	Cer_AP(t21:1/23:3)+HCO2	0	0	0	0	0	0	10.5236848484849	10.8236848484849	675		Cer_AP(t21:1/23:3)+HCO2	0	0	0	0	0	0	10.5236848484849	10.8236848484849	675		Cer_AP(t21:1/23:3)+HCO2	0	0	0	0	0	0	10.5236848484849	10.8236848484849	675		Cer_AP(t21:1/23:3)+HCO2	0	0	0	0	0	0	10.5236848484849	10.8236848484849	675		Cer_AP(t21:1/23:3)+HCO2	0	0	0	0
	Cer_AP(t21:1/23:4)+HCO2	0	0	0	0	0	0	9.8612878787879	10.1612878787879	804		Cer_AP(t21:1/23:4)+HCO2	0	0	0	0	0	0	9.8612878787879	10.1612878787879	804		Cer_AP(t21:1/23:4)+HCO2	0	0	0	0	0	0	9.8612878787879	10.1612878787879	804		Cer_AP(t21:1/23:4)+HCO2	0	0	0	0	0	0	9.8612878787879	10.1612878787879	804		Cer_AP(t21:1/23:4)+HCO2	0	0	0	0
	Cer_AP(t21:1/23:4)+HCO2	0	0	0	0	0	0	9.71900606060606	10.0190060606061	2981		Cer_AP(t21:1/23:4)+HCO2	0	0	0	0	0	0	9.71900606060606	10.0190060606061	2981		Cer_AP(t21:1/23:4)+HCO2	0	0	0	0	0	0	9.71900606060606	10.0190060606061	2981		Cer_AP(t21:1/23:4)+HCO2	0	0	0	0	0	0	9.71900606060606	10.0190060606061	2981		Cer_AP(t21:1/23:4)+HCO2	0	0	0	0
	Cer_AP(t21:1/24:2)+HCO2	0	0	0	0	0	0	11.4196181818182	11.7196181818182	210		Cer_AP(t21:1/24:2)+HCO2	0	0	0	0	0	0	11.4196181818182	11.7196181818182	210		Cer_AP(t21:1/24:2)+HCO2	0	0	0	0	0	0	11.4196181818182	11.7196181818182	210		Cer_AP(t21:1/24:2)+HCO2	0	0	0	0	0	0	11.4196181818182	11.7196181818182	210		Cer_AP(t21:1/24:2)+HCO2	0	0	0	0
	Cer_AP(t21:1/24:3)+HCO2	0	0	0	0	0	0	11.1295590909091	11.4295590909091	66		Cer_AP(t21:1/24:3)+HCO2	0	0	0	0	0	0	11.1295590909091	11.4295590909091	66		Cer_AP(t21:1/24:3)+HCO2	0	0	0	0	0	0	11.1295590909091	11.4295590909091	66		Cer_AP(t21:1/24:3)+HCO2	0	0	0	0	0	0	11.1295590909091	11.4295590909091	66		Cer_AP(t21:1/24:3)+HCO2	0	0	0	0
	Cer_AP(t21:1/24:3)+HCO2	0	0	0	0	0	0	10.5101439393939	10.8101439393939	492		Cer_AP(t21:1/24:3)+HCO2	0	0	0	0	0	0	10.5101439393939	10.8101439393939	492		Cer_AP(t21:1/24:3)+HCO2	0	0	0	0	0	0	10.5101439393939	10.8101439393939	492		Cer_AP(t21:1/24:3)+HCO2	0	0	0	0	0	0	10.5101439393939	10.8101439393939	492		Cer_AP(t21:1/24:3)+HCO2	0	0	0	0
	Cer_AP(t21:1/24:3)+HCO2	0	0	0	0	0	0	10.9706818181818	11.2706818181818	1958		Cer_AP(t21:1/24:3)+HCO2	0	0	0	0	0	0	10.9706818181818	11.2706818181818	1958		Cer_AP(t21:1/24:3)+HCO2	0	0	0	0	0	0	10.9706818181818	11.2706818181818	1958		Cer_AP(t21:1/24:3)+HCO2	0	0	0	0	0	0	10.9706818181818	11.2706818181818	1958		Cer_AP(t21:1/24:3)+HCO2	0	0	0	0
	Cer_AP(t21:1/24:4)+HCO2	0	0	0	0	0	0	10.3406909090909	10.6406909090909	199		Cer_AP(t21:1/24:4)+HCO2	0	0	0	0	0	0	10.3406909090909	10.6406909090909	199		Cer_AP(t21:1/24:4)+HCO2	0	0	0	0	0	0	10.3406909090909	10.6406909090909	199		Cer_AP(t21:1/24:4)+HCO2	0	0	0	0	0	0	10.3406909090909	10.6406909090909	199		Cer_AP(t21:1/24:4)+HCO2	0	0	0	0
	Cer_AP(t21:1/24:4)+HCO2	0	0	0	0	0	0	10.1971636363636	10.4971636363636	2685		Cer_AP(t21:1/24:4)+HCO2	0	0	0	0	0	0	10.1971636363636	10.4971636363636	2685		Cer_AP(t21:1/24:4)+HCO2	0	0	0	0	0	0	10.1971636363636	10.4971636363636	2685		Cer_AP(t21:1/24:4)+HCO2	0	0	0	0	0	0	10.1971636363636	10.4971636363636	2685		Cer_AP(t21:1/24:4)+HCO2	0	0	0	0
	Cer_AP(t21:1/25:2)+HCO2	0	0	0	0	0	0	11.6581515151515	11.9581515151515	2922		Cer_AP(t21:1/25:2)+HCO2	0	0	0	0	0	0	11.6581515151515	11.9581515151515	2922		Cer_AP(t21:1/25:2)+HCO2	0	0	0	0	0	0	11.6581515151515	11.9581515151515	2922		Cer_AP(t21:1/25:2)+HCO2	0	0	0	0	0	0	11.6581515151515	11.9581515151515	2922		Cer_AP(t21:1/25:2)+HCO2	0	0	0	0
	Cer_AP(t21:1/25:2)+HCO2	0	0	0	0	0	0	11.8050363636364	12.1050363636364	2984		Cer_AP(t21:1/25:2)+HCO2	0	0	0	0	0	0	11.8050363636364	12.1050363636364	2984		Cer_AP(t21:1/25:2)+HCO2	0	0	0	0	0	0	11.8050363636364	12.1050363636364	2984		Cer_AP(t21:1/25:2)+HCO2	0	0	0	0	0	0	11.8050363636364	12.1050363636364	2984		Cer_AP(t21:1/25:2)+HCO2	0	0	0	0
	Cer_AP(t21:1/25:3)+HCO2	0	0	0	0	0	0	11.3751787878788	11.6751787878788	222		Cer_AP(t21:1/25:3)+HCO2	0	0	0	0	0	0	11.3751787878788	11.6751787878788	222		Cer_AP(t21:1/25:3)+HCO2	0	0	0	0	0	0	11.3751787878788	11.6751787878788	222		Cer_AP(t21:1/25:3)+HCO2	0	0	0	0	0	0	11.3751787878788	11.6751787878788	222		Cer_AP(t21:1/25:3)+HCO2	0	0	0	0
	Cer_AP(t21:1/25:3)+HCO2	0	0	0	0	0	0	11.5348393939394	11.8348393939394	2693		Cer_AP(t21:1/25:3)+HCO2	0	0	0	0	0	0	11.5348393939394	11.8348393939394	2693		Cer_AP(t21:1/25:3)+HCO2	0	0	0	0	0	0	11.5348393939394	11.8348393939394	2693		Cer_AP(t21:1/25:3)+HCO2	0	0	0	0	0	0	11.5348393939394	11.8348393939394	2693		Cer_AP(t21:1/25:3)+HCO2	0	0	0	0
	Cer_AP(t21:1/25:4)+HCO2	0	0	0	0	0	0	10.4545833333333	10.7545833333333	731		Cer_AP(t21:1/25:4)+HCO2	0	0	0	0	0	0	10.4545833333333	10.7545833333333	731		Cer_AP(t21:1/25:4)+HCO2	0	0	0	0	0	0	10.4545833333333	10.7545833333333	731		Cer_AP(t21:1/25:4)+HCO2	0	0	0	0	0	0	10.4545833333333	10.7545833333333	731		Cer_AP(t21:1/25:4)+HCO2	0	0	0	0
	Cer_AP(t21:1/25:4)+HCO2	0	0	0	0	0	0	10.6131439393939	10.9131439393939	2865		Cer_AP(t21:1/25:4)+HCO2	0	0	0	0	0	0	10.6131439393939	10.9131439393939	2865		Cer_AP(t21:1/25:4)+HCO2	0	0	0	0	0	0	10.6131439393939	10.9131439393939	2865		Cer_AP(t21:1/25:4)+HCO2	0	0	0	0	0	0	10.6131439393939	10.9131439393939	2865		Cer_AP(t21:1/25:4)+HCO2	0	0	0	0
	Cer_AP(t21:1/25:4)+HCO2	0	0	0	0	0	0	10.7806181818182	11.0806181818182	2915		Cer_AP(t21:1/25:4)+HCO2	0	0	0	0	0	0	10.7806181818182	11.0806181818182	2915		Cer_AP(t21:1/25:4)+HCO2	0	0	0	0	0	0	10.7806181818182	11.0806181818182	2915		Cer_AP(t21:1/25:4)+HCO2	0	0	0	0	0	0	10.7806181818182	11.0806181818182	2915		Cer_AP(t21:1/25:4)+HCO2	0	0	0	0
	Cer_AP(t21:1/26:3)+HCO2	0	0	0	0	0	0	11.9250136363636	12.2250136363636	586		Cer_AP(t21:1/26:3)+HCO2	0	0	0	0	0	0	11.9250136363636	12.2250136363636	586		Cer_AP(t21:1/26:3)+HCO2	0	0	0	0	0	0	11.9250136363636	12.2250136363636	586		Cer_AP(t21:1/26:3)+HCO2	0	0	0	0	0	0	11.9250136363636	12.2250136363636	586		Cer_AP(t21:1/26:3)+HCO2	0	0	0	0
	Cer_AP(t21:1/26:3)+HCO2	0	0	0	0	0	0	11.7702621212121	12.0702621212121	3066		Cer_AP(t21:1/26:3)+HCO2	0	0	0	0	0	0	11.7702621212121	12.0702621212121	3066		Cer_AP(t21:1/26:3)+HCO2	0	0	0	0	0	0	11.7702621212121	12.0702621212121	3066		Cer_AP(t21:1/26:3)+HCO2	0	0	0	0	0	0	11.7702621212121	12.0702621212121	3066		Cer_AP(t21:1/26:3)+HCO2	0	0	0	0
	Cer_AP(t21:1/26:4)+HCO2	0	0	0	0	0	0	11.0492560606061	11.3492560606061	1223		Cer_AP(t21:1/26:4)+HCO2	0	0	0	0	0	0	11.0492560606061	11.3492560606061	1223		Cer_AP(t21:1/26:4)+HCO2	0	0	0	0	0	0	11.0492560606061	11.3492560606061	1223		Cer_AP(t21:1/26:4)+HCO2	0	0	0	0	0	0	11.0492560606061	11.3492560606061	1223		Cer_AP(t21:1/26:4)+HCO2	0	0	0	0
	Cer_AP(t21:1/26:4)+HCO2	0	0	0	0	0	0	11.2153303030303	11.5153303030303	3389		Cer_AP(t21:1/26:4)+HCO2	0	0	0	0	0	0	11.2153303030303	11.5153303030303	3389		Cer_AP(t21:1/26:4)+HCO2	0	0	0	0	0	0	11.2153303030303	11.5153303030303	3389		Cer_AP(t21:1/26:4)+HCO2	0	0	0	0	0	0	11.2153303030303	11.5153303030303	3389		Cer_AP(t21:1/26:4)+HCO2	0	0	0	0
	Cer_AP(t22:1/19:2)+HCO2	0	0	0	0	0	0	9.63075303030303	9.93075303030303	2513		Cer_AP(t22:1/19:2)+HCO2	0	0	0	0	0	0	9.63075303030303	9.93075303030303	2513		Cer_AP(t22:1/19:2)+HCO2	0	0	0	0	0	0	9.63075303030303	9.93075303030303	2513		Cer_AP(t22:1/19:2)+HCO2	0	0	0	0	0	0	9.63075303030303	9.93075303030303	2513		Cer_AP(t22:1/19:2)+HCO2	0	0	0	0
	Cer_AP(t22:1/19:3)+HCO2	0	0	0	0	0	0	9.27028333333333	9.57028333333333	359		Cer_AP(t22:1/19:3)+HCO2	0	0	0	0	0	0	9.27028333333333	9.57028333333333	359		Cer_AP(t22:1/19:3)+HCO2	0	0	0	0	0	0	9.27028333333333	9.57028333333333	359		Cer_AP(t22:1/19:3)+HCO2	0	0	0	0	0	0	9.27028333333333	9.57028333333333	359		Cer_AP(t22:1/19:3)+HCO2	0	0	0	0
	Cer_AP(t22:1/20:3)+HCO2	0	0	0	0	0	0	9.7723	10.0723	607		Cer_AP(t22:1/20:3)+HCO2	0	0	0	0	0	0	9.7723	10.0723	607		Cer_AP(t22:1/20:3)+HCO2	0	0	0	0	0	0	9.7723	10.0723	607		Cer_AP(t22:1/20:3)+HCO2	0	0	0	0	0	0	9.7723	10.0723	607		Cer_AP(t22:1/20:3)+HCO2	0	0	0	0
	Cer_AP(t22:1/21:2)+HCO2	0	0	0	0	0	0	10.5703878787879	10.8703878787879	306		Cer_AP(t22:1/21:2)+HCO2	0	0	0	0	0	0	10.5703878787879	10.8703878787879	306		Cer_AP(t22:1/21:2)+HCO2	0	0	0	0	0	0	10.5703878787879	10.8703878787879	306		Cer_AP(t22:1/21:2)+HCO2	0	0	0	0	0	0	10.5703878787879	10.8703878787879	306		Cer_AP(t22:1/21:2)+HCO2	0	0	0	0
	Cer_AP(t22:1/21:3)+HCO2	0	0	0	0	0	0	10.2551090909091	10.5551090909091	171		Cer_AP(t22:1/21:3)+HCO2	0	0	0	0	0	0	10.2551090909091	10.5551090909091	171		Cer_AP(t22:1/21:3)+HCO2	0	0	0	0	0	0	10.2551090909091	10.5551090909091	171		Cer_AP(t22:1/21:3)+HCO2	0	0	0	0	0	0	10.2551090909091	10.5551090909091	171		Cer_AP(t22:1/21:3)+HCO2	0	0	0	0
	Cer_AP(t22:1/21:3)+HCO2	0	0	0	0	0	0	10.0804848484848	10.3804848484848	4126		Cer_AP(t22:1/21:3)+HCO2	0	0	0	0	0	0	10.0804848484848	10.3804848484848	4126		Cer_AP(t22:1/21:3)+HCO2	0	0	0	0	0	0	10.0804848484848	10.3804848484848	4126		Cer_AP(t22:1/21:3)+HCO2	0	0	0	0	0	0	10.0804848484848	10.3804848484848	4126		Cer_AP(t22:1/21:3)+HCO2	0	0	0	0
	Cer_AP(t22:1/21:4)+HCO2	0	0	0	0	0	0	9.36986666666667	9.66986666666667	466		Cer_AP(t22:1/21:4)+HCO2	0	0	0	0	0	0	9.36986666666667	9.66986666666667	466		Cer_AP(t22:1/21:4)+HCO2	0	0	0	0	0	0	9.36986666666667	9.66986666666667	466		Cer_AP(t22:1/21:4)+HCO2	0	0	0	0	0	0	9.36986666666667	9.66986666666667	466		Cer_AP(t22:1/21:4)+HCO2	0	0	0	0
	Cer_AP(t22:1/21:4)+HCO2	0	0	0	0	0	0	9.21552272727273	9.51552272727273	752		Cer_AP(t22:1/21:4)+HCO2	0	0	0	0	0	0	9.21552272727273	9.51552272727273	752		Cer_AP(t22:1/21:4)+HCO2	0	0	0	0	0	0	9.21552272727273	9.51552272727273	752		Cer_AP(t22:1/21:4)+HCO2	0	0	0	0	0	0	9.21552272727273	9.51552272727273	752		Cer_AP(t22:1/21:4)+HCO2	0	0	0	0
	Cer_AP(t22:1/22:2)+HCO2	0	0	0	0	0	0	11.0025560606061	11.3025560606061	394		Cer_AP(t22:1/22:2)+HCO2	0	0	0	0	0	0	11.0025560606061	11.3025560606061	394		Cer_AP(t22:1/22:2)+HCO2	0	0	0	0	0	0	11.0025560606061	11.3025560606061	394		Cer_AP(t22:1/22:2)+HCO2	0	0	0	0	0	0	11.0025560606061	11.3025560606061	394		Cer_AP(t22:1/22:2)+HCO2	0	0	0	0
	Cer_AP(t22:1/22:3)+HCO2	0	0	0	0	0	0	10.6981590909091	10.9981590909091	136		Cer_AP(t22:1/22:3)+HCO2	0	0	0	0	0	0	10.6981590909091	10.9981590909091	136		Cer_AP(t22:1/22:3)+HCO2	0	0	0	0	0	0	10.6981590909091	10.9981590909091	136		Cer_AP(t22:1/22:3)+HCO2	0	0	0	0	0	0	10.6981590909091	10.9981590909091	136		Cer_AP(t22:1/22:3)+HCO2	0	0	0	0
	Cer_AP(t22:1/22:3)+HCO2	0	0	0	0	0	0	10.5236848484849	10.8236848484849	675		Cer_AP(t22:1/22:3)+HCO2	0	0	0	0	0	0	10.5236848484849	10.8236848484849	675		Cer_AP(t22:1/22:3)+HCO2	0	0	0	0	0	0	10.5236848484849	10.8236848484849	675		Cer_AP(t22:1/22:3)+HCO2	0	0	0	0	0	0	10.5236848484849	10.8236848484849	675		Cer_AP(t22:1/22:3)+HCO2	0	0	0	0
	Cer_AP(t22:1/22:4)+HCO2	0	0	0	0	0	0	9.8612878787879	10.1612878787879	804		Cer_AP(t22:1/22:4)+HCO2	0	0	0	0	0	0	9.8612878787879	10.1612878787879	804		Cer_AP(t22:1/22:4)+HCO2	0	0	0	0	0	0	9.8612878787879	10.1612878787879	804		Cer_AP(t22:1/22:4)+HCO2	0	0	0	0	0	0	9.8612878787879	10.1612878787879	804		Cer_AP(t22:1/22:4)+HCO2	0	0	0	0
	Cer_AP(t22:1/22:4)+HCO2	0	0	0	0	0	0	9.71900606060606	10.0190060606061	2981		Cer_AP(t22:1/22:4)+HCO2	0	0	0	0	0	0	9.71900606060606	10.0190060606061	2981		Cer_AP(t22:1/22:4)+HCO2	0	0	0	0	0	0	9.71900606060606	10.0190060606061	2981		Cer_AP(t22:1/22:4)+HCO2	0	0	0	0	0	0	9.71900606060606	10.0190060606061	2981		Cer_AP(t22:1/22:4)+HCO2	0	0	0	0
	Cer_AP(t22:1/23:2)+HCO2	0	0	0	0	0	0	11.4196181818182	11.7196181818182	210		Cer_AP(t22:1/23:2)+HCO2	0	0	0	0	0	0	11.4196181818182	11.7196181818182	210		Cer_AP(t22:1/23:2)+HCO2	0	0	0	0	0	0	11.4196181818182	11.7196181818182	210		Cer_AP(t22:1/23:2)+HCO2	0	0	0	0	0	0	11.4196181818182	11.7196181818182	210		Cer_AP(t22:1/23:2)+HCO2	0	0	0	0
	Cer_AP(t22:1/23:3)+HCO2	0	0	0	0	0	0	11.1295590909091	11.4295590909091	66		Cer_AP(t22:1/23:3)+HCO2	0	0	0	0	0	0	11.1295590909091	11.4295590909091	66		Cer_AP(t22:1/23:3)+HCO2	0	0	0	0	0	0	11.1295590909091	11.4295590909091	66		Cer_AP(t22:1/23:3)+HCO2	0	0	0	0	0	0	11.1295590909091	11.4295590909091	66		Cer_AP(t22:1/23:3)+HCO2	0	0	0	0
	Cer_AP(t22:1/23:3)+HCO2	0	0	0	0	0	0	10.5101439393939	10.8101439393939	492		Cer_AP(t22:1/23:3)+HCO2	0	0	0	0	0	0	10.5101439393939	10.8101439393939	492		Cer_AP(t22:1/23:3)+HCO2	0	0	0	0	0	0	10.5101439393939	10.8101439393939	492		Cer_AP(t22:1/23:3)+HCO2	0	0	0	0	0	0	10.5101439393939	10.8101439393939	492		Cer_AP(t22:1/23:3)+HCO2	0	0	0	0
	Cer_AP(t22:1/23:3)+HCO2	0	0	0	0	0	0	10.9706818181818	11.2706818181818	1958		Cer_AP(t22:1/23:3)+HCO2	0	0	0	0	0	0	10.9706818181818	11.2706818181818	1958		Cer_AP(t22:1/23:3)+HCO2	0	0	0	0	0	0	10.9706818181818	11.2706818181818	1958		Cer_AP(t22:1/23:3)+HCO2	0	0	0	0	0	0	10.9706818181818	11.2706818181818	1958		Cer_AP(t22:1/23:3)+HCO2	0	0	0	0
	Cer_AP(t22:1/23:4)+HCO2	0	0	0	0	0	0	10.3406909090909	10.6406909090909	199		Cer_AP(t22:1/23:4)+HCO2	0	0	0	0	0	0	10.3406909090909	10.6406909090909	199		Cer_AP(t22:1/23:4)+HCO2	0	0	0	0	0	0	10.3406909090909	10.6406909090909	199		Cer_AP(t22:1/23:4)+HCO2	0	0	0	0	0	0	10.3406909090909	10.6406909090909	199		Cer_AP(t22:1/23:4)+HCO2	0	0	0	0
	Cer_AP(t22:1/23:4)+HCO2	0	0	0	0	0	0	10.1971636363636	10.4971636363636	2685		Cer_AP(t22:1/23:4)+HCO2	0	0	0	0	0	0	10.1971636363636	10.4971636363636	2685		Cer_AP(t22:1/23:4)+HCO2	0	0	0	0	0	0	10.1971636363636	10.4971636363636	2685		Cer_AP(t22:1/23:4)+HCO2	0	0	0	0	0	0	10.1971636363636	10.4971636363636	2685		Cer_AP(t22:1/23:4)+HCO2	0	0	0	0
	Cer_AP(t22:1/24:2)+HCO2	0	0	0	0	0	0	11.6581515151515	11.9581515151515	2922		Cer_AP(t22:1/24:2)+HCO2	0	0	0	0	0	0	11.6581515151515	11.9581515151515	2922		Cer_AP(t22:1/24:2)+HCO2	0	0	0	0	0	0	11.6581515151515	11.9581515151515	2922		Cer_AP(t22:1/24:2)+HCO2	0	0	0	0	0	0	11.6581515151515	11.9581515151515	2922		Cer_AP(t22:1/24:2)+HCO2	0	0	0	0
	Cer_AP(t22:1/24:2)+HCO2	0	0	0	0	0	0	11.8050363636364	12.1050363636364	2984		Cer_AP(t22:1/24:2)+HCO2	0	0	0	0	0	0	11.8050363636364	12.1050363636364	2984		Cer_AP(t22:1/24:2)+HCO2	0	0	0	0	0	0	11.8050363636364	12.1050363636364	2984		Cer_AP(t22:1/24:2)+HCO2	0	0	0	0	0	0	11.8050363636364	12.1050363636364	2984		Cer_AP(t22:1/24:2)+HCO2	0	0	0	0
	Cer_AP(t22:1/24:3)+HCO2	0	0	0	0	0	0	11.3751787878788	11.6751787878788	222		Cer_AP(t22:1/24:3)+HCO2	0	0	0	0	0	0	11.3751787878788	11.6751787878788	222		Cer_AP(t22:1/24:3)+HCO2	0	0	0	0	0	0	11.3751787878788	11.6751787878788	222		Cer_AP(t22:1/24:3)+HCO2	0	0	0	0	0	0	11.3751787878788	11.6751787878788	222		Cer_AP(t22:1/24:3)+HCO2	0	0	0	0
	Cer_AP(t22:1/24:3)+HCO2	0	0	0	0	0	0	11.5348393939394	11.8348393939394	2693		Cer_AP(t22:1/24:3)+HCO2	0	0	0	0	0	0	11.5348393939394	11.8348393939394	2693		Cer_AP(t22:1/24:3)+HCO2	0	0	0	0	0	0	11.5348393939394	11.8348393939394	2693		Cer_AP(t22:1/24:3)+HCO2	0	0	0	0	0	0	11.5348393939394	11.8348393939394	2693		Cer_AP(t22:1/24:3)+HCO2	0	0	0	0
	Cer_AP(t22:1/24:4)+HCO2	0	0	0	0	0	0	10.4545833333333	10.7545833333333	731		Cer_AP(t22:1/24:4)+HCO2	0	0	0	0	0	0	10.4545833333333	10.7545833333333	731		Cer_AP(t22:1/24:4)+HCO2	0	0	0	0	0	0	10.4545833333333	10.7545833333333	731		Cer_AP(t22:1/24:4)+HCO2	0	0	0	0	0	0	10.4545833333333	10.7545833333333	731		Cer_AP(t22:1/24:4)+HCO2	0	0	0	0
	Cer_AP(t22:1/24:4)+HCO2	0	0	0	0	0	0	10.6131439393939	10.9131439393939	2865		Cer_AP(t22:1/24:4)+HCO2	0	0	0	0	0	0	10.6131439393939	10.9131439393939	2865		Cer_AP(t22:1/24:4)+HCO2	0	0	0	0	0	0	10.6131439393939	10.9131439393939	2865		Cer_AP(t22:1/24:4)+HCO2	0	0	0	0	0	0	10.6131439393939	10.9131439393939	2865		Cer_AP(t22:1/24:4)+HCO2	0	0	0	0
	Cer_AP(t22:1/24:4)+HCO2	0	0	0	0	0	0	10.7806181818182	11.0806181818182	2915		Cer_AP(t22:1/24:4)+HCO2	0	0	0	0	0	0	10.7806181818182	11.0806181818182	2915		Cer_AP(t22:1/24:4)+HCO2	0	0	0	0	0	0	10.7806181818182	11.0806181818182	2915		Cer_AP(t22:1/24:4)+HCO2	0	0	0	0	0	0	10.7806181818182	11.0806181818182	2915		Cer_AP(t22:1/24:4)+HCO2	0	0	0	0
	Cer_AP(t22:1/25:3)+HCO2	0	0	0	0	0	0	11.9250136363636	12.2250136363636	586		Cer_AP(t22:1/25:3)+HCO2	0	0	0	0	0	0	11.9250136363636	12.2250136363636	586		Cer_AP(t22:1/25:3)+HCO2	0	0	0	0	0	0	11.9250136363636	12.2250136363636	586		Cer_AP(t22:1/25:3)+HCO2	0	0	0	0	0	0	11.9250136363636	12.2250136363636	586		Cer_AP(t22:1/25:3)+HCO2	0	0	0	0
	Cer_AP(t22:1/25:3)+HCO2	0	0	0	0	0	0	11.7702621212121	12.0702621212121	3066		Cer_AP(t22:1/25:3)+HCO2	0	0	0	0	0	0	11.7702621212121	12.0702621212121	3066		Cer_AP(t22:1/25:3)+HCO2	0	0	0	0	0	0	11.7702621212121	12.0702621212121	3066		Cer_AP(t22:1/25:3)+HCO2	0	0	0	0	0	0	11.7702621212121	12.0702621212121	3066		Cer_AP(t22:1/25:3)+HCO2	0	0	0	0
	Cer_AP(t22:1/25:4)+HCO2	0	0	0	0	0	0	11.0492560606061	11.3492560606061	1223		Cer_AP(t22:1/25:4)+HCO2	0	0	0	0	0	0	11.0492560606061	11.3492560606061	1223		Cer_AP(t22:1/25:4)+HCO2	0	0	0	0	0	0	11.0492560606061	11.3492560606061	1223		Cer_AP(t22:1/25:4)+HCO2	0	0	0	0	0	0	11.0492560606061	11.3492560606061	1223		Cer_AP(t22:1/25:4)+HCO2	0	0	0	0
	Cer_AP(t22:1/25:4)+HCO2	0	0	0	0	0	0	11.2153303030303	11.5153303030303	3389		Cer_AP(t22:1/25:4)+HCO2	0	0	0	0	0	0	11.2153303030303	11.5153303030303	3389		Cer_AP(t22:1/25:4)+HCO2	0	0	0	0	0	0	11.2153303030303	11.5153303030303	3389		Cer_AP(t22:1/25:4)+HCO2	0	0	0	0	0	0	11.2153303030303	11.5153303030303	3389		Cer_AP(t22:1/25:4)+HCO2	0	0	0	0
	Cer_AP(t16:2/19:2)+HCO2	0	0	0	0	0	0	5.76597878787879	6.06597878787879	703		Cer_AP(t16:2/19:2)+HCO2	0	0	0	0	0	0	5.76597878787879	6.06597878787879	703		Cer_AP(t16:2/19:2)+HCO2	0	0	0	0	0	0	5.76597878787879	6.06597878787879	703		Cer_AP(t16:2/19:2)+HCO2	0	0	0	0	0	0	5.76597878787879	6.06597878787879	703		Cer_AP(t16:2/19:2)+HCO2	0	0	0	0
	Cer_AP(t16:2/21:3)+HCO2	0	0	0	0	0	0	5.9145196969697	6.2145196969697	1420		Cer_AP(t16:2/21:3)+HCO2	0	0	0	0	0	0	5.9145196969697	6.2145196969697	1420		Cer_AP(t16:2/21:3)+HCO2	0	0	0	0	0	0	5.9145196969697	6.2145196969697	1420		Cer_AP(t16:2/21:3)+HCO2	0	0	0	0	0	0	5.9145196969697	6.2145196969697	1420		Cer_AP(t16:2/21:3)+HCO2	0	0	0	0
	Cer_AP(t16:2/25:1)+HCO2	0	0	0	0	0	0	9.63075303030303	9.93075303030303	2513		Cer_AP(t16:2/25:1)+HCO2	0	0	0	0	0	0	9.63075303030303	9.93075303030303	2513		Cer_AP(t16:2/25:1)+HCO2	0	0	0	0	0	0	9.63075303030303	9.93075303030303	2513		Cer_AP(t16:2/25:1)+HCO2	0	0	0	0	0	0	9.63075303030303	9.93075303030303	2513		Cer_AP(t16:2/25:1)+HCO2	0	0	0	0
	Cer_AP(t16:2/25:2)+HCO2	0	0	0	0	0	0	9.27028333333333	9.57028333333333	359		Cer_AP(t16:2/25:2)+HCO2	0	0	0	0	0	0	9.27028333333333	9.57028333333333	359		Cer_AP(t16:2/25:2)+HCO2	0	0	0	0	0	0	9.27028333333333	9.57028333333333	359		Cer_AP(t16:2/25:2)+HCO2	0	0	0	0	0	0	9.27028333333333	9.57028333333333	359		Cer_AP(t16:2/25:2)+HCO2	0	0	0	0
	Cer_AP(t16:2/26:2)+HCO2	0	0	0	0	0	0	9.7723	10.0723	607		Cer_AP(t16:2/26:2)+HCO2	0	0	0	0	0	0	9.7723	10.0723	607		Cer_AP(t16:2/26:2)+HCO2	0	0	0	0	0	0	9.7723	10.0723	607		Cer_AP(t16:2/26:2)+HCO2	0	0	0	0	0	0	9.7723	10.0723	607		Cer_AP(t16:2/26:2)+HCO2	0	0	0	0
	Cer_AP(t16:2/27:1)+HCO2	0	0	0	0	0	0	10.5703878787879	10.8703878787879	306		Cer_AP(t16:2/27:1)+HCO2	0	0	0	0	0	0	10.5703878787879	10.8703878787879	306		Cer_AP(t16:2/27:1)+HCO2	0	0	0	0	0	0	10.5703878787879	10.8703878787879	306		Cer_AP(t16:2/27:1)+HCO2	0	0	0	0	0	0	10.5703878787879	10.8703878787879	306		Cer_AP(t16:2/27:1)+HCO2	0	0	0	0
	Cer_AP(t16:2/27:2)+HCO2	0	0	0	0	0	0	10.2551090909091	10.5551090909091	171		Cer_AP(t16:2/27:2)+HCO2	0	0	0	0	0	0	10.2551090909091	10.5551090909091	171		Cer_AP(t16:2/27:2)+HCO2	0	0	0	0	0	0	10.2551090909091	10.5551090909091	171		Cer_AP(t16:2/27:2)+HCO2	0	0	0	0	0	0	10.2551090909091	10.5551090909091	171		Cer_AP(t16:2/27:2)+HCO2	0	0	0	0
	Cer_AP(t16:2/27:2)+HCO2	0	0	0	0	0	0	10.0804848484848	10.3804848484848	4126		Cer_AP(t16:2/27:2)+HCO2	0	0	0	0	0	0	10.0804848484848	10.3804848484848	4126		Cer_AP(t16:2/27:2)+HCO2	0	0	0	0	0	0	10.0804848484848	10.3804848484848	4126		Cer_AP(t16:2/27:2)+HCO2	0	0	0	0	0	0	10.0804848484848	10.3804848484848	4126		Cer_AP(t16:2/27:2)+HCO2	0	0	0	0
	Cer_AP(t16:2/27:3)+HCO2	0	0	0	0	0	0	9.36986666666667	9.66986666666667	466		Cer_AP(t16:2/27:3)+HCO2	0	0	0	0	0	0	9.36986666666667	9.66986666666667	466		Cer_AP(t16:2/27:3)+HCO2	0	0	0	0	0	0	9.36986666666667	9.66986666666667	466		Cer_AP(t16:2/27:3)+HCO2	0	0	0	0	0	0	9.36986666666667	9.66986666666667	466		Cer_AP(t16:2/27:3)+HCO2	0	0	0	0
	Cer_AP(t16:2/27:3)+HCO2	0	0	0	0	0	0	9.21552272727273	9.51552272727273	752		Cer_AP(t16:2/27:3)+HCO2	0	0	0	0	0	0	9.21552272727273	9.51552272727273	752		Cer_AP(t16:2/27:3)+HCO2	0	0	0	0	0	0	9.21552272727273	9.51552272727273	752		Cer_AP(t16:2/27:3)+HCO2	0	0	0	0	0	0	9.21552272727273	9.51552272727273	752		Cer_AP(t16:2/27:3)+HCO2	0	0	0	0
	Cer_AP(t16:2/28:1)+HCO2	0	0	0	0	0	0	11.0025560606061	11.3025560606061	394		Cer_AP(t16:2/28:1)+HCO2	0	0	0	0	0	0	11.0025560606061	11.3025560606061	394		Cer_AP(t16:2/28:1)+HCO2	0	0	0	0	0	0	11.0025560606061	11.3025560606061	394		Cer_AP(t16:2/28:1)+HCO2	0	0	0	0	0	0	11.0025560606061	11.3025560606061	394		Cer_AP(t16:2/28:1)+HCO2	0	0	0	0
	Cer_AP(t16:2/28:2)+HCO2	0	0	0	0	0	0	10.6981590909091	10.9981590909091	136		Cer_AP(t16:2/28:2)+HCO2	0	0	0	0	0	0	10.6981590909091	10.9981590909091	136		Cer_AP(t16:2/28:2)+HCO2	0	0	0	0	0	0	10.6981590909091	10.9981590909091	136		Cer_AP(t16:2/28:2)+HCO2	0	0	0	0	0	0	10.6981590909091	10.9981590909091	136		Cer_AP(t16:2/28:2)+HCO2	0	0	0	0
	Cer_AP(t16:2/28:2)+HCO2	0	0	0	0	0	0	10.5236848484849	10.8236848484849	675		Cer_AP(t16:2/28:2)+HCO2	0	0	0	0	0	0	10.5236848484849	10.8236848484849	675		Cer_AP(t16:2/28:2)+HCO2	0	0	0	0	0	0	10.5236848484849	10.8236848484849	675		Cer_AP(t16:2/28:2)+HCO2	0	0	0	0	0	0	10.5236848484849	10.8236848484849	675		Cer_AP(t16:2/28:2)+HCO2	0	0	0	0
	Cer_AP(t16:2/28:3)+HCO2	0	0	0	0	0	0	9.8612878787879	10.1612878787879	804		Cer_AP(t16:2/28:3)+HCO2	0	0	0	0	0	0	9.8612878787879	10.1612878787879	804		Cer_AP(t16:2/28:3)+HCO2	0	0	0	0	0	0	9.8612878787879	10.1612878787879	804		Cer_AP(t16:2/28:3)+HCO2	0	0	0	0	0	0	9.8612878787879	10.1612878787879	804		Cer_AP(t16:2/28:3)+HCO2	0	0	0	0
	Cer_AP(t16:2/28:3)+HCO2	0	0	0	0	0	0	9.71900606060606	10.0190060606061	2981		Cer_AP(t16:2/28:3)+HCO2	0	0	0	0	0	0	9.71900606060606	10.0190060606061	2981		Cer_AP(t16:2/28:3)+HCO2	0	0	0	0	0	0	9.71900606060606	10.0190060606061	2981		Cer_AP(t16:2/28:3)+HCO2	0	0	0	0	0	0	9.71900606060606	10.0190060606061	2981		Cer_AP(t16:2/28:3)+HCO2	0	0	0	0
	Cer_AP(t16:2/29:1)+HCO2	0	0	0	0	0	0	11.4196181818182	11.7196181818182	210		Cer_AP(t16:2/29:1)+HCO2	0	0	0	0	0	0	11.4196181818182	11.7196181818182	210		Cer_AP(t16:2/29:1)+HCO2	0	0	0	0	0	0	11.4196181818182	11.7196181818182	210		Cer_AP(t16:2/29:1)+HCO2	0	0	0	0	0	0	11.4196181818182	11.7196181818182	210		Cer_AP(t16:2/29:1)+HCO2	0	0	0	0
	Cer_AP(t16:2/29:2)+HCO2	0	0	0	0	0	0	11.1295590909091	11.4295590909091	66		Cer_AP(t16:2/29:2)+HCO2	0	0	0	0	0	0	11.1295590909091	11.4295590909091	66		Cer_AP(t16:2/29:2)+HCO2	0	0	0	0	0	0	11.1295590909091	11.4295590909091	66		Cer_AP(t16:2/29:2)+HCO2	0	0	0	0	0	0	11.1295590909091	11.4295590909091	66		Cer_AP(t16:2/29:2)+HCO2	0	0	0	0
	Cer_AP(t16:2/29:2)+HCO2	0	0	0	0	0	0	10.5101439393939	10.8101439393939	492		Cer_AP(t16:2/29:2)+HCO2	0	0	0	0	0	0	10.5101439393939	10.8101439393939	492		Cer_AP(t16:2/29:2)+HCO2	0	0	0	0	0	0	10.5101439393939	10.8101439393939	492		Cer_AP(t16:2/29:2)+HCO2	0	0	0	0	0	0	10.5101439393939	10.8101439393939	492		Cer_AP(t16:2/29:2)+HCO2	0	0	0	0
	Cer_AP(t16:2/29:2)+HCO2	0	0	0	0	0	0	10.9706818181818	11.2706818181818	1958		Cer_AP(t16:2/29:2)+HCO2	0	0	0	0	0	0	10.9706818181818	11.2706818181818	1958		Cer_AP(t16:2/29:2)+HCO2	0	0	0	0	0	0	10.9706818181818	11.2706818181818	1958		Cer_AP(t16:2/29:2)+HCO2	0	0	0	0	0	0	10.9706818181818	11.2706818181818	1958		Cer_AP(t16:2/29:2)+HCO2	0	0	0	0
	Cer_AP(t16:2/29:3)+HCO2	0	0	0	0	0	0	10.3406909090909	10.6406909090909	199		Cer_AP(t16:2/29:3)+HCO2	0	0	0	0	0	0	10.3406909090909	10.6406909090909	199		Cer_AP(t16:2/29:3)+HCO2	0	0	0	0	0	0	10.3406909090909	10.6406909090909	199		Cer_AP(t16:2/29:3)+HCO2	0	0	0	0	0	0	10.3406909090909	10.6406909090909	199		Cer_AP(t16:2/29:3)+HCO2	0	0	0	0
	Cer_AP(t16:2/29:3)+HCO2	0	0	0	0	0	0	10.1971636363636	10.4971636363636	2685		Cer_AP(t16:2/29:3)+HCO2	0	0	0	0	0	0	10.1971636363636	10.4971636363636	2685		Cer_AP(t16:2/29:3)+HCO2	0	0	0	0	0	0	10.1971636363636	10.4971636363636	2685		Cer_AP(t16:2/29:3)+HCO2	0	0	0	0	0	0	10.1971636363636	10.4971636363636	2685		Cer_AP(t16:2/29:3)+HCO2	0	0	0	0
	Cer_AP(t16:2/29:4)+HCO2	0	0	0	0	0	0	9.31203484848485	9.61203484848485	446		Cer_AP(t16:2/29:4)+HCO2	0	0	0	0	0	0	9.31203484848485	9.61203484848485	446		Cer_AP(t16:2/29:4)+HCO2	0	0	0	0	0	0	9.31203484848485	9.61203484848485	446		Cer_AP(t16:2/29:4)+HCO2	0	0	0	0	0	0	9.31203484848485	9.61203484848485	446		Cer_AP(t16:2/29:4)+HCO2	0	0	0	0
	Cer_AP(t16:2/30:1)+HCO2	0	0	0	0	0	0	11.6581515151515	11.9581515151515	2922		Cer_AP(t16:2/30:1)+HCO2	0	0	0	0	0	0	11.6581515151515	11.9581515151515	2922		Cer_AP(t16:2/30:1)+HCO2	0	0	0	0	0	0	11.6581515151515	11.9581515151515	2922		Cer_AP(t16:2/30:1)+HCO2	0	0	0	0	0	0	11.6581515151515	11.9581515151515	2922		Cer_AP(t16:2/30:1)+HCO2	0	0	0	0
	Cer_AP(t16:2/30:1)+HCO2	0	0	0	0	0	0	11.8050363636364	12.1050363636364	2984		Cer_AP(t16:2/30:1)+HCO2	0	0	0	0	0	0	11.8050363636364	12.1050363636364	2984		Cer_AP(t16:2/30:1)+HCO2	0	0	0	0	0	0	11.8050363636364	12.1050363636364	2984		Cer_AP(t16:2/30:1)+HCO2	0	0	0	0	0	0	11.8050363636364	12.1050363636364	2984		Cer_AP(t16:2/30:1)+HCO2	0	0	0	0
	Cer_AP(t16:2/30:2)+HCO2	0	0	0	0	0	0	11.3751787878788	11.6751787878788	222		Cer_AP(t16:2/30:2)+HCO2	0	0	0	0	0	0	11.3751787878788	11.6751787878788	222		Cer_AP(t16:2/30:2)+HCO2	0	0	0	0	0	0	11.3751787878788	11.6751787878788	222		Cer_AP(t16:2/30:2)+HCO2	0	0	0	0	0	0	11.3751787878788	11.6751787878788	222		Cer_AP(t16:2/30:2)+HCO2	0	0	0	0
	Cer_AP(t16:2/30:2)+HCO2	0	0	0	0	0	0	11.5348393939394	11.8348393939394	2693		Cer_AP(t16:2/30:2)+HCO2	0	0	0	0	0	0	11.5348393939394	11.8348393939394	2693		Cer_AP(t16:2/30:2)+HCO2	0	0	0	0	0	0	11.5348393939394	11.8348393939394	2693		Cer_AP(t16:2/30:2)+HCO2	0	0	0	0	0	0	11.5348393939394	11.8348393939394	2693		Cer_AP(t16:2/30:2)+HCO2	0	0	0	0
	Cer_AP(t16:2/30:3)+HCO2	0	0	0	0	0	0	10.4545833333333	10.7545833333333	731		Cer_AP(t16:2/30:3)+HCO2	0	0	0	0	0	0	10.4545833333333	10.7545833333333	731		Cer_AP(t16:2/30:3)+HCO2	0	0	0	0	0	0	10.4545833333333	10.7545833333333	731		Cer_AP(t16:2/30:3)+HCO2	0	0	0	0	0	0	10.4545833333333	10.7545833333333	731		Cer_AP(t16:2/30:3)+HCO2	0	0	0	0
	Cer_AP(t16:2/30:3)+HCO2	0	0	0	0	0	0	10.6131439393939	10.9131439393939	2865		Cer_AP(t16:2/30:3)+HCO2	0	0	0	0	0	0	10.6131439393939	10.9131439393939	2865		Cer_AP(t16:2/30:3)+HCO2	0	0	0	0	0	0	10.6131439393939	10.9131439393939	2865		Cer_AP(t16:2/30:3)+HCO2	0	0	0	0	0	0	10.6131439393939	10.9131439393939	2865		Cer_AP(t16:2/30:3)+HCO2	0	0	0	0
	Cer_AP(t16:2/30:3)+HCO2	0	0	0	0	0	0	10.7806181818182	11.0806181818182	2915		Cer_AP(t16:2/30:3)+HCO2	0	0	0	0	0	0	10.7806181818182	11.0806181818182	2915		Cer_AP(t16:2/30:3)+HCO2	0	0	0	0	0	0	10.7806181818182	11.0806181818182	2915		Cer_AP(t16:2/30:3)+HCO2	0	0	0	0	0	0	10.7806181818182	11.0806181818182	2915		Cer_AP(t16:2/30:3)+HCO2	0	0	0	0
	Cer_AP(t16:2/31:2)+HCO2	0	0	0	0	0	0	11.9250136363636	12.2250136363636	586		Cer_AP(t16:2/31:2)+HCO2	0	0	0	0	0	0	11.9250136363636	12.2250136363636	586		Cer_AP(t16:2/31:2)+HCO2	0	0	0	0	0	0	11.9250136363636	12.2250136363636	586		Cer_AP(t16:2/31:2)+HCO2	0	0	0	0	0	0	11.9250136363636	12.2250136363636	586		Cer_AP(t16:2/31:2)+HCO2	0	0	0	0
	Cer_AP(t16:2/31:2)+HCO2	0	0	0	0	0	0	11.7702621212121	12.0702621212121	3066		Cer_AP(t16:2/31:2)+HCO2	0	0	0	0	0	0	11.7702621212121	12.0702621212121	3066		Cer_AP(t16:2/31:2)+HCO2	0	0	0	0	0	0	11.7702621212121	12.0702621212121	3066		Cer_AP(t16:2/31:2)+HCO2	0	0	0	0	0	0	11.7702621212121	12.0702621212121	3066		Cer_AP(t16:2/31:2)+HCO2	0	0	0	0
	Cer_AP(t16:2/31:3)+HCO2	0	0	0	0	0	0	11.0492560606061	11.3492560606061	1223		Cer_AP(t16:2/31:3)+HCO2	0	0	0	0	0	0	11.0492560606061	11.3492560606061	1223		Cer_AP(t16:2/31:3)+HCO2	0	0	0	0	0	0	11.0492560606061	11.3492560606061	1223		Cer_AP(t16:2/31:3)+HCO2	0	0	0	0	0	0	11.0492560606061	11.3492560606061	1223		Cer_AP(t16:2/31:3)+HCO2	0	0	0	0
	Cer_AP(t16:2/31:3)+HCO2	0	0	0	0	0	0	11.2153303030303	11.5153303030303	3389		Cer_AP(t16:2/31:3)+HCO2	0	0	0	0	0	0	11.2153303030303	11.5153303030303	3389		Cer_AP(t16:2/31:3)+HCO2	0	0	0	0	0	0	11.2153303030303	11.5153303030303	3389		Cer_AP(t16:2/31:3)+HCO2	0	0	0	0	0	0	11.2153303030303	11.5153303030303	3389		Cer_AP(t16:2/31:3)+HCO2	0	0	0	0
	Cer_AP(t17:2/18:2)+HCO2	0	0	0	0	0	0	5.76597878787879	6.06597878787879	703		Cer_AP(t17:2/18:2)+HCO2	0	0	0	0	0	0	5.76597878787879	6.06597878787879	703		Cer_AP(t17:2/18:2)+HCO2	0	0	0	0	0	0	5.76597878787879	6.06597878787879	703		Cer_AP(t17:2/18:2)+HCO2	0	0	0	0	0	0	5.76597878787879	6.06597878787879	703		Cer_AP(t17:2/18:2)+HCO2	0	0	0	0
	Cer_AP(t17:2/20:3)+HCO2	0	0	0	0	0	0	5.9145196969697	6.2145196969697	1420		Cer_AP(t17:2/20:3)+HCO2	0	0	0	0	0	0	5.9145196969697	6.2145196969697	1420		Cer_AP(t17:2/20:3)+HCO2	0	0	0	0	0	0	5.9145196969697	6.2145196969697	1420		Cer_AP(t17:2/20:3)+HCO2	0	0	0	0	0	0	5.9145196969697	6.2145196969697	1420		Cer_AP(t17:2/20:3)+HCO2	0	0	0	0
	Cer_AP(t17:2/24:1)+HCO2	0	0	0	0	0	0	9.63075303030303	9.93075303030303	2513		Cer_AP(t17:2/24:1)+HCO2	0	0	0	0	0	0	9.63075303030303	9.93075303030303	2513		Cer_AP(t17:2/24:1)+HCO2	0	0	0	0	0	0	9.63075303030303	9.93075303030303	2513		Cer_AP(t17:2/24:1)+HCO2	0	0	0	0	0	0	9.63075303030303	9.93075303030303	2513		Cer_AP(t17:2/24:1)+HCO2	0	0	0	0
	Cer_AP(t17:2/24:2)+HCO2	0	0	0	0	0	0	9.27028333333333	9.57028333333333	359		Cer_AP(t17:2/24:2)+HCO2	0	0	0	0	0	0	9.27028333333333	9.57028333333333	359		Cer_AP(t17:2/24:2)+HCO2	0	0	0	0	0	0	9.27028333333333	9.57028333333333	359		Cer_AP(t17:2/24:2)+HCO2	0	0	0	0	0	0	9.27028333333333	9.57028333333333	359		Cer_AP(t17:2/24:2)+HCO2	0	0	0	0
	Cer_AP(t17:2/25:2)+HCO2	0	0	0	0	0	0	9.7723	10.0723	607		Cer_AP(t17:2/25:2)+HCO2	0	0	0	0	0	0	9.7723	10.0723	607		Cer_AP(t17:2/25:2)+HCO2	0	0	0	0	0	0	9.7723	10.0723	607		Cer_AP(t17:2/25:2)+HCO2	0	0	0	0	0	0	9.7723	10.0723	607		Cer_AP(t17:2/25:2)+HCO2	0	0	0	0
	Cer_AP(t17:2/26:1)+HCO2	0	0	0	0	0	0	10.5703878787879	10.8703878787879	306		Cer_AP(t17:2/26:1)+HCO2	0	0	0	0	0	0	10.5703878787879	10.8703878787879	306		Cer_AP(t17:2/26:1)+HCO2	0	0	0	0	0	0	10.5703878787879	10.8703878787879	306		Cer_AP(t17:2/26:1)+HCO2	0	0	0	0	0	0	10.5703878787879	10.8703878787879	306		Cer_AP(t17:2/26:1)+HCO2	0	0	0	0
	Cer_AP(t17:2/26:2)+HCO2	0	0	0	0	0	0	10.2551090909091	10.5551090909091	171		Cer_AP(t17:2/26:2)+HCO2	0	0	0	0	0	0	10.2551090909091	10.5551090909091	171		Cer_AP(t17:2/26:2)+HCO2	0	0	0	0	0	0	10.2551090909091	10.5551090909091	171		Cer_AP(t17:2/26:2)+HCO2	0	0	0	0	0	0	10.2551090909091	10.5551090909091	171		Cer_AP(t17:2/26:2)+HCO2	0	0	0	0
	Cer_AP(t17:2/26:2)+HCO2	0	0	0	0	0	0	10.0804848484848	10.3804848484848	4126		Cer_AP(t17:2/26:2)+HCO2	0	0	0	0	0	0	10.0804848484848	10.3804848484848	4126		Cer_AP(t17:2/26:2)+HCO2	0	0	0	0	0	0	10.0804848484848	10.3804848484848	4126		Cer_AP(t17:2/26:2)+HCO2	0	0	0	0	0	0	10.0804848484848	10.3804848484848	4126		Cer_AP(t17:2/26:2)+HCO2	0	0	0	0
	Cer_AP(t17:2/26:3)+HCO2	0	0	0	0	0	0	9.36986666666667	9.66986666666667	466		Cer_AP(t17:2/26:3)+HCO2	0	0	0	0	0	0	9.36986666666667	9.66986666666667	466		Cer_AP(t17:2/26:3)+HCO2	0	0	0	0	0	0	9.36986666666667	9.66986666666667	466		Cer_AP(t17:2/26:3)+HCO2	0	0	0	0	0	0	9.36986666666667	9.66986666666667	466		Cer_AP(t17:2/26:3)+HCO2	0	0	0	0
	Cer_AP(t17:2/26:3)+HCO2	0	0	0	0	0	0	9.21552272727273	9.51552272727273	752		Cer_AP(t17:2/26:3)+HCO2	0	0	0	0	0	0	9.21552272727273	9.51552272727273	752		Cer_AP(t17:2/26:3)+HCO2	0	0	0	0	0	0	9.21552272727273	9.51552272727273	752		Cer_AP(t17:2/26:3)+HCO2	0	0	0	0	0	0	9.21552272727273	9.51552272727273	752		Cer_AP(t17:2/26:3)+HCO2	0	0	0	0
	Cer_AP(t17:2/27:1)+HCO2	0	0	0	0	0	0	11.0025560606061	11.3025560606061	394		Cer_AP(t17:2/27:1)+HCO2	0	0	0	0	0	0	11.0025560606061	11.3025560606061	394		Cer_AP(t17:2/27:1)+HCO2	0	0	0	0	0	0	11.0025560606061	11.3025560606061	394		Cer_AP(t17:2/27:1)+HCO2	0	0	0	0	0	0	11.0025560606061	11.3025560606061	394		Cer_AP(t17:2/27:1)+HCO2	0	0	0	0
	Cer_AP(t17:2/27:2)+HCO2	0	0	0	0	0	0	10.6981590909091	10.9981590909091	136		Cer_AP(t17:2/27:2)+HCO2	0	0	0	0	0	0	10.6981590909091	10.9981590909091	136		Cer_AP(t17:2/27:2)+HCO2	0	0	0	0	0	0	10.6981590909091	10.9981590909091	136		Cer_AP(t17:2/27:2)+HCO2	0	0	0	0	0	0	10.6981590909091	10.9981590909091	136		Cer_AP(t17:2/27:2)+HCO2	0	0	0	0
	Cer_AP(t17:2/27:2)+HCO2	0	0	0	0	0	0	10.5236848484849	10.8236848484849	675		Cer_AP(t17:2/27:2)+HCO2	0	0	0	0	0	0	10.5236848484849	10.8236848484849	675		Cer_AP(t17:2/27:2)+HCO2	0	0	0	0	0	0	10.5236848484849	10.8236848484849	675		Cer_AP(t17:2/27:2)+HCO2	0	0	0	0	0	0	10.5236848484849	10.8236848484849	675		Cer_AP(t17:2/27:2)+HCO2	0	0	0	0
	Cer_AP(t17:2/27:3)+HCO2	0	0	0	0	0	0	9.8612878787879	10.1612878787879	804		Cer_AP(t17:2/27:3)+HCO2	0	0	0	0	0	0	9.8612878787879	10.1612878787879	804		Cer_AP(t17:2/27:3)+HCO2	0	0	0	0	0	0	9.8612878787879	10.1612878787879	804		Cer_AP(t17:2/27:3)+HCO2	0	0	0	0	0	0	9.8612878787879	10.1612878787879	804		Cer_AP(t17:2/27:3)+HCO2	0	0	0	0
	Cer_AP(t17:2/27:3)+HCO2	0	0	0	0	0	0	9.71900606060606	10.0190060606061	2981		Cer_AP(t17:2/27:3)+HCO2	0	0	0	0	0	0	9.71900606060606	10.0190060606061	2981		Cer_AP(t17:2/27:3)+HCO2	0	0	0	0	0	0	9.71900606060606	10.0190060606061	2981		Cer_AP(t17:2/27:3)+HCO2	0	0	0	0	0	0	9.71900606060606	10.0190060606061	2981		Cer_AP(t17:2/27:3)+HCO2	0	0	0	0
	Cer_AP(t17:2/28:1)+HCO2	0	0	0	0	0	0	11.4196181818182	11.7196181818182	210		Cer_AP(t17:2/28:1)+HCO2	0	0	0	0	0	0	11.4196181818182	11.7196181818182	210		Cer_AP(t17:2/28:1)+HCO2	0	0	0	0	0	0	11.4196181818182	11.7196181818182	210		Cer_AP(t17:2/28:1)+HCO2	0	0	0	0	0	0	11.4196181818182	11.7196181818182	210		Cer_AP(t17:2/28:1)+HCO2	0	0	0	0
	Cer_AP(t17:2/28:2)+HCO2	0	0	0	0	0	0	11.1295590909091	11.4295590909091	66		Cer_AP(t17:2/28:2)+HCO2	0	0	0	0	0	0	11.1295590909091	11.4295590909091	66		Cer_AP(t17:2/28:2)+HCO2	0	0	0	0	0	0	11.1295590909091	11.4295590909091	66		Cer_AP(t17:2/28:2)+HCO2	0	0	0	0	0	0	11.1295590909091	11.4295590909091	66		Cer_AP(t17:2/28:2)+HCO2	0	0	0	0
	Cer_AP(t17:2/28:2)+HCO2	0	0	0	0	0	0	10.5101439393939	10.8101439393939	492		Cer_AP(t17:2/28:2)+HCO2	0	0	0	0	0	0	10.5101439393939	10.8101439393939	492		Cer_AP(t17:2/28:2)+HCO2	0	0	0	0	0	0	10.5101439393939	10.8101439393939	492		Cer_AP(t17:2/28:2)+HCO2	0	0	0	0	0	0	10.5101439393939	10.8101439393939	492		Cer_AP(t17:2/28:2)+HCO2	0	0	0	0
	Cer_AP(t17:2/28:2)+HCO2	0	0	0	0	0	0	10.9706818181818	11.2706818181818	1958		Cer_AP(t17:2/28:2)+HCO2	0	0	0	0	0	0	10.9706818181818	11.2706818181818	1958		Cer_AP(t17:2/28:2)+HCO2	0	0	0	0	0	0	10.9706818181818	11.2706818181818	1958		Cer_AP(t17:2/28:2)+HCO2	0	0	0	0	0	0	10.9706818181818	11.2706818181818	1958		Cer_AP(t17:2/28:2)+HCO2	0	0	0	0
	Cer_AP(t17:2/28:3)+HCO2	0	0	0	0	0	0	10.3406909090909	10.6406909090909	199		Cer_AP(t17:2/28:3)+HCO2	0	0	0	0	0	0	10.3406909090909	10.6406909090909	199		Cer_AP(t17:2/28:3)+HCO2	0	0	0	0	0	0	10.3406909090909	10.6406909090909	199		Cer_AP(t17:2/28:3)+HCO2	0	0	0	0	0	0	10.3406909090909	10.6406909090909	199		Cer_AP(t17:2/28:3)+HCO2	0	0	0	0
	Cer_AP(t17:2/28:3)+HCO2	0	0	0	0	0	0	10.1971636363636	10.4971636363636	2685		Cer_AP(t17:2/28:3)+HCO2	0	0	0	0	0	0	10.1971636363636	10.4971636363636	2685		Cer_AP(t17:2/28:3)+HCO2	0	0	0	0	0	0	10.1971636363636	10.4971636363636	2685		Cer_AP(t17:2/28:3)+HCO2	0	0	0	0	0	0	10.1971636363636	10.4971636363636	2685		Cer_AP(t17:2/28:3)+HCO2	0	0	0	0
	Cer_AP(t17:2/28:4)+HCO2	0	0	0	0	0	0	9.31203484848485	9.61203484848485	446		Cer_AP(t17:2/28:4)+HCO2	0	0	0	0	0	0	9.31203484848485	9.61203484848485	446		Cer_AP(t17:2/28:4)+HCO2	0	0	0	0	0	0	9.31203484848485	9.61203484848485	446		Cer_AP(t17:2/28:4)+HCO2	0	0	0	0	0	0	9.31203484848485	9.61203484848485	446		Cer_AP(t17:2/28:4)+HCO2	0	0	0	0
	Cer_AP(t17:2/29:1)+HCO2	0	0	0	0	0	0	11.6581515151515	11.9581515151515	2922		Cer_AP(t17:2/29:1)+HCO2	0	0	0	0	0	0	11.6581515151515	11.9581515151515	2922		Cer_AP(t17:2/29:1)+HCO2	0	0	0	0	0	0	11.6581515151515	11.9581515151515	2922		Cer_AP(t17:2/29:1)+HCO2	0	0	0	0	0	0	11.6581515151515	11.9581515151515	2922		Cer_AP(t17:2/29:1)+HCO2	0	0	0	0
	Cer_AP(t17:2/29:1)+HCO2	0	0	0	0	0	0	11.8050363636364	12.1050363636364	2984		Cer_AP(t17:2/29:1)+HCO2	0	0	0	0	0	0	11.8050363636364	12.1050363636364	2984		Cer_AP(t17:2/29:1)+HCO2	0	0	0	0	0	0	11.8050363636364	12.1050363636364	2984		Cer_AP(t17:2/29:1)+HCO2	0	0	0	0	0	0	11.8050363636364	12.1050363636364	2984		Cer_AP(t17:2/29:1)+HCO2	0	0	0	0
	Cer_AP(t17:2/29:2)+HCO2	0	0	0	0	0	0	11.3751787878788	11.6751787878788	222		Cer_AP(t17:2/29:2)+HCO2	0	0	0	0	0	0	11.3751787878788	11.6751787878788	222		Cer_AP(t17:2/29:2)+HCO2	0	0	0	0	0	0	11.3751787878788	11.6751787878788	222		Cer_AP(t17:2/29:2)+HCO2	0	0	0	0	0	0	11.3751787878788	11.6751787878788	222		Cer_AP(t17:2/29:2)+HCO2	0	0	0	0
	Cer_AP(t17:2/29:2)+HCO2	0	0	0	0	0	0	11.5348393939394	11.8348393939394	2693		Cer_AP(t17:2/29:2)+HCO2	0	0	0	0	0	0	11.5348393939394	11.8348393939394	2693		Cer_AP(t17:2/29:2)+HCO2	0	0	0	0	0	0	11.5348393939394	11.8348393939394	2693		Cer_AP(t17:2/29:2)+HCO2	0	0	0	0	0	0	11.5348393939394	11.8348393939394	2693		Cer_AP(t17:2/29:2)+HCO2	0	0	0	0
	Cer_AP(t17:2/29:3)+HCO2	0	0	0	0	0	0	10.4545833333333	10.7545833333333	731		Cer_AP(t17:2/29:3)+HCO2	0	0	0	0	0	0	10.4545833333333	10.7545833333333	731		Cer_AP(t17:2/29:3)+HCO2	0	0	0	0	0	0	10.4545833333333	10.7545833333333	731		Cer_AP(t17:2/29:3)+HCO2	0	0	0	0	0	0	10.4545833333333	10.7545833333333	731		Cer_AP(t17:2/29:3)+HCO2	0	0	0	0
	Cer_AP(t17:2/29:3)+HCO2	0	0	0	0	0	0	10.6131439393939	10.9131439393939	2865		Cer_AP(t17:2/29:3)+HCO2	0	0	0	0	0	0	10.6131439393939	10.9131439393939	2865		Cer_AP(t17:2/29:3)+HCO2	0	0	0	0	0	0	10.6131439393939	10.9131439393939	2865		Cer_AP(t17:2/29:3)+HCO2	0	0	0	0	0	0	10.6131439393939	10.9131439393939	2865		Cer_AP(t17:2/29:3)+HCO2	0	0	0	0
	Cer_AP(t17:2/29:3)+HCO2	0	0	0	0	0	0	10.7806181818182	11.0806181818182	2915		Cer_AP(t17:2/29:3)+HCO2	0	0	0	0	0	0	10.7806181818182	11.0806181818182	2915		Cer_AP(t17:2/29:3)+HCO2	0	0	0	0	0	0	10.7806181818182	11.0806181818182	2915		Cer_AP(t17:2/29:3)+HCO2	0	0	0	0	0	0	10.7806181818182	11.0806181818182	2915		Cer_AP(t17:2/29:3)+HCO2	0	0	0	0
	Cer_AP(t17:2/30:2)+HCO2	0	0	0	0	0	0	11.9250136363636	12.2250136363636	586		Cer_AP(t17:2/30:2)+HCO2	0	0	0	0	0	0	11.9250136363636	12.2250136363636	586		Cer_AP(t17:2/30:2)+HCO2	0	0	0	0	0	0	11.9250136363636	12.2250136363636	586		Cer_AP(t17:2/30:2)+HCO2	0	0	0	0	0	0	11.9250136363636	12.2250136363636	586		Cer_AP(t17:2/30:2)+HCO2	0	0	0	0
	Cer_AP(t17:2/30:2)+HCO2	0	0	0	0	0	0	11.7702621212121	12.0702621212121	3066		Cer_AP(t17:2/30:2)+HCO2	0	0	0	0	0	0	11.7702621212121	12.0702621212121	3066		Cer_AP(t17:2/30:2)+HCO2	0	0	0	0	0	0	11.7702621212121	12.0702621212121	3066		Cer_AP(t17:2/30:2)+HCO2	0	0	0	0	0	0	11.7702621212121	12.0702621212121	3066		Cer_AP(t17:2/30:2)+HCO2	0	0	0	0
	Cer_AP(t17:2/30:3)+HCO2	0	0	0	0	0	0	11.0492560606061	11.3492560606061	1223		Cer_AP(t17:2/30:3)+HCO2	0	0	0	0	0	0	11.0492560606061	11.3492560606061	1223		Cer_AP(t17:2/30:3)+HCO2	0	0	0	0	0	0	11.0492560606061	11.3492560606061	1223		Cer_AP(t17:2/30:3)+HCO2	0	0	0	0	0	0	11.0492560606061	11.3492560606061	1223		Cer_AP(t17:2/30:3)+HCO2	0	0	0	0
	Cer_AP(t17:2/30:3)+HCO2	0	0	0	0	0	0	11.2153303030303	11.5153303030303	3389		Cer_AP(t17:2/30:3)+HCO2	0	0	0	0	0	0	11.2153303030303	11.5153303030303	3389		Cer_AP(t17:2/30:3)+HCO2	0	0	0	0	0	0	11.2153303030303	11.5153303030303	3389		Cer_AP(t17:2/30:3)+HCO2	0	0	0	0	0	0	11.2153303030303	11.5153303030303	3389		Cer_AP(t17:2/30:3)+HCO2	0	0	0	0
	Cer_AP(t18:2/17:2)+HCO2	0	0	0	0	0	0	5.76597878787879	6.06597878787879	703		Cer_AP(t18:2/17:2)+HCO2	0	0	0	0	0	0	5.76597878787879	6.06597878787879	703		Cer_AP(t18:2/17:2)+HCO2	0	0	0	0	0	0	5.76597878787879	6.06597878787879	703		Cer_AP(t18:2/17:2)+HCO2	0	0	0	0	0	0	5.76597878787879	6.06597878787879	703		Cer_AP(t18:2/17:2)+HCO2	0	0	0	0
	Cer_AP(t18:2/19:3)+HCO2	0	0	0	0	0	0	5.9145196969697	6.2145196969697	1420		Cer_AP(t18:2/19:3)+HCO2	0	0	0	0	0	0	5.9145196969697	6.2145196969697	1420		Cer_AP(t18:2/19:3)+HCO2	0	0	0	0	0	0	5.9145196969697	6.2145196969697	1420		Cer_AP(t18:2/19:3)+HCO2	0	0	0	0	0	0	5.9145196969697	6.2145196969697	1420		Cer_AP(t18:2/19:3)+HCO2	0	0	0	0
	Cer_AP(t18:2/23:1)+HCO2	0	0	0	0	0	0	9.63075303030303	9.93075303030303	2513		Cer_AP(t18:2/23:1)+HCO2	0	0	0	0	0	0	9.63075303030303	9.93075303030303	2513		Cer_AP(t18:2/23:1)+HCO2	0	0	0	0	0	0	9.63075303030303	9.93075303030303	2513		Cer_AP(t18:2/23:1)+HCO2	0	0	0	0	0	0	9.63075303030303	9.93075303030303	2513		Cer_AP(t18:2/23:1)+HCO2	0	0	0	0
	Cer_AP(t18:2/23:2)+HCO2	0	0	0	0	0	0	9.27028333333333	9.57028333333333	359		Cer_AP(t18:2/23:2)+HCO2	0	0	0	0	0	0	9.27028333333333	9.57028333333333	359		Cer_AP(t18:2/23:2)+HCO2	0	0	0	0	0	0	9.27028333333333	9.57028333333333	359		Cer_AP(t18:2/23:2)+HCO2	0	0	0	0	0	0	9.27028333333333	9.57028333333333	359		Cer_AP(t18:2/23:2)+HCO2	0	0	0	0
	Cer_AP(t18:2/24:2)+HCO2	0	0	0	0	0	0	9.7723	10.0723	607		Cer_AP(t18:2/24:2)+HCO2	0	0	0	0	0	0	9.7723	10.0723	607		Cer_AP(t18:2/24:2)+HCO2	0	0	0	0	0	0	9.7723	10.0723	607		Cer_AP(t18:2/24:2)+HCO2	0	0	0	0	0	0	9.7723	10.0723	607		Cer_AP(t18:2/24:2)+HCO2	0	0	0	0
	Cer_AP(t18:2/25:1)+HCO2	0	0	0	0	0	0	10.5703878787879	10.8703878787879	306		Cer_AP(t18:2/25:1)+HCO2	0	0	0	0	0	0	10.5703878787879	10.8703878787879	306		Cer_AP(t18:2/25:1)+HCO2	0	0	0	0	0	0	10.5703878787879	10.8703878787879	306		Cer_AP(t18:2/25:1)+HCO2	0	0	0	0	0	0	10.5703878787879	10.8703878787879	306		Cer_AP(t18:2/25:1)+HCO2	0	0	0	0
	Cer_AP(t18:2/25:2)+HCO2	0	0	0	0	0	0	10.2551090909091	10.5551090909091	171		Cer_AP(t18:2/25:2)+HCO2	0	0	0	0	0	0	10.2551090909091	10.5551090909091	171		Cer_AP(t18:2/25:2)+HCO2	0	0	0	0	0	0	10.2551090909091	10.5551090909091	171		Cer_AP(t18:2/25:2)+HCO2	0	0	0	0	0	0	10.2551090909091	10.5551090909091	171		Cer_AP(t18:2/25:2)+HCO2	0	0	0	0
	Cer_AP(t18:2/25:2)+HCO2	0	0	0	0	0	0	10.0804848484848	10.3804848484848	4126		Cer_AP(t18:2/25:2)+HCO2	0	0	0	0	0	0	10.0804848484848	10.3804848484848	4126		Cer_AP(t18:2/25:2)+HCO2	0	0	0	0	0	0	10.0804848484848	10.3804848484848	4126		Cer_AP(t18:2/25:2)+HCO2	0	0	0	0	0	0	10.0804848484848	10.3804848484848	4126		Cer_AP(t18:2/25:2)+HCO2	0	0	0	0
	Cer_AP(t18:2/25:3)+HCO2	0	0	0	0	0	0	9.36986666666667	9.66986666666667	466		Cer_AP(t18:2/25:3)+HCO2	0	0	0	0	0	0	9.36986666666667	9.66986666666667	466		Cer_AP(t18:2/25:3)+HCO2	0	0	0	0	0	0	9.36986666666667	9.66986666666667	466		Cer_AP(t18:2/25:3)+HCO2	0	0	0	0	0	0	9.36986666666667	9.66986666666667	466		Cer_AP(t18:2/25:3)+HCO2	0	0	0	0
	Cer_AP(t18:2/25:3)+HCO2	0	0	0	0	0	0	9.21552272727273	9.51552272727273	752		Cer_AP(t18:2/25:3)+HCO2	0	0	0	0	0	0	9.21552272727273	9.51552272727273	752		Cer_AP(t18:2/25:3)+HCO2	0	0	0	0	0	0	9.21552272727273	9.51552272727273	752		Cer_AP(t18:2/25:3)+HCO2	0	0	0	0	0	0	9.21552272727273	9.51552272727273	752		Cer_AP(t18:2/25:3)+HCO2	0	0	0	0
	Cer_AP(t18:2/26:1)+HCO2	0	0	0	0	0	0	11.0025560606061	11.3025560606061	394		Cer_AP(t18:2/26:1)+HCO2	0	0	0	0	0	0	11.0025560606061	11.3025560606061	394		Cer_AP(t18:2/26:1)+HCO2	0	0	0	0	0	0	11.0025560606061	11.3025560606061	394		Cer_AP(t18:2/26:1)+HCO2	0	0	0	0	0	0	11.0025560606061	11.3025560606061	394		Cer_AP(t18:2/26:1)+HCO2	0	0	0	0
	Cer_AP(t18:2/26:2)+HCO2	0	0	0	0	0	0	10.6981590909091	10.9981590909091	136		Cer_AP(t18:2/26:2)+HCO2	0	0	0	0	0	0	10.6981590909091	10.9981590909091	136		Cer_AP(t18:2/26:2)+HCO2	0	0	0	0	0	0	10.6981590909091	10.9981590909091	136		Cer_AP(t18:2/26:2)+HCO2	0	0	0	0	0	0	10.6981590909091	10.9981590909091	136		Cer_AP(t18:2/26:2)+HCO2	0	0	0	0
	Cer_AP(t18:2/26:2)+HCO2	0	0	0	0	0	0	10.5236848484849	10.8236848484849	675		Cer_AP(t18:2/26:2)+HCO2	0	0	0	0	0	0	10.5236848484849	10.8236848484849	675		Cer_AP(t18:2/26:2)+HCO2	0	0	0	0	0	0	10.5236848484849	10.8236848484849	675		Cer_AP(t18:2/26:2)+HCO2	0	0	0	0	0	0	10.5236848484849	10.8236848484849	675		Cer_AP(t18:2/26:2)+HCO2	0	0	0	0
	Cer_AP(t18:2/26:3)+HCO2	0	0	0	0	0	0	9.8612878787879	10.1612878787879	804		Cer_AP(t18:2/26:3)+HCO2	0	0	0	0	0	0	9.8612878787879	10.1612878787879	804		Cer_AP(t18:2/26:3)+HCO2	0	0	0	0	0	0	9.8612878787879	10.1612878787879	804		Cer_AP(t18:2/26:3)+HCO2	0	0	0	0	0	0	9.8612878787879	10.1612878787879	804		Cer_AP(t18:2/26:3)+HCO2	0	0	0	0
	Cer_AP(t18:2/26:3)+HCO2	0	0	0	0	0	0	9.71900606060606	10.0190060606061	2981		Cer_AP(t18:2/26:3)+HCO2	0	0	0	0	0	0	9.71900606060606	10.0190060606061	2981		Cer_AP(t18:2/26:3)+HCO2	0	0	0	0	0	0	9.71900606060606	10.0190060606061	2981		Cer_AP(t18:2/26:3)+HCO2	0	0	0	0	0	0	9.71900606060606	10.0190060606061	2981		Cer_AP(t18:2/26:3)+HCO2	0	0	0	0
	Cer_AP(t18:2/27:1)+HCO2	0	0	0	0	0	0	11.4196181818182	11.7196181818182	210		Cer_AP(t18:2/27:1)+HCO2	0	0	0	0	0	0	11.4196181818182	11.7196181818182	210		Cer_AP(t18:2/27:1)+HCO2	0	0	0	0	0	0	11.4196181818182	11.7196181818182	210		Cer_AP(t18:2/27:1)+HCO2	0	0	0	0	0	0	11.4196181818182	11.7196181818182	210		Cer_AP(t18:2/27:1)+HCO2	0	0	0	0
	Cer_AP(t18:2/27:2)+HCO2	0	0	0	0	0	0	11.1295590909091	11.4295590909091	66		Cer_AP(t18:2/27:2)+HCO2	0	0	0	0	0	0	11.1295590909091	11.4295590909091	66		Cer_AP(t18:2/27:2)+HCO2	0	0	0	0	0	0	11.1295590909091	11.4295590909091	66		Cer_AP(t18:2/27:2)+HCO2	0	0	0	0	0	0	11.1295590909091	11.4295590909091	66		Cer_AP(t18:2/27:2)+HCO2	0	0	0	0
	Cer_AP(t18:2/27:2)+HCO2	0	0	0	0	0	0	10.5101439393939	10.8101439393939	492		Cer_AP(t18:2/27:2)+HCO2	0	0	0	0	0	0	10.5101439393939	10.8101439393939	492		Cer_AP(t18:2/27:2)+HCO2	0	0	0	0	0	0	10.5101439393939	10.8101439393939	492		Cer_AP(t18:2/27:2)+HCO2	0	0	0	0	0	0	10.5101439393939	10.8101439393939	492		Cer_AP(t18:2/27:2)+HCO2	0	0	0	0
	Cer_AP(t18:2/27:2)+HCO2	0	0	0	0	0	0	10.9706818181818	11.2706818181818	1958		Cer_AP(t18:2/27:2)+HCO2	0	0	0	0	0	0	10.9706818181818	11.2706818181818	1958		Cer_AP(t18:2/27:2)+HCO2	0	0	0	0	0	0	10.9706818181818	11.2706818181818	1958		Cer_AP(t18:2/27:2)+HCO2	0	0	0	0	0	0	10.9706818181818	11.2706818181818	1958		Cer_AP(t18:2/27:2)+HCO2	0	0	0	0
	Cer_AP(t18:2/27:3)+HCO2	0	0	0	0	0	0	10.3406909090909	10.6406909090909	199		Cer_AP(t18:2/27:3)+HCO2	0	0	0	0	0	0	10.3406909090909	10.6406909090909	199		Cer_AP(t18:2/27:3)+HCO2	0	0	0	0	0	0	10.3406909090909	10.6406909090909	199		Cer_AP(t18:2/27:3)+HCO2	0	0	0	0	0	0	10.3406909090909	10.6406909090909	199		Cer_AP(t18:2/27:3)+HCO2	0	0	0	0
	Cer_AP(t18:2/27:3)+HCO2	0	0	0	0	0	0	10.1971636363636	10.4971636363636	2685		Cer_AP(t18:2/27:3)+HCO2	0	0	0	0	0	0	10.1971636363636	10.4971636363636	2685		Cer_AP(t18:2/27:3)+HCO2	0	0	0	0	0	0	10.1971636363636	10.4971636363636	2685		Cer_AP(t18:2/27:3)+HCO2	0	0	0	0	0	0	10.1971636363636	10.4971636363636	2685		Cer_AP(t18:2/27:3)+HCO2	0	0	0	0
	Cer_AP(t18:2/27:4)+HCO2	0	0	0	0	0	0	9.31203484848485	9.61203484848485	446		Cer_AP(t18:2/27:4)+HCO2	0	0	0	0	0	0	9.31203484848485	9.61203484848485	446		Cer_AP(t18:2/27:4)+HCO2	0	0	0	0	0	0	9.31203484848485	9.61203484848485	446		Cer_AP(t18:2/27:4)+HCO2	0	0	0	0	0	0	9.31203484848485	9.61203484848485	446		Cer_AP(t18:2/27:4)+HCO2	0	0	0	0
	Cer_AP(t18:2/28:1)+HCO2	0	0	0	0	0	0	11.6581515151515	11.9581515151515	2922		Cer_AP(t18:2/28:1)+HCO2	0	0	0	0	0	0	11.6581515151515	11.9581515151515	2922		Cer_AP(t18:2/28:1)+HCO2	0	0	0	0	0	0	11.6581515151515	11.9581515151515	2922		Cer_AP(t18:2/28:1)+HCO2	0	0	0	0	0	0	11.6581515151515	11.9581515151515	2922		Cer_AP(t18:2/28:1)+HCO2	0	0	0	0
	Cer_AP(t18:2/28:1)+HCO2	0	0	0	0	0	0	11.8050363636364	12.1050363636364	2984		Cer_AP(t18:2/28:1)+HCO2	0	0	0	0	0	0	11.8050363636364	12.1050363636364	2984		Cer_AP(t18:2/28:1)+HCO2	0	0	0	0	0	0	11.8050363636364	12.1050363636364	2984		Cer_AP(t18:2/28:1)+HCO2	0	0	0	0	0	0	11.8050363636364	12.1050363636364	2984		Cer_AP(t18:2/28:1)+HCO2	0	0	0	0
	Cer_AP(t18:2/28:2)+HCO2	0	0	0	0	0	0	11.3751787878788	11.6751787878788	222		Cer_AP(t18:2/28:2)+HCO2	0	0	0	0	0	0	11.3751787878788	11.6751787878788	222		Cer_AP(t18:2/28:2)+HCO2	0	0	0	0	0	0	11.3751787878788	11.6751787878788	222		Cer_AP(t18:2/28:2)+HCO2	0	0	0	0	0	0	11.3751787878788	11.6751787878788	222		Cer_AP(t18:2/28:2)+HCO2	0	0	0	0
	Cer_AP(t18:2/28:2)+HCO2	0	0	0	0	0	0	11.5348393939394	11.8348393939394	2693		Cer_AP(t18:2/28:2)+HCO2	0	0	0	0	0	0	11.5348393939394	11.8348393939394	2693		Cer_AP(t18:2/28:2)+HCO2	0	0	0	0	0	0	11.5348393939394	11.8348393939394	2693		Cer_AP(t18:2/28:2)+HCO2	0	0	0	0	0	0	11.5348393939394	11.8348393939394	2693		Cer_AP(t18:2/28:2)+HCO2	0	0	0	0
	Cer_AP(t18:2/28:3)+HCO2	0	0	0	0	0	0	10.4545833333333	10.7545833333333	731		Cer_AP(t18:2/28:3)+HCO2	0	0	0	0	0	0	10.4545833333333	10.7545833333333	731		Cer_AP(t18:2/28:3)+HCO2	0	0	0	0	0	0	10.4545833333333	10.7545833333333	731		Cer_AP(t18:2/28:3)+HCO2	0	0	0	0	0	0	10.4545833333333	10.7545833333333	731		Cer_AP(t18:2/28:3)+HCO2	0	0	0	0
	Cer_AP(t18:2/28:3)+HCO2	0	0	0	0	0	0	10.6131439393939	10.9131439393939	2865		Cer_AP(t18:2/28:3)+HCO2	0	0	0	0	0	0	10.6131439393939	10.9131439393939	2865		Cer_AP(t18:2/28:3)+HCO2	0	0	0	0	0	0	10.6131439393939	10.9131439393939	2865		Cer_AP(t18:2/28:3)+HCO2	0	0	0	0	0	0	10.6131439393939	10.9131439393939	2865		Cer_AP(t18:2/28:3)+HCO2	0	0	0	0
	Cer_AP(t18:2/28:3)+HCO2	0	0	0	0	0	0	10.7806181818182	11.0806181818182	2915		Cer_AP(t18:2/28:3)+HCO2	0	0	0	0	0	0	10.7806181818182	11.0806181818182	2915		Cer_AP(t18:2/28:3)+HCO2	0	0	0	0	0	0	10.7806181818182	11.0806181818182	2915		Cer_AP(t18:2/28:3)+HCO2	0	0	0	0	0	0	10.7806181818182	11.0806181818182	2915		Cer_AP(t18:2/28:3)+HCO2	0	0	0	0
	Cer_AP(t18:2/29:2)+HCO2	0	0	0	0	0	0	11.9250136363636	12.2250136363636	586		Cer_AP(t18:2/29:2)+HCO2	0	0	0	0	0	0	11.9250136363636	12.2250136363636	586		Cer_AP(t18:2/29:2)+HCO2	0	0	0	0	0	0	11.9250136363636	12.2250136363636	586		Cer_AP(t18:2/29:2)+HCO2	0	0	0	0	0	0	11.9250136363636	12.2250136363636	586		Cer_AP(t18:2/29:2)+HCO2	0	0	0	0
	Cer_AP(t18:2/29:2)+HCO2	0	0	0	0	0	0	11.7702621212121	12.0702621212121	3066		Cer_AP(t18:2/29:2)+HCO2	0	0	0	0	0	0	11.7702621212121	12.0702621212121	3066		Cer_AP(t18:2/29:2)+HCO2	0	0	0	0	0	0	11.7702621212121	12.0702621212121	3066		Cer_AP(t18:2/29:2)+HCO2	0	0	0	0	0	0	11.7702621212121	12.0702621212121	3066		Cer_AP(t18:2/29:2)+HCO2	0	0	0	0
	Cer_AP(t18:2/29:3)+HCO2	0	0	0	0	0	0	11.0492560606061	11.3492560606061	1223		Cer_AP(t18:2/29:3)+HCO2	0	0	0	0	0	0	11.0492560606061	11.3492560606061	1223		Cer_AP(t18:2/29:3)+HCO2	0	0	0	0	0	0	11.0492560606061	11.3492560606061	1223		Cer_AP(t18:2/29:3)+HCO2	0	0	0	0	0	0	11.0492560606061	11.3492560606061	1223		Cer_AP(t18:2/29:3)+HCO2	0	0	0	0
	Cer_AP(t18:2/29:3)+HCO2	0	0	0	0	0	0	11.2153303030303	11.5153303030303	3389		Cer_AP(t18:2/29:3)+HCO2	0	0	0	0	0	0	11.2153303030303	11.5153303030303	3389		Cer_AP(t18:2/29:3)+HCO2	0	0	0	0	0	0	11.2153303030303	11.5153303030303	3389		Cer_AP(t18:2/29:3)+HCO2	0	0	0	0	0	0	11.2153303030303	11.5153303030303	3389		Cer_AP(t18:2/29:3)+HCO2	0	0	0	0
	Cer_AP(t19:2/16:2)+HCO2	0	0	0	0	0	0	5.76597878787879	6.06597878787879	703		Cer_AP(t19:2/16:2)+HCO2	0	0	0	0	0	0	5.76597878787879	6.06597878787879	703		Cer_AP(t19:2/16:2)+HCO2	0	0	0	0	0	0	5.76597878787879	6.06597878787879	703		Cer_AP(t19:2/16:2)+HCO2	0	0	0	0	0	0	5.76597878787879	6.06597878787879	703		Cer_AP(t19:2/16:2)+HCO2	0	0	0	0
	Cer_AP(t19:2/18:3)+HCO2	0	0	0	0	0	0	5.9145196969697	6.2145196969697	1420		Cer_AP(t19:2/18:3)+HCO2	0	0	0	0	0	0	5.9145196969697	6.2145196969697	1420		Cer_AP(t19:2/18:3)+HCO2	0	0	0	0	0	0	5.9145196969697	6.2145196969697	1420		Cer_AP(t19:2/18:3)+HCO2	0	0	0	0	0	0	5.9145196969697	6.2145196969697	1420		Cer_AP(t19:2/18:3)+HCO2	0	0	0	0
	Cer_AP(t19:2/22:1)+HCO2	0	0	0	0	0	0	9.63075303030303	9.93075303030303	2513		Cer_AP(t19:2/22:1)+HCO2	0	0	0	0	0	0	9.63075303030303	9.93075303030303	2513		Cer_AP(t19:2/22:1)+HCO2	0	0	0	0	0	0	9.63075303030303	9.93075303030303	2513		Cer_AP(t19:2/22:1)+HCO2	0	0	0	0	0	0	9.63075303030303	9.93075303030303	2513		Cer_AP(t19:2/22:1)+HCO2	0	0	0	0
	Cer_AP(t19:2/22:2)+HCO2	0	0	0	0	0	0	9.27028333333333	9.57028333333333	359		Cer_AP(t19:2/22:2)+HCO2	0	0	0	0	0	0	9.27028333333333	9.57028333333333	359		Cer_AP(t19:2/22:2)+HCO2	0	0	0	0	0	0	9.27028333333333	9.57028333333333	359		Cer_AP(t19:2/22:2)+HCO2	0	0	0	0	0	0	9.27028333333333	9.57028333333333	359		Cer_AP(t19:2/22:2)+HCO2	0	0	0	0
	Cer_AP(t19:2/23:2)+HCO2	0	0	0	0	0	0	9.7723	10.0723	607		Cer_AP(t19:2/23:2)+HCO2	0	0	0	0	0	0	9.7723	10.0723	607		Cer_AP(t19:2/23:2)+HCO2	0	0	0	0	0	0	9.7723	10.0723	607		Cer_AP(t19:2/23:2)+HCO2	0	0	0	0	0	0	9.7723	10.0723	607		Cer_AP(t19:2/23:2)+HCO2	0	0	0	0
	Cer_AP(t19:2/24:1)+HCO2	0	0	0	0	0	0	10.5703878787879	10.8703878787879	306		Cer_AP(t19:2/24:1)+HCO2	0	0	0	0	0	0	10.5703878787879	10.8703878787879	306		Cer_AP(t19:2/24:1)+HCO2	0	0	0	0	0	0	10.5703878787879	10.8703878787879	306		Cer_AP(t19:2/24:1)+HCO2	0	0	0	0	0	0	10.5703878787879	10.8703878787879	306		Cer_AP(t19:2/24:1)+HCO2	0	0	0	0
	Cer_AP(t19:2/24:2)+HCO2	0	0	0	0	0	0	10.2551090909091	10.5551090909091	171		Cer_AP(t19:2/24:2)+HCO2	0	0	0	0	0	0	10.2551090909091	10.5551090909091	171		Cer_AP(t19:2/24:2)+HCO2	0	0	0	0	0	0	10.2551090909091	10.5551090909091	171		Cer_AP(t19:2/24:2)+HCO2	0	0	0	0	0	0	10.2551090909091	10.5551090909091	171		Cer_AP(t19:2/24:2)+HCO2	0	0	0	0
	Cer_AP(t19:2/24:2)+HCO2	0	0	0	0	0	0	10.0804848484848	10.3804848484848	4126		Cer_AP(t19:2/24:2)+HCO2	0	0	0	0	0	0	10.0804848484848	10.3804848484848	4126		Cer_AP(t19:2/24:2)+HCO2	0	0	0	0	0	0	10.0804848484848	10.3804848484848	4126		Cer_AP(t19:2/24:2)+HCO2	0	0	0	0	0	0	10.0804848484848	10.3804848484848	4126		Cer_AP(t19:2/24:2)+HCO2	0	0	0	0
	Cer_AP(t19:2/24:3)+HCO2	0	0	0	0	0	0	9.36986666666667	9.66986666666667	466		Cer_AP(t19:2/24:3)+HCO2	0	0	0	0	0	0	9.36986666666667	9.66986666666667	466		Cer_AP(t19:2/24:3)+HCO2	0	0	0	0	0	0	9.36986666666667	9.66986666666667	466		Cer_AP(t19:2/24:3)+HCO2	0	0	0	0	0	0	9.36986666666667	9.66986666666667	466		Cer_AP(t19:2/24:3)+HCO2	0	0	0	0
	Cer_AP(t19:2/24:3)+HCO2	0	0	0	0	0	0	9.21552272727273	9.51552272727273	752		Cer_AP(t19:2/24:3)+HCO2	0	0	0	0	0	0	9.21552272727273	9.51552272727273	752		Cer_AP(t19:2/24:3)+HCO2	0	0	0	0	0	0	9.21552272727273	9.51552272727273	752		Cer_AP(t19:2/24:3)+HCO2	0	0	0	0	0	0	9.21552272727273	9.51552272727273	752		Cer_AP(t19:2/24:3)+HCO2	0	0	0	0
	Cer_AP(t19:2/25:1)+HCO2	0	0	0	0	0	0	11.0025560606061	11.3025560606061	394		Cer_AP(t19:2/25:1)+HCO2	0	0	0	0	0	0	11.0025560606061	11.3025560606061	394		Cer_AP(t19:2/25:1)+HCO2	0	0	0	0	0	0	11.0025560606061	11.3025560606061	394		Cer_AP(t19:2/25:1)+HCO2	0	0	0	0	0	0	11.0025560606061	11.3025560606061	394		Cer_AP(t19:2/25:1)+HCO2	0	0	0	0
	Cer_AP(t19:2/25:2)+HCO2	0	0	0	0	0	0	10.6981590909091	10.9981590909091	136		Cer_AP(t19:2/25:2)+HCO2	0	0	0	0	0	0	10.6981590909091	10.9981590909091	136		Cer_AP(t19:2/25:2)+HCO2	0	0	0	0	0	0	10.6981590909091	10.9981590909091	136		Cer_AP(t19:2/25:2)+HCO2	0	0	0	0	0	0	10.6981590909091	10.9981590909091	136		Cer_AP(t19:2/25:2)+HCO2	0	0	0	0
	Cer_AP(t19:2/25:2)+HCO2	0	0	0	0	0	0	10.5236848484849	10.8236848484849	675		Cer_AP(t19:2/25:2)+HCO2	0	0	0	0	0	0	10.5236848484849	10.8236848484849	675		Cer_AP(t19:2/25:2)+HCO2	0	0	0	0	0	0	10.5236848484849	10.8236848484849	675		Cer_AP(t19:2/25:2)+HCO2	0	0	0	0	0	0	10.5236848484849	10.8236848484849	675		Cer_AP(t19:2/25:2)+HCO2	0	0	0	0
	Cer_AP(t19:2/25:3)+HCO2	0	0	0	0	0	0	9.8612878787879	10.1612878787879	804		Cer_AP(t19:2/25:3)+HCO2	0	0	0	0	0	0	9.8612878787879	10.1612878787879	804		Cer_AP(t19:2/25:3)+HCO2	0	0	0	0	0	0	9.8612878787879	10.1612878787879	804		Cer_AP(t19:2/25:3)+HCO2	0	0	0	0	0	0	9.8612878787879	10.1612878787879	804		Cer_AP(t19:2/25:3)+HCO2	0	0	0	0
	Cer_AP(t19:2/25:3)+HCO2	0	0	0	0	0	0	9.71900606060606	10.0190060606061	2981		Cer_AP(t19:2/25:3)+HCO2	0	0	0	0	0	0	9.71900606060606	10.0190060606061	2981		Cer_AP(t19:2/25:3)+HCO2	0	0	0	0	0	0	9.71900606060606	10.0190060606061	2981		Cer_AP(t19:2/25:3)+HCO2	0	0	0	0	0	0	9.71900606060606	10.0190060606061	2981		Cer_AP(t19:2/25:3)+HCO2	0	0	0	0
	Cer_AP(t19:2/26:1)+HCO2	0	0	0	0	0	0	11.4196181818182	11.7196181818182	210		Cer_AP(t19:2/26:1)+HCO2	0	0	0	0	0	0	11.4196181818182	11.7196181818182	210		Cer_AP(t19:2/26:1)+HCO2	0	0	0	0	0	0	11.4196181818182	11.7196181818182	210		Cer_AP(t19:2/26:1)+HCO2	0	0	0	0	0	0	11.4196181818182	11.7196181818182	210		Cer_AP(t19:2/26:1)+HCO2	0	0	0	0
	Cer_AP(t19:2/26:2)+HCO2	0	0	0	0	0	0	11.1295590909091	11.4295590909091	66		Cer_AP(t19:2/26:2)+HCO2	0	0	0	0	0	0	11.1295590909091	11.4295590909091	66		Cer_AP(t19:2/26:2)+HCO2	0	0	0	0	0	0	11.1295590909091	11.4295590909091	66		Cer_AP(t19:2/26:2)+HCO2	0	0	0	0	0	0	11.1295590909091	11.4295590909091	66		Cer_AP(t19:2/26:2)+HCO2	0	0	0	0
	Cer_AP(t19:2/26:2)+HCO2	0	0	0	0	0	0	10.5101439393939	10.8101439393939	492		Cer_AP(t19:2/26:2)+HCO2	0	0	0	0	0	0	10.5101439393939	10.8101439393939	492		Cer_AP(t19:2/26:2)+HCO2	0	0	0	0	0	0	10.5101439393939	10.8101439393939	492		Cer_AP(t19:2/26:2)+HCO2	0	0	0	0	0	0	10.5101439393939	10.8101439393939	492		Cer_AP(t19:2/26:2)+HCO2	0	0	0	0
	Cer_AP(t19:2/26:2)+HCO2	0	0	0	0	0	0	10.9706818181818	11.2706818181818	1958		Cer_AP(t19:2/26:2)+HCO2	0	0	0	0	0	0	10.9706818181818	11.2706818181818	1958		Cer_AP(t19:2/26:2)+HCO2	0	0	0	0	0	0	10.9706818181818	11.2706818181818	1958		Cer_AP(t19:2/26:2)+HCO2	0	0	0	0	0	0	10.9706818181818	11.2706818181818	1958		Cer_AP(t19:2/26:2)+HCO2	0	0	0	0
	Cer_AP(t19:2/26:3)+HCO2	0	0	0	0	0	0	10.3406909090909	10.6406909090909	199		Cer_AP(t19:2/26:3)+HCO2	0	0	0	0	0	0	10.3406909090909	10.6406909090909	199		Cer_AP(t19:2/26:3)+HCO2	0	0	0	0	0	0	10.3406909090909	10.6406909090909	199		Cer_AP(t19:2/26:3)+HCO2	0	0	0	0	0	0	10.3406909090909	10.6406909090909	199		Cer_AP(t19:2/26:3)+HCO2	0	0	0	0
	Cer_AP(t19:2/26:3)+HCO2	0	0	0	0	0	0	10.1971636363636	10.4971636363636	2685		Cer_AP(t19:2/26:3)+HCO2	0	0	0	0	0	0	10.1971636363636	10.4971636363636	2685		Cer_AP(t19:2/26:3)+HCO2	0	0	0	0	0	0	10.1971636363636	10.4971636363636	2685		Cer_AP(t19:2/26:3)+HCO2	0	0	0	0	0	0	10.1971636363636	10.4971636363636	2685		Cer_AP(t19:2/26:3)+HCO2	0	0	0	0
	Cer_AP(t19:2/26:4)+HCO2	0	0	0	0	0	0	9.31203484848485	9.61203484848485	446		Cer_AP(t19:2/26:4)+HCO2	0	0	0	0	0	0	9.31203484848485	9.61203484848485	446		Cer_AP(t19:2/26:4)+HCO2	0	0	0	0	0	0	9.31203484848485	9.61203484848485	446		Cer_AP(t19:2/26:4)+HCO2	0	0	0	0	0	0	9.31203484848485	9.61203484848485	446		Cer_AP(t19:2/26:4)+HCO2	0	0	0	0
	Cer_AP(t19:2/27:1)+HCO2	0	0	0	0	0	0	11.6581515151515	11.9581515151515	2922		Cer_AP(t19:2/27:1)+HCO2	0	0	0	0	0	0	11.6581515151515	11.9581515151515	2922		Cer_AP(t19:2/27:1)+HCO2	0	0	0	0	0	0	11.6581515151515	11.9581515151515	2922		Cer_AP(t19:2/27:1)+HCO2	0	0	0	0	0	0	11.6581515151515	11.9581515151515	2922		Cer_AP(t19:2/27:1)+HCO2	0	0	0	0
	Cer_AP(t19:2/27:1)+HCO2	0	0	0	0	0	0	11.8050363636364	12.1050363636364	2984		Cer_AP(t19:2/27:1)+HCO2	0	0	0	0	0	0	11.8050363636364	12.1050363636364	2984		Cer_AP(t19:2/27:1)+HCO2	0	0	0	0	0	0	11.8050363636364	12.1050363636364	2984		Cer_AP(t19:2/27:1)+HCO2	0	0	0	0	0	0	11.8050363636364	12.1050363636364	2984		Cer_AP(t19:2/27:1)+HCO2	0	0	0	0
	Cer_AP(t19:2/27:2)+HCO2	0	0	0	0	0	0	11.3751787878788	11.6751787878788	222		Cer_AP(t19:2/27:2)+HCO2	0	0	0	0	0	0	11.3751787878788	11.6751787878788	222		Cer_AP(t19:2/27:2)+HCO2	0	0	0	0	0	0	11.3751787878788	11.6751787878788	222		Cer_AP(t19:2/27:2)+HCO2	0	0	0	0	0	0	11.3751787878788	11.6751787878788	222		Cer_AP(t19:2/27:2)+HCO2	0	0	0	0
	Cer_AP(t19:2/27:2)+HCO2	0	0	0	0	0	0	11.5348393939394	11.8348393939394	2693		Cer_AP(t19:2/27:2)+HCO2	0	0	0	0	0	0	11.5348393939394	11.8348393939394	2693		Cer_AP(t19:2/27:2)+HCO2	0	0	0	0	0	0	11.5348393939394	11.8348393939394	2693		Cer_AP(t19:2/27:2)+HCO2	0	0	0	0	0	0	11.5348393939394	11.8348393939394	2693		Cer_AP(t19:2/27:2)+HCO2	0	0	0	0
	Cer_AP(t19:2/27:3)+HCO2	0	0	0	0	0	0	10.4545833333333	10.7545833333333	731		Cer_AP(t19:2/27:3)+HCO2	0	0	0	0	0	0	10.4545833333333	10.7545833333333	731		Cer_AP(t19:2/27:3)+HCO2	0	0	0	0	0	0	10.4545833333333	10.7545833333333	731		Cer_AP(t19:2/27:3)+HCO2	0	0	0	0	0	0	10.4545833333333	10.7545833333333	731		Cer_AP(t19:2/27:3)+HCO2	0	0	0	0
	Cer_AP(t19:2/27:3)+HCO2	0	0	0	0	0	0	10.6131439393939	10.9131439393939	2865		Cer_AP(t19:2/27:3)+HCO2	0	0	0	0	0	0	10.6131439393939	10.9131439393939	2865		Cer_AP(t19:2/27:3)+HCO2	0	0	0	0	0	0	10.6131439393939	10.9131439393939	2865		Cer_AP(t19:2/27:3)+HCO2	0	0	0	0	0	0	10.6131439393939	10.9131439393939	2865		Cer_AP(t19:2/27:3)+HCO2	0	0	0	0
	Cer_AP(t19:2/27:3)+HCO2	0	0	0	0	0	0	10.7806181818182	11.0806181818182	2915		Cer_AP(t19:2/27:3)+HCO2	0	0	0	0	0	0	10.7806181818182	11.0806181818182	2915		Cer_AP(t19:2/27:3)+HCO2	0	0	0	0	0	0	10.7806181818182	11.0806181818182	2915		Cer_AP(t19:2/27:3)+HCO2	0	0	0	0	0	0	10.7806181818182	11.0806181818182	2915		Cer_AP(t19:2/27:3)+HCO2	0	0	0	0
	Cer_AP(t19:2/28:2)+HCO2	0	0	0	0	0	0	11.9250136363636	12.2250136363636	586		Cer_AP(t19:2/28:2)+HCO2	0	0	0	0	0	0	11.9250136363636	12.2250136363636	586		Cer_AP(t19:2/28:2)+HCO2	0	0	0	0	0	0	11.9250136363636	12.2250136363636	586		Cer_AP(t19:2/28:2)+HCO2	0	0	0	0	0	0	11.9250136363636	12.2250136363636	586		Cer_AP(t19:2/28:2)+HCO2	0	0	0	0
	Cer_AP(t19:2/28:2)+HCO2	0	0	0	0	0	0	11.7702621212121	12.0702621212121	3066		Cer_AP(t19:2/28:2)+HCO2	0	0	0	0	0	0	11.7702621212121	12.0702621212121	3066		Cer_AP(t19:2/28:2)+HCO2	0	0	0	0	0	0	11.7702621212121	12.0702621212121	3066		Cer_AP(t19:2/28:2)+HCO2	0	0	0	0	0	0	11.7702621212121	12.0702621212121	3066		Cer_AP(t19:2/28:2)+HCO2	0	0	0	0
	Cer_AP(t19:2/28:3)+HCO2	0	0	0	0	0	0	11.0492560606061	11.3492560606061	1223		Cer_AP(t19:2/28:3)+HCO2	0	0	0	0	0	0	11.0492560606061	11.3492560606061	1223		Cer_AP(t19:2/28:3)+HCO2	0	0	0	0	0	0	11.0492560606061	11.3492560606061	1223		Cer_AP(t19:2/28:3)+HCO2	0	0	0	0	0	0	11.0492560606061	11.3492560606061	1223		Cer_AP(t19:2/28:3)+HCO2	0	0	0	0
	Cer_AP(t19:2/28:3)+HCO2	0	0	0	0	0	0	11.2153303030303	11.5153303030303	3389		Cer_AP(t19:2/28:3)+HCO2	0	0	0	0	0	0	11.2153303030303	11.5153303030303	3389		Cer_AP(t19:2/28:3)+HCO2	0	0	0	0	0	0	11.2153303030303	11.5153303030303	3389		Cer_AP(t19:2/28:3)+HCO2	0	0	0	0	0	0	11.2153303030303	11.5153303030303	3389		Cer_AP(t19:2/28:3)+HCO2	0	0	0	0
	Cer_AP(t20:2/15:2)+HCO2	0	0	0	0	0	0	5.76597878787879	6.06597878787879	703		Cer_AP(t20:2/15:2)+HCO2	0	0	0	0	0	0	5.76597878787879	6.06597878787879	703		Cer_AP(t20:2/15:2)+HCO2	0	0	0	0	0	0	5.76597878787879	6.06597878787879	703		Cer_AP(t20:2/15:2)+HCO2	0	0	0	0	0	0	5.76597878787879	6.06597878787879	703		Cer_AP(t20:2/15:2)+HCO2	0	0	0	0
	Cer_AP(t20:2/17:3)+HCO2	0	0	0	0	0	0	5.9145196969697	6.2145196969697	1420		Cer_AP(t20:2/17:3)+HCO2	0	0	0	0	0	0	5.9145196969697	6.2145196969697	1420		Cer_AP(t20:2/17:3)+HCO2	0	0	0	0	0	0	5.9145196969697	6.2145196969697	1420		Cer_AP(t20:2/17:3)+HCO2	0	0	0	0	0	0	5.9145196969697	6.2145196969697	1420		Cer_AP(t20:2/17:3)+HCO2	0	0	0	0
	Cer_AP(t20:2/21:1)+HCO2	0	0	0	0	0	0	9.63075303030303	9.93075303030303	2513		Cer_AP(t20:2/21:1)+HCO2	0	0	0	0	0	0	9.63075303030303	9.93075303030303	2513		Cer_AP(t20:2/21:1)+HCO2	0	0	0	0	0	0	9.63075303030303	9.93075303030303	2513		Cer_AP(t20:2/21:1)+HCO2	0	0	0	0	0	0	9.63075303030303	9.93075303030303	2513		Cer_AP(t20:2/21:1)+HCO2	0	0	0	0
	Cer_AP(t20:2/21:2)+HCO2	0	0	0	0	0	0	9.27028333333333	9.57028333333333	359		Cer_AP(t20:2/21:2)+HCO2	0	0	0	0	0	0	9.27028333333333	9.57028333333333	359		Cer_AP(t20:2/21:2)+HCO2	0	0	0	0	0	0	9.27028333333333	9.57028333333333	359		Cer_AP(t20:2/21:2)+HCO2	0	0	0	0	0	0	9.27028333333333	9.57028333333333	359		Cer_AP(t20:2/21:2)+HCO2	0	0	0	0
	Cer_AP(t20:2/22:2)+HCO2	0	0	0	0	0	0	9.7723	10.0723	607		Cer_AP(t20:2/22:2)+HCO2	0	0	0	0	0	0	9.7723	10.0723	607		Cer_AP(t20:2/22:2)+HCO2	0	0	0	0	0	0	9.7723	10.0723	607		Cer_AP(t20:2/22:2)+HCO2	0	0	0	0	0	0	9.7723	10.0723	607		Cer_AP(t20:2/22:2)+HCO2	0	0	0	0
	Cer_AP(t20:2/23:1)+HCO2	0	0	0	0	0	0	10.5703878787879	10.8703878787879	306		Cer_AP(t20:2/23:1)+HCO2	0	0	0	0	0	0	10.5703878787879	10.8703878787879	306		Cer_AP(t20:2/23:1)+HCO2	0	0	0	0	0	0	10.5703878787879	10.8703878787879	306		Cer_AP(t20:2/23:1)+HCO2	0	0	0	0	0	0	10.5703878787879	10.8703878787879	306		Cer_AP(t20:2/23:1)+HCO2	0	0	0	0
	Cer_AP(t20:2/23:2)+HCO2	0	0	0	0	0	0	10.2551090909091	10.5551090909091	171		Cer_AP(t20:2/23:2)+HCO2	0	0	0	0	0	0	10.2551090909091	10.5551090909091	171		Cer_AP(t20:2/23:2)+HCO2	0	0	0	0	0	0	10.2551090909091	10.5551090909091	171		Cer_AP(t20:2/23:2)+HCO2	0	0	0	0	0	0	10.2551090909091	10.5551090909091	171		Cer_AP(t20:2/23:2)+HCO2	0	0	0	0
	Cer_AP(t20:2/23:2)+HCO2	0	0	0	0	0	0	10.0804848484848	10.3804848484848	4126		Cer_AP(t20:2/23:2)+HCO2	0	0	0	0	0	0	10.0804848484848	10.3804848484848	4126		Cer_AP(t20:2/23:2)+HCO2	0	0	0	0	0	0	10.0804848484848	10.3804848484848	4126		Cer_AP(t20:2/23:2)+HCO2	0	0	0	0	0	0	10.0804848484848	10.3804848484848	4126		Cer_AP(t20:2/23:2)+HCO2	0	0	0	0
	Cer_AP(t20:2/23:3)+HCO2	0	0	0	0	0	0	9.36986666666667	9.66986666666667	466		Cer_AP(t20:2/23:3)+HCO2	0	0	0	0	0	0	9.36986666666667	9.66986666666667	466		Cer_AP(t20:2/23:3)+HCO2	0	0	0	0	0	0	9.36986666666667	9.66986666666667	466		Cer_AP(t20:2/23:3)+HCO2	0	0	0	0	0	0	9.36986666666667	9.66986666666667	466		Cer_AP(t20:2/23:3)+HCO2	0	0	0	0
	Cer_AP(t20:2/23:3)+HCO2	0	0	0	0	0	0	9.21552272727273	9.51552272727273	752		Cer_AP(t20:2/23:3)+HCO2	0	0	0	0	0	0	9.21552272727273	9.51552272727273	752		Cer_AP(t20:2/23:3)+HCO2	0	0	0	0	0	0	9.21552272727273	9.51552272727273	752		Cer_AP(t20:2/23:3)+HCO2	0	0	0	0	0	0	9.21552272727273	9.51552272727273	752		Cer_AP(t20:2/23:3)+HCO2	0	0	0	0
	Cer_AP(t20:2/24:1)+HCO2	0	0	0	0	0	0	11.0025560606061	11.3025560606061	394		Cer_AP(t20:2/24:1)+HCO2	0	0	0	0	0	0	11.0025560606061	11.3025560606061	394		Cer_AP(t20:2/24:1)+HCO2	0	0	0	0	0	0	11.0025560606061	11.3025560606061	394		Cer_AP(t20:2/24:1)+HCO2	0	0	0	0	0	0	11.0025560606061	11.3025560606061	394		Cer_AP(t20:2/24:1)+HCO2	0	0	0	0
	Cer_AP(t20:2/24:2)+HCO2	0	0	0	0	0	0	10.6981590909091	10.9981590909091	136		Cer_AP(t20:2/24:2)+HCO2	0	0	0	0	0	0	10.6981590909091	10.9981590909091	136		Cer_AP(t20:2/24:2)+HCO2	0	0	0	0	0	0	10.6981590909091	10.9981590909091	136		Cer_AP(t20:2/24:2)+HCO2	0	0	0	0	0	0	10.6981590909091	10.9981590909091	136		Cer_AP(t20:2/24:2)+HCO2	0	0	0	0
	Cer_AP(t20:2/24:2)+HCO2	0	0	0	0	0	0	10.5236848484849	10.8236848484849	675		Cer_AP(t20:2/24:2)+HCO2	0	0	0	0	0	0	10.5236848484849	10.8236848484849	675		Cer_AP(t20:2/24:2)+HCO2	0	0	0	0	0	0	10.5236848484849	10.8236848484849	675		Cer_AP(t20:2/24:2)+HCO2	0	0	0	0	0	0	10.5236848484849	10.8236848484849	675		Cer_AP(t20:2/24:2)+HCO2	0	0	0	0
	Cer_AP(t20:2/24:3)+HCO2	0	0	0	0	0	0	9.8612878787879	10.1612878787879	804		Cer_AP(t20:2/24:3)+HCO2	0	0	0	0	0	0	9.8612878787879	10.1612878787879	804		Cer_AP(t20:2/24:3)+HCO2	0	0	0	0	0	0	9.8612878787879	10.1612878787879	804		Cer_AP(t20:2/24:3)+HCO2	0	0	0	0	0	0	9.8612878787879	10.1612878787879	804		Cer_AP(t20:2/24:3)+HCO2	0	0	0	0
	Cer_AP(t20:2/24:3)+HCO2	0	0	0	0	0	0	9.71900606060606	10.0190060606061	2981		Cer_AP(t20:2/24:3)+HCO2	0	0	0	0	0	0	9.71900606060606	10.0190060606061	2981		Cer_AP(t20:2/24:3)+HCO2	0	0	0	0	0	0	9.71900606060606	10.0190060606061	2981		Cer_AP(t20:2/24:3)+HCO2	0	0	0	0	0	0	9.71900606060606	10.0190060606061	2981		Cer_AP(t20:2/24:3)+HCO2	0	0	0	0
	Cer_AP(t20:2/25:1)+HCO2	0	0	0	0	0	0	11.4196181818182	11.7196181818182	210		Cer_AP(t20:2/25:1)+HCO2	0	0	0	0	0	0	11.4196181818182	11.7196181818182	210		Cer_AP(t20:2/25:1)+HCO2	0	0	0	0	0	0	11.4196181818182	11.7196181818182	210		Cer_AP(t20:2/25:1)+HCO2	0	0	0	0	0	0	11.4196181818182	11.7196181818182	210		Cer_AP(t20:2/25:1)+HCO2	0	0	0	0
	Cer_AP(t20:2/25:2)+HCO2	0	0	0	0	0	0	11.1295590909091	11.4295590909091	66		Cer_AP(t20:2/25:2)+HCO2	0	0	0	0	0	0	11.1295590909091	11.4295590909091	66		Cer_AP(t20:2/25:2)+HCO2	0	0	0	0	0	0	11.1295590909091	11.4295590909091	66		Cer_AP(t20:2/25:2)+HCO2	0	0	0	0	0	0	11.1295590909091	11.4295590909091	66		Cer_AP(t20:2/25:2)+HCO2	0	0	0	0
	Cer_AP(t20:2/25:2)+HCO2	0	0	0	0	0	0	10.5101439393939	10.8101439393939	492		Cer_AP(t20:2/25:2)+HCO2	0	0	0	0	0	0	10.5101439393939	10.8101439393939	492		Cer_AP(t20:2/25:2)+HCO2	0	0	0	0	0	0	10.5101439393939	10.8101439393939	492		Cer_AP(t20:2/25:2)+HCO2	0	0	0	0	0	0	10.5101439393939	10.8101439393939	492		Cer_AP(t20:2/25:2)+HCO2	0	0	0	0
	Cer_AP(t20:2/25:2)+HCO2	0	0	0	0	0	0	10.9706818181818	11.2706818181818	1958		Cer_AP(t20:2/25:2)+HCO2	0	0	0	0	0	0	10.9706818181818	11.2706818181818	1958		Cer_AP(t20:2/25:2)+HCO2	0	0	0	0	0	0	10.9706818181818	11.2706818181818	1958		Cer_AP(t20:2/25:2)+HCO2	0	0	0	0	0	0	10.9706818181818	11.2706818181818	1958		Cer_AP(t20:2/25:2)+HCO2	0	0	0	0
	Cer_AP(t20:2/25:3)+HCO2	0	0	0	0	0	0	10.3406909090909	10.6406909090909	199		Cer_AP(t20:2/25:3)+HCO2	0	0	0	0	0	0	10.3406909090909	10.6406909090909	199		Cer_AP(t20:2/25:3)+HCO2	0	0	0	0	0	0	10.3406909090909	10.6406909090909	199		Cer_AP(t20:2/25:3)+HCO2	0	0	0	0	0	0	10.3406909090909	10.6406909090909	199		Cer_AP(t20:2/25:3)+HCO2	0	0	0	0
	Cer_AP(t20:2/25:3)+HCO2	0	0	0	0	0	0	10.1971636363636	10.4971636363636	2685		Cer_AP(t20:2/25:3)+HCO2	0	0	0	0	0	0	10.1971636363636	10.4971636363636	2685		Cer_AP(t20:2/25:3)+HCO2	0	0	0	0	0	0	10.1971636363636	10.4971636363636	2685		Cer_AP(t20:2/25:3)+HCO2	0	0	0	0	0	0	10.1971636363636	10.4971636363636	2685		Cer_AP(t20:2/25:3)+HCO2	0	0	0	0
	Cer_AP(t20:2/25:4)+HCO2	0	0	0	0	0	0	9.31203484848485	9.61203484848485	446		Cer_AP(t20:2/25:4)+HCO2	0	0	0	0	0	0	9.31203484848485	9.61203484848485	446		Cer_AP(t20:2/25:4)+HCO2	0	0	0	0	0	0	9.31203484848485	9.61203484848485	446		Cer_AP(t20:2/25:4)+HCO2	0	0	0	0	0	0	9.31203484848485	9.61203484848485	446		Cer_AP(t20:2/25:4)+HCO2	0	0	0	0
	Cer_AP(t20:2/26:1)+HCO2	0	0	0	0	0	0	11.6581515151515	11.9581515151515	2922		Cer_AP(t20:2/26:1)+HCO2	0	0	0	0	0	0	11.6581515151515	11.9581515151515	2922		Cer_AP(t20:2/26:1)+HCO2	0	0	0	0	0	0	11.6581515151515	11.9581515151515	2922		Cer_AP(t20:2/26:1)+HCO2	0	0	0	0	0	0	11.6581515151515	11.9581515151515	2922		Cer_AP(t20:2/26:1)+HCO2	0	0	0	0
	Cer_AP(t20:2/26:1)+HCO2	0	0	0	0	0	0	11.8050363636364	12.1050363636364	2984		Cer_AP(t20:2/26:1)+HCO2	0	0	0	0	0	0	11.8050363636364	12.1050363636364	2984		Cer_AP(t20:2/26:1)+HCO2	0	0	0	0	0	0	11.8050363636364	12.1050363636364	2984		Cer_AP(t20:2/26:1)+HCO2	0	0	0	0	0	0	11.8050363636364	12.1050363636364	2984		Cer_AP(t20:2/26:1)+HCO2	0	0	0	0
	Cer_AP(t20:2/26:2)+HCO2	0	0	0	0	0	0	11.3751787878788	11.6751787878788	222		Cer_AP(t20:2/26:2)+HCO2	0	0	0	0	0	0	11.3751787878788	11.6751787878788	222		Cer_AP(t20:2/26:2)+HCO2	0	0	0	0	0	0	11.3751787878788	11.6751787878788	222		Cer_AP(t20:2/26:2)+HCO2	0	0	0	0	0	0	11.3751787878788	11.6751787878788	222		Cer_AP(t20:2/26:2)+HCO2	0	0	0	0
	Cer_AP(t20:2/26:2)+HCO2	0	0	0	0	0	0	11.5348393939394	11.8348393939394	2693		Cer_AP(t20:2/26:2)+HCO2	0	0	0	0	0	0	11.5348393939394	11.8348393939394	2693		Cer_AP(t20:2/26:2)+HCO2	0	0	0	0	0	0	11.5348393939394	11.8348393939394	2693		Cer_AP(t20:2/26:2)+HCO2	0	0	0	0	0	0	11.5348393939394	11.8348393939394	2693		Cer_AP(t20:2/26:2)+HCO2	0	0	0	0
	Cer_AP(t20:2/26:3)+HCO2	0	0	0	0	0	0	10.4545833333333	10.7545833333333	731		Cer_AP(t20:2/26:3)+HCO2	0	0	0	0	0	0	10.4545833333333	10.7545833333333	731		Cer_AP(t20:2/26:3)+HCO2	0	0	0	0	0	0	10.4545833333333	10.7545833333333	731		Cer_AP(t20:2/26:3)+HCO2	0	0	0	0	0	0	10.4545833333333	10.7545833333333	731		Cer_AP(t20:2/26:3)+HCO2	0	0	0	0
	Cer_AP(t20:2/26:3)+HCO2	0	0	0	0	0	0	10.6131439393939	10.9131439393939	2865		Cer_AP(t20:2/26:3)+HCO2	0	0	0	0	0	0	10.6131439393939	10.9131439393939	2865		Cer_AP(t20:2/26:3)+HCO2	0	0	0	0	0	0	10.6131439393939	10.9131439393939	2865		Cer_AP(t20:2/26:3)+HCO2	0	0	0	0	0	0	10.6131439393939	10.9131439393939	2865		Cer_AP(t20:2/26:3)+HCO2	0	0	0	0
	Cer_AP(t20:2/26:3)+HCO2	0	0	0	0	0	0	10.7806181818182	11.0806181818182	2915		Cer_AP(t20:2/26:3)+HCO2	0	0	0	0	0	0	10.7806181818182	11.0806181818182	2915		Cer_AP(t20:2/26:3)+HCO2	0	0	0	0	0	0	10.7806181818182	11.0806181818182	2915		Cer_AP(t20:2/26:3)+HCO2	0	0	0	0	0	0	10.7806181818182	11.0806181818182	2915		Cer_AP(t20:2/26:3)+HCO2	0	0	0	0
	Cer_AP(t20:2/27:2)+HCO2	0	0	0	0	0	0	11.9250136363636	12.2250136363636	586		Cer_AP(t20:2/27:2)+HCO2	0	0	0	0	0	0	11.9250136363636	12.2250136363636	586		Cer_AP(t20:2/27:2)+HCO2	0	0	0	0	0	0	11.9250136363636	12.2250136363636	586		Cer_AP(t20:2/27:2)+HCO2	0	0	0	0	0	0	11.9250136363636	12.2250136363636	586		Cer_AP(t20:2/27:2)+HCO2	0	0	0	0
	Cer_AP(t20:2/27:2)+HCO2	0	0	0	0	0	0	11.7702621212121	12.0702621212121	3066		Cer_AP(t20:2/27:2)+HCO2	0	0	0	0	0	0	11.7702621212121	12.0702621212121	3066		Cer_AP(t20:2/27:2)+HCO2	0	0	0	0	0	0	11.7702621212121	12.0702621212121	3066		Cer_AP(t20:2/27:2)+HCO2	0	0	0	0	0	0	11.7702621212121	12.0702621212121	3066		Cer_AP(t20:2/27:2)+HCO2	0	0	0	0
	Cer_AP(t20:2/27:3)+HCO2	0	0	0	0	0	0	11.0492560606061	11.3492560606061	1223		Cer_AP(t20:2/27:3)+HCO2	0	0	0	0	0	0	11.0492560606061	11.3492560606061	1223		Cer_AP(t20:2/27:3)+HCO2	0	0	0	0	0	0	11.0492560606061	11.3492560606061	1223		Cer_AP(t20:2/27:3)+HCO2	0	0	0	0	0	0	11.0492560606061	11.3492560606061	1223		Cer_AP(t20:2/27:3)+HCO2	0	0	0	0
	Cer_AP(t20:2/27:3)+HCO2	0	0	0	0	0	0	11.2153303030303	11.5153303030303	3389		Cer_AP(t20:2/27:3)+HCO2	0	0	0	0	0	0	11.2153303030303	11.5153303030303	3389		Cer_AP(t20:2/27:3)+HCO2	0	0	0	0	0	0	11.2153303030303	11.5153303030303	3389		Cer_AP(t20:2/27:3)+HCO2	0	0	0	0	0	0	11.2153303030303	11.5153303030303	3389		Cer_AP(t20:2/27:3)+HCO2	0	0	0	0
	Cer_AP(t21:2/14:2)+HCO2	0	0	0	0	0	0	5.76597878787879	6.06597878787879	703		Cer_AP(t21:2/14:2)+HCO2	0	0	0	0	0	0	5.76597878787879	6.06597878787879	703		Cer_AP(t21:2/14:2)+HCO2	0	0	0	0	0	0	5.76597878787879	6.06597878787879	703		Cer_AP(t21:2/14:2)+HCO2	0	0	0	0	0	0	5.76597878787879	6.06597878787879	703		Cer_AP(t21:2/14:2)+HCO2	0	0	0	0
	Cer_AP(t21:2/16:3)+HCO2	0	0	0	0	0	0	5.9145196969697	6.2145196969697	1420		Cer_AP(t21:2/16:3)+HCO2	0	0	0	0	0	0	5.9145196969697	6.2145196969697	1420		Cer_AP(t21:2/16:3)+HCO2	0	0	0	0	0	0	5.9145196969697	6.2145196969697	1420		Cer_AP(t21:2/16:3)+HCO2	0	0	0	0	0	0	5.9145196969697	6.2145196969697	1420		Cer_AP(t21:2/16:3)+HCO2	0	0	0	0
	Cer_AP(t21:2/20:1)+HCO2	0	0	0	0	0	0	9.63075303030303	9.93075303030303	2513		Cer_AP(t21:2/20:1)+HCO2	0	0	0	0	0	0	9.63075303030303	9.93075303030303	2513		Cer_AP(t21:2/20:1)+HCO2	0	0	0	0	0	0	9.63075303030303	9.93075303030303	2513		Cer_AP(t21:2/20:1)+HCO2	0	0	0	0	0	0	9.63075303030303	9.93075303030303	2513		Cer_AP(t21:2/20:1)+HCO2	0	0	0	0
	Cer_AP(t21:2/20:2)+HCO2	0	0	0	0	0	0	9.27028333333333	9.57028333333333	359		Cer_AP(t21:2/20:2)+HCO2	0	0	0	0	0	0	9.27028333333333	9.57028333333333	359		Cer_AP(t21:2/20:2)+HCO2	0	0	0	0	0	0	9.27028333333333	9.57028333333333	359		Cer_AP(t21:2/20:2)+HCO2	0	0	0	0	0	0	9.27028333333333	9.57028333333333	359		Cer_AP(t21:2/20:2)+HCO2	0	0	0	0
	Cer_AP(t21:2/21:2)+HCO2	0	0	0	0	0	0	9.7723	10.0723	607		Cer_AP(t21:2/21:2)+HCO2	0	0	0	0	0	0	9.7723	10.0723	607		Cer_AP(t21:2/21:2)+HCO2	0	0	0	0	0	0	9.7723	10.0723	607		Cer_AP(t21:2/21:2)+HCO2	0	0	0	0	0	0	9.7723	10.0723	607		Cer_AP(t21:2/21:2)+HCO2	0	0	0	0
	Cer_AP(t21:2/22:1)+HCO2	0	0	0	0	0	0	10.5703878787879	10.8703878787879	306		Cer_AP(t21:2/22:1)+HCO2	0	0	0	0	0	0	10.5703878787879	10.8703878787879	306		Cer_AP(t21:2/22:1)+HCO2	0	0	0	0	0	0	10.5703878787879	10.8703878787879	306		Cer_AP(t21:2/22:1)+HCO2	0	0	0	0	0	0	10.5703878787879	10.8703878787879	306		Cer_AP(t21:2/22:1)+HCO2	0	0	0	0
	Cer_AP(t21:2/22:2)+HCO2	0	0	0	0	0	0	10.2551090909091	10.5551090909091	171		Cer_AP(t21:2/22:2)+HCO2	0	0	0	0	0	0	10.2551090909091	10.5551090909091	171		Cer_AP(t21:2/22:2)+HCO2	0	0	0	0	0	0	10.2551090909091	10.5551090909091	171		Cer_AP(t21:2/22:2)+HCO2	0	0	0	0	0	0	10.2551090909091	10.5551090909091	171		Cer_AP(t21:2/22:2)+HCO2	0	0	0	0
	Cer_AP(t21:2/22:2)+HCO2	0	0	0	0	0	0	10.0804848484848	10.3804848484848	4126		Cer_AP(t21:2/22:2)+HCO2	0	0	0	0	0	0	10.0804848484848	10.3804848484848	4126		Cer_AP(t21:2/22:2)+HCO2	0	0	0	0	0	0	10.0804848484848	10.3804848484848	4126		Cer_AP(t21:2/22:2)+HCO2	0	0	0	0	0	0	10.0804848484848	10.3804848484848	4126		Cer_AP(t21:2/22:2)+HCO2	0	0	0	0
	Cer_AP(t21:2/22:3)+HCO2	0	0	0	0	0	0	9.36986666666667	9.66986666666667	466		Cer_AP(t21:2/22:3)+HCO2	0	0	0	0	0	0	9.36986666666667	9.66986666666667	466		Cer_AP(t21:2/22:3)+HCO2	0	0	0	0	0	0	9.36986666666667	9.66986666666667	466		Cer_AP(t21:2/22:3)+HCO2	0	0	0	0	0	0	9.36986666666667	9.66986666666667	466		Cer_AP(t21:2/22:3)+HCO2	0	0	0	0
	Cer_AP(t21:2/22:3)+HCO2	0	0	0	0	0	0	9.21552272727273	9.51552272727273	752		Cer_AP(t21:2/22:3)+HCO2	0	0	0	0	0	0	9.21552272727273	9.51552272727273	752		Cer_AP(t21:2/22:3)+HCO2	0	0	0	0	0	0	9.21552272727273	9.51552272727273	752		Cer_AP(t21:2/22:3)+HCO2	0	0	0	0	0	0	9.21552272727273	9.51552272727273	752		Cer_AP(t21:2/22:3)+HCO2	0	0	0	0
	Cer_AP(t21:2/23:1)+HCO2	0	0	0	0	0	0	11.0025560606061	11.3025560606061	394		Cer_AP(t21:2/23:1)+HCO2	0	0	0	0	0	0	11.0025560606061	11.3025560606061	394		Cer_AP(t21:2/23:1)+HCO2	0	0	0	0	0	0	11.0025560606061	11.3025560606061	394		Cer_AP(t21:2/23:1)+HCO2	0	0	0	0	0	0	11.0025560606061	11.3025560606061	394		Cer_AP(t21:2/23:1)+HCO2	0	0	0	0
	Cer_AP(t21:2/23:2)+HCO2	0	0	0	0	0	0	10.6981590909091	10.9981590909091	136		Cer_AP(t21:2/23:2)+HCO2	0	0	0	0	0	0	10.6981590909091	10.9981590909091	136		Cer_AP(t21:2/23:2)+HCO2	0	0	0	0	0	0	10.6981590909091	10.9981590909091	136		Cer_AP(t21:2/23:2)+HCO2	0	0	0	0	0	0	10.6981590909091	10.9981590909091	136		Cer_AP(t21:2/23:2)+HCO2	0	0	0	0
	Cer_AP(t21:2/23:2)+HCO2	0	0	0	0	0	0	10.5236848484849	10.8236848484849	675		Cer_AP(t21:2/23:2)+HCO2	0	0	0	0	0	0	10.5236848484849	10.8236848484849	675		Cer_AP(t21:2/23:2)+HCO2	0	0	0	0	0	0	10.5236848484849	10.8236848484849	675		Cer_AP(t21:2/23:2)+HCO2	0	0	0	0	0	0	10.5236848484849	10.8236848484849	675		Cer_AP(t21:2/23:2)+HCO2	0	0	0	0
	Cer_AP(t21:2/23:3)+HCO2	0	0	0	0	0	0	9.8612878787879	10.1612878787879	804		Cer_AP(t21:2/23:3)+HCO2	0	0	0	0	0	0	9.8612878787879	10.1612878787879	804		Cer_AP(t21:2/23:3)+HCO2	0	0	0	0	0	0	9.8612878787879	10.1612878787879	804		Cer_AP(t21:2/23:3)+HCO2	0	0	0	0	0	0	9.8612878787879	10.1612878787879	804		Cer_AP(t21:2/23:3)+HCO2	0	0	0	0
	Cer_AP(t21:2/23:3)+HCO2	0	0	0	0	0	0	9.71900606060606	10.0190060606061	2981		Cer_AP(t21:2/23:3)+HCO2	0	0	0	0	0	0	9.71900606060606	10.0190060606061	2981		Cer_AP(t21:2/23:3)+HCO2	0	0	0	0	0	0	9.71900606060606	10.0190060606061	2981		Cer_AP(t21:2/23:3)+HCO2	0	0	0	0	0	0	9.71900606060606	10.0190060606061	2981		Cer_AP(t21:2/23:3)+HCO2	0	0	0	0
	Cer_AP(t21:2/24:1)+HCO2	0	0	0	0	0	0	11.4196181818182	11.7196181818182	210		Cer_AP(t21:2/24:1)+HCO2	0	0	0	0	0	0	11.4196181818182	11.7196181818182	210		Cer_AP(t21:2/24:1)+HCO2	0	0	0	0	0	0	11.4196181818182	11.7196181818182	210		Cer_AP(t21:2/24:1)+HCO2	0	0	0	0	0	0	11.4196181818182	11.7196181818182	210		Cer_AP(t21:2/24:1)+HCO2	0	0	0	0
	Cer_AP(t21:2/24:2)+HCO2	0	0	0	0	0	0	11.1295590909091	11.4295590909091	66		Cer_AP(t21:2/24:2)+HCO2	0	0	0	0	0	0	11.1295590909091	11.4295590909091	66		Cer_AP(t21:2/24:2)+HCO2	0	0	0	0	0	0	11.1295590909091	11.4295590909091	66		Cer_AP(t21:2/24:2)+HCO2	0	0	0	0	0	0	11.1295590909091	11.4295590909091	66		Cer_AP(t21:2/24:2)+HCO2	0	0	0	0
	Cer_AP(t21:2/24:2)+HCO2	0	0	0	0	0	0	10.5101439393939	10.8101439393939	492		Cer_AP(t21:2/24:2)+HCO2	0	0	0	0	0	0	10.5101439393939	10.8101439393939	492		Cer_AP(t21:2/24:2)+HCO2	0	0	0	0	0	0	10.5101439393939	10.8101439393939	492		Cer_AP(t21:2/24:2)+HCO2	0	0	0	0	0	0	10.5101439393939	10.8101439393939	492		Cer_AP(t21:2/24:2)+HCO2	0	0	0	0
	Cer_AP(t21:2/24:2)+HCO2	0	0	0	0	0	0	10.9706818181818	11.2706818181818	1958		Cer_AP(t21:2/24:2)+HCO2	0	0	0	0	0	0	10.9706818181818	11.2706818181818	1958		Cer_AP(t21:2/24:2)+HCO2	0	0	0	0	0	0	10.9706818181818	11.2706818181818	1958		Cer_AP(t21:2/24:2)+HCO2	0	0	0	0	0	0	10.9706818181818	11.2706818181818	1958		Cer_AP(t21:2/24:2)+HCO2	0	0	0	0
	Cer_AP(t21:2/24:3)+HCO2	0	0	0	0	0	0	10.3406909090909	10.6406909090909	199		Cer_AP(t21:2/24:3)+HCO2	0	0	0	0	0	0	10.3406909090909	10.6406909090909	199		Cer_AP(t21:2/24:3)+HCO2	0	0	0	0	0	0	10.3406909090909	10.6406909090909	199		Cer_AP(t21:2/24:3)+HCO2	0	0	0	0	0	0	10.3406909090909	10.6406909090909	199		Cer_AP(t21:2/24:3)+HCO2	0	0	0	0
	Cer_AP(t21:2/24:3)+HCO2	0	0	0	0	0	0	10.1971636363636	10.4971636363636	2685		Cer_AP(t21:2/24:3)+HCO2	0	0	0	0	0	0	10.1971636363636	10.4971636363636	2685		Cer_AP(t21:2/24:3)+HCO2	0	0	0	0	0	0	10.1971636363636	10.4971636363636	2685		Cer_AP(t21:2/24:3)+HCO2	0	0	0	0	0	0	10.1971636363636	10.4971636363636	2685		Cer_AP(t21:2/24:3)+HCO2	0	0	0	0
	Cer_AP(t21:2/24:4)+HCO2	0	0	0	0	0	0	9.31203484848485	9.61203484848485	446		Cer_AP(t21:2/24:4)+HCO2	0	0	0	0	0	0	9.31203484848485	9.61203484848485	446		Cer_AP(t21:2/24:4)+HCO2	0	0	0	0	0	0	9.31203484848485	9.61203484848485	446		Cer_AP(t21:2/24:4)+HCO2	0	0	0	0	0	0	9.31203484848485	9.61203484848485	446		Cer_AP(t21:2/24:4)+HCO2	0	0	0	0
	Cer_AP(t21:2/25:1)+HCO2	0	0	0	0	0	0	11.6581515151515	11.9581515151515	2922		Cer_AP(t21:2/25:1)+HCO2	0	0	0	0	0	0	11.6581515151515	11.9581515151515	2922		Cer_AP(t21:2/25:1)+HCO2	0	0	0	0	0	0	11.6581515151515	11.9581515151515	2922		Cer_AP(t21:2/25:1)+HCO2	0	0	0	0	0	0	11.6581515151515	11.9581515151515	2922		Cer_AP(t21:2/25:1)+HCO2	0	0	0	0
	Cer_AP(t21:2/25:1)+HCO2	0	0	0	0	0	0	11.8050363636364	12.1050363636364	2984		Cer_AP(t21:2/25:1)+HCO2	0	0	0	0	0	0	11.8050363636364	12.1050363636364	2984		Cer_AP(t21:2/25:1)+HCO2	0	0	0	0	0	0	11.8050363636364	12.1050363636364	2984		Cer_AP(t21:2/25:1)+HCO2	0	0	0	0	0	0	11.8050363636364	12.1050363636364	2984		Cer_AP(t21:2/25:1)+HCO2	0	0	0	0
	Cer_AP(t21:2/25:2)+HCO2	0	0	0	0	0	0	11.3751787878788	11.6751787878788	222		Cer_AP(t21:2/25:2)+HCO2	0	0	0	0	0	0	11.3751787878788	11.6751787878788	222		Cer_AP(t21:2/25:2)+HCO2	0	0	0	0	0	0	11.3751787878788	11.6751787878788	222		Cer_AP(t21:2/25:2)+HCO2	0	0	0	0	0	0	11.3751787878788	11.6751787878788	222		Cer_AP(t21:2/25:2)+HCO2	0	0	0	0
	Cer_AP(t21:2/25:2)+HCO2	0	0	0	0	0	0	11.5348393939394	11.8348393939394	2693		Cer_AP(t21:2/25:2)+HCO2	0	0	0	0	0	0	11.5348393939394	11.8348393939394	2693		Cer_AP(t21:2/25:2)+HCO2	0	0	0	0	0	0	11.5348393939394	11.8348393939394	2693		Cer_AP(t21:2/25:2)+HCO2	0	0	0	0	0	0	11.5348393939394	11.8348393939394	2693		Cer_AP(t21:2/25:2)+HCO2	0	0	0	0
	Cer_AP(t21:2/25:3)+HCO2	0	0	0	0	0	0	10.4545833333333	10.7545833333333	731		Cer_AP(t21:2/25:3)+HCO2	0	0	0	0	0	0	10.4545833333333	10.7545833333333	731		Cer_AP(t21:2/25:3)+HCO2	0	0	0	0	0	0	10.4545833333333	10.7545833333333	731		Cer_AP(t21:2/25:3)+HCO2	0	0	0	0	0	0	10.4545833333333	10.7545833333333	731		Cer_AP(t21:2/25:3)+HCO2	0	0	0	0
	Cer_AP(t21:2/25:3)+HCO2	0	0	0	0	0	0	10.6131439393939	10.9131439393939	2865		Cer_AP(t21:2/25:3)+HCO2	0	0	0	0	0	0	10.6131439393939	10.9131439393939	2865		Cer_AP(t21:2/25:3)+HCO2	0	0	0	0	0	0	10.6131439393939	10.9131439393939	2865		Cer_AP(t21:2/25:3)+HCO2	0	0	0	0	0	0	10.6131439393939	10.9131439393939	2865		Cer_AP(t21:2/25:3)+HCO2	0	0	0	0
	Cer_AP(t21:2/25:3)+HCO2	0	0	0	0	0	0	10.7806181818182	11.0806181818182	2915		Cer_AP(t21:2/25:3)+HCO2	0	0	0	0	0	0	10.7806181818182	11.0806181818182	2915		Cer_AP(t21:2/25:3)+HCO2	0	0	0	0	0	0	10.7806181818182	11.0806181818182	2915		Cer_AP(t21:2/25:3)+HCO2	0	0	0	0	0	0	10.7806181818182	11.0806181818182	2915		Cer_AP(t21:2/25:3)+HCO2	0	0	0	0
	Cer_AP(t21:2/26:2)+HCO2	0	0	0	0	0	0	11.9250136363636	12.2250136363636	586		Cer_AP(t21:2/26:2)+HCO2	0	0	0	0	0	0	11.9250136363636	12.2250136363636	586		Cer_AP(t21:2/26:2)+HCO2	0	0	0	0	0	0	11.9250136363636	12.2250136363636	586		Cer_AP(t21:2/26:2)+HCO2	0	0	0	0	0	0	11.9250136363636	12.2250136363636	586		Cer_AP(t21:2/26:2)+HCO2	0	0	0	0
	Cer_AP(t21:2/26:2)+HCO2	0	0	0	0	0	0	11.7702621212121	12.0702621212121	3066		Cer_AP(t21:2/26:2)+HCO2	0	0	0	0	0	0	11.7702621212121	12.0702621212121	3066		Cer_AP(t21:2/26:2)+HCO2	0	0	0	0	0	0	11.7702621212121	12.0702621212121	3066		Cer_AP(t21:2/26:2)+HCO2	0	0	0	0	0	0	11.7702621212121	12.0702621212121	3066		Cer_AP(t21:2/26:2)+HCO2	0	0	0	0
	Cer_AP(t21:2/26:3)+HCO2	0	0	0	0	0	0	11.0492560606061	11.3492560606061	1223		Cer_AP(t21:2/26:3)+HCO2	0	0	0	0	0	0	11.0492560606061	11.3492560606061	1223		Cer_AP(t21:2/26:3)+HCO2	0	0	0	0	0	0	11.0492560606061	11.3492560606061	1223		Cer_AP(t21:2/26:3)+HCO2	0	0	0	0	0	0	11.0492560606061	11.3492560606061	1223		Cer_AP(t21:2/26:3)+HCO2	0	0	0	0
	Cer_AP(t21:2/26:3)+HCO2	0	0	0	0	0	0	11.2153303030303	11.5153303030303	3389		Cer_AP(t21:2/26:3)+HCO2	0	0	0	0	0	0	11.2153303030303	11.5153303030303	3389		Cer_AP(t21:2/26:3)+HCO2	0	0	0	0	0	0	11.2153303030303	11.5153303030303	3389		Cer_AP(t21:2/26:3)+HCO2	0	0	0	0	0	0	11.2153303030303	11.5153303030303	3389		Cer_AP(t21:2/26:3)+HCO2	0	0	0	0
	Cer_AP(t22:2/15:3)+HCO2	0	0	0	0	0	0	5.9145196969697	6.2145196969697	1420		Cer_AP(t22:2/15:3)+HCO2	0	0	0	0	0	0	5.9145196969697	6.2145196969697	1420		Cer_AP(t22:2/15:3)+HCO2	0	0	0	0	0	0	5.9145196969697	6.2145196969697	1420		Cer_AP(t22:2/15:3)+HCO2	0	0	0	0	0	0	5.9145196969697	6.2145196969697	1420		Cer_AP(t22:2/15:3)+HCO2	0	0	0	0
	Cer_AP(t22:2/19:1)+HCO2	0	0	0	0	0	0	9.63075303030303	9.93075303030303	2513		Cer_AP(t22:2/19:1)+HCO2	0	0	0	0	0	0	9.63075303030303	9.93075303030303	2513		Cer_AP(t22:2/19:1)+HCO2	0	0	0	0	0	0	9.63075303030303	9.93075303030303	2513		Cer_AP(t22:2/19:1)+HCO2	0	0	0	0	0	0	9.63075303030303	9.93075303030303	2513		Cer_AP(t22:2/19:1)+HCO2	0	0	0	0
	Cer_AP(t22:2/19:2)+HCO2	0	0	0	0	0	0	9.27028333333333	9.57028333333333	359		Cer_AP(t22:2/19:2)+HCO2	0	0	0	0	0	0	9.27028333333333	9.57028333333333	359		Cer_AP(t22:2/19:2)+HCO2	0	0	0	0	0	0	9.27028333333333	9.57028333333333	359		Cer_AP(t22:2/19:2)+HCO2	0	0	0	0	0	0	9.27028333333333	9.57028333333333	359		Cer_AP(t22:2/19:2)+HCO2	0	0	0	0
	Cer_AP(t22:2/20:2)+HCO2	0	0	0	0	0	0	9.7723	10.0723	607		Cer_AP(t22:2/20:2)+HCO2	0	0	0	0	0	0	9.7723	10.0723	607		Cer_AP(t22:2/20:2)+HCO2	0	0	0	0	0	0	9.7723	10.0723	607		Cer_AP(t22:2/20:2)+HCO2	0	0	0	0	0	0	9.7723	10.0723	607		Cer_AP(t22:2/20:2)+HCO2	0	0	0	0
	Cer_AP(t22:2/21:1)+HCO2	0	0	0	0	0	0	10.5703878787879	10.8703878787879	306		Cer_AP(t22:2/21:1)+HCO2	0	0	0	0	0	0	10.5703878787879	10.8703878787879	306		Cer_AP(t22:2/21:1)+HCO2	0	0	0	0	0	0	10.5703878787879	10.8703878787879	306		Cer_AP(t22:2/21:1)+HCO2	0	0	0	0	0	0	10.5703878787879	10.8703878787879	306		Cer_AP(t22:2/21:1)+HCO2	0	0	0	0
	Cer_AP(t22:2/21:2)+HCO2	0	0	0	0	0	0	10.2551090909091	10.5551090909091	171		Cer_AP(t22:2/21:2)+HCO2	0	0	0	0	0	0	10.2551090909091	10.5551090909091	171		Cer_AP(t22:2/21:2)+HCO2	0	0	0	0	0	0	10.2551090909091	10.5551090909091	171		Cer_AP(t22:2/21:2)+HCO2	0	0	0	0	0	0	10.2551090909091	10.5551090909091	171		Cer_AP(t22:2/21:2)+HCO2	0	0	0	0
	Cer_AP(t22:2/21:2)+HCO2	0	0	0	0	0	0	10.0804848484848	10.3804848484848	4126		Cer_AP(t22:2/21:2)+HCO2	0	0	0	0	0	0	10.0804848484848	10.3804848484848	4126		Cer_AP(t22:2/21:2)+HCO2	0	0	0	0	0	0	10.0804848484848	10.3804848484848	4126		Cer_AP(t22:2/21:2)+HCO2	0	0	0	0	0	0	10.0804848484848	10.3804848484848	4126		Cer_AP(t22:2/21:2)+HCO2	0	0	0	0
	Cer_AP(t22:2/21:3)+HCO2	0	0	0	0	0	0	9.36986666666667	9.66986666666667	466		Cer_AP(t22:2/21:3)+HCO2	0	0	0	0	0	0	9.36986666666667	9.66986666666667	466		Cer_AP(t22:2/21:3)+HCO2	0	0	0	0	0	0	9.36986666666667	9.66986666666667	466		Cer_AP(t22:2/21:3)+HCO2	0	0	0	0	0	0	9.36986666666667	9.66986666666667	466		Cer_AP(t22:2/21:3)+HCO2	0	0	0	0
	Cer_AP(t22:2/21:3)+HCO2	0	0	0	0	0	0	9.21552272727273	9.51552272727273	752		Cer_AP(t22:2/21:3)+HCO2	0	0	0	0	0	0	9.21552272727273	9.51552272727273	752		Cer_AP(t22:2/21:3)+HCO2	0	0	0	0	0	0	9.21552272727273	9.51552272727273	752		Cer_AP(t22:2/21:3)+HCO2	0	0	0	0	0	0	9.21552272727273	9.51552272727273	752		Cer_AP(t22:2/21:3)+HCO2	0	0	0	0
	Cer_AP(t22:2/22:1)+HCO2	0	0	0	0	0	0	11.0025560606061	11.3025560606061	394		Cer_AP(t22:2/22:1)+HCO2	0	0	0	0	0	0	11.0025560606061	11.3025560606061	394		Cer_AP(t22:2/22:1)+HCO2	0	0	0	0	0	0	11.0025560606061	11.3025560606061	394		Cer_AP(t22:2/22:1)+HCO2	0	0	0	0	0	0	11.0025560606061	11.3025560606061	394		Cer_AP(t22:2/22:1)+HCO2	0	0	0	0
	Cer_AP(t22:2/22:2)+HCO2	0	0	0	0	0	0	10.6981590909091	10.9981590909091	136		Cer_AP(t22:2/22:2)+HCO2	0	0	0	0	0	0	10.6981590909091	10.9981590909091	136		Cer_AP(t22:2/22:2)+HCO2	0	0	0	0	0	0	10.6981590909091	10.9981590909091	136		Cer_AP(t22:2/22:2)+HCO2	0	0	0	0	0	0	10.6981590909091	10.9981590909091	136		Cer_AP(t22:2/22:2)+HCO2	0	0	0	0
	Cer_AP(t22:2/22:2)+HCO2	0	0	0	0	0	0	10.5236848484849	10.8236848484849	675		Cer_AP(t22:2/22:2)+HCO2	0	0	0	0	0	0	10.5236848484849	10.8236848484849	675		Cer_AP(t22:2/22:2)+HCO2	0	0	0	0	0	0	10.5236848484849	10.8236848484849	675		Cer_AP(t22:2/22:2)+HCO2	0	0	0	0	0	0	10.5236848484849	10.8236848484849	675		Cer_AP(t22:2/22:2)+HCO2	0	0	0	0
	Cer_AP(t22:2/22:3)+HCO2	0	0	0	0	0	0	9.8612878787879	10.1612878787879	804		Cer_AP(t22:2/22:3)+HCO2	0	0	0	0	0	0	9.8612878787879	10.1612878787879	804		Cer_AP(t22:2/22:3)+HCO2	0	0	0	0	0	0	9.8612878787879	10.1612878787879	804		Cer_AP(t22:2/22:3)+HCO2	0	0	0	0	0	0	9.8612878787879	10.1612878787879	804		Cer_AP(t22:2/22:3)+HCO2	0	0	0	0
	Cer_AP(t22:2/22:3)+HCO2	0	0	0	0	0	0	9.71900606060606	10.0190060606061	2981		Cer_AP(t22:2/22:3)+HCO2	0	0	0	0	0	0	9.71900606060606	10.0190060606061	2981		Cer_AP(t22:2/22:3)+HCO2	0	0	0	0	0	0	9.71900606060606	10.0190060606061	2981		Cer_AP(t22:2/22:3)+HCO2	0	0	0	0	0	0	9.71900606060606	10.0190060606061	2981		Cer_AP(t22:2/22:3)+HCO2	0	0	0	0
	Cer_AP(t22:2/23:1)+HCO2	0	0	0	0	0	0	11.4196181818182	11.7196181818182	210		Cer_AP(t22:2/23:1)+HCO2	0	0	0	0	0	0	11.4196181818182	11.7196181818182	210		Cer_AP(t22:2/23:1)+HCO2	0	0	0	0	0	0	11.4196181818182	11.7196181818182	210		Cer_AP(t22:2/23:1)+HCO2	0	0	0	0	0	0	11.4196181818182	11.7196181818182	210		Cer_AP(t22:2/23:1)+HCO2	0	0	0	0
	Cer_AP(t22:2/23:2)+HCO2	0	0	0	0	0	0	11.1295590909091	11.4295590909091	66		Cer_AP(t22:2/23:2)+HCO2	0	0	0	0	0	0	11.1295590909091	11.4295590909091	66		Cer_AP(t22:2/23:2)+HCO2	0	0	0	0	0	0	11.1295590909091	11.4295590909091	66		Cer_AP(t22:2/23:2)+HCO2	0	0	0	0	0	0	11.1295590909091	11.4295590909091	66		Cer_AP(t22:2/23:2)+HCO2	0	0	0	0
	Cer_AP(t22:2/23:2)+HCO2	0	0	0	0	0	0	10.5101439393939	10.8101439393939	492		Cer_AP(t22:2/23:2)+HCO2	0	0	0	0	0	0	10.5101439393939	10.8101439393939	492		Cer_AP(t22:2/23:2)+HCO2	0	0	0	0	0	0	10.5101439393939	10.8101439393939	492		Cer_AP(t22:2/23:2)+HCO2	0	0	0	0	0	0	10.5101439393939	10.8101439393939	492		Cer_AP(t22:2/23:2)+HCO2	0	0	0	0
	Cer_AP(t22:2/23:2)+HCO2	0	0	0	0	0	0	10.9706818181818	11.2706818181818	1958		Cer_AP(t22:2/23:2)+HCO2	0	0	0	0	0	0	10.9706818181818	11.2706818181818	1958		Cer_AP(t22:2/23:2)+HCO2	0	0	0	0	0	0	10.9706818181818	11.2706818181818	1958		Cer_AP(t22:2/23:2)+HCO2	0	0	0	0	0	0	10.9706818181818	11.2706818181818	1958		Cer_AP(t22:2/23:2)+HCO2	0	0	0	0
	Cer_AP(t22:2/23:3)+HCO2	0	0	0	0	0	0	10.3406909090909	10.6406909090909	199		Cer_AP(t22:2/23:3)+HCO2	0	0	0	0	0	0	10.3406909090909	10.6406909090909	199		Cer_AP(t22:2/23:3)+HCO2	0	0	0	0	0	0	10.3406909090909	10.6406909090909	199		Cer_AP(t22:2/23:3)+HCO2	0	0	0	0	0	0	10.3406909090909	10.6406909090909	199		Cer_AP(t22:2/23:3)+HCO2	0	0	0	0
	Cer_AP(t22:2/23:3)+HCO2	0	0	0	0	0	0	10.1971636363636	10.4971636363636	2685		Cer_AP(t22:2/23:3)+HCO2	0	0	0	0	0	0	10.1971636363636	10.4971636363636	2685		Cer_AP(t22:2/23:3)+HCO2	0	0	0	0	0	0	10.1971636363636	10.4971636363636	2685		Cer_AP(t22:2/23:3)+HCO2	0	0	0	0	0	0	10.1971636363636	10.4971636363636	2685		Cer_AP(t22:2/23:3)+HCO2	0	0	0	0
	Cer_AP(t22:2/23:4)+HCO2	0	0	0	0	0	0	9.31203484848485	9.61203484848485	446		Cer_AP(t22:2/23:4)+HCO2	0	0	0	0	0	0	9.31203484848485	9.61203484848485	446		Cer_AP(t22:2/23:4)+HCO2	0	0	0	0	0	0	9.31203484848485	9.61203484848485	446		Cer_AP(t22:2/23:4)+HCO2	0	0	0	0	0	0	9.31203484848485	9.61203484848485	446		Cer_AP(t22:2/23:4)+HCO2	0	0	0	0
	Cer_AP(t22:2/24:1)+HCO2	0	0	0	0	0	0	11.6581515151515	11.9581515151515	2922		Cer_AP(t22:2/24:1)+HCO2	0	0	0	0	0	0	11.6581515151515	11.9581515151515	2922		Cer_AP(t22:2/24:1)+HCO2	0	0	0	0	0	0	11.6581515151515	11.9581515151515	2922		Cer_AP(t22:2/24:1)+HCO2	0	0	0	0	0	0	11.6581515151515	11.9581515151515	2922		Cer_AP(t22:2/24:1)+HCO2	0	0	0	0
	Cer_AP(t22:2/24:1)+HCO2	0	0	0	0	0	0	11.8050363636364	12.1050363636364	2984		Cer_AP(t22:2/24:1)+HCO2	0	0	0	0	0	0	11.8050363636364	12.1050363636364	2984		Cer_AP(t22:2/24:1)+HCO2	0	0	0	0	0	0	11.8050363636364	12.1050363636364	2984		Cer_AP(t22:2/24:1)+HCO2	0	0	0	0	0	0	11.8050363636364	12.1050363636364	2984		Cer_AP(t22:2/24:1)+HCO2	0	0	0	0
	Cer_AP(t22:2/24:2)+HCO2	0	0	0	0	0	0	11.3751787878788	11.6751787878788	222		Cer_AP(t22:2/24:2)+HCO2	0	0	0	0	0	0	11.3751787878788	11.6751787878788	222		Cer_AP(t22:2/24:2)+HCO2	0	0	0	0	0	0	11.3751787878788	11.6751787878788	222		Cer_AP(t22:2/24:2)+HCO2	0	0	0	0	0	0	11.3751787878788	11.6751787878788	222		Cer_AP(t22:2/24:2)+HCO2	0	0	0	0
	Cer_AP(t22:2/24:2)+HCO2	0	0	0	0	0	0	11.5348393939394	11.8348393939394	2693		Cer_AP(t22:2/24:2)+HCO2	0	0	0	0	0	0	11.5348393939394	11.8348393939394	2693		Cer_AP(t22:2/24:2)+HCO2	0	0	0	0	0	0	11.5348393939394	11.8348393939394	2693		Cer_AP(t22:2/24:2)+HCO2	0	0	0	0	0	0	11.5348393939394	11.8348393939394	2693		Cer_AP(t22:2/24:2)+HCO2	0	0	0	0
	Cer_AP(t22:2/24:3)+HCO2	0	0	0	0	0	0	10.4545833333333	10.7545833333333	731		Cer_AP(t22:2/24:3)+HCO2	0	0	0	0	0	0	10.4545833333333	10.7545833333333	731		Cer_AP(t22:2/24:3)+HCO2	0	0	0	0	0	0	10.4545833333333	10.7545833333333	731		Cer_AP(t22:2/24:3)+HCO2	0	0	0	0	0	0	10.4545833333333	10.7545833333333	731		Cer_AP(t22:2/24:3)+HCO2	0	0	0	0
	Cer_AP(t22:2/24:3)+HCO2	0	0	0	0	0	0	10.6131439393939	10.9131439393939	2865		Cer_AP(t22:2/24:3)+HCO2	0	0	0	0	0	0	10.6131439393939	10.9131439393939	2865		Cer_AP(t22:2/24:3)+HCO2	0	0	0	0	0	0	10.6131439393939	10.9131439393939	2865		Cer_AP(t22:2/24:3)+HCO2	0	0	0	0	0	0	10.6131439393939	10.9131439393939	2865		Cer_AP(t22:2/24:3)+HCO2	0	0	0	0
	Cer_AP(t22:2/24:3)+HCO2	0	0	0	0	0	0	10.7806181818182	11.0806181818182	2915		Cer_AP(t22:2/24:3)+HCO2	0	0	0	0	0	0	10.7806181818182	11.0806181818182	2915		Cer_AP(t22:2/24:3)+HCO2	0	0	0	0	0	0	10.7806181818182	11.0806181818182	2915		Cer_AP(t22:2/24:3)+HCO2	0	0	0	0	0	0	10.7806181818182	11.0806181818182	2915		Cer_AP(t22:2/24:3)+HCO2	0	0	0	0
	Cer_AP(t22:2/25:2)+HCO2	0	0	0	0	0	0	11.9250136363636	12.2250136363636	586		Cer_AP(t22:2/25:2)+HCO2	0	0	0	0	0	0	11.9250136363636	12.2250136363636	586		Cer_AP(t22:2/25:2)+HCO2	0	0	0	0	0	0	11.9250136363636	12.2250136363636	586		Cer_AP(t22:2/25:2)+HCO2	0	0	0	0	0	0	11.9250136363636	12.2250136363636	586		Cer_AP(t22:2/25:2)+HCO2	0	0	0	0
	Cer_AP(t22:2/25:2)+HCO2	0	0	0	0	0	0	11.7702621212121	12.0702621212121	3066		Cer_AP(t22:2/25:2)+HCO2	0	0	0	0	0	0	11.7702621212121	12.0702621212121	3066		Cer_AP(t22:2/25:2)+HCO2	0	0	0	0	0	0	11.7702621212121	12.0702621212121	3066		Cer_AP(t22:2/25:2)+HCO2	0	0	0	0	0	0	11.7702621212121	12.0702621212121	3066		Cer_AP(t22:2/25:2)+HCO2	0	0	0	0
	Cer_AP(t22:2/25:3)+HCO2	0	0	0	0	0	0	11.0492560606061	11.3492560606061	1223		Cer_AP(t22:2/25:3)+HCO2	0	0	0	0	0	0	11.0492560606061	11.3492560606061	1223		Cer_AP(t22:2/25:3)+HCO2	0	0	0	0	0	0	11.0492560606061	11.3492560606061	1223		Cer_AP(t22:2/25:3)+HCO2	0	0	0	0	0	0	11.0492560606061	11.3492560606061	1223		Cer_AP(t22:2/25:3)+HCO2	0	0	0	0
	Cer_AP(t22:2/25:3)+HCO2	0	0	0	0	0	0	11.2153303030303	11.5153303030303	3389		Cer_AP(t22:2/25:3)+HCO2	0	0	0	0	0	0	11.2153303030303	11.5153303030303	3389		Cer_AP(t22:2/25:3)+HCO2	0	0	0	0	0	0	11.2153303030303	11.5153303030303	3389		Cer_AP(t22:2/25:3)+HCO2	0	0	0	0	0	0	11.2153303030303	11.5153303030303	3389		Cer_AP(t22:2/25:3)+HCO2	0	0	0	0
[truncated: 16 more columns]
