# Supplementary material for: LipidMatch: an automated workflow for rule-based lipid identification using untargeted high-resolution tandem mass spectrometry data
Source: BMC Bioinformatics. 2017 Jul 10;18:331. doi: 10.1186/s12859-017-1744-3 (PMC5504796; doi:10.1186/s12859-017-1744-3)
Supplement: Supplementary file 1 — LipidMatch Software. The 2017_6_14_LipidMatch_Distribution.zip file contains lipid libraries in .csv format, a batch file for lipidomics with MZmine processing, the LipidMatch R script, and additional helpful R scripts for lipidomics data processing. The .zip file also contains files to guide the user in using LipidMatch, which include: video tutorials, a manual, a trouble shooting document, and example input and output data. For the most up to date version of LipidMatch please visit: http://secim.ufl.edu/secim-tools/. (ZIP 376634 kb) [file 12859_2017_1744_MOESM1_ESM.zip › 2017_6_14_LipidMatch_Distribution/ExampleOutput/ddMS/Neg/Additional_Files/DD_neg_Cer_AP_neg_minH_All.csv]

Confirmed fragments if intensity is above 1000 and number of scans is greater than or equal to 1	Cer_AP	[M-H]-	[FA+NC(C)CO-H]-	[FA+O-H]-	[FA-CO-3H]-	[Sph-NC(CO)CO-H]-	RT_min	RT_max	Comment	RT at Max Intensity	Cer_AP	[M-H]-	[FA+NC(C)CO-H]-	[FA+O-H]-	[FA-CO-3H]-	[Sph-NC(CO)CO-H]-	RT_min	RT_max	Comment	Number of Scans	Cer_AP	[M-H]-	[FA+NC(C)CO-H]-	[FA+O-H]-	[FA-CO-3H]-	[Sph-NC(CO)CO-H]-	RT_min	RT_max	Comment	Max Intensity	Cer_AP	[M-H]-	[FA+NC(C)CO-H]-	[FA+O-H]-	[FA-CO-3H]-	[Sph-NC(CO)CO-H]-	RT_min	RT_max	Comment	Average m/z	Cer_AP	[M-H]-	[FA+NC(C)CO-H]-	[FA+O-H]-	[FA-CO-3H]-	[Sph-NC(CO)CO-H]-	RT_min	RT_max	Comment
	Cer_AP(t16:0/23:1)-H	0	0	0	0	0	9.27443484848485	9.57443484848485	1335		Cer_AP(t16:0/23:1)-H	0	0	0	0	0	9.27443484848485	9.57443484848485	1335		Cer_AP(t16:0/23:1)-H	0	0	0	0	0	9.27443484848485	9.57443484848485	1335		Cer_AP(t16:0/23:1)-H	0	0	0	0	0	9.27443484848485	9.57443484848485	1335		Cer_AP(t16:0/23:1)-H	0	0	0	0	0	9.27443484848485	9.57443484848485	1335
	Cer_AP(t16:0/24:1)-H	0	0	0	0	0	9.77759848484848	10.0775984848485	3025		Cer_AP(t16:0/24:1)-H	0	0	0	0	0	9.77759848484848	10.0775984848485	3025		Cer_AP(t16:0/24:1)-H	0	0	0	0	0	9.77759848484848	10.0775984848485	3025		Cer_AP(t16:0/24:1)-H	0	0	0	0	0	9.77759848484848	10.0775984848485	3025		Cer_AP(t16:0/24:1)-H	0	0	0	0	0	9.77759848484848	10.0775984848485	3025
	Cer_AP(t16:0/25:0)-H	0	0	0	0	0	10.5709893939394	10.8709893939394	708		Cer_AP(t16:0/25:0)-H	0	0	0	0	0	10.5709893939394	10.8709893939394	708		Cer_AP(t16:0/25:0)-H	0	0	0	0	0	10.5709893939394	10.8709893939394	708		Cer_AP(t16:0/25:0)-H	0	0	0	0	0	10.5709893939394	10.8709893939394	708		Cer_AP(t16:0/25:0)-H	0	0	0	0	0	10.5709893939394	10.8709893939394	708
	Cer_AP(t16:0/25:1)-H	0	0	0	0	0	10.2572696969697	10.5572696969697	287		Cer_AP(t16:0/25:1)-H	0	0	0	0	0	10.2572696969697	10.5572696969697	287		Cer_AP(t16:0/25:1)-H	0	0	0	0	0	10.2572696969697	10.5572696969697	287		Cer_AP(t16:0/25:1)-H	0	0	0	0	0	10.2572696969697	10.5572696969697	287		Cer_AP(t16:0/25:1)-H	0	0	0	0	0	10.2572696969697	10.5572696969697	287
	Cer_AP(t16:0/25:2)-H	0	0	0	0	0	9.37739242424243	9.67739242424243	1330		Cer_AP(t16:0/25:2)-H	0	0	0	0	0	9.37739242424243	9.67739242424243	1330		Cer_AP(t16:0/25:2)-H	0	0	0	0	0	9.37739242424243	9.67739242424243	1330		Cer_AP(t16:0/25:2)-H	0	0	0	0	0	9.37739242424243	9.67739242424243	1330		Cer_AP(t16:0/25:2)-H	0	0	0	0	0	9.37739242424243	9.67739242424243	1330
	Cer_AP(t16:0/26:0)-H	0	0	0	0	0	11.0019590909091	11.3019590909091	863		Cer_AP(t16:0/26:0)-H	0	0	0	0	0	11.0019590909091	11.3019590909091	863		Cer_AP(t16:0/26:0)-H	0	0	0	0	0	11.0019590909091	11.3019590909091	863		Cer_AP(t16:0/26:0)-H	0	0	0	0	0	11.0019590909091	11.3019590909091	863		Cer_AP(t16:0/26:0)-H	0	0	0	0	0	11.0019590909091	11.3019590909091	863
	Cer_AP(t16:0/26:1)-H	1	0	0	0	0	10.6999696969697	10.9999696969697	227		Cer_AP(t16:0/26:1)-H	10.8619	0	0	0	0	10.6999696969697	10.9999696969697	227		Cer_AP(t16:0/26:1)-H	1	0	0	0	0	10.6999696969697	10.9999696969697	227		Cer_AP(t16:0/26:1)-H	1057.556	0	0	0	0	10.6999696969697	10.9999696969697	227		Cer_AP(t16:0/26:1)-H	680.6201	0	0	0	0	10.6999696969697	10.9999696969697	227
	Cer_AP(t16:0/26:1)-H	0	0	0	0	0	10.5248181818182	10.8248181818182	1553		Cer_AP(t16:0/26:1)-H	0	0	0	0	0	10.5248181818182	10.8248181818182	1553		Cer_AP(t16:0/26:1)-H	0	0	0	0	0	10.5248181818182	10.8248181818182	1553		Cer_AP(t16:0/26:1)-H	0	0	0	0	0	10.5248181818182	10.8248181818182	1553		Cer_AP(t16:0/26:1)-H	0	0	0	0	0	10.5248181818182	10.8248181818182	1553
	Cer_AP(t16:0/26:2)-H	0	0	0	0	0	9.8607848484848	10.1607848484848	1372		Cer_AP(t16:0/26:2)-H	0	0	0	0	0	9.8607848484848	10.1607848484848	1372		Cer_AP(t16:0/26:2)-H	0	0	0	0	0	9.8607848484848	10.1607848484848	1372		Cer_AP(t16:0/26:2)-H	0	0	0	0	0	9.8607848484848	10.1607848484848	1372		Cer_AP(t16:0/26:2)-H	0	0	0	0	0	9.8607848484848	10.1607848484848	1372
	Cer_AP(t16:0/27:0)-H	0	0	0	0	0	11.4208166666667	11.7208166666667	399		Cer_AP(t16:0/27:0)-H	0	0	0	0	0	11.4208166666667	11.7208166666667	399		Cer_AP(t16:0/27:0)-H	0	0	0	0	0	11.4208166666667	11.7208166666667	399		Cer_AP(t16:0/27:0)-H	0	0	0	0	0	11.4208166666667	11.7208166666667	399		Cer_AP(t16:0/27:0)-H	0	0	0	0	0	11.4208166666667	11.7208166666667	399
	Cer_AP(t16:0/27:1)-H	1	0	0	0	0	11.1295590909091	11.4295590909091	108		Cer_AP(t16:0/27:1)-H	11.29021	0	0	0	0	11.1295590909091	11.4295590909091	108		Cer_AP(t16:0/27:1)-H	1	0	0	0	0	11.1295590909091	11.4295590909091	108		Cer_AP(t16:0/27:1)-H	8007.366	0	0	0	0	11.1295590909091	11.4295590909091	108		Cer_AP(t16:0/27:1)-H	694.6364	0	0	0	0	11.1295590909091	11.4295590909091	108
	Cer_AP(t16:0/27:1)-H	0	0	0	0	0	10.5101439393939	10.8101439393939	1160		Cer_AP(t16:0/27:1)-H	0	0	0	0	0	10.5101439393939	10.8101439393939	1160		Cer_AP(t16:0/27:1)-H	0	0	0	0	0	10.5101439393939	10.8101439393939	1160		Cer_AP(t16:0/27:1)-H	0	0	0	0	0	10.5101439393939	10.8101439393939	1160		Cer_AP(t16:0/27:1)-H	0	0	0	0	0	10.5101439393939	10.8101439393939	1160
	Cer_AP(t16:0/27:1)-H	1	0	0	0	0	11.0714060606061	11.3714060606061	3271		Cer_AP(t16:0/27:1)-H	11.29021	0	0	0	0	11.0714060606061	11.3714060606061	3271		Cer_AP(t16:0/27:1)-H	1	0	0	0	0	11.0714060606061	11.3714060606061	3271		Cer_AP(t16:0/27:1)-H	8007.366	0	0	0	0	11.0714060606061	11.3714060606061	3271		Cer_AP(t16:0/27:1)-H	694.6364	0	0	0	0	11.0714060606061	11.3714060606061	3271
	Cer_AP(t16:0/27:2)-H	0	0	0	0	0	10.3349015151515	10.6349015151515	366		Cer_AP(t16:0/27:2)-H	10.4723	0	0	0	0	10.3349015151515	10.6349015151515	366		Cer_AP(t16:0/27:2)-H	2	0	0	0	0	10.3349015151515	10.6349015151515	366		Cer_AP(t16:0/27:2)-H	774.0684	0	0	0	0	10.3349015151515	10.6349015151515	366		Cer_AP(t16:0/27:2)-H	692.62145	0	0	0	0	10.3349015151515	10.6349015151515	366
	Cer_AP(t16:0/27:2)-H	0	0	0	0	0	10.1740090909091	10.4740090909091	470		Cer_AP(t16:0/27:2)-H	10.4723	0	0	0	0	10.1740090909091	10.4740090909091	470		Cer_AP(t16:0/27:2)-H	2	0	0	0	0	10.1740090909091	10.4740090909091	470		Cer_AP(t16:0/27:2)-H	774.0684	0	0	0	0	10.1740090909091	10.4740090909091	470		Cer_AP(t16:0/27:2)-H	692.62145	0	0	0	0	10.1740090909091	10.4740090909091	470
	Cer_AP(t16:0/27:3)-H	0	0	0	0	0	9.3155606060606	9.6155606060606	1495		Cer_AP(t16:0/27:3)-H	0	0	0	0	0	9.3155606060606	9.6155606060606	1495		Cer_AP(t16:0/27:3)-H	0	0	0	0	0	9.3155606060606	9.6155606060606	1495		Cer_AP(t16:0/27:3)-H	0	0	0	0	0	9.3155606060606	9.6155606060606	1495		Cer_AP(t16:0/27:3)-H	0	0	0	0	0	9.3155606060606	9.6155606060606	1495
	Cer_AP(t16:0/28:1)-H	0	0	0	0	0	11.3712712121212	11.6712712121212	402		Cer_AP(t16:0/28:1)-H	0	0	0	0	0	11.3712712121212	11.6712712121212	402		Cer_AP(t16:0/28:1)-H	0	0	0	0	0	11.3712712121212	11.6712712121212	402		Cer_AP(t16:0/28:1)-H	0	0	0	0	0	11.3712712121212	11.6712712121212	402		Cer_AP(t16:0/28:1)-H	0	0	0	0	0	11.3712712121212	11.6712712121212	402
	Cer_AP(t16:0/28:1)-H	0	0	0	0	0	11.5306954545455	11.8306954545455	2733		Cer_AP(t16:0/28:1)-H	0	0	0	0	0	11.5306954545455	11.8306954545455	2733		Cer_AP(t16:0/28:1)-H	0	0	0	0	0	11.5306954545455	11.8306954545455	2733		Cer_AP(t16:0/28:1)-H	0	0	0	0	0	11.5306954545455	11.8306954545455	2733		Cer_AP(t16:0/28:1)-H	0	0	0	0	0	11.5306954545455	11.8306954545455	2733
	Cer_AP(t16:0/28:2)-H	0	0	0	0	0	10.4557772727273	10.7557772727273	1755		Cer_AP(t16:0/28:2)-H	0	0	0	0	0	10.4557772727273	10.7557772727273	1755		Cer_AP(t16:0/28:2)-H	0	0	0	0	0	10.4557772727273	10.7557772727273	1755		Cer_AP(t16:0/28:2)-H	0	0	0	0	0	10.4557772727273	10.7557772727273	1755		Cer_AP(t16:0/28:2)-H	0	0	0	0	0	10.4557772727273	10.7557772727273	1755
	Cer_AP(t16:0/29:0)-H	0	0	0	0	0	12.1783683333333	12.4783683333333	3694		Cer_AP(t16:0/29:0)-H	0	0	0	0	0	12.1783683333333	12.4783683333333	3694		Cer_AP(t16:0/29:0)-H	0	0	0	0	0	12.1783683333333	12.4783683333333	3694		Cer_AP(t16:0/29:0)-H	0	0	0	0	0	12.1783683333333	12.4783683333333	3694		Cer_AP(t16:0/29:0)-H	0	0	0	0	0	12.1783683333333	12.4783683333333	3694
	Cer_AP(t16:0/29:1)-H	0	0	0	0	0	11.9297696969697	12.2297696969697	759		Cer_AP(t16:0/29:1)-H	0	0	0	0	0	11.9297696969697	12.2297696969697	759		Cer_AP(t16:0/29:1)-H	0	0	0	0	0	11.9297696969697	12.2297696969697	759		Cer_AP(t16:0/29:1)-H	0	0	0	0	0	11.9297696969697	12.2297696969697	759		Cer_AP(t16:0/29:1)-H	0	0	0	0	0	11.9297696969697	12.2297696969697	759
	Cer_AP(t17:0/22:1)-H	0	0	0	0	0	9.27443484848485	9.57443484848485	1335		Cer_AP(t17:0/22:1)-H	0	0	0	0	0	9.27443484848485	9.57443484848485	1335		Cer_AP(t17:0/22:1)-H	0	0	0	0	0	9.27443484848485	9.57443484848485	1335		Cer_AP(t17:0/22:1)-H	0	0	0	0	0	9.27443484848485	9.57443484848485	1335		Cer_AP(t17:0/22:1)-H	0	0	0	0	0	9.27443484848485	9.57443484848485	1335
	Cer_AP(t17:0/23:1)-H	0	0	0	0	0	9.77759848484848	10.0775984848485	3025		Cer_AP(t17:0/23:1)-H	0	0	0	0	0	9.77759848484848	10.0775984848485	3025		Cer_AP(t17:0/23:1)-H	0	0	0	0	0	9.77759848484848	10.0775984848485	3025		Cer_AP(t17:0/23:1)-H	0	0	0	0	0	9.77759848484848	10.0775984848485	3025		Cer_AP(t17:0/23:1)-H	0	0	0	0	0	9.77759848484848	10.0775984848485	3025
	Cer_AP(t17:0/24:0)-H	0	0	0	0	0	10.5709893939394	10.8709893939394	708		Cer_AP(t17:0/24:0)-H	0	0	0	0	0	10.5709893939394	10.8709893939394	708		Cer_AP(t17:0/24:0)-H	0	0	0	0	0	10.5709893939394	10.8709893939394	708		Cer_AP(t17:0/24:0)-H	0	0	0	0	0	10.5709893939394	10.8709893939394	708		Cer_AP(t17:0/24:0)-H	0	0	0	0	0	10.5709893939394	10.8709893939394	708
	Cer_AP(t17:0/24:1)-H	0	0	0	0	0	10.2572696969697	10.5572696969697	287		Cer_AP(t17:0/24:1)-H	0	0	0	0	0	10.2572696969697	10.5572696969697	287		Cer_AP(t17:0/24:1)-H	0	0	0	0	0	10.2572696969697	10.5572696969697	287		Cer_AP(t17:0/24:1)-H	0	0	0	0	0	10.2572696969697	10.5572696969697	287		Cer_AP(t17:0/24:1)-H	0	0	0	0	0	10.2572696969697	10.5572696969697	287
	Cer_AP(t17:0/24:2)-H	0	0	0	0	0	9.37739242424243	9.67739242424243	1330		Cer_AP(t17:0/24:2)-H	0	0	0	0	0	9.37739242424243	9.67739242424243	1330		Cer_AP(t17:0/24:2)-H	0	0	0	0	0	9.37739242424243	9.67739242424243	1330		Cer_AP(t17:0/24:2)-H	0	0	0	0	0	9.37739242424243	9.67739242424243	1330		Cer_AP(t17:0/24:2)-H	0	0	0	0	0	9.37739242424243	9.67739242424243	1330
	Cer_AP(t17:0/25:0)-H	0	0	0	0	0	11.0019590909091	11.3019590909091	863		Cer_AP(t17:0/25:0)-H	0	0	0	0	0	11.0019590909091	11.3019590909091	863		Cer_AP(t17:0/25:0)-H	0	0	0	0	0	11.0019590909091	11.3019590909091	863		Cer_AP(t17:0/25:0)-H	0	0	0	0	0	11.0019590909091	11.3019590909091	863		Cer_AP(t17:0/25:0)-H	0	0	0	0	0	11.0019590909091	11.3019590909091	863
	Cer_AP(t17:0/25:1)-H	1	0	0	0	0	10.6999696969697	10.9999696969697	227		Cer_AP(t17:0/25:1)-H	10.8619	0	0	0	0	10.6999696969697	10.9999696969697	227		Cer_AP(t17:0/25:1)-H	1	0	0	0	0	10.6999696969697	10.9999696969697	227		Cer_AP(t17:0/25:1)-H	1057.556	0	0	0	0	10.6999696969697	10.9999696969697	227		Cer_AP(t17:0/25:1)-H	680.6201	0	0	0	0	10.6999696969697	10.9999696969697	227
	Cer_AP(t17:0/25:1)-H	0	0	0	0	0	10.5248181818182	10.8248181818182	1553		Cer_AP(t17:0/25:1)-H	0	0	0	0	0	10.5248181818182	10.8248181818182	1553		Cer_AP(t17:0/25:1)-H	0	0	0	0	0	10.5248181818182	10.8248181818182	1553		Cer_AP(t17:0/25:1)-H	0	0	0	0	0	10.5248181818182	10.8248181818182	1553		Cer_AP(t17:0/25:1)-H	0	0	0	0	0	10.5248181818182	10.8248181818182	1553
	Cer_AP(t17:0/25:2)-H	0	0	0	0	0	9.8607848484848	10.1607848484848	1372		Cer_AP(t17:0/25:2)-H	0	0	0	0	0	9.8607848484848	10.1607848484848	1372		Cer_AP(t17:0/25:2)-H	0	0	0	0	0	9.8607848484848	10.1607848484848	1372		Cer_AP(t17:0/25:2)-H	0	0	0	0	0	9.8607848484848	10.1607848484848	1372		Cer_AP(t17:0/25:2)-H	0	0	0	0	0	9.8607848484848	10.1607848484848	1372
	Cer_AP(t17:0/26:0)-H	0	0	0	0	0	11.4208166666667	11.7208166666667	399		Cer_AP(t17:0/26:0)-H	0	0	0	0	0	11.4208166666667	11.7208166666667	399		Cer_AP(t17:0/26:0)-H	0	0	0	0	0	11.4208166666667	11.7208166666667	399		Cer_AP(t17:0/26:0)-H	0	0	0	0	0	11.4208166666667	11.7208166666667	399		Cer_AP(t17:0/26:0)-H	0	0	0	0	0	11.4208166666667	11.7208166666667	399
	Cer_AP(t17:0/26:1)-H	1	0	0	0	0	11.1295590909091	11.4295590909091	108		Cer_AP(t17:0/26:1)-H	11.29021	0	0	0	0	11.1295590909091	11.4295590909091	108		Cer_AP(t17:0/26:1)-H	1	0	0	0	0	11.1295590909091	11.4295590909091	108		Cer_AP(t17:0/26:1)-H	8007.366	0	0	0	0	11.1295590909091	11.4295590909091	108		Cer_AP(t17:0/26:1)-H	694.6364	0	0	0	0	11.1295590909091	11.4295590909091	108
	Cer_AP(t17:0/26:1)-H	0	0	0	0	0	10.5101439393939	10.8101439393939	1160		Cer_AP(t17:0/26:1)-H	0	0	0	0	0	10.5101439393939	10.8101439393939	1160		Cer_AP(t17:0/26:1)-H	0	0	0	0	0	10.5101439393939	10.8101439393939	1160		Cer_AP(t17:0/26:1)-H	0	0	0	0	0	10.5101439393939	10.8101439393939	1160		Cer_AP(t17:0/26:1)-H	0	0	0	0	0	10.5101439393939	10.8101439393939	1160
	Cer_AP(t17:0/26:1)-H	1	0	0	0	0	11.0714060606061	11.3714060606061	3271		Cer_AP(t17:0/26:1)-H	11.29021	0	0	0	0	11.0714060606061	11.3714060606061	3271		Cer_AP(t17:0/26:1)-H	1	0	0	0	0	11.0714060606061	11.3714060606061	3271		Cer_AP(t17:0/26:1)-H	8007.366	0	0	0	0	11.0714060606061	11.3714060606061	3271		Cer_AP(t17:0/26:1)-H	694.6364	0	0	0	0	11.0714060606061	11.3714060606061	3271
	Cer_AP(t17:0/26:2)-H	0	0	0	0	0	10.3349015151515	10.6349015151515	366		Cer_AP(t17:0/26:2)-H	10.4723	0	0	0	0	10.3349015151515	10.6349015151515	366		Cer_AP(t17:0/26:2)-H	2	0	0	0	0	10.3349015151515	10.6349015151515	366		Cer_AP(t17:0/26:2)-H	774.0684	0	0	0	0	10.3349015151515	10.6349015151515	366		Cer_AP(t17:0/26:2)-H	692.62145	0	0	0	0	10.3349015151515	10.6349015151515	366
	Cer_AP(t17:0/26:2)-H	0	0	0	0	0	10.1740090909091	10.4740090909091	470		Cer_AP(t17:0/26:2)-H	10.4723	0	0	0	0	10.1740090909091	10.4740090909091	470		Cer_AP(t17:0/26:2)-H	2	0	0	0	0	10.1740090909091	10.4740090909091	470		Cer_AP(t17:0/26:2)-H	774.0684	0	0	0	0	10.1740090909091	10.4740090909091	470		Cer_AP(t17:0/26:2)-H	692.62145	0	0	0	0	10.1740090909091	10.4740090909091	470
	Cer_AP(t17:0/26:3)-H	0	0	0	0	0	9.3155606060606	9.6155606060606	1495		Cer_AP(t17:0/26:3)-H	0	0	0	0	0	9.3155606060606	9.6155606060606	1495		Cer_AP(t17:0/26:3)-H	0	0	0	0	0	9.3155606060606	9.6155606060606	1495		Cer_AP(t17:0/26:3)-H	0	0	0	0	0	9.3155606060606	9.6155606060606	1495		Cer_AP(t17:0/26:3)-H	0	0	0	0	0	9.3155606060606	9.6155606060606	1495
	Cer_AP(t17:0/27:1)-H	0	0	0	0	0	11.3712712121212	11.6712712121212	402		Cer_AP(t17:0/27:1)-H	0	0	0	0	0	11.3712712121212	11.6712712121212	402		Cer_AP(t17:0/27:1)-H	0	0	0	0	0	11.3712712121212	11.6712712121212	402		Cer_AP(t17:0/27:1)-H	0	0	0	0	0	11.3712712121212	11.6712712121212	402		Cer_AP(t17:0/27:1)-H	0	0	0	0	0	11.3712712121212	11.6712712121212	402
	Cer_AP(t17:0/27:1)-H	0	0	0	0	0	11.5306954545455	11.8306954545455	2733		Cer_AP(t17:0/27:1)-H	0	0	0	0	0	11.5306954545455	11.8306954545455	2733		Cer_AP(t17:0/27:1)-H	0	0	0	0	0	11.5306954545455	11.8306954545455	2733		Cer_AP(t17:0/27:1)-H	0	0	0	0	0	11.5306954545455	11.8306954545455	2733		Cer_AP(t17:0/27:1)-H	0	0	0	0	0	11.5306954545455	11.8306954545455	2733
	Cer_AP(t17:0/27:2)-H	0	0	0	0	0	10.4557772727273	10.7557772727273	1755		Cer_AP(t17:0/27:2)-H	0	0	0	0	0	10.4557772727273	10.7557772727273	1755		Cer_AP(t17:0/27:2)-H	0	0	0	0	0	10.4557772727273	10.7557772727273	1755		Cer_AP(t17:0/27:2)-H	0	0	0	0	0	10.4557772727273	10.7557772727273	1755		Cer_AP(t17:0/27:2)-H	0	0	0	0	0	10.4557772727273	10.7557772727273	1755
	Cer_AP(t17:0/28:0)-H	0	0	0	0	0	12.1783683333333	12.4783683333333	3694		Cer_AP(t17:0/28:0)-H	0	0	0	0	0	12.1783683333333	12.4783683333333	3694		Cer_AP(t17:0/28:0)-H	0	0	0	0	0	12.1783683333333	12.4783683333333	3694		Cer_AP(t17:0/28:0)-H	0	0	0	0	0	12.1783683333333	12.4783683333333	3694		Cer_AP(t17:0/28:0)-H	0	0	0	0	0	12.1783683333333	12.4783683333333	3694
	Cer_AP(t17:0/28:1)-H	0	0	0	0	0	11.9297696969697	12.2297696969697	759		Cer_AP(t17:0/28:1)-H	0	0	0	0	0	11.9297696969697	12.2297696969697	759		Cer_AP(t17:0/28:1)-H	0	0	0	0	0	11.9297696969697	12.2297696969697	759		Cer_AP(t17:0/28:1)-H	0	0	0	0	0	11.9297696969697	12.2297696969697	759		Cer_AP(t17:0/28:1)-H	0	0	0	0	0	11.9297696969697	12.2297696969697	759
	Cer_AP(t18:0/21:1)-H	0	0	0	0	0	9.27443484848485	9.57443484848485	1335		Cer_AP(t18:0/21:1)-H	0	0	0	0	0	9.27443484848485	9.57443484848485	1335		Cer_AP(t18:0/21:1)-H	0	0	0	0	0	9.27443484848485	9.57443484848485	1335		Cer_AP(t18:0/21:1)-H	0	0	0	0	0	9.27443484848485	9.57443484848485	1335		Cer_AP(t18:0/21:1)-H	0	0	0	0	0	9.27443484848485	9.57443484848485	1335
	Cer_AP(t18:0/22:1)-H	0	0	0	0	0	9.77759848484848	10.0775984848485	3025		Cer_AP(t18:0/22:1)-H	0	0	0	0	0	9.77759848484848	10.0775984848485	3025		Cer_AP(t18:0/22:1)-H	0	0	0	0	0	9.77759848484848	10.0775984848485	3025		Cer_AP(t18:0/22:1)-H	0	0	0	0	0	9.77759848484848	10.0775984848485	3025		Cer_AP(t18:0/22:1)-H	0	0	0	0	0	9.77759848484848	10.0775984848485	3025
	Cer_AP(t18:0/23:0)-H	0	0	0	0	0	10.5709893939394	10.8709893939394	708		Cer_AP(t18:0/23:0)-H	0	0	0	0	0	10.5709893939394	10.8709893939394	708		Cer_AP(t18:0/23:0)-H	0	0	0	0	0	10.5709893939394	10.8709893939394	708		Cer_AP(t18:0/23:0)-H	0	0	0	0	0	10.5709893939394	10.8709893939394	708		Cer_AP(t18:0/23:0)-H	0	0	0	0	0	10.5709893939394	10.8709893939394	708
	Cer_AP(t18:0/23:1)-H	0	0	0	0	0	10.2572696969697	10.5572696969697	287		Cer_AP(t18:0/23:1)-H	0	0	0	0	0	10.2572696969697	10.5572696969697	287		Cer_AP(t18:0/23:1)-H	0	0	0	0	0	10.2572696969697	10.5572696969697	287		Cer_AP(t18:0/23:1)-H	0	0	0	0	0	10.2572696969697	10.5572696969697	287		Cer_AP(t18:0/23:1)-H	0	0	0	0	0	10.2572696969697	10.5572696969697	287
	Cer_AP(t18:0/23:2)-H	0	0	0	0	0	9.37739242424243	9.67739242424243	1330		Cer_AP(t18:0/23:2)-H	0	0	0	0	0	9.37739242424243	9.67739242424243	1330		Cer_AP(t18:0/23:2)-H	0	0	0	0	0	9.37739242424243	9.67739242424243	1330		Cer_AP(t18:0/23:2)-H	0	0	0	0	0	9.37739242424243	9.67739242424243	1330		Cer_AP(t18:0/23:2)-H	0	0	0	0	0	9.37739242424243	9.67739242424243	1330
	Cer_AP(t18:0/24:0)-H	0	0	0	0	0	11.0019590909091	11.3019590909091	863		Cer_AP(t18:0/24:0)-H	0	0	0	0	0	11.0019590909091	11.3019590909091	863		Cer_AP(t18:0/24:0)-H	0	0	0	0	0	11.0019590909091	11.3019590909091	863		Cer_AP(t18:0/24:0)-H	0	0	0	0	0	11.0019590909091	11.3019590909091	863		Cer_AP(t18:0/24:0)-H	0	0	0	0	0	11.0019590909091	11.3019590909091	863
	Cer_AP(t18:0/24:1)-H	1	0	0	0	0	10.6999696969697	10.9999696969697	227		Cer_AP(t18:0/24:1)-H	10.8619	0	0	0	0	10.6999696969697	10.9999696969697	227		Cer_AP(t18:0/24:1)-H	1	0	0	0	0	10.6999696969697	10.9999696969697	227		Cer_AP(t18:0/24:1)-H	1057.556	0	0	0	0	10.6999696969697	10.9999696969697	227		Cer_AP(t18:0/24:1)-H	680.6201	0	0	0	0	10.6999696969697	10.9999696969697	227
	Cer_AP(t18:0/24:1)-H	0	0	0	0	0	10.5248181818182	10.8248181818182	1553		Cer_AP(t18:0/24:1)-H	0	0	0	0	0	10.5248181818182	10.8248181818182	1553		Cer_AP(t18:0/24:1)-H	0	0	0	0	0	10.5248181818182	10.8248181818182	1553		Cer_AP(t18:0/24:1)-H	0	0	0	0	0	10.5248181818182	10.8248181818182	1553		Cer_AP(t18:0/24:1)-H	0	0	0	0	0	10.5248181818182	10.8248181818182	1553
	Cer_AP(t18:0/24:2)-H	0	0	0	0	0	9.8607848484848	10.1607848484848	1372		Cer_AP(t18:0/24:2)-H	0	0	0	0	0	9.8607848484848	10.1607848484848	1372		Cer_AP(t18:0/24:2)-H	0	0	0	0	0	9.8607848484848	10.1607848484848	1372		Cer_AP(t18:0/24:2)-H	0	0	0	0	0	9.8607848484848	10.1607848484848	1372		Cer_AP(t18:0/24:2)-H	0	0	0	0	0	9.8607848484848	10.1607848484848	1372
	Cer_AP(t18:0/25:0)-H	0	0	0	0	0	11.4208166666667	11.7208166666667	399		Cer_AP(t18:0/25:0)-H	0	0	0	0	0	11.4208166666667	11.7208166666667	399		Cer_AP(t18:0/25:0)-H	0	0	0	0	0	11.4208166666667	11.7208166666667	399		Cer_AP(t18:0/25:0)-H	0	0	0	0	0	11.4208166666667	11.7208166666667	399		Cer_AP(t18:0/25:0)-H	0	0	0	0	0	11.4208166666667	11.7208166666667	399
	Cer_AP(t18:0/25:1)-H	1	0	0	0	0	11.1295590909091	11.4295590909091	108		Cer_AP(t18:0/25:1)-H	11.29021	0	0	11.29021	0	11.1295590909091	11.4295590909091	108		Cer_AP(t18:0/25:1)-H	1	0	0	1	0	11.1295590909091	11.4295590909091	108		Cer_AP(t18:0/25:1)-H	8007.366	0	0	845.0863	0	11.1295590909091	11.4295590909091	108		Cer_AP(t18:0/25:1)-H	694.6364	0	0	349.3473	0	11.1295590909091	11.4295590909091	108
	Cer_AP(t18:0/25:1)-H	0	0	0	0	0	10.5101439393939	10.8101439393939	1160		Cer_AP(t18:0/25:1)-H	0	0	0	0	0	10.5101439393939	10.8101439393939	1160		Cer_AP(t18:0/25:1)-H	0	0	0	0	0	10.5101439393939	10.8101439393939	1160		Cer_AP(t18:0/25:1)-H	0	0	0	0	0	10.5101439393939	10.8101439393939	1160		Cer_AP(t18:0/25:1)-H	0	0	0	0	0	10.5101439393939	10.8101439393939	1160
	Cer_AP(t18:0/25:1)-H	1	0	0	0	0	11.0714060606061	11.3714060606061	3271		Cer_AP(t18:0/25:1)-H	11.29021	0	0	11.29021	0	11.0714060606061	11.3714060606061	3271		Cer_AP(t18:0/25:1)-H	1	0	0	1	0	11.0714060606061	11.3714060606061	3271		Cer_AP(t18:0/25:1)-H	8007.366	0	0	845.0863	0	11.0714060606061	11.3714060606061	3271		Cer_AP(t18:0/25:1)-H	694.6364	0	0	349.3473	0	11.0714060606061	11.3714060606061	3271
	Cer_AP(t18:0/25:2)-H	0	0	0	0	0	10.3349015151515	10.6349015151515	366		Cer_AP(t18:0/25:2)-H	10.4723	0	0	0	0	10.3349015151515	10.6349015151515	366		Cer_AP(t18:0/25:2)-H	2	0	0	0	0	10.3349015151515	10.6349015151515	366		Cer_AP(t18:0/25:2)-H	774.0684	0	0	0	0	10.3349015151515	10.6349015151515	366		Cer_AP(t18:0/25:2)-H	692.62145	0	0	0	0	10.3349015151515	10.6349015151515	366
	Cer_AP(t18:0/25:2)-H	0	0	0	0	0	10.1740090909091	10.4740090909091	470		Cer_AP(t18:0/25:2)-H	10.4723	0	0	0	0	10.1740090909091	10.4740090909091	470		Cer_AP(t18:0/25:2)-H	2	0	0	0	0	10.1740090909091	10.4740090909091	470		Cer_AP(t18:0/25:2)-H	774.0684	0	0	0	0	10.1740090909091	10.4740090909091	470		Cer_AP(t18:0/25:2)-H	692.62145	0	0	0	0	10.1740090909091	10.4740090909091	470
	Cer_AP(t18:0/25:3)-H	0	0	0	0	0	9.3155606060606	9.6155606060606	1495		Cer_AP(t18:0/25:3)-H	0	0	0	0	0	9.3155606060606	9.6155606060606	1495		Cer_AP(t18:0/25:3)-H	0	0	0	0	0	9.3155606060606	9.6155606060606	1495		Cer_AP(t18:0/25:3)-H	0	0	0	0	0	9.3155606060606	9.6155606060606	1495		Cer_AP(t18:0/25:3)-H	0	0	0	0	0	9.3155606060606	9.6155606060606	1495
	Cer_AP(t18:0/26:1)-H	0	0	0	0	0	11.3712712121212	11.6712712121212	402		Cer_AP(t18:0/26:1)-H	0	0	0	0	0	11.3712712121212	11.6712712121212	402		Cer_AP(t18:0/26:1)-H	0	0	0	0	0	11.3712712121212	11.6712712121212	402		Cer_AP(t18:0/26:1)-H	0	0	0	0	0	11.3712712121212	11.6712712121212	402		Cer_AP(t18:0/26:1)-H	0	0	0	0	0	11.3712712121212	11.6712712121212	402
	Cer_AP(t18:0/26:1)-H	0	0	0	0	0	11.5306954545455	11.8306954545455	2733		Cer_AP(t18:0/26:1)-H	0	0	0	0	0	11.5306954545455	11.8306954545455	2733		Cer_AP(t18:0/26:1)-H	0	0	0	0	0	11.5306954545455	11.8306954545455	2733		Cer_AP(t18:0/26:1)-H	0	0	0	0	0	11.5306954545455	11.8306954545455	2733		Cer_AP(t18:0/26:1)-H	0	0	0	0	0	11.5306954545455	11.8306954545455	2733
	Cer_AP(t18:0/26:2)-H	0	0	0	0	0	10.4557772727273	10.7557772727273	1755		Cer_AP(t18:0/26:2)-H	0	0	0	0	0	10.4557772727273	10.7557772727273	1755		Cer_AP(t18:0/26:2)-H	0	0	0	0	0	10.4557772727273	10.7557772727273	1755		Cer_AP(t18:0/26:2)-H	0	0	0	0	0	10.4557772727273	10.7557772727273	1755		Cer_AP(t18:0/26:2)-H	0	0	0	0	0	10.4557772727273	10.7557772727273	1755
	Cer_AP(t18:0/27:0)-H	0	0	0	0	0	12.1783683333333	12.4783683333333	3694		Cer_AP(t18:0/27:0)-H	0	0	0	0	0	12.1783683333333	12.4783683333333	3694		Cer_AP(t18:0/27:0)-H	0	0	0	0	0	12.1783683333333	12.4783683333333	3694		Cer_AP(t18:0/27:0)-H	0	0	0	0	0	12.1783683333333	12.4783683333333	3694		Cer_AP(t18:0/27:0)-H	0	0	0	0	0	12.1783683333333	12.4783683333333	3694
	Cer_AP(t18:0/27:1)-H	0	0	0	0	0	11.9297696969697	12.2297696969697	759		Cer_AP(t18:0/27:1)-H	0	0	0	0	0	11.9297696969697	12.2297696969697	759		Cer_AP(t18:0/27:1)-H	0	0	0	0	0	11.9297696969697	12.2297696969697	759		Cer_AP(t18:0/27:1)-H	0	0	0	0	0	11.9297696969697	12.2297696969697	759		Cer_AP(t18:0/27:1)-H	0	0	0	0	0	11.9297696969697	12.2297696969697	759
	Cer_AP(t18:0/36:0)-H	0	0	0	0	0	15.1353378787879	15.4353378787879	1451		Cer_AP(t18:0/36:0)-H	0	0	0	0	0	15.1353378787879	15.4353378787879	1451		Cer_AP(t18:0/36:0)-H	0	0	0	0	0	15.1353378787879	15.4353378787879	1451		Cer_AP(t18:0/36:0)-H	0	0	0	0	0	15.1353378787879	15.4353378787879	1451		Cer_AP(t18:0/36:0)-H	0	0	0	0	0	15.1353378787879	15.4353378787879	1451
	Cer_AP(t18:0/36:0)-H	0	0	0	0	0	14.7103075757576	15.0103075757576	1902		Cer_AP(t18:0/36:0)-H	0	0	0	0	0	14.7103075757576	15.0103075757576	1902		Cer_AP(t18:0/36:0)-H	0	0	0	0	0	14.7103075757576	15.0103075757576	1902		Cer_AP(t18:0/36:0)-H	0	0	0	0	0	14.7103075757576	15.0103075757576	1902		Cer_AP(t18:0/36:0)-H	0	0	0	0	0	14.7103075757576	15.0103075757576	1902
	Cer_AP(t18:0/36:0)-H	0	0	0	0	0	15.1195863636364	15.4195863636364	4139		Cer_AP(t18:0/36:0)-H	0	0	0	0	0	15.1195863636364	15.4195863636364	4139		Cer_AP(t18:0/36:0)-H	0	0	0	0	0	15.1195863636364	15.4195863636364	4139		Cer_AP(t18:0/36:0)-H	0	0	0	0	0	15.1195863636364	15.4195863636364	4139		Cer_AP(t18:0/36:0)-H	0	0	0	0	0	15.1195863636364	15.4195863636364	4139
	Cer_AP(t19:0/20:1)-H	0	0	0	0	0	9.27443484848485	9.57443484848485	1335		Cer_AP(t19:0/20:1)-H	0	0	0	0	0	9.27443484848485	9.57443484848485	1335		Cer_AP(t19:0/20:1)-H	0	0	0	0	0	9.27443484848485	9.57443484848485	1335		Cer_AP(t19:0/20:1)-H	0	0	0	0	0	9.27443484848485	9.57443484848485	1335		Cer_AP(t19:0/20:1)-H	0	0	0	0	0	9.27443484848485	9.57443484848485	1335
	Cer_AP(t19:0/21:1)-H	0	0	0	0	0	9.77759848484848	10.0775984848485	3025		Cer_AP(t19:0/21:1)-H	0	0	0	0	0	9.77759848484848	10.0775984848485	3025		Cer_AP(t19:0/21:1)-H	0	0	0	0	0	9.77759848484848	10.0775984848485	3025		Cer_AP(t19:0/21:1)-H	0	0	0	0	0	9.77759848484848	10.0775984848485	3025		Cer_AP(t19:0/21:1)-H	0	0	0	0	0	9.77759848484848	10.0775984848485	3025
	Cer_AP(t19:0/22:0)-H	0	0	0	0	0	10.5709893939394	10.8709893939394	708		Cer_AP(t19:0/22:0)-H	0	0	0	0	0	10.5709893939394	10.8709893939394	708		Cer_AP(t19:0/22:0)-H	0	0	0	0	0	10.5709893939394	10.8709893939394	708		Cer_AP(t19:0/22:0)-H	0	0	0	0	0	10.5709893939394	10.8709893939394	708		Cer_AP(t19:0/22:0)-H	0	0	0	0	0	10.5709893939394	10.8709893939394	708
	Cer_AP(t19:0/22:1)-H	0	0	0	0	0	10.2572696969697	10.5572696969697	287		Cer_AP(t19:0/22:1)-H	0	0	0	0	0	10.2572696969697	10.5572696969697	287		Cer_AP(t19:0/22:1)-H	0	0	0	0	0	10.2572696969697	10.5572696969697	287		Cer_AP(t19:0/22:1)-H	0	0	0	0	0	10.2572696969697	10.5572696969697	287		Cer_AP(t19:0/22:1)-H	0	0	0	0	0	10.2572696969697	10.5572696969697	287
	Cer_AP(t19:0/22:2)-H	0	0	0	0	0	9.37739242424243	9.67739242424243	1330		Cer_AP(t19:0/22:2)-H	0	0	0	0	0	9.37739242424243	9.67739242424243	1330		Cer_AP(t19:0/22:2)-H	0	0	0	0	0	9.37739242424243	9.67739242424243	1330		Cer_AP(t19:0/22:2)-H	0	0	0	0	0	9.37739242424243	9.67739242424243	1330		Cer_AP(t19:0/22:2)-H	0	0	0	0	0	9.37739242424243	9.67739242424243	1330
	Cer_AP(t19:0/23:0)-H	0	0	0	0	0	11.0019590909091	11.3019590909091	863		Cer_AP(t19:0/23:0)-H	0	0	0	0	0	11.0019590909091	11.3019590909091	863		Cer_AP(t19:0/23:0)-H	0	0	0	0	0	11.0019590909091	11.3019590909091	863		Cer_AP(t19:0/23:0)-H	0	0	0	0	0	11.0019590909091	11.3019590909091	863		Cer_AP(t19:0/23:0)-H	0	0	0	0	0	11.0019590909091	11.3019590909091	863
	Cer_AP(t19:0/23:1)-H	1	0	0	0	0	10.6999696969697	10.9999696969697	227		Cer_AP(t19:0/23:1)-H	10.8619	0	0	0	0	10.6999696969697	10.9999696969697	227		Cer_AP(t19:0/23:1)-H	1	0	0	0	0	10.6999696969697	10.9999696969697	227		Cer_AP(t19:0/23:1)-H	1057.556	0	0	0	0	10.6999696969697	10.9999696969697	227		Cer_AP(t19:0/23:1)-H	680.6201	0	0	0	0	10.6999696969697	10.9999696969697	227
	Cer_AP(t19:0/23:1)-H	0	0	0	0	0	10.5248181818182	10.8248181818182	1553		Cer_AP(t19:0/23:1)-H	0	0	0	0	0	10.5248181818182	10.8248181818182	1553		Cer_AP(t19:0/23:1)-H	0	0	0	0	0	10.5248181818182	10.8248181818182	1553		Cer_AP(t19:0/23:1)-H	0	0	0	0	0	10.5248181818182	10.8248181818182	1553		Cer_AP(t19:0/23:1)-H	0	0	0	0	0	10.5248181818182	10.8248181818182	1553
	Cer_AP(t19:0/23:2)-H	0	0	0	0	0	9.8607848484848	10.1607848484848	1372		Cer_AP(t19:0/23:2)-H	0	0	0	0	0	9.8607848484848	10.1607848484848	1372		Cer_AP(t19:0/23:2)-H	0	0	0	0	0	9.8607848484848	10.1607848484848	1372		Cer_AP(t19:0/23:2)-H	0	0	0	0	0	9.8607848484848	10.1607848484848	1372		Cer_AP(t19:0/23:2)-H	0	0	0	0	0	9.8607848484848	10.1607848484848	1372
	Cer_AP(t19:0/24:0)-H	0	0	0	0	0	11.4208166666667	11.7208166666667	399		Cer_AP(t19:0/24:0)-H	0	0	0	0	0	11.4208166666667	11.7208166666667	399		Cer_AP(t19:0/24:0)-H	0	0	0	0	0	11.4208166666667	11.7208166666667	399		Cer_AP(t19:0/24:0)-H	0	0	0	0	0	11.4208166666667	11.7208166666667	399		Cer_AP(t19:0/24:0)-H	0	0	0	0	0	11.4208166666667	11.7208166666667	399
	Cer_AP(t19:0/24:1)-H	1	0	0	0	0	11.1295590909091	11.4295590909091	108		Cer_AP(t19:0/24:1)-H	11.29021	0	0	0	0	11.1295590909091	11.4295590909091	108		Cer_AP(t19:0/24:1)-H	1	0	0	0	0	11.1295590909091	11.4295590909091	108		Cer_AP(t19:0/24:1)-H	8007.366	0	0	0	0	11.1295590909091	11.4295590909091	108		Cer_AP(t19:0/24:1)-H	694.6364	0	0	0	0	11.1295590909091	11.4295590909091	108
	Cer_AP(t19:0/24:1)-H	0	0	0	0	0	10.5101439393939	10.8101439393939	1160		Cer_AP(t19:0/24:1)-H	0	0	0	0	0	10.5101439393939	10.8101439393939	1160		Cer_AP(t19:0/24:1)-H	0	0	0	0	0	10.5101439393939	10.8101439393939	1160		Cer_AP(t19:0/24:1)-H	0	0	0	0	0	10.5101439393939	10.8101439393939	1160		Cer_AP(t19:0/24:1)-H	0	0	0	0	0	10.5101439393939	10.8101439393939	1160
	Cer_AP(t19:0/24:1)-H	1	0	0	0	0	11.0714060606061	11.3714060606061	3271		Cer_AP(t19:0/24:1)-H	11.29021	0	0	0	0	11.0714060606061	11.3714060606061	3271		Cer_AP(t19:0/24:1)-H	1	0	0	0	0	11.0714060606061	11.3714060606061	3271		Cer_AP(t19:0/24:1)-H	8007.366	0	0	0	0	11.0714060606061	11.3714060606061	3271		Cer_AP(t19:0/24:1)-H	694.6364	0	0	0	0	11.0714060606061	11.3714060606061	3271
	Cer_AP(t19:0/24:2)-H	0	0	0	0	0	10.3349015151515	10.6349015151515	366		Cer_AP(t19:0/24:2)-H	10.4723	0	0	0	0	10.3349015151515	10.6349015151515	366		Cer_AP(t19:0/24:2)-H	2	0	0	0	0	10.3349015151515	10.6349015151515	366		Cer_AP(t19:0/24:2)-H	774.0684	0	0	0	0	10.3349015151515	10.6349015151515	366		Cer_AP(t19:0/24:2)-H	692.62145	0	0	0	0	10.3349015151515	10.6349015151515	366
	Cer_AP(t19:0/24:2)-H	0	0	0	0	0	10.1740090909091	10.4740090909091	470		Cer_AP(t19:0/24:2)-H	10.4723	0	0	0	0	10.1740090909091	10.4740090909091	470		Cer_AP(t19:0/24:2)-H	2	0	0	0	0	10.1740090909091	10.4740090909091	470		Cer_AP(t19:0/24:2)-H	774.0684	0	0	0	0	10.1740090909091	10.4740090909091	470		Cer_AP(t19:0/24:2)-H	692.62145	0	0	0	0	10.1740090909091	10.4740090909091	470
	Cer_AP(t19:0/24:3)-H	0	0	0	0	0	9.3155606060606	9.6155606060606	1495		Cer_AP(t19:0/24:3)-H	0	0	0	0	0	9.3155606060606	9.6155606060606	1495		Cer_AP(t19:0/24:3)-H	0	0	0	0	0	9.3155606060606	9.6155606060606	1495		Cer_AP(t19:0/24:3)-H	0	0	0	0	0	9.3155606060606	9.6155606060606	1495		Cer_AP(t19:0/24:3)-H	0	0	0	0	0	9.3155606060606	9.6155606060606	1495
	Cer_AP(t19:0/25:1)-H	0	0	0	0	0	11.3712712121212	11.6712712121212	402		Cer_AP(t19:0/25:1)-H	0	0	0	0	0	11.3712712121212	11.6712712121212	402		Cer_AP(t19:0/25:1)-H	0	0	0	0	0	11.3712712121212	11.6712712121212	402		Cer_AP(t19:0/25:1)-H	0	0	0	0	0	11.3712712121212	11.6712712121212	402		Cer_AP(t19:0/25:1)-H	0	0	0	0	0	11.3712712121212	11.6712712121212	402
	Cer_AP(t19:0/25:1)-H	0	0	0	0	0	11.5306954545455	11.8306954545455	2733		Cer_AP(t19:0/25:1)-H	0	0	0	0	0	11.5306954545455	11.8306954545455	2733		Cer_AP(t19:0/25:1)-H	0	0	0	0	0	11.5306954545455	11.8306954545455	2733		Cer_AP(t19:0/25:1)-H	0	0	0	0	0	11.5306954545455	11.8306954545455	2733		Cer_AP(t19:0/25:1)-H	0	0	0	0	0	11.5306954545455	11.8306954545455	2733
	Cer_AP(t19:0/25:2)-H	0	0	0	0	0	10.4557772727273	10.7557772727273	1755		Cer_AP(t19:0/25:2)-H	0	0	0	0	0	10.4557772727273	10.7557772727273	1755		Cer_AP(t19:0/25:2)-H	0	0	0	0	0	10.4557772727273	10.7557772727273	1755		Cer_AP(t19:0/25:2)-H	0	0	0	0	0	10.4557772727273	10.7557772727273	1755		Cer_AP(t19:0/25:2)-H	0	0	0	0	0	10.4557772727273	10.7557772727273	1755
	Cer_AP(t19:0/26:0)-H	0	0	0	0	0	12.1783683333333	12.4783683333333	3694		Cer_AP(t19:0/26:0)-H	0	0	0	0	0	12.1783683333333	12.4783683333333	3694		Cer_AP(t19:0/26:0)-H	0	0	0	0	0	12.1783683333333	12.4783683333333	3694		Cer_AP(t19:0/26:0)-H	0	0	0	0	0	12.1783683333333	12.4783683333333	3694		Cer_AP(t19:0/26:0)-H	0	0	0	0	0	12.1783683333333	12.4783683333333	3694
	Cer_AP(t19:0/26:1)-H	0	0	0	0	0	11.9297696969697	12.2297696969697	759		Cer_AP(t19:0/26:1)-H	0	0	0	0	0	11.9297696969697	12.2297696969697	759		Cer_AP(t19:0/26:1)-H	0	0	0	0	0	11.9297696969697	12.2297696969697	759		Cer_AP(t19:0/26:1)-H	0	0	0	0	0	11.9297696969697	12.2297696969697	759		Cer_AP(t19:0/26:1)-H	0	0	0	0	0	11.9297696969697	12.2297696969697	759
	Cer_AP(t19:0/35:0)-H	0	0	0	0	0	15.1353378787879	15.4353378787879	1451		Cer_AP(t19:0/35:0)-H	0	0	0	0	0	15.1353378787879	15.4353378787879	1451		Cer_AP(t19:0/35:0)-H	0	0	0	0	0	15.1353378787879	15.4353378787879	1451		Cer_AP(t19:0/35:0)-H	0	0	0	0	0	15.1353378787879	15.4353378787879	1451		Cer_AP(t19:0/35:0)-H	0	0	0	0	0	15.1353378787879	15.4353378787879	1451
	Cer_AP(t19:0/35:0)-H	0	0	0	0	0	14.7103075757576	15.0103075757576	1902		Cer_AP(t19:0/35:0)-H	0	0	0	0	0	14.7103075757576	15.0103075757576	1902		Cer_AP(t19:0/35:0)-H	0	0	0	0	0	14.7103075757576	15.0103075757576	1902		Cer_AP(t19:0/35:0)-H	0	0	0	0	0	14.7103075757576	15.0103075757576	1902		Cer_AP(t19:0/35:0)-H	0	0	0	0	0	14.7103075757576	15.0103075757576	1902
	Cer_AP(t19:0/35:0)-H	0	0	0	0	0	15.1195863636364	15.4195863636364	4139		Cer_AP(t19:0/35:0)-H	0	0	0	0	0	15.1195863636364	15.4195863636364	4139		Cer_AP(t19:0/35:0)-H	0	0	0	0	0	15.1195863636364	15.4195863636364	4139		Cer_AP(t19:0/35:0)-H	0	0	0	0	0	15.1195863636364	15.4195863636364	4139		Cer_AP(t19:0/35:0)-H	0	0	0	0	0	15.1195863636364	15.4195863636364	4139
	Cer_AP(t20:0/19:1)-H	0	0	0	0	0	9.27443484848485	9.57443484848485	1335		Cer_AP(t20:0/19:1)-H	0	0	0	0	0	9.27443484848485	9.57443484848485	1335		Cer_AP(t20:0/19:1)-H	0	0	0	0	0	9.27443484848485	9.57443484848485	1335		Cer_AP(t20:0/19:1)-H	0	0	0	0	0	9.27443484848485	9.57443484848485	1335		Cer_AP(t20:0/19:1)-H	0	0	0	0	0	9.27443484848485	9.57443484848485	1335
	Cer_AP(t20:0/20:1)-H	0	0	0	0	0	9.77759848484848	10.0775984848485	3025		Cer_AP(t20:0/20:1)-H	0	0	0	0	0	9.77759848484848	10.0775984848485	3025		Cer_AP(t20:0/20:1)-H	0	0	0	0	0	9.77759848484848	10.0775984848485	3025		Cer_AP(t20:0/20:1)-H	0	0	0	0	0	9.77759848484848	10.0775984848485	3025		Cer_AP(t20:0/20:1)-H	0	0	0	0	0	9.77759848484848	10.0775984848485	3025
	Cer_AP(t20:0/21:0)-H	0	0	0	0	0	10.5709893939394	10.8709893939394	708		Cer_AP(t20:0/21:0)-H	0	0	0	0	0	10.5709893939394	10.8709893939394	708		Cer_AP(t20:0/21:0)-H	0	0	0	0	0	10.5709893939394	10.8709893939394	708		Cer_AP(t20:0/21:0)-H	0	0	0	0	0	10.5709893939394	10.8709893939394	708		Cer_AP(t20:0/21:0)-H	0	0	0	0	0	10.5709893939394	10.8709893939394	708
	Cer_AP(t20:0/21:1)-H	0	0	0	0	0	10.2572696969697	10.5572696969697	287		Cer_AP(t20:0/21:1)-H	0	0	0	0	0	10.2572696969697	10.5572696969697	287		Cer_AP(t20:0/21:1)-H	0	0	0	0	0	10.2572696969697	10.5572696969697	287		Cer_AP(t20:0/21:1)-H	0	0	0	0	0	10.2572696969697	10.5572696969697	287		Cer_AP(t20:0/21:1)-H	0	0	0	0	0	10.2572696969697	10.5572696969697	287
	Cer_AP(t20:0/21:2)-H	0	0	0	0	0	9.37739242424243	9.67739242424243	1330		Cer_AP(t20:0/21:2)-H	0	0	0	0	0	9.37739242424243	9.67739242424243	1330		Cer_AP(t20:0/21:2)-H	0	0	0	0	0	9.37739242424243	9.67739242424243	1330		Cer_AP(t20:0/21:2)-H	0	0	0	0	0	9.37739242424243	9.67739242424243	1330		Cer_AP(t20:0/21:2)-H	0	0	0	0	0	9.37739242424243	9.67739242424243	1330
	Cer_AP(t20:0/22:0)-H	0	0	0	0	0	11.0019590909091	11.3019590909091	863		Cer_AP(t20:0/22:0)-H	0	0	0	0	0	11.0019590909091	11.3019590909091	863		Cer_AP(t20:0/22:0)-H	0	0	0	0	0	11.0019590909091	11.3019590909091	863		Cer_AP(t20:0/22:0)-H	0	0	0	0	0	11.0019590909091	11.3019590909091	863		Cer_AP(t20:0/22:0)-H	0	0	0	0	0	11.0019590909091	11.3019590909091	863
	Cer_AP(t20:0/22:1)-H	1	0	0	0	0	10.6999696969697	10.9999696969697	227		Cer_AP(t20:0/22:1)-H	10.8619	0	0	0	0	10.6999696969697	10.9999696969697	227		Cer_AP(t20:0/22:1)-H	1	0	0	0	0	10.6999696969697	10.9999696969697	227		Cer_AP(t20:0/22:1)-H	1057.556	0	0	0	0	10.6999696969697	10.9999696969697	227		Cer_AP(t20:0/22:1)-H	680.6201	0	0	0	0	10.6999696969697	10.9999696969697	227
	Cer_AP(t20:0/22:1)-H	0	0	0	0	0	10.5248181818182	10.8248181818182	1553		Cer_AP(t20:0/22:1)-H	0	0	0	0	0	10.5248181818182	10.8248181818182	1553		Cer_AP(t20:0/22:1)-H	0	0	0	0	0	10.5248181818182	10.8248181818182	1553		Cer_AP(t20:0/22:1)-H	0	0	0	0	0	10.5248181818182	10.8248181818182	1553		Cer_AP(t20:0/22:1)-H	0	0	0	0	0	10.5248181818182	10.8248181818182	1553
	Cer_AP(t20:0/22:2)-H	0	0	0	0	0	9.8607848484848	10.1607848484848	1372		Cer_AP(t20:0/22:2)-H	0	0	0	0	0	9.8607848484848	10.1607848484848	1372		Cer_AP(t20:0/22:2)-H	0	0	0	0	0	9.8607848484848	10.1607848484848	1372		Cer_AP(t20:0/22:2)-H	0	0	0	0	0	9.8607848484848	10.1607848484848	1372		Cer_AP(t20:0/22:2)-H	0	0	0	0	0	9.8607848484848	10.1607848484848	1372
	Cer_AP(t20:0/23:0)-H	0	0	0	0	0	11.4208166666667	11.7208166666667	399		Cer_AP(t20:0/23:0)-H	0	0	0	0	0	11.4208166666667	11.7208166666667	399		Cer_AP(t20:0/23:0)-H	0	0	0	0	0	11.4208166666667	11.7208166666667	399		Cer_AP(t20:0/23:0)-H	0	0	0	0	0	11.4208166666667	11.7208166666667	399		Cer_AP(t20:0/23:0)-H	0	0	0	0	0	11.4208166666667	11.7208166666667	399
	Cer_AP(t20:0/23:1)-H	1	0	0	0	0	11.1295590909091	11.4295590909091	108		Cer_AP(t20:0/23:1)-H	11.29021	0	0	0	0	11.1295590909091	11.4295590909091	108		Cer_AP(t20:0/23:1)-H	1	0	0	0	0	11.1295590909091	11.4295590909091	108		Cer_AP(t20:0/23:1)-H	8007.366	0	0	0	0	11.1295590909091	11.4295590909091	108		Cer_AP(t20:0/23:1)-H	694.6364	0	0	0	0	11.1295590909091	11.4295590909091	108
	Cer_AP(t20:0/23:1)-H	0	0	0	0	0	10.5101439393939	10.8101439393939	1160		Cer_AP(t20:0/23:1)-H	0	0	0	0	0	10.5101439393939	10.8101439393939	1160		Cer_AP(t20:0/23:1)-H	0	0	0	0	0	10.5101439393939	10.8101439393939	1160		Cer_AP(t20:0/23:1)-H	0	0	0	0	0	10.5101439393939	10.8101439393939	1160		Cer_AP(t20:0/23:1)-H	0	0	0	0	0	10.5101439393939	10.8101439393939	1160
	Cer_AP(t20:0/23:1)-H	1	0	0	0	0	11.0714060606061	11.3714060606061	3271		Cer_AP(t20:0/23:1)-H	11.29021	0	0	0	0	11.0714060606061	11.3714060606061	3271		Cer_AP(t20:0/23:1)-H	1	0	0	0	0	11.0714060606061	11.3714060606061	3271		Cer_AP(t20:0/23:1)-H	8007.366	0	0	0	0	11.0714060606061	11.3714060606061	3271		Cer_AP(t20:0/23:1)-H	694.6364	0	0	0	0	11.0714060606061	11.3714060606061	3271
	Cer_AP(t20:0/23:2)-H	0	0	0	0	0	10.3349015151515	10.6349015151515	366		Cer_AP(t20:0/23:2)-H	10.4723	0	0	0	0	10.3349015151515	10.6349015151515	366		Cer_AP(t20:0/23:2)-H	2	0	0	0	0	10.3349015151515	10.6349015151515	366		Cer_AP(t20:0/23:2)-H	774.0684	0	0	0	0	10.3349015151515	10.6349015151515	366		Cer_AP(t20:0/23:2)-H	692.62145	0	0	0	0	10.3349015151515	10.6349015151515	366
	Cer_AP(t20:0/23:2)-H	0	0	0	0	0	10.1740090909091	10.4740090909091	470		Cer_AP(t20:0/23:2)-H	10.4723	0	0	0	0	10.1740090909091	10.4740090909091	470		Cer_AP(t20:0/23:2)-H	2	0	0	0	0	10.1740090909091	10.4740090909091	470		Cer_AP(t20:0/23:2)-H	774.0684	0	0	0	0	10.1740090909091	10.4740090909091	470		Cer_AP(t20:0/23:2)-H	692.62145	0	0	0	0	10.1740090909091	10.4740090909091	470
	Cer_AP(t20:0/23:3)-H	0	0	0	0	0	9.3155606060606	9.6155606060606	1495		Cer_AP(t20:0/23:3)-H	0	0	0	0	0	9.3155606060606	9.6155606060606	1495		Cer_AP(t20:0/23:3)-H	0	0	0	0	0	9.3155606060606	9.6155606060606	1495		Cer_AP(t20:0/23:3)-H	0	0	0	0	0	9.3155606060606	9.6155606060606	1495		Cer_AP(t20:0/23:3)-H	0	0	0	0	0	9.3155606060606	9.6155606060606	1495
	Cer_AP(t20:0/24:1)-H	0	0	0	0	0	11.3712712121212	11.6712712121212	402		Cer_AP(t20:0/24:1)-H	0	0	0	0	0	11.3712712121212	11.6712712121212	402		Cer_AP(t20:0/24:1)-H	0	0	0	0	0	11.3712712121212	11.6712712121212	402		Cer_AP(t20:0/24:1)-H	0	0	0	0	0	11.3712712121212	11.6712712121212	402		Cer_AP(t20:0/24:1)-H	0	0	0	0	0	11.3712712121212	11.6712712121212	402
	Cer_AP(t20:0/24:1)-H	0	0	0	0	0	11.5306954545455	11.8306954545455	2733		Cer_AP(t20:0/24:1)-H	0	0	0	0	0	11.5306954545455	11.8306954545455	2733		Cer_AP(t20:0/24:1)-H	0	0	0	0	0	11.5306954545455	11.8306954545455	2733		Cer_AP(t20:0/24:1)-H	0	0	0	0	0	11.5306954545455	11.8306954545455	2733		Cer_AP(t20:0/24:1)-H	0	0	0	0	0	11.5306954545455	11.8306954545455	2733
	Cer_AP(t20:0/24:2)-H	0	0	0	0	0	10.4557772727273	10.7557772727273	1755		Cer_AP(t20:0/24:2)-H	0	0	0	0	0	10.4557772727273	10.7557772727273	1755		Cer_AP(t20:0/24:2)-H	0	0	0	0	0	10.4557772727273	10.7557772727273	1755		Cer_AP(t20:0/24:2)-H	0	0	0	0	0	10.4557772727273	10.7557772727273	1755		Cer_AP(t20:0/24:2)-H	0	0	0	0	0	10.4557772727273	10.7557772727273	1755
	Cer_AP(t20:0/25:0)-H	0	0	0	0	0	12.1783683333333	12.4783683333333	3694		Cer_AP(t20:0/25:0)-H	0	0	0	0	0	12.1783683333333	12.4783683333333	3694		Cer_AP(t20:0/25:0)-H	0	0	0	0	0	12.1783683333333	12.4783683333333	3694		Cer_AP(t20:0/25:0)-H	0	0	0	0	0	12.1783683333333	12.4783683333333	3694		Cer_AP(t20:0/25:0)-H	0	0	0	0	0	12.1783683333333	12.4783683333333	3694
	Cer_AP(t20:0/25:1)-H	0	0	0	0	0	11.9297696969697	12.2297696969697	759		Cer_AP(t20:0/25:1)-H	0	0	0	0	0	11.9297696969697	12.2297696969697	759		Cer_AP(t20:0/25:1)-H	0	0	0	0	0	11.9297696969697	12.2297696969697	759		Cer_AP(t20:0/25:1)-H	0	0	0	0	0	11.9297696969697	12.2297696969697	759		Cer_AP(t20:0/25:1)-H	0	0	0	0	0	11.9297696969697	12.2297696969697	759
	Cer_AP(t20:0/34:0)-H	0	0	0	0	0	15.1353378787879	15.4353378787879	1451		Cer_AP(t20:0/34:0)-H	0	0	0	0	0	15.1353378787879	15.4353378787879	1451		Cer_AP(t20:0/34:0)-H	0	0	0	0	0	15.1353378787879	15.4353378787879	1451		Cer_AP(t20:0/34:0)-H	0	0	0	0	0	15.1353378787879	15.4353378787879	1451		Cer_AP(t20:0/34:0)-H	0	0	0	0	0	15.1353378787879	15.4353378787879	1451
	Cer_AP(t20:0/34:0)-H	0	0	0	0	0	14.7103075757576	15.0103075757576	1902		Cer_AP(t20:0/34:0)-H	0	0	0	0	0	14.7103075757576	15.0103075757576	1902		Cer_AP(t20:0/34:0)-H	0	0	0	0	0	14.7103075757576	15.0103075757576	1902		Cer_AP(t20:0/34:0)-H	0	0	0	0	0	14.7103075757576	15.0103075757576	1902		Cer_AP(t20:0/34:0)-H	0	0	0	0	0	14.7103075757576	15.0103075757576	1902
	Cer_AP(t20:0/34:0)-H	0	0	0	0	0	15.1195863636364	15.4195863636364	4139		Cer_AP(t20:0/34:0)-H	0	0	0	0	0	15.1195863636364	15.4195863636364	4139		Cer_AP(t20:0/34:0)-H	0	0	0	0	0	15.1195863636364	15.4195863636364	4139		Cer_AP(t20:0/34:0)-H	0	0	0	0	0	15.1195863636364	15.4195863636364	4139		Cer_AP(t20:0/34:0)-H	0	0	0	0	0	15.1195863636364	15.4195863636364	4139
	Cer_AP(t21:0/18:1)-H	0	0	0	0	0	9.27443484848485	9.57443484848485	1335		Cer_AP(t21:0/18:1)-H	0	0	0	0	0	9.27443484848485	9.57443484848485	1335		Cer_AP(t21:0/18:1)-H	0	0	0	0	0	9.27443484848485	9.57443484848485	1335		Cer_AP(t21:0/18:1)-H	0	0	0	0	0	9.27443484848485	9.57443484848485	1335		Cer_AP(t21:0/18:1)-H	0	0	0	0	0	9.27443484848485	9.57443484848485	1335
	Cer_AP(t21:0/19:1)-H	0	0	0	0	0	9.77759848484848	10.0775984848485	3025		Cer_AP(t21:0/19:1)-H	0	0	0	0	0	9.77759848484848	10.0775984848485	3025		Cer_AP(t21:0/19:1)-H	0	0	0	0	0	9.77759848484848	10.0775984848485	3025		Cer_AP(t21:0/19:1)-H	0	0	0	0	0	9.77759848484848	10.0775984848485	3025		Cer_AP(t21:0/19:1)-H	0	0	0	0	0	9.77759848484848	10.0775984848485	3025
	Cer_AP(t21:0/20:0)-H	0	0	0	0	0	10.5709893939394	10.8709893939394	708		Cer_AP(t21:0/20:0)-H	0	0	0	0	0	10.5709893939394	10.8709893939394	708		Cer_AP(t21:0/20:0)-H	0	0	0	0	0	10.5709893939394	10.8709893939394	708		Cer_AP(t21:0/20:0)-H	0	0	0	0	0	10.5709893939394	10.8709893939394	708		Cer_AP(t21:0/20:0)-H	0	0	0	0	0	10.5709893939394	10.8709893939394	708
	Cer_AP(t21:0/20:1)-H	0	0	0	0	0	10.2572696969697	10.5572696969697	287		Cer_AP(t21:0/20:1)-H	0	0	0	0	0	10.2572696969697	10.5572696969697	287		Cer_AP(t21:0/20:1)-H	0	0	0	0	0	10.2572696969697	10.5572696969697	287		Cer_AP(t21:0/20:1)-H	0	0	0	0	0	10.2572696969697	10.5572696969697	287		Cer_AP(t21:0/20:1)-H	0	0	0	0	0	10.2572696969697	10.5572696969697	287
	Cer_AP(t21:0/20:2)-H	0	0	0	0	0	9.37739242424243	9.67739242424243	1330		Cer_AP(t21:0/20:2)-H	0	0	0	0	0	9.37739242424243	9.67739242424243	1330		Cer_AP(t21:0/20:2)-H	0	0	0	0	0	9.37739242424243	9.67739242424243	1330		Cer_AP(t21:0/20:2)-H	0	0	0	0	0	9.37739242424243	9.67739242424243	1330		Cer_AP(t21:0/20:2)-H	0	0	0	0	0	9.37739242424243	9.67739242424243	1330
	Cer_AP(t21:0/21:0)-H	0	0	0	0	0	11.0019590909091	11.3019590909091	863		Cer_AP(t21:0/21:0)-H	0	0	0	0	0	11.0019590909091	11.3019590909091	863		Cer_AP(t21:0/21:0)-H	0	0	0	0	0	11.0019590909091	11.3019590909091	863		Cer_AP(t21:0/21:0)-H	0	0	0	0	0	11.0019590909091	11.3019590909091	863		Cer_AP(t21:0/21:0)-H	0	0	0	0	0	11.0019590909091	11.3019590909091	863
	Cer_AP(t21:0/21:1)-H	1	0	0	0	0	10.6999696969697	10.9999696969697	227		Cer_AP(t21:0/21:1)-H	10.8619	0	0	0	0	10.6999696969697	10.9999696969697	227		Cer_AP(t21:0/21:1)-H	1	0	0	0	0	10.6999696969697	10.9999696969697	227		Cer_AP(t21:0/21:1)-H	1057.556	0	0	0	0	10.6999696969697	10.9999696969697	227		Cer_AP(t21:0/21:1)-H	680.6201	0	0	0	0	10.6999696969697	10.9999696969697	227
	Cer_AP(t21:0/21:1)-H	0	0	0	0	0	10.5248181818182	10.8248181818182	1553		Cer_AP(t21:0/21:1)-H	0	0	0	0	0	10.5248181818182	10.8248181818182	1553		Cer_AP(t21:0/21:1)-H	0	0	0	0	0	10.5248181818182	10.8248181818182	1553		Cer_AP(t21:0/21:1)-H	0	0	0	0	0	10.5248181818182	10.8248181818182	1553		Cer_AP(t21:0/21:1)-H	0	0	0	0	0	10.5248181818182	10.8248181818182	1553
	Cer_AP(t21:0/21:2)-H	0	0	0	0	0	9.8607848484848	10.1607848484848	1372		Cer_AP(t21:0/21:2)-H	0	0	0	0	0	9.8607848484848	10.1607848484848	1372		Cer_AP(t21:0/21:2)-H	0	0	0	0	0	9.8607848484848	10.1607848484848	1372		Cer_AP(t21:0/21:2)-H	0	0	0	0	0	9.8607848484848	10.1607848484848	1372		Cer_AP(t21:0/21:2)-H	0	0	0	0	0	9.8607848484848	10.1607848484848	1372
	Cer_AP(t21:0/22:0)-H	0	0	0	0	0	11.4208166666667	11.7208166666667	399		Cer_AP(t21:0/22:0)-H	0	0	0	0	0	11.4208166666667	11.7208166666667	399		Cer_AP(t21:0/22:0)-H	0	0	0	0	0	11.4208166666667	11.7208166666667	399		Cer_AP(t21:0/22:0)-H	0	0	0	0	0	11.4208166666667	11.7208166666667	399		Cer_AP(t21:0/22:0)-H	0	0	0	0	0	11.4208166666667	11.7208166666667	399
	Cer_AP(t21:0/22:1)-H	1	0	0	0	0	11.1295590909091	11.4295590909091	108		Cer_AP(t21:0/22:1)-H	11.29021	0	0	0	0	11.1295590909091	11.4295590909091	108		Cer_AP(t21:0/22:1)-H	1	0	0	0	0	11.1295590909091	11.4295590909091	108		Cer_AP(t21:0/22:1)-H	8007.366	0	0	0	0	11.1295590909091	11.4295590909091	108		Cer_AP(t21:0/22:1)-H	694.6364	0	0	0	0	11.1295590909091	11.4295590909091	108
	Cer_AP(t21:0/22:1)-H	0	0	0	0	0	10.5101439393939	10.8101439393939	1160		Cer_AP(t21:0/22:1)-H	0	0	0	0	0	10.5101439393939	10.8101439393939	1160		Cer_AP(t21:0/22:1)-H	0	0	0	0	0	10.5101439393939	10.8101439393939	1160		Cer_AP(t21:0/22:1)-H	0	0	0	0	0	10.5101439393939	10.8101439393939	1160		Cer_AP(t21:0/22:1)-H	0	0	0	0	0	10.5101439393939	10.8101439393939	1160
	Cer_AP(t21:0/22:1)-H	1	0	0	0	0	11.0714060606061	11.3714060606061	3271		Cer_AP(t21:0/22:1)-H	11.29021	0	0	0	0	11.0714060606061	11.3714060606061	3271		Cer_AP(t21:0/22:1)-H	1	0	0	0	0	11.0714060606061	11.3714060606061	3271		Cer_AP(t21:0/22:1)-H	8007.366	0	0	0	0	11.0714060606061	11.3714060606061	3271		Cer_AP(t21:0/22:1)-H	694.6364	0	0	0	0	11.0714060606061	11.3714060606061	3271
	Cer_AP(t21:0/22:2)-H	0	0	0	0	0	10.3349015151515	10.6349015151515	366		Cer_AP(t21:0/22:2)-H	10.4723	0	0	0	0	10.3349015151515	10.6349015151515	366		Cer_AP(t21:0/22:2)-H	2	0	0	0	0	10.3349015151515	10.6349015151515	366		Cer_AP(t21:0/22:2)-H	774.0684	0	0	0	0	10.3349015151515	10.6349015151515	366		Cer_AP(t21:0/22:2)-H	692.62145	0	0	0	0	10.3349015151515	10.6349015151515	366
	Cer_AP(t21:0/22:2)-H	0	0	0	0	0	10.1740090909091	10.4740090909091	470		Cer_AP(t21:0/22:2)-H	10.4723	0	0	0	0	10.1740090909091	10.4740090909091	470		Cer_AP(t21:0/22:2)-H	2	0	0	0	0	10.1740090909091	10.4740090909091	470		Cer_AP(t21:0/22:2)-H	774.0684	0	0	0	0	10.1740090909091	10.4740090909091	470		Cer_AP(t21:0/22:2)-H	692.62145	0	0	0	0	10.1740090909091	10.4740090909091	470
	Cer_AP(t21:0/22:3)-H	0	0	0	0	0	9.3155606060606	9.6155606060606	1495		Cer_AP(t21:0/22:3)-H	0	0	0	0	0	9.3155606060606	9.6155606060606	1495		Cer_AP(t21:0/22:3)-H	0	0	0	0	0	9.3155606060606	9.6155606060606	1495		Cer_AP(t21:0/22:3)-H	0	0	0	0	0	9.3155606060606	9.6155606060606	1495		Cer_AP(t21:0/22:3)-H	0	0	0	0	0	9.3155606060606	9.6155606060606	1495
	Cer_AP(t21:0/23:1)-H	0	0	0	0	0	11.3712712121212	11.6712712121212	402		Cer_AP(t21:0/23:1)-H	0	0	0	0	0	11.3712712121212	11.6712712121212	402		Cer_AP(t21:0/23:1)-H	0	0	0	0	0	11.3712712121212	11.6712712121212	402		Cer_AP(t21:0/23:1)-H	0	0	0	0	0	11.3712712121212	11.6712712121212	402		Cer_AP(t21:0/23:1)-H	0	0	0	0	0	11.3712712121212	11.6712712121212	402
	Cer_AP(t21:0/23:1)-H	0	0	0	0	0	11.5306954545455	11.8306954545455	2733		Cer_AP(t21:0/23:1)-H	0	0	0	0	0	11.5306954545455	11.8306954545455	2733		Cer_AP(t21:0/23:1)-H	0	0	0	0	0	11.5306954545455	11.8306954545455	2733		Cer_AP(t21:0/23:1)-H	0	0	0	0	0	11.5306954545455	11.8306954545455	2733		Cer_AP(t21:0/23:1)-H	0	0	0	0	0	11.5306954545455	11.8306954545455	2733
	Cer_AP(t21:0/23:2)-H	0	0	0	0	0	10.4557772727273	10.7557772727273	1755		Cer_AP(t21:0/23:2)-H	0	0	0	0	0	10.4557772727273	10.7557772727273	1755		Cer_AP(t21:0/23:2)-H	0	0	0	0	0	10.4557772727273	10.7557772727273	1755		Cer_AP(t21:0/23:2)-H	0	0	0	0	0	10.4557772727273	10.7557772727273	1755		Cer_AP(t21:0/23:2)-H	0	0	0	0	0	10.4557772727273	10.7557772727273	1755
	Cer_AP(t21:0/24:0)-H	0	0	0	0	0	12.1783683333333	12.4783683333333	3694		Cer_AP(t21:0/24:0)-H	0	0	0	0	0	12.1783683333333	12.4783683333333	3694		Cer_AP(t21:0/24:0)-H	0	0	0	0	0	12.1783683333333	12.4783683333333	3694		Cer_AP(t21:0/24:0)-H	0	0	0	0	0	12.1783683333333	12.4783683333333	3694		Cer_AP(t21:0/24:0)-H	0	0	0	0	0	12.1783683333333	12.4783683333333	3694
	Cer_AP(t21:0/24:1)-H	0	0	0	0	0	11.9297696969697	12.2297696969697	759		Cer_AP(t21:0/24:1)-H	0	0	0	0	0	11.9297696969697	12.2297696969697	759		Cer_AP(t21:0/24:1)-H	0	0	0	0	0	11.9297696969697	12.2297696969697	759		Cer_AP(t21:0/24:1)-H	0	0	0	0	0	11.9297696969697	12.2297696969697	759		Cer_AP(t21:0/24:1)-H	0	0	0	0	0	11.9297696969697	12.2297696969697	759
	Cer_AP(t21:0/33:0)-H	0	0	0	0	0	15.1353378787879	15.4353378787879	1451		Cer_AP(t21:0/33:0)-H	0	0	0	0	0	15.1353378787879	15.4353378787879	1451		Cer_AP(t21:0/33:0)-H	0	0	0	0	0	15.1353378787879	15.4353378787879	1451		Cer_AP(t21:0/33:0)-H	0	0	0	0	0	15.1353378787879	15.4353378787879	1451		Cer_AP(t21:0/33:0)-H	0	0	0	0	0	15.1353378787879	15.4353378787879	1451
	Cer_AP(t21:0/33:0)-H	0	0	0	0	0	14.7103075757576	15.0103075757576	1902		Cer_AP(t21:0/33:0)-H	0	0	0	0	0	14.7103075757576	15.0103075757576	1902		Cer_AP(t21:0/33:0)-H	0	0	0	0	0	14.7103075757576	15.0103075757576	1902		Cer_AP(t21:0/33:0)-H	0	0	0	0	0	14.7103075757576	15.0103075757576	1902		Cer_AP(t21:0/33:0)-H	0	0	0	0	0	14.7103075757576	15.0103075757576	1902
	Cer_AP(t21:0/33:0)-H	0	0	0	0	0	15.1195863636364	15.4195863636364	4139		Cer_AP(t21:0/33:0)-H	0	0	0	0	0	15.1195863636364	15.4195863636364	4139		Cer_AP(t21:0/33:0)-H	0	0	0	0	0	15.1195863636364	15.4195863636364	4139		Cer_AP(t21:0/33:0)-H	0	0	0	0	0	15.1195863636364	15.4195863636364	4139		Cer_AP(t21:0/33:0)-H	0	0	0	0	0	15.1195863636364	15.4195863636364	4139
	Cer_AP(t22:0/17:1)-H	0	0	0	0	0	9.27443484848485	9.57443484848485	1335		Cer_AP(t22:0/17:1)-H	0	0	0	0	0	9.27443484848485	9.57443484848485	1335		Cer_AP(t22:0/17:1)-H	0	0	0	0	0	9.27443484848485	9.57443484848485	1335		Cer_AP(t22:0/17:1)-H	0	0	0	0	0	9.27443484848485	9.57443484848485	1335		Cer_AP(t22:0/17:1)-H	0	0	0	0	0	9.27443484848485	9.57443484848485	1335
	Cer_AP(t22:0/18:1)-H	0	0	0	0	0	9.77759848484848	10.0775984848485	3025		Cer_AP(t22:0/18:1)-H	0	0	0	0	0	9.77759848484848	10.0775984848485	3025		Cer_AP(t22:0/18:1)-H	0	0	0	0	0	9.77759848484848	10.0775984848485	3025		Cer_AP(t22:0/18:1)-H	0	0	0	0	0	9.77759848484848	10.0775984848485	3025		Cer_AP(t22:0/18:1)-H	0	0	0	0	0	9.77759848484848	10.0775984848485	3025
	Cer_AP(t22:0/19:0)-H	0	0	0	0	0	10.5709893939394	10.8709893939394	708		Cer_AP(t22:0/19:0)-H	0	0	0	0	0	10.5709893939394	10.8709893939394	708		Cer_AP(t22:0/19:0)-H	0	0	0	0	0	10.5709893939394	10.8709893939394	708		Cer_AP(t22:0/19:0)-H	0	0	0	0	0	10.5709893939394	10.8709893939394	708		Cer_AP(t22:0/19:0)-H	0	0	0	0	0	10.5709893939394	10.8709893939394	708
	Cer_AP(t22:0/19:1)-H	0	0	0	0	0	10.2572696969697	10.5572696969697	287		Cer_AP(t22:0/19:1)-H	0	0	0	0	0	10.2572696969697	10.5572696969697	287		Cer_AP(t22:0/19:1)-H	0	0	0	0	0	10.2572696969697	10.5572696969697	287		Cer_AP(t22:0/19:1)-H	0	0	0	0	0	10.2572696969697	10.5572696969697	287		Cer_AP(t22:0/19:1)-H	0	0	0	0	0	10.2572696969697	10.5572696969697	287
	Cer_AP(t22:0/19:2)-H	0	0	0	0	0	9.37739242424243	9.67739242424243	1330		Cer_AP(t22:0/19:2)-H	0	0	0	0	0	9.37739242424243	9.67739242424243	1330		Cer_AP(t22:0/19:2)-H	0	0	0	0	0	9.37739242424243	9.67739242424243	1330		Cer_AP(t22:0/19:2)-H	0	0	0	0	0	9.37739242424243	9.67739242424243	1330		Cer_AP(t22:0/19:2)-H	0	0	0	0	0	9.37739242424243	9.67739242424243	1330
	Cer_AP(t22:0/20:0)-H	0	0	0	0	0	11.0019590909091	11.3019590909091	863		Cer_AP(t22:0/20:0)-H	0	0	0	0	0	11.0019590909091	11.3019590909091	863		Cer_AP(t22:0/20:0)-H	0	0	0	0	0	11.0019590909091	11.3019590909091	863		Cer_AP(t22:0/20:0)-H	0	0	0	0	0	11.0019590909091	11.3019590909091	863		Cer_AP(t22:0/20:0)-H	0	0	0	0	0	11.0019590909091	11.3019590909091	863
	Cer_AP(t22:0/20:1)-H	1	0	0	0	0	10.6999696969697	10.9999696969697	227		Cer_AP(t22:0/20:1)-H	10.8619	0	0	0	0	10.6999696969697	10.9999696969697	227		Cer_AP(t22:0/20:1)-H	1	0	0	0	0	10.6999696969697	10.9999696969697	227		Cer_AP(t22:0/20:1)-H	1057.556	0	0	0	0	10.6999696969697	10.9999696969697	227		Cer_AP(t22:0/20:1)-H	680.6201	0	0	0	0	10.6999696969697	10.9999696969697	227
	Cer_AP(t22:0/20:1)-H	0	0	0	0	0	10.5248181818182	10.8248181818182	1553		Cer_AP(t22:0/20:1)-H	0	0	0	0	0	10.5248181818182	10.8248181818182	1553		Cer_AP(t22:0/20:1)-H	0	0	0	0	0	10.5248181818182	10.8248181818182	1553		Cer_AP(t22:0/20:1)-H	0	0	0	0	0	10.5248181818182	10.8248181818182	1553		Cer_AP(t22:0/20:1)-H	0	0	0	0	0	10.5248181818182	10.8248181818182	1553
	Cer_AP(t22:0/20:2)-H	0	0	0	0	0	9.8607848484848	10.1607848484848	1372		Cer_AP(t22:0/20:2)-H	0	0	0	0	0	9.8607848484848	10.1607848484848	1372		Cer_AP(t22:0/20:2)-H	0	0	0	0	0	9.8607848484848	10.1607848484848	1372		Cer_AP(t22:0/20:2)-H	0	0	0	0	0	9.8607848484848	10.1607848484848	1372		Cer_AP(t22:0/20:2)-H	0	0	0	0	0	9.8607848484848	10.1607848484848	1372
	Cer_AP(t22:0/21:0)-H	0	0	0	0	0	11.4208166666667	11.7208166666667	399		Cer_AP(t22:0/21:0)-H	0	0	0	0	0	11.4208166666667	11.7208166666667	399		Cer_AP(t22:0/21:0)-H	0	0	0	0	0	11.4208166666667	11.7208166666667	399		Cer_AP(t22:0/21:0)-H	0	0	0	0	0	11.4208166666667	11.7208166666667	399		Cer_AP(t22:0/21:0)-H	0	0	0	0	0	11.4208166666667	11.7208166666667	399
	Cer_AP(t22:0/21:1)-H	1	0	0	0	0	11.1295590909091	11.4295590909091	108		Cer_AP(t22:0/21:1)-H	11.29021	0	0	0	0	11.1295590909091	11.4295590909091	108		Cer_AP(t22:0/21:1)-H	1	0	0	0	0	11.1295590909091	11.4295590909091	108		Cer_AP(t22:0/21:1)-H	8007.366	0	0	0	0	11.1295590909091	11.4295590909091	108		Cer_AP(t22:0/21:1)-H	694.6364	0	0	0	0	11.1295590909091	11.4295590909091	108
	Cer_AP(t22:0/21:1)-H	0	0	0	0	0	10.5101439393939	10.8101439393939	1160		Cer_AP(t22:0/21:1)-H	0	0	0	0	0	10.5101439393939	10.8101439393939	1160		Cer_AP(t22:0/21:1)-H	0	0	0	0	0	10.5101439393939	10.8101439393939	1160		Cer_AP(t22:0/21:1)-H	0	0	0	0	0	10.5101439393939	10.8101439393939	1160		Cer_AP(t22:0/21:1)-H	0	0	0	0	0	10.5101439393939	10.8101439393939	1160
	Cer_AP(t22:0/21:1)-H	1	0	0	0	0	11.0714060606061	11.3714060606061	3271		Cer_AP(t22:0/21:1)-H	11.29021	0	0	0	0	11.0714060606061	11.3714060606061	3271		Cer_AP(t22:0/21:1)-H	1	0	0	0	0	11.0714060606061	11.3714060606061	3271		Cer_AP(t22:0/21:1)-H	8007.366	0	0	0	0	11.0714060606061	11.3714060606061	3271		Cer_AP(t22:0/21:1)-H	694.6364	0	0	0	0	11.0714060606061	11.3714060606061	3271
	Cer_AP(t22:0/21:2)-H	0	0	0	0	0	10.3349015151515	10.6349015151515	366		Cer_AP(t22:0/21:2)-H	10.4723	0	0	0	0	10.3349015151515	10.6349015151515	366		Cer_AP(t22:0/21:2)-H	2	0	0	0	0	10.3349015151515	10.6349015151515	366		Cer_AP(t22:0/21:2)-H	774.0684	0	0	0	0	10.3349015151515	10.6349015151515	366		Cer_AP(t22:0/21:2)-H	692.62145	0	0	0	0	10.3349015151515	10.6349015151515	366
	Cer_AP(t22:0/21:2)-H	0	0	0	0	0	10.1740090909091	10.4740090909091	470		Cer_AP(t22:0/21:2)-H	10.4723	0	0	0	0	10.1740090909091	10.4740090909091	470		Cer_AP(t22:0/21:2)-H	2	0	0	0	0	10.1740090909091	10.4740090909091	470		Cer_AP(t22:0/21:2)-H	774.0684	0	0	0	0	10.1740090909091	10.4740090909091	470		Cer_AP(t22:0/21:2)-H	692.62145	0	0	0	0	10.1740090909091	10.4740090909091	470
	Cer_AP(t22:0/21:3)-H	0	0	0	0	0	9.3155606060606	9.6155606060606	1495		Cer_AP(t22:0/21:3)-H	0	0	0	0	0	9.3155606060606	9.6155606060606	1495		Cer_AP(t22:0/21:3)-H	0	0	0	0	0	9.3155606060606	9.6155606060606	1495		Cer_AP(t22:0/21:3)-H	0	0	0	0	0	9.3155606060606	9.6155606060606	1495		Cer_AP(t22:0/21:3)-H	0	0	0	0	0	9.3155606060606	9.6155606060606	1495
	Cer_AP(t22:0/22:1)-H	0	0	0	0	0	11.3712712121212	11.6712712121212	402		Cer_AP(t22:0/22:1)-H	0	0	0	0	0	11.3712712121212	11.6712712121212	402		Cer_AP(t22:0/22:1)-H	0	0	0	0	0	11.3712712121212	11.6712712121212	402		Cer_AP(t22:0/22:1)-H	0	0	0	0	0	11.3712712121212	11.6712712121212	402		Cer_AP(t22:0/22:1)-H	0	0	0	0	0	11.3712712121212	11.6712712121212	402
	Cer_AP(t22:0/22:1)-H	0	0	0	0	0	11.5306954545455	11.8306954545455	2733		Cer_AP(t22:0/22:1)-H	0	0	0	0	0	11.5306954545455	11.8306954545455	2733		Cer_AP(t22:0/22:1)-H	0	0	0	0	0	11.5306954545455	11.8306954545455	2733		Cer_AP(t22:0/22:1)-H	0	0	0	0	0	11.5306954545455	11.8306954545455	2733		Cer_AP(t22:0/22:1)-H	0	0	0	0	0	11.5306954545455	11.8306954545455	2733
	Cer_AP(t22:0/22:2)-H	0	0	0	0	0	10.4557772727273	10.7557772727273	1755		Cer_AP(t22:0/22:2)-H	0	0	0	0	0	10.4557772727273	10.7557772727273	1755		Cer_AP(t22:0/22:2)-H	0	0	0	0	0	10.4557772727273	10.7557772727273	1755		Cer_AP(t22:0/22:2)-H	0	0	0	0	0	10.4557772727273	10.7557772727273	1755		Cer_AP(t22:0/22:2)-H	0	0	0	0	0	10.4557772727273	10.7557772727273	1755
	Cer_AP(t22:0/23:0)-H	0	0	0	0	0	12.1783683333333	12.4783683333333	3694		Cer_AP(t22:0/23:0)-H	0	0	0	0	0	12.1783683333333	12.4783683333333	3694		Cer_AP(t22:0/23:0)-H	0	0	0	0	0	12.1783683333333	12.4783683333333	3694		Cer_AP(t22:0/23:0)-H	0	0	0	0	0	12.1783683333333	12.4783683333333	3694		Cer_AP(t22:0/23:0)-H	0	0	0	0	0	12.1783683333333	12.4783683333333	3694
	Cer_AP(t22:0/23:1)-H	0	0	0	0	0	11.9297696969697	12.2297696969697	759		Cer_AP(t22:0/23:1)-H	0	0	0	0	0	11.9297696969697	12.2297696969697	759		Cer_AP(t22:0/23:1)-H	0	0	0	0	0	11.9297696969697	12.2297696969697	759		Cer_AP(t22:0/23:1)-H	0	0	0	0	0	11.9297696969697	12.2297696969697	759		Cer_AP(t22:0/23:1)-H	0	0	0	0	0	11.9297696969697	12.2297696969697	759
	Cer_AP(t22:0/32:0)-H	0	0	0	0	0	15.1353378787879	15.4353378787879	1451		Cer_AP(t22:0/32:0)-H	0	0	0	0	0	15.1353378787879	15.4353378787879	1451		Cer_AP(t22:0/32:0)-H	0	0	0	0	0	15.1353378787879	15.4353378787879	1451		Cer_AP(t22:0/32:0)-H	0	0	0	0	0	15.1353378787879	15.4353378787879	1451		Cer_AP(t22:0/32:0)-H	0	0	0	0	0	15.1353378787879	15.4353378787879	1451
	Cer_AP(t22:0/32:0)-H	0	0	0	0	0	14.7103075757576	15.0103075757576	1902		Cer_AP(t22:0/32:0)-H	0	0	0	0	0	14.7103075757576	15.0103075757576	1902		Cer_AP(t22:0/32:0)-H	0	0	0	0	0	14.7103075757576	15.0103075757576	1902		Cer_AP(t22:0/32:0)-H	0	0	0	0	0	14.7103075757576	15.0103075757576	1902		Cer_AP(t22:0/32:0)-H	0	0	0	0	0	14.7103075757576	15.0103075757576	1902
	Cer_AP(t22:0/32:0)-H	0	0	0	0	0	15.1195863636364	15.4195863636364	4139		Cer_AP(t22:0/32:0)-H	0	0	0	0	0	15.1195863636364	15.4195863636364	4139		Cer_AP(t22:0/32:0)-H	0	0	0	0	0	15.1195863636364	15.4195863636364	4139		Cer_AP(t22:0/32:0)-H	0	0	0	0	0	15.1195863636364	15.4195863636364	4139		Cer_AP(t22:0/32:0)-H	0	0	0	0	0	15.1195863636364	15.4195863636364	4139
	Cer_AP(t16:1/23:0)-H	0	0	0	0	0	9.27443484848485	9.57443484848485	1335		Cer_AP(t16:1/23:0)-H	0	0	0	0	0	9.27443484848485	9.57443484848485	1335		Cer_AP(t16:1/23:0)-H	0	0	0	0	0	9.27443484848485	9.57443484848485	1335		Cer_AP(t16:1/23:0)-H	0	0	0	0	0	9.27443484848485	9.57443484848485	1335		Cer_AP(t16:1/23:0)-H	0	0	0	0	0	9.27443484848485	9.57443484848485	1335
	Cer_AP(t16:1/24:0)-H	0	0	0	0	0	9.77759848484848	10.0775984848485	3025		Cer_AP(t16:1/24:0)-H	0	0	0	0	0	9.77759848484848	10.0775984848485	3025		Cer_AP(t16:1/24:0)-H	0	0	0	0	0	9.77759848484848	10.0775984848485	3025		Cer_AP(t16:1/24:0)-H	0	0	0	0	0	9.77759848484848	10.0775984848485	3025		Cer_AP(t16:1/24:0)-H	0	0	0	0	0	9.77759848484848	10.0775984848485	3025
	Cer_AP(t16:1/25:0)-H	0	0	0	0	0	10.2572696969697	10.5572696969697	287		Cer_AP(t16:1/25:0)-H	0	0	0	0	0	10.2572696969697	10.5572696969697	287		Cer_AP(t16:1/25:0)-H	0	0	0	0	0	10.2572696969697	10.5572696969697	287		Cer_AP(t16:1/25:0)-H	0	0	0	0	0	10.2572696969697	10.5572696969697	287		Cer_AP(t16:1/25:0)-H	0	0	0	0	0	10.2572696969697	10.5572696969697	287
	Cer_AP(t16:1/25:1)-H	0	0	0	0	0	9.37739242424243	9.67739242424243	1330		Cer_AP(t16:1/25:1)-H	0	0	0	0	0	9.37739242424243	9.67739242424243	1330		Cer_AP(t16:1/25:1)-H	0	0	0	0	0	9.37739242424243	9.67739242424243	1330		Cer_AP(t16:1/25:1)-H	0	0	0	0	0	9.37739242424243	9.67739242424243	1330		Cer_AP(t16:1/25:1)-H	0	0	0	0	0	9.37739242424243	9.67739242424243	1330
	Cer_AP(t16:1/26:0)-H	1	0	0	0	0	10.6999696969697	10.9999696969697	227		Cer_AP(t16:1/26:0)-H	10.8619	0	0	0	0	10.6999696969697	10.9999696969697	227		Cer_AP(t16:1/26:0)-H	1	0	0	0	0	10.6999696969697	10.9999696969697	227		Cer_AP(t16:1/26:0)-H	1057.556	0	0	0	0	10.6999696969697	10.9999696969697	227		Cer_AP(t16:1/26:0)-H	680.6201	0	0	0	0	10.6999696969697	10.9999696969697	227
	Cer_AP(t16:1/26:0)-H	0	0	0	0	0	10.5248181818182	10.8248181818182	1553		Cer_AP(t16:1/26:0)-H	0	0	0	0	0	10.5248181818182	10.8248181818182	1553		Cer_AP(t16:1/26:0)-H	0	0	0	0	0	10.5248181818182	10.8248181818182	1553		Cer_AP(t16:1/26:0)-H	0	0	0	0	0	10.5248181818182	10.8248181818182	1553		Cer_AP(t16:1/26:0)-H	0	0	0	0	0	10.5248181818182	10.8248181818182	1553
	Cer_AP(t16:1/26:1)-H	0	0	0	0	0	9.8607848484848	10.1607848484848	1372		Cer_AP(t16:1/26:1)-H	0	0	0	0	0	9.8607848484848	10.1607848484848	1372		Cer_AP(t16:1/26:1)-H	0	0	0	0	0	9.8607848484848	10.1607848484848	1372		Cer_AP(t16:1/26:1)-H	0	0	0	0	0	9.8607848484848	10.1607848484848	1372		Cer_AP(t16:1/26:1)-H	0	0	0	0	0	9.8607848484848	10.1607848484848	1372
	Cer_AP(t16:1/27:0)-H	1	0	0	0	0	11.1295590909091	11.4295590909091	108		Cer_AP(t16:1/27:0)-H	11.29021	0	0	0	0	11.1295590909091	11.4295590909091	108		Cer_AP(t16:1/27:0)-H	1	0	0	0	0	11.1295590909091	11.4295590909091	108		Cer_AP(t16:1/27:0)-H	8007.366	0	0	0	0	11.1295590909091	11.4295590909091	108		Cer_AP(t16:1/27:0)-H	694.6364	0	0	0	0	11.1295590909091	11.4295590909091	108
	Cer_AP(t16:1/27:0)-H	0	0	0	0	0	10.5101439393939	10.8101439393939	1160		Cer_AP(t16:1/27:0)-H	0	0	0	0	0	10.5101439393939	10.8101439393939	1160		Cer_AP(t16:1/27:0)-H	0	0	0	0	0	10.5101439393939	10.8101439393939	1160		Cer_AP(t16:1/27:0)-H	0	0	0	0	0	10.5101439393939	10.8101439393939	1160		Cer_AP(t16:1/27:0)-H	0	0	0	0	0	10.5101439393939	10.8101439393939	1160
	Cer_AP(t16:1/27:0)-H	1	0	0	0	0	11.0714060606061	11.3714060606061	3271		Cer_AP(t16:1/27:0)-H	11.29021	0	0	0	0	11.0714060606061	11.3714060606061	3271		Cer_AP(t16:1/27:0)-H	1	0	0	0	0	11.0714060606061	11.3714060606061	3271		Cer_AP(t16:1/27:0)-H	8007.366	0	0	0	0	11.0714060606061	11.3714060606061	3271		Cer_AP(t16:1/27:0)-H	694.6364	0	0	0	0	11.0714060606061	11.3714060606061	3271
	Cer_AP(t16:1/27:1)-H	0	0	0	0	0	10.3349015151515	10.6349015151515	366		Cer_AP(t16:1/27:1)-H	10.4723	0	0	0	0	10.3349015151515	10.6349015151515	366		Cer_AP(t16:1/27:1)-H	2	0	0	0	0	10.3349015151515	10.6349015151515	366		Cer_AP(t16:1/27:1)-H	774.0684	0	0	0	0	10.3349015151515	10.6349015151515	366		Cer_AP(t16:1/27:1)-H	692.62145	0	0	0	0	10.3349015151515	10.6349015151515	366
	Cer_AP(t16:1/27:1)-H	0	0	0	0	0	10.1740090909091	10.4740090909091	470		Cer_AP(t16:1/27:1)-H	10.4723	0	0	0	0	10.1740090909091	10.4740090909091	470		Cer_AP(t16:1/27:1)-H	2	0	0	0	0	10.1740090909091	10.4740090909091	470		Cer_AP(t16:1/27:1)-H	774.0684	0	0	0	0	10.1740090909091	10.4740090909091	470		Cer_AP(t16:1/27:1)-H	692.62145	0	0	0	0	10.1740090909091	10.4740090909091	470
	Cer_AP(t16:1/27:2)-H	0	0	0	0	0	9.3155606060606	9.6155606060606	1495		Cer_AP(t16:1/27:2)-H	0	0	0	0	0	9.3155606060606	9.6155606060606	1495		Cer_AP(t16:1/27:2)-H	0	0	0	0	0	9.3155606060606	9.6155606060606	1495		Cer_AP(t16:1/27:2)-H	0	0	0	0	0	9.3155606060606	9.6155606060606	1495		Cer_AP(t16:1/27:2)-H	0	0	0	0	0	9.3155606060606	9.6155606060606	1495
	Cer_AP(t16:1/28:0)-H	0	0	0	0	0	11.3712712121212	11.6712712121212	402		Cer_AP(t16:1/28:0)-H	0	0	0	0	0	11.3712712121212	11.6712712121212	402		Cer_AP(t16:1/28:0)-H	0	0	0	0	0	11.3712712121212	11.6712712121212	402		Cer_AP(t16:1/28:0)-H	0	0	0	0	0	11.3712712121212	11.6712712121212	402		Cer_AP(t16:1/28:0)-H	0	0	0	0	0	11.3712712121212	11.6712712121212	402
	Cer_AP(t16:1/28:0)-H	0	0	0	0	0	11.5306954545455	11.8306954545455	2733		Cer_AP(t16:1/28:0)-H	0	0	0	0	0	11.5306954545455	11.8306954545455	2733		Cer_AP(t16:1/28:0)-H	0	0	0	0	0	11.5306954545455	11.8306954545455	2733		Cer_AP(t16:1/28:0)-H	0	0	0	0	0	11.5306954545455	11.8306954545455	2733		Cer_AP(t16:1/28:0)-H	0	0	0	0	0	11.5306954545455	11.8306954545455	2733
	Cer_AP(t16:1/28:1)-H	0	0	0	0	0	10.4557772727273	10.7557772727273	1755		Cer_AP(t16:1/28:1)-H	0	0	0	0	0	10.4557772727273	10.7557772727273	1755		Cer_AP(t16:1/28:1)-H	0	0	0	0	0	10.4557772727273	10.7557772727273	1755		Cer_AP(t16:1/28:1)-H	0	0	0	0	0	10.4557772727273	10.7557772727273	1755		Cer_AP(t16:1/28:1)-H	0	0	0	0	0	10.4557772727273	10.7557772727273	1755
	Cer_AP(t16:1/29:0)-H	0	0	0	0	0	11.9297696969697	12.2297696969697	759		Cer_AP(t16:1/29:0)-H	0	0	0	0	0	11.9297696969697	12.2297696969697	759		Cer_AP(t16:1/29:0)-H	0	0	0	0	0	11.9297696969697	12.2297696969697	759		Cer_AP(t16:1/29:0)-H	0	0	0	0	0	11.9297696969697	12.2297696969697	759		Cer_AP(t16:1/29:0)-H	0	0	0	0	0	11.9297696969697	12.2297696969697	759
	Cer_AP(t17:1/22:0)-H	0	0	0	0	0	9.27443484848485	9.57443484848485	1335		Cer_AP(t17:1/22:0)-H	0	0	0	0	0	9.27443484848485	9.57443484848485	1335		Cer_AP(t17:1/22:0)-H	0	0	0	0	0	9.27443484848485	9.57443484848485	1335		Cer_AP(t17:1/22:0)-H	0	0	0	0	0	9.27443484848485	9.57443484848485	1335		Cer_AP(t17:1/22:0)-H	0	0	0	0	0	9.27443484848485	9.57443484848485	1335
	Cer_AP(t17:1/23:0)-H	0	0	0	0	0	9.77759848484848	10.0775984848485	3025		Cer_AP(t17:1/23:0)-H	0	0	0	0	0	9.77759848484848	10.0775984848485	3025		Cer_AP(t17:1/23:0)-H	0	0	0	0	0	9.77759848484848	10.0775984848485	3025		Cer_AP(t17:1/23:0)-H	0	0	0	0	0	9.77759848484848	10.0775984848485	3025		Cer_AP(t17:1/23:0)-H	0	0	0	0	0	9.77759848484848	10.0775984848485	3025
	Cer_AP(t17:1/24:0)-H	0	0	0	0	0	10.2572696969697	10.5572696969697	287		Cer_AP(t17:1/24:0)-H	0	0	0	0	0	10.2572696969697	10.5572696969697	287		Cer_AP(t17:1/24:0)-H	0	0	0	0	0	10.2572696969697	10.5572696969697	287		Cer_AP(t17:1/24:0)-H	0	0	0	0	0	10.2572696969697	10.5572696969697	287		Cer_AP(t17:1/24:0)-H	0	0	0	0	0	10.2572696969697	10.5572696969697	287
	Cer_AP(t17:1/24:1)-H	0	0	0	0	0	9.37739242424243	9.67739242424243	1330		Cer_AP(t17:1/24:1)-H	0	0	0	0	0	9.37739242424243	9.67739242424243	1330		Cer_AP(t17:1/24:1)-H	0	0	0	0	0	9.37739242424243	9.67739242424243	1330		Cer_AP(t17:1/24:1)-H	0	0	0	0	0	9.37739242424243	9.67739242424243	1330		Cer_AP(t17:1/24:1)-H	0	0	0	0	0	9.37739242424243	9.67739242424243	1330
	Cer_AP(t17:1/25:0)-H	1	0	0	0	0	10.6999696969697	10.9999696969697	227		Cer_AP(t17:1/25:0)-H	10.8619	0	0	0	0	10.6999696969697	10.9999696969697	227		Cer_AP(t17:1/25:0)-H	1	0	0	0	0	10.6999696969697	10.9999696969697	227		Cer_AP(t17:1/25:0)-H	1057.556	0	0	0	0	10.6999696969697	10.9999696969697	227		Cer_AP(t17:1/25:0)-H	680.6201	0	0	0	0	10.6999696969697	10.9999696969697	227
	Cer_AP(t17:1/25:0)-H	0	0	0	0	0	10.5248181818182	10.8248181818182	1553		Cer_AP(t17:1/25:0)-H	0	0	0	0	0	10.5248181818182	10.8248181818182	1553		Cer_AP(t17:1/25:0)-H	0	0	0	0	0	10.5248181818182	10.8248181818182	1553		Cer_AP(t17:1/25:0)-H	0	0	0	0	0	10.5248181818182	10.8248181818182	1553		Cer_AP(t17:1/25:0)-H	0	0	0	0	0	10.5248181818182	10.8248181818182	1553
	Cer_AP(t17:1/25:1)-H	0	0	0	0	0	9.8607848484848	10.1607848484848	1372		Cer_AP(t17:1/25:1)-H	0	0	0	0	0	9.8607848484848	10.1607848484848	1372		Cer_AP(t17:1/25:1)-H	0	0	0	0	0	9.8607848484848	10.1607848484848	1372		Cer_AP(t17:1/25:1)-H	0	0	0	0	0	9.8607848484848	10.1607848484848	1372		Cer_AP(t17:1/25:1)-H	0	0	0	0	0	9.8607848484848	10.1607848484848	1372
	Cer_AP(t17:1/26:0)-H	1	0	0	0	0	11.1295590909091	11.4295590909091	108		Cer_AP(t17:1/26:0)-H	11.29021	0	0	0	0	11.1295590909091	11.4295590909091	108		Cer_AP(t17:1/26:0)-H	1	0	0	0	0	11.1295590909091	11.4295590909091	108		Cer_AP(t17:1/26:0)-H	8007.366	0	0	0	0	11.1295590909091	11.4295590909091	108		Cer_AP(t17:1/26:0)-H	694.6364	0	0	0	0	11.1295590909091	11.4295590909091	108
	Cer_AP(t17:1/26:0)-H	0	0	0	0	0	10.5101439393939	10.8101439393939	1160		Cer_AP(t17:1/26:0)-H	0	0	0	0	0	10.5101439393939	10.8101439393939	1160		Cer_AP(t17:1/26:0)-H	0	0	0	0	0	10.5101439393939	10.8101439393939	1160		Cer_AP(t17:1/26:0)-H	0	0	0	0	0	10.5101439393939	10.8101439393939	1160		Cer_AP(t17:1/26:0)-H	0	0	0	0	0	10.5101439393939	10.8101439393939	1160
	Cer_AP(t17:1/26:0)-H	1	0	0	0	0	11.0714060606061	11.3714060606061	3271		Cer_AP(t17:1/26:0)-H	11.29021	0	0	0	0	11.0714060606061	11.3714060606061	3271		Cer_AP(t17:1/26:0)-H	1	0	0	0	0	11.0714060606061	11.3714060606061	3271		Cer_AP(t17:1/26:0)-H	8007.366	0	0	0	0	11.0714060606061	11.3714060606061	3271		Cer_AP(t17:1/26:0)-H	694.6364	0	0	0	0	11.0714060606061	11.3714060606061	3271
	Cer_AP(t17:1/26:1)-H	0	0	0	0	0	10.3349015151515	10.6349015151515	366		Cer_AP(t17:1/26:1)-H	10.4723	0	0	0	0	10.3349015151515	10.6349015151515	366		Cer_AP(t17:1/26:1)-H	2	0	0	0	0	10.3349015151515	10.6349015151515	366		Cer_AP(t17:1/26:1)-H	774.0684	0	0	0	0	10.3349015151515	10.6349015151515	366		Cer_AP(t17:1/26:1)-H	692.62145	0	0	0	0	10.3349015151515	10.6349015151515	366
	Cer_AP(t17:1/26:1)-H	0	0	0	0	0	10.1740090909091	10.4740090909091	470		Cer_AP(t17:1/26:1)-H	10.4723	0	0	0	0	10.1740090909091	10.4740090909091	470		Cer_AP(t17:1/26:1)-H	2	0	0	0	0	10.1740090909091	10.4740090909091	470		Cer_AP(t17:1/26:1)-H	774.0684	0	0	0	0	10.1740090909091	10.4740090909091	470		Cer_AP(t17:1/26:1)-H	692.62145	0	0	0	0	10.1740090909091	10.4740090909091	470
	Cer_AP(t17:1/26:2)-H	0	0	0	0	0	9.3155606060606	9.6155606060606	1495		Cer_AP(t17:1/26:2)-H	0	0	0	0	0	9.3155606060606	9.6155606060606	1495		Cer_AP(t17:1/26:2)-H	0	0	0	0	0	9.3155606060606	9.6155606060606	1495		Cer_AP(t17:1/26:2)-H	0	0	0	0	0	9.3155606060606	9.6155606060606	1495		Cer_AP(t17:1/26:2)-H	0	0	0	0	0	9.3155606060606	9.6155606060606	1495
	Cer_AP(t17:1/27:0)-H	0	0	0	0	0	11.3712712121212	11.6712712121212	402		Cer_AP(t17:1/27:0)-H	0	0	0	0	0	11.3712712121212	11.6712712121212	402		Cer_AP(t17:1/27:0)-H	0	0	0	0	0	11.3712712121212	11.6712712121212	402		Cer_AP(t17:1/27:0)-H	0	0	0	0	0	11.3712712121212	11.6712712121212	402		Cer_AP(t17:1/27:0)-H	0	0	0	0	0	11.3712712121212	11.6712712121212	402
	Cer_AP(t17:1/27:0)-H	0	0	0	0	0	11.5306954545455	11.8306954545455	2733		Cer_AP(t17:1/27:0)-H	0	0	0	0	0	11.5306954545455	11.8306954545455	2733		Cer_AP(t17:1/27:0)-H	0	0	0	0	0	11.5306954545455	11.8306954545455	2733		Cer_AP(t17:1/27:0)-H	0	0	0	0	0	11.5306954545455	11.8306954545455	2733		Cer_AP(t17:1/27:0)-H	0	0	0	0	0	11.5306954545455	11.8306954545455	2733
	Cer_AP(t17:1/27:1)-H	0	0	0	0	0	10.4557772727273	10.7557772727273	1755		Cer_AP(t17:1/27:1)-H	0	0	0	0	0	10.4557772727273	10.7557772727273	1755		Cer_AP(t17:1/27:1)-H	0	0	0	0	0	10.4557772727273	10.7557772727273	1755		Cer_AP(t17:1/27:1)-H	0	0	0	0	0	10.4557772727273	10.7557772727273	1755		Cer_AP(t17:1/27:1)-H	0	0	0	0	0	10.4557772727273	10.7557772727273	1755
	Cer_AP(t17:1/28:0)-H	0	0	0	0	0	11.9297696969697	12.2297696969697	759		Cer_AP(t17:1/28:0)-H	0	0	0	0	0	11.9297696969697	12.2297696969697	759		Cer_AP(t17:1/28:0)-H	0	0	0	0	0	11.9297696969697	12.2297696969697	759		Cer_AP(t17:1/28:0)-H	0	0	0	0	0	11.9297696969697	12.2297696969697	759		Cer_AP(t17:1/28:0)-H	0	0	0	0	0	11.9297696969697	12.2297696969697	759
	Cer_AP(t18:1/21:0)-H	0	0	0	0	0	9.27443484848485	9.57443484848485	1335		Cer_AP(t18:1/21:0)-H	0	0	0	0	0	9.27443484848485	9.57443484848485	1335		Cer_AP(t18:1/21:0)-H	0	0	0	0	0	9.27443484848485	9.57443484848485	1335		Cer_AP(t18:1/21:0)-H	0	0	0	0	0	9.27443484848485	9.57443484848485	1335		Cer_AP(t18:1/21:0)-H	0	0	0	0	0	9.27443484848485	9.57443484848485	1335
	Cer_AP(t18:1/22:0)-H	0	0	0	0	0	9.77759848484848	10.0775984848485	3025		Cer_AP(t18:1/22:0)-H	0	0	0	0	0	9.77759848484848	10.0775984848485	3025		Cer_AP(t18:1/22:0)-H	0	0	0	0	0	9.77759848484848	10.0775984848485	3025		Cer_AP(t18:1/22:0)-H	0	0	0	0	0	9.77759848484848	10.0775984848485	3025		Cer_AP(t18:1/22:0)-H	0	0	0	0	0	9.77759848484848	10.0775984848485	3025
	Cer_AP(t18:1/23:0)-H	0	0	0	0	0	10.2572696969697	10.5572696969697	287		Cer_AP(t18:1/23:0)-H	0	0	0	0	0	10.2572696969697	10.5572696969697	287		Cer_AP(t18:1/23:0)-H	0	0	0	0	0	10.2572696969697	10.5572696969697	287		Cer_AP(t18:1/23:0)-H	0	0	0	0	0	10.2572696969697	10.5572696969697	287		Cer_AP(t18:1/23:0)-H	0	0	0	0	0	10.2572696969697	10.5572696969697	287
	Cer_AP(t18:1/23:1)-H	0	0	0	0	0	9.37739242424243	9.67739242424243	1330		Cer_AP(t18:1/23:1)-H	0	0	0	0	0	9.37739242424243	9.67739242424243	1330		Cer_AP(t18:1/23:1)-H	0	0	0	0	0	9.37739242424243	9.67739242424243	1330		Cer_AP(t18:1/23:1)-H	0	0	0	0	0	9.37739242424243	9.67739242424243	1330		Cer_AP(t18:1/23:1)-H	0	0	0	0	0	9.37739242424243	9.67739242424243	1330
	Cer_AP(t18:1/24:0)-H	1	0	0	0	0	10.6999696969697	10.9999696969697	227		Cer_AP(t18:1/24:0)-H	10.8619	0	0	0	0	10.6999696969697	10.9999696969697	227		Cer_AP(t18:1/24:0)-H	1	0	0	0	0	10.6999696969697	10.9999696969697	227		Cer_AP(t18:1/24:0)-H	1057.556	0	0	0	0	10.6999696969697	10.9999696969697	227		Cer_AP(t18:1/24:0)-H	680.6201	0	0	0	0	10.6999696969697	10.9999696969697	227
	Cer_AP(t18:1/24:0)-H	0	0	0	0	0	10.5248181818182	10.8248181818182	1553		Cer_AP(t18:1/24:0)-H	0	0	0	0	0	10.5248181818182	10.8248181818182	1553		Cer_AP(t18:1/24:0)-H	0	0	0	0	0	10.5248181818182	10.8248181818182	1553		Cer_AP(t18:1/24:0)-H	0	0	0	0	0	10.5248181818182	10.8248181818182	1553		Cer_AP(t18:1/24:0)-H	0	0	0	0	0	10.5248181818182	10.8248181818182	1553
	Cer_AP(t18:1/24:1)-H	0	0	0	0	0	9.8607848484848	10.1607848484848	1372		Cer_AP(t18:1/24:1)-H	0	0	0	0	0	9.8607848484848	10.1607848484848	1372		Cer_AP(t18:1/24:1)-H	0	0	0	0	0	9.8607848484848	10.1607848484848	1372		Cer_AP(t18:1/24:1)-H	0	0	0	0	0	9.8607848484848	10.1607848484848	1372		Cer_AP(t18:1/24:1)-H	0	0	0	0	0	9.8607848484848	10.1607848484848	1372
	Cer_AP(t18:1/25:0)-H	1	0	0	0	0	11.1295590909091	11.4295590909091	108		Cer_AP(t18:1/25:0)-H	11.29021	0	0	0	0	11.1295590909091	11.4295590909091	108		Cer_AP(t18:1/25:0)-H	1	0	0	0	0	11.1295590909091	11.4295590909091	108		Cer_AP(t18:1/25:0)-H	8007.366	0	0	0	0	11.1295590909091	11.4295590909091	108		Cer_AP(t18:1/25:0)-H	694.6364	0	0	0	0	11.1295590909091	11.4295590909091	108
	Cer_AP(t18:1/25:0)-H	0	0	0	0	0	10.5101439393939	10.8101439393939	1160		Cer_AP(t18:1/25:0)-H	0	0	0	0	0	10.5101439393939	10.8101439393939	1160		Cer_AP(t18:1/25:0)-H	0	0	0	0	0	10.5101439393939	10.8101439393939	1160		Cer_AP(t18:1/25:0)-H	0	0	0	0	0	10.5101439393939	10.8101439393939	1160		Cer_AP(t18:1/25:0)-H	0	0	0	0	0	10.5101439393939	10.8101439393939	1160
	Cer_AP(t18:1/25:0)-H	1	0	0	0	0	11.0714060606061	11.3714060606061	3271		Cer_AP(t18:1/25:0)-H	11.29021	0	0	0	0	11.0714060606061	11.3714060606061	3271		Cer_AP(t18:1/25:0)-H	1	0	0	0	0	11.0714060606061	11.3714060606061	3271		Cer_AP(t18:1/25:0)-H	8007.366	0	0	0	0	11.0714060606061	11.3714060606061	3271		Cer_AP(t18:1/25:0)-H	694.6364	0	0	0	0	11.0714060606061	11.3714060606061	3271
	Cer_AP(t18:1/25:1)-H	0	0	0	0	0	10.3349015151515	10.6349015151515	366		Cer_AP(t18:1/25:1)-H	10.4723	0	0	0	0	10.3349015151515	10.6349015151515	366		Cer_AP(t18:1/25:1)-H	2	0	0	0	0	10.3349015151515	10.6349015151515	366		Cer_AP(t18:1/25:1)-H	774.0684	0	0	0	0	10.3349015151515	10.6349015151515	366		Cer_AP(t18:1/25:1)-H	692.62145	0	0	0	0	10.3349015151515	10.6349015151515	366
	Cer_AP(t18:1/25:1)-H	0	0	0	0	0	10.1740090909091	10.4740090909091	470		Cer_AP(t18:1/25:1)-H	10.4723	0	0	0	0	10.1740090909091	10.4740090909091	470		Cer_AP(t18:1/25:1)-H	2	0	0	0	0	10.1740090909091	10.4740090909091	470		Cer_AP(t18:1/25:1)-H	774.0684	0	0	0	0	10.1740090909091	10.4740090909091	470		Cer_AP(t18:1/25:1)-H	692.62145	0	0	0	0	10.1740090909091	10.4740090909091	470
	Cer_AP(t18:1/25:2)-H	0	0	0	0	0	9.3155606060606	9.6155606060606	1495		Cer_AP(t18:1/25:2)-H	0	0	0	0	0	9.3155606060606	9.6155606060606	1495		Cer_AP(t18:1/25:2)-H	0	0	0	0	0	9.3155606060606	9.6155606060606	1495		Cer_AP(t18:1/25:2)-H	0	0	0	0	0	9.3155606060606	9.6155606060606	1495		Cer_AP(t18:1/25:2)-H	0	0	0	0	0	9.3155606060606	9.6155606060606	1495
	Cer_AP(t18:1/26:0)-H	0	0	0	0	0	11.3712712121212	11.6712712121212	402		Cer_AP(t18:1/26:0)-H	0	0	0	0	0	11.3712712121212	11.6712712121212	402		Cer_AP(t18:1/26:0)-H	0	0	0	0	0	11.3712712121212	11.6712712121212	402		Cer_AP(t18:1/26:0)-H	0	0	0	0	0	11.3712712121212	11.6712712121212	402		Cer_AP(t18:1/26:0)-H	0	0	0	0	0	11.3712712121212	11.6712712121212	402
	Cer_AP(t18:1/26:0)-H	0	0	0	0	0	11.5306954545455	11.8306954545455	2733		Cer_AP(t18:1/26:0)-H	0	0	0	0	0	11.5306954545455	11.8306954545455	2733		Cer_AP(t18:1/26:0)-H	0	0	0	0	0	11.5306954545455	11.8306954545455	2733		Cer_AP(t18:1/26:0)-H	0	0	0	0	0	11.5306954545455	11.8306954545455	2733		Cer_AP(t18:1/26:0)-H	0	0	0	0	0	11.5306954545455	11.8306954545455	2733
	Cer_AP(t18:1/26:1)-H	0	0	0	0	0	10.4557772727273	10.7557772727273	1755		Cer_AP(t18:1/26:1)-H	0	0	0	0	0	10.4557772727273	10.7557772727273	1755		Cer_AP(t18:1/26:1)-H	0	0	0	0	0	10.4557772727273	10.7557772727273	1755		Cer_AP(t18:1/26:1)-H	0	0	0	0	0	10.4557772727273	10.7557772727273	1755		Cer_AP(t18:1/26:1)-H	0	0	0	0	0	10.4557772727273	10.7557772727273	1755
	Cer_AP(t18:1/27:0)-H	0	0	0	0	0	11.9297696969697	12.2297696969697	759		Cer_AP(t18:1/27:0)-H	0	0	0	0	0	11.9297696969697	12.2297696969697	759		Cer_AP(t18:1/27:0)-H	0	0	0	0	0	11.9297696969697	12.2297696969697	759		Cer_AP(t18:1/27:0)-H	0	0	0	0	0	11.9297696969697	12.2297696969697	759		Cer_AP(t18:1/27:0)-H	0	0	0	0	0	11.9297696969697	12.2297696969697	759
	Cer_AP(t19:1/20:0)-H	0	0	0	0	0	9.27443484848485	9.57443484848485	1335		Cer_AP(t19:1/20:0)-H	0	0	0	0	0	9.27443484848485	9.57443484848485	1335		Cer_AP(t19:1/20:0)-H	0	0	0	0	0	9.27443484848485	9.57443484848485	1335		Cer_AP(t19:1/20:0)-H	0	0	0	0	0	9.27443484848485	9.57443484848485	1335		Cer_AP(t19:1/20:0)-H	0	0	0	0	0	9.27443484848485	9.57443484848485	1335
	Cer_AP(t19:1/21:0)-H	0	0	0	0	0	9.77759848484848	10.0775984848485	3025		Cer_AP(t19:1/21:0)-H	0	0	0	0	0	9.77759848484848	10.0775984848485	3025		Cer_AP(t19:1/21:0)-H	0	0	0	0	0	9.77759848484848	10.0775984848485	3025		Cer_AP(t19:1/21:0)-H	0	0	0	0	0	9.77759848484848	10.0775984848485	3025		Cer_AP(t19:1/21:0)-H	0	0	0	0	0	9.77759848484848	10.0775984848485	3025
	Cer_AP(t19:1/22:0)-H	0	0	0	0	0	10.2572696969697	10.5572696969697	287		Cer_AP(t19:1/22:0)-H	0	0	0	0	0	10.2572696969697	10.5572696969697	287		Cer_AP(t19:1/22:0)-H	0	0	0	0	0	10.2572696969697	10.5572696969697	287		Cer_AP(t19:1/22:0)-H	0	0	0	0	0	10.2572696969697	10.5572696969697	287		Cer_AP(t19:1/22:0)-H	0	0	0	0	0	10.2572696969697	10.5572696969697	287
	Cer_AP(t19:1/22:1)-H	0	0	0	0	0	9.37739242424243	9.67739242424243	1330		Cer_AP(t19:1/22:1)-H	0	0	0	0	0	9.37739242424243	9.67739242424243	1330		Cer_AP(t19:1/22:1)-H	0	0	0	0	0	9.37739242424243	9.67739242424243	1330		Cer_AP(t19:1/22:1)-H	0	0	0	0	0	9.37739242424243	9.67739242424243	1330		Cer_AP(t19:1/22:1)-H	0	0	0	0	0	9.37739242424243	9.67739242424243	1330
	Cer_AP(t19:1/23:0)-H	1	0	0	0	0	10.6999696969697	10.9999696969697	227		Cer_AP(t19:1/23:0)-H	10.8619	0	0	0	0	10.6999696969697	10.9999696969697	227		Cer_AP(t19:1/23:0)-H	1	0	0	0	0	10.6999696969697	10.9999696969697	227		Cer_AP(t19:1/23:0)-H	1057.556	0	0	0	0	10.6999696969697	10.9999696969697	227		Cer_AP(t19:1/23:0)-H	680.6201	0	0	0	0	10.6999696969697	10.9999696969697	227
	Cer_AP(t19:1/23:0)-H	0	0	0	0	0	10.5248181818182	10.8248181818182	1553		Cer_AP(t19:1/23:0)-H	0	0	0	0	0	10.5248181818182	10.8248181818182	1553		Cer_AP(t19:1/23:0)-H	0	0	0	0	0	10.5248181818182	10.8248181818182	1553		Cer_AP(t19:1/23:0)-H	0	0	0	0	0	10.5248181818182	10.8248181818182	1553		Cer_AP(t19:1/23:0)-H	0	0	0	0	0	10.5248181818182	10.8248181818182	1553
	Cer_AP(t19:1/23:1)-H	0	0	0	0	0	9.8607848484848	10.1607848484848	1372		Cer_AP(t19:1/23:1)-H	0	0	0	0	0	9.8607848484848	10.1607848484848	1372		Cer_AP(t19:1/23:1)-H	0	0	0	0	0	9.8607848484848	10.1607848484848	1372		Cer_AP(t19:1/23:1)-H	0	0	0	0	0	9.8607848484848	10.1607848484848	1372		Cer_AP(t19:1/23:1)-H	0	0	0	0	0	9.8607848484848	10.1607848484848	1372
	Cer_AP(t19:1/24:0)-H	1	0	0	0	1	11.1295590909091	11.4295590909091	108		Cer_AP(t19:1/24:0)-H	11.29021	0	0	0	11.29021	11.1295590909091	11.4295590909091	108		Cer_AP(t19:1/24:0)-H	1	0	0	0	1	11.1295590909091	11.4295590909091	108		Cer_AP(t19:1/24:0)-H	8007.366	0	0	0	3794.493	11.1295590909091	11.4295590909091	108		Cer_AP(t19:1/24:0)-H	694.6364	0	0	0	237.2223	11.1295590909091	11.4295590909091	108
	Cer_AP(t19:1/24:0)-H	0	0	0	0	0	10.5101439393939	10.8101439393939	1160		Cer_AP(t19:1/24:0)-H	0	0	0	0	0	10.5101439393939	10.8101439393939	1160		Cer_AP(t19:1/24:0)-H	0	0	0	0	0	10.5101439393939	10.8101439393939	1160		Cer_AP(t19:1/24:0)-H	0	0	0	0	0	10.5101439393939	10.8101439393939	1160		Cer_AP(t19:1/24:0)-H	0	0	0	0	0	10.5101439393939	10.8101439393939	1160
	Cer_AP(t19:1/24:0)-H	1	0	0	0	1	11.0714060606061	11.3714060606061	3271		Cer_AP(t19:1/24:0)-H	11.29021	0	0	0	11.29021	11.0714060606061	11.3714060606061	3271		Cer_AP(t19:1/24:0)-H	1	0	0	0	1	11.0714060606061	11.3714060606061	3271		Cer_AP(t19:1/24:0)-H	8007.366	0	0	0	3794.493	11.0714060606061	11.3714060606061	3271		Cer_AP(t19:1/24:0)-H	694.6364	0	0	0	237.2223	11.0714060606061	11.3714060606061	3271
	Cer_AP(t19:1/24:1)-H	0	0	0	0	0	10.3349015151515	10.6349015151515	366		Cer_AP(t19:1/24:1)-H	10.4723	0	0	0	0	10.3349015151515	10.6349015151515	366		Cer_AP(t19:1/24:1)-H	2	0	0	0	0	10.3349015151515	10.6349015151515	366		Cer_AP(t19:1/24:1)-H	774.0684	0	0	0	0	10.3349015151515	10.6349015151515	366		Cer_AP(t19:1/24:1)-H	692.62145	0	0	0	0	10.3349015151515	10.6349015151515	366
	Cer_AP(t19:1/24:1)-H	0	0	0	0	0	10.1740090909091	10.4740090909091	470		Cer_AP(t19:1/24:1)-H	10.4723	0	0	0	0	10.1740090909091	10.4740090909091	470		Cer_AP(t19:1/24:1)-H	2	0	0	0	0	10.1740090909091	10.4740090909091	470		Cer_AP(t19:1/24:1)-H	774.0684	0	0	0	0	10.1740090909091	10.4740090909091	470		Cer_AP(t19:1/24:1)-H	692.62145	0	0	0	0	10.1740090909091	10.4740090909091	470
	Cer_AP(t19:1/24:2)-H	0	0	0	0	0	9.3155606060606	9.6155606060606	1495		Cer_AP(t19:1/24:2)-H	0	0	0	0	0	9.3155606060606	9.6155606060606	1495		Cer_AP(t19:1/24:2)-H	0	0	0	0	0	9.3155606060606	9.6155606060606	1495		Cer_AP(t19:1/24:2)-H	0	0	0	0	0	9.3155606060606	9.6155606060606	1495		Cer_AP(t19:1/24:2)-H	0	0	0	0	0	9.3155606060606	9.6155606060606	1495
	Cer_AP(t19:1/25:0)-H	0	0	0	0	0	11.3712712121212	11.6712712121212	402		Cer_AP(t19:1/25:0)-H	0	0	0	0	0	11.3712712121212	11.6712712121212	402		Cer_AP(t19:1/25:0)-H	0	0	0	0	0	11.3712712121212	11.6712712121212	402		Cer_AP(t19:1/25:0)-H	0	0	0	0	0	11.3712712121212	11.6712712121212	402		Cer_AP(t19:1/25:0)-H	0	0	0	0	0	11.3712712121212	11.6712712121212	402
	Cer_AP(t19:1/25:0)-H	0	0	0	0	0	11.5306954545455	11.8306954545455	2733		Cer_AP(t19:1/25:0)-H	0	0	0	0	0	11.5306954545455	11.8306954545455	2733		Cer_AP(t19:1/25:0)-H	0	0	0	0	0	11.5306954545455	11.8306954545455	2733		Cer_AP(t19:1/25:0)-H	0	0	0	0	0	11.5306954545455	11.8306954545455	2733		Cer_AP(t19:1/25:0)-H	0	0	0	0	0	11.5306954545455	11.8306954545455	2733
	Cer_AP(t19:1/25:1)-H	0	0	0	0	0	10.4557772727273	10.7557772727273	1755		Cer_AP(t19:1/25:1)-H	0	0	0	0	0	10.4557772727273	10.7557772727273	1755		Cer_AP(t19:1/25:1)-H	0	0	0	0	0	10.4557772727273	10.7557772727273	1755		Cer_AP(t19:1/25:1)-H	0	0	0	0	0	10.4557772727273	10.7557772727273	1755		Cer_AP(t19:1/25:1)-H	0	0	0	0	0	10.4557772727273	10.7557772727273	1755
	Cer_AP(t19:1/26:0)-H	0	0	0	0	0	11.9297696969697	12.2297696969697	759		Cer_AP(t19:1/26:0)-H	0	0	0	0	0	11.9297696969697	12.2297696969697	759		Cer_AP(t19:1/26:0)-H	0	0	0	0	0	11.9297696969697	12.2297696969697	759		Cer_AP(t19:1/26:0)-H	0	0	0	0	0	11.9297696969697	12.2297696969697	759		Cer_AP(t19:1/26:0)-H	0	0	0	0	0	11.9297696969697	12.2297696969697	759
	Cer_AP(t20:1/19:0)-H	0	0	0	0	0	9.27443484848485	9.57443484848485	1335		Cer_AP(t20:1/19:0)-H	0	0	0	0	0	9.27443484848485	9.57443484848485	1335		Cer_AP(t20:1/19:0)-H	0	0	0	0	0	9.27443484848485	9.57443484848485	1335		Cer_AP(t20:1/19:0)-H	0	0	0	0	0	9.27443484848485	9.57443484848485	1335		Cer_AP(t20:1/19:0)-H	0	0	0	0	0	9.27443484848485	9.57443484848485	1335
	Cer_AP(t20:1/20:0)-H	0	0	0	0	0	9.77759848484848	10.0775984848485	3025		Cer_AP(t20:1/20:0)-H	0	0	0	0	0	9.77759848484848	10.0775984848485	3025		Cer_AP(t20:1/20:0)-H	0	0	0	0	0	9.77759848484848	10.0775984848485	3025		Cer_AP(t20:1/20:0)-H	0	0	0	0	0	9.77759848484848	10.0775984848485	3025		Cer_AP(t20:1/20:0)-H	0	0	0	0	0	9.77759848484848	10.0775984848485	3025
	Cer_AP(t20:1/21:0)-H	0	0	0	0	0	10.2572696969697	10.5572696969697	287		Cer_AP(t20:1/21:0)-H	0	0	0	0	0	10.2572696969697	10.5572696969697	287		Cer_AP(t20:1/21:0)-H	0	0	0	0	0	10.2572696969697	10.5572696969697	287		Cer_AP(t20:1/21:0)-H	0	0	0	0	0	10.2572696969697	10.5572696969697	287		Cer_AP(t20:1/21:0)-H	0	0	0	0	0	10.2572696969697	10.5572696969697	287
	Cer_AP(t20:1/21:1)-H	0	0	0	0	0	9.37739242424243	9.67739242424243	1330		Cer_AP(t20:1/21:1)-H	0	0	0	0	0	9.37739242424243	9.67739242424243	1330		Cer_AP(t20:1/21:1)-H	0	0	0	0	0	9.37739242424243	9.67739242424243	1330		Cer_AP(t20:1/21:1)-H	0	0	0	0	0	9.37739242424243	9.67739242424243	1330		Cer_AP(t20:1/21:1)-H	0	0	0	0	0	9.37739242424243	9.67739242424243	1330
	Cer_AP(t20:1/22:0)-H	1	0	0	0	0	10.6999696969697	10.9999696969697	227		Cer_AP(t20:1/22:0)-H	10.8619	0	0	0	0	10.6999696969697	10.9999696969697	227		Cer_AP(t20:1/22:0)-H	1	0	0	0	0	10.6999696969697	10.9999696969697	227		Cer_AP(t20:1/22:0)-H	1057.556	0	0	0	0	10.6999696969697	10.9999696969697	227		Cer_AP(t20:1/22:0)-H	680.6201	0	0	0	0	10.6999696969697	10.9999696969697	227
	Cer_AP(t20:1/22:0)-H	0	0	0	0	0	10.5248181818182	10.8248181818182	1553		Cer_AP(t20:1/22:0)-H	0	0	0	0	0	10.5248181818182	10.8248181818182	1553		Cer_AP(t20:1/22:0)-H	0	0	0	0	0	10.5248181818182	10.8248181818182	1553		Cer_AP(t20:1/22:0)-H	0	0	0	0	0	10.5248181818182	10.8248181818182	1553		Cer_AP(t20:1/22:0)-H	0	0	0	0	0	10.5248181818182	10.8248181818182	1553
	Cer_AP(t20:1/22:1)-H	0	0	0	0	0	9.8607848484848	10.1607848484848	1372		Cer_AP(t20:1/22:1)-H	0	0	0	0	0	9.8607848484848	10.1607848484848	1372		Cer_AP(t20:1/22:1)-H	0	0	0	0	0	9.8607848484848	10.1607848484848	1372		Cer_AP(t20:1/22:1)-H	0	0	0	0	0	9.8607848484848	10.1607848484848	1372		Cer_AP(t20:1/22:1)-H	0	0	0	0	0	9.8607848484848	10.1607848484848	1372
	Cer_AP(t20:1/23:0)-H	1	0	0	0	0	11.1295590909091	11.4295590909091	108		Cer_AP(t20:1/23:0)-H	11.29021	0	0	0	0	11.1295590909091	11.4295590909091	108		Cer_AP(t20:1/23:0)-H	1	0	0	0	0	11.1295590909091	11.4295590909091	108		Cer_AP(t20:1/23:0)-H	8007.366	0	0	0	0	11.1295590909091	11.4295590909091	108		Cer_AP(t20:1/23:0)-H	694.6364	0	0	0	0	11.1295590909091	11.4295590909091	108
	Cer_AP(t20:1/23:0)-H	0	0	0	0	0	10.5101439393939	10.8101439393939	1160		Cer_AP(t20:1/23:0)-H	0	0	0	0	0	10.5101439393939	10.8101439393939	1160		Cer_AP(t20:1/23:0)-H	0	0	0	0	0	10.5101439393939	10.8101439393939	1160		Cer_AP(t20:1/23:0)-H	0	0	0	0	0	10.5101439393939	10.8101439393939	1160		Cer_AP(t20:1/23:0)-H	0	0	0	0	0	10.5101439393939	10.8101439393939	1160
	Cer_AP(t20:1/23:0)-H	1	0	0	0	0	11.0714060606061	11.3714060606061	3271		Cer_AP(t20:1/23:0)-H	11.29021	0	0	0	0	11.0714060606061	11.3714060606061	3271		Cer_AP(t20:1/23:0)-H	1	0	0	0	0	11.0714060606061	11.3714060606061	3271		Cer_AP(t20:1/23:0)-H	8007.366	0	0	0	0	11.0714060606061	11.3714060606061	3271		Cer_AP(t20:1/23:0)-H	694.6364	0	0	0	0	11.0714060606061	11.3714060606061	3271
	Cer_AP(t20:1/23:1)-H	0	0	0	0	0	10.3349015151515	10.6349015151515	366		Cer_AP(t20:1/23:1)-H	10.4723	0	0	0	0	10.3349015151515	10.6349015151515	366		Cer_AP(t20:1/23:1)-H	2	0	0	0	0	10.3349015151515	10.6349015151515	366		Cer_AP(t20:1/23:1)-H	774.0684	0	0	0	0	10.3349015151515	10.6349015151515	366		Cer_AP(t20:1/23:1)-H	692.62145	0	0	0	0	10.3349015151515	10.6349015151515	366
	Cer_AP(t20:1/23:1)-H	0	0	0	0	0	10.1740090909091	10.4740090909091	470		Cer_AP(t20:1/23:1)-H	10.4723	0	0	0	0	10.1740090909091	10.4740090909091	470		Cer_AP(t20:1/23:1)-H	2	0	0	0	0	10.1740090909091	10.4740090909091	470		Cer_AP(t20:1/23:1)-H	774.0684	0	0	0	0	10.1740090909091	10.4740090909091	470		Cer_AP(t20:1/23:1)-H	692.62145	0	0	0	0	10.1740090909091	10.4740090909091	470
	Cer_AP(t20:1/23:2)-H	0	0	0	0	0	9.3155606060606	9.6155606060606	1495		Cer_AP(t20:1/23:2)-H	0	0	0	0	0	9.3155606060606	9.6155606060606	1495		Cer_AP(t20:1/23:2)-H	0	0	0	0	0	9.3155606060606	9.6155606060606	1495		Cer_AP(t20:1/23:2)-H	0	0	0	0	0	9.3155606060606	9.6155606060606	1495		Cer_AP(t20:1/23:2)-H	0	0	0	0	0	9.3155606060606	9.6155606060606	1495
	Cer_AP(t20:1/24:0)-H	0	0	0	0	0	11.3712712121212	11.6712712121212	402		Cer_AP(t20:1/24:0)-H	0	0	0	0	0	11.3712712121212	11.6712712121212	402		Cer_AP(t20:1/24:0)-H	0	0	0	0	0	11.3712712121212	11.6712712121212	402		Cer_AP(t20:1/24:0)-H	0	0	0	0	0	11.3712712121212	11.6712712121212	402		Cer_AP(t20:1/24:0)-H	0	0	0	0	0	11.3712712121212	11.6712712121212	402
	Cer_AP(t20:1/24:0)-H	0	0	0	0	0	11.5306954545455	11.8306954545455	2733		Cer_AP(t20:1/24:0)-H	0	0	0	0	0	11.5306954545455	11.8306954545455	2733		Cer_AP(t20:1/24:0)-H	0	0	0	0	0	11.5306954545455	11.8306954545455	2733		Cer_AP(t20:1/24:0)-H	0	0	0	0	0	11.5306954545455	11.8306954545455	2733		Cer_AP(t20:1/24:0)-H	0	0	0	0	0	11.5306954545455	11.8306954545455	2733
	Cer_AP(t20:1/24:1)-H	0	0	0	0	0	10.4557772727273	10.7557772727273	1755		Cer_AP(t20:1/24:1)-H	0	0	0	0	0	10.4557772727273	10.7557772727273	1755		Cer_AP(t20:1/24:1)-H	0	0	0	0	0	10.4557772727273	10.7557772727273	1755		Cer_AP(t20:1/24:1)-H	0	0	0	0	0	10.4557772727273	10.7557772727273	1755		Cer_AP(t20:1/24:1)-H	0	0	0	0	0	10.4557772727273	10.7557772727273	1755
	Cer_AP(t20:1/25:0)-H	0	0	0	0	0	11.9297696969697	12.2297696969697	759		Cer_AP(t20:1/25:0)-H	0	0	0	0	0	11.9297696969697	12.2297696969697	759		Cer_AP(t20:1/25:0)-H	0	0	0	0	0	11.9297696969697	12.2297696969697	759		Cer_AP(t20:1/25:0)-H	0	0	0	0	0	11.9297696969697	12.2297696969697	759		Cer_AP(t20:1/25:0)-H	0	0	0	0	0	11.9297696969697	12.2297696969697	759
	Cer_AP(t21:1/18:0)-H	0	0	0	0	0	9.27443484848485	9.57443484848485	1335		Cer_AP(t21:1/18:0)-H	0	0	0	0	0	9.27443484848485	9.57443484848485	1335		Cer_AP(t21:1/18:0)-H	0	0	0	0	0	9.27443484848485	9.57443484848485	1335		Cer_AP(t21:1/18:0)-H	0	0	0	0	0	9.27443484848485	9.57443484848485	1335		Cer_AP(t21:1/18:0)-H	0	0	0	0	0	9.27443484848485	9.57443484848485	1335
	Cer_AP(t21:1/19:0)-H	0	0	0	0	0	9.77759848484848	10.0775984848485	3025		Cer_AP(t21:1/19:0)-H	0	0	0	0	0	9.77759848484848	10.0775984848485	3025		Cer_AP(t21:1/19:0)-H	0	0	0	0	0	9.77759848484848	10.0775984848485	3025		Cer_AP(t21:1/19:0)-H	0	0	0	0	0	9.77759848484848	10.0775984848485	3025		Cer_AP(t21:1/19:0)-H	0	0	0	0	0	9.77759848484848	10.0775984848485	3025
	Cer_AP(t21:1/20:0)-H	0	0	0	0	0	10.2572696969697	10.5572696969697	287		Cer_AP(t21:1/20:0)-H	0	0	0	0	0	10.2572696969697	10.5572696969697	287		Cer_AP(t21:1/20:0)-H	0	0	0	0	0	10.2572696969697	10.5572696969697	287		Cer_AP(t21:1/20:0)-H	0	0	0	0	0	10.2572696969697	10.5572696969697	287		Cer_AP(t21:1/20:0)-H	0	0	0	0	0	10.2572696969697	10.5572696969697	287
	Cer_AP(t21:1/20:1)-H	0	0	0	0	0	9.37739242424243	9.67739242424243	1330		Cer_AP(t21:1/20:1)-H	0	0	0	0	0	9.37739242424243	9.67739242424243	1330		Cer_AP(t21:1/20:1)-H	0	0	0	0	0	9.37739242424243	9.67739242424243	1330		Cer_AP(t21:1/20:1)-H	0	0	0	0	0	9.37739242424243	9.67739242424243	1330		Cer_AP(t21:1/20:1)-H	0	0	0	0	0	9.37739242424243	9.67739242424243	1330
	Cer_AP(t21:1/21:0)-H	1	0	0	0	0	10.6999696969697	10.9999696969697	227		Cer_AP(t21:1/21:0)-H	10.8619	0	0	0	0	10.6999696969697	10.9999696969697	227		Cer_AP(t21:1/21:0)-H	1	0	0	0	0	10.6999696969697	10.9999696969697	227		Cer_AP(t21:1/21:0)-H	1057.556	0	0	0	0	10.6999696969697	10.9999696969697	227		Cer_AP(t21:1/21:0)-H	680.6201	0	0	0	0	10.6999696969697	10.9999696969697	227
	Cer_AP(t21:1/21:0)-H	0	0	0	0	0	10.5248181818182	10.8248181818182	1553		Cer_AP(t21:1/21:0)-H	0	0	0	0	0	10.5248181818182	10.8248181818182	1553		Cer_AP(t21:1/21:0)-H	0	0	0	0	0	10.5248181818182	10.8248181818182	1553		Cer_AP(t21:1/21:0)-H	0	0	0	0	0	10.5248181818182	10.8248181818182	1553		Cer_AP(t21:1/21:0)-H	0	0	0	0	0	10.5248181818182	10.8248181818182	1553
	Cer_AP(t21:1/21:1)-H	0	0	0	0	0	9.8607848484848	10.1607848484848	1372		Cer_AP(t21:1/21:1)-H	0	0	0	0	0	9.8607848484848	10.1607848484848	1372		Cer_AP(t21:1/21:1)-H	0	0	0	0	0	9.8607848484848	10.1607848484848	1372		Cer_AP(t21:1/21:1)-H	0	0	0	0	0	9.8607848484848	10.1607848484848	1372		Cer_AP(t21:1/21:1)-H	0	0	0	0	0	9.8607848484848	10.1607848484848	1372
	Cer_AP(t21:1/22:0)-H	1	0	0	0	0	11.1295590909091	11.4295590909091	108		Cer_AP(t21:1/22:0)-H	11.29021	0	0	0	0	11.1295590909091	11.4295590909091	108		Cer_AP(t21:1/22:0)-H	1	0	0	0	0	11.1295590909091	11.4295590909091	108		Cer_AP(t21:1/22:0)-H	8007.366	0	0	0	0	11.1295590909091	11.4295590909091	108		Cer_AP(t21:1/22:0)-H	694.6364	0	0	0	0	11.1295590909091	11.4295590909091	108
	Cer_AP(t21:1/22:0)-H	0	0	0	0	0	10.5101439393939	10.8101439393939	1160		Cer_AP(t21:1/22:0)-H	0	0	0	0	0	10.5101439393939	10.8101439393939	1160		Cer_AP(t21:1/22:0)-H	0	0	0	0	0	10.5101439393939	10.8101439393939	1160		Cer_AP(t21:1/22:0)-H	0	0	0	0	0	10.5101439393939	10.8101439393939	1160		Cer_AP(t21:1/22:0)-H	0	0	0	0	0	10.5101439393939	10.8101439393939	1160
	Cer_AP(t21:1/22:0)-H	1	0	0	0	0	11.0714060606061	11.3714060606061	3271		Cer_AP(t21:1/22:0)-H	11.29021	0	0	0	0	11.0714060606061	11.3714060606061	3271		Cer_AP(t21:1/22:0)-H	1	0	0	0	0	11.0714060606061	11.3714060606061	3271		Cer_AP(t21:1/22:0)-H	8007.366	0	0	0	0	11.0714060606061	11.3714060606061	3271		Cer_AP(t21:1/22:0)-H	694.6364	0	0	0	0	11.0714060606061	11.3714060606061	3271
	Cer_AP(t21:1/22:1)-H	0	0	0	0	0	10.3349015151515	10.6349015151515	366		Cer_AP(t21:1/22:1)-H	10.4723	0	0	0	0	10.3349015151515	10.6349015151515	366		Cer_AP(t21:1/22:1)-H	2	0	0	0	0	10.3349015151515	10.6349015151515	366		Cer_AP(t21:1/22:1)-H	774.0684	0	0	0	0	10.3349015151515	10.6349015151515	366		Cer_AP(t21:1/22:1)-H	692.62145	0	0	0	0	10.3349015151515	10.6349015151515	366
	Cer_AP(t21:1/22:1)-H	0	0	0	0	0	10.1740090909091	10.4740090909091	470		Cer_AP(t21:1/22:1)-H	10.4723	0	0	0	0	10.1740090909091	10.4740090909091	470		Cer_AP(t21:1/22:1)-H	2	0	0	0	0	10.1740090909091	10.4740090909091	470		Cer_AP(t21:1/22:1)-H	774.0684	0	0	0	0	10.1740090909091	10.4740090909091	470		Cer_AP(t21:1/22:1)-H	692.62145	0	0	0	0	10.1740090909091	10.4740090909091	470
	Cer_AP(t21:1/22:2)-H	0	0	0	0	0	9.3155606060606	9.6155606060606	1495		Cer_AP(t21:1/22:2)-H	0	0	0	0	0	9.3155606060606	9.6155606060606	1495		Cer_AP(t21:1/22:2)-H	0	0	0	0	0	9.3155606060606	9.6155606060606	1495		Cer_AP(t21:1/22:2)-H	0	0	0	0	0	9.3155606060606	9.6155606060606	1495		Cer_AP(t21:1/22:2)-H	0	0	0	0	0	9.3155606060606	9.6155606060606	1495
	Cer_AP(t21:1/23:0)-H	0	0	0	0	0	11.3712712121212	11.6712712121212	402		Cer_AP(t21:1/23:0)-H	0	0	0	0	0	11.3712712121212	11.6712712121212	402		Cer_AP(t21:1/23:0)-H	0	0	0	0	0	11.3712712121212	11.6712712121212	402		Cer_AP(t21:1/23:0)-H	0	0	0	0	0	11.3712712121212	11.6712712121212	402		Cer_AP(t21:1/23:0)-H	0	0	0	0	0	11.3712712121212	11.6712712121212	402
	Cer_AP(t21:1/23:0)-H	0	0	0	0	0	11.5306954545455	11.8306954545455	2733		Cer_AP(t21:1/23:0)-H	0	0	0	0	0	11.5306954545455	11.8306954545455	2733		Cer_AP(t21:1/23:0)-H	0	0	0	0	0	11.5306954545455	11.8306954545455	2733		Cer_AP(t21:1/23:0)-H	0	0	0	0	0	11.5306954545455	11.8306954545455	2733		Cer_AP(t21:1/23:0)-H	0	0	0	0	0	11.5306954545455	11.8306954545455	2733
	Cer_AP(t21:1/23:1)-H	0	0	0	0	0	10.4557772727273	10.7557772727273	1755		Cer_AP(t21:1/23:1)-H	0	0	0	0	0	10.4557772727273	10.7557772727273	1755		Cer_AP(t21:1/23:1)-H	0	0	0	0	0	10.4557772727273	10.7557772727273	1755		Cer_AP(t21:1/23:1)-H	0	0	0	0	0	10.4557772727273	10.7557772727273	1755		Cer_AP(t21:1/23:1)-H	0	0	0	0	0	10.4557772727273	10.7557772727273	1755
	Cer_AP(t21:1/24:0)-H	0	0	0	0	0	11.9297696969697	12.2297696969697	759		Cer_AP(t21:1/24:0)-H	0	0	0	0	0	11.9297696969697	12.2297696969697	759		Cer_AP(t21:1/24:0)-H	0	0	0	0	0	11.9297696969697	12.2297696969697	759		Cer_AP(t21:1/24:0)-H	0	0	0	0	0	11.9297696969697	12.2297696969697	759		Cer_AP(t21:1/24:0)-H	0	0	0	0	0	11.9297696969697	12.2297696969697	759
	Cer_AP(t22:1/17:0)-H	0	0	0	0	0	9.27443484848485	9.57443484848485	1335		Cer_AP(t22:1/17:0)-H	0	0	0	0	0	9.27443484848485	9.57443484848485	1335		Cer_AP(t22:1/17:0)-H	0	0	0	0	0	9.27443484848485	9.57443484848485	1335		Cer_AP(t22:1/17:0)-H	0	0	0	0	0	9.27443484848485	9.57443484848485	1335		Cer_AP(t22:1/17:0)-H	0	0	0	0	0	9.27443484848485	9.57443484848485	1335
	Cer_AP(t22:1/18:0)-H	0	0	0	0	0	9.77759848484848	10.0775984848485	3025		Cer_AP(t22:1/18:0)-H	0	0	0	0	0	9.77759848484848	10.0775984848485	3025		Cer_AP(t22:1/18:0)-H	0	0	0	0	0	9.77759848484848	10.0775984848485	3025		Cer_AP(t22:1/18:0)-H	0	0	0	0	0	9.77759848484848	10.0775984848485	3025		Cer_AP(t22:1/18:0)-H	0	0	0	0	0	9.77759848484848	10.0775984848485	3025
	Cer_AP(t22:1/19:0)-H	0	0	0	0	0	10.2572696969697	10.5572696969697	287		Cer_AP(t22:1/19:0)-H	0	0	0	0	0	10.2572696969697	10.5572696969697	287		Cer_AP(t22:1/19:0)-H	0	0	0	0	0	10.2572696969697	10.5572696969697	287		Cer_AP(t22:1/19:0)-H	0	0	0	0	0	10.2572696969697	10.5572696969697	287		Cer_AP(t22:1/19:0)-H	0	0	0	0	0	10.2572696969697	10.5572696969697	287
	Cer_AP(t22:1/19:1)-H	0	0	0	0	0	9.37739242424243	9.67739242424243	1330		Cer_AP(t22:1/19:1)-H	0	0	0	0	0	9.37739242424243	9.67739242424243	1330		Cer_AP(t22:1/19:1)-H	0	0	0	0	0	9.37739242424243	9.67739242424243	1330		Cer_AP(t22:1/19:1)-H	0	0	0	0	0	9.37739242424243	9.67739242424243	1330		Cer_AP(t22:1/19:1)-H	0	0	0	0	0	9.37739242424243	9.67739242424243	1330
	Cer_AP(t22:1/20:0)-H	1	0	0	0	0	10.6999696969697	10.9999696969697	227		Cer_AP(t22:1/20:0)-H	10.8619	0	0	0	0	10.6999696969697	10.9999696969697	227		Cer_AP(t22:1/20:0)-H	1	0	0	0	0	10.6999696969697	10.9999696969697	227		Cer_AP(t22:1/20:0)-H	1057.556	0	0	0	0	10.6999696969697	10.9999696969697	227		Cer_AP(t22:1/20:0)-H	680.6201	0	0	0	0	10.6999696969697	10.9999696969697	227
	Cer_AP(t22:1/20:0)-H	0	0	0	0	0	10.5248181818182	10.8248181818182	1553		Cer_AP(t22:1/20:0)-H	0	0	0	0	0	10.5248181818182	10.8248181818182	1553		Cer_AP(t22:1/20:0)-H	0	0	0	0	0	10.5248181818182	10.8248181818182	1553		Cer_AP(t22:1/20:0)-H	0	0	0	0	0	10.5248181818182	10.8248181818182	1553		Cer_AP(t22:1/20:0)-H	0	0	0	0	0	10.5248181818182	10.8248181818182	1553
	Cer_AP(t22:1/20:1)-H	0	0	0	0	0	9.8607848484848	10.1607848484848	1372		Cer_AP(t22:1/20:1)-H	0	0	0	0	0	9.8607848484848	10.1607848484848	1372		Cer_AP(t22:1/20:1)-H	0	0	0	0	0	9.8607848484848	10.1607848484848	1372		Cer_AP(t22:1/20:1)-H	0	0	0	0	0	9.8607848484848	10.1607848484848	1372		Cer_AP(t22:1/20:1)-H	0	0	0	0	0	9.8607848484848	10.1607848484848	1372
	Cer_AP(t22:1/21:0)-H	1	0	0	0	0	11.1295590909091	11.4295590909091	108		Cer_AP(t22:1/21:0)-H	11.29021	0	0	0	0	11.1295590909091	11.4295590909091	108		Cer_AP(t22:1/21:0)-H	1	0	0	0	0	11.1295590909091	11.4295590909091	108		Cer_AP(t22:1/21:0)-H	8007.366	0	0	0	0	11.1295590909091	11.4295590909091	108		Cer_AP(t22:1/21:0)-H	694.6364	0	0	0	0	11.1295590909091	11.4295590909091	108
	Cer_AP(t22:1/21:0)-H	0	0	0	0	0	10.5101439393939	10.8101439393939	1160		Cer_AP(t22:1/21:0)-H	0	0	0	0	0	10.5101439393939	10.8101439393939	1160		Cer_AP(t22:1/21:0)-H	0	0	0	0	0	10.5101439393939	10.8101439393939	1160		Cer_AP(t22:1/21:0)-H	0	0	0	0	0	10.5101439393939	10.8101439393939	1160		Cer_AP(t22:1/21:0)-H	0	0	0	0	0	10.5101439393939	10.8101439393939	1160
	Cer_AP(t22:1/21:0)-H	1	0	0	0	0	11.0714060606061	11.3714060606061	3271		Cer_AP(t22:1/21:0)-H	11.29021	0	0	0	0	11.0714060606061	11.3714060606061	3271		Cer_AP(t22:1/21:0)-H	1	0	0	0	0	11.0714060606061	11.3714060606061	3271		Cer_AP(t22:1/21:0)-H	8007.366	0	0	0	0	11.0714060606061	11.3714060606061	3271		Cer_AP(t22:1/21:0)-H	694.6364	0	0	0	0	11.0714060606061	11.3714060606061	3271
	Cer_AP(t22:1/21:1)-H	0	0	0	0	0	10.3349015151515	10.6349015151515	366		Cer_AP(t22:1/21:1)-H	10.4723	0	0	0	0	10.3349015151515	10.6349015151515	366		Cer_AP(t22:1/21:1)-H	2	0	0	0	0	10.3349015151515	10.6349015151515	366		Cer_AP(t22:1/21:1)-H	774.0684	0	0	0	0	10.3349015151515	10.6349015151515	366		Cer_AP(t22:1/21:1)-H	692.62145	0	0	0	0	10.3349015151515	10.6349015151515	366
	Cer_AP(t22:1/21:1)-H	0	0	0	0	0	10.1740090909091	10.4740090909091	470		Cer_AP(t22:1/21:1)-H	10.4723	0	0	0	0	10.1740090909091	10.4740090909091	470		Cer_AP(t22:1/21:1)-H	2	0	0	0	0	10.1740090909091	10.4740090909091	470		Cer_AP(t22:1/21:1)-H	774.0684	0	0	0	0	10.1740090909091	10.4740090909091	470		Cer_AP(t22:1/21:1)-H	692.62145	0	0	0	0	10.1740090909091	10.4740090909091	470
	Cer_AP(t22:1/21:2)-H	0	0	0	0	0	9.3155606060606	9.6155606060606	1495		Cer_AP(t22:1/21:2)-H	0	0	0	0	0	9.3155606060606	9.6155606060606	1495		Cer_AP(t22:1/21:2)-H	0	0	0	0	0	9.3155606060606	9.6155606060606	1495		Cer_AP(t22:1/21:2)-H	0	0	0	0	0	9.3155606060606	9.6155606060606	1495		Cer_AP(t22:1/21:2)-H	0	0	0	0	0	9.3155606060606	9.6155606060606	1495
	Cer_AP(t22:1/22:0)-H	0	0	0	0	0	11.3712712121212	11.6712712121212	402		Cer_AP(t22:1/22:0)-H	0	0	0	0	0	11.3712712121212	11.6712712121212	402		Cer_AP(t22:1/22:0)-H	0	0	0	0	0	11.3712712121212	11.6712712121212	402		Cer_AP(t22:1/22:0)-H	0	0	0	0	0	11.3712712121212	11.6712712121212	402		Cer_AP(t22:1/22:0)-H	0	0	0	0	0	11.3712712121212	11.6712712121212	402
	Cer_AP(t22:1/22:0)-H	0	0	0	0	0	11.5306954545455	11.8306954545455	2733		Cer_AP(t22:1/22:0)-H	0	0	0	0	0	11.5306954545455	11.8306954545455	2733		Cer_AP(t22:1/22:0)-H	0	0	0	0	0	11.5306954545455	11.8306954545455	2733		Cer_AP(t22:1/22:0)-H	0	0	0	0	0	11.5306954545455	11.8306954545455	2733		Cer_AP(t22:1/22:0)-H	0	0	0	0	0	11.5306954545455	11.8306954545455	2733
	Cer_AP(t22:1/22:1)-H	0	0	0	0	0	10.4557772727273	10.7557772727273	1755		Cer_AP(t22:1/22:1)-H	0	0	0	0	0	10.4557772727273	10.7557772727273	1755		Cer_AP(t22:1/22:1)-H	0	0	0	0	0	10.4557772727273	10.7557772727273	1755		Cer_AP(t22:1/22:1)-H	0	0	0	0	0	10.4557772727273	10.7557772727273	1755		Cer_AP(t22:1/22:1)-H	0	0	0	0	0	10.4557772727273	10.7557772727273	1755
	Cer_AP(t22:1/23:0)-H	0	0	0	0	0	11.9297696969697	12.2297696969697	759		Cer_AP(t22:1/23:0)-H	0	0	0	0	0	11.9297696969697	12.2297696969697	759		Cer_AP(t22:1/23:0)-H	0	0	0	0	0	11.9297696969697	12.2297696969697	759		Cer_AP(t22:1/23:0)-H	0	0	0	0	0	11.9297696969697	12.2297696969697	759		Cer_AP(t22:1/23:0)-H	0	0	0	0	0	11.9297696969697	12.2297696969697	759
	Cer_AP(t16:2/25:0)-H	0	0	0	0	0	9.37739242424243	9.67739242424243	1330		Cer_AP(t16:2/25:0)-H	0	0	0	0	0	9.37739242424243	9.67739242424243	1330		Cer_AP(t16:2/25:0)-H	0	0	0	0	0	9.37739242424243	9.67739242424243	1330		Cer_AP(t16:2/25:0)-H	0	0	0	0	0	9.37739242424243	9.67739242424243	1330		Cer_AP(t16:2/25:0)-H	0	0	0	0	0	9.37739242424243	9.67739242424243	1330
	Cer_AP(t16:2/26:0)-H	0	0	0	0	0	9.8607848484848	10.1607848484848	1372		Cer_AP(t16:2/26:0)-H	0	0	0	0	0	9.8607848484848	10.1607848484848	1372		Cer_AP(t16:2/26:0)-H	0	0	0	0	0	9.8607848484848	10.1607848484848	1372		Cer_AP(t16:2/26:0)-H	0	0	0	0	0	9.8607848484848	10.1607848484848	1372		Cer_AP(t16:2/26:0)-H	0	0	0	0	0	9.8607848484848	10.1607848484848	1372
	Cer_AP(t16:2/27:0)-H	0	0	0	0	0	10.3349015151515	10.6349015151515	366		Cer_AP(t16:2/27:0)-H	10.4723	0	0	0	0	10.3349015151515	10.6349015151515	366		Cer_AP(t16:2/27:0)-H	2	0	0	0	0	10.3349015151515	10.6349015151515	366		Cer_AP(t16:2/27:0)-H	774.0684	0	0	0	0	10.3349015151515	10.6349015151515	366		Cer_AP(t16:2/27:0)-H	692.62145	0	0	0	0	10.3349015151515	10.6349015151515	366
	Cer_AP(t16:2/27:0)-H	0	0	0	0	0	10.1740090909091	10.4740090909091	470		Cer_AP(t16:2/27:0)-H	10.4723	0	0	0	0	10.1740090909091	10.4740090909091	470		Cer_AP(t16:2/27:0)-H	2	0	0	0	0	10.1740090909091	10.4740090909091	470		Cer_AP(t16:2/27:0)-H	774.0684	0	0	0	0	10.1740090909091	10.4740090909091	470		Cer_AP(t16:2/27:0)-H	692.62145	0	0	0	0	10.1740090909091	10.4740090909091	470
	Cer_AP(t16:2/27:1)-H	0	0	0	0	0	9.3155606060606	9.6155606060606	1495		Cer_AP(t16:2/27:1)-H	0	0	0	0	0	9.3155606060606	9.6155606060606	1495		Cer_AP(t16:2/27:1)-H	0	0	0	0	0	9.3155606060606	9.6155606060606	1495		Cer_AP(t16:2/27:1)-H	0	0	0	0	0	9.3155606060606	9.6155606060606	1495		Cer_AP(t16:2/27:1)-H	0	0	0	0	0	9.3155606060606	9.6155606060606	1495
	Cer_AP(t16:2/28:0)-H	0	0	0	0	0	10.4557772727273	10.7557772727273	1755		Cer_AP(t16:2/28:0)-H	0	0	0	0	0	10.4557772727273	10.7557772727273	1755		Cer_AP(t16:2/28:0)-H	0	0	0	0	0	10.4557772727273	10.7557772727273	1755		Cer_AP(t16:2/28:0)-H	0	0	0	0	0	10.4557772727273	10.7557772727273	1755		Cer_AP(t16:2/28:0)-H	0	0	0	0	0	10.4557772727273	10.7557772727273	1755
	Cer_AP(t17:2/24:0)-H	0	0	0	0	0	9.37739242424243	9.67739242424243	1330		Cer_AP(t17:2/24:0)-H	0	0	0	0	0	9.37739242424243	9.67739242424243	1330		Cer_AP(t17:2/24:0)-H	0	0	0	0	0	9.37739242424243	9.67739242424243	1330		Cer_AP(t17:2/24:0)-H	0	0	0	0	0	9.37739242424243	9.67739242424243	1330		Cer_AP(t17:2/24:0)-H	0	0	0	0	0	9.37739242424243	9.67739242424243	1330
	Cer_AP(t17:2/25:0)-H	0	0	0	0	0	9.8607848484848	10.1607848484848	1372		Cer_AP(t17:2/25:0)-H	0	0	0	0	0	9.8607848484848	10.1607848484848	1372		Cer_AP(t17:2/25:0)-H	0	0	0	0	0	9.8607848484848	10.1607848484848	1372		Cer_AP(t17:2/25:0)-H	0	0	0	0	0	9.8607848484848	10.1607848484848	1372		Cer_AP(t17:2/25:0)-H	0	0	0	0	0	9.8607848484848	10.1607848484848	1372
	Cer_AP(t17:2/26:0)-H	0	0	0	0	0	10.3349015151515	10.6349015151515	366		Cer_AP(t17:2/26:0)-H	10.4723	0	0	0	0	10.3349015151515	10.6349015151515	366		Cer_AP(t17:2/26:0)-H	2	0	0	0	0	10.3349015151515	10.6349015151515	366		Cer_AP(t17:2/26:0)-H	774.0684	0	0	0	0	10.3349015151515	10.6349015151515	366		Cer_AP(t17:2/26:0)-H	692.62145	0	0	0	0	10.3349015151515	10.6349015151515	366
	Cer_AP(t17:2/26:0)-H	0	0	0	0	0	10.1740090909091	10.4740090909091	470		Cer_AP(t17:2/26:0)-H	10.4723	0	0	0	0	10.1740090909091	10.4740090909091	470		Cer_AP(t17:2/26:0)-H	2	0	0	0	0	10.1740090909091	10.4740090909091	470		Cer_AP(t17:2/26:0)-H	774.0684	0	0	0	0	10.1740090909091	10.4740090909091	470		Cer_AP(t17:2/26:0)-H	692.62145	0	0	0	0	10.1740090909091	10.4740090909091	470
	Cer_AP(t17:2/26:1)-H	0	0	0	0	0	9.3155606060606	9.6155606060606	1495		Cer_AP(t17:2/26:1)-H	0	0	0	0	0	9.3155606060606	9.6155606060606	1495		Cer_AP(t17:2/26:1)-H	0	0	0	0	0	9.3155606060606	9.6155606060606	1495		Cer_AP(t17:2/26:1)-H	0	0	0	0	0	9.3155606060606	9.6155606060606	1495		Cer_AP(t17:2/26:1)-H	0	0	0	0	0	9.3155606060606	9.6155606060606	1495
	Cer_AP(t17:2/27:0)-H	0	0	0	0	0	10.4557772727273	10.7557772727273	1755		Cer_AP(t17:2/27:0)-H	0	0	0	0	0	10.4557772727273	10.7557772727273	1755		Cer_AP(t17:2/27:0)-H	0	0	0	0	0	10.4557772727273	10.7557772727273	1755		Cer_AP(t17:2/27:0)-H	0	0	0	0	0	10.4557772727273	10.7557772727273	1755		Cer_AP(t17:2/27:0)-H	0	0	0	0	0	10.4557772727273	10.7557772727273	1755
	Cer_AP(t18:2/23:0)-H	0	0	0	0	0	9.37739242424243	9.67739242424243	1330		Cer_AP(t18:2/23:0)-H	0	0	0	0	0	9.37739242424243	9.67739242424243	1330		Cer_AP(t18:2/23:0)-H	0	0	0	0	0	9.37739242424243	9.67739242424243	1330		Cer_AP(t18:2/23:0)-H	0	0	0	0	0	9.37739242424243	9.67739242424243	1330		Cer_AP(t18:2/23:0)-H	0	0	0	0	0	9.37739242424243	9.67739242424243	1330
	Cer_AP(t18:2/24:0)-H	0	0	0	0	0	9.8607848484848	10.1607848484848	1372		Cer_AP(t18:2/24:0)-H	0	0	0	0	0	9.8607848484848	10.1607848484848	1372		Cer_AP(t18:2/24:0)-H	0	0	0	0	0	9.8607848484848	10.1607848484848	1372		Cer_AP(t18:2/24:0)-H	0	0	0	0	0	9.8607848484848	10.1607848484848	1372		Cer_AP(t18:2/24:0)-H	0	0	0	0	0	9.8607848484848	10.1607848484848	1372
	Cer_AP(t18:2/25:0)-H	0	0	0	0	0	10.3349015151515	10.6349015151515	366		Cer_AP(t18:2/25:0)-H	10.4723	0	0	0	0	10.3349015151515	10.6349015151515	366		Cer_AP(t18:2/25:0)-H	2	0	0	0	0	10.3349015151515	10.6349015151515	366		Cer_AP(t18:2/25:0)-H	774.0684	0	0	0	0	10.3349015151515	10.6349015151515	366		Cer_AP(t18:2/25:0)-H	692.62145	0	0	0	0	10.3349015151515	10.6349015151515	366
	Cer_AP(t18:2/25:0)-H	0	0	0	0	0	10.1740090909091	10.4740090909091	470		Cer_AP(t18:2/25:0)-H	10.4723	0	0	0	0	10.1740090909091	10.4740090909091	470		Cer_AP(t18:2/25:0)-H	2	0	0	0	0	10.1740090909091	10.4740090909091	470		Cer_AP(t18:2/25:0)-H	774.0684	0	0	0	0	10.1740090909091	10.4740090909091	470		Cer_AP(t18:2/25:0)-H	692.62145	0	0	0	0	10.1740090909091	10.4740090909091	470
	Cer_AP(t18:2/25:1)-H	0	0	0	0	0	9.3155606060606	9.6155606060606	1495		Cer_AP(t18:2/25:1)-H	0	0	0	0	0	9.3155606060606	9.6155606060606	1495		Cer_AP(t18:2/25:1)-H	0	0	0	0	0	9.3155606060606	9.6155606060606	1495		Cer_AP(t18:2/25:1)-H	0	0	0	0	0	9.3155606060606	9.6155606060606	1495		Cer_AP(t18:2/25:1)-H	0	0	0	0	0	9.3155606060606	9.6155606060606	1495
	Cer_AP(t18:2/26:0)-H	0	0	0	0	0	10.4557772727273	10.7557772727273	1755		Cer_AP(t18:2/26:0)-H	0	0	0	0	0	10.4557772727273	10.7557772727273	1755		Cer_AP(t18:2/26:0)-H	0	0	0	0	0	10.4557772727273	10.7557772727273	1755		Cer_AP(t18:2/26:0)-H	0	0	0	0	0	10.4557772727273	10.7557772727273	1755		Cer_AP(t18:2/26:0)-H	0	0	0	0	0	10.4557772727273	10.7557772727273	1755
	Cer_AP(t19:2/22:0)-H	0	0	0	0	0	9.37739242424243	9.67739242424243	1330		Cer_AP(t19:2/22:0)-H	0	0	0	0	0	9.37739242424243	9.67739242424243	1330		Cer_AP(t19:2/22:0)-H	0	0	0	0	0	9.37739242424243	9.67739242424243	1330		Cer_AP(t19:2/22:0)-H	0	0	0	0	0	9.37739242424243	9.67739242424243	1330		Cer_AP(t19:2/22:0)-H	0	0	0	0	0	9.37739242424243	9.67739242424243	1330
	Cer_AP(t19:2/23:0)-H	0	0	0	0	0	9.8607848484848	10.1607848484848	1372		Cer_AP(t19:2/23:0)-H	0	0	0	0	0	9.8607848484848	10.1607848484848	1372		Cer_AP(t19:2/23:0)-H	0	0	0	0	0	9.8607848484848	10.1607848484848	1372		Cer_AP(t19:2/23:0)-H	0	0	0	0	0	9.8607848484848	10.1607848484848	1372		Cer_AP(t19:2/23:0)-H	0	0	0	0	0	9.8607848484848	10.1607848484848	1372
	Cer_AP(t19:2/24:0)-H	0	0	0	0	0	10.3349015151515	10.6349015151515	366		Cer_AP(t19:2/24:0)-H	10.4723	0	0	0	0	10.3349015151515	10.6349015151515	366		Cer_AP(t19:2/24:0)-H	2	0	0	0	0	10.3349015151515	10.6349015151515	366		Cer_AP(t19:2/24:0)-H	774.0684	0	0	0	0	10.3349015151515	10.6349015151515	366		Cer_AP(t19:2/24:0)-H	692.62145	0	0	0	0	10.3349015151515	10.6349015151515	366
	Cer_AP(t19:2/24:0)-H	0	0	0	0	0	10.1740090909091	10.4740090909091	470		Cer_AP(t19:2/24:0)-H	10.4723	0	0	0	0	10.1740090909091	10.4740090909091	470		Cer_AP(t19:2/24:0)-H	2	0	0	0	0	10.1740090909091	10.4740090909091	470		Cer_AP(t19:2/24:0)-H	774.0684	0	0	0	0	10.1740090909091	10.4740090909091	470		Cer_AP(t19:2/24:0)-H	692.62145	0	0	0	0	10.1740090909091	10.4740090909091	470
	Cer_AP(t19:2/24:1)-H	0	0	0	0	0	9.3155606060606	9.6155606060606	1495		Cer_AP(t19:2/24:1)-H	0	0	0	0	0	9.3155606060606	9.6155606060606	1495		Cer_AP(t19:2/24:1)-H	0	0	0	0	0	9.3155606060606	9.6155606060606	1495		Cer_AP(t19:2/24:1)-H	0	0	0	0	0	9.3155606060606	9.6155606060606	1495		Cer_AP(t19:2/24:1)-H	0	0	0	0	0	9.3155606060606	9.6155606060606	1495
	Cer_AP(t19:2/25:0)-H	0	0	0	0	0	10.4557772727273	10.7557772727273	1755		Cer_AP(t19:2/25:0)-H	0	0	0	0	0	10.4557772727273	10.7557772727273	1755		Cer_AP(t19:2/25:0)-H	0	0	0	0	0	10.4557772727273	10.7557772727273	1755		Cer_AP(t19:2/25:0)-H	0	0	0	0	0	10.4557772727273	10.7557772727273	1755		Cer_AP(t19:2/25:0)-H	0	0	0	0	0	10.4557772727273	10.7557772727273	1755
	Cer_AP(t20:2/21:0)-H	0	0	0	0	0	9.37739242424243	9.67739242424243	1330		Cer_AP(t20:2/21:0)-H	0	0	0	0	0	9.37739242424243	9.67739242424243	1330		Cer_AP(t20:2/21:0)-H	0	0	0	0	0	9.37739242424243	9.67739242424243	1330		Cer_AP(t20:2/21:0)-H	0	0	0	0	0	9.37739242424243	9.67739242424243	1330		Cer_AP(t20:2/21:0)-H	0	0	0	0	0	9.37739242424243	9.67739242424243	1330
	Cer_AP(t20:2/22:0)-H	0	0	0	0	0	9.8607848484848	10.1607848484848	1372		Cer_AP(t20:2/22:0)-H	0	0	0	0	0	9.8607848484848	10.1607848484848	1372		Cer_AP(t20:2/22:0)-H	0	0	0	0	0	9.8607848484848	10.1607848484848	1372		Cer_AP(t20:2/22:0)-H	0	0	0	0	0	9.8607848484848	10.1607848484848	1372		Cer_AP(t20:2/22:0)-H	0	0	0	0	0	9.8607848484848	10.1607848484848	1372
	Cer_AP(t20:2/23:0)-H	0	0	0	0	0	10.3349015151515	10.6349015151515	366		Cer_AP(t20:2/23:0)-H	10.4723	0	0	0	0	10.3349015151515	10.6349015151515	366		Cer_AP(t20:2/23:0)-H	2	0	0	0	0	10.3349015151515	10.6349015151515	366		Cer_AP(t20:2/23:0)-H	774.0684	0	0	0	0	10.3349015151515	10.6349015151515	366		Cer_AP(t20:2/23:0)-H	692.62145	0	0	0	0	10.3349015151515	10.6349015151515	366
	Cer_AP(t20:2/23:0)-H	0	0	0	0	0	10.1740090909091	10.4740090909091	470		Cer_AP(t20:2/23:0)-H	10.4723	0	0	0	0	10.1740090909091	10.4740090909091	470		Cer_AP(t20:2/23:0)-H	2	0	0	0	0	10.1740090909091	10.4740090909091	470		Cer_AP(t20:2/23:0)-H	774.0684	0	0	0	0	10.1740090909091	10.4740090909091	470		Cer_AP(t20:2/23:0)-H	692.62145	0	0	0	0	10.1740090909091	10.4740090909091	470
	Cer_AP(t20:2/23:1)-H	0	0	0	0	0	9.3155606060606	9.6155606060606	1495		Cer_AP(t20:2/23:1)-H	0	0	0	0	0	9.3155606060606	9.6155606060606	1495		Cer_AP(t20:2/23:1)-H	0	0	0	0	0	9.3155606060606	9.6155606060606	1495		Cer_AP(t20:2/23:1)-H	0	0	0	0	0	9.3155606060606	9.6155606060606	1495		Cer_AP(t20:2/23:1)-H	0	0	0	0	0	9.3155606060606	9.6155606060606	1495
	Cer_AP(t20:2/24:0)-H	0	0	0	0	0	10.4557772727273	10.7557772727273	1755		Cer_AP(t20:2/24:0)-H	0	0	0	0	0	10.4557772727273	10.7557772727273	1755		Cer_AP(t20:2/24:0)-H	0	0	0	0	0	10.4557772727273	10.7557772727273	1755		Cer_AP(t20:2/24:0)-H	0	0	0	0	0	10.4557772727273	10.7557772727273	1755		Cer_AP(t20:2/24:0)-H	0	0	0	0	0	10.4557772727273	10.7557772727273	1755
	Cer_AP(t21:2/20:0)-H	0	0	0	0	0	9.37739242424243	9.67739242424243	1330		Cer_AP(t21:2/20:0)-H	0	0	0	0	0	9.37739242424243	9.67739242424243	1330		Cer_AP(t21:2/20:0)-H	0	0	0	0	0	9.37739242424243	9.67739242424243	1330		Cer_AP(t21:2/20:0)-H	0	0	0	0	0	9.37739242424243	9.67739242424243	1330		Cer_AP(t21:2/20:0)-H	0	0	0	0	0	9.37739242424243	9.67739242424243	1330
	Cer_AP(t21:2/21:0)-H	0	0	0	0	0	9.8607848484848	10.1607848484848	1372		Cer_AP(t21:2/21:0)-H	0	0	0	0	0	9.8607848484848	10.1607848484848	1372		Cer_AP(t21:2/21:0)-H	0	0	0	0	0	9.8607848484848	10.1607848484848	1372		Cer_AP(t21:2/21:0)-H	0	0	0	0	0	9.8607848484848	10.1607848484848	1372		Cer_AP(t21:2/21:0)-H	0	0	0	0	0	9.8607848484848	10.1607848484848	1372
	Cer_AP(t21:2/22:0)-H	0	0	0	0	0	10.3349015151515	10.6349015151515	366		Cer_AP(t21:2/22:0)-H	10.4723	0	0	0	0	10.3349015151515	10.6349015151515	366		Cer_AP(t21:2/22:0)-H	2	0	0	0	0	10.3349015151515	10.6349015151515	366		Cer_AP(t21:2/22:0)-H	774.0684	0	0	0	0	10.3349015151515	10.6349015151515	366		Cer_AP(t21:2/22:0)-H	692.62145	0	0	0	0	10.3349015151515	10.6349015151515	366
	Cer_AP(t21:2/22:0)-H	0	0	0	0	0	10.1740090909091	10.4740090909091	470		Cer_AP(t21:2/22:0)-H	10.4723	0	0	0	0	10.1740090909091	10.4740090909091	470		Cer_AP(t21:2/22:0)-H	2	0	0	0	0	10.1740090909091	10.4740090909091	470		Cer_AP(t21:2/22:0)-H	774.0684	0	0	0	0	10.1740090909091	10.4740090909091	470		Cer_AP(t21:2/22:0)-H	692.62145	0	0	0	0	10.1740090909091	10.4740090909091	470
	Cer_AP(t21:2/22:1)-H	0	0	0	0	0	9.3155606060606	9.6155606060606	1495		Cer_AP(t21:2/22:1)-H	0	0	0	0	0	9.3155606060606	9.6155606060606	1495		Cer_AP(t21:2/22:1)-H	0	0	0	0	0	9.3155606060606	9.6155606060606	1495		Cer_AP(t21:2/22:1)-H	0	0	0	0	0	9.3155606060606	9.6155606060606	1495		Cer_AP(t21:2/22:1)-H	0	0	0	0	0	9.3155606060606	9.6155606060606	1495
	Cer_AP(t21:2/23:0)-H	0	0	0	0	0	10.4557772727273	10.7557772727273	1755		Cer_AP(t21:2/23:0)-H	0	0	0	0	0	10.4557772727273	10.7557772727273	1755		Cer_AP(t21:2/23:0)-H	0	0	0	0	0	10.4557772727273	10.7557772727273	1755		Cer_AP(t21:2/23:0)-H	0	0	0	0	0	10.4557772727273	10.7557772727273	1755		Cer_AP(t21:2/23:0)-H	0	0	0	0	0	10.4557772727273	10.7557772727273	1755
	Cer_AP(t22:2/19:0)-H	0	0	0	0	0	9.37739242424243	9.67739242424243	1330		Cer_AP(t22:2/19:0)-H	0	0	0	0	0	9.37739242424243	9.67739242424243	1330		Cer_AP(t22:2/19:0)-H	0	0	0	0	0	9.37739242424243	9.67739242424243	1330		Cer_AP(t22:2/19:0)-H	0	0	0	0	0	9.37739242424243	9.67739242424243	1330		Cer_AP(t22:2/19:0)-H	0	0	0	0	0	9.37739242424243	9.67739242424243	1330
	Cer_AP(t22:2/20:0)-H	0	0	0	0	0	9.8607848484848	10.1607848484848	1372		Cer_AP(t22:2/20:0)-H	0	0	0	0	0	9.8607848484848	10.1607848484848	1372		Cer_AP(t22:2/20:0)-H	0	0	0	0	0	9.8607848484848	10.1607848484848	1372		Cer_AP(t22:2/20:0)-H	0	0	0	0	0	9.8607848484848	10.1607848484848	1372		Cer_AP(t22:2/20:0)-H	0	0	0	0	0	9.8607848484848	10.1607848484848	1372
	Cer_AP(t22:2/21:0)-H	0	0	0	0	0	10.3349015151515	10.6349015151515	366		Cer_AP(t22:2/21:0)-H	10.4723	0	0	0	0	10.3349015151515	10.6349015151515	366		Cer_AP(t22:2/21:0)-H	2	0	0	0	0	10.3349015151515	10.6349015151515	366		Cer_AP(t22:2/21:0)-H	774.0684	0	0	0	0	10.3349015151515	10.6349015151515	366		Cer_AP(t22:2/21:0)-H	692.62145	0	0	0	0	10.3349015151515	10.6349015151515	366
	Cer_AP(t22:2/21:0)-H	0	0	0	0	0	10.1740090909091	10.4740090909091	470		Cer_AP(t22:2/21:0)-H	10.4723	0	0	0	0	10.1740090909091	10.4740090909091	470		Cer_AP(t22:2/21:0)-H	2	0	0	0	0	10.1740090909091	10.4740090909091	470		Cer_AP(t22:2/21:0)-H	774.0684	0	0	0	0	10.1740090909091	10.4740090909091	470		Cer_AP(t22:2/21:0)-H	692.62145	0	0	0	0	10.1740090909091	10.4740090909091	470
	Cer_AP(t22:2/21:1)-H	0	0	0	0	0	9.3155606060606	9.6155606060606	1495		Cer_AP(t22:2/21:1)-H	0	0	0	0	0	9.3155606060606	9.6155606060606	1495		Cer_AP(t22:2/21:1)-H	0	0	0	0	0	9.3155606060606	9.6155606060606	1495		Cer_AP(t22:2/21:1)-H	0	0	0	0	0	9.3155606060606	9.6155606060606	1495		Cer_AP(t22:2/21:1)-H	0	0	0	0	0	9.3155606060606	9.6155606060606	1495
	Cer_AP(t22:2/22:0)-H	0	0	0	0	0	10.4557772727273	10.7557772727273	1755		Cer_AP(t22:2/22:0)-H	0	0	0	0	0	10.4557772727273	10.7557772727273	1755		Cer_AP(t22:2/22:0)-H	0	0	0	0	0	10.4557772727273	10.7557772727273	1755		Cer_AP(t22:2/22:0)-H	0	0	0	0	0	10.4557772727273	10.7557772727273	1755		Cer_AP(t22:2/22:0)-H	0	0	0	0	0	10.4557772727273	10.7557772727273	1755
[truncated: 10 more columns]
