# Supplementary material for: LipidMatch: an automated workflow for rule-based lipid identification using untargeted high-resolution tandem mass spectrometry data
Source: BMC Bioinformatics. 2017 Jul 10;18:331. doi: 10.1186/s12859-017-1744-3 (PMC5504796; doi:10.1186/s12859-017-1744-3)
Supplement: Supplementary file 1 — LipidMatch Software. The 2017_6_14_LipidMatch_Distribution.zip file contains lipid libraries in .csv format, a batch file for lipidomics with MZmine processing, the LipidMatch R script, and additional helpful R scripts for lipidomics data processing. The .zip file also contains files to guide the user in using LipidMatch, which include: video tutorials, a manual, a trouble shooting document, and example input and output data. For the most up to date version of LipidMatch please visit: http://secim.ufl.edu/secim-tools/. (ZIP 376634 kb) [file 12859_2017_1744_MOESM1_ESM.zip › 2017_6_14_LipidMatch_Distribution/ExampleOutput/ddMS/Neg/Additional_Files/DD_neg_Cer_BDS_neg_minH_All.csv]

Confirmed fragments if intensity is above 1000 and number of scans is greater than or equal to 1	Cer_BDS	[M-H]-	[Sph+CC=O-H]-	[Sph+C=O-CO-3H]-	[Sph-H]-	[Sph-NCCO-3H]-	RT_min	RT_max	Comment	RT at Max Intensity	Cer_BDS	[M-H]-	[Sph+CC=O-H]-	[Sph+C=O-CO-3H]-	[Sph-H]-	[Sph-NCCO-3H]-	RT_min	RT_max	Comment	Number of Scans	Cer_BDS	[M-H]-	[Sph+CC=O-H]-	[Sph+C=O-CO-3H]-	[Sph-H]-	[Sph-NCCO-3H]-	RT_min	RT_max	Comment	Max Intensity	Cer_BDS	[M-H]-	[Sph+CC=O-H]-	[Sph+C=O-CO-3H]-	[Sph-H]-	[Sph-NCCO-3H]-	RT_min	RT_max	Comment	Average m/z	Cer_BDS	[M-H]-	[Sph+CC=O-H]-	[Sph+C=O-CO-3H]-	[Sph-H]-	[Sph-NCCO-3H]-	RT_min	RT_max	Comment
	Cer_BDS(d16:0/27:0)-H	0	0	0	0	0	11.7277909090909	12.0277909090909	1062		Cer_BDS(d16:0/27:0)-H	0	0	0	0	0	11.7277909090909	12.0277909090909	1062		Cer_BDS(d16:0/27:0)-H	0	0	0	0	0	11.7277909090909	12.0277909090909	1062		Cer_BDS(d16:0/27:0)-H	0	0	0	0	0	11.7277909090909	12.0277909090909	1062		Cer_BDS(d16:0/27:0)-H	0	0	0	0	0	11.7277909090909	12.0277909090909	1062
	Cer_BDS(d16:0/27:1)-H	0	0	0	0	0	10.9600636363636	11.2600636363636	1038		Cer_BDS(d16:0/27:1)-H	0	0	0	0	0	10.9600636363636	11.2600636363636	1038		Cer_BDS(d16:0/27:1)-H	0	0	0	0	0	10.9600636363636	11.2600636363636	1038		Cer_BDS(d16:0/27:1)-H	0	0	0	0	0	10.9600636363636	11.2600636363636	1038		Cer_BDS(d16:0/27:1)-H	0	0	0	0	0	10.9600636363636	11.2600636363636	1038
	Cer_BDS(d17:0/26:0)-H	0	0	0	0	0	11.7277909090909	12.0277909090909	1062		Cer_BDS(d17:0/26:0)-H	0	0	0	0	0	11.7277909090909	12.0277909090909	1062		Cer_BDS(d17:0/26:0)-H	0	0	0	0	0	11.7277909090909	12.0277909090909	1062		Cer_BDS(d17:0/26:0)-H	0	0	0	0	0	11.7277909090909	12.0277909090909	1062		Cer_BDS(d17:0/26:0)-H	0	0	0	0	0	11.7277909090909	12.0277909090909	1062
	Cer_BDS(d17:0/26:1)-H	0	0	0	0	0	10.9600636363636	11.2600636363636	1038		Cer_BDS(d17:0/26:1)-H	0	0	0	0	0	10.9600636363636	11.2600636363636	1038		Cer_BDS(d17:0/26:1)-H	0	0	0	0	0	10.9600636363636	11.2600636363636	1038		Cer_BDS(d17:0/26:1)-H	0	0	0	0	0	10.9600636363636	11.2600636363636	1038		Cer_BDS(d17:0/26:1)-H	0	0	0	0	0	10.9600636363636	11.2600636363636	1038
	Cer_BDS(d18:0/25:0)-H	0	0	0	0	0	11.7277909090909	12.0277909090909	1062		Cer_BDS(d18:0/25:0)-H	0	0	0	0	0	11.7277909090909	12.0277909090909	1062		Cer_BDS(d18:0/25:0)-H	0	0	0	0	0	11.7277909090909	12.0277909090909	1062		Cer_BDS(d18:0/25:0)-H	0	0	0	0	0	11.7277909090909	12.0277909090909	1062		Cer_BDS(d18:0/25:0)-H	0	0	0	0	0	11.7277909090909	12.0277909090909	1062
	Cer_BDS(d18:0/25:1)-H	0	0	0	0	0	10.9600636363636	11.2600636363636	1038		Cer_BDS(d18:0/25:1)-H	0	0	0	0	0	10.9600636363636	11.2600636363636	1038		Cer_BDS(d18:0/25:1)-H	0	0	0	0	0	10.9600636363636	11.2600636363636	1038		Cer_BDS(d18:0/25:1)-H	0	0	0	0	0	10.9600636363636	11.2600636363636	1038		Cer_BDS(d18:0/25:1)-H	0	0	0	0	0	10.9600636363636	11.2600636363636	1038
	Cer_BDS(d19:0/24:0)-H	0	0	0	0	0	11.7277909090909	12.0277909090909	1062		Cer_BDS(d19:0/24:0)-H	0	0	0	0	0	11.7277909090909	12.0277909090909	1062		Cer_BDS(d19:0/24:0)-H	0	0	0	0	0	11.7277909090909	12.0277909090909	1062		Cer_BDS(d19:0/24:0)-H	0	0	0	0	0	11.7277909090909	12.0277909090909	1062		Cer_BDS(d19:0/24:0)-H	0	0	0	0	0	11.7277909090909	12.0277909090909	1062
	Cer_BDS(d19:0/24:1)-H	0	0	0	0	0	10.9600636363636	11.2600636363636	1038		Cer_BDS(d19:0/24:1)-H	0	0	0	0	0	10.9600636363636	11.2600636363636	1038		Cer_BDS(d19:0/24:1)-H	0	0	0	0	0	10.9600636363636	11.2600636363636	1038		Cer_BDS(d19:0/24:1)-H	0	0	0	0	0	10.9600636363636	11.2600636363636	1038		Cer_BDS(d19:0/24:1)-H	0	0	0	0	0	10.9600636363636	11.2600636363636	1038
	Cer_BDS(d20:0/23:0)-H	0	0	0	0	0	11.7277909090909	12.0277909090909	1062		Cer_BDS(d20:0/23:0)-H	0	0	0	0	0	11.7277909090909	12.0277909090909	1062		Cer_BDS(d20:0/23:0)-H	0	0	0	0	0	11.7277909090909	12.0277909090909	1062		Cer_BDS(d20:0/23:0)-H	0	0	0	0	0	11.7277909090909	12.0277909090909	1062		Cer_BDS(d20:0/23:0)-H	0	0	0	0	0	11.7277909090909	12.0277909090909	1062
	Cer_BDS(d20:0/23:1)-H	0	0	0	0	0	10.9600636363636	11.2600636363636	1038		Cer_BDS(d20:0/23:1)-H	0	0	0	0	0	10.9600636363636	11.2600636363636	1038		Cer_BDS(d20:0/23:1)-H	0	0	0	0	0	10.9600636363636	11.2600636363636	1038		Cer_BDS(d20:0/23:1)-H	0	0	0	0	0	10.9600636363636	11.2600636363636	1038		Cer_BDS(d20:0/23:1)-H	0	0	0	0	0	10.9600636363636	11.2600636363636	1038
	Cer_BDS(d20:0/36:1)-H	0	0	0	0	0	1.77463484848485	2.07463484848485	869		Cer_BDS(d20:0/36:1)-H	0	0	0	0	0	1.77463484848485	2.07463484848485	869		Cer_BDS(d20:0/36:1)-H	0	0	0	0	0	1.77463484848485	2.07463484848485	869		Cer_BDS(d20:0/36:1)-H	0	0	0	0	0	1.77463484848485	2.07463484848485	869		Cer_BDS(d20:0/36:1)-H	0	0	0	0	0	1.77463484848485	2.07463484848485	869
	Cer_BDS(d20:0/36:1)-H	0	0	0	0	0	2.60543181818182	2.90543181818182	1267		Cer_BDS(d20:0/36:1)-H	0	0	0	0	0	2.60543181818182	2.90543181818182	1267		Cer_BDS(d20:0/36:1)-H	0	0	0	0	0	2.60543181818182	2.90543181818182	1267		Cer_BDS(d20:0/36:1)-H	0	0	0	0	0	2.60543181818182	2.90543181818182	1267		Cer_BDS(d20:0/36:1)-H	0	0	0	0	0	2.60543181818182	2.90543181818182	1267
	Cer_BDS(d20:0/36:1)-H	0	0	0	0	0	11.1358515151515	11.4358515151515	1413		Cer_BDS(d20:0/36:1)-H	0	0	0	0	0	11.1358515151515	11.4358515151515	1413		Cer_BDS(d20:0/36:1)-H	0	0	0	0	0	11.1358515151515	11.4358515151515	1413		Cer_BDS(d20:0/36:1)-H	0	0	0	0	0	11.1358515151515	11.4358515151515	1413		Cer_BDS(d20:0/36:1)-H	0	0	0	0	0	11.1358515151515	11.4358515151515	1413
	Cer_BDS(d20:0/36:1)-H	0	0	0	0	0	14.9866727272727	15.2866727272727	2812		Cer_BDS(d20:0/36:1)-H	0	0	0	0	0	14.9866727272727	15.2866727272727	2812		Cer_BDS(d20:0/36:1)-H	0	0	0	0	0	14.9866727272727	15.2866727272727	2812		Cer_BDS(d20:0/36:1)-H	0	0	0	0	0	14.9866727272727	15.2866727272727	2812		Cer_BDS(d20:0/36:1)-H	0	0	0	0	0	14.9866727272727	15.2866727272727	2812
	Cer_BDS(d20:0/36:1)-H	0	0	0	0	0	12.5019181818182	12.8019181818182	2827		Cer_BDS(d20:0/36:1)-H	0	0	0	0	0	12.5019181818182	12.8019181818182	2827		Cer_BDS(d20:0/36:1)-H	0	0	0	0	0	12.5019181818182	12.8019181818182	2827		Cer_BDS(d20:0/36:1)-H	0	0	0	0	0	12.5019181818182	12.8019181818182	2827		Cer_BDS(d20:0/36:1)-H	0	0	0	0	0	12.5019181818182	12.8019181818182	2827
	Cer_BDS(d20:0/36:1)-H	0	0	0	0	0	12.3155621212121	12.6155621212121	2935		Cer_BDS(d20:0/36:1)-H	0	0	0	0	0	12.3155621212121	12.6155621212121	2935		Cer_BDS(d20:0/36:1)-H	0	0	0	0	0	12.3155621212121	12.6155621212121	2935		Cer_BDS(d20:0/36:1)-H	0	0	0	0	0	12.3155621212121	12.6155621212121	2935		Cer_BDS(d20:0/36:1)-H	0	0	0	0	0	12.3155621212121	12.6155621212121	2935
	Cer_BDS(d20:0/36:1)-H	0	0	0	0	0	1.36585606060606	1.66585606060606	3635		Cer_BDS(d20:0/36:1)-H	0	0	0	0	0	1.36585606060606	1.66585606060606	3635		Cer_BDS(d20:0/36:1)-H	0	0	0	0	0	1.36585606060606	1.66585606060606	3635		Cer_BDS(d20:0/36:1)-H	0	0	0	0	0	1.36585606060606	1.66585606060606	3635		Cer_BDS(d20:0/36:1)-H	0	0	0	0	0	1.36585606060606	1.66585606060606	3635
	Cer_BDS(d21:0/22:0)-H	0	0	0	0	0	11.7277909090909	12.0277909090909	1062		Cer_BDS(d21:0/22:0)-H	0	0	0	0	0	11.7277909090909	12.0277909090909	1062		Cer_BDS(d21:0/22:0)-H	0	0	0	0	0	11.7277909090909	12.0277909090909	1062		Cer_BDS(d21:0/22:0)-H	0	0	0	0	0	11.7277909090909	12.0277909090909	1062		Cer_BDS(d21:0/22:0)-H	0	0	0	0	0	11.7277909090909	12.0277909090909	1062
	Cer_BDS(d21:0/22:1)-H	0	0	0	0	0	10.9600636363636	11.2600636363636	1038		Cer_BDS(d21:0/22:1)-H	0	0	0	0	0	10.9600636363636	11.2600636363636	1038		Cer_BDS(d21:0/22:1)-H	0	0	0	0	0	10.9600636363636	11.2600636363636	1038		Cer_BDS(d21:0/22:1)-H	0	0	0	0	0	10.9600636363636	11.2600636363636	1038		Cer_BDS(d21:0/22:1)-H	0	0	0	0	0	10.9600636363636	11.2600636363636	1038
	Cer_BDS(d21:0/35:1)-H	0	0	0	0	0	1.77463484848485	2.07463484848485	869		Cer_BDS(d21:0/35:1)-H	0	0	0	0	0	1.77463484848485	2.07463484848485	869		Cer_BDS(d21:0/35:1)-H	0	0	0	0	0	1.77463484848485	2.07463484848485	869		Cer_BDS(d21:0/35:1)-H	0	0	0	0	0	1.77463484848485	2.07463484848485	869		Cer_BDS(d21:0/35:1)-H	0	0	0	0	0	1.77463484848485	2.07463484848485	869
	Cer_BDS(d21:0/35:1)-H	0	0	0	0	0	2.60543181818182	2.90543181818182	1267		Cer_BDS(d21:0/35:1)-H	0	0	0	0	0	2.60543181818182	2.90543181818182	1267		Cer_BDS(d21:0/35:1)-H	0	0	0	0	0	2.60543181818182	2.90543181818182	1267		Cer_BDS(d21:0/35:1)-H	0	0	0	0	0	2.60543181818182	2.90543181818182	1267		Cer_BDS(d21:0/35:1)-H	0	0	0	0	0	2.60543181818182	2.90543181818182	1267
	Cer_BDS(d21:0/35:1)-H	0	0	0	0	0	11.1358515151515	11.4358515151515	1413		Cer_BDS(d21:0/35:1)-H	0	0	0	0	0	11.1358515151515	11.4358515151515	1413		Cer_BDS(d21:0/35:1)-H	0	0	0	0	0	11.1358515151515	11.4358515151515	1413		Cer_BDS(d21:0/35:1)-H	0	0	0	0	0	11.1358515151515	11.4358515151515	1413		Cer_BDS(d21:0/35:1)-H	0	0	0	0	0	11.1358515151515	11.4358515151515	1413
	Cer_BDS(d21:0/35:1)-H	0	0	0	0	0	14.9866727272727	15.2866727272727	2812		Cer_BDS(d21:0/35:1)-H	0	0	0	0	0	14.9866727272727	15.2866727272727	2812		Cer_BDS(d21:0/35:1)-H	0	0	0	0	0	14.9866727272727	15.2866727272727	2812		Cer_BDS(d21:0/35:1)-H	0	0	0	0	0	14.9866727272727	15.2866727272727	2812		Cer_BDS(d21:0/35:1)-H	0	0	0	0	0	14.9866727272727	15.2866727272727	2812
	Cer_BDS(d21:0/35:1)-H	0	0	0	0	0	12.5019181818182	12.8019181818182	2827		Cer_BDS(d21:0/35:1)-H	0	0	0	0	0	12.5019181818182	12.8019181818182	2827		Cer_BDS(d21:0/35:1)-H	0	0	0	0	0	12.5019181818182	12.8019181818182	2827		Cer_BDS(d21:0/35:1)-H	0	0	0	0	0	12.5019181818182	12.8019181818182	2827		Cer_BDS(d21:0/35:1)-H	0	0	0	0	0	12.5019181818182	12.8019181818182	2827
	Cer_BDS(d21:0/35:1)-H	0	0	0	0	0	12.3155621212121	12.6155621212121	2935		Cer_BDS(d21:0/35:1)-H	0	0	0	0	0	12.3155621212121	12.6155621212121	2935		Cer_BDS(d21:0/35:1)-H	0	0	0	0	0	12.3155621212121	12.6155621212121	2935		Cer_BDS(d21:0/35:1)-H	0	0	0	0	0	12.3155621212121	12.6155621212121	2935		Cer_BDS(d21:0/35:1)-H	0	0	0	0	0	12.3155621212121	12.6155621212121	2935
	Cer_BDS(d21:0/35:1)-H	0	0	0	0	0	1.36585606060606	1.66585606060606	3635		Cer_BDS(d21:0/35:1)-H	0	0	0	0	0	1.36585606060606	1.66585606060606	3635		Cer_BDS(d21:0/35:1)-H	0	0	0	0	0	1.36585606060606	1.66585606060606	3635		Cer_BDS(d21:0/35:1)-H	0	0	0	0	0	1.36585606060606	1.66585606060606	3635		Cer_BDS(d21:0/35:1)-H	0	0	0	0	0	1.36585606060606	1.66585606060606	3635
	Cer_BDS(d22:0/21:0)-H	0	0	0	0	0	11.7277909090909	12.0277909090909	1062		Cer_BDS(d22:0/21:0)-H	0	0	0	0	0	11.7277909090909	12.0277909090909	1062		Cer_BDS(d22:0/21:0)-H	0	0	0	0	0	11.7277909090909	12.0277909090909	1062		Cer_BDS(d22:0/21:0)-H	0	0	0	0	0	11.7277909090909	12.0277909090909	1062		Cer_BDS(d22:0/21:0)-H	0	0	0	0	0	11.7277909090909	12.0277909090909	1062
	Cer_BDS(d22:0/21:1)-H	0	0	0	0	0	10.9600636363636	11.2600636363636	1038		Cer_BDS(d22:0/21:1)-H	0	0	0	0	0	10.9600636363636	11.2600636363636	1038		Cer_BDS(d22:0/21:1)-H	0	0	0	0	0	10.9600636363636	11.2600636363636	1038		Cer_BDS(d22:0/21:1)-H	0	0	0	0	0	10.9600636363636	11.2600636363636	1038		Cer_BDS(d22:0/21:1)-H	0	0	0	0	0	10.9600636363636	11.2600636363636	1038
	Cer_BDS(d22:0/34:1)-H	0	0	0	0	0	1.77463484848485	2.07463484848485	869		Cer_BDS(d22:0/34:1)-H	0	0	0	0	0	1.77463484848485	2.07463484848485	869		Cer_BDS(d22:0/34:1)-H	0	0	0	0	0	1.77463484848485	2.07463484848485	869		Cer_BDS(d22:0/34:1)-H	0	0	0	0	0	1.77463484848485	2.07463484848485	869		Cer_BDS(d22:0/34:1)-H	0	0	0	0	0	1.77463484848485	2.07463484848485	869
	Cer_BDS(d22:0/34:1)-H	0	0	0	0	0	2.60543181818182	2.90543181818182	1267		Cer_BDS(d22:0/34:1)-H	0	0	0	0	0	2.60543181818182	2.90543181818182	1267		Cer_BDS(d22:0/34:1)-H	0	0	0	0	0	2.60543181818182	2.90543181818182	1267		Cer_BDS(d22:0/34:1)-H	0	0	0	0	0	2.60543181818182	2.90543181818182	1267		Cer_BDS(d22:0/34:1)-H	0	0	0	0	0	2.60543181818182	2.90543181818182	1267
	Cer_BDS(d22:0/34:1)-H	0	0	0	0	0	11.1358515151515	11.4358515151515	1413		Cer_BDS(d22:0/34:1)-H	0	0	0	0	0	11.1358515151515	11.4358515151515	1413		Cer_BDS(d22:0/34:1)-H	0	0	0	0	0	11.1358515151515	11.4358515151515	1413		Cer_BDS(d22:0/34:1)-H	0	0	0	0	0	11.1358515151515	11.4358515151515	1413		Cer_BDS(d22:0/34:1)-H	0	0	0	0	0	11.1358515151515	11.4358515151515	1413
	Cer_BDS(d22:0/34:1)-H	0	0	0	0	0	14.9866727272727	15.2866727272727	2812		Cer_BDS(d22:0/34:1)-H	0	0	0	0	0	14.9866727272727	15.2866727272727	2812		Cer_BDS(d22:0/34:1)-H	0	0	0	0	0	14.9866727272727	15.2866727272727	2812		Cer_BDS(d22:0/34:1)-H	0	0	0	0	0	14.9866727272727	15.2866727272727	2812		Cer_BDS(d22:0/34:1)-H	0	0	0	0	0	14.9866727272727	15.2866727272727	2812
	Cer_BDS(d22:0/34:1)-H	0	0	0	0	0	12.5019181818182	12.8019181818182	2827		Cer_BDS(d22:0/34:1)-H	0	0	0	0	0	12.5019181818182	12.8019181818182	2827		Cer_BDS(d22:0/34:1)-H	0	0	0	0	0	12.5019181818182	12.8019181818182	2827		Cer_BDS(d22:0/34:1)-H	0	0	0	0	0	12.5019181818182	12.8019181818182	2827		Cer_BDS(d22:0/34:1)-H	0	0	0	0	0	12.5019181818182	12.8019181818182	2827
	Cer_BDS(d22:0/34:1)-H	0	0	0	0	0	12.3155621212121	12.6155621212121	2935		Cer_BDS(d22:0/34:1)-H	0	0	0	0	0	12.3155621212121	12.6155621212121	2935		Cer_BDS(d22:0/34:1)-H	0	0	0	0	0	12.3155621212121	12.6155621212121	2935		Cer_BDS(d22:0/34:1)-H	0	0	0	0	0	12.3155621212121	12.6155621212121	2935		Cer_BDS(d22:0/34:1)-H	0	0	0	0	0	12.3155621212121	12.6155621212121	2935
	Cer_BDS(d22:0/34:1)-H	0	0	0	0	0	1.36585606060606	1.66585606060606	3635		Cer_BDS(d22:0/34:1)-H	0	0	0	0	0	1.36585606060606	1.66585606060606	3635		Cer_BDS(d22:0/34:1)-H	0	0	0	0	0	1.36585606060606	1.66585606060606	3635		Cer_BDS(d22:0/34:1)-H	0	0	0	0	0	1.36585606060606	1.66585606060606	3635		Cer_BDS(d22:0/34:1)-H	0	0	0	0	0	1.36585606060606	1.66585606060606	3635
[truncated: 10 more columns]
