# Supplementary material for: LipidMatch: an automated workflow for rule-based lipid identification using untargeted high-resolution tandem mass spectrometry data
Source: BMC Bioinformatics. 2017 Jul 10;18:331. doi: 10.1186/s12859-017-1744-3 (PMC5504796; doi:10.1186/s12859-017-1744-3)
Supplement: Supplementary file 1 — LipidMatch Software. The 2017_6_14_LipidMatch_Distribution.zip file contains lipid libraries in .csv format, a batch file for lipidomics with MZmine processing, the LipidMatch R script, and additional helpful R scripts for lipidomics data processing. The .zip file also contains files to guide the user in using LipidMatch, which include: video tutorials, a manual, a trouble shooting document, and example input and output data. For the most up to date version of LipidMatch please visit: http://secim.ufl.edu/secim-tools/. (ZIP 376634 kb) [file 12859_2017_1744_MOESM1_ESM.zip › 2017_6_14_LipidMatch_Distribution/ExampleOutput/ddMS/Neg/Additional_Files/DD_neg_Cer_EODS_neg_minH_All.csv]

Confirmed fragments if intensity is above 1000 and number of scans is greater than or equal to 1	Cer_EODS	[M-H]-	NL of EFA	[FAA+C2H2-H]-	[FAA-H]-	[EFA-H]-	[Sph-C2H8NO]-	RT_min	RT_max	Comment	RT at Max Intensity	Cer_EODS	[M-H]-	NL of EFA	[FAA+C2H2-H]-	[FAA-H]-	[EFA-H]-	[Sph-C2H8NO]-	RT_min	RT_max	Comment	Number of Scans	Cer_EODS	[M-H]-	NL of EFA	[FAA+C2H2-H]-	[FAA-H]-	[EFA-H]-	[Sph-C2H8NO]-	RT_min	RT_max	Comment	Max Intensity	Cer_EODS	[M-H]-	NL of EFA	[FAA+C2H2-H]-	[FAA-H]-	[EFA-H]-	[Sph-C2H8NO]-	RT_min	RT_max	Comment	Average m/z	Cer_EODS	[M-H]-	NL of EFA	[FAA+C2H2-H]-	[FAA-H]-
	Cer_EODS(d16:0/16:1/O-28:4)-H	0	0	0	0	0	0	2.68040454545455	2.98040454545455	1197		Cer_EODS(d16:0/16:1/O-28:4)-H	0	0	0	0	0	0	2.68040454545455	2.98040454545455	1197		Cer_EODS(d16:0/16:1/O-28:4)-H	0	0	0	0	0	0	2.68040454545455	2.98040454545455	1197		Cer_EODS(d16:0/16:1/O-28:4)-H	0	0	0	0	0	0	2.68040454545455	2.98040454545455	1197		Cer_EODS(d16:0/16:1/O-28:4)-H	0	0	0	0
	Cer_EODS(d16:0/16:1/O-28:4)-H	0	0	0	0	0	0	15.117203030303	15.417203030303	1595		Cer_EODS(d16:0/16:1/O-28:4)-H	0	0	0	0	0	0	15.117203030303	15.417203030303	1595		Cer_EODS(d16:0/16:1/O-28:4)-H	0	0	0	0	0	0	15.117203030303	15.417203030303	1595		Cer_EODS(d16:0/16:1/O-28:4)-H	0	0	0	0	0	0	15.117203030303	15.417203030303	1595		Cer_EODS(d16:0/16:1/O-28:4)-H	0	0	0	0
	Cer_EODS(d16:0/16:1/O-28:4)-H	0	0	0	0	0	0	14.953103030303	15.253103030303	2435		Cer_EODS(d16:0/16:1/O-28:4)-H	0	0	0	0	0	0	14.953103030303	15.253103030303	2435		Cer_EODS(d16:0/16:1/O-28:4)-H	0	0	0	0	0	0	14.953103030303	15.253103030303	2435		Cer_EODS(d16:0/16:1/O-28:4)-H	0	0	0	0	0	0	14.953103030303	15.253103030303	2435		Cer_EODS(d16:0/16:1/O-28:4)-H	0	0	0	0
	Cer_EODS(d16:0/16:1/O-28:4)-H	0	0	0	0	0	0	11.1444287878788	11.4444287878788	2624		Cer_EODS(d16:0/16:1/O-28:4)-H	0	0	0	0	0	0	11.1444287878788	11.4444287878788	2624		Cer_EODS(d16:0/16:1/O-28:4)-H	0	0	0	0	0	0	11.1444287878788	11.4444287878788	2624		Cer_EODS(d16:0/16:1/O-28:4)-H	0	0	0	0	0	0	11.1444287878788	11.4444287878788	2624		Cer_EODS(d16:0/16:1/O-28:4)-H	0	0	0	0
	Cer_EODS(d16:0/16:1/O-28:4)-H	0	0	0	0	0	0	14.8434878787879	15.1434878787879	3032		Cer_EODS(d16:0/16:1/O-28:4)-H	0	0	0	0	0	0	14.8434878787879	15.1434878787879	3032		Cer_EODS(d16:0/16:1/O-28:4)-H	0	0	0	0	0	0	14.8434878787879	15.1434878787879	3032		Cer_EODS(d16:0/16:1/O-28:4)-H	0	0	0	0	0	0	14.8434878787879	15.1434878787879	3032		Cer_EODS(d16:0/16:1/O-28:4)-H	0	0	0	0
	Cer_EODS(d16:0/16:1/O-28:4)-H	0	0	0	0	0	0	1.92953181818182	2.22953181818182	3134		Cer_EODS(d16:0/16:1/O-28:4)-H	0	0	0	0	0	0	1.92953181818182	2.22953181818182	3134		Cer_EODS(d16:0/16:1/O-28:4)-H	0	0	0	0	0	0	1.92953181818182	2.22953181818182	3134		Cer_EODS(d16:0/16:1/O-28:4)-H	0	0	0	0	0	0	1.92953181818182	2.22953181818182	3134		Cer_EODS(d16:0/16:1/O-28:4)-H	0	0	0	0
	Cer_EODS(d16:0/16:1/O-28:4)-H	0	0	0	0	0	0	12.4709984848485	12.7709984848485	3620		Cer_EODS(d16:0/16:1/O-28:4)-H	0	0	0	0	0	0	12.4709984848485	12.7709984848485	3620		Cer_EODS(d16:0/16:1/O-28:4)-H	0	0	0	0	0	0	12.4709984848485	12.7709984848485	3620		Cer_EODS(d16:0/16:1/O-28:4)-H	0	0	0	0	0	0	12.4709984848485	12.7709984848485	3620		Cer_EODS(d16:0/16:1/O-28:4)-H	0	0	0	0
	Cer_EODS(d16:0/16:1/O-28:4)-H	0	0	0	0	0	0	14.7425803030303	15.0425803030303	3623		Cer_EODS(d16:0/16:1/O-28:4)-H	0	0	0	0	0	0	14.7425803030303	15.0425803030303	3623		Cer_EODS(d16:0/16:1/O-28:4)-H	0	0	0	0	0	0	14.7425803030303	15.0425803030303	3623		Cer_EODS(d16:0/16:1/O-28:4)-H	0	0	0	0	0	0	14.7425803030303	15.0425803030303	3623		Cer_EODS(d16:0/16:1/O-28:4)-H	0	0	0	0
	Cer_EODS(d16:0/16:1/O-28:4)-H	0	0	0	0	0	0	12.8412348484848	13.1412348484848	3628		Cer_EODS(d16:0/16:1/O-28:4)-H	0	0	0	0	0	0	12.8412348484848	13.1412348484848	3628		Cer_EODS(d16:0/16:1/O-28:4)-H	0	0	0	0	0	0	12.8412348484848	13.1412348484848	3628		Cer_EODS(d16:0/16:1/O-28:4)-H	0	0	0	0	0	0	12.8412348484848	13.1412348484848	3628		Cer_EODS(d16:0/16:1/O-28:4)-H	0	0	0	0
	Cer_EODS(d16:0/16:1/O-28:4)-H	0	0	0	0	0	0	1.7236696969697	2.0236696969697	4014		Cer_EODS(d16:0/16:1/O-28:4)-H	0	0	0	0	0	0	1.7236696969697	2.0236696969697	4014		Cer_EODS(d16:0/16:1/O-28:4)-H	0	0	0	0	0	0	1.7236696969697	2.0236696969697	4014		Cer_EODS(d16:0/16:1/O-28:4)-H	0	0	0	0	0	0	1.7236696969697	2.0236696969697	4014		Cer_EODS(d16:0/16:1/O-28:4)-H	0	0	0	0
	Cer_EODS(d16:0/16:1/O-28:4)-H	0	0	0	0	0	0	12.8435803030303	13.1435803030303	4247		Cer_EODS(d16:0/16:1/O-28:4)-H	0	0	0	0	0	0	12.8435803030303	13.1435803030303	4247		Cer_EODS(d16:0/16:1/O-28:4)-H	0	0	0	0	0	0	12.8435803030303	13.1435803030303	4247		Cer_EODS(d16:0/16:1/O-28:4)-H	0	0	0	0	0	0	12.8435803030303	13.1435803030303	4247		Cer_EODS(d16:0/16:1/O-28:4)-H	0	0	0	0
	Cer_EODS(d16:0/16:2/O-28:3)-H	0	0	0	0	0	0	2.68040454545455	2.98040454545455	1197		Cer_EODS(d16:0/16:2/O-28:3)-H	0	0	0	0	0	0	2.68040454545455	2.98040454545455	1197		Cer_EODS(d16:0/16:2/O-28:3)-H	0	0	0	0	0	0	2.68040454545455	2.98040454545455	1197		Cer_EODS(d16:0/16:2/O-28:3)-H	0	0	0	0	0	0	2.68040454545455	2.98040454545455	1197		Cer_EODS(d16:0/16:2/O-28:3)-H	0	0	0	0
	Cer_EODS(d16:0/16:2/O-28:3)-H	0	0	0	0	0	0	15.117203030303	15.417203030303	1595		Cer_EODS(d16:0/16:2/O-28:3)-H	0	0	0	0	0	0	15.117203030303	15.417203030303	1595		Cer_EODS(d16:0/16:2/O-28:3)-H	0	0	0	0	0	0	15.117203030303	15.417203030303	1595		Cer_EODS(d16:0/16:2/O-28:3)-H	0	0	0	0	0	0	15.117203030303	15.417203030303	1595		Cer_EODS(d16:0/16:2/O-28:3)-H	0	0	0	0
	Cer_EODS(d16:0/16:2/O-28:3)-H	0	0	0	0	0	0	14.953103030303	15.253103030303	2435		Cer_EODS(d16:0/16:2/O-28:3)-H	0	0	0	0	0	0	14.953103030303	15.253103030303	2435		Cer_EODS(d16:0/16:2/O-28:3)-H	0	0	0	0	0	0	14.953103030303	15.253103030303	2435		Cer_EODS(d16:0/16:2/O-28:3)-H	0	0	0	0	0	0	14.953103030303	15.253103030303	2435		Cer_EODS(d16:0/16:2/O-28:3)-H	0	0	0	0
	Cer_EODS(d16:0/16:2/O-28:3)-H	0	0	0	0	0	0	11.1444287878788	11.4444287878788	2624		Cer_EODS(d16:0/16:2/O-28:3)-H	0	0	0	0	0	0	11.1444287878788	11.4444287878788	2624		Cer_EODS(d16:0/16:2/O-28:3)-H	0	0	0	0	0	0	11.1444287878788	11.4444287878788	2624		Cer_EODS(d16:0/16:2/O-28:3)-H	0	0	0	0	0	0	11.1444287878788	11.4444287878788	2624		Cer_EODS(d16:0/16:2/O-28:3)-H	0	0	0	0
	Cer_EODS(d16:0/16:2/O-28:3)-H	0	0	0	0	0	0	14.8434878787879	15.1434878787879	3032		Cer_EODS(d16:0/16:2/O-28:3)-H	0	0	0	0	0	0	14.8434878787879	15.1434878787879	3032		Cer_EODS(d16:0/16:2/O-28:3)-H	0	0	0	0	0	0	14.8434878787879	15.1434878787879	3032		Cer_EODS(d16:0/16:2/O-28:3)-H	0	0	0	0	0	0	14.8434878787879	15.1434878787879	3032		Cer_EODS(d16:0/16:2/O-28:3)-H	0	0	0	0
	Cer_EODS(d16:0/16:2/O-28:3)-H	0	0	0	0	0	0	1.92953181818182	2.22953181818182	3134		Cer_EODS(d16:0/16:2/O-28:3)-H	0	0	0	0	0	0	1.92953181818182	2.22953181818182	3134		Cer_EODS(d16:0/16:2/O-28:3)-H	0	0	0	0	0	0	1.92953181818182	2.22953181818182	3134		Cer_EODS(d16:0/16:2/O-28:3)-H	0	0	0	0	0	0	1.92953181818182	2.22953181818182	3134		Cer_EODS(d16:0/16:2/O-28:3)-H	0	0	0	0
	Cer_EODS(d16:0/16:2/O-28:3)-H	0	0	0	0	0	0	12.4709984848485	12.7709984848485	3620		Cer_EODS(d16:0/16:2/O-28:3)-H	0	0	0	0	0	0	12.4709984848485	12.7709984848485	3620		Cer_EODS(d16:0/16:2/O-28:3)-H	0	0	0	0	0	0	12.4709984848485	12.7709984848485	3620		Cer_EODS(d16:0/16:2/O-28:3)-H	0	0	0	0	0	0	12.4709984848485	12.7709984848485	3620		Cer_EODS(d16:0/16:2/O-28:3)-H	0	0	0	0
	Cer_EODS(d16:0/16:2/O-28:3)-H	0	0	0	0	0	0	14.7425803030303	15.0425803030303	3623		Cer_EODS(d16:0/16:2/O-28:3)-H	0	0	0	0	0	0	14.7425803030303	15.0425803030303	3623		Cer_EODS(d16:0/16:2/O-28:3)-H	0	0	0	0	0	0	14.7425803030303	15.0425803030303	3623		Cer_EODS(d16:0/16:2/O-28:3)-H	0	0	0	0	0	0	14.7425803030303	15.0425803030303	3623		Cer_EODS(d16:0/16:2/O-28:3)-H	0	0	0	0
	Cer_EODS(d16:0/16:2/O-28:3)-H	0	0	0	0	0	0	12.8412348484848	13.1412348484848	3628		Cer_EODS(d16:0/16:2/O-28:3)-H	0	0	0	0	0	0	12.8412348484848	13.1412348484848	3628		Cer_EODS(d16:0/16:2/O-28:3)-H	0	0	0	0	0	0	12.8412348484848	13.1412348484848	3628		Cer_EODS(d16:0/16:2/O-28:3)-H	0	0	0	0	0	0	12.8412348484848	13.1412348484848	3628		Cer_EODS(d16:0/16:2/O-28:3)-H	0	0	0	0
	Cer_EODS(d16:0/16:2/O-28:3)-H	0	0	0	0	0	0	1.7236696969697	2.0236696969697	4014		Cer_EODS(d16:0/16:2/O-28:3)-H	0	0	0	0	0	0	1.7236696969697	2.0236696969697	4014		Cer_EODS(d16:0/16:2/O-28:3)-H	0	0	0	0	0	0	1.7236696969697	2.0236696969697	4014		Cer_EODS(d16:0/16:2/O-28:3)-H	0	0	0	0	0	0	1.7236696969697	2.0236696969697	4014		Cer_EODS(d16:0/16:2/O-28:3)-H	0	0	0	0
	Cer_EODS(d16:0/16:2/O-28:3)-H	0	0	0	0	0	0	12.8435803030303	13.1435803030303	4247		Cer_EODS(d16:0/16:2/O-28:3)-H	0	0	0	0	0	0	12.8435803030303	13.1435803030303	4247		Cer_EODS(d16:0/16:2/O-28:3)-H	0	0	0	0	0	0	12.8435803030303	13.1435803030303	4247		Cer_EODS(d16:0/16:2/O-28:3)-H	0	0	0	0	0	0	12.8435803030303	13.1435803030303	4247		Cer_EODS(d16:0/16:2/O-28:3)-H	0	0	0	0
	Cer_EODS(d16:0/18:1/O-26:4)-H	0	0	0	0	0	0	2.68040454545455	2.98040454545455	1197		Cer_EODS(d16:0/18:1/O-26:4)-H	0	0	0	0	0	0	2.68040454545455	2.98040454545455	1197		Cer_EODS(d16:0/18:1/O-26:4)-H	0	0	0	0	0	0	2.68040454545455	2.98040454545455	1197		Cer_EODS(d16:0/18:1/O-26:4)-H	0	0	0	0	0	0	2.68040454545455	2.98040454545455	1197		Cer_EODS(d16:0/18:1/O-26:4)-H	0	0	0	0
	Cer_EODS(d16:0/18:1/O-26:4)-H	0	0	0	0	0	0	15.117203030303	15.417203030303	1595		Cer_EODS(d16:0/18:1/O-26:4)-H	0	0	0	0	0	0	15.117203030303	15.417203030303	1595		Cer_EODS(d16:0/18:1/O-26:4)-H	0	0	0	0	0	0	15.117203030303	15.417203030303	1595		Cer_EODS(d16:0/18:1/O-26:4)-H	0	0	0	0	0	0	15.117203030303	15.417203030303	1595		Cer_EODS(d16:0/18:1/O-26:4)-H	0	0	0	0
	Cer_EODS(d16:0/18:1/O-26:4)-H	0	0	0	0	0	0	14.953103030303	15.253103030303	2435		Cer_EODS(d16:0/18:1/O-26:4)-H	0	0	0	0	0	0	14.953103030303	15.253103030303	2435		Cer_EODS(d16:0/18:1/O-26:4)-H	0	0	0	0	0	0	14.953103030303	15.253103030303	2435		Cer_EODS(d16:0/18:1/O-26:4)-H	0	0	0	0	0	0	14.953103030303	15.253103030303	2435		Cer_EODS(d16:0/18:1/O-26:4)-H	0	0	0	0
	Cer_EODS(d16:0/18:1/O-26:4)-H	0	0	0	0	0	0	11.1444287878788	11.4444287878788	2624		Cer_EODS(d16:0/18:1/O-26:4)-H	0	0	0	0	0	0	11.1444287878788	11.4444287878788	2624		Cer_EODS(d16:0/18:1/O-26:4)-H	0	0	0	0	0	0	11.1444287878788	11.4444287878788	2624		Cer_EODS(d16:0/18:1/O-26:4)-H	0	0	0	0	0	0	11.1444287878788	11.4444287878788	2624		Cer_EODS(d16:0/18:1/O-26:4)-H	0	0	0	0
	Cer_EODS(d16:0/18:1/O-26:4)-H	0	0	0	0	0	0	14.8434878787879	15.1434878787879	3032		Cer_EODS(d16:0/18:1/O-26:4)-H	0	0	0	0	0	0	14.8434878787879	15.1434878787879	3032		Cer_EODS(d16:0/18:1/O-26:4)-H	0	0	0	0	0	0	14.8434878787879	15.1434878787879	3032		Cer_EODS(d16:0/18:1/O-26:4)-H	0	0	0	0	0	0	14.8434878787879	15.1434878787879	3032		Cer_EODS(d16:0/18:1/O-26:4)-H	0	0	0	0
	Cer_EODS(d16:0/18:1/O-26:4)-H	0	0	0	0	0	0	1.92953181818182	2.22953181818182	3134		Cer_EODS(d16:0/18:1/O-26:4)-H	0	0	0	0	0	0	1.92953181818182	2.22953181818182	3134		Cer_EODS(d16:0/18:1/O-26:4)-H	0	0	0	0	0	0	1.92953181818182	2.22953181818182	3134		Cer_EODS(d16:0/18:1/O-26:4)-H	0	0	0	0	0	0	1.92953181818182	2.22953181818182	3134		Cer_EODS(d16:0/18:1/O-26:4)-H	0	0	0	0
	Cer_EODS(d16:0/18:1/O-26:4)-H	0	0	0	0	0	0	12.4709984848485	12.7709984848485	3620		Cer_EODS(d16:0/18:1/O-26:4)-H	0	0	0	0	0	0	12.4709984848485	12.7709984848485	3620		Cer_EODS(d16:0/18:1/O-26:4)-H	0	0	0	0	0	0	12.4709984848485	12.7709984848485	3620		Cer_EODS(d16:0/18:1/O-26:4)-H	0	0	0	0	0	0	12.4709984848485	12.7709984848485	3620		Cer_EODS(d16:0/18:1/O-26:4)-H	0	0	0	0
	Cer_EODS(d16:0/18:1/O-26:4)-H	0	0	0	0	0	0	14.7425803030303	15.0425803030303	3623		Cer_EODS(d16:0/18:1/O-26:4)-H	0	0	0	0	0	0	14.7425803030303	15.0425803030303	3623		Cer_EODS(d16:0/18:1/O-26:4)-H	0	0	0	0	0	0	14.7425803030303	15.0425803030303	3623		Cer_EODS(d16:0/18:1/O-26:4)-H	0	0	0	0	0	0	14.7425803030303	15.0425803030303	3623		Cer_EODS(d16:0/18:1/O-26:4)-H	0	0	0	0
	Cer_EODS(d16:0/18:1/O-26:4)-H	0	0	0	0	0	0	12.8412348484848	13.1412348484848	3628		Cer_EODS(d16:0/18:1/O-26:4)-H	0	0	0	0	0	0	12.8412348484848	13.1412348484848	3628		Cer_EODS(d16:0/18:1/O-26:4)-H	0	0	0	0	0	0	12.8412348484848	13.1412348484848	3628		Cer_EODS(d16:0/18:1/O-26:4)-H	0	0	0	0	0	0	12.8412348484848	13.1412348484848	3628		Cer_EODS(d16:0/18:1/O-26:4)-H	0	0	0	0
	Cer_EODS(d16:0/18:1/O-26:4)-H	0	0	0	0	0	0	1.7236696969697	2.0236696969697	4014		Cer_EODS(d16:0/18:1/O-26:4)-H	0	0	0	0	0	0	1.7236696969697	2.0236696969697	4014		Cer_EODS(d16:0/18:1/O-26:4)-H	0	0	0	0	0	0	1.7236696969697	2.0236696969697	4014		Cer_EODS(d16:0/18:1/O-26:4)-H	0	0	0	0	0	0	1.7236696969697	2.0236696969697	4014		Cer_EODS(d16:0/18:1/O-26:4)-H	0	0	0	0
	Cer_EODS(d16:0/18:1/O-26:4)-H	0	0	0	0	0	0	12.8435803030303	13.1435803030303	4247		Cer_EODS(d16:0/18:1/O-26:4)-H	0	0	0	0	0	0	12.8435803030303	13.1435803030303	4247		Cer_EODS(d16:0/18:1/O-26:4)-H	0	0	0	0	0	0	12.8435803030303	13.1435803030303	4247		Cer_EODS(d16:0/18:1/O-26:4)-H	0	0	0	0	0	0	12.8435803030303	13.1435803030303	4247		Cer_EODS(d16:0/18:1/O-26:4)-H	0	0	0	0
	Cer_EODS(d16:0/18:2/O-26:3)-H	0	0	0	0	0	0	2.68040454545455	2.98040454545455	1197		Cer_EODS(d16:0/18:2/O-26:3)-H	0	0	0	0	0	0	2.68040454545455	2.98040454545455	1197		Cer_EODS(d16:0/18:2/O-26:3)-H	0	0	0	0	0	0	2.68040454545455	2.98040454545455	1197		Cer_EODS(d16:0/18:2/O-26:3)-H	0	0	0	0	0	0	2.68040454545455	2.98040454545455	1197		Cer_EODS(d16:0/18:2/O-26:3)-H	0	0	0	0
	Cer_EODS(d16:0/18:2/O-26:3)-H	0	0	0	0	0	0	15.117203030303	15.417203030303	1595		Cer_EODS(d16:0/18:2/O-26:3)-H	0	0	0	0	0	0	15.117203030303	15.417203030303	1595		Cer_EODS(d16:0/18:2/O-26:3)-H	0	0	0	0	0	0	15.117203030303	15.417203030303	1595		Cer_EODS(d16:0/18:2/O-26:3)-H	0	0	0	0	0	0	15.117203030303	15.417203030303	1595		Cer_EODS(d16:0/18:2/O-26:3)-H	0	0	0	0
	Cer_EODS(d16:0/18:2/O-26:3)-H	0	0	0	0	0	0	14.953103030303	15.253103030303	2435		Cer_EODS(d16:0/18:2/O-26:3)-H	0	0	0	0	0	0	14.953103030303	15.253103030303	2435		Cer_EODS(d16:0/18:2/O-26:3)-H	0	0	0	0	0	0	14.953103030303	15.253103030303	2435		Cer_EODS(d16:0/18:2/O-26:3)-H	0	0	0	0	0	0	14.953103030303	15.253103030303	2435		Cer_EODS(d16:0/18:2/O-26:3)-H	0	0	0	0
	Cer_EODS(d16:0/18:2/O-26:3)-H	0	0	0	0	0	0	11.1444287878788	11.4444287878788	2624		Cer_EODS(d16:0/18:2/O-26:3)-H	0	0	0	0	0	0	11.1444287878788	11.4444287878788	2624		Cer_EODS(d16:0/18:2/O-26:3)-H	0	0	0	0	0	0	11.1444287878788	11.4444287878788	2624		Cer_EODS(d16:0/18:2/O-26:3)-H	0	0	0	0	0	0	11.1444287878788	11.4444287878788	2624		Cer_EODS(d16:0/18:2/O-26:3)-H	0	0	0	0
	Cer_EODS(d16:0/18:2/O-26:3)-H	0	0	0	0	0	0	14.8434878787879	15.1434878787879	3032		Cer_EODS(d16:0/18:2/O-26:3)-H	0	0	0	0	0	0	14.8434878787879	15.1434878787879	3032		Cer_EODS(d16:0/18:2/O-26:3)-H	0	0	0	0	0	0	14.8434878787879	15.1434878787879	3032		Cer_EODS(d16:0/18:2/O-26:3)-H	0	0	0	0	0	0	14.8434878787879	15.1434878787879	3032		Cer_EODS(d16:0/18:2/O-26:3)-H	0	0	0	0
	Cer_EODS(d16:0/18:2/O-26:3)-H	0	0	0	0	0	0	1.92953181818182	2.22953181818182	3134		Cer_EODS(d16:0/18:2/O-26:3)-H	0	0	0	0	0	0	1.92953181818182	2.22953181818182	3134		Cer_EODS(d16:0/18:2/O-26:3)-H	0	0	0	0	0	0	1.92953181818182	2.22953181818182	3134		Cer_EODS(d16:0/18:2/O-26:3)-H	0	0	0	0	0	0	1.92953181818182	2.22953181818182	3134		Cer_EODS(d16:0/18:2/O-26:3)-H	0	0	0	0
	Cer_EODS(d16:0/18:2/O-26:3)-H	0	0	0	0	0	0	12.4709984848485	12.7709984848485	3620		Cer_EODS(d16:0/18:2/O-26:3)-H	0	0	0	0	0	0	12.4709984848485	12.7709984848485	3620		Cer_EODS(d16:0/18:2/O-26:3)-H	0	0	0	0	0	0	12.4709984848485	12.7709984848485	3620		Cer_EODS(d16:0/18:2/O-26:3)-H	0	0	0	0	0	0	12.4709984848485	12.7709984848485	3620		Cer_EODS(d16:0/18:2/O-26:3)-H	0	0	0	0
	Cer_EODS(d16:0/18:2/O-26:3)-H	0	0	0	0	0	0	14.7425803030303	15.0425803030303	3623		Cer_EODS(d16:0/18:2/O-26:3)-H	0	0	0	0	0	0	14.7425803030303	15.0425803030303	3623		Cer_EODS(d16:0/18:2/O-26:3)-H	0	0	0	0	0	0	14.7425803030303	15.0425803030303	3623		Cer_EODS(d16:0/18:2/O-26:3)-H	0	0	0	0	0	0	14.7425803030303	15.0425803030303	3623		Cer_EODS(d16:0/18:2/O-26:3)-H	0	0	0	0
	Cer_EODS(d16:0/18:2/O-26:3)-H	0	0	0	0	0	0	12.8412348484848	13.1412348484848	3628		Cer_EODS(d16:0/18:2/O-26:3)-H	0	0	0	0	0	0	12.8412348484848	13.1412348484848	3628		Cer_EODS(d16:0/18:2/O-26:3)-H	0	0	0	0	0	0	12.8412348484848	13.1412348484848	3628		Cer_EODS(d16:0/18:2/O-26:3)-H	0	0	0	0	0	0	12.8412348484848	13.1412348484848	3628		Cer_EODS(d16:0/18:2/O-26:3)-H	0	0	0	0
	Cer_EODS(d16:0/18:2/O-26:3)-H	0	0	0	0	0	0	1.7236696969697	2.0236696969697	4014		Cer_EODS(d16:0/18:2/O-26:3)-H	0	0	0	0	0	0	1.7236696969697	2.0236696969697	4014		Cer_EODS(d16:0/18:2/O-26:3)-H	0	0	0	0	0	0	1.7236696969697	2.0236696969697	4014		Cer_EODS(d16:0/18:2/O-26:3)-H	0	0	0	0	0	0	1.7236696969697	2.0236696969697	4014		Cer_EODS(d16:0/18:2/O-26:3)-H	0	0	0	0
	Cer_EODS(d16:0/18:2/O-26:3)-H	0	0	0	0	0	0	12.8435803030303	13.1435803030303	4247		Cer_EODS(d16:0/18:2/O-26:3)-H	0	0	0	0	0	0	12.8435803030303	13.1435803030303	4247		Cer_EODS(d16:0/18:2/O-26:3)-H	0	0	0	0	0	0	12.8435803030303	13.1435803030303	4247		Cer_EODS(d16:0/18:2/O-26:3)-H	0	0	0	0	0	0	12.8435803030303	13.1435803030303	4247		Cer_EODS(d16:0/18:2/O-26:3)-H	0	0	0	0
	Cer_EODS(d17:0/16:1/O-27:4)-H	0	0	0	0	0	0	2.68040454545455	2.98040454545455	1197		Cer_EODS(d17:0/16:1/O-27:4)-H	0	0	0	0	0	0	2.68040454545455	2.98040454545455	1197		Cer_EODS(d17:0/16:1/O-27:4)-H	0	0	0	0	0	0	2.68040454545455	2.98040454545455	1197		Cer_EODS(d17:0/16:1/O-27:4)-H	0	0	0	0	0	0	2.68040454545455	2.98040454545455	1197		Cer_EODS(d17:0/16:1/O-27:4)-H	0	0	0	0
	Cer_EODS(d17:0/16:1/O-27:4)-H	0	0	0	0	0	0	15.117203030303	15.417203030303	1595		Cer_EODS(d17:0/16:1/O-27:4)-H	0	0	0	0	0	0	15.117203030303	15.417203030303	1595		Cer_EODS(d17:0/16:1/O-27:4)-H	0	0	0	0	0	0	15.117203030303	15.417203030303	1595		Cer_EODS(d17:0/16:1/O-27:4)-H	0	0	0	0	0	0	15.117203030303	15.417203030303	1595		Cer_EODS(d17:0/16:1/O-27:4)-H	0	0	0	0
	Cer_EODS(d17:0/16:1/O-27:4)-H	0	0	0	0	0	0	14.953103030303	15.253103030303	2435		Cer_EODS(d17:0/16:1/O-27:4)-H	0	0	0	0	0	0	14.953103030303	15.253103030303	2435		Cer_EODS(d17:0/16:1/O-27:4)-H	0	0	0	0	0	0	14.953103030303	15.253103030303	2435		Cer_EODS(d17:0/16:1/O-27:4)-H	0	0	0	0	0	0	14.953103030303	15.253103030303	2435		Cer_EODS(d17:0/16:1/O-27:4)-H	0	0	0	0
	Cer_EODS(d17:0/16:1/O-27:4)-H	0	0	0	0	0	0	11.1444287878788	11.4444287878788	2624		Cer_EODS(d17:0/16:1/O-27:4)-H	0	0	0	0	0	0	11.1444287878788	11.4444287878788	2624		Cer_EODS(d17:0/16:1/O-27:4)-H	0	0	0	0	0	0	11.1444287878788	11.4444287878788	2624		Cer_EODS(d17:0/16:1/O-27:4)-H	0	0	0	0	0	0	11.1444287878788	11.4444287878788	2624		Cer_EODS(d17:0/16:1/O-27:4)-H	0	0	0	0
	Cer_EODS(d17:0/16:1/O-27:4)-H	0	0	0	0	0	0	14.8434878787879	15.1434878787879	3032		Cer_EODS(d17:0/16:1/O-27:4)-H	0	0	0	0	0	0	14.8434878787879	15.1434878787879	3032		Cer_EODS(d17:0/16:1/O-27:4)-H	0	0	0	0	0	0	14.8434878787879	15.1434878787879	3032		Cer_EODS(d17:0/16:1/O-27:4)-H	0	0	0	0	0	0	14.8434878787879	15.1434878787879	3032		Cer_EODS(d17:0/16:1/O-27:4)-H	0	0	0	0
	Cer_EODS(d17:0/16:1/O-27:4)-H	0	0	0	0	0	0	1.92953181818182	2.22953181818182	3134		Cer_EODS(d17:0/16:1/O-27:4)-H	0	0	0	0	0	0	1.92953181818182	2.22953181818182	3134		Cer_EODS(d17:0/16:1/O-27:4)-H	0	0	0	0	0	0	1.92953181818182	2.22953181818182	3134		Cer_EODS(d17:0/16:1/O-27:4)-H	0	0	0	0	0	0	1.92953181818182	2.22953181818182	3134		Cer_EODS(d17:0/16:1/O-27:4)-H	0	0	0	0
	Cer_EODS(d17:0/16:1/O-27:4)-H	0	0	0	0	0	0	12.4709984848485	12.7709984848485	3620		Cer_EODS(d17:0/16:1/O-27:4)-H	0	0	0	0	0	0	12.4709984848485	12.7709984848485	3620		Cer_EODS(d17:0/16:1/O-27:4)-H	0	0	0	0	0	0	12.4709984848485	12.7709984848485	3620		Cer_EODS(d17:0/16:1/O-27:4)-H	0	0	0	0	0	0	12.4709984848485	12.7709984848485	3620		Cer_EODS(d17:0/16:1/O-27:4)-H	0	0	0	0
	Cer_EODS(d17:0/16:1/O-27:4)-H	0	0	0	0	0	0	14.7425803030303	15.0425803030303	3623		Cer_EODS(d17:0/16:1/O-27:4)-H	0	0	0	0	0	0	14.7425803030303	15.0425803030303	3623		Cer_EODS(d17:0/16:1/O-27:4)-H	0	0	0	0	0	0	14.7425803030303	15.0425803030303	3623		Cer_EODS(d17:0/16:1/O-27:4)-H	0	0	0	0	0	0	14.7425803030303	15.0425803030303	3623		Cer_EODS(d17:0/16:1/O-27:4)-H	0	0	0	0
	Cer_EODS(d17:0/16:1/O-27:4)-H	0	0	0	0	0	0	12.8412348484848	13.1412348484848	3628		Cer_EODS(d17:0/16:1/O-27:4)-H	0	0	0	0	0	0	12.8412348484848	13.1412348484848	3628		Cer_EODS(d17:0/16:1/O-27:4)-H	0	0	0	0	0	0	12.8412348484848	13.1412348484848	3628		Cer_EODS(d17:0/16:1/O-27:4)-H	0	0	0	0	0	0	12.8412348484848	13.1412348484848	3628		Cer_EODS(d17:0/16:1/O-27:4)-H	0	0	0	0
	Cer_EODS(d17:0/16:1/O-27:4)-H	0	0	0	0	0	0	1.7236696969697	2.0236696969697	4014		Cer_EODS(d17:0/16:1/O-27:4)-H	0	0	0	0	0	0	1.7236696969697	2.0236696969697	4014		Cer_EODS(d17:0/16:1/O-27:4)-H	0	0	0	0	0	0	1.7236696969697	2.0236696969697	4014		Cer_EODS(d17:0/16:1/O-27:4)-H	0	0	0	0	0	0	1.7236696969697	2.0236696969697	4014		Cer_EODS(d17:0/16:1/O-27:4)-H	0	0	0	0
	Cer_EODS(d17:0/16:1/O-27:4)-H	0	0	0	0	0	0	12.8435803030303	13.1435803030303	4247		Cer_EODS(d17:0/16:1/O-27:4)-H	0	0	0	0	0	0	12.8435803030303	13.1435803030303	4247		Cer_EODS(d17:0/16:1/O-27:4)-H	0	0	0	0	0	0	12.8435803030303	13.1435803030303	4247		Cer_EODS(d17:0/16:1/O-27:4)-H	0	0	0	0	0	0	12.8435803030303	13.1435803030303	4247		Cer_EODS(d17:0/16:1/O-27:4)-H	0	0	0	0
	Cer_EODS(d17:0/16:2/O-27:3)-H	0	0	0	0	0	0	2.68040454545455	2.98040454545455	1197		Cer_EODS(d17:0/16:2/O-27:3)-H	0	0	0	0	0	0	2.68040454545455	2.98040454545455	1197		Cer_EODS(d17:0/16:2/O-27:3)-H	0	0	0	0	0	0	2.68040454545455	2.98040454545455	1197		Cer_EODS(d17:0/16:2/O-27:3)-H	0	0	0	0	0	0	2.68040454545455	2.98040454545455	1197		Cer_EODS(d17:0/16:2/O-27:3)-H	0	0	0	0
	Cer_EODS(d17:0/16:2/O-27:3)-H	0	0	0	0	0	0	15.117203030303	15.417203030303	1595		Cer_EODS(d17:0/16:2/O-27:3)-H	0	0	0	0	0	0	15.117203030303	15.417203030303	1595		Cer_EODS(d17:0/16:2/O-27:3)-H	0	0	0	0	0	0	15.117203030303	15.417203030303	1595		Cer_EODS(d17:0/16:2/O-27:3)-H	0	0	0	0	0	0	15.117203030303	15.417203030303	1595		Cer_EODS(d17:0/16:2/O-27:3)-H	0	0	0	0
	Cer_EODS(d17:0/16:2/O-27:3)-H	0	0	0	0	0	0	14.953103030303	15.253103030303	2435		Cer_EODS(d17:0/16:2/O-27:3)-H	0	0	0	0	0	0	14.953103030303	15.253103030303	2435		Cer_EODS(d17:0/16:2/O-27:3)-H	0	0	0	0	0	0	14.953103030303	15.253103030303	2435		Cer_EODS(d17:0/16:2/O-27:3)-H	0	0	0	0	0	0	14.953103030303	15.253103030303	2435		Cer_EODS(d17:0/16:2/O-27:3)-H	0	0	0	0
	Cer_EODS(d17:0/16:2/O-27:3)-H	0	0	0	0	0	0	11.1444287878788	11.4444287878788	2624		Cer_EODS(d17:0/16:2/O-27:3)-H	0	0	0	0	0	0	11.1444287878788	11.4444287878788	2624		Cer_EODS(d17:0/16:2/O-27:3)-H	0	0	0	0	0	0	11.1444287878788	11.4444287878788	2624		Cer_EODS(d17:0/16:2/O-27:3)-H	0	0	0	0	0	0	11.1444287878788	11.4444287878788	2624		Cer_EODS(d17:0/16:2/O-27:3)-H	0	0	0	0
	Cer_EODS(d17:0/16:2/O-27:3)-H	0	0	0	0	0	0	14.8434878787879	15.1434878787879	3032		Cer_EODS(d17:0/16:2/O-27:3)-H	0	0	0	0	0	0	14.8434878787879	15.1434878787879	3032		Cer_EODS(d17:0/16:2/O-27:3)-H	0	0	0	0	0	0	14.8434878787879	15.1434878787879	3032		Cer_EODS(d17:0/16:2/O-27:3)-H	0	0	0	0	0	0	14.8434878787879	15.1434878787879	3032		Cer_EODS(d17:0/16:2/O-27:3)-H	0	0	0	0
	Cer_EODS(d17:0/16:2/O-27:3)-H	0	0	0	0	0	0	1.92953181818182	2.22953181818182	3134		Cer_EODS(d17:0/16:2/O-27:3)-H	0	0	0	0	0	0	1.92953181818182	2.22953181818182	3134		Cer_EODS(d17:0/16:2/O-27:3)-H	0	0	0	0	0	0	1.92953181818182	2.22953181818182	3134		Cer_EODS(d17:0/16:2/O-27:3)-H	0	0	0	0	0	0	1.92953181818182	2.22953181818182	3134		Cer_EODS(d17:0/16:2/O-27:3)-H	0	0	0	0
	Cer_EODS(d17:0/16:2/O-27:3)-H	0	0	0	0	0	0	12.4709984848485	12.7709984848485	3620		Cer_EODS(d17:0/16:2/O-27:3)-H	0	0	0	0	0	0	12.4709984848485	12.7709984848485	3620		Cer_EODS(d17:0/16:2/O-27:3)-H	0	0	0	0	0	0	12.4709984848485	12.7709984848485	3620		Cer_EODS(d17:0/16:2/O-27:3)-H	0	0	0	0	0	0	12.4709984848485	12.7709984848485	3620		Cer_EODS(d17:0/16:2/O-27:3)-H	0	0	0	0
	Cer_EODS(d17:0/16:2/O-27:3)-H	0	0	0	0	0	0	14.7425803030303	15.0425803030303	3623		Cer_EODS(d17:0/16:2/O-27:3)-H	0	0	0	0	0	0	14.7425803030303	15.0425803030303	3623		Cer_EODS(d17:0/16:2/O-27:3)-H	0	0	0	0	0	0	14.7425803030303	15.0425803030303	3623		Cer_EODS(d17:0/16:2/O-27:3)-H	0	0	0	0	0	0	14.7425803030303	15.0425803030303	3623		Cer_EODS(d17:0/16:2/O-27:3)-H	0	0	0	0
	Cer_EODS(d17:0/16:2/O-27:3)-H	0	0	0	0	0	0	12.8412348484848	13.1412348484848	3628		Cer_EODS(d17:0/16:2/O-27:3)-H	0	0	0	0	0	0	12.8412348484848	13.1412348484848	3628		Cer_EODS(d17:0/16:2/O-27:3)-H	0	0	0	0	0	0	12.8412348484848	13.1412348484848	3628		Cer_EODS(d17:0/16:2/O-27:3)-H	0	0	0	0	0	0	12.8412348484848	13.1412348484848	3628		Cer_EODS(d17:0/16:2/O-27:3)-H	0	0	0	0
	Cer_EODS(d17:0/16:2/O-27:3)-H	0	0	0	0	0	0	1.7236696969697	2.0236696969697	4014		Cer_EODS(d17:0/16:2/O-27:3)-H	0	0	0	0	0	0	1.7236696969697	2.0236696969697	4014		Cer_EODS(d17:0/16:2/O-27:3)-H	0	0	0	0	0	0	1.7236696969697	2.0236696969697	4014		Cer_EODS(d17:0/16:2/O-27:3)-H	0	0	0	0	0	0	1.7236696969697	2.0236696969697	4014		Cer_EODS(d17:0/16:2/O-27:3)-H	0	0	0	0
	Cer_EODS(d17:0/16:2/O-27:3)-H	0	0	0	0	0	0	12.8435803030303	13.1435803030303	4247		Cer_EODS(d17:0/16:2/O-27:3)-H	0	0	0	0	0	0	12.8435803030303	13.1435803030303	4247		Cer_EODS(d17:0/16:2/O-27:3)-H	0	0	0	0	0	0	12.8435803030303	13.1435803030303	4247		Cer_EODS(d17:0/16:2/O-27:3)-H	0	0	0	0	0	0	12.8435803030303	13.1435803030303	4247		Cer_EODS(d17:0/16:2/O-27:3)-H	0	0	0	0
	Cer_EODS(d17:0/18:1/O-25:4)-H	0	0	0	0	0	0	2.68040454545455	2.98040454545455	1197		Cer_EODS(d17:0/18:1/O-25:4)-H	0	0	0	0	0	0	2.68040454545455	2.98040454545455	1197		Cer_EODS(d17:0/18:1/O-25:4)-H	0	0	0	0	0	0	2.68040454545455	2.98040454545455	1197		Cer_EODS(d17:0/18:1/O-25:4)-H	0	0	0	0	0	0	2.68040454545455	2.98040454545455	1197		Cer_EODS(d17:0/18:1/O-25:4)-H	0	0	0	0
	Cer_EODS(d17:0/18:1/O-25:4)-H	0	0	0	0	0	0	15.117203030303	15.417203030303	1595		Cer_EODS(d17:0/18:1/O-25:4)-H	0	0	0	0	0	0	15.117203030303	15.417203030303	1595		Cer_EODS(d17:0/18:1/O-25:4)-H	0	0	0	0	0	0	15.117203030303	15.417203030303	1595		Cer_EODS(d17:0/18:1/O-25:4)-H	0	0	0	0	0	0	15.117203030303	15.417203030303	1595		Cer_EODS(d17:0/18:1/O-25:4)-H	0	0	0	0
	Cer_EODS(d17:0/18:1/O-25:4)-H	0	0	0	0	0	0	14.953103030303	15.253103030303	2435		Cer_EODS(d17:0/18:1/O-25:4)-H	0	0	0	0	0	0	14.953103030303	15.253103030303	2435		Cer_EODS(d17:0/18:1/O-25:4)-H	0	0	0	0	0	0	14.953103030303	15.253103030303	2435		Cer_EODS(d17:0/18:1/O-25:4)-H	0	0	0	0	0	0	14.953103030303	15.253103030303	2435		Cer_EODS(d17:0/18:1/O-25:4)-H	0	0	0	0
	Cer_EODS(d17:0/18:1/O-25:4)-H	0	0	0	0	0	0	11.1444287878788	11.4444287878788	2624		Cer_EODS(d17:0/18:1/O-25:4)-H	0	0	0	0	0	0	11.1444287878788	11.4444287878788	2624		Cer_EODS(d17:0/18:1/O-25:4)-H	0	0	0	0	0	0	11.1444287878788	11.4444287878788	2624		Cer_EODS(d17:0/18:1/O-25:4)-H	0	0	0	0	0	0	11.1444287878788	11.4444287878788	2624		Cer_EODS(d17:0/18:1/O-25:4)-H	0	0	0	0
	Cer_EODS(d17:0/18:1/O-25:4)-H	0	0	0	0	0	0	14.8434878787879	15.1434878787879	3032		Cer_EODS(d17:0/18:1/O-25:4)-H	0	0	0	0	0	0	14.8434878787879	15.1434878787879	3032		Cer_EODS(d17:0/18:1/O-25:4)-H	0	0	0	0	0	0	14.8434878787879	15.1434878787879	3032		Cer_EODS(d17:0/18:1/O-25:4)-H	0	0	0	0	0	0	14.8434878787879	15.1434878787879	3032		Cer_EODS(d17:0/18:1/O-25:4)-H	0	0	0	0
	Cer_EODS(d17:0/18:1/O-25:4)-H	0	0	0	0	0	0	1.92953181818182	2.22953181818182	3134		Cer_EODS(d17:0/18:1/O-25:4)-H	0	0	0	0	0	0	1.92953181818182	2.22953181818182	3134		Cer_EODS(d17:0/18:1/O-25:4)-H	0	0	0	0	0	0	1.92953181818182	2.22953181818182	3134		Cer_EODS(d17:0/18:1/O-25:4)-H	0	0	0	0	0	0	1.92953181818182	2.22953181818182	3134		Cer_EODS(d17:0/18:1/O-25:4)-H	0	0	0	0
	Cer_EODS(d17:0/18:1/O-25:4)-H	0	0	0	0	0	0	12.4709984848485	12.7709984848485	3620		Cer_EODS(d17:0/18:1/O-25:4)-H	0	0	0	0	0	0	12.4709984848485	12.7709984848485	3620		Cer_EODS(d17:0/18:1/O-25:4)-H	0	0	0	0	0	0	12.4709984848485	12.7709984848485	3620		Cer_EODS(d17:0/18:1/O-25:4)-H	0	0	0	0	0	0	12.4709984848485	12.7709984848485	3620		Cer_EODS(d17:0/18:1/O-25:4)-H	0	0	0	0
	Cer_EODS(d17:0/18:1/O-25:4)-H	0	0	0	0	0	0	14.7425803030303	15.0425803030303	3623		Cer_EODS(d17:0/18:1/O-25:4)-H	0	0	0	0	0	0	14.7425803030303	15.0425803030303	3623		Cer_EODS(d17:0/18:1/O-25:4)-H	0	0	0	0	0	0	14.7425803030303	15.0425803030303	3623		Cer_EODS(d17:0/18:1/O-25:4)-H	0	0	0	0	0	0	14.7425803030303	15.0425803030303	3623		Cer_EODS(d17:0/18:1/O-25:4)-H	0	0	0	0
	Cer_EODS(d17:0/18:1/O-25:4)-H	0	0	0	0	0	0	12.8412348484848	13.1412348484848	3628		Cer_EODS(d17:0/18:1/O-25:4)-H	0	0	0	0	0	0	12.8412348484848	13.1412348484848	3628		Cer_EODS(d17:0/18:1/O-25:4)-H	0	0	0	0	0	0	12.8412348484848	13.1412348484848	3628		Cer_EODS(d17:0/18:1/O-25:4)-H	0	0	0	0	0	0	12.8412348484848	13.1412348484848	3628		Cer_EODS(d17:0/18:1/O-25:4)-H	0	0	0	0
	Cer_EODS(d17:0/18:1/O-25:4)-H	0	0	0	0	0	0	1.7236696969697	2.0236696969697	4014		Cer_EODS(d17:0/18:1/O-25:4)-H	0	0	0	0	0	0	1.7236696969697	2.0236696969697	4014		Cer_EODS(d17:0/18:1/O-25:4)-H	0	0	0	0	0	0	1.7236696969697	2.0236696969697	4014		Cer_EODS(d17:0/18:1/O-25:4)-H	0	0	0	0	0	0	1.7236696969697	2.0236696969697	4014		Cer_EODS(d17:0/18:1/O-25:4)-H	0	0	0	0
	Cer_EODS(d17:0/18:1/O-25:4)-H	0	0	0	0	0	0	12.8435803030303	13.1435803030303	4247		Cer_EODS(d17:0/18:1/O-25:4)-H	0	0	0	0	0	0	12.8435803030303	13.1435803030303	4247		Cer_EODS(d17:0/18:1/O-25:4)-H	0	0	0	0	0	0	12.8435803030303	13.1435803030303	4247		Cer_EODS(d17:0/18:1/O-25:4)-H	0	0	0	0	0	0	12.8435803030303	13.1435803030303	4247		Cer_EODS(d17:0/18:1/O-25:4)-H	0	0	0	0
	Cer_EODS(d17:0/18:2/O-25:3)-H	0	0	0	0	0	0	2.68040454545455	2.98040454545455	1197		Cer_EODS(d17:0/18:2/O-25:3)-H	0	0	0	0	0	0	2.68040454545455	2.98040454545455	1197		Cer_EODS(d17:0/18:2/O-25:3)-H	0	0	0	0	0	0	2.68040454545455	2.98040454545455	1197		Cer_EODS(d17:0/18:2/O-25:3)-H	0	0	0	0	0	0	2.68040454545455	2.98040454545455	1197		Cer_EODS(d17:0/18:2/O-25:3)-H	0	0	0	0
	Cer_EODS(d17:0/18:2/O-25:3)-H	0	0	0	0	0	0	15.117203030303	15.417203030303	1595		Cer_EODS(d17:0/18:2/O-25:3)-H	0	0	0	0	0	0	15.117203030303	15.417203030303	1595		Cer_EODS(d17:0/18:2/O-25:3)-H	0	0	0	0	0	0	15.117203030303	15.417203030303	1595		Cer_EODS(d17:0/18:2/O-25:3)-H	0	0	0	0	0	0	15.117203030303	15.417203030303	1595		Cer_EODS(d17:0/18:2/O-25:3)-H	0	0	0	0
	Cer_EODS(d17:0/18:2/O-25:3)-H	0	0	0	0	0	0	14.953103030303	15.253103030303	2435		Cer_EODS(d17:0/18:2/O-25:3)-H	0	0	0	0	0	0	14.953103030303	15.253103030303	2435		Cer_EODS(d17:0/18:2/O-25:3)-H	0	0	0	0	0	0	14.953103030303	15.253103030303	2435		Cer_EODS(d17:0/18:2/O-25:3)-H	0	0	0	0	0	0	14.953103030303	15.253103030303	2435		Cer_EODS(d17:0/18:2/O-25:3)-H	0	0	0	0
	Cer_EODS(d17:0/18:2/O-25:3)-H	0	0	0	0	0	0	11.1444287878788	11.4444287878788	2624		Cer_EODS(d17:0/18:2/O-25:3)-H	0	0	0	0	0	0	11.1444287878788	11.4444287878788	2624		Cer_EODS(d17:0/18:2/O-25:3)-H	0	0	0	0	0	0	11.1444287878788	11.4444287878788	2624		Cer_EODS(d17:0/18:2/O-25:3)-H	0	0	0	0	0	0	11.1444287878788	11.4444287878788	2624		Cer_EODS(d17:0/18:2/O-25:3)-H	0	0	0	0
	Cer_EODS(d17:0/18:2/O-25:3)-H	0	0	0	0	0	0	14.8434878787879	15.1434878787879	3032		Cer_EODS(d17:0/18:2/O-25:3)-H	0	0	0	0	0	0	14.8434878787879	15.1434878787879	3032		Cer_EODS(d17:0/18:2/O-25:3)-H	0	0	0	0	0	0	14.8434878787879	15.1434878787879	3032		Cer_EODS(d17:0/18:2/O-25:3)-H	0	0	0	0	0	0	14.8434878787879	15.1434878787879	3032		Cer_EODS(d17:0/18:2/O-25:3)-H	0	0	0	0
	Cer_EODS(d17:0/18:2/O-25:3)-H	0	0	0	0	0	0	1.92953181818182	2.22953181818182	3134		Cer_EODS(d17:0/18:2/O-25:3)-H	0	0	0	0	0	0	1.92953181818182	2.22953181818182	3134		Cer_EODS(d17:0/18:2/O-25:3)-H	0	0	0	0	0	0	1.92953181818182	2.22953181818182	3134		Cer_EODS(d17:0/18:2/O-25:3)-H	0	0	0	0	0	0	1.92953181818182	2.22953181818182	3134		Cer_EODS(d17:0/18:2/O-25:3)-H	0	0	0	0
	Cer_EODS(d17:0/18:2/O-25:3)-H	0	0	0	0	0	0	12.4709984848485	12.7709984848485	3620		Cer_EODS(d17:0/18:2/O-25:3)-H	0	0	0	0	0	0	12.4709984848485	12.7709984848485	3620		Cer_EODS(d17:0/18:2/O-25:3)-H	0	0	0	0	0	0	12.4709984848485	12.7709984848485	3620		Cer_EODS(d17:0/18:2/O-25:3)-H	0	0	0	0	0	0	12.4709984848485	12.7709984848485	3620		Cer_EODS(d17:0/18:2/O-25:3)-H	0	0	0	0
	Cer_EODS(d17:0/18:2/O-25:3)-H	0	0	0	0	0	0	14.7425803030303	15.0425803030303	3623		Cer_EODS(d17:0/18:2/O-25:3)-H	0	0	0	0	0	0	14.7425803030303	15.0425803030303	3623		Cer_EODS(d17:0/18:2/O-25:3)-H	0	0	0	0	0	0	14.7425803030303	15.0425803030303	3623		Cer_EODS(d17:0/18:2/O-25:3)-H	0	0	0	0	0	0	14.7425803030303	15.0425803030303	3623		Cer_EODS(d17:0/18:2/O-25:3)-H	0	0	0	0
	Cer_EODS(d17:0/18:2/O-25:3)-H	0	0	0	0	0	0	12.8412348484848	13.1412348484848	3628		Cer_EODS(d17:0/18:2/O-25:3)-H	0	0	0	0	0	0	12.8412348484848	13.1412348484848	3628		Cer_EODS(d17:0/18:2/O-25:3)-H	0	0	0	0	0	0	12.8412348484848	13.1412348484848	3628		Cer_EODS(d17:0/18:2/O-25:3)-H	0	0	0	0	0	0	12.8412348484848	13.1412348484848	3628		Cer_EODS(d17:0/18:2/O-25:3)-H	0	0	0	0
	Cer_EODS(d17:0/18:2/O-25:3)-H	0	0	0	0	0	0	1.7236696969697	2.0236696969697	4014		Cer_EODS(d17:0/18:2/O-25:3)-H	0	0	0	0	0	0	1.7236696969697	2.0236696969697	4014		Cer_EODS(d17:0/18:2/O-25:3)-H	0	0	0	0	0	0	1.7236696969697	2.0236696969697	4014		Cer_EODS(d17:0/18:2/O-25:3)-H	0	0	0	0	0	0	1.7236696969697	2.0236696969697	4014		Cer_EODS(d17:0/18:2/O-25:3)-H	0	0	0	0
	Cer_EODS(d17:0/18:2/O-25:3)-H	0	0	0	0	0	0	12.8435803030303	13.1435803030303	4247		Cer_EODS(d17:0/18:2/O-25:3)-H	0	0	0	0	0	0	12.8435803030303	13.1435803030303	4247		Cer_EODS(d17:0/18:2/O-25:3)-H	0	0	0	0	0	0	12.8435803030303	13.1435803030303	4247		Cer_EODS(d17:0/18:2/O-25:3)-H	0	0	0	0	0	0	12.8435803030303	13.1435803030303	4247		Cer_EODS(d17:0/18:2/O-25:3)-H	0	0	0	0
	Cer_EODS(d18:0/16:1/O-26:4)-H	0	0	0	0	0	0	2.68040454545455	2.98040454545455	1197		Cer_EODS(d18:0/16:1/O-26:4)-H	0	0	0	0	0	0	2.68040454545455	2.98040454545455	1197		Cer_EODS(d18:0/16:1/O-26:4)-H	0	0	0	0	0	0	2.68040454545455	2.98040454545455	1197		Cer_EODS(d18:0/16:1/O-26:4)-H	0	0	0	0	0	0	2.68040454545455	2.98040454545455	1197		Cer_EODS(d18:0/16:1/O-26:4)-H	0	0	0	0
	Cer_EODS(d18:0/16:1/O-26:4)-H	0	0	0	0	0	0	15.117203030303	15.417203030303	1595		Cer_EODS(d18:0/16:1/O-26:4)-H	0	0	0	0	0	0	15.117203030303	15.417203030303	1595		Cer_EODS(d18:0/16:1/O-26:4)-H	0	0	0	0	0	0	15.117203030303	15.417203030303	1595		Cer_EODS(d18:0/16:1/O-26:4)-H	0	0	0	0	0	0	15.117203030303	15.417203030303	1595		Cer_EODS(d18:0/16:1/O-26:4)-H	0	0	0	0
	Cer_EODS(d18:0/16:1/O-26:4)-H	0	0	0	0	0	0	14.953103030303	15.253103030303	2435		Cer_EODS(d18:0/16:1/O-26:4)-H	0	0	0	0	0	0	14.953103030303	15.253103030303	2435		Cer_EODS(d18:0/16:1/O-26:4)-H	0	0	0	0	0	0	14.953103030303	15.253103030303	2435		Cer_EODS(d18:0/16:1/O-26:4)-H	0	0	0	0	0	0	14.953103030303	15.253103030303	2435		Cer_EODS(d18:0/16:1/O-26:4)-H	0	0	0	0
	Cer_EODS(d18:0/16:1/O-26:4)-H	0	0	0	0	0	0	11.1444287878788	11.4444287878788	2624		Cer_EODS(d18:0/16:1/O-26:4)-H	0	0	0	0	0	0	11.1444287878788	11.4444287878788	2624		Cer_EODS(d18:0/16:1/O-26:4)-H	0	0	0	0	0	0	11.1444287878788	11.4444287878788	2624		Cer_EODS(d18:0/16:1/O-26:4)-H	0	0	0	0	0	0	11.1444287878788	11.4444287878788	2624		Cer_EODS(d18:0/16:1/O-26:4)-H	0	0	0	0
	Cer_EODS(d18:0/16:1/O-26:4)-H	0	0	0	0	0	0	14.8434878787879	15.1434878787879	3032		Cer_EODS(d18:0/16:1/O-26:4)-H	0	0	0	0	0	0	14.8434878787879	15.1434878787879	3032		Cer_EODS(d18:0/16:1/O-26:4)-H	0	0	0	0	0	0	14.8434878787879	15.1434878787879	3032		Cer_EODS(d18:0/16:1/O-26:4)-H	0	0	0	0	0	0	14.8434878787879	15.1434878787879	3032		Cer_EODS(d18:0/16:1/O-26:4)-H	0	0	0	0
	Cer_EODS(d18:0/16:1/O-26:4)-H	0	0	0	0	0	0	1.92953181818182	2.22953181818182	3134		Cer_EODS(d18:0/16:1/O-26:4)-H	0	0	0	0	0	0	1.92953181818182	2.22953181818182	3134		Cer_EODS(d18:0/16:1/O-26:4)-H	0	0	0	0	0	0	1.92953181818182	2.22953181818182	3134		Cer_EODS(d18:0/16:1/O-26:4)-H	0	0	0	0	0	0	1.92953181818182	2.22953181818182	3134		Cer_EODS(d18:0/16:1/O-26:4)-H	0	0	0	0
	Cer_EODS(d18:0/16:1/O-26:4)-H	0	0	0	0	0	0	12.4709984848485	12.7709984848485	3620		Cer_EODS(d18:0/16:1/O-26:4)-H	0	0	0	0	0	0	12.4709984848485	12.7709984848485	3620		Cer_EODS(d18:0/16:1/O-26:4)-H	0	0	0	0	0	0	12.4709984848485	12.7709984848485	3620		Cer_EODS(d18:0/16:1/O-26:4)-H	0	0	0	0	0	0	12.4709984848485	12.7709984848485	3620		Cer_EODS(d18:0/16:1/O-26:4)-H	0	0	0	0
	Cer_EODS(d18:0/16:1/O-26:4)-H	0	0	0	0	0	0	14.7425803030303	15.0425803030303	3623		Cer_EODS(d18:0/16:1/O-26:4)-H	0	0	0	0	0	0	14.7425803030303	15.0425803030303	3623		Cer_EODS(d18:0/16:1/O-26:4)-H	0	0	0	0	0	0	14.7425803030303	15.0425803030303	3623		Cer_EODS(d18:0/16:1/O-26:4)-H	0	0	0	0	0	0	14.7425803030303	15.0425803030303	3623		Cer_EODS(d18:0/16:1/O-26:4)-H	0	0	0	0
	Cer_EODS(d18:0/16:1/O-26:4)-H	0	0	0	0	0	0	12.8412348484848	13.1412348484848	3628		Cer_EODS(d18:0/16:1/O-26:4)-H	0	0	0	0	0	0	12.8412348484848	13.1412348484848	3628		Cer_EODS(d18:0/16:1/O-26:4)-H	0	0	0	0	0	0	12.8412348484848	13.1412348484848	3628		Cer_EODS(d18:0/16:1/O-26:4)-H	0	0	0	0	0	0	12.8412348484848	13.1412348484848	3628		Cer_EODS(d18:0/16:1/O-26:4)-H	0	0	0	0
	Cer_EODS(d18:0/16:1/O-26:4)-H	0	0	0	0	0	0	1.7236696969697	2.0236696969697	4014		Cer_EODS(d18:0/16:1/O-26:4)-H	0	0	0	0	0	0	1.7236696969697	2.0236696969697	4014		Cer_EODS(d18:0/16:1/O-26:4)-H	0	0	0	0	0	0	1.7236696969697	2.0236696969697	4014		Cer_EODS(d18:0/16:1/O-26:4)-H	0	0	0	0	0	0	1.7236696969697	2.0236696969697	4014		Cer_EODS(d18:0/16:1/O-26:4)-H	0	0	0	0
	Cer_EODS(d18:0/16:1/O-26:4)-H	0	0	0	0	0	0	12.8435803030303	13.1435803030303	4247		Cer_EODS(d18:0/16:1/O-26:4)-H	0	0	0	0	0	0	12.8435803030303	13.1435803030303	4247		Cer_EODS(d18:0/16:1/O-26:4)-H	0	0	0	0	0	0	12.8435803030303	13.1435803030303	4247		Cer_EODS(d18:0/16:1/O-26:4)-H	0	0	0	0	0	0	12.8435803030303	13.1435803030303	4247		Cer_EODS(d18:0/16:1/O-26:4)-H	0	0	0	0
	Cer_EODS(d18:0/16:2/O-26:3)-H	0	0	0	0	0	0	2.68040454545455	2.98040454545455	1197		Cer_EODS(d18:0/16:2/O-26:3)-H	0	0	0	0	0	0	2.68040454545455	2.98040454545455	1197		Cer_EODS(d18:0/16:2/O-26:3)-H	0	0	0	0	0	0	2.68040454545455	2.98040454545455	1197		Cer_EODS(d18:0/16:2/O-26:3)-H	0	0	0	0	0	0	2.68040454545455	2.98040454545455	1197		Cer_EODS(d18:0/16:2/O-26:3)-H	0	0	0	0
	Cer_EODS(d18:0/16:2/O-26:3)-H	0	0	0	0	0	0	15.117203030303	15.417203030303	1595		Cer_EODS(d18:0/16:2/O-26:3)-H	0	0	0	0	0	0	15.117203030303	15.417203030303	1595		Cer_EODS(d18:0/16:2/O-26:3)-H	0	0	0	0	0	0	15.117203030303	15.417203030303	1595		Cer_EODS(d18:0/16:2/O-26:3)-H	0	0	0	0	0	0	15.117203030303	15.417203030303	1595		Cer_EODS(d18:0/16:2/O-26:3)-H	0	0	0	0
	Cer_EODS(d18:0/16:2/O-26:3)-H	0	0	0	0	0	0	14.953103030303	15.253103030303	2435		Cer_EODS(d18:0/16:2/O-26:3)-H	0	0	0	0	0	0	14.953103030303	15.253103030303	2435		Cer_EODS(d18:0/16:2/O-26:3)-H	0	0	0	0	0	0	14.953103030303	15.253103030303	2435		Cer_EODS(d18:0/16:2/O-26:3)-H	0	0	0	0	0	0	14.953103030303	15.253103030303	2435		Cer_EODS(d18:0/16:2/O-26:3)-H	0	0	0	0
	Cer_EODS(d18:0/16:2/O-26:3)-H	0	0	0	0	0	0	11.1444287878788	11.4444287878788	2624		Cer_EODS(d18:0/16:2/O-26:3)-H	0	0	0	0	0	0	11.1444287878788	11.4444287878788	2624		Cer_EODS(d18:0/16:2/O-26:3)-H	0	0	0	0	0	0	11.1444287878788	11.4444287878788	2624		Cer_EODS(d18:0/16:2/O-26:3)-H	0	0	0	0	0	0	11.1444287878788	11.4444287878788	2624		Cer_EODS(d18:0/16:2/O-26:3)-H	0	0	0	0
	Cer_EODS(d18:0/16:2/O-26:3)-H	0	0	0	0	0	0	14.8434878787879	15.1434878787879	3032		Cer_EODS(d18:0/16:2/O-26:3)-H	0	0	0	0	0	0	14.8434878787879	15.1434878787879	3032		Cer_EODS(d18:0/16:2/O-26:3)-H	0	0	0	0	0	0	14.8434878787879	15.1434878787879	3032		Cer_EODS(d18:0/16:2/O-26:3)-H	0	0	0	0	0	0	14.8434878787879	15.1434878787879	3032		Cer_EODS(d18:0/16:2/O-26:3)-H	0	0	0	0
	Cer_EODS(d18:0/16:2/O-26:3)-H	0	0	0	0	0	0	1.92953181818182	2.22953181818182	3134		Cer_EODS(d18:0/16:2/O-26:3)-H	0	0	0	0	0	0	1.92953181818182	2.22953181818182	3134		Cer_EODS(d18:0/16:2/O-26:3)-H	0	0	0	0	0	0	1.92953181818182	2.22953181818182	3134		Cer_EODS(d18:0/16:2/O-26:3)-H	0	0	0	0	0	0	1.92953181818182	2.22953181818182	3134		Cer_EODS(d18:0/16:2/O-26:3)-H	0	0	0	0
	Cer_EODS(d18:0/16:2/O-26:3)-H	0	0	0	0	0	0	12.4709984848485	12.7709984848485	3620		Cer_EODS(d18:0/16:2/O-26:3)-H	0	0	0	0	0	0	12.4709984848485	12.7709984848485	3620		Cer_EODS(d18:0/16:2/O-26:3)-H	0	0	0	0	0	0	12.4709984848485	12.7709984848485	3620		Cer_EODS(d18:0/16:2/O-26:3)-H	0	0	0	0	0	0	12.4709984848485	12.7709984848485	3620		Cer_EODS(d18:0/16:2/O-26:3)-H	0	0	0	0
	Cer_EODS(d18:0/16:2/O-26:3)-H	0	0	0	0	0	0	14.7425803030303	15.0425803030303	3623		Cer_EODS(d18:0/16:2/O-26:3)-H	0	0	0	0	0	0	14.7425803030303	15.0425803030303	3623		Cer_EODS(d18:0/16:2/O-26:3)-H	0	0	0	0	0	0	14.7425803030303	15.0425803030303	3623		Cer_EODS(d18:0/16:2/O-26:3)-H	0	0	0	0	0	0	14.7425803030303	15.0425803030303	3623		Cer_EODS(d18:0/16:2/O-26:3)-H	0	0	0	0
	Cer_EODS(d18:0/16:2/O-26:3)-H	0	0	0	0	0	0	12.8412348484848	13.1412348484848	3628		Cer_EODS(d18:0/16:2/O-26:3)-H	0	0	0	0	0	0	12.8412348484848	13.1412348484848	3628		Cer_EODS(d18:0/16:2/O-26:3)-H	0	0	0	0	0	0	12.8412348484848	13.1412348484848	3628		Cer_EODS(d18:0/16:2/O-26:3)-H	0	0	0	0	0	0	12.8412348484848	13.1412348484848	3628		Cer_EODS(d18:0/16:2/O-26:3)-H	0	0	0	0
	Cer_EODS(d18:0/16:2/O-26:3)-H	0	0	0	0	0	0	1.7236696969697	2.0236696969697	4014		Cer_EODS(d18:0/16:2/O-26:3)-H	0	0	0	0	0	0	1.7236696969697	2.0236696969697	4014		Cer_EODS(d18:0/16:2/O-26:3)-H	0	0	0	0	0	0	1.7236696969697	2.0236696969697	4014		Cer_EODS(d18:0/16:2/O-26:3)-H	0	0	0	0	0	0	1.7236696969697	2.0236696969697	4014		Cer_EODS(d18:0/16:2/O-26:3)-H	0	0	0	0
	Cer_EODS(d18:0/16:2/O-26:3)-H	0	0	0	0	0	0	12.8435803030303	13.1435803030303	4247		Cer_EODS(d18:0/16:2/O-26:3)-H	0	0	0	0	0	0	12.8435803030303	13.1435803030303	4247		Cer_EODS(d18:0/16:2/O-26:3)-H	0	0	0	0	0	0	12.8435803030303	13.1435803030303	4247		Cer_EODS(d18:0/16:2/O-26:3)-H	0	0	0	0	0	0	12.8435803030303	13.1435803030303	4247		Cer_EODS(d18:0/16:2/O-26:3)-H	0	0	0	0
	Cer_EODS(d18:0/18:1/O-24:4)-H	0	0	0	0	0	0	2.68040454545455	2.98040454545455	1197		Cer_EODS(d18:0/18:1/O-24:4)-H	0	0	0	0	0	0	2.68040454545455	2.98040454545455	1197		Cer_EODS(d18:0/18:1/O-24:4)-H	0	0	0	0	0	0	2.68040454545455	2.98040454545455	1197		Cer_EODS(d18:0/18:1/O-24:4)-H	0	0	0	0	0	0	2.68040454545455	2.98040454545455	1197		Cer_EODS(d18:0/18:1/O-24:4)-H	0	0	0	0
	Cer_EODS(d18:0/18:1/O-24:4)-H	0	0	0	0	0	0	15.117203030303	15.417203030303	1595		Cer_EODS(d18:0/18:1/O-24:4)-H	0	0	0	0	0	0	15.117203030303	15.417203030303	1595		Cer_EODS(d18:0/18:1/O-24:4)-H	0	0	0	0	0	0	15.117203030303	15.417203030303	1595		Cer_EODS(d18:0/18:1/O-24:4)-H	0	0	0	0	0	0	15.117203030303	15.417203030303	1595		Cer_EODS(d18:0/18:1/O-24:4)-H	0	0	0	0
	Cer_EODS(d18:0/18:1/O-24:4)-H	0	0	0	0	0	0	14.953103030303	15.253103030303	2435		Cer_EODS(d18:0/18:1/O-24:4)-H	0	0	0	0	0	0	14.953103030303	15.253103030303	2435		Cer_EODS(d18:0/18:1/O-24:4)-H	0	0	0	0	0	0	14.953103030303	15.253103030303	2435		Cer_EODS(d18:0/18:1/O-24:4)-H	0	0	0	0	0	0	14.953103030303	15.253103030303	2435		Cer_EODS(d18:0/18:1/O-24:4)-H	0	0	0	0
	Cer_EODS(d18:0/18:1/O-24:4)-H	0	0	0	0	0	0	11.1444287878788	11.4444287878788	2624		Cer_EODS(d18:0/18:1/O-24:4)-H	0	0	0	0	0	0	11.1444287878788	11.4444287878788	2624		Cer_EODS(d18:0/18:1/O-24:4)-H	0	0	0	0	0	0	11.1444287878788	11.4444287878788	2624		Cer_EODS(d18:0/18:1/O-24:4)-H	0	0	0	0	0	0	11.1444287878788	11.4444287878788	2624		Cer_EODS(d18:0/18:1/O-24:4)-H	0	0	0	0
	Cer_EODS(d18:0/18:1/O-24:4)-H	0	0	0	0	0	0	14.8434878787879	15.1434878787879	3032		Cer_EODS(d18:0/18:1/O-24:4)-H	0	0	0	0	0	0	14.8434878787879	15.1434878787879	3032		Cer_EODS(d18:0/18:1/O-24:4)-H	0	0	0	0	0	0	14.8434878787879	15.1434878787879	3032		Cer_EODS(d18:0/18:1/O-24:4)-H	0	0	0	0	0	0	14.8434878787879	15.1434878787879	3032		Cer_EODS(d18:0/18:1/O-24:4)-H	0	0	0	0
	Cer_EODS(d18:0/18:1/O-24:4)-H	0	0	0	0	0	0	1.92953181818182	2.22953181818182	3134		Cer_EODS(d18:0/18:1/O-24:4)-H	0	0	0	0	0	0	1.92953181818182	2.22953181818182	3134		Cer_EODS(d18:0/18:1/O-24:4)-H	0	0	0	0	0	0	1.92953181818182	2.22953181818182	3134		Cer_EODS(d18:0/18:1/O-24:4)-H	0	0	0	0	0	0	1.92953181818182	2.22953181818182	3134		Cer_EODS(d18:0/18:1/O-24:4)-H	0	0	0	0
	Cer_EODS(d18:0/18:1/O-24:4)-H	0	0	0	0	0	0	12.4709984848485	12.7709984848485	3620		Cer_EODS(d18:0/18:1/O-24:4)-H	0	0	0	0	0	0	12.4709984848485	12.7709984848485	3620		Cer_EODS(d18:0/18:1/O-24:4)-H	0	0	0	0	0	0	12.4709984848485	12.7709984848485	3620		Cer_EODS(d18:0/18:1/O-24:4)-H	0	0	0	0	0	0	12.4709984848485	12.7709984848485	3620		Cer_EODS(d18:0/18:1/O-24:4)-H	0	0	0	0
	Cer_EODS(d18:0/18:1/O-24:4)-H	0	0	0	0	0	0	14.7425803030303	15.0425803030303	3623		Cer_EODS(d18:0/18:1/O-24:4)-H	0	0	0	0	0	0	14.7425803030303	15.0425803030303	3623		Cer_EODS(d18:0/18:1/O-24:4)-H	0	0	0	0	0	0	14.7425803030303	15.0425803030303	3623		Cer_EODS(d18:0/18:1/O-24:4)-H	0	0	0	0	0	0	14.7425803030303	15.0425803030303	3623		Cer_EODS(d18:0/18:1/O-24:4)-H	0	0	0	0
	Cer_EODS(d18:0/18:1/O-24:4)-H	0	0	0	0	0	0	12.8412348484848	13.1412348484848	3628		Cer_EODS(d18:0/18:1/O-24:4)-H	0	0	0	0	0	0	12.8412348484848	13.1412348484848	3628		Cer_EODS(d18:0/18:1/O-24:4)-H	0	0	0	0	0	0	12.8412348484848	13.1412348484848	3628		Cer_EODS(d18:0/18:1/O-24:4)-H	0	0	0	0	0	0	12.8412348484848	13.1412348484848	3628		Cer_EODS(d18:0/18:1/O-24:4)-H	0	0	0	0
	Cer_EODS(d18:0/18:1/O-24:4)-H	0	0	0	0	0	0	1.7236696969697	2.0236696969697	4014		Cer_EODS(d18:0/18:1/O-24:4)-H	0	0	0	0	0	0	1.7236696969697	2.0236696969697	4014		Cer_EODS(d18:0/18:1/O-24:4)-H	0	0	0	0	0	0	1.7236696969697	2.0236696969697	4014		Cer_EODS(d18:0/18:1/O-24:4)-H	0	0	0	0	0	0	1.7236696969697	2.0236696969697	4014		Cer_EODS(d18:0/18:1/O-24:4)-H	0	0	0	0
	Cer_EODS(d18:0/18:1/O-24:4)-H	0	0	0	0	0	0	12.8435803030303	13.1435803030303	4247		Cer_EODS(d18:0/18:1/O-24:4)-H	0	0	0	0	0	0	12.8435803030303	13.1435803030303	4247		Cer_EODS(d18:0/18:1/O-24:4)-H	0	0	0	0	0	0	12.8435803030303	13.1435803030303	4247		Cer_EODS(d18:0/18:1/O-24:4)-H	0	0	0	0	0	0	12.8435803030303	13.1435803030303	4247		Cer_EODS(d18:0/18:1/O-24:4)-H	0	0	0	0
	Cer_EODS(d18:0/18:2/O-24:3)-H	0	0	0	0	0	0	2.68040454545455	2.98040454545455	1197		Cer_EODS(d18:0/18:2/O-24:3)-H	0	0	0	0	0	0	2.68040454545455	2.98040454545455	1197		Cer_EODS(d18:0/18:2/O-24:3)-H	0	0	0	0	0	0	2.68040454545455	2.98040454545455	1197		Cer_EODS(d18:0/18:2/O-24:3)-H	0	0	0	0	0	0	2.68040454545455	2.98040454545455	1197		Cer_EODS(d18:0/18:2/O-24:3)-H	0	0	0	0
	Cer_EODS(d18:0/18:2/O-24:3)-H	0	0	0	0	0	0	15.117203030303	15.417203030303	1595		Cer_EODS(d18:0/18:2/O-24:3)-H	0	0	0	0	0	0	15.117203030303	15.417203030303	1595		Cer_EODS(d18:0/18:2/O-24:3)-H	0	0	0	0	0	0	15.117203030303	15.417203030303	1595		Cer_EODS(d18:0/18:2/O-24:3)-H	0	0	0	0	0	0	15.117203030303	15.417203030303	1595		Cer_EODS(d18:0/18:2/O-24:3)-H	0	0	0	0
	Cer_EODS(d18:0/18:2/O-24:3)-H	0	0	0	0	0	0	14.953103030303	15.253103030303	2435		Cer_EODS(d18:0/18:2/O-24:3)-H	0	0	0	0	0	0	14.953103030303	15.253103030303	2435		Cer_EODS(d18:0/18:2/O-24:3)-H	0	0	0	0	0	0	14.953103030303	15.253103030303	2435		Cer_EODS(d18:0/18:2/O-24:3)-H	0	0	0	0	0	0	14.953103030303	15.253103030303	2435		Cer_EODS(d18:0/18:2/O-24:3)-H	0	0	0	0
	Cer_EODS(d18:0/18:2/O-24:3)-H	0	0	0	0	0	0	11.1444287878788	11.4444287878788	2624		Cer_EODS(d18:0/18:2/O-24:3)-H	0	0	0	0	0	0	11.1444287878788	11.4444287878788	2624		Cer_EODS(d18:0/18:2/O-24:3)-H	0	0	0	0	0	0	11.1444287878788	11.4444287878788	2624		Cer_EODS(d18:0/18:2/O-24:3)-H	0	0	0	0	0	0	11.1444287878788	11.4444287878788	2624		Cer_EODS(d18:0/18:2/O-24:3)-H	0	0	0	0
	Cer_EODS(d18:0/18:2/O-24:3)-H	0	0	0	0	0	0	14.8434878787879	15.1434878787879	3032		Cer_EODS(d18:0/18:2/O-24:3)-H	0	0	0	0	0	0	14.8434878787879	15.1434878787879	3032		Cer_EODS(d18:0/18:2/O-24:3)-H	0	0	0	0	0	0	14.8434878787879	15.1434878787879	3032		Cer_EODS(d18:0/18:2/O-24:3)-H	0	0	0	0	0	0	14.8434878787879	15.1434878787879	3032		Cer_EODS(d18:0/18:2/O-24:3)-H	0	0	0	0
	Cer_EODS(d18:0/18:2/O-24:3)-H	0	0	0	0	0	0	1.92953181818182	2.22953181818182	3134		Cer_EODS(d18:0/18:2/O-24:3)-H	0	0	0	0	0	0	1.92953181818182	2.22953181818182	3134		Cer_EODS(d18:0/18:2/O-24:3)-H	0	0	0	0	0	0	1.92953181818182	2.22953181818182	3134		Cer_EODS(d18:0/18:2/O-24:3)-H	0	0	0	0	0	0	1.92953181818182	2.22953181818182	3134		Cer_EODS(d18:0/18:2/O-24:3)-H	0	0	0	0
	Cer_EODS(d18:0/18:2/O-24:3)-H	0	0	0	0	0	0	12.4709984848485	12.7709984848485	3620		Cer_EODS(d18:0/18:2/O-24:3)-H	0	0	0	0	0	0	12.4709984848485	12.7709984848485	3620		Cer_EODS(d18:0/18:2/O-24:3)-H	0	0	0	0	0	0	12.4709984848485	12.7709984848485	3620		Cer_EODS(d18:0/18:2/O-24:3)-H	0	0	0	0	0	0	12.4709984848485	12.7709984848485	3620		Cer_EODS(d18:0/18:2/O-24:3)-H	0	0	0	0
	Cer_EODS(d18:0/18:2/O-24:3)-H	0	0	0	0	0	0	14.7425803030303	15.0425803030303	3623		Cer_EODS(d18:0/18:2/O-24:3)-H	0	0	0	0	0	0	14.7425803030303	15.0425803030303	3623		Cer_EODS(d18:0/18:2/O-24:3)-H	0	0	0	0	0	0	14.7425803030303	15.0425803030303	3623		Cer_EODS(d18:0/18:2/O-24:3)-H	0	0	0	0	0	0	14.7425803030303	15.0425803030303	3623		Cer_EODS(d18:0/18:2/O-24:3)-H	0	0	0	0
	Cer_EODS(d18:0/18:2/O-24:3)-H	0	0	0	0	0	0	12.8412348484848	13.1412348484848	3628		Cer_EODS(d18:0/18:2/O-24:3)-H	0	0	0	0	0	0	12.8412348484848	13.1412348484848	3628		Cer_EODS(d18:0/18:2/O-24:3)-H	0	0	0	0	0	0	12.8412348484848	13.1412348484848	3628		Cer_EODS(d18:0/18:2/O-24:3)-H	0	0	0	0	0	0	12.8412348484848	13.1412348484848	3628		Cer_EODS(d18:0/18:2/O-24:3)-H	0	0	0	0
	Cer_EODS(d18:0/18:2/O-24:3)-H	0	0	0	0	0	0	1.7236696969697	2.0236696969697	4014		Cer_EODS(d18:0/18:2/O-24:3)-H	0	0	0	0	0	0	1.7236696969697	2.0236696969697	4014		Cer_EODS(d18:0/18:2/O-24:3)-H	0	0	0	0	0	0	1.7236696969697	2.0236696969697	4014		Cer_EODS(d18:0/18:2/O-24:3)-H	0	0	0	0	0	0	1.7236696969697	2.0236696969697	4014		Cer_EODS(d18:0/18:2/O-24:3)-H	0	0	0	0
	Cer_EODS(d18:0/18:2/O-24:3)-H	0	0	0	0	0	0	12.8435803030303	13.1435803030303	4247		Cer_EODS(d18:0/18:2/O-24:3)-H	0	0	0	0	0	0	12.8435803030303	13.1435803030303	4247		Cer_EODS(d18:0/18:2/O-24:3)-H	0	0	0	0	0	0	12.8435803030303	13.1435803030303	4247		Cer_EODS(d18:0/18:2/O-24:3)-H	0	0	0	0	0	0	12.8435803030303	13.1435803030303	4247		Cer_EODS(d18:0/18:2/O-24:3)-H	0	0	0	0
	Cer_EODS(d19:0/16:1/O-25:4)-H	0	0	0	0	0	0	2.68040454545455	2.98040454545455	1197		Cer_EODS(d19:0/16:1/O-25:4)-H	0	0	0	0	0	0	2.68040454545455	2.98040454545455	1197		Cer_EODS(d19:0/16:1/O-25:4)-H	0	0	0	0	0	0	2.68040454545455	2.98040454545455	1197		Cer_EODS(d19:0/16:1/O-25:4)-H	0	0	0	0	0	0	2.68040454545455	2.98040454545455	1197		Cer_EODS(d19:0/16:1/O-25:4)-H	0	0	0	0
	Cer_EODS(d19:0/16:1/O-25:4)-H	0	0	0	0	0	0	15.117203030303	15.417203030303	1595		Cer_EODS(d19:0/16:1/O-25:4)-H	0	0	0	0	0	0	15.117203030303	15.417203030303	1595		Cer_EODS(d19:0/16:1/O-25:4)-H	0	0	0	0	0	0	15.117203030303	15.417203030303	1595		Cer_EODS(d19:0/16:1/O-25:4)-H	0	0	0	0	0	0	15.117203030303	15.417203030303	1595		Cer_EODS(d19:0/16:1/O-25:4)-H	0	0	0	0
	Cer_EODS(d19:0/16:1/O-25:4)-H	0	0	0	0	0	0	14.953103030303	15.253103030303	2435		Cer_EODS(d19:0/16:1/O-25:4)-H	0	0	0	0	0	0	14.953103030303	15.253103030303	2435		Cer_EODS(d19:0/16:1/O-25:4)-H	0	0	0	0	0	0	14.953103030303	15.253103030303	2435		Cer_EODS(d19:0/16:1/O-25:4)-H	0	0	0	0	0	0	14.953103030303	15.253103030303	2435		Cer_EODS(d19:0/16:1/O-25:4)-H	0	0	0	0
	Cer_EODS(d19:0/16:1/O-25:4)-H	0	0	0	0	0	0	11.1444287878788	11.4444287878788	2624		Cer_EODS(d19:0/16:1/O-25:4)-H	0	0	0	0	0	0	11.1444287878788	11.4444287878788	2624		Cer_EODS(d19:0/16:1/O-25:4)-H	0	0	0	0	0	0	11.1444287878788	11.4444287878788	2624		Cer_EODS(d19:0/16:1/O-25:4)-H	0	0	0	0	0	0	11.1444287878788	11.4444287878788	2624		Cer_EODS(d19:0/16:1/O-25:4)-H	0	0	0	0
	Cer_EODS(d19:0/16:1/O-25:4)-H	0	0	0	0	0	0	14.8434878787879	15.1434878787879	3032		Cer_EODS(d19:0/16:1/O-25:4)-H	0	0	0	0	0	0	14.8434878787879	15.1434878787879	3032		Cer_EODS(d19:0/16:1/O-25:4)-H	0	0	0	0	0	0	14.8434878787879	15.1434878787879	3032		Cer_EODS(d19:0/16:1/O-25:4)-H	0	0	0	0	0	0	14.8434878787879	15.1434878787879	3032		Cer_EODS(d19:0/16:1/O-25:4)-H	0	0	0	0
	Cer_EODS(d19:0/16:1/O-25:4)-H	0	0	0	0	0	0	1.92953181818182	2.22953181818182	3134		Cer_EODS(d19:0/16:1/O-25:4)-H	0	0	0	0	0	0	1.92953181818182	2.22953181818182	3134		Cer_EODS(d19:0/16:1/O-25:4)-H	0	0	0	0	0	0	1.92953181818182	2.22953181818182	3134		Cer_EODS(d19:0/16:1/O-25:4)-H	0	0	0	0	0	0	1.92953181818182	2.22953181818182	3134		Cer_EODS(d19:0/16:1/O-25:4)-H	0	0	0	0
	Cer_EODS(d19:0/16:1/O-25:4)-H	0	0	0	0	0	0	12.4709984848485	12.7709984848485	3620		Cer_EODS(d19:0/16:1/O-25:4)-H	0	0	0	0	0	0	12.4709984848485	12.7709984848485	3620		Cer_EODS(d19:0/16:1/O-25:4)-H	0	0	0	0	0	0	12.4709984848485	12.7709984848485	3620		Cer_EODS(d19:0/16:1/O-25:4)-H	0	0	0	0	0	0	12.4709984848485	12.7709984848485	3620		Cer_EODS(d19:0/16:1/O-25:4)-H	0	0	0	0
	Cer_EODS(d19:0/16:1/O-25:4)-H	0	0	0	0	0	0	14.7425803030303	15.0425803030303	3623		Cer_EODS(d19:0/16:1/O-25:4)-H	0	0	0	0	0	0	14.7425803030303	15.0425803030303	3623		Cer_EODS(d19:0/16:1/O-25:4)-H	0	0	0	0	0	0	14.7425803030303	15.0425803030303	3623		Cer_EODS(d19:0/16:1/O-25:4)-H	0	0	0	0	0	0	14.7425803030303	15.0425803030303	3623		Cer_EODS(d19:0/16:1/O-25:4)-H	0	0	0	0
	Cer_EODS(d19:0/16:1/O-25:4)-H	0	0	0	0	0	0	12.8412348484848	13.1412348484848	3628		Cer_EODS(d19:0/16:1/O-25:4)-H	0	0	0	0	0	0	12.8412348484848	13.1412348484848	3628		Cer_EODS(d19:0/16:1/O-25:4)-H	0	0	0	0	0	0	12.8412348484848	13.1412348484848	3628		Cer_EODS(d19:0/16:1/O-25:4)-H	0	0	0	0	0	0	12.8412348484848	13.1412348484848	3628		Cer_EODS(d19:0/16:1/O-25:4)-H	0	0	0	0
	Cer_EODS(d19:0/16:1/O-25:4)-H	0	0	0	0	0	0	1.7236696969697	2.0236696969697	4014		Cer_EODS(d19:0/16:1/O-25:4)-H	0	0	0	0	0	0	1.7236696969697	2.0236696969697	4014		Cer_EODS(d19:0/16:1/O-25:4)-H	0	0	0	0	0	0	1.7236696969697	2.0236696969697	4014		Cer_EODS(d19:0/16:1/O-25:4)-H	0	0	0	0	0	0	1.7236696969697	2.0236696969697	4014		Cer_EODS(d19:0/16:1/O-25:4)-H	0	0	0	0
	Cer_EODS(d19:0/16:1/O-25:4)-H	0	0	0	0	0	0	12.8435803030303	13.1435803030303	4247		Cer_EODS(d19:0/16:1/O-25:4)-H	0	0	0	0	0	0	12.8435803030303	13.1435803030303	4247		Cer_EODS(d19:0/16:1/O-25:4)-H	0	0	0	0	0	0	12.8435803030303	13.1435803030303	4247		Cer_EODS(d19:0/16:1/O-25:4)-H	0	0	0	0	0	0	12.8435803030303	13.1435803030303	4247		Cer_EODS(d19:0/16:1/O-25:4)-H	0	0	0	0
	Cer_EODS(d19:0/16:2/O-25:3)-H	0	0	0	0	0	0	2.68040454545455	2.98040454545455	1197		Cer_EODS(d19:0/16:2/O-25:3)-H	0	0	0	0	0	0	2.68040454545455	2.98040454545455	1197		Cer_EODS(d19:0/16:2/O-25:3)-H	0	0	0	0	0	0	2.68040454545455	2.98040454545455	1197		Cer_EODS(d19:0/16:2/O-25:3)-H	0	0	0	0	0	0	2.68040454545455	2.98040454545455	1197		Cer_EODS(d19:0/16:2/O-25:3)-H	0	0	0	0
	Cer_EODS(d19:0/16:2/O-25:3)-H	0	0	0	0	0	0	15.117203030303	15.417203030303	1595		Cer_EODS(d19:0/16:2/O-25:3)-H	0	0	0	0	0	0	15.117203030303	15.417203030303	1595		Cer_EODS(d19:0/16:2/O-25:3)-H	0	0	0	0	0	0	15.117203030303	15.417203030303	1595		Cer_EODS(d19:0/16:2/O-25:3)-H	0	0	0	0	0	0	15.117203030303	15.417203030303	1595		Cer_EODS(d19:0/16:2/O-25:3)-H	0	0	0	0
	Cer_EODS(d19:0/16:2/O-25:3)-H	0	0	0	0	0	0	14.953103030303	15.253103030303	2435		Cer_EODS(d19:0/16:2/O-25:3)-H	0	0	0	0	0	0	14.953103030303	15.253103030303	2435		Cer_EODS(d19:0/16:2/O-25:3)-H	0	0	0	0	0	0	14.953103030303	15.253103030303	2435		Cer_EODS(d19:0/16:2/O-25:3)-H	0	0	0	0	0	0	14.953103030303	15.253103030303	2435		Cer_EODS(d19:0/16:2/O-25:3)-H	0	0	0	0
	Cer_EODS(d19:0/16:2/O-25:3)-H	0	0	0	0	0	0	11.1444287878788	11.4444287878788	2624		Cer_EODS(d19:0/16:2/O-25:3)-H	0	0	0	0	0	0	11.1444287878788	11.4444287878788	2624		Cer_EODS(d19:0/16:2/O-25:3)-H	0	0	0	0	0	0	11.1444287878788	11.4444287878788	2624		Cer_EODS(d19:0/16:2/O-25:3)-H	0	0	0	0	0	0	11.1444287878788	11.4444287878788	2624		Cer_EODS(d19:0/16:2/O-25:3)-H	0	0	0	0
	Cer_EODS(d19:0/16:2/O-25:3)-H	0	0	0	0	0	0	14.8434878787879	15.1434878787879	3032		Cer_EODS(d19:0/16:2/O-25:3)-H	0	0	0	0	0	0	14.8434878787879	15.1434878787879	3032		Cer_EODS(d19:0/16:2/O-25:3)-H	0	0	0	0	0	0	14.8434878787879	15.1434878787879	3032		Cer_EODS(d19:0/16:2/O-25:3)-H	0	0	0	0	0	0	14.8434878787879	15.1434878787879	3032		Cer_EODS(d19:0/16:2/O-25:3)-H	0	0	0	0
	Cer_EODS(d19:0/16:2/O-25:3)-H	0	0	0	0	0	0	1.92953181818182	2.22953181818182	3134		Cer_EODS(d19:0/16:2/O-25:3)-H	0	0	0	0	0	0	1.92953181818182	2.22953181818182	3134		Cer_EODS(d19:0/16:2/O-25:3)-H	0	0	0	0	0	0	1.92953181818182	2.22953181818182	3134		Cer_EODS(d19:0/16:2/O-25:3)-H	0	0	0	0	0	0	1.92953181818182	2.22953181818182	3134		Cer_EODS(d19:0/16:2/O-25:3)-H	0	0	0	0
	Cer_EODS(d19:0/16:2/O-25:3)-H	0	0	0	0	0	0	12.4709984848485	12.7709984848485	3620		Cer_EODS(d19:0/16:2/O-25:3)-H	0	0	0	0	0	0	12.4709984848485	12.7709984848485	3620		Cer_EODS(d19:0/16:2/O-25:3)-H	0	0	0	0	0	0	12.4709984848485	12.7709984848485	3620		Cer_EODS(d19:0/16:2/O-25:3)-H	0	0	0	0	0	0	12.4709984848485	12.7709984848485	3620		Cer_EODS(d19:0/16:2/O-25:3)-H	0	0	0	0
	Cer_EODS(d19:0/16:2/O-25:3)-H	0	0	0	0	0	0	14.7425803030303	15.0425803030303	3623		Cer_EODS(d19:0/16:2/O-25:3)-H	0	0	0	0	0	0	14.7425803030303	15.0425803030303	3623		Cer_EODS(d19:0/16:2/O-25:3)-H	0	0	0	0	0	0	14.7425803030303	15.0425803030303	3623		Cer_EODS(d19:0/16:2/O-25:3)-H	0	0	0	0	0	0	14.7425803030303	15.0425803030303	3623		Cer_EODS(d19:0/16:2/O-25:3)-H	0	0	0	0
	Cer_EODS(d19:0/16:2/O-25:3)-H	0	0	0	0	0	0	12.8412348484848	13.1412348484848	3628		Cer_EODS(d19:0/16:2/O-25:3)-H	0	0	0	0	0	0	12.8412348484848	13.1412348484848	3628		Cer_EODS(d19:0/16:2/O-25:3)-H	0	0	0	0	0	0	12.8412348484848	13.1412348484848	3628		Cer_EODS(d19:0/16:2/O-25:3)-H	0	0	0	0	0	0	12.8412348484848	13.1412348484848	3628		Cer_EODS(d19:0/16:2/O-25:3)-H	0	0	0	0
	Cer_EODS(d19:0/16:2/O-25:3)-H	0	0	0	0	0	0	1.7236696969697	2.0236696969697	4014		Cer_EODS(d19:0/16:2/O-25:3)-H	0	0	0	0	0	0	1.7236696969697	2.0236696969697	4014		Cer_EODS(d19:0/16:2/O-25:3)-H	0	0	0	0	0	0	1.7236696969697	2.0236696969697	4014		Cer_EODS(d19:0/16:2/O-25:3)-H	0	0	0	0	0	0	1.7236696969697	2.0236696969697	4014		Cer_EODS(d19:0/16:2/O-25:3)-H	0	0	0	0
	Cer_EODS(d19:0/16:2/O-25:3)-H	0	0	0	0	0	0	12.8435803030303	13.1435803030303	4247		Cer_EODS(d19:0/16:2/O-25:3)-H	0	0	0	0	0	0	12.8435803030303	13.1435803030303	4247		Cer_EODS(d19:0/16:2/O-25:3)-H	0	0	0	0	0	0	12.8435803030303	13.1435803030303	4247		Cer_EODS(d19:0/16:2/O-25:3)-H	0	0	0	0	0	0	12.8435803030303	13.1435803030303	4247		Cer_EODS(d19:0/16:2/O-25:3)-H	0	0	0	0
	Cer_EODS(d19:0/18:1/O-23:4)-H	0	0	0	0	0	0	2.68040454545455	2.98040454545455	1197		Cer_EODS(d19:0/18:1/O-23:4)-H	0	0	0	0	0	0	2.68040454545455	2.98040454545455	1197		Cer_EODS(d19:0/18:1/O-23:4)-H	0	0	0	0	0	0	2.68040454545455	2.98040454545455	1197		Cer_EODS(d19:0/18:1/O-23:4)-H	0	0	0	0	0	0	2.68040454545455	2.98040454545455	1197		Cer_EODS(d19:0/18:1/O-23:4)-H	0	0	0	0
	Cer_EODS(d19:0/18:1/O-23:4)-H	0	0	0	0	0	0	15.117203030303	15.417203030303	1595		Cer_EODS(d19:0/18:1/O-23:4)-H	0	0	0	0	0	0	15.117203030303	15.417203030303	1595		Cer_EODS(d19:0/18:1/O-23:4)-H	0	0	0	0	0	0	15.117203030303	15.417203030303	1595		Cer_EODS(d19:0/18:1/O-23:4)-H	0	0	0	0	0	0	15.117203030303	15.417203030303	1595		Cer_EODS(d19:0/18:1/O-23:4)-H	0	0	0	0
	Cer_EODS(d19:0/18:1/O-23:4)-H	0	0	0	0	0	0	14.953103030303	15.253103030303	2435		Cer_EODS(d19:0/18:1/O-23:4)-H	0	0	0	0	0	0	14.953103030303	15.253103030303	2435		Cer_EODS(d19:0/18:1/O-23:4)-H	0	0	0	0	0	0	14.953103030303	15.253103030303	2435		Cer_EODS(d19:0/18:1/O-23:4)-H	0	0	0	0	0	0	14.953103030303	15.253103030303	2435		Cer_EODS(d19:0/18:1/O-23:4)-H	0	0	0	0
	Cer_EODS(d19:0/18:1/O-23:4)-H	0	0	0	0	0	0	11.1444287878788	11.4444287878788	2624		Cer_EODS(d19:0/18:1/O-23:4)-H	0	0	0	0	0	0	11.1444287878788	11.4444287878788	2624		Cer_EODS(d19:0/18:1/O-23:4)-H	0	0	0	0	0	0	11.1444287878788	11.4444287878788	2624		Cer_EODS(d19:0/18:1/O-23:4)-H	0	0	0	0	0	0	11.1444287878788	11.4444287878788	2624		Cer_EODS(d19:0/18:1/O-23:4)-H	0	0	0	0
	Cer_EODS(d19:0/18:1/O-23:4)-H	0	0	0	0	0	0	14.8434878787879	15.1434878787879	3032		Cer_EODS(d19:0/18:1/O-23:4)-H	0	0	0	0	0	0	14.8434878787879	15.1434878787879	3032		Cer_EODS(d19:0/18:1/O-23:4)-H	0	0	0	0	0	0	14.8434878787879	15.1434878787879	3032		Cer_EODS(d19:0/18:1/O-23:4)-H	0	0	0	0	0	0	14.8434878787879	15.1434878787879	3032		Cer_EODS(d19:0/18:1/O-23:4)-H	0	0	0	0
	Cer_EODS(d19:0/18:1/O-23:4)-H	0	0	0	0	0	0	1.92953181818182	2.22953181818182	3134		Cer_EODS(d19:0/18:1/O-23:4)-H	0	0	0	0	0	0	1.92953181818182	2.22953181818182	3134		Cer_EODS(d19:0/18:1/O-23:4)-H	0	0	0	0	0	0	1.92953181818182	2.22953181818182	3134		Cer_EODS(d19:0/18:1/O-23:4)-H	0	0	0	0	0	0	1.92953181818182	2.22953181818182	3134		Cer_EODS(d19:0/18:1/O-23:4)-H	0	0	0	0
	Cer_EODS(d19:0/18:1/O-23:4)-H	0	0	0	0	0	0	12.4709984848485	12.7709984848485	3620		Cer_EODS(d19:0/18:1/O-23:4)-H	0	0	0	0	0	0	12.4709984848485	12.7709984848485	3620		Cer_EODS(d19:0/18:1/O-23:4)-H	0	0	0	0	0	0	12.4709984848485	12.7709984848485	3620		Cer_EODS(d19:0/18:1/O-23:4)-H	0	0	0	0	0	0	12.4709984848485	12.7709984848485	3620		Cer_EODS(d19:0/18:1/O-23:4)-H	0	0	0	0
	Cer_EODS(d19:0/18:1/O-23:4)-H	0	0	0	0	0	0	14.7425803030303	15.0425803030303	3623		Cer_EODS(d19:0/18:1/O-23:4)-H	0	0	0	0	0	0	14.7425803030303	15.0425803030303	3623		Cer_EODS(d19:0/18:1/O-23:4)-H	0	0	0	0	0	0	14.7425803030303	15.0425803030303	3623		Cer_EODS(d19:0/18:1/O-23:4)-H	0	0	0	0	0	0	14.7425803030303	15.0425803030303	3623		Cer_EODS(d19:0/18:1/O-23:4)-H	0	0	0	0
	Cer_EODS(d19:0/18:1/O-23:4)-H	0	0	0	0	0	0	12.8412348484848	13.1412348484848	3628		Cer_EODS(d19:0/18:1/O-23:4)-H	0	0	0	0	0	0	12.8412348484848	13.1412348484848	3628		Cer_EODS(d19:0/18:1/O-23:4)-H	0	0	0	0	0	0	12.8412348484848	13.1412348484848	3628		Cer_EODS(d19:0/18:1/O-23:4)-H	0	0	0	0	0	0	12.8412348484848	13.1412348484848	3628		Cer_EODS(d19:0/18:1/O-23:4)-H	0	0	0	0
	Cer_EODS(d19:0/18:1/O-23:4)-H	0	0	0	0	0	0	1.7236696969697	2.0236696969697	4014		Cer_EODS(d19:0/18:1/O-23:4)-H	0	0	0	0	0	0	1.7236696969697	2.0236696969697	4014		Cer_EODS(d19:0/18:1/O-23:4)-H	0	0	0	0	0	0	1.7236696969697	2.0236696969697	4014		Cer_EODS(d19:0/18:1/O-23:4)-H	0	0	0	0	0	0	1.7236696969697	2.0236696969697	4014		Cer_EODS(d19:0/18:1/O-23:4)-H	0	0	0	0
	Cer_EODS(d19:0/18:1/O-23:4)-H	0	0	0	0	0	0	12.8435803030303	13.1435803030303	4247		Cer_EODS(d19:0/18:1/O-23:4)-H	0	0	0	0	0	0	12.8435803030303	13.1435803030303	4247		Cer_EODS(d19:0/18:1/O-23:4)-H	0	0	0	0	0	0	12.8435803030303	13.1435803030303	4247		Cer_EODS(d19:0/18:1/O-23:4)-H	0	0	0	0	0	0	12.8435803030303	13.1435803030303	4247		Cer_EODS(d19:0/18:1/O-23:4)-H	0	0	0	0
	Cer_EODS(d19:0/18:2/O-23:3)-H	0	0	0	0	0	0	2.68040454545455	2.98040454545455	1197		Cer_EODS(d19:0/18:2/O-23:3)-H	0	0	0	0	0	0	2.68040454545455	2.98040454545455	1197		Cer_EODS(d19:0/18:2/O-23:3)-H	0	0	0	0	0	0	2.68040454545455	2.98040454545455	1197		Cer_EODS(d19:0/18:2/O-23:3)-H	0	0	0	0	0	0	2.68040454545455	2.98040454545455	1197		Cer_EODS(d19:0/18:2/O-23:3)-H	0	0	0	0
	Cer_EODS(d19:0/18:2/O-23:3)-H	0	0	0	0	0	0	15.117203030303	15.417203030303	1595		Cer_EODS(d19:0/18:2/O-23:3)-H	0	0	0	0	0	0	15.117203030303	15.417203030303	1595		Cer_EODS(d19:0/18:2/O-23:3)-H	0	0	0	0	0	0	15.117203030303	15.417203030303	1595		Cer_EODS(d19:0/18:2/O-23:3)-H	0	0	0	0	0	0	15.117203030303	15.417203030303	1595		Cer_EODS(d19:0/18:2/O-23:3)-H	0	0	0	0
	Cer_EODS(d19:0/18:2/O-23:3)-H	0	0	0	0	0	0	14.953103030303	15.253103030303	2435		Cer_EODS(d19:0/18:2/O-23:3)-H	0	0	0	0	0	0	14.953103030303	15.253103030303	2435		Cer_EODS(d19:0/18:2/O-23:3)-H	0	0	0	0	0	0	14.953103030303	15.253103030303	2435		Cer_EODS(d19:0/18:2/O-23:3)-H	0	0	0	0	0	0	14.953103030303	15.253103030303	2435		Cer_EODS(d19:0/18:2/O-23:3)-H	0	0	0	0
	Cer_EODS(d19:0/18:2/O-23:3)-H	0	0	0	0	0	0	11.1444287878788	11.4444287878788	2624		Cer_EODS(d19:0/18:2/O-23:3)-H	0	0	0	0	0	0	11.1444287878788	11.4444287878788	2624		Cer_EODS(d19:0/18:2/O-23:3)-H	0	0	0	0	0	0	11.1444287878788	11.4444287878788	2624		Cer_EODS(d19:0/18:2/O-23:3)-H	0	0	0	0	0	0	11.1444287878788	11.4444287878788	2624		Cer_EODS(d19:0/18:2/O-23:3)-H	0	0	0	0
	Cer_EODS(d19:0/18:2/O-23:3)-H	0	0	0	0	0	0	14.8434878787879	15.1434878787879	3032		Cer_EODS(d19:0/18:2/O-23:3)-H	0	0	0	0	0	0	14.8434878787879	15.1434878787879	3032		Cer_EODS(d19:0/18:2/O-23:3)-H	0	0	0	0	0	0	14.8434878787879	15.1434878787879	3032		Cer_EODS(d19:0/18:2/O-23:3)-H	0	0	0	0	0	0	14.8434878787879	15.1434878787879	3032		Cer_EODS(d19:0/18:2/O-23:3)-H	0	0	0	0
	Cer_EODS(d19:0/18:2/O-23:3)-H	0	0	0	0	0	0	1.92953181818182	2.22953181818182	3134		Cer_EODS(d19:0/18:2/O-23:3)-H	0	0	0	0	0	0	1.92953181818182	2.22953181818182	3134		Cer_EODS(d19:0/18:2/O-23:3)-H	0	0	0	0	0	0	1.92953181818182	2.22953181818182	3134		Cer_EODS(d19:0/18:2/O-23:3)-H	0	0	0	0	0	0	1.92953181818182	2.22953181818182	3134		Cer_EODS(d19:0/18:2/O-23:3)-H	0	0	0	0
	Cer_EODS(d19:0/18:2/O-23:3)-H	0	0	0	0	0	0	12.4709984848485	12.7709984848485	3620		Cer_EODS(d19:0/18:2/O-23:3)-H	0	0	0	0	0	0	12.4709984848485	12.7709984848485	3620		Cer_EODS(d19:0/18:2/O-23:3)-H	0	0	0	0	0	0	12.4709984848485	12.7709984848485	3620		Cer_EODS(d19:0/18:2/O-23:3)-H	0	0	0	0	0	0	12.4709984848485	12.7709984848485	3620		Cer_EODS(d19:0/18:2/O-23:3)-H	0	0	0	0
	Cer_EODS(d19:0/18:2/O-23:3)-H	0	0	0	0	0	0	14.7425803030303	15.0425803030303	3623		Cer_EODS(d19:0/18:2/O-23:3)-H	0	0	0	0	0	0	14.7425803030303	15.0425803030303	3623		Cer_EODS(d19:0/18:2/O-23:3)-H	0	0	0	0	0	0	14.7425803030303	15.0425803030303	3623		Cer_EODS(d19:0/18:2/O-23:3)-H	0	0	0	0	0	0	14.7425803030303	15.0425803030303	3623		Cer_EODS(d19:0/18:2/O-23:3)-H	0	0	0	0
	Cer_EODS(d19:0/18:2/O-23:3)-H	0	0	0	0	0	0	12.8412348484848	13.1412348484848	3628		Cer_EODS(d19:0/18:2/O-23:3)-H	0	0	0	0	0	0	12.8412348484848	13.1412348484848	3628		Cer_EODS(d19:0/18:2/O-23:3)-H	0	0	0	0	0	0	12.8412348484848	13.1412348484848	3628		Cer_EODS(d19:0/18:2/O-23:3)-H	0	0	0	0	0	0	12.8412348484848	13.1412348484848	3628		Cer_EODS(d19:0/18:2/O-23:3)-H	0	0	0	0
	Cer_EODS(d19:0/18:2/O-23:3)-H	0	0	0	0	0	0	1.7236696969697	2.0236696969697	4014		Cer_EODS(d19:0/18:2/O-23:3)-H	0	0	0	0	0	0	1.7236696969697	2.0236696969697	4014		Cer_EODS(d19:0/18:2/O-23:3)-H	0	0	0	0	0	0	1.7236696969697	2.0236696969697	4014		Cer_EODS(d19:0/18:2/O-23:3)-H	0	0	0	0	0	0	1.7236696969697	2.0236696969697	4014		Cer_EODS(d19:0/18:2/O-23:3)-H	0	0	0	0
	Cer_EODS(d19:0/18:2/O-23:3)-H	0	0	0	0	0	0	12.8435803030303	13.1435803030303	4247		Cer_EODS(d19:0/18:2/O-23:3)-H	0	0	0	0	0	0	12.8435803030303	13.1435803030303	4247		Cer_EODS(d19:0/18:2/O-23:3)-H	0	0	0	0	0	0	12.8435803030303	13.1435803030303	4247		Cer_EODS(d19:0/18:2/O-23:3)-H	0	0	0	0	0	0	12.8435803030303	13.1435803030303	4247		Cer_EODS(d19:0/18:2/O-23:3)-H	0	0	0	0
	Cer_EODS(d20:0/16:1/O-24:4)-H	0	0	0	0	0	0	2.68040454545455	2.98040454545455	1197		Cer_EODS(d20:0/16:1/O-24:4)-H	0	0	0	0	0	0	2.68040454545455	2.98040454545455	1197		Cer_EODS(d20:0/16:1/O-24:4)-H	0	0	0	0	0	0	2.68040454545455	2.98040454545455	1197		Cer_EODS(d20:0/16:1/O-24:4)-H	0	0	0	0	0	0	2.68040454545455	2.98040454545455	1197		Cer_EODS(d20:0/16:1/O-24:4)-H	0	0	0	0
	Cer_EODS(d20:0/16:1/O-24:4)-H	0	0	0	0	0	0	15.117203030303	15.417203030303	1595		Cer_EODS(d20:0/16:1/O-24:4)-H	0	0	0	0	0	0	15.117203030303	15.417203030303	1595		Cer_EODS(d20:0/16:1/O-24:4)-H	0	0	0	0	0	0	15.117203030303	15.417203030303	1595		Cer_EODS(d20:0/16:1/O-24:4)-H	0	0	0	0	0	0	15.117203030303	15.417203030303	1595		Cer_EODS(d20:0/16:1/O-24:4)-H	0	0	0	0
	Cer_EODS(d20:0/16:1/O-24:4)-H	0	0	0	0	0	0	14.953103030303	15.253103030303	2435		Cer_EODS(d20:0/16:1/O-24:4)-H	0	0	0	0	0	0	14.953103030303	15.253103030303	2435		Cer_EODS(d20:0/16:1/O-24:4)-H	0	0	0	0	0	0	14.953103030303	15.253103030303	2435		Cer_EODS(d20:0/16:1/O-24:4)-H	0	0	0	0	0	0	14.953103030303	15.253103030303	2435		Cer_EODS(d20:0/16:1/O-24:4)-H	0	0	0	0
	Cer_EODS(d20:0/16:1/O-24:4)-H	0	0	0	0	0	0	11.1444287878788	11.4444287878788	2624		Cer_EODS(d20:0/16:1/O-24:4)-H	0	0	0	0	0	0	11.1444287878788	11.4444287878788	2624		Cer_EODS(d20:0/16:1/O-24:4)-H	0	0	0	0	0	0	11.1444287878788	11.4444287878788	2624		Cer_EODS(d20:0/16:1/O-24:4)-H	0	0	0	0	0	0	11.1444287878788	11.4444287878788	2624		Cer_EODS(d20:0/16:1/O-24:4)-H	0	0	0	0
	Cer_EODS(d20:0/16:1/O-24:4)-H	0	0	0	0	0	0	14.8434878787879	15.1434878787879	3032		Cer_EODS(d20:0/16:1/O-24:4)-H	0	0	0	0	0	0	14.8434878787879	15.1434878787879	3032		Cer_EODS(d20:0/16:1/O-24:4)-H	0	0	0	0	0	0	14.8434878787879	15.1434878787879	3032		Cer_EODS(d20:0/16:1/O-24:4)-H	0	0	0	0	0	0	14.8434878787879	15.1434878787879	3032		Cer_EODS(d20:0/16:1/O-24:4)-H	0	0	0	0
	Cer_EODS(d20:0/16:1/O-24:4)-H	0	0	0	0	0	0	1.92953181818182	2.22953181818182	3134		Cer_EODS(d20:0/16:1/O-24:4)-H	0	0	0	0	0	0	1.92953181818182	2.22953181818182	3134		Cer_EODS(d20:0/16:1/O-24:4)-H	0	0	0	0	0	0	1.92953181818182	2.22953181818182	3134		Cer_EODS(d20:0/16:1/O-24:4)-H	0	0	0	0	0	0	1.92953181818182	2.22953181818182	3134		Cer_EODS(d20:0/16:1/O-24:4)-H	0	0	0	0
	Cer_EODS(d20:0/16:1/O-24:4)-H	0	0	0	0	0	0	12.4709984848485	12.7709984848485	3620		Cer_EODS(d20:0/16:1/O-24:4)-H	0	0	0	0	0	0	12.4709984848485	12.7709984848485	3620		Cer_EODS(d20:0/16:1/O-24:4)-H	0	0	0	0	0	0	12.4709984848485	12.7709984848485	3620		Cer_EODS(d20:0/16:1/O-24:4)-H	0	0	0	0	0	0	12.4709984848485	12.7709984848485	3620		Cer_EODS(d20:0/16:1/O-24:4)-H	0	0	0	0
	Cer_EODS(d20:0/16:1/O-24:4)-H	0	0	0	0	0	0	14.7425803030303	15.0425803030303	3623		Cer_EODS(d20:0/16:1/O-24:4)-H	0	0	0	0	0	0	14.7425803030303	15.0425803030303	3623		Cer_EODS(d20:0/16:1/O-24:4)-H	0	0	0	0	0	0	14.7425803030303	15.0425803030303	3623		Cer_EODS(d20:0/16:1/O-24:4)-H	0	0	0	0	0	0	14.7425803030303	15.0425803030303	3623		Cer_EODS(d20:0/16:1/O-24:4)-H	0	0	0	0
	Cer_EODS(d20:0/16:1/O-24:4)-H	0	0	0	0	0	0	12.8412348484848	13.1412348484848	3628		Cer_EODS(d20:0/16:1/O-24:4)-H	0	0	0	0	0	0	12.8412348484848	13.1412348484848	3628		Cer_EODS(d20:0/16:1/O-24:4)-H	0	0	0	0	0	0	12.8412348484848	13.1412348484848	3628		Cer_EODS(d20:0/16:1/O-24:4)-H	0	0	0	0	0	0	12.8412348484848	13.1412348484848	3628		Cer_EODS(d20:0/16:1/O-24:4)-H	0	0	0	0
	Cer_EODS(d20:0/16:1/O-24:4)-H	0	0	0	0	0	0	1.7236696969697	2.0236696969697	4014		Cer_EODS(d20:0/16:1/O-24:4)-H	0	0	0	0	0	0	1.7236696969697	2.0236696969697	4014		Cer_EODS(d20:0/16:1/O-24:4)-H	0	0	0	0	0	0	1.7236696969697	2.0236696969697	4014		Cer_EODS(d20:0/16:1/O-24:4)-H	0	0	0	0	0	0	1.7236696969697	2.0236696969697	4014		Cer_EODS(d20:0/16:1/O-24:4)-H	0	0	0	0
	Cer_EODS(d20:0/16:1/O-24:4)-H	0	0	0	0	0	0	12.8435803030303	13.1435803030303	4247		Cer_EODS(d20:0/16:1/O-24:4)-H	0	0	0	0	0	0	12.8435803030303	13.1435803030303	4247		Cer_EODS(d20:0/16:1/O-24:4)-H	0	0	0	0	0	0	12.8435803030303	13.1435803030303	4247		Cer_EODS(d20:0/16:1/O-24:4)-H	0	0	0	0	0	0	12.8435803030303	13.1435803030303	4247		Cer_EODS(d20:0/16:1/O-24:4)-H	0	0	0	0
	Cer_EODS(d20:0/16:2/O-24:3)-H	0	0	0	0	0	0	2.68040454545455	2.98040454545455	1197		Cer_EODS(d20:0/16:2/O-24:3)-H	0	0	0	0	0	0	2.68040454545455	2.98040454545455	1197		Cer_EODS(d20:0/16:2/O-24:3)-H	0	0	0	0	0	0	2.68040454545455	2.98040454545455	1197		Cer_EODS(d20:0/16:2/O-24:3)-H	0	0	0	0	0	0	2.68040454545455	2.98040454545455	1197		Cer_EODS(d20:0/16:2/O-24:3)-H	0	0	0	0
	Cer_EODS(d20:0/16:2/O-24:3)-H	0	0	0	0	0	0	15.117203030303	15.417203030303	1595		Cer_EODS(d20:0/16:2/O-24:3)-H	0	0	0	0	0	0	15.117203030303	15.417203030303	1595		Cer_EODS(d20:0/16:2/O-24:3)-H	0	0	0	0	0	0	15.117203030303	15.417203030303	1595		Cer_EODS(d20:0/16:2/O-24:3)-H	0	0	0	0	0	0	15.117203030303	15.417203030303	1595		Cer_EODS(d20:0/16:2/O-24:3)-H	0	0	0	0
	Cer_EODS(d20:0/16:2/O-24:3)-H	0	0	0	0	0	0	14.953103030303	15.253103030303	2435		Cer_EODS(d20:0/16:2/O-24:3)-H	0	0	0	0	0	0	14.953103030303	15.253103030303	2435		Cer_EODS(d20:0/16:2/O-24:3)-H	0	0	0	0	0	0	14.953103030303	15.253103030303	2435		Cer_EODS(d20:0/16:2/O-24:3)-H	0	0	0	0	0	0	14.953103030303	15.253103030303	2435		Cer_EODS(d20:0/16:2/O-24:3)-H	0	0	0	0
	Cer_EODS(d20:0/16:2/O-24:3)-H	0	0	0	0	0	0	11.1444287878788	11.4444287878788	2624		Cer_EODS(d20:0/16:2/O-24:3)-H	0	0	0	0	0	0	11.1444287878788	11.4444287878788	2624		Cer_EODS(d20:0/16:2/O-24:3)-H	0	0	0	0	0	0	11.1444287878788	11.4444287878788	2624		Cer_EODS(d20:0/16:2/O-24:3)-H	0	0	0	0	0	0	11.1444287878788	11.4444287878788	2624		Cer_EODS(d20:0/16:2/O-24:3)-H	0	0	0	0
	Cer_EODS(d20:0/16:2/O-24:3)-H	0	0	0	0	0	0	14.8434878787879	15.1434878787879	3032		Cer_EODS(d20:0/16:2/O-24:3)-H	0	0	0	0	0	0	14.8434878787879	15.1434878787879	3032		Cer_EODS(d20:0/16:2/O-24:3)-H	0	0	0	0	0	0	14.8434878787879	15.1434878787879	3032		Cer_EODS(d20:0/16:2/O-24:3)-H	0	0	0	0	0	0	14.8434878787879	15.1434878787879	3032		Cer_EODS(d20:0/16:2/O-24:3)-H	0	0	0	0
	Cer_EODS(d20:0/16:2/O-24:3)-H	0	0	0	0	0	0	1.92953181818182	2.22953181818182	3134		Cer_EODS(d20:0/16:2/O-24:3)-H	0	0	0	0	0	0	1.92953181818182	2.22953181818182	3134		Cer_EODS(d20:0/16:2/O-24:3)-H	0	0	0	0	0	0	1.92953181818182	2.22953181818182	3134		Cer_EODS(d20:0/16:2/O-24:3)-H	0	0	0	0	0	0	1.92953181818182	2.22953181818182	3134		Cer_EODS(d20:0/16:2/O-24:3)-H	0	0	0	0
	Cer_EODS(d20:0/16:2/O-24:3)-H	0	0	0	0	0	0	12.4709984848485	12.7709984848485	3620		Cer_EODS(d20:0/16:2/O-24:3)-H	0	0	0	0	0	0	12.4709984848485	12.7709984848485	3620		Cer_EODS(d20:0/16:2/O-24:3)-H	0	0	0	0	0	0	12.4709984848485	12.7709984848485	3620		Cer_EODS(d20:0/16:2/O-24:3)-H	0	0	0	0	0	0	12.4709984848485	12.7709984848485	3620		Cer_EODS(d20:0/16:2/O-24:3)-H	0	0	0	0
	Cer_EODS(d20:0/16:2/O-24:3)-H	0	0	0	0	0	0	14.7425803030303	15.0425803030303	3623		Cer_EODS(d20:0/16:2/O-24:3)-H	0	0	0	0	0	0	14.7425803030303	15.0425803030303	3623		Cer_EODS(d20:0/16:2/O-24:3)-H	0	0	0	0	0	0	14.7425803030303	15.0425803030303	3623		Cer_EODS(d20:0/16:2/O-24:3)-H	0	0	0	0	0	0	14.7425803030303	15.0425803030303	3623		Cer_EODS(d20:0/16:2/O-24:3)-H	0	0	0	0
	Cer_EODS(d20:0/16:2/O-24:3)-H	0	0	0	0	0	0	12.8412348484848	13.1412348484848	3628		Cer_EODS(d20:0/16:2/O-24:3)-H	0	0	0	0	0	0	12.8412348484848	13.1412348484848	3628		Cer_EODS(d20:0/16:2/O-24:3)-H	0	0	0	0	0	0	12.8412348484848	13.1412348484848	3628		Cer_EODS(d20:0/16:2/O-24:3)-H	0	0	0	0	0	0	12.8412348484848	13.1412348484848	3628		Cer_EODS(d20:0/16:2/O-24:3)-H	0	0	0	0
	Cer_EODS(d20:0/16:2/O-24:3)-H	0	0	0	0	0	0	1.7236696969697	2.0236696969697	4014		Cer_EODS(d20:0/16:2/O-24:3)-H	0	0	0	0	0	0	1.7236696969697	2.0236696969697	4014		Cer_EODS(d20:0/16:2/O-24:3)-H	0	0	0	0	0	0	1.7236696969697	2.0236696969697	4014		Cer_EODS(d20:0/16:2/O-24:3)-H	0	0	0	0	0	0	1.7236696969697	2.0236696969697	4014		Cer_EODS(d20:0/16:2/O-24:3)-H	0	0	0	0
	Cer_EODS(d20:0/16:2/O-24:3)-H	0	0	0	0	0	0	12.8435803030303	13.1435803030303	4247		Cer_EODS(d20:0/16:2/O-24:3)-H	0	0	0	0	0	0	12.8435803030303	13.1435803030303	4247		Cer_EODS(d20:0/16:2/O-24:3)-H	0	0	0	0	0	0	12.8435803030303	13.1435803030303	4247		Cer_EODS(d20:0/16:2/O-24:3)-H	0	0	0	0	0	0	12.8435803030303	13.1435803030303	4247		Cer_EODS(d20:0/16:2/O-24:3)-H	0	0	0	0
	Cer_EODS(d20:0/18:1/O-22:4)-H	0	0	0	0	0	0	2.68040454545455	2.98040454545455	1197		Cer_EODS(d20:0/18:1/O-22:4)-H	0	0	0	0	0	0	2.68040454545455	2.98040454545455	1197		Cer_EODS(d20:0/18:1/O-22:4)-H	0	0	0	0	0	0	2.68040454545455	2.98040454545455	1197		Cer_EODS(d20:0/18:1/O-22:4)-H	0	0	0	0	0	0	2.68040454545455	2.98040454545455	1197		Cer_EODS(d20:0/18:1/O-22:4)-H	0	0	0	0
	Cer_EODS(d20:0/18:1/O-22:4)-H	0	0	0	0	0	0	15.117203030303	15.417203030303	1595		Cer_EODS(d20:0/18:1/O-22:4)-H	0	0	0	0	0	0	15.117203030303	15.417203030303	1595		Cer_EODS(d20:0/18:1/O-22:4)-H	0	0	0	0	0	0	15.117203030303	15.417203030303	1595		Cer_EODS(d20:0/18:1/O-22:4)-H	0	0	0	0	0	0	15.117203030303	15.417203030303	1595		Cer_EODS(d20:0/18:1/O-22:4)-H	0	0	0	0
	Cer_EODS(d20:0/18:1/O-22:4)-H	0	0	0	0	0	0	14.953103030303	15.253103030303	2435		Cer_EODS(d20:0/18:1/O-22:4)-H	0	0	0	0	0	0	14.953103030303	15.253103030303	2435		Cer_EODS(d20:0/18:1/O-22:4)-H	0	0	0	0	0	0	14.953103030303	15.253103030303	2435		Cer_EODS(d20:0/18:1/O-22:4)-H	0	0	0	0	0	0	14.953103030303	15.253103030303	2435		Cer_EODS(d20:0/18:1/O-22:4)-H	0	0	0	0
	Cer_EODS(d20:0/18:1/O-22:4)-H	0	0	0	0	0	0	11.1444287878788	11.4444287878788	2624		Cer_EODS(d20:0/18:1/O-22:4)-H	0	0	0	0	0	0	11.1444287878788	11.4444287878788	2624		Cer_EODS(d20:0/18:1/O-22:4)-H	0	0	0	0	0	0	11.1444287878788	11.4444287878788	2624		Cer_EODS(d20:0/18:1/O-22:4)-H	0	0	0	0	0	0	11.1444287878788	11.4444287878788	2624		Cer_EODS(d20:0/18:1/O-22:4)-H	0	0	0	0
	Cer_EODS(d20:0/18:1/O-22:4)-H	0	0	0	0	0	0	14.8434878787879	15.1434878787879	3032		Cer_EODS(d20:0/18:1/O-22:4)-H	0	0	0	0	0	0	14.8434878787879	15.1434878787879	3032		Cer_EODS(d20:0/18:1/O-22:4)-H	0	0	0	0	0	0	14.8434878787879	15.1434878787879	3032		Cer_EODS(d20:0/18:1/O-22:4)-H	0	0	0	0	0	0	14.8434878787879	15.1434878787879	3032		Cer_EODS(d20:0/18:1/O-22:4)-H	0	0	0	0
	Cer_EODS(d20:0/18:1/O-22:4)-H	0	0	0	0	0	0	1.92953181818182	2.22953181818182	3134		Cer_EODS(d20:0/18:1/O-22:4)-H	0	0	0	0	0	0	1.92953181818182	2.22953181818182	3134		Cer_EODS(d20:0/18:1/O-22:4)-H	0	0	0	0	0	0	1.92953181818182	2.22953181818182	3134		Cer_EODS(d20:0/18:1/O-22:4)-H	0	0	0	0	0	0	1.92953181818182	2.22953181818182	3134		Cer_EODS(d20:0/18:1/O-22:4)-H	0	0	0	0
	Cer_EODS(d20:0/18:1/O-22:4)-H	0	0	0	0	0	0	12.4709984848485	12.7709984848485	3620		Cer_EODS(d20:0/18:1/O-22:4)-H	0	0	0	0	0	0	12.4709984848485	12.7709984848485	3620		Cer_EODS(d20:0/18:1/O-22:4)-H	0	0	0	0	0	0	12.4709984848485	12.7709984848485	3620		Cer_EODS(d20:0/18:1/O-22:4)-H	0	0	0	0	0	0	12.4709984848485	12.7709984848485	3620		Cer_EODS(d20:0/18:1/O-22:4)-H	0	0	0	0
	Cer_EODS(d20:0/18:1/O-22:4)-H	0	0	0	0	0	0	14.7425803030303	15.0425803030303	3623		Cer_EODS(d20:0/18:1/O-22:4)-H	0	0	0	0	0	0	14.7425803030303	15.0425803030303	3623		Cer_EODS(d20:0/18:1/O-22:4)-H	0	0	0	0	0	0	14.7425803030303	15.0425803030303	3623		Cer_EODS(d20:0/18:1/O-22:4)-H	0	0	0	0	0	0	14.7425803030303	15.0425803030303	3623		Cer_EODS(d20:0/18:1/O-22:4)-H	0	0	0	0
	Cer_EODS(d20:0/18:1/O-22:4)-H	0	0	0	0	0	0	12.8412348484848	13.1412348484848	3628		Cer_EODS(d20:0/18:1/O-22:4)-H	0	0	0	0	0	0	12.8412348484848	13.1412348484848	3628		Cer_EODS(d20:0/18:1/O-22:4)-H	0	0	0	0	0	0	12.8412348484848	13.1412348484848	3628		Cer_EODS(d20:0/18:1/O-22:4)-H	0	0	0	0	0	0	12.8412348484848	13.1412348484848	3628		Cer_EODS(d20:0/18:1/O-22:4)-H	0	0	0	0
	Cer_EODS(d20:0/18:1/O-22:4)-H	0	0	0	0	0	0	1.7236696969697	2.0236696969697	4014		Cer_EODS(d20:0/18:1/O-22:4)-H	0	0	0	0	0	0	1.7236696969697	2.0236696969697	4014		Cer_EODS(d20:0/18:1/O-22:4)-H	0	0	0	0	0	0	1.7236696969697	2.0236696969697	4014		Cer_EODS(d20:0/18:1/O-22:4)-H	0	0	0	0	0	0	1.7236696969697	2.0236696969697	4014		Cer_EODS(d20:0/18:1/O-22:4)-H	0	0	0	0
	Cer_EODS(d20:0/18:1/O-22:4)-H	0	0	0	0	0	0	12.8435803030303	13.1435803030303	4247		Cer_EODS(d20:0/18:1/O-22:4)-H	0	0	0	0	0	0	12.8435803030303	13.1435803030303	4247		Cer_EODS(d20:0/18:1/O-22:4)-H	0	0	0	0	0	0	12.8435803030303	13.1435803030303	4247		Cer_EODS(d20:0/18:1/O-22:4)-H	0	0	0	0	0	0	12.8435803030303	13.1435803030303	4247		Cer_EODS(d20:0/18:1/O-22:4)-H	0	0	0	0
	Cer_EODS(d20:0/18:2/O-22:3)-H	0	0	0	0	0	0	2.68040454545455	2.98040454545455	1197		Cer_EODS(d20:0/18:2/O-22:3)-H	0	0	0	0	0	0	2.68040454545455	2.98040454545455	1197		Cer_EODS(d20:0/18:2/O-22:3)-H	0	0	0	0	0	0	2.68040454545455	2.98040454545455	1197		Cer_EODS(d20:0/18:2/O-22:3)-H	0	0	0	0	0	0	2.68040454545455	2.98040454545455	1197		Cer_EODS(d20:0/18:2/O-22:3)-H	0	0	0	0
	Cer_EODS(d20:0/18:2/O-22:3)-H	0	0	0	0	0	0	15.117203030303	15.417203030303	1595		Cer_EODS(d20:0/18:2/O-22:3)-H	0	0	0	0	0	0	15.117203030303	15.417203030303	1595		Cer_EODS(d20:0/18:2/O-22:3)-H	0	0	0	0	0	0	15.117203030303	15.417203030303	1595		Cer_EODS(d20:0/18:2/O-22:3)-H	0	0	0	0	0	0	15.117203030303	15.417203030303	1595		Cer_EODS(d20:0/18:2/O-22:3)-H	0	0	0	0
	Cer_EODS(d20:0/18:2/O-22:3)-H	0	0	0	0	0	0	14.953103030303	15.253103030303	2435		Cer_EODS(d20:0/18:2/O-22:3)-H	0	0	0	0	0	0	14.953103030303	15.253103030303	2435		Cer_EODS(d20:0/18:2/O-22:3)-H	0	0	0	0	0	0	14.953103030303	15.253103030303	2435		Cer_EODS(d20:0/18:2/O-22:3)-H	0	0	0	0	0	0	14.953103030303	15.253103030303	2435		Cer_EODS(d20:0/18:2/O-22:3)-H	0	0	0	0
	Cer_EODS(d20:0/18:2/O-22:3)-H	0	0	0	0	0	0	11.1444287878788	11.4444287878788	2624		Cer_EODS(d20:0/18:2/O-22:3)-H	0	0	0	0	0	0	11.1444287878788	11.4444287878788	2624		Cer_EODS(d20:0/18:2/O-22:3)-H	0	0	0	0	0	0	11.1444287878788	11.4444287878788	2624		Cer_EODS(d20:0/18:2/O-22:3)-H	0	0	0	0	0	0	11.1444287878788	11.4444287878788	2624		Cer_EODS(d20:0/18:2/O-22:3)-H	0	0	0	0
	Cer_EODS(d20:0/18:2/O-22:3)-H	0	0	0	0	0	0	14.8434878787879	15.1434878787879	3032		Cer_EODS(d20:0/18:2/O-22:3)-H	0	0	0	0	0	0	14.8434878787879	15.1434878787879	3032		Cer_EODS(d20:0/18:2/O-22:3)-H	0	0	0	0	0	0	14.8434878787879	15.1434878787879	3032		Cer_EODS(d20:0/18:2/O-22:3)-H	0	0	0	0	0	0	14.8434878787879	15.1434878787879	3032		Cer_EODS(d20:0/18:2/O-22:3)-H	0	0	0	0
	Cer_EODS(d20:0/18:2/O-22:3)-H	0	0	0	0	0	0	1.92953181818182	2.22953181818182	3134		Cer_EODS(d20:0/18:2/O-22:3)-H	0	0	0	0	0	0	1.92953181818182	2.22953181818182	3134		Cer_EODS(d20:0/18:2/O-22:3)-H	0	0	0	0	0	0	1.92953181818182	2.22953181818182	3134		Cer_EODS(d20:0/18:2/O-22:3)-H	0	0	0	0	0	0	1.92953181818182	2.22953181818182	3134		Cer_EODS(d20:0/18:2/O-22:3)-H	0	0	0	0
	Cer_EODS(d20:0/18:2/O-22:3)-H	0	0	0	0	0	0	12.4709984848485	12.7709984848485	3620		Cer_EODS(d20:0/18:2/O-22:3)-H	0	0	0	0	0	0	12.4709984848485	12.7709984848485	3620		Cer_EODS(d20:0/18:2/O-22:3)-H	0	0	0	0	0	0	12.4709984848485	12.7709984848485	3620		Cer_EODS(d20:0/18:2/O-22:3)-H	0	0	0	0	0	0	12.4709984848485	12.7709984848485	3620		Cer_EODS(d20:0/18:2/O-22:3)-H	0	0	0	0
	Cer_EODS(d20:0/18:2/O-22:3)-H	0	0	0	0	0	0	14.7425803030303	15.0425803030303	3623		Cer_EODS(d20:0/18:2/O-22:3)-H	0	0	0	0	0	0	14.7425803030303	15.0425803030303	3623		Cer_EODS(d20:0/18:2/O-22:3)-H	0	0	0	0	0	0	14.7425803030303	15.0425803030303	3623		Cer_EODS(d20:0/18:2/O-22:3)-H	0	0	0	0	0	0	14.7425803030303	15.0425803030303	3623		Cer_EODS(d20:0/18:2/O-22:3)-H	0	0	0	0
	Cer_EODS(d20:0/18:2/O-22:3)-H	0	0	0	0	0	0	12.8412348484848	13.1412348484848	3628		Cer_EODS(d20:0/18:2/O-22:3)-H	0	0	0	0	0	0	12.8412348484848	13.1412348484848	3628		Cer_EODS(d20:0/18:2/O-22:3)-H	0	0	0	0	0	0	12.8412348484848	13.1412348484848	3628		Cer_EODS(d20:0/18:2/O-22:3)-H	0	0	0	0	0	0	12.8412348484848	13.1412348484848	3628		Cer_EODS(d20:0/18:2/O-22:3)-H	0	0	0	0
	Cer_EODS(d20:0/18:2/O-22:3)-H	0	0	0	0	0	0	1.7236696969697	2.0236696969697	4014		Cer_EODS(d20:0/18:2/O-22:3)-H	0	0	0	0	0	0	1.7236696969697	2.0236696969697	4014		Cer_EODS(d20:0/18:2/O-22:3)-H	0	0	0	0	0	0	1.7236696969697	2.0236696969697	4014		Cer_EODS(d20:0/18:2/O-22:3)-H	0	0	0	0	0	0	1.7236696969697	2.0236696969697	4014		Cer_EODS(d20:0/18:2/O-22:3)-H	0	0	0	0
	Cer_EODS(d20:0/18:2/O-22:3)-H	0	0	0	0	0	0	12.8435803030303	13.1435803030303	4247		Cer_EODS(d20:0/18:2/O-22:3)-H	0	0	0	0	0	0	12.8435803030303	13.1435803030303	4247		Cer_EODS(d20:0/18:2/O-22:3)-H	0	0	0	0	0	0	12.8435803030303	13.1435803030303	4247		Cer_EODS(d20:0/18:2/O-22:3)-H	0	0	0	0	0	0	12.8435803030303	13.1435803030303	4247		Cer_EODS(d20:0/18:2/O-22:3)-H	0	0	0	0
	Cer_EODS(d21:0/16:1/O-23:4)-H	0	0	0	0	0	0	2.68040454545455	2.98040454545455	1197		Cer_EODS(d21:0/16:1/O-23:4)-H	0	0	0	0	0	0	2.68040454545455	2.98040454545455	1197		Cer_EODS(d21:0/16:1/O-23:4)-H	0	0	0	0	0	0	2.68040454545455	2.98040454545455	1197		Cer_EODS(d21:0/16:1/O-23:4)-H	0	0	0	0	0	0	2.68040454545455	2.98040454545455	1197		Cer_EODS(d21:0/16:1/O-23:4)-H	0	0	0	0
	Cer_EODS(d21:0/16:1/O-23:4)-H	0	0	0	0	0	0	15.117203030303	15.417203030303	1595		Cer_EODS(d21:0/16:1/O-23:4)-H	0	0	0	0	0	0	15.117203030303	15.417203030303	1595		Cer_EODS(d21:0/16:1/O-23:4)-H	0	0	0	0	0	0	15.117203030303	15.417203030303	1595		Cer_EODS(d21:0/16:1/O-23:4)-H	0	0	0	0	0	0	15.117203030303	15.417203030303	1595		Cer_EODS(d21:0/16:1/O-23:4)-H	0	0	0	0
	Cer_EODS(d21:0/16:1/O-23:4)-H	0	0	0	0	0	0	14.953103030303	15.253103030303	2435		Cer_EODS(d21:0/16:1/O-23:4)-H	0	0	0	0	0	0	14.953103030303	15.253103030303	2435		Cer_EODS(d21:0/16:1/O-23:4)-H	0	0	0	0	0	0	14.953103030303	15.253103030303	2435		Cer_EODS(d21:0/16:1/O-23:4)-H	0	0	0	0	0	0	14.953103030303	15.253103030303	2435		Cer_EODS(d21:0/16:1/O-23:4)-H	0	0	0	0
	Cer_EODS(d21:0/16:1/O-23:4)-H	0	0	0	0	0	0	11.1444287878788	11.4444287878788	2624		Cer_EODS(d21:0/16:1/O-23:4)-H	0	0	0	0	0	0	11.1444287878788	11.4444287878788	2624		Cer_EODS(d21:0/16:1/O-23:4)-H	0	0	0	0	0	0	11.1444287878788	11.4444287878788	2624		Cer_EODS(d21:0/16:1/O-23:4)-H	0	0	0	0	0	0	11.1444287878788	11.4444287878788	2624		Cer_EODS(d21:0/16:1/O-23:4)-H	0	0	0	0
	Cer_EODS(d21:0/16:1/O-23:4)-H	0	0	0	0	0	0	14.8434878787879	15.1434878787879	3032		Cer_EODS(d21:0/16:1/O-23:4)-H	0	0	0	0	0	0	14.8434878787879	15.1434878787879	3032		Cer_EODS(d21:0/16:1/O-23:4)-H	0	0	0	0	0	0	14.8434878787879	15.1434878787879	3032		Cer_EODS(d21:0/16:1/O-23:4)-H	0	0	0	0	0	0	14.8434878787879	15.1434878787879	3032		Cer_EODS(d21:0/16:1/O-23:4)-H	0	0	0	0
	Cer_EODS(d21:0/16:1/O-23:4)-H	0	0	0	0	0	0	1.92953181818182	2.22953181818182	3134		Cer_EODS(d21:0/16:1/O-23:4)-H	0	0	0	0	0	0	1.92953181818182	2.22953181818182	3134		Cer_EODS(d21:0/16:1/O-23:4)-H	0	0	0	0	0	0	1.92953181818182	2.22953181818182	3134		Cer_EODS(d21:0/16:1/O-23:4)-H	0	0	0	0	0	0	1.92953181818182	2.22953181818182	3134		Cer_EODS(d21:0/16:1/O-23:4)-H	0	0	0	0
	Cer_EODS(d21:0/16:1/O-23:4)-H	0	0	0	0	0	0	12.4709984848485	12.7709984848485	3620		Cer_EODS(d21:0/16:1/O-23:4)-H	0	0	0	0	0	0	12.4709984848485	12.7709984848485	3620		Cer_EODS(d21:0/16:1/O-23:4)-H	0	0	0	0	0	0	12.4709984848485	12.7709984848485	3620		Cer_EODS(d21:0/16:1/O-23:4)-H	0	0	0	0	0	0	12.4709984848485	12.7709984848485	3620		Cer_EODS(d21:0/16:1/O-23:4)-H	0	0	0	0
	Cer_EODS(d21:0/16:1/O-23:4)-H	0	0	0	0	0	0	14.7425803030303	15.0425803030303	3623		Cer_EODS(d21:0/16:1/O-23:4)-H	0	0	0	0	0	0	14.7425803030303	15.0425803030303	3623		Cer_EODS(d21:0/16:1/O-23:4)-H	0	0	0	0	0	0	14.7425803030303	15.0425803030303	3623		Cer_EODS(d21:0/16:1/O-23:4)-H	0	0	0	0	0	0	14.7425803030303	15.0425803030303	3623		Cer_EODS(d21:0/16:1/O-23:4)-H	0	0	0	0
	Cer_EODS(d21:0/16:1/O-23:4)-H	0	0	0	0	0	0	12.8412348484848	13.1412348484848	3628		Cer_EODS(d21:0/16:1/O-23:4)-H	0	0	0	0	0	0	12.8412348484848	13.1412348484848	3628		Cer_EODS(d21:0/16:1/O-23:4)-H	0	0	0	0	0	0	12.8412348484848	13.1412348484848	3628		Cer_EODS(d21:0/16:1/O-23:4)-H	0	0	0	0	0	0	12.8412348484848	13.1412348484848	3628		Cer_EODS(d21:0/16:1/O-23:4)-H	0	0	0	0
	Cer_EODS(d21:0/16:1/O-23:4)-H	0	0	0	0	0	0	1.7236696969697	2.0236696969697	4014		Cer_EODS(d21:0/16:1/O-23:4)-H	0	0	0	0	0	0	1.7236696969697	2.0236696969697	4014		Cer_EODS(d21:0/16:1/O-23:4)-H	0	0	0	0	0	0	1.7236696969697	2.0236696969697	4014		Cer_EODS(d21:0/16:1/O-23:4)-H	0	0	0	0	0	0	1.7236696969697	2.0236696969697	4014		Cer_EODS(d21:0/16:1/O-23:4)-H	0	0	0	0
	Cer_EODS(d21:0/16:1/O-23:4)-H	0	0	0	0	0	0	12.8435803030303	13.1435803030303	4247		Cer_EODS(d21:0/16:1/O-23:4)-H	0	0	0	0	0	0	12.8435803030303	13.1435803030303	4247		Cer_EODS(d21:0/16:1/O-23:4)-H	0	0	0	0	0	0	12.8435803030303	13.1435803030303	4247		Cer_EODS(d21:0/16:1/O-23:4)-H	0	0	0	0	0	0	12.8435803030303	13.1435803030303	4247		Cer_EODS(d21:0/16:1/O-23:4)-H	0	0	0	0
	Cer_EODS(d21:0/16:2/O-23:3)-H	0	0	0	0	0	0	2.68040454545455	2.98040454545455	1197		Cer_EODS(d21:0/16:2/O-23:3)-H	0	0	0	0	0	0	2.68040454545455	2.98040454545455	1197		Cer_EODS(d21:0/16:2/O-23:3)-H	0	0	0	0	0	0	2.68040454545455	2.98040454545455	1197		Cer_EODS(d21:0/16:2/O-23:3)-H	0	0	0	0	0	0	2.68040454545455	2.98040454545455	1197		Cer_EODS(d21:0/16:2/O-23:3)-H	0	0	0	0
	Cer_EODS(d21:0/16:2/O-23:3)-H	0	0	0	0	0	0	15.117203030303	15.417203030303	1595		Cer_EODS(d21:0/16:2/O-23:3)-H	0	0	0	0	0	0	15.117203030303	15.417203030303	1595		Cer_EODS(d21:0/16:2/O-23:3)-H	0	0	0	0	0	0	15.117203030303	15.417203030303	1595		Cer_EODS(d21:0/16:2/O-23:3)-H	0	0	0	0	0	0	15.117203030303	15.417203030303	1595		Cer_EODS(d21:0/16:2/O-23:3)-H	0	0	0	0
	Cer_EODS(d21:0/16:2/O-23:3)-H	0	0	0	0	0	0	14.953103030303	15.253103030303	2435		Cer_EODS(d21:0/16:2/O-23:3)-H	0	0	0	0	0	0	14.953103030303	15.253103030303	2435		Cer_EODS(d21:0/16:2/O-23:3)-H	0	0	0	0	0	0	14.953103030303	15.253103030303	2435		Cer_EODS(d21:0/16:2/O-23:3)-H	0	0	0	0	0	0	14.953103030303	15.253103030303	2435		Cer_EODS(d21:0/16:2/O-23:3)-H	0	0	0	0
	Cer_EODS(d21:0/16:2/O-23:3)-H	0	0	0	0	0	0	11.1444287878788	11.4444287878788	2624		Cer_EODS(d21:0/16:2/O-23:3)-H	0	0	0	0	0	0	11.1444287878788	11.4444287878788	2624		Cer_EODS(d21:0/16:2/O-23:3)-H	0	0	0	0	0	0	11.1444287878788	11.4444287878788	2624		Cer_EODS(d21:0/16:2/O-23:3)-H	0	0	0	0	0	0	11.1444287878788	11.4444287878788	2624		Cer_EODS(d21:0/16:2/O-23:3)-H	0	0	0	0
	Cer_EODS(d21:0/16:2/O-23:3)-H	0	0	0	0	0	0	14.8434878787879	15.1434878787879	3032		Cer_EODS(d21:0/16:2/O-23:3)-H	0	0	0	0	0	0	14.8434878787879	15.1434878787879	3032		Cer_EODS(d21:0/16:2/O-23:3)-H	0	0	0	0	0	0	14.8434878787879	15.1434878787879	3032		Cer_EODS(d21:0/16:2/O-23:3)-H	0	0	0	0	0	0	14.8434878787879	15.1434878787879	3032		Cer_EODS(d21:0/16:2/O-23:3)-H	0	0	0	0
	Cer_EODS(d21:0/16:2/O-23:3)-H	0	0	0	0	0	0	1.92953181818182	2.22953181818182	3134		Cer_EODS(d21:0/16:2/O-23:3)-H	0	0	0	0	0	0	1.92953181818182	2.22953181818182	3134		Cer_EODS(d21:0/16:2/O-23:3)-H	0	0	0	0	0	0	1.92953181818182	2.22953181818182	3134		Cer_EODS(d21:0/16:2/O-23:3)-H	0	0	0	0	0	0	1.92953181818182	2.22953181818182	3134		Cer_EODS(d21:0/16:2/O-23:3)-H	0	0	0	0
	Cer_EODS(d21:0/16:2/O-23:3)-H	0	0	0	0	0	0	12.4709984848485	12.7709984848485	3620		Cer_EODS(d21:0/16:2/O-23:3)-H	0	0	0	0	0	0	12.4709984848485	12.7709984848485	3620		Cer_EODS(d21:0/16:2/O-23:3)-H	0	0	0	0	0	0	12.4709984848485	12.7709984848485	3620		Cer_EODS(d21:0/16:2/O-23:3)-H	0	0	0	0	0	0	12.4709984848485	12.7709984848485	3620		Cer_EODS(d21:0/16:2/O-23:3)-H	0	0	0	0
	Cer_EODS(d21:0/16:2/O-23:3)-H	0	0	0	0	0	0	14.7425803030303	15.0425803030303	3623		Cer_EODS(d21:0/16:2/O-23:3)-H	0	0	0	0	0	0	14.7425803030303	15.0425803030303	3623		Cer_EODS(d21:0/16:2/O-23:3)-H	0	0	0	0	0	0	14.7425803030303	15.0425803030303	3623		Cer_EODS(d21:0/16:2/O-23:3)-H	0	0	0	0	0	0	14.7425803030303	15.0425803030303	3623		Cer_EODS(d21:0/16:2/O-23:3)-H	0	0	0	0
	Cer_EODS(d21:0/16:2/O-23:3)-H	0	0	0	0	0	0	12.8412348484848	13.1412348484848	3628		Cer_EODS(d21:0/16:2/O-23:3)-H	0	0	0	0	0	0	12.8412348484848	13.1412348484848	3628		Cer_EODS(d21:0/16:2/O-23:3)-H	0	0	0	0	0	0	12.8412348484848	13.1412348484848	3628		Cer_EODS(d21:0/16:2/O-23:3)-H	0	0	0	0	0	0	12.8412348484848	13.1412348484848	3628		Cer_EODS(d21:0/16:2/O-23:3)-H	0	0	0	0
	Cer_EODS(d21:0/16:2/O-23:3)-H	0	0	0	0	0	0	1.7236696969697	2.0236696969697	4014		Cer_EODS(d21:0/16:2/O-23:3)-H	0	0	0	0	0	0	1.7236696969697	2.0236696969697	4014		Cer_EODS(d21:0/16:2/O-23:3)-H	0	0	0	0	0	0	1.7236696969697	2.0236696969697	4014		Cer_EODS(d21:0/16:2/O-23:3)-H	0	0	0	0	0	0	1.7236696969697	2.0236696969697	4014		Cer_EODS(d21:0/16:2/O-23:3)-H	0	0	0	0
	Cer_EODS(d21:0/16:2/O-23:3)-H	0	0	0	0	0	0	12.8435803030303	13.1435803030303	4247		Cer_EODS(d21:0/16:2/O-23:3)-H	0	0	0	0	0	0	12.8435803030303	13.1435803030303	4247		Cer_EODS(d21:0/16:2/O-23:3)-H	0	0	0	0	0	0	12.8435803030303	13.1435803030303	4247		Cer_EODS(d21:0/16:2/O-23:3)-H	0	0	0	0	0	0	12.8435803030303	13.1435803030303	4247		Cer_EODS(d21:0/16:2/O-23:3)-H	0	0	0	0
	Cer_EODS(d21:0/18:1/O-21:4)-H	0	0	0	0	0	0	2.68040454545455	2.98040454545455	1197		Cer_EODS(d21:0/18:1/O-21:4)-H	0	0	0	0	0	0	2.68040454545455	2.98040454545455	1197		Cer_EODS(d21:0/18:1/O-21:4)-H	0	0	0	0	0	0	2.68040454545455	2.98040454545455	1197		Cer_EODS(d21:0/18:1/O-21:4)-H	0	0	0	0	0	0	2.68040454545455	2.98040454545455	1197		Cer_EODS(d21:0/18:1/O-21:4)-H	0	0	0	0
	Cer_EODS(d21:0/18:1/O-21:4)-H	0	0	0	0	0	0	15.117203030303	15.417203030303	1595		Cer_EODS(d21:0/18:1/O-21:4)-H	0	0	0	0	0	0	15.117203030303	15.417203030303	1595		Cer_EODS(d21:0/18:1/O-21:4)-H	0	0	0	0	0	0	15.117203030303	15.417203030303	1595		Cer_EODS(d21:0/18:1/O-21:4)-H	0	0	0	0	0	0	15.117203030303	15.417203030303	1595		Cer_EODS(d21:0/18:1/O-21:4)-H	0	0	0	0
	Cer_EODS(d21:0/18:1/O-21:4)-H	0	0	0	0	0	0	14.953103030303	15.253103030303	2435		Cer_EODS(d21:0/18:1/O-21:4)-H	0	0	0	0	0	0	14.953103030303	15.253103030303	2435		Cer_EODS(d21:0/18:1/O-21:4)-H	0	0	0	0	0	0	14.953103030303	15.253103030303	2435		Cer_EODS(d21:0/18:1/O-21:4)-H	0	0	0	0	0	0	14.953103030303	15.253103030303	2435		Cer_EODS(d21:0/18:1/O-21:4)-H	0	0	0	0
	Cer_EODS(d21:0/18:1/O-21:4)-H	0	0	0	0	0	0	11.1444287878788	11.4444287878788	2624		Cer_EODS(d21:0/18:1/O-21:4)-H	0	0	0	0	0	0	11.1444287878788	11.4444287878788	2624		Cer_EODS(d21:0/18:1/O-21:4)-H	0	0	0	0	0	0	11.1444287878788	11.4444287878788	2624		Cer_EODS(d21:0/18:1/O-21:4)-H	0	0	0	0	0	0	11.1444287878788	11.4444287878788	2624		Cer_EODS(d21:0/18:1/O-21:4)-H	0	0	0	0
	Cer_EODS(d21:0/18:1/O-21:4)-H	0	0	0	0	0	0	14.8434878787879	15.1434878787879	3032		Cer_EODS(d21:0/18:1/O-21:4)-H	0	0	0	0	0	0	14.8434878787879	15.1434878787879	3032		Cer_EODS(d21:0/18:1/O-21:4)-H	0	0	0	0	0	0	14.8434878787879	15.1434878787879	3032		Cer_EODS(d21:0/18:1/O-21:4)-H	0	0	0	0	0	0	14.8434878787879	15.1434878787879	3032		Cer_EODS(d21:0/18:1/O-21:4)-H	0	0	0	0
	Cer_EODS(d21:0/18:1/O-21:4)-H	0	0	0	0	0	0	1.92953181818182	2.22953181818182	3134		Cer_EODS(d21:0/18:1/O-21:4)-H	0	0	0	0	0	0	1.92953181818182	2.22953181818182	3134		Cer_EODS(d21:0/18:1/O-21:4)-H	0	0	0	0	0	0	1.92953181818182	2.22953181818182	3134		Cer_EODS(d21:0/18:1/O-21:4)-H	0	0	0	0	0	0	1.92953181818182	2.22953181818182	3134		Cer_EODS(d21:0/18:1/O-21:4)-H	0	0	0	0
	Cer_EODS(d21:0/18:1/O-21:4)-H	0	0	0	0	0	0	12.4709984848485	12.7709984848485	3620		Cer_EODS(d21:0/18:1/O-21:4)-H	0	0	0	0	0	0	12.4709984848485	12.7709984848485	3620		Cer_EODS(d21:0/18:1/O-21:4)-H	0	0	0	0	0	0	12.4709984848485	12.7709984848485	3620		Cer_EODS(d21:0/18:1/O-21:4)-H	0	0	0	0	0	0	12.4709984848485	12.7709984848485	3620		Cer_EODS(d21:0/18:1/O-21:4)-H	0	0	0	0
	Cer_EODS(d21:0/18:1/O-21:4)-H	0	0	0	0	0	0	14.7425803030303	15.0425803030303	3623		Cer_EODS(d21:0/18:1/O-21:4)-H	0	0	0	0	0	0	14.7425803030303	15.0425803030303	3623		Cer_EODS(d21:0/18:1/O-21:4)-H	0	0	0	0	0	0	14.7425803030303	15.0425803030303	3623		Cer_EODS(d21:0/18:1/O-21:4)-H	0	0	0	0	0	0	14.7425803030303	15.0425803030303	3623		Cer_EODS(d21:0/18:1/O-21:4)-H	0	0	0	0
	Cer_EODS(d21:0/18:1/O-21:4)-H	0	0	0	0	0	0	12.8412348484848	13.1412348484848	3628		Cer_EODS(d21:0/18:1/O-21:4)-H	0	0	0	0	0	0	12.8412348484848	13.1412348484848	3628		Cer_EODS(d21:0/18:1/O-21:4)-H	0	0	0	0	0	0	12.8412348484848	13.1412348484848	3628		Cer_EODS(d21:0/18:1/O-21:4)-H	0	0	0	0	0	0	12.8412348484848	13.1412348484848	3628		Cer_EODS(d21:0/18:1/O-21:4)-H	0	0	0	0
	Cer_EODS(d21:0/18:1/O-21:4)-H	0	0	0	0	0	0	1.7236696969697	2.0236696969697	4014		Cer_EODS(d21:0/18:1/O-21:4)-H	0	0	0	0	0	0	1.7236696969697	2.0236696969697	4014		Cer_EODS(d21:0/18:1/O-21:4)-H	0	0	0	0	0	0	1.7236696969697	2.0236696969697	4014		Cer_EODS(d21:0/18:1/O-21:4)-H	0	0	0	0	0	0	1.7236696969697	2.0236696969697	4014		Cer_EODS(d21:0/18:1/O-21:4)-H	0	0	0	0
	Cer_EODS(d21:0/18:1/O-21:4)-H	0	0	0	0	0	0	12.8435803030303	13.1435803030303	4247		Cer_EODS(d21:0/18:1/O-21:4)-H	0	0	0	0	0	0	12.8435803030303	13.1435803030303	4247		Cer_EODS(d21:0/18:1/O-21:4)-H	0	0	0	0	0	0	12.8435803030303	13.1435803030303	4247		Cer_EODS(d21:0/18:1/O-21:4)-H	0	0	0	0	0	0	12.8435803030303	13.1435803030303	4247		Cer_EODS(d21:0/18:1/O-21:4)-H	0	0	0	0
	Cer_EODS(d21:0/18:2/O-21:3)-H	0	0	0	0	0	0	2.68040454545455	2.98040454545455	1197		Cer_EODS(d21:0/18:2/O-21:3)-H	0	0	0	0	0	0	2.68040454545455	2.98040454545455	1197		Cer_EODS(d21:0/18:2/O-21:3)-H	0	0	0	0	0	0	2.68040454545455	2.98040454545455	1197		Cer_EODS(d21:0/18:2/O-21:3)-H	0	0	0	0	0	0	2.68040454545455	2.98040454545455	1197		Cer_EODS(d21:0/18:2/O-21:3)-H	0	0	0	0
	Cer_EODS(d21:0/18:2/O-21:3)-H	0	0	0	0	0	0	15.117203030303	15.417203030303	1595		Cer_EODS(d21:0/18:2/O-21:3)-H	0	0	0	0	0	0	15.117203030303	15.417203030303	1595		Cer_EODS(d21:0/18:2/O-21:3)-H	0	0	0	0	0	0	15.117203030303	15.417203030303	1595		Cer_EODS(d21:0/18:2/O-21:3)-H	0	0	0	0	0	0	15.117203030303	15.417203030303	1595		Cer_EODS(d21:0/18:2/O-21:3)-H	0	0	0	0
	Cer_EODS(d21:0/18:2/O-21:3)-H	0	0	0	0	0	0	14.953103030303	15.253103030303	2435		Cer_EODS(d21:0/18:2/O-21:3)-H	0	0	0	0	0	0	14.953103030303	15.253103030303	2435		Cer_EODS(d21:0/18:2/O-21:3)-H	0	0	0	0	0	0	14.953103030303	15.253103030303	2435		Cer_EODS(d21:0/18:2/O-21:3)-H	0	0	0	0	0	0	14.953103030303	15.253103030303	2435		Cer_EODS(d21:0/18:2/O-21:3)-H	0	0	0	0
	Cer_EODS(d21:0/18:2/O-21:3)-H	0	0	0	0	0	0	11.1444287878788	11.4444287878788	2624		Cer_EODS(d21:0/18:2/O-21:3)-H	0	0	0	0	0	0	11.1444287878788	11.4444287878788	2624		Cer_EODS(d21:0/18:2/O-21:3)-H	0	0	0	0	0	0	11.1444287878788	11.4444287878788	2624		Cer_EODS(d21:0/18:2/O-21:3)-H	0	0	0	0	0	0	11.1444287878788	11.4444287878788	2624		Cer_EODS(d21:0/18:2/O-21:3)-H	0	0	0	0
	Cer_EODS(d21:0/18:2/O-21:3)-H	0	0	0	0	0	0	14.8434878787879	15.1434878787879	3032		Cer_EODS(d21:0/18:2/O-21:3)-H	0	0	0	0	0	0	14.8434878787879	15.1434878787879	3032		Cer_EODS(d21:0/18:2/O-21:3)-H	0	0	0	0	0	0	14.8434878787879	15.1434878787879	3032		Cer_EODS(d21:0/18:2/O-21:3)-H	0	0	0	0	0	0	14.8434878787879	15.1434878787879	3032		Cer_EODS(d21:0/18:2/O-21:3)-H	0	0	0	0
	Cer_EODS(d21:0/18:2/O-21:3)-H	0	0	0	0	0	0	1.92953181818182	2.22953181818182	3134		Cer_EODS(d21:0/18:2/O-21:3)-H	0	0	0	0	0	0	1.92953181818182	2.22953181818182	3134		Cer_EODS(d21:0/18:2/O-21:3)-H	0	0	0	0	0	0	1.92953181818182	2.22953181818182	3134		Cer_EODS(d21:0/18:2/O-21:3)-H	0	0	0	0	0	0	1.92953181818182	2.22953181818182	3134		Cer_EODS(d21:0/18:2/O-21:3)-H	0	0	0	0
	Cer_EODS(d21:0/18:2/O-21:3)-H	0	0	0	0	0	0	12.4709984848485	12.7709984848485	3620		Cer_EODS(d21:0/18:2/O-21:3)-H	0	0	0	0	0	0	12.4709984848485	12.7709984848485	3620		Cer_EODS(d21:0/18:2/O-21:3)-H	0	0	0	0	0	0	12.4709984848485	12.7709984848485	3620		Cer_EODS(d21:0/18:2/O-21:3)-H	0	0	0	0	0	0	12.4709984848485	12.7709984848485	3620		Cer_EODS(d21:0/18:2/O-21:3)-H	0	0	0	0
	Cer_EODS(d21:0/18:2/O-21:3)-H	0	0	0	0	0	0	14.7425803030303	15.0425803030303	3623		Cer_EODS(d21:0/18:2/O-21:3)-H	0	0	0	0	0	0	14.7425803030303	15.0425803030303	3623		Cer_EODS(d21:0/18:2/O-21:3)-H	0	0	0	0	0	0	14.7425803030303	15.0425803030303	3623		Cer_EODS(d21:0/18:2/O-21:3)-H	0	0	0	0	0	0	14.7425803030303	15.0425803030303	3623		Cer_EODS(d21:0/18:2/O-21:3)-H	0	0	0	0
	Cer_EODS(d21:0/18:2/O-21:3)-H	0	0	0	0	0	0	12.8412348484848	13.1412348484848	3628		Cer_EODS(d21:0/18:2/O-21:3)-H	0	0	0	0	0	0	12.8412348484848	13.1412348484848	3628		Cer_EODS(d21:0/18:2/O-21:3)-H	0	0	0	0	0	0	12.8412348484848	13.1412348484848	3628		Cer_EODS(d21:0/18:2/O-21:3)-H	0	0	0	0	0	0	12.8412348484848	13.1412348484848	3628		Cer_EODS(d21:0/18:2/O-21:3)-H	0	0	0	0
	Cer_EODS(d21:0/18:2/O-21:3)-H	0	0	0	0	0	0	1.7236696969697	2.0236696969697	4014		Cer_EODS(d21:0/18:2/O-21:3)-H	0	0	0	0	0	0	1.7236696969697	2.0236696969697	4014		Cer_EODS(d21:0/18:2/O-21:3)-H	0	0	0	0	0	0	1.7236696969697	2.0236696969697	4014		Cer_EODS(d21:0/18:2/O-21:3)-H	0	0	0	0	0	0	1.7236696969697	2.0236696969697	4014		Cer_EODS(d21:0/18:2/O-21:3)-H	0	0	0	0
	Cer_EODS(d21:0/18:2/O-21:3)-H	0	0	0	0	0	0	12.8435803030303	13.1435803030303	4247		Cer_EODS(d21:0/18:2/O-21:3)-H	0	0	0	0	0	0	12.8435803030303	13.1435803030303	4247		Cer_EODS(d21:0/18:2/O-21:3)-H	0	0	0	0	0	0	12.8435803030303	13.1435803030303	4247		Cer_EODS(d21:0/18:2/O-21:3)-H	0	0	0	0	0	0	12.8435803030303	13.1435803030303	4247		Cer_EODS(d21:0/18:2/O-21:3)-H	0	0	0	0
	Cer_EODS(d22:0/16:1/O-22:4)-H	0	0	0	0	0	0	2.68040454545455	2.98040454545455	1197		Cer_EODS(d22:0/16:1/O-22:4)-H	0	0	0	0	0	0	2.68040454545455	2.98040454545455	1197		Cer_EODS(d22:0/16:1/O-22:4)-H	0	0	0	0	0	0	2.68040454545455	2.98040454545455	1197		Cer_EODS(d22:0/16:1/O-22:4)-H	0	0	0	0	0	0	2.68040454545455	2.98040454545455	1197		Cer_EODS(d22:0/16:1/O-22:4)-H	0	0	0	0
	Cer_EODS(d22:0/16:1/O-22:4)-H	0	0	0	0	0	0	15.117203030303	15.417203030303	1595		Cer_EODS(d22:0/16:1/O-22:4)-H	0	0	0	0	0	0	15.117203030303	15.417203030303	1595		Cer_EODS(d22:0/16:1/O-22:4)-H	0	0	0	0	0	0	15.117203030303	15.417203030303	1595		Cer_EODS(d22:0/16:1/O-22:4)-H	0	0	0	0	0	0	15.117203030303	15.417203030303	1595		Cer_EODS(d22:0/16:1/O-22:4)-H	0	0	0	0
	Cer_EODS(d22:0/16:1/O-22:4)-H	0	0	0	0	0	0	14.953103030303	15.253103030303	2435		Cer_EODS(d22:0/16:1/O-22:4)-H	0	0	0	0	0	0	14.953103030303	15.253103030303	2435		Cer_EODS(d22:0/16:1/O-22:4)-H	0	0	0	0	0	0	14.953103030303	15.253103030303	2435		Cer_EODS(d22:0/16:1/O-22:4)-H	0	0	0	0	0	0	14.953103030303	15.253103030303	2435		Cer_EODS(d22:0/16:1/O-22:4)-H	0	0	0	0
	Cer_EODS(d22:0/16:1/O-22:4)-H	0	0	0	0	0	0	11.1444287878788	11.4444287878788	2624		Cer_EODS(d22:0/16:1/O-22:4)-H	0	0	0	0	0	0	11.1444287878788	11.4444287878788	2624		Cer_EODS(d22:0/16:1/O-22:4)-H	0	0	0	0	0	0	11.1444287878788	11.4444287878788	2624		Cer_EODS(d22:0/16:1/O-22:4)-H	0	0	0	0	0	0	11.1444287878788	11.4444287878788	2624		Cer_EODS(d22:0/16:1/O-22:4)-H	0	0	0	0
	Cer_EODS(d22:0/16:1/O-22:4)-H	0	0	0	0	0	0	14.8434878787879	15.1434878787879	3032		Cer_EODS(d22:0/16:1/O-22:4)-H	0	0	0	0	0	0	14.8434878787879	15.1434878787879	3032		Cer_EODS(d22:0/16:1/O-22:4)-H	0	0	0	0	0	0	14.8434878787879	15.1434878787879	3032		Cer_EODS(d22:0/16:1/O-22:4)-H	0	0	0	0	0	0	14.8434878787879	15.1434878787879	3032		Cer_EODS(d22:0/16:1/O-22:4)-H	0	0	0	0
	Cer_EODS(d22:0/16:1/O-22:4)-H	0	0	0	0	0	0	1.92953181818182	2.22953181818182	3134		Cer_EODS(d22:0/16:1/O-22:4)-H	0	0	0	0	0	0	1.92953181818182	2.22953181818182	3134		Cer_EODS(d22:0/16:1/O-22:4)-H	0	0	0	0	0	0	1.92953181818182	2.22953181818182	3134		Cer_EODS(d22:0/16:1/O-22:4)-H	0	0	0	0	0	0	1.92953181818182	2.22953181818182	3134		Cer_EODS(d22:0/16:1/O-22:4)-H	0	0	0	0
	Cer_EODS(d22:0/16:1/O-22:4)-H	0	0	0	0	0	0	12.4709984848485	12.7709984848485	3620		Cer_EODS(d22:0/16:1/O-22:4)-H	0	0	0	0	0	0	12.4709984848485	12.7709984848485	3620		Cer_EODS(d22:0/16:1/O-22:4)-H	0	0	0	0	0	0	12.4709984848485	12.7709984848485	3620		Cer_EODS(d22:0/16:1/O-22:4)-H	0	0	0	0	0	0	12.4709984848485	12.7709984848485	3620		Cer_EODS(d22:0/16:1/O-22:4)-H	0	0	0	0
	Cer_EODS(d22:0/16:1/O-22:4)-H	0	0	0	0	0	0	14.7425803030303	15.0425803030303	3623		Cer_EODS(d22:0/16:1/O-22:4)-H	0	0	0	0	0	0	14.7425803030303	15.0425803030303	3623		Cer_EODS(d22:0/16:1/O-22:4)-H	0	0	0	0	0	0	14.7425803030303	15.0425803030303	3623		Cer_EODS(d22:0/16:1/O-22:4)-H	0	0	0	0	0	0	14.7425803030303	15.0425803030303	3623		Cer_EODS(d22:0/16:1/O-22:4)-H	0	0	0	0
	Cer_EODS(d22:0/16:1/O-22:4)-H	0	0	0	0	0	0	12.8412348484848	13.1412348484848	3628		Cer_EODS(d22:0/16:1/O-22:4)-H	0	0	0	0	0	0	12.8412348484848	13.1412348484848	3628		Cer_EODS(d22:0/16:1/O-22:4)-H	0	0	0	0	0	0	12.8412348484848	13.1412348484848	3628		Cer_EODS(d22:0/16:1/O-22:4)-H	0	0	0	0	0	0	12.8412348484848	13.1412348484848	3628		Cer_EODS(d22:0/16:1/O-22:4)-H	0	0	0	0
	Cer_EODS(d22:0/16:1/O-22:4)-H	0	0	0	0	0	0	1.7236696969697	2.0236696969697	4014		Cer_EODS(d22:0/16:1/O-22:4)-H	0	0	0	0	0	0	1.7236696969697	2.0236696969697	4014		Cer_EODS(d22:0/16:1/O-22:4)-H	0	0	0	0	0	0	1.7236696969697	2.0236696969697	4014		Cer_EODS(d22:0/16:1/O-22:4)-H	0	0	0	0	0	0	1.7236696969697	2.0236696969697	4014		Cer_EODS(d22:0/16:1/O-22:4)-H	0	0	0	0
	Cer_EODS(d22:0/16:1/O-22:4)-H	0	0	0	0	0	0	12.8435803030303	13.1435803030303	4247		Cer_EODS(d22:0/16:1/O-22:4)-H	0	0	0	0	0	0	12.8435803030303	13.1435803030303	4247		Cer_EODS(d22:0/16:1/O-22:4)-H	0	0	0	0	0	0	12.8435803030303	13.1435803030303	4247		Cer_EODS(d22:0/16:1/O-22:4)-H	0	0	0	0	0	0	12.8435803030303	13.1435803030303	4247		Cer_EODS(d22:0/16:1/O-22:4)-H	0	0	0	0
	Cer_EODS(d22:0/16:2/O-22:3)-H	0	0	0	0	0	0	2.68040454545455	2.98040454545455	1197		Cer_EODS(d22:0/16:2/O-22:3)-H	0	0	0	0	0	0	2.68040454545455	2.98040454545455	1197		Cer_EODS(d22:0/16:2/O-22:3)-H	0	0	0	0	0	0	2.68040454545455	2.98040454545455	1197		Cer_EODS(d22:0/16:2/O-22:3)-H	0	0	0	0	0	0	2.68040454545455	2.98040454545455	1197		Cer_EODS(d22:0/16:2/O-22:3)-H	0	0	0	0
	Cer_EODS(d22:0/16:2/O-22:3)-H	0	0	0	0	0	0	15.117203030303	15.417203030303	1595		Cer_EODS(d22:0/16:2/O-22:3)-H	0	0	0	0	0	0	15.117203030303	15.417203030303	1595		Cer_EODS(d22:0/16:2/O-22:3)-H	0	0	0	0	0	0	15.117203030303	15.417203030303	1595		Cer_EODS(d22:0/16:2/O-22:3)-H	0	0	0	0	0	0	15.117203030303	15.417203030303	1595		Cer_EODS(d22:0/16:2/O-22:3)-H	0	0	0	0
	Cer_EODS(d22:0/16:2/O-22:3)-H	0	0	0	0	0	0	14.953103030303	15.253103030303	2435		Cer_EODS(d22:0/16:2/O-22:3)-H	0	0	0	0	0	0	14.953103030303	15.253103030303	2435		Cer_EODS(d22:0/16:2/O-22:3)-H	0	0	0	0	0	0	14.953103030303	15.253103030303	2435		Cer_EODS(d22:0/16:2/O-22:3)-H	0	0	0	0	0	0	14.953103030303	15.253103030303	2435		Cer_EODS(d22:0/16:2/O-22:3)-H	0	0	0	0
	Cer_EODS(d22:0/16:2/O-22:3)-H	0	0	0	0	0	0	11.1444287878788	11.4444287878788	2624		Cer_EODS(d22:0/16:2/O-22:3)-H	0	0	0	0	0	0	11.1444287878788	11.4444287878788	2624		Cer_EODS(d22:0/16:2/O-22:3)-H	0	0	0	0	0	0	11.1444287878788	11.4444287878788	2624		Cer_EODS(d22:0/16:2/O-22:3)-H	0	0	0	0	0	0	11.1444287878788	11.4444287878788	2624		Cer_EODS(d22:0/16:2/O-22:3)-H	0	0	0	0
	Cer_EODS(d22:0/16:2/O-22:3)-H	0	0	0	0	0	0	14.8434878787879	15.1434878787879	3032		Cer_EODS(d22:0/16:2/O-22:3)-H	0	0	0	0	0	0	14.8434878787879	15.1434878787879	3032		Cer_EODS(d22:0/16:2/O-22:3)-H	0	0	0	0	0	0	14.8434878787879	15.1434878787879	3032		Cer_EODS(d22:0/16:2/O-22:3)-H	0	0	0	0	0	0	14.8434878787879	15.1434878787879	3032		Cer_EODS(d22:0/16:2/O-22:3)-H	0	0	0	0
	Cer_EODS(d22:0/16:2/O-22:3)-H	0	0	0	0	0	0	1.92953181818182	2.22953181818182	3134		Cer_EODS(d22:0/16:2/O-22:3)-H	0	0	0	0	0	0	1.92953181818182	2.22953181818182	3134		Cer_EODS(d22:0/16:2/O-22:3)-H	0	0	0	0	0	0	1.92953181818182	2.22953181818182	3134		Cer_EODS(d22:0/16:2/O-22:3)-H	0	0	0	0	0	0	1.92953181818182	2.22953181818182	3134		Cer_EODS(d22:0/16:2/O-22:3)-H	0	0	0	0
	Cer_EODS(d22:0/16:2/O-22:3)-H	0	0	0	0	0	0	12.4709984848485	12.7709984848485	3620		Cer_EODS(d22:0/16:2/O-22:3)-H	0	0	0	0	0	0	12.4709984848485	12.7709984848485	3620		Cer_EODS(d22:0/16:2/O-22:3)-H	0	0	0	0	0	0	12.4709984848485	12.7709984848485	3620		Cer_EODS(d22:0/16:2/O-22:3)-H	0	0	0	0	0	0	12.4709984848485	12.7709984848485	3620		Cer_EODS(d22:0/16:2/O-22:3)-H	0	0	0	0
	Cer_EODS(d22:0/16:2/O-22:3)-H	0	0	0	0	0	0	14.7425803030303	15.0425803030303	3623		Cer_EODS(d22:0/16:2/O-22:3)-H	0	0	0	0	0	0	14.7425803030303	15.0425803030303	3623		Cer_EODS(d22:0/16:2/O-22:3)-H	0	0	0	0	0	0	14.7425803030303	15.0425803030303	3623		Cer_EODS(d22:0/16:2/O-22:3)-H	0	0	0	0	0	0	14.7425803030303	15.0425803030303	3623		Cer_EODS(d22:0/16:2/O-22:3)-H	0	0	0	0
	Cer_EODS(d22:0/16:2/O-22:3)-H	0	0	0	0	0	0	12.8412348484848	13.1412348484848	3628		Cer_EODS(d22:0/16:2/O-22:3)-H	0	0	0	0	0	0	12.8412348484848	13.1412348484848	3628		Cer_EODS(d22:0/16:2/O-22:3)-H	0	0	0	0	0	0	12.8412348484848	13.1412348484848	3628		Cer_EODS(d22:0/16:2/O-22:3)-H	0	0	0	0	0	0	12.8412348484848	13.1412348484848	3628		Cer_EODS(d22:0/16:2/O-22:3)-H	0	0	0	0
	Cer_EODS(d22:0/16:2/O-22:3)-H	0	0	0	0	0	0	1.7236696969697	2.0236696969697	4014		Cer_EODS(d22:0/16:2/O-22:3)-H	0	0	0	0	0	0	1.7236696969697	2.0236696969697	4014		Cer_EODS(d22:0/16:2/O-22:3)-H	0	0	0	0	0	0	1.7236696969697	2.0236696969697	4014		Cer_EODS(d22:0/16:2/O-22:3)-H	0	0	0	0	0	0	1.7236696969697	2.0236696969697	4014		Cer_EODS(d22:0/16:2/O-22:3)-H	0	0	0	0
	Cer_EODS(d22:0/16:2/O-22:3)-H	0	0	0	0	0	0	12.8435803030303	13.1435803030303	4247		Cer_EODS(d22:0/16:2/O-22:3)-H	0	0	0	0	0	0	12.8435803030303	13.1435803030303	4247		Cer_EODS(d22:0/16:2/O-22:3)-H	0	0	0	0	0	0	12.8435803030303	13.1435803030303	4247		Cer_EODS(d22:0/16:2/O-22:3)-H	0	0	0	0	0	0	12.8435803030303	13.1435803030303	4247		Cer_EODS(d22:0/16:2/O-22:3)-H	0	0	0	0
	Cer_EODS(d22:0/18:1/O-20:4)-H	0	0	0	0	0	0	2.68040454545455	2.98040454545455	1197		Cer_EODS(d22:0/18:1/O-20:4)-H	0	0	0	0	0	0	2.68040454545455	2.98040454545455	1197		Cer_EODS(d22:0/18:1/O-20:4)-H	0	0	0	0	0	0	2.68040454545455	2.98040454545455	1197		Cer_EODS(d22:0/18:1/O-20:4)-H	0	0	0	0	0	0	2.68040454545455	2.98040454545455	1197		Cer_EODS(d22:0/18:1/O-20:4)-H	0	0	0	0
	Cer_EODS(d22:0/18:1/O-20:4)-H	0	0	0	0	0	0	15.117203030303	15.417203030303	1595		Cer_EODS(d22:0/18:1/O-20:4)-H	0	0	0	0	0	0	15.117203030303	15.417203030303	1595		Cer_EODS(d22:0/18:1/O-20:4)-H	0	0	0	0	0	0	15.117203030303	15.417203030303	1595		Cer_EODS(d22:0/18:1/O-20:4)-H	0	0	0	0	0	0	15.117203030303	15.417203030303	1595		Cer_EODS(d22:0/18:1/O-20:4)-H	0	0	0	0
	Cer_EODS(d22:0/18:1/O-20:4)-H	0	0	0	0	0	0	14.953103030303	15.253103030303	2435		Cer_EODS(d22:0/18:1/O-20:4)-H	0	0	0	0	0	0	14.953103030303	15.253103030303	2435		Cer_EODS(d22:0/18:1/O-20:4)-H	0	0	0	0	0	0	14.953103030303	15.253103030303	2435		Cer_EODS(d22:0/18:1/O-20:4)-H	0	0	0	0	0	0	14.953103030303	15.253103030303	2435		Cer_EODS(d22:0/18:1/O-20:4)-H	0	0	0	0
	Cer_EODS(d22:0/18:1/O-20:4)-H	0	0	0	0	0	0	11.1444287878788	11.4444287878788	2624		Cer_EODS(d22:0/18:1/O-20:4)-H	0	0	0	0	0	0	11.1444287878788	11.4444287878788	2624		Cer_EODS(d22:0/18:1/O-20:4)-H	0	0	0	0	0	0	11.1444287878788	11.4444287878788	2624		Cer_EODS(d22:0/18:1/O-20:4)-H	0	0	0	0	0	0	11.1444287878788	11.4444287878788	2624		Cer_EODS(d22:0/18:1/O-20:4)-H	0	0	0	0
	Cer_EODS(d22:0/18:1/O-20:4)-H	0	0	0	0	0	0	14.8434878787879	15.1434878787879	3032		Cer_EODS(d22:0/18:1/O-20:4)-H	0	0	0	0	0	0	14.8434878787879	15.1434878787879	3032		Cer_EODS(d22:0/18:1/O-20:4)-H	0	0	0	0	0	0	14.8434878787879	15.1434878787879	3032		Cer_EODS(d22:0/18:1/O-20:4)-H	0	0	0	0	0	0	14.8434878787879	15.1434878787879	3032		Cer_EODS(d22:0/18:1/O-20:4)-H	0	0	0	0
	Cer_EODS(d22:0/18:1/O-20:4)-H	0	0	0	0	0	0	1.92953181818182	2.22953181818182	3134		Cer_EODS(d22:0/18:1/O-20:4)-H	0	0	0	0	0	0	1.92953181818182	2.22953181818182	3134		Cer_EODS(d22:0/18:1/O-20:4)-H	0	0	0	0	0	0	1.92953181818182	2.22953181818182	3134		Cer_EODS(d22:0/18:1/O-20:4)-H	0	0	0	0	0	0	1.92953181818182	2.22953181818182	3134		Cer_EODS(d22:0/18:1/O-20:4)-H	0	0	0	0
	Cer_EODS(d22:0/18:1/O-20:4)-H	0	0	0	0	0	0	12.4709984848485	12.7709984848485	3620		Cer_EODS(d22:0/18:1/O-20:4)-H	0	0	0	0	0	0	12.4709984848485	12.7709984848485	3620		Cer_EODS(d22:0/18:1/O-20:4)-H	0	0	0	0	0	0	12.4709984848485	12.7709984848485	3620		Cer_EODS(d22:0/18:1/O-20:4)-H	0	0	0	0	0	0	12.4709984848485	12.7709984848485	3620		Cer_EODS(d22:0/18:1/O-20:4)-H	0	0	0	0
	Cer_EODS(d22:0/18:1/O-20:4)-H	0	0	0	0	0	0	14.7425803030303	15.0425803030303	3623		Cer_EODS(d22:0/18:1/O-20:4)-H	0	0	0	0	0	0	14.7425803030303	15.0425803030303	3623		Cer_EODS(d22:0/18:1/O-20:4)-H	0	0	0	0	0	0	14.7425803030303	15.0425803030303	3623		Cer_EODS(d22:0/18:1/O-20:4)-H	0	0	0	0	0	0	14.7425803030303	15.0425803030303	3623		Cer_EODS(d22:0/18:1/O-20:4)-H	0	0	0	0
	Cer_EODS(d22:0/18:1/O-20:4)-H	0	0	0	0	0	0	12.8412348484848	13.1412348484848	3628		Cer_EODS(d22:0/18:1/O-20:4)-H	0	0	0	0	0	0	12.8412348484848	13.1412348484848	3628		Cer_EODS(d22:0/18:1/O-20:4)-H	0	0	0	0	0	0	12.8412348484848	13.1412348484848	3628		Cer_EODS(d22:0/18:1/O-20:4)-H	0	0	0	0	0	0	12.8412348484848	13.1412348484848	3628		Cer_EODS(d22:0/18:1/O-20:4)-H	0	0	0	0
	Cer_EODS(d22:0/18:1/O-20:4)-H	0	0	0	0	0	0	1.7236696969697	2.0236696969697	4014		Cer_EODS(d22:0/18:1/O-20:4)-H	0	0	0	0	0	0	1.7236696969697	2.0236696969697	4014		Cer_EODS(d22:0/18:1/O-20:4)-H	0	0	0	0	0	0	1.7236696969697	2.0236696969697	4014		Cer_EODS(d22:0/18:1/O-20:4)-H	0	0	0	0	0	0	1.7236696969697	2.0236696969697	4014		Cer_EODS(d22:0/18:1/O-20:4)-H	0	0	0	0
	Cer_EODS(d22:0/18:1/O-20:4)-H	0	0	0	0	0	0	12.8435803030303	13.1435803030303	4247		Cer_EODS(d22:0/18:1/O-20:4)-H	0	0	0	0	0	0	12.8435803030303	13.1435803030303	4247		Cer_EODS(d22:0/18:1/O-20:4)-H	0	0	0	0	0	0	12.8435803030303	13.1435803030303	4247		Cer_EODS(d22:0/18:1/O-20:4)-H	0	0	0	0	0	0	12.8435803030303	13.1435803030303	4247		Cer_EODS(d22:0/18:1/O-20:4)-H	0	0	0	0
	Cer_EODS(d22:0/18:2/O-20:3)-H	0	0	0	0	0	0	2.68040454545455	2.98040454545455	1197		Cer_EODS(d22:0/18:2/O-20:3)-H	0	0	0	0	0	0	2.68040454545455	2.98040454545455	1197		Cer_EODS(d22:0/18:2/O-20:3)-H	0	0	0	0	0	0	2.68040454545455	2.98040454545455	1197		Cer_EODS(d22:0/18:2/O-20:3)-H	0	0	0	0	0	0	2.68040454545455	2.98040454545455	1197		Cer_EODS(d22:0/18:2/O-20:3)-H	0	0	0	0
	Cer_EODS(d22:0/18:2/O-20:3)-H	0	0	0	0	0	0	15.117203030303	15.417203030303	1595		Cer_EODS(d22:0/18:2/O-20:3)-H	0	0	0	0	0	0	15.117203030303	15.417203030303	1595		Cer_EODS(d22:0/18:2/O-20:3)-H	0	0	0	0	0	0	15.117203030303	15.417203030303	1595		Cer_EODS(d22:0/18:2/O-20:3)-H	0	0	0	0	0	0	15.117203030303	15.417203030303	1595		Cer_EODS(d22:0/18:2/O-20:3)-H	0	0	0	0
	Cer_EODS(d22:0/18:2/O-20:3)-H	0	0	0	0	0	0	14.953103030303	15.253103030303	2435		Cer_EODS(d22:0/18:2/O-20:3)-H	0	0	0	0	0	0	14.953103030303	15.253103030303	2435		Cer_EODS(d22:0/18:2/O-20:3)-H	0	0	0	0	0	0	14.953103030303	15.253103030303	2435		Cer_EODS(d22:0/18:2/O-20:3)-H	0	0	0	0	0	0	14.953103030303	15.253103030303	2435		Cer_EODS(d22:0/18:2/O-20:3)-H	0	0	0	0
	Cer_EODS(d22:0/18:2/O-20:3)-H	0	0	0	0	0	0	11.1444287878788	11.4444287878788	2624		Cer_EODS(d22:0/18:2/O-20:3)-H	0	0	0	0	0	0	11.1444287878788	11.4444287878788	2624		Cer_EODS(d22:0/18:2/O-20:3)-H	0	0	0	0	0	0	11.1444287878788	11.4444287878788	2624		Cer_EODS(d22:0/18:2/O-20:3)-H	0	0	0	0	0	0	11.1444287878788	11.4444287878788	2624		Cer_EODS(d22:0/18:2/O-20:3)-H	0	0	0	0
	Cer_EODS(d22:0/18:2/O-20:3)-H	0	0	0	0	0	0	14.8434878787879	15.1434878787879	3032		Cer_EODS(d22:0/18:2/O-20:3)-H	0	0	0	0	0	0	14.8434878787879	15.1434878787879	3032		Cer_EODS(d22:0/18:2/O-20:3)-H	0	0	0	0	0	0	14.8434878787879	15.1434878787879	3032		Cer_EODS(d22:0/18:2/O-20:3)-H	0	0	0	0	0	0	14.8434878787879	15.1434878787879	3032		Cer_EODS(d22:0/18:2/O-20:3)-H	0	0	0	0
	Cer_EODS(d22:0/18:2/O-20:3)-H	0	0	0	0	0	0	1.92953181818182	2.22953181818182	3134		Cer_EODS(d22:0/18:2/O-20:3)-H	0	0	0	0	0	0	1.92953181818182	2.22953181818182	3134		Cer_EODS(d22:0/18:2/O-20:3)-H	0	0	0	0	0	0	1.92953181818182	2.22953181818182	3134		Cer_EODS(d22:0/18:2/O-20:3)-H	0	0	0	0	0	0	1.92953181818182	2.22953181818182	3134		Cer_EODS(d22:0/18:2/O-20:3)-H	0	0	0	0
	Cer_EODS(d22:0/18:2/O-20:3)-H	0	0	0	0	0	0	12.4709984848485	12.7709984848485	3620		Cer_EODS(d22:0/18:2/O-20:3)-H	0	0	0	0	0	0	12.4709984848485	12.7709984848485	3620		Cer_EODS(d22:0/18:2/O-20:3)-H	0	0	0	0	0	0	12.4709984848485	12.7709984848485	3620		Cer_EODS(d22:0/18:2/O-20:3)-H	0	0	0	0	0	0	12.4709984848485	12.7709984848485	3620		Cer_EODS(d22:0/18:2/O-20:3)-H	0	0	0	0
	Cer_EODS(d22:0/18:2/O-20:3)-H	0	0	0	0	0	0	14.7425803030303	15.0425803030303	3623		Cer_EODS(d22:0/18:2/O-20:3)-H	0	0	0	0	0	0	14.7425803030303	15.0425803030303	3623		Cer_EODS(d22:0/18:2/O-20:3)-H	0	0	0	0	0	0	14.7425803030303	15.0425803030303	3623		Cer_EODS(d22:0/18:2/O-20:3)-H	0	0	0	0	0	0	14.7425803030303	15.0425803030303	3623		Cer_EODS(d22:0/18:2/O-20:3)-H	0	0	0	0
	Cer_EODS(d22:0/18:2/O-20:3)-H	0	0	0	0	0	0	12.8412348484848	13.1412348484848	3628		Cer_EODS(d22:0/18:2/O-20:3)-H	0	0	0	0	0	0	12.8412348484848	13.1412348484848	3628		Cer_EODS(d22:0/18:2/O-20:3)-H	0	0	0	0	0	0	12.8412348484848	13.1412348484848	3628		Cer_EODS(d22:0/18:2/O-20:3)-H	0	0	0	0	0	0	12.8412348484848	13.1412348484848	3628		Cer_EODS(d22:0/18:2/O-20:3)-H	0	0	0	0
	Cer_EODS(d22:0/18:2/O-20:3)-H	0	0	0	0	0	0	1.7236696969697	2.0236696969697	4014		Cer_EODS(d22:0/18:2/O-20:3)-H	0	0	0	0	0	0	1.7236696969697	2.0236696969697	4014		Cer_EODS(d22:0/18:2/O-20:3)-H	0	0	0	0	0	0	1.7236696969697	2.0236696969697	4014		Cer_EODS(d22:0/18:2/O-20:3)-H	0	0	0	0	0	0	1.7236696969697	2.0236696969697	4014		Cer_EODS(d22:0/18:2/O-20:3)-H	0	0	0	0
	Cer_EODS(d22:0/18:2/O-20:3)-H	0	0	0	0	0	0	12.8435803030303	13.1435803030303	4247		Cer_EODS(d22:0/18:2/O-20:3)-H	0	0	0	0	0	0	12.8435803030303	13.1435803030303	4247		Cer_EODS(d22:0/18:2/O-20:3)-H	0	0	0	0	0	0	12.8435803030303	13.1435803030303	4247		Cer_EODS(d22:0/18:2/O-20:3)-H	0	0	0	0	0	0	12.8435803030303	13.1435803030303	4247		Cer_EODS(d22:0/18:2/O-20:3)-H	0	0	0	0
[truncated: 16 more columns]
