# Supplementary material for: LipidMatch: an automated workflow for rule-based lipid identification using untargeted high-resolution tandem mass spectrometry data
Source: BMC Bioinformatics. 2017 Jul 10;18:331. doi: 10.1186/s12859-017-1744-3 (PMC5504796; doi:10.1186/s12859-017-1744-3)
Supplement: Supplementary file 1 — LipidMatch Software. The 2017_6_14_LipidMatch_Distribution.zip file contains lipid libraries in .csv format, a batch file for lipidomics with MZmine processing, the LipidMatch R script, and additional helpful R scripts for lipidomics data processing. The .zip file also contains files to guide the user in using LipidMatch, which include: video tutorials, a manual, a trouble shooting document, and example input and output data. For the most up to date version of LipidMatch please visit: http://secim.ufl.edu/secim-tools/. (ZIP 376634 kb) [file 12859_2017_1744_MOESM1_ESM.zip › 2017_6_14_LipidMatch_Distribution/ExampleOutput/ddMS/Neg/Additional_Files/DD_neg_Cer_NDS_neg_HCO2_All.csv]

Confirmed fragments if intensity is above 1000 and number of scans is greater than or equal to 1	Cer_NDS	[M+FA-H]-	[M-H]-	[M-CO-3H]-	[M-CO-O-3H]-	[Sph-H]-	[FA+NCCO-3H]-	[FA+NCC-3H]-	[FA+N-H]-	[Sph-NCCO-3H]-	[FA-3H]-	RT_min	RT_max	Comment	RT at Max Intensity	Cer_NDS	[M+FA-H]-	[M-H]-	[M-CO-3H]-	[M-CO-O-3H]-	[Sph-H]-	[FA+NCCO-3H]-	[FA+NCC-3H]-	[FA+N-H]-	[Sph-NCCO-3H]-	[FA-3H]-	RT_min	RT_max	Comment	Number of Scans	Cer_NDS	[M+FA-H]-	[M-H]-	[M-CO-3H]-	[M-CO-O-3H]-	[Sph-H]-	[FA+NCCO-3H]-	[FA+NCC-3H]-	[FA+N-H]-	[Sph-NCCO-3H]-	[FA-3H]-	RT_min	RT_max	Comment	Max Intensity	Cer_NDS	[M+FA-H]-	[M-H]-	[M-CO-3H]-
	Cer_NDS(d16:0/22:1)+HCO2	0	0	0	0	0	0	0	0	0	0	9.27443484848485	9.57443484848485	1335		Cer_NDS(d16:0/22:1)+HCO2	0	0	0	0	0	0	0	0	0	0	9.27443484848485	9.57443484848485	1335		Cer_NDS(d16:0/22:1)+HCO2	0	0	0	0	0	0	0	0	0	0	9.27443484848485	9.57443484848485	1335		Cer_NDS(d16:0/22:1)+HCO2	0	0	0
	Cer_NDS(d16:0/23:1)+HCO2	0	0	0	0	0	0	0	0	0	0	9.77759848484848	10.0775984848485	3025		Cer_NDS(d16:0/23:1)+HCO2	0	0	0	0	0	0	0	0	0	0	9.77759848484848	10.0775984848485	3025		Cer_NDS(d16:0/23:1)+HCO2	0	0	0	0	0	0	0	0	0	0	9.77759848484848	10.0775984848485	3025		Cer_NDS(d16:0/23:1)+HCO2	0	0	0
	Cer_NDS(d16:0/24:0)+HCO2	0	1	0	0	0	0	0	0	0	0	10.5709893939394	10.8709893939394	708		Cer_NDS(d16:0/24:0)+HCO2	0	10.73891	0	0	0	0	0	0	0	0	10.5709893939394	10.8709893939394	708		Cer_NDS(d16:0/24:0)+HCO2	0	1	0	0	0	0	0	0	0	0	10.5709893939394	10.8709893939394	708		Cer_NDS(d16:0/24:0)+HCO2	0	10931.03	0
	Cer_NDS(d16:0/24:1)+HCO2	0	1	0	0	0	0	0	1	0	0	10.2572696969697	10.5572696969697	287		Cer_NDS(d16:0/24:1)+HCO2	0	10.37019	0	0	0	0	0	10.37019	0	0	10.2572696969697	10.5572696969697	287		Cer_NDS(d16:0/24:1)+HCO2	0	1	0	0	0	0	0	1	0	0	10.2572696969697	10.5572696969697	287		Cer_NDS(d16:0/24:1)+HCO2	0	47550.63	0
	Cer_NDS(d16:0/24:2)+HCO2	0	0	0	0	0	0	0	0	0	0	9.37739242424243	9.67739242424243	1330		Cer_NDS(d16:0/24:2)+HCO2	0	0	0	0	0	0	0	0	0	0	9.37739242424243	9.67739242424243	1330		Cer_NDS(d16:0/24:2)+HCO2	0	0	0	0	0	0	0	0	0	0	9.37739242424243	9.67739242424243	1330		Cer_NDS(d16:0/24:2)+HCO2	0	0	0
	Cer_NDS(d16:0/25:0)+HCO2	0	0	0	0	0	0	0	0	0	0	11.0019590909091	11.3019590909091	863		Cer_NDS(d16:0/25:0)+HCO2	0	0	0	0	0	0	0	0	0	0	11.0019590909091	11.3019590909091	863		Cer_NDS(d16:0/25:0)+HCO2	0	0	0	0	0	0	0	0	0	0	11.0019590909091	11.3019590909091	863		Cer_NDS(d16:0/25:0)+HCO2	0	0	0
	Cer_NDS(d16:0/25:1)+HCO2	1	1	0	0	0	0	0	1	0	0	10.6999696969697	10.9999696969697	227		Cer_NDS(d16:0/25:1)+HCO2	10.8619	10.8619	0	0	0	0	0	10.8619	0	0	10.6999696969697	10.9999696969697	227		Cer_NDS(d16:0/25:1)+HCO2	1	1	0	0	0	0	0	1	0	0	10.6999696969697	10.9999696969697	227		Cer_NDS(d16:0/25:1)+HCO2	1057.556	65958.08	0
	Cer_NDS(d16:0/25:1)+HCO2	0	0	0	0	0	0	0	0	0	0	10.5248181818182	10.8248181818182	1553		Cer_NDS(d16:0/25:1)+HCO2	0	0	0	0	0	0	0	0	0	0	10.5248181818182	10.8248181818182	1553		Cer_NDS(d16:0/25:1)+HCO2	0	0	0	0	0	0	0	0	0	0	10.5248181818182	10.8248181818182	1553		Cer_NDS(d16:0/25:1)+HCO2	0	0	0
	Cer_NDS(d16:0/25:2)+HCO2	0	0	0	0	0	0	0	0	0	0	9.8607848484848	10.1607848484848	1372		Cer_NDS(d16:0/25:2)+HCO2	0	0	0	0	0	0	0	0	0	0	9.8607848484848	10.1607848484848	1372		Cer_NDS(d16:0/25:2)+HCO2	0	0	0	0	0	0	0	0	0	0	9.8607848484848	10.1607848484848	1372		Cer_NDS(d16:0/25:2)+HCO2	0	0	0
	Cer_NDS(d16:0/26:0)+HCO2	0	1	0	0	0	0	0	0	0	0	11.4208166666667	11.7208166666667	399		Cer_NDS(d16:0/26:0)+HCO2	0	11.55784	0	0	0	0	0	0	0	0	11.4208166666667	11.7208166666667	399		Cer_NDS(d16:0/26:0)+HCO2	0	1	0	0	0	0	0	0	0	0	11.4208166666667	11.7208166666667	399		Cer_NDS(d16:0/26:0)+HCO2	0	37248.86	0
	Cer_NDS(d16:0/26:1)+HCO2	1	1	0	1	0	0	0	1	0	0	11.1295590909091	11.4295590909091	108		Cer_NDS(d16:0/26:1)+HCO2	11.29021	11.29021	11.29021	11.29021	0	0	0	11.29021	0	0	11.1295590909091	11.4295590909091	108		Cer_NDS(d16:0/26:1)+HCO2	1	2	1	1	0	0	0	1	0	0	11.1295590909091	11.4295590909091	108		Cer_NDS(d16:0/26:1)+HCO2	8007.366	335871.2	793.6923
	Cer_NDS(d16:0/26:1)+HCO2	0	0	0	0	0	0	0	0	0	0	10.5101439393939	10.8101439393939	1160		Cer_NDS(d16:0/26:1)+HCO2	0	0	0	0	0	0	0	0	0	0	10.5101439393939	10.8101439393939	1160		Cer_NDS(d16:0/26:1)+HCO2	0	0	0	0	0	0	0	0	0	0	10.5101439393939	10.8101439393939	1160		Cer_NDS(d16:0/26:1)+HCO2	0	0	0
	Cer_NDS(d16:0/26:1)+HCO2	1	1	0	1	0	0	0	1	0	0	11.0714060606061	11.3714060606061	3271		Cer_NDS(d16:0/26:1)+HCO2	11.29021	11.29021	11.29021	11.29021	0	0	0	11.29021	0	0	11.0714060606061	11.3714060606061	3271		Cer_NDS(d16:0/26:1)+HCO2	1	2	1	1	0	0	0	1	0	0	11.0714060606061	11.3714060606061	3271		Cer_NDS(d16:0/26:1)+HCO2	8007.366	335871.2	793.6923
	Cer_NDS(d16:0/26:2)+HCO2	0	1	0	0	0	0	0	1	0	0	10.3349015151515	10.6349015151515	366		Cer_NDS(d16:0/26:2)+HCO2	10.4723	10.4723	0	0	0	0	0	10.33888	0	0	10.3349015151515	10.6349015151515	366		Cer_NDS(d16:0/26:2)+HCO2	2	2	0	0	0	0	0	1	0	0	10.3349015151515	10.6349015151515	366		Cer_NDS(d16:0/26:2)+HCO2	774.0684	49953.16	0
	Cer_NDS(d16:0/26:2)+HCO2	0	1	0	0	0	0	0	1	0	0	10.1740090909091	10.4740090909091	470		Cer_NDS(d16:0/26:2)+HCO2	10.4723	10.4723	0	0	0	0	0	10.33888	0	0	10.1740090909091	10.4740090909091	470		Cer_NDS(d16:0/26:2)+HCO2	2	2	0	0	0	0	0	1	0	0	10.1740090909091	10.4740090909091	470		Cer_NDS(d16:0/26:2)+HCO2	774.0684	49953.16	0
	Cer_NDS(d16:0/26:3)+HCO2	0	0	0	0	0	0	0	0	0	0	9.3155606060606	9.6155606060606	1495		Cer_NDS(d16:0/26:3)+HCO2	0	0	0	0	0	0	0	0	0	0	9.3155606060606	9.6155606060606	1495		Cer_NDS(d16:0/26:3)+HCO2	0	0	0	0	0	0	0	0	0	0	9.3155606060606	9.6155606060606	1495		Cer_NDS(d16:0/26:3)+HCO2	0	0	0
	Cer_NDS(d16:0/27:1)+HCO2	0	1	0	0	0	0	0	0	0	0	11.3712712121212	11.6712712121212	402		Cer_NDS(d16:0/27:1)+HCO2	0	11.52146	0	0	0	0	0	0	0	0	11.3712712121212	11.6712712121212	402		Cer_NDS(d16:0/27:1)+HCO2	0	2	0	0	0	0	0	0	0	0	11.3712712121212	11.6712712121212	402		Cer_NDS(d16:0/27:1)+HCO2	0	44391.68	0
	Cer_NDS(d16:0/27:1)+HCO2	0	1	0	0	0	0	0	0	0	0	11.5306954545455	11.8306954545455	2733		Cer_NDS(d16:0/27:1)+HCO2	0	11.66083	0	0	0	0	0	0	0	0	11.5306954545455	11.8306954545455	2733		Cer_NDS(d16:0/27:1)+HCO2	0	1	0	0	0	0	0	0	0	0	11.5306954545455	11.8306954545455	2733		Cer_NDS(d16:0/27:1)+HCO2	0	27088.57	0
	Cer_NDS(d16:0/27:2)+HCO2	0	0	0	0	0	0	0	0	0	0	10.4557772727273	10.7557772727273	1755		Cer_NDS(d16:0/27:2)+HCO2	0	0	0	0	0	0	0	0	0	0	10.4557772727273	10.7557772727273	1755		Cer_NDS(d16:0/27:2)+HCO2	0	0	0	0	0	0	0	0	0	0	10.4557772727273	10.7557772727273	1755		Cer_NDS(d16:0/27:2)+HCO2	0	0	0
	Cer_NDS(d16:0/28:0)+HCO2	0	0	0	0	0	0	0	0	0	0	12.1783683333333	12.4783683333333	3694		Cer_NDS(d16:0/28:0)+HCO2	0	0	0	0	0	0	0	0	0	0	12.1783683333333	12.4783683333333	3694		Cer_NDS(d16:0/28:0)+HCO2	0	0	0	0	0	0	0	0	0	0	12.1783683333333	12.4783683333333	3694		Cer_NDS(d16:0/28:0)+HCO2	0	0	0
	Cer_NDS(d16:0/28:1)+HCO2	0	0	0	0	0	0	0	0	0	0	11.9297696969697	12.2297696969697	759		Cer_NDS(d16:0/28:1)+HCO2	0	0	0	0	0	0	0	0	0	0	11.9297696969697	12.2297696969697	759		Cer_NDS(d16:0/28:1)+HCO2	0	0	0	0	0	0	0	0	0	0	11.9297696969697	12.2297696969697	759		Cer_NDS(d16:0/28:1)+HCO2	0	0	0
	Cer_NDS(d17:0/21:1)+HCO2	0	0	0	0	0	0	0	0	0	0	9.27443484848485	9.57443484848485	1335		Cer_NDS(d17:0/21:1)+HCO2	0	0	0	0	0	0	0	0	0	0	9.27443484848485	9.57443484848485	1335		Cer_NDS(d17:0/21:1)+HCO2	0	0	0	0	0	0	0	0	0	0	9.27443484848485	9.57443484848485	1335		Cer_NDS(d17:0/21:1)+HCO2	0	0	0
	Cer_NDS(d17:0/22:1)+HCO2	0	0	0	0	0	0	0	0	0	0	9.77759848484848	10.0775984848485	3025		Cer_NDS(d17:0/22:1)+HCO2	0	0	0	0	0	0	0	0	0	0	9.77759848484848	10.0775984848485	3025		Cer_NDS(d17:0/22:1)+HCO2	0	0	0	0	0	0	0	0	0	0	9.77759848484848	10.0775984848485	3025		Cer_NDS(d17:0/22:1)+HCO2	0	0	0
	Cer_NDS(d17:0/23:0)+HCO2	0	1	0	0	0	0	0	0	0	0	10.5709893939394	10.8709893939394	708		Cer_NDS(d17:0/23:0)+HCO2	0	10.73891	0	0	0	0	0	0	0	0	10.5709893939394	10.8709893939394	708		Cer_NDS(d17:0/23:0)+HCO2	0	1	0	0	0	0	0	0	0	0	10.5709893939394	10.8709893939394	708		Cer_NDS(d17:0/23:0)+HCO2	0	10931.03	0
	Cer_NDS(d17:0/23:1)+HCO2	0	1	0	0	0	0	0	0	0	0	10.2572696969697	10.5572696969697	287		Cer_NDS(d17:0/23:1)+HCO2	0	10.37019	0	0	0	0	0	0	0	0	10.2572696969697	10.5572696969697	287		Cer_NDS(d17:0/23:1)+HCO2	0	1	0	0	0	0	0	0	0	0	10.2572696969697	10.5572696969697	287		Cer_NDS(d17:0/23:1)+HCO2	0	47550.63	0
	Cer_NDS(d17:0/23:2)+HCO2	0	0	0	0	0	0	0	0	0	0	9.37739242424243	9.67739242424243	1330		Cer_NDS(d17:0/23:2)+HCO2	0	0	0	0	0	0	0	0	0	0	9.37739242424243	9.67739242424243	1330		Cer_NDS(d17:0/23:2)+HCO2	0	0	0	0	0	0	0	0	0	0	9.37739242424243	9.67739242424243	1330		Cer_NDS(d17:0/23:2)+HCO2	0	0	0
	Cer_NDS(d17:0/24:0)+HCO2	0	0	0	0	0	0	0	0	0	0	11.0019590909091	11.3019590909091	863		Cer_NDS(d17:0/24:0)+HCO2	0	0	0	0	0	0	0	0	0	0	11.0019590909091	11.3019590909091	863		Cer_NDS(d17:0/24:0)+HCO2	0	0	0	0	0	0	0	0	0	0	11.0019590909091	11.3019590909091	863		Cer_NDS(d17:0/24:0)+HCO2	0	0	0
	Cer_NDS(d17:0/24:1)+HCO2	1	1	0	0	0	0	0	0	0	0	10.6999696969697	10.9999696969697	227		Cer_NDS(d17:0/24:1)+HCO2	10.8619	10.8619	0	0	0	0	0	0	0	0	10.6999696969697	10.9999696969697	227		Cer_NDS(d17:0/24:1)+HCO2	1	1	0	0	0	0	0	0	0	0	10.6999696969697	10.9999696969697	227		Cer_NDS(d17:0/24:1)+HCO2	1057.556	65958.08	0
	Cer_NDS(d17:0/24:1)+HCO2	0	0	0	0	0	0	0	0	0	0	10.5248181818182	10.8248181818182	1553		Cer_NDS(d17:0/24:1)+HCO2	0	0	0	0	0	0	0	0	0	0	10.5248181818182	10.8248181818182	1553		Cer_NDS(d17:0/24:1)+HCO2	0	0	0	0	0	0	0	0	0	0	10.5248181818182	10.8248181818182	1553		Cer_NDS(d17:0/24:1)+HCO2	0	0	0
	Cer_NDS(d17:0/24:2)+HCO2	0	0	0	0	0	0	0	0	0	0	9.8607848484848	10.1607848484848	1372		Cer_NDS(d17:0/24:2)+HCO2	0	0	0	0	0	0	0	0	0	0	9.8607848484848	10.1607848484848	1372		Cer_NDS(d17:0/24:2)+HCO2	0	0	0	0	0	0	0	0	0	0	9.8607848484848	10.1607848484848	1372		Cer_NDS(d17:0/24:2)+HCO2	0	0	0
	Cer_NDS(d17:0/25:0)+HCO2	0	1	0	0	0	0	0	0	0	0	11.4208166666667	11.7208166666667	399		Cer_NDS(d17:0/25:0)+HCO2	0	11.55784	0	0	0	0	0	0	0	0	11.4208166666667	11.7208166666667	399		Cer_NDS(d17:0/25:0)+HCO2	0	1	0	0	0	0	0	0	0	0	11.4208166666667	11.7208166666667	399		Cer_NDS(d17:0/25:0)+HCO2	0	37248.86	0
	Cer_NDS(d17:0/25:1)+HCO2	1	1	0	1	0	0	0	0	0	0	11.1295590909091	11.4295590909091	108		Cer_NDS(d17:0/25:1)+HCO2	11.29021	11.29021	11.29021	11.29021	0	0	0	0	0	0	11.1295590909091	11.4295590909091	108		Cer_NDS(d17:0/25:1)+HCO2	1	2	1	1	0	0	0	0	0	0	11.1295590909091	11.4295590909091	108		Cer_NDS(d17:0/25:1)+HCO2	8007.366	335871.2	793.6923
	Cer_NDS(d17:0/25:1)+HCO2	0	0	0	0	0	0	0	0	0	0	10.5101439393939	10.8101439393939	1160		Cer_NDS(d17:0/25:1)+HCO2	0	0	0	0	0	0	0	0	0	0	10.5101439393939	10.8101439393939	1160		Cer_NDS(d17:0/25:1)+HCO2	0	0	0	0	0	0	0	0	0	0	10.5101439393939	10.8101439393939	1160		Cer_NDS(d17:0/25:1)+HCO2	0	0	0
	Cer_NDS(d17:0/25:1)+HCO2	1	1	0	1	0	0	0	0	0	0	11.0714060606061	11.3714060606061	3271		Cer_NDS(d17:0/25:1)+HCO2	11.29021	11.29021	11.29021	11.29021	0	0	0	0	0	0	11.0714060606061	11.3714060606061	3271		Cer_NDS(d17:0/25:1)+HCO2	1	2	1	1	0	0	0	0	0	0	11.0714060606061	11.3714060606061	3271		Cer_NDS(d17:0/25:1)+HCO2	8007.366	335871.2	793.6923
	Cer_NDS(d17:0/25:2)+HCO2	0	1	0	0	0	0	0	0	0	0	10.3349015151515	10.6349015151515	366		Cer_NDS(d17:0/25:2)+HCO2	10.4723	10.4723	0	0	0	0	0	0	0	0	10.3349015151515	10.6349015151515	366		Cer_NDS(d17:0/25:2)+HCO2	2	2	0	0	0	0	0	0	0	0	10.3349015151515	10.6349015151515	366		Cer_NDS(d17:0/25:2)+HCO2	774.0684	49953.16	0
	Cer_NDS(d17:0/25:2)+HCO2	0	1	0	0	0	0	0	0	0	0	10.1740090909091	10.4740090909091	470		Cer_NDS(d17:0/25:2)+HCO2	10.4723	10.4723	0	0	0	0	0	0	0	0	10.1740090909091	10.4740090909091	470		Cer_NDS(d17:0/25:2)+HCO2	2	2	0	0	0	0	0	0	0	0	10.1740090909091	10.4740090909091	470		Cer_NDS(d17:0/25:2)+HCO2	774.0684	49953.16	0
	Cer_NDS(d17:0/25:3)+HCO2	0	0	0	0	0	0	0	0	0	0	9.3155606060606	9.6155606060606	1495		Cer_NDS(d17:0/25:3)+HCO2	0	0	0	0	0	0	0	0	0	0	9.3155606060606	9.6155606060606	1495		Cer_NDS(d17:0/25:3)+HCO2	0	0	0	0	0	0	0	0	0	0	9.3155606060606	9.6155606060606	1495		Cer_NDS(d17:0/25:3)+HCO2	0	0	0
	Cer_NDS(d17:0/26:1)+HCO2	0	1	0	0	0	0	0	1	0	0	11.3712712121212	11.6712712121212	402		Cer_NDS(d17:0/26:1)+HCO2	0	11.52146	0	0	0	0	0	11.52146	0	0	11.3712712121212	11.6712712121212	402		Cer_NDS(d17:0/26:1)+HCO2	0	2	0	0	0	0	0	1	0	0	11.3712712121212	11.6712712121212	402		Cer_NDS(d17:0/26:1)+HCO2	0	44391.68	0
	Cer_NDS(d17:0/26:1)+HCO2	0	1	0	0	0	0	0	0	0	0	11.5306954545455	11.8306954545455	2733		Cer_NDS(d17:0/26:1)+HCO2	0	11.66083	0	0	0	0	0	0	0	0	11.5306954545455	11.8306954545455	2733		Cer_NDS(d17:0/26:1)+HCO2	0	1	0	0	0	0	0	0	0	0	11.5306954545455	11.8306954545455	2733		Cer_NDS(d17:0/26:1)+HCO2	0	27088.57	0
	Cer_NDS(d17:0/26:2)+HCO2	0	0	0	0	0	0	0	0	0	0	10.4557772727273	10.7557772727273	1755		Cer_NDS(d17:0/26:2)+HCO2	0	0	0	0	0	0	0	0	0	0	10.4557772727273	10.7557772727273	1755		Cer_NDS(d17:0/26:2)+HCO2	0	0	0	0	0	0	0	0	0	0	10.4557772727273	10.7557772727273	1755		Cer_NDS(d17:0/26:2)+HCO2	0	0	0
	Cer_NDS(d17:0/27:0)+HCO2	0	0	0	0	0	0	0	0	0	0	12.1783683333333	12.4783683333333	3694		Cer_NDS(d17:0/27:0)+HCO2	0	0	0	0	0	0	0	0	0	0	12.1783683333333	12.4783683333333	3694		Cer_NDS(d17:0/27:0)+HCO2	0	0	0	0	0	0	0	0	0	0	12.1783683333333	12.4783683333333	3694		Cer_NDS(d17:0/27:0)+HCO2	0	0	0
	Cer_NDS(d17:0/27:1)+HCO2	0	0	0	0	0	0	0	0	0	0	11.9297696969697	12.2297696969697	759		Cer_NDS(d17:0/27:1)+HCO2	0	0	0	0	0	0	0	0	0	0	11.9297696969697	12.2297696969697	759		Cer_NDS(d17:0/27:1)+HCO2	0	0	0	0	0	0	0	0	0	0	11.9297696969697	12.2297696969697	759		Cer_NDS(d17:0/27:1)+HCO2	0	0	0
	Cer_NDS(d17:0/36:0)+HCO2	0	0	0	0	0	0	0	0	0	0	15.1353378787879	15.4353378787879	1451		Cer_NDS(d17:0/36:0)+HCO2	0	0	0	0	0	0	0	0	0	0	15.1353378787879	15.4353378787879	1451		Cer_NDS(d17:0/36:0)+HCO2	0	0	0	0	0	0	0	0	0	0	15.1353378787879	15.4353378787879	1451		Cer_NDS(d17:0/36:0)+HCO2	0	0	0
	Cer_NDS(d17:0/36:0)+HCO2	0	0	0	0	0	0	0	0	0	0	14.7103075757576	15.0103075757576	1902		Cer_NDS(d17:0/36:0)+HCO2	0	0	0	0	0	0	0	0	0	0	14.7103075757576	15.0103075757576	1902		Cer_NDS(d17:0/36:0)+HCO2	0	0	0	0	0	0	0	0	0	0	14.7103075757576	15.0103075757576	1902		Cer_NDS(d17:0/36:0)+HCO2	0	0	0
	Cer_NDS(d17:0/36:0)+HCO2	0	0	0	0	0	0	0	0	0	0	15.1195863636364	15.4195863636364	4139		Cer_NDS(d17:0/36:0)+HCO2	0	0	0	0	0	0	0	0	0	0	15.1195863636364	15.4195863636364	4139		Cer_NDS(d17:0/36:0)+HCO2	0	0	0	0	0	0	0	0	0	0	15.1195863636364	15.4195863636364	4139		Cer_NDS(d17:0/36:0)+HCO2	0	0	0
	Cer_NDS(d18:0/20:1)+HCO2	0	0	0	0	0	0	0	0	0	0	9.27443484848485	9.57443484848485	1335		Cer_NDS(d18:0/20:1)+HCO2	0	0	0	0	0	0	0	0	0	0	9.27443484848485	9.57443484848485	1335		Cer_NDS(d18:0/20:1)+HCO2	0	0	0	0	0	0	0	0	0	0	9.27443484848485	9.57443484848485	1335		Cer_NDS(d18:0/20:1)+HCO2	0	0	0
	Cer_NDS(d18:0/21:1)+HCO2	0	0	0	0	0	0	0	0	0	0	9.77759848484848	10.0775984848485	3025		Cer_NDS(d18:0/21:1)+HCO2	0	0	0	0	0	0	0	0	0	0	9.77759848484848	10.0775984848485	3025		Cer_NDS(d18:0/21:1)+HCO2	0	0	0	0	0	0	0	0	0	0	9.77759848484848	10.0775984848485	3025		Cer_NDS(d18:0/21:1)+HCO2	0	0	0
	Cer_NDS(d18:0/22:0)+HCO2	0	1	0	0	0	0	0	0	0	0	10.5709893939394	10.8709893939394	708		Cer_NDS(d18:0/22:0)+HCO2	0	10.73891	0	0	0	0	0	0	0	0	10.5709893939394	10.8709893939394	708		Cer_NDS(d18:0/22:0)+HCO2	0	1	0	0	0	0	0	0	0	0	10.5709893939394	10.8709893939394	708		Cer_NDS(d18:0/22:0)+HCO2	0	10931.03	0
	Cer_NDS(d18:0/22:1)+HCO2	0	1	0	0	0	0	0	0	0	0	10.2572696969697	10.5572696969697	287		Cer_NDS(d18:0/22:1)+HCO2	0	10.37019	0	0	0	0	0	0	0	0	10.2572696969697	10.5572696969697	287		Cer_NDS(d18:0/22:1)+HCO2	0	1	0	0	0	0	0	0	0	0	10.2572696969697	10.5572696969697	287		Cer_NDS(d18:0/22:1)+HCO2	0	47550.63	0
	Cer_NDS(d18:0/22:2)+HCO2	0	0	0	0	0	0	0	0	0	0	9.37739242424243	9.67739242424243	1330		Cer_NDS(d18:0/22:2)+HCO2	0	0	0	0	0	0	0	0	0	0	9.37739242424243	9.67739242424243	1330		Cer_NDS(d18:0/22:2)+HCO2	0	0	0	0	0	0	0	0	0	0	9.37739242424243	9.67739242424243	1330		Cer_NDS(d18:0/22:2)+HCO2	0	0	0
	Cer_NDS(d18:0/23:0)+HCO2	0	0	0	0	0	0	0	0	0	0	11.0019590909091	11.3019590909091	863		Cer_NDS(d18:0/23:0)+HCO2	0	0	0	0	0	0	0	0	0	0	11.0019590909091	11.3019590909091	863		Cer_NDS(d18:0/23:0)+HCO2	0	0	0	0	0	0	0	0	0	0	11.0019590909091	11.3019590909091	863		Cer_NDS(d18:0/23:0)+HCO2	0	0	0
	Cer_NDS(d18:0/23:1)+HCO2	1	1	0	0	0	0	0	0	0	0	10.6999696969697	10.9999696969697	227		Cer_NDS(d18:0/23:1)+HCO2	10.8619	10.8619	0	0	0	0	0	0	0	0	10.6999696969697	10.9999696969697	227		Cer_NDS(d18:0/23:1)+HCO2	1	1	0	0	0	0	0	0	0	0	10.6999696969697	10.9999696969697	227		Cer_NDS(d18:0/23:1)+HCO2	1057.556	65958.08	0
	Cer_NDS(d18:0/23:1)+HCO2	0	0	0	0	0	0	0	0	0	0	10.5248181818182	10.8248181818182	1553		Cer_NDS(d18:0/23:1)+HCO2	0	0	0	0	0	0	0	0	0	0	10.5248181818182	10.8248181818182	1553		Cer_NDS(d18:0/23:1)+HCO2	0	0	0	0	0	0	0	0	0	0	10.5248181818182	10.8248181818182	1553		Cer_NDS(d18:0/23:1)+HCO2	0	0	0
	Cer_NDS(d18:0/23:2)+HCO2	0	0	0	0	0	0	0	0	0	0	9.8607848484848	10.1607848484848	1372		Cer_NDS(d18:0/23:2)+HCO2	0	0	0	0	0	0	0	0	0	0	9.8607848484848	10.1607848484848	1372		Cer_NDS(d18:0/23:2)+HCO2	0	0	0	0	0	0	0	0	0	0	9.8607848484848	10.1607848484848	1372		Cer_NDS(d18:0/23:2)+HCO2	0	0	0
	Cer_NDS(d18:0/24:0)+HCO2	0	1	0	0	0	0	0	0	0	0	11.4208166666667	11.7208166666667	399		Cer_NDS(d18:0/24:0)+HCO2	0	11.55784	0	0	0	0	0	0	0	0	11.4208166666667	11.7208166666667	399		Cer_NDS(d18:0/24:0)+HCO2	0	1	0	0	0	0	0	0	0	0	11.4208166666667	11.7208166666667	399		Cer_NDS(d18:0/24:0)+HCO2	0	37248.86	0
	Cer_NDS(d18:0/24:1)+HCO2	1	1	0	1	0	0	0	0	0	0	11.1295590909091	11.4295590909091	108		Cer_NDS(d18:0/24:1)+HCO2	11.29021	11.29021	11.29021	11.29021	0	0	0	0	0	0	11.1295590909091	11.4295590909091	108		Cer_NDS(d18:0/24:1)+HCO2	1	2	1	1	0	0	0	0	0	0	11.1295590909091	11.4295590909091	108		Cer_NDS(d18:0/24:1)+HCO2	8007.366	335871.2	793.6923
	Cer_NDS(d18:0/24:1)+HCO2	0	0	0	0	0	0	0	0	0	0	10.5101439393939	10.8101439393939	1160		Cer_NDS(d18:0/24:1)+HCO2	0	0	0	0	0	0	0	0	0	0	10.5101439393939	10.8101439393939	1160		Cer_NDS(d18:0/24:1)+HCO2	0	0	0	0	0	0	0	0	0	0	10.5101439393939	10.8101439393939	1160		Cer_NDS(d18:0/24:1)+HCO2	0	0	0
	Cer_NDS(d18:0/24:1)+HCO2	1	1	0	1	0	0	0	0	0	0	11.0714060606061	11.3714060606061	3271		Cer_NDS(d18:0/24:1)+HCO2	11.29021	11.29021	11.29021	11.29021	0	0	0	0	0	0	11.0714060606061	11.3714060606061	3271		Cer_NDS(d18:0/24:1)+HCO2	1	2	1	1	0	0	0	0	0	0	11.0714060606061	11.3714060606061	3271		Cer_NDS(d18:0/24:1)+HCO2	8007.366	335871.2	793.6923
	Cer_NDS(d18:0/24:2)+HCO2	0	1	0	0	0	0	0	0	0	0	10.3349015151515	10.6349015151515	366		Cer_NDS(d18:0/24:2)+HCO2	10.4723	10.4723	0	0	0	0	0	0	0	0	10.3349015151515	10.6349015151515	366		Cer_NDS(d18:0/24:2)+HCO2	2	2	0	0	0	0	0	0	0	0	10.3349015151515	10.6349015151515	366		Cer_NDS(d18:0/24:2)+HCO2	774.0684	49953.16	0
	Cer_NDS(d18:0/24:2)+HCO2	0	1	0	0	0	0	0	0	0	0	10.1740090909091	10.4740090909091	470		Cer_NDS(d18:0/24:2)+HCO2	10.4723	10.4723	0	0	0	0	0	0	0	0	10.1740090909091	10.4740090909091	470		Cer_NDS(d18:0/24:2)+HCO2	2	2	0	0	0	0	0	0	0	0	10.1740090909091	10.4740090909091	470		Cer_NDS(d18:0/24:2)+HCO2	774.0684	49953.16	0
	Cer_NDS(d18:0/24:3)+HCO2	0	0	0	0	0	0	0	0	0	0	9.3155606060606	9.6155606060606	1495		Cer_NDS(d18:0/24:3)+HCO2	0	0	0	0	0	0	0	0	0	0	9.3155606060606	9.6155606060606	1495		Cer_NDS(d18:0/24:3)+HCO2	0	0	0	0	0	0	0	0	0	0	9.3155606060606	9.6155606060606	1495		Cer_NDS(d18:0/24:3)+HCO2	0	0	0
	Cer_NDS(d18:0/25:1)+HCO2	0	1	0	0	0	0	0	0	0	0	11.3712712121212	11.6712712121212	402		Cer_NDS(d18:0/25:1)+HCO2	0	11.52146	0	0	0	0	0	0	0	0	11.3712712121212	11.6712712121212	402		Cer_NDS(d18:0/25:1)+HCO2	0	2	0	0	0	0	0	0	0	0	11.3712712121212	11.6712712121212	402		Cer_NDS(d18:0/25:1)+HCO2	0	44391.68	0
	Cer_NDS(d18:0/25:1)+HCO2	0	1	0	0	0	0	0	0	0	0	11.5306954545455	11.8306954545455	2733		Cer_NDS(d18:0/25:1)+HCO2	0	11.66083	0	0	0	0	0	0	0	0	11.5306954545455	11.8306954545455	2733		Cer_NDS(d18:0/25:1)+HCO2	0	1	0	0	0	0	0	0	0	0	11.5306954545455	11.8306954545455	2733		Cer_NDS(d18:0/25:1)+HCO2	0	27088.57	0
	Cer_NDS(d18:0/25:2)+HCO2	0	0	0	0	0	0	0	0	0	0	10.4557772727273	10.7557772727273	1755		Cer_NDS(d18:0/25:2)+HCO2	0	0	0	0	0	0	0	0	0	0	10.4557772727273	10.7557772727273	1755		Cer_NDS(d18:0/25:2)+HCO2	0	0	0	0	0	0	0	0	0	0	10.4557772727273	10.7557772727273	1755		Cer_NDS(d18:0/25:2)+HCO2	0	0	0
	Cer_NDS(d18:0/26:0)+HCO2	0	0	0	0	0	0	0	0	0	0	12.1783683333333	12.4783683333333	3694		Cer_NDS(d18:0/26:0)+HCO2	0	0	0	0	0	0	0	0	0	0	12.1783683333333	12.4783683333333	3694		Cer_NDS(d18:0/26:0)+HCO2	0	0	0	0	0	0	0	0	0	0	12.1783683333333	12.4783683333333	3694		Cer_NDS(d18:0/26:0)+HCO2	0	0	0
	Cer_NDS(d18:0/26:1)+HCO2	0	0	0	0	0	0	0	0	0	0	11.9297696969697	12.2297696969697	759		Cer_NDS(d18:0/26:1)+HCO2	0	0	0	0	0	0	0	0	0	0	11.9297696969697	12.2297696969697	759		Cer_NDS(d18:0/26:1)+HCO2	0	0	0	0	0	0	0	0	0	0	11.9297696969697	12.2297696969697	759		Cer_NDS(d18:0/26:1)+HCO2	0	0	0
	Cer_NDS(d18:0/35:0)+HCO2	0	0	0	0	0	0	0	0	0	0	15.1353378787879	15.4353378787879	1451		Cer_NDS(d18:0/35:0)+HCO2	0	0	0	0	0	0	0	0	0	0	15.1353378787879	15.4353378787879	1451		Cer_NDS(d18:0/35:0)+HCO2	0	0	0	0	0	0	0	0	0	0	15.1353378787879	15.4353378787879	1451		Cer_NDS(d18:0/35:0)+HCO2	0	0	0
	Cer_NDS(d18:0/35:0)+HCO2	0	0	0	0	0	0	0	0	0	0	14.7103075757576	15.0103075757576	1902		Cer_NDS(d18:0/35:0)+HCO2	0	0	0	0	0	0	0	0	0	0	14.7103075757576	15.0103075757576	1902		Cer_NDS(d18:0/35:0)+HCO2	0	0	0	0	0	0	0	0	0	0	14.7103075757576	15.0103075757576	1902		Cer_NDS(d18:0/35:0)+HCO2	0	0	0
	Cer_NDS(d18:0/35:0)+HCO2	0	0	0	0	0	0	0	0	0	0	15.1195863636364	15.4195863636364	4139		Cer_NDS(d18:0/35:0)+HCO2	0	0	0	0	0	0	0	0	0	0	15.1195863636364	15.4195863636364	4139		Cer_NDS(d18:0/35:0)+HCO2	0	0	0	0	0	0	0	0	0	0	15.1195863636364	15.4195863636364	4139		Cer_NDS(d18:0/35:0)+HCO2	0	0	0
	Cer_NDS(d19:0/19:1)+HCO2	0	0	0	0	0	0	0	0	0	0	9.27443484848485	9.57443484848485	1335		Cer_NDS(d19:0/19:1)+HCO2	0	0	0	0	0	0	0	0	0	0	9.27443484848485	9.57443484848485	1335		Cer_NDS(d19:0/19:1)+HCO2	0	0	0	0	0	0	0	0	0	0	9.27443484848485	9.57443484848485	1335		Cer_NDS(d19:0/19:1)+HCO2	0	0	0
	Cer_NDS(d19:0/20:1)+HCO2	0	0	0	0	0	0	0	0	0	0	9.77759848484848	10.0775984848485	3025		Cer_NDS(d19:0/20:1)+HCO2	0	0	0	0	0	0	0	0	0	0	9.77759848484848	10.0775984848485	3025		Cer_NDS(d19:0/20:1)+HCO2	0	0	0	0	0	0	0	0	0	0	9.77759848484848	10.0775984848485	3025		Cer_NDS(d19:0/20:1)+HCO2	0	0	0
	Cer_NDS(d19:0/21:0)+HCO2	0	1	0	0	0	0	0	0	0	0	10.5709893939394	10.8709893939394	708		Cer_NDS(d19:0/21:0)+HCO2	0	10.73891	0	0	0	0	0	0	0	0	10.5709893939394	10.8709893939394	708		Cer_NDS(d19:0/21:0)+HCO2	0	1	0	0	0	0	0	0	0	0	10.5709893939394	10.8709893939394	708		Cer_NDS(d19:0/21:0)+HCO2	0	10931.03	0
	Cer_NDS(d19:0/21:1)+HCO2	0	1	0	0	0	0	0	0	0	0	10.2572696969697	10.5572696969697	287		Cer_NDS(d19:0/21:1)+HCO2	0	10.37019	0	0	0	0	0	0	0	0	10.2572696969697	10.5572696969697	287		Cer_NDS(d19:0/21:1)+HCO2	0	1	0	0	0	0	0	0	0	0	10.2572696969697	10.5572696969697	287		Cer_NDS(d19:0/21:1)+HCO2	0	47550.63	0
	Cer_NDS(d19:0/21:2)+HCO2	0	0	0	0	0	0	0	0	0	0	9.37739242424243	9.67739242424243	1330		Cer_NDS(d19:0/21:2)+HCO2	0	0	0	0	0	0	0	0	0	0	9.37739242424243	9.67739242424243	1330		Cer_NDS(d19:0/21:2)+HCO2	0	0	0	0	0	0	0	0	0	0	9.37739242424243	9.67739242424243	1330		Cer_NDS(d19:0/21:2)+HCO2	0	0	0
	Cer_NDS(d19:0/22:0)+HCO2	0	0	0	0	0	0	0	0	0	0	11.0019590909091	11.3019590909091	863		Cer_NDS(d19:0/22:0)+HCO2	0	0	0	0	0	0	0	0	0	0	11.0019590909091	11.3019590909091	863		Cer_NDS(d19:0/22:0)+HCO2	0	0	0	0	0	0	0	0	0	0	11.0019590909091	11.3019590909091	863		Cer_NDS(d19:0/22:0)+HCO2	0	0	0
	Cer_NDS(d19:0/22:1)+HCO2	1	1	0	0	0	0	0	0	0	0	10.6999696969697	10.9999696969697	227		Cer_NDS(d19:0/22:1)+HCO2	10.8619	10.8619	0	0	0	0	0	0	0	0	10.6999696969697	10.9999696969697	227		Cer_NDS(d19:0/22:1)+HCO2	1	1	0	0	0	0	0	0	0	0	10.6999696969697	10.9999696969697	227		Cer_NDS(d19:0/22:1)+HCO2	1057.556	65958.08	0
	Cer_NDS(d19:0/22:1)+HCO2	0	0	0	0	0	0	0	0	0	0	10.5248181818182	10.8248181818182	1553		Cer_NDS(d19:0/22:1)+HCO2	0	0	0	0	0	0	0	0	0	0	10.5248181818182	10.8248181818182	1553		Cer_NDS(d19:0/22:1)+HCO2	0	0	0	0	0	0	0	0	0	0	10.5248181818182	10.8248181818182	1553		Cer_NDS(d19:0/22:1)+HCO2	0	0	0
	Cer_NDS(d19:0/22:2)+HCO2	0	0	0	0	0	0	0	0	0	0	9.8607848484848	10.1607848484848	1372		Cer_NDS(d19:0/22:2)+HCO2	0	0	0	0	0	0	0	0	0	0	9.8607848484848	10.1607848484848	1372		Cer_NDS(d19:0/22:2)+HCO2	0	0	0	0	0	0	0	0	0	0	9.8607848484848	10.1607848484848	1372		Cer_NDS(d19:0/22:2)+HCO2	0	0	0
	Cer_NDS(d19:0/23:0)+HCO2	0	1	0	0	0	0	0	0	0	0	11.4208166666667	11.7208166666667	399		Cer_NDS(d19:0/23:0)+HCO2	0	11.55784	0	0	0	0	0	0	0	0	11.4208166666667	11.7208166666667	399		Cer_NDS(d19:0/23:0)+HCO2	0	1	0	0	0	0	0	0	0	0	11.4208166666667	11.7208166666667	399		Cer_NDS(d19:0/23:0)+HCO2	0	37248.86	0
	Cer_NDS(d19:0/23:1)+HCO2	1	1	0	1	0	0	0	0	0	0	11.1295590909091	11.4295590909091	108		Cer_NDS(d19:0/23:1)+HCO2	11.29021	11.29021	11.29021	11.29021	0	0	0	0	0	0	11.1295590909091	11.4295590909091	108		Cer_NDS(d19:0/23:1)+HCO2	1	2	1	1	0	0	0	0	0	0	11.1295590909091	11.4295590909091	108		Cer_NDS(d19:0/23:1)+HCO2	8007.366	335871.2	793.6923
	Cer_NDS(d19:0/23:1)+HCO2	0	0	0	0	0	0	0	0	0	0	10.5101439393939	10.8101439393939	1160		Cer_NDS(d19:0/23:1)+HCO2	0	0	0	0	0	0	0	0	0	0	10.5101439393939	10.8101439393939	1160		Cer_NDS(d19:0/23:1)+HCO2	0	0	0	0	0	0	0	0	0	0	10.5101439393939	10.8101439393939	1160		Cer_NDS(d19:0/23:1)+HCO2	0	0	0
	Cer_NDS(d19:0/23:1)+HCO2	1	1	0	1	0	0	0	0	0	0	11.0714060606061	11.3714060606061	3271		Cer_NDS(d19:0/23:1)+HCO2	11.29021	11.29021	11.29021	11.29021	0	0	0	0	0	0	11.0714060606061	11.3714060606061	3271		Cer_NDS(d19:0/23:1)+HCO2	1	2	1	1	0	0	0	0	0	0	11.0714060606061	11.3714060606061	3271		Cer_NDS(d19:0/23:1)+HCO2	8007.366	335871.2	793.6923
	Cer_NDS(d19:0/23:2)+HCO2	0	1	0	0	0	0	0	0	0	0	10.3349015151515	10.6349015151515	366		Cer_NDS(d19:0/23:2)+HCO2	10.4723	10.4723	0	0	0	0	0	0	0	0	10.3349015151515	10.6349015151515	366		Cer_NDS(d19:0/23:2)+HCO2	2	2	0	0	0	0	0	0	0	0	10.3349015151515	10.6349015151515	366		Cer_NDS(d19:0/23:2)+HCO2	774.0684	49953.16	0
	Cer_NDS(d19:0/23:2)+HCO2	0	1	0	0	0	0	0	0	0	0	10.1740090909091	10.4740090909091	470		Cer_NDS(d19:0/23:2)+HCO2	10.4723	10.4723	0	0	0	0	0	0	0	0	10.1740090909091	10.4740090909091	470		Cer_NDS(d19:0/23:2)+HCO2	2	2	0	0	0	0	0	0	0	0	10.1740090909091	10.4740090909091	470		Cer_NDS(d19:0/23:2)+HCO2	774.0684	49953.16	0
	Cer_NDS(d19:0/23:3)+HCO2	0	0	0	0	0	0	0	0	0	0	9.3155606060606	9.6155606060606	1495		Cer_NDS(d19:0/23:3)+HCO2	0	0	0	0	0	0	0	0	0	0	9.3155606060606	9.6155606060606	1495		Cer_NDS(d19:0/23:3)+HCO2	0	0	0	0	0	0	0	0	0	0	9.3155606060606	9.6155606060606	1495		Cer_NDS(d19:0/23:3)+HCO2	0	0	0
	Cer_NDS(d19:0/24:1)+HCO2	0	1	0	0	0	0	0	0	0	0	11.3712712121212	11.6712712121212	402		Cer_NDS(d19:0/24:1)+HCO2	0	11.52146	0	0	0	0	0	0	0	0	11.3712712121212	11.6712712121212	402		Cer_NDS(d19:0/24:1)+HCO2	0	2	0	0	0	0	0	0	0	0	11.3712712121212	11.6712712121212	402		Cer_NDS(d19:0/24:1)+HCO2	0	44391.68	0
	Cer_NDS(d19:0/24:1)+HCO2	0	1	0	0	0	0	0	0	0	0	11.5306954545455	11.8306954545455	2733		Cer_NDS(d19:0/24:1)+HCO2	0	11.66083	0	0	0	0	0	0	0	0	11.5306954545455	11.8306954545455	2733		Cer_NDS(d19:0/24:1)+HCO2	0	1	0	0	0	0	0	0	0	0	11.5306954545455	11.8306954545455	2733		Cer_NDS(d19:0/24:1)+HCO2	0	27088.57	0
	Cer_NDS(d19:0/24:2)+HCO2	0	0	0	0	0	0	0	0	0	0	10.4557772727273	10.7557772727273	1755		Cer_NDS(d19:0/24:2)+HCO2	0	0	0	0	0	0	0	0	0	0	10.4557772727273	10.7557772727273	1755		Cer_NDS(d19:0/24:2)+HCO2	0	0	0	0	0	0	0	0	0	0	10.4557772727273	10.7557772727273	1755		Cer_NDS(d19:0/24:2)+HCO2	0	0	0
	Cer_NDS(d19:0/25:0)+HCO2	0	0	0	0	0	0	0	0	0	0	12.1783683333333	12.4783683333333	3694		Cer_NDS(d19:0/25:0)+HCO2	0	0	0	0	0	0	0	0	0	0	12.1783683333333	12.4783683333333	3694		Cer_NDS(d19:0/25:0)+HCO2	0	0	0	0	0	0	0	0	0	0	12.1783683333333	12.4783683333333	3694		Cer_NDS(d19:0/25:0)+HCO2	0	0	0
	Cer_NDS(d19:0/25:1)+HCO2	0	0	0	0	0	0	0	0	0	0	11.9297696969697	12.2297696969697	759		Cer_NDS(d19:0/25:1)+HCO2	0	0	0	0	0	0	0	0	0	0	11.9297696969697	12.2297696969697	759		Cer_NDS(d19:0/25:1)+HCO2	0	0	0	0	0	0	0	0	0	0	11.9297696969697	12.2297696969697	759		Cer_NDS(d19:0/25:1)+HCO2	0	0	0
	Cer_NDS(d19:0/34:0)+HCO2	0	0	0	0	0	0	0	0	0	0	15.1353378787879	15.4353378787879	1451		Cer_NDS(d19:0/34:0)+HCO2	0	0	0	0	0	0	0	0	0	0	15.1353378787879	15.4353378787879	1451		Cer_NDS(d19:0/34:0)+HCO2	0	0	0	0	0	0	0	0	0	0	15.1353378787879	15.4353378787879	1451		Cer_NDS(d19:0/34:0)+HCO2	0	0	0
	Cer_NDS(d19:0/34:0)+HCO2	0	0	0	0	0	0	0	0	0	0	14.7103075757576	15.0103075757576	1902		Cer_NDS(d19:0/34:0)+HCO2	0	0	0	0	0	0	0	0	0	0	14.7103075757576	15.0103075757576	1902		Cer_NDS(d19:0/34:0)+HCO2	0	0	0	0	0	0	0	0	0	0	14.7103075757576	15.0103075757576	1902		Cer_NDS(d19:0/34:0)+HCO2	0	0	0
	Cer_NDS(d19:0/34:0)+HCO2	0	0	0	0	0	0	0	0	0	0	15.1195863636364	15.4195863636364	4139		Cer_NDS(d19:0/34:0)+HCO2	0	0	0	0	0	0	0	0	0	0	15.1195863636364	15.4195863636364	4139		Cer_NDS(d19:0/34:0)+HCO2	0	0	0	0	0	0	0	0	0	0	15.1195863636364	15.4195863636364	4139		Cer_NDS(d19:0/34:0)+HCO2	0	0	0
	Cer_NDS(d20:0/18:1)+HCO2	0	0	0	0	0	0	0	0	0	0	9.27443484848485	9.57443484848485	1335		Cer_NDS(d20:0/18:1)+HCO2	0	0	0	0	0	0	0	0	0	0	9.27443484848485	9.57443484848485	1335		Cer_NDS(d20:0/18:1)+HCO2	0	0	0	0	0	0	0	0	0	0	9.27443484848485	9.57443484848485	1335		Cer_NDS(d20:0/18:1)+HCO2	0	0	0
	Cer_NDS(d20:0/19:1)+HCO2	0	0	0	0	0	0	0	0	0	0	9.77759848484848	10.0775984848485	3025		Cer_NDS(d20:0/19:1)+HCO2	0	0	0	0	0	0	0	0	0	0	9.77759848484848	10.0775984848485	3025		Cer_NDS(d20:0/19:1)+HCO2	0	0	0	0	0	0	0	0	0	0	9.77759848484848	10.0775984848485	3025		Cer_NDS(d20:0/19:1)+HCO2	0	0	0
	Cer_NDS(d20:0/20:0)+HCO2	0	1	0	0	0	0	0	0	0	0	10.5709893939394	10.8709893939394	708		Cer_NDS(d20:0/20:0)+HCO2	0	10.73891	0	0	0	0	0	0	0	0	10.5709893939394	10.8709893939394	708		Cer_NDS(d20:0/20:0)+HCO2	0	1	0	0	0	0	0	0	0	0	10.5709893939394	10.8709893939394	708		Cer_NDS(d20:0/20:0)+HCO2	0	10931.03	0
	Cer_NDS(d20:0/20:1)+HCO2	0	1	0	0	0	0	0	0	0	0	10.2572696969697	10.5572696969697	287		Cer_NDS(d20:0/20:1)+HCO2	0	10.37019	0	0	0	0	0	0	0	0	10.2572696969697	10.5572696969697	287		Cer_NDS(d20:0/20:1)+HCO2	0	1	0	0	0	0	0	0	0	0	10.2572696969697	10.5572696969697	287		Cer_NDS(d20:0/20:1)+HCO2	0	47550.63	0
	Cer_NDS(d20:0/20:2)+HCO2	0	0	0	0	0	0	0	0	0	0	9.37739242424243	9.67739242424243	1330		Cer_NDS(d20:0/20:2)+HCO2	0	0	0	0	0	0	0	0	0	0	9.37739242424243	9.67739242424243	1330		Cer_NDS(d20:0/20:2)+HCO2	0	0	0	0	0	0	0	0	0	0	9.37739242424243	9.67739242424243	1330		Cer_NDS(d20:0/20:2)+HCO2	0	0	0
	Cer_NDS(d20:0/21:0)+HCO2	0	0	0	0	0	0	0	0	0	0	11.0019590909091	11.3019590909091	863		Cer_NDS(d20:0/21:0)+HCO2	0	0	0	0	0	0	0	0	0	0	11.0019590909091	11.3019590909091	863		Cer_NDS(d20:0/21:0)+HCO2	0	0	0	0	0	0	0	0	0	0	11.0019590909091	11.3019590909091	863		Cer_NDS(d20:0/21:0)+HCO2	0	0	0
	Cer_NDS(d20:0/21:1)+HCO2	1	1	0	0	0	0	0	0	0	0	10.6999696969697	10.9999696969697	227		Cer_NDS(d20:0/21:1)+HCO2	10.8619	10.8619	0	0	0	0	0	0	0	0	10.6999696969697	10.9999696969697	227		Cer_NDS(d20:0/21:1)+HCO2	1	1	0	0	0	0	0	0	0	0	10.6999696969697	10.9999696969697	227		Cer_NDS(d20:0/21:1)+HCO2	1057.556	65958.08	0
	Cer_NDS(d20:0/21:1)+HCO2	0	0	0	0	0	0	0	0	0	0	10.5248181818182	10.8248181818182	1553		Cer_NDS(d20:0/21:1)+HCO2	0	0	0	0	0	0	0	0	0	0	10.5248181818182	10.8248181818182	1553		Cer_NDS(d20:0/21:1)+HCO2	0	0	0	0	0	0	0	0	0	0	10.5248181818182	10.8248181818182	1553		Cer_NDS(d20:0/21:1)+HCO2	0	0	0
	Cer_NDS(d20:0/21:2)+HCO2	0	0	0	0	0	0	0	0	0	0	9.8607848484848	10.1607848484848	1372		Cer_NDS(d20:0/21:2)+HCO2	0	0	0	0	0	0	0	0	0	0	9.8607848484848	10.1607848484848	1372		Cer_NDS(d20:0/21:2)+HCO2	0	0	0	0	0	0	0	0	0	0	9.8607848484848	10.1607848484848	1372		Cer_NDS(d20:0/21:2)+HCO2	0	0	0
	Cer_NDS(d20:0/22:0)+HCO2	0	1	0	0	0	0	0	0	0	0	11.4208166666667	11.7208166666667	399		Cer_NDS(d20:0/22:0)+HCO2	0	11.55784	0	0	0	0	0	0	0	0	11.4208166666667	11.7208166666667	399		Cer_NDS(d20:0/22:0)+HCO2	0	1	0	0	0	0	0	0	0	0	11.4208166666667	11.7208166666667	399		Cer_NDS(d20:0/22:0)+HCO2	0	37248.86	0
	Cer_NDS(d20:0/22:1)+HCO2	1	1	0	1	0	0	0	0	0	0	11.1295590909091	11.4295590909091	108		Cer_NDS(d20:0/22:1)+HCO2	11.29021	11.29021	11.29021	11.29021	0	0	0	0	0	0	11.1295590909091	11.4295590909091	108		Cer_NDS(d20:0/22:1)+HCO2	1	2	1	1	0	0	0	0	0	0	11.1295590909091	11.4295590909091	108		Cer_NDS(d20:0/22:1)+HCO2	8007.366	335871.2	793.6923
	Cer_NDS(d20:0/22:1)+HCO2	0	0	0	0	0	0	0	0	0	0	10.5101439393939	10.8101439393939	1160		Cer_NDS(d20:0/22:1)+HCO2	0	0	0	0	0	0	0	0	0	0	10.5101439393939	10.8101439393939	1160		Cer_NDS(d20:0/22:1)+HCO2	0	0	0	0	0	0	0	0	0	0	10.5101439393939	10.8101439393939	1160		Cer_NDS(d20:0/22:1)+HCO2	0	0	0
	Cer_NDS(d20:0/22:1)+HCO2	1	1	0	1	0	0	0	0	0	0	11.0714060606061	11.3714060606061	3271		Cer_NDS(d20:0/22:1)+HCO2	11.29021	11.29021	11.29021	11.29021	0	0	0	0	0	0	11.0714060606061	11.3714060606061	3271		Cer_NDS(d20:0/22:1)+HCO2	1	2	1	1	0	0	0	0	0	0	11.0714060606061	11.3714060606061	3271		Cer_NDS(d20:0/22:1)+HCO2	8007.366	335871.2	793.6923
	Cer_NDS(d20:0/22:2)+HCO2	0	1	0	0	0	0	0	0	0	0	10.3349015151515	10.6349015151515	366		Cer_NDS(d20:0/22:2)+HCO2	10.4723	10.4723	0	0	0	0	0	0	0	0	10.3349015151515	10.6349015151515	366		Cer_NDS(d20:0/22:2)+HCO2	2	2	0	0	0	0	0	0	0	0	10.3349015151515	10.6349015151515	366		Cer_NDS(d20:0/22:2)+HCO2	774.0684	49953.16	0
	Cer_NDS(d20:0/22:2)+HCO2	0	1	0	0	0	0	0	0	0	0	10.1740090909091	10.4740090909091	470		Cer_NDS(d20:0/22:2)+HCO2	10.4723	10.4723	0	0	0	0	0	0	0	0	10.1740090909091	10.4740090909091	470		Cer_NDS(d20:0/22:2)+HCO2	2	2	0	0	0	0	0	0	0	0	10.1740090909091	10.4740090909091	470		Cer_NDS(d20:0/22:2)+HCO2	774.0684	49953.16	0
	Cer_NDS(d20:0/22:3)+HCO2	0	0	0	0	0	0	0	0	0	0	9.3155606060606	9.6155606060606	1495		Cer_NDS(d20:0/22:3)+HCO2	0	0	0	0	0	0	0	0	0	0	9.3155606060606	9.6155606060606	1495		Cer_NDS(d20:0/22:3)+HCO2	0	0	0	0	0	0	0	0	0	0	9.3155606060606	9.6155606060606	1495		Cer_NDS(d20:0/22:3)+HCO2	0	0	0
	Cer_NDS(d20:0/23:1)+HCO2	0	1	0	0	0	0	0	0	0	0	11.3712712121212	11.6712712121212	402		Cer_NDS(d20:0/23:1)+HCO2	0	11.52146	0	0	0	0	0	0	0	0	11.3712712121212	11.6712712121212	402		Cer_NDS(d20:0/23:1)+HCO2	0	2	0	0	0	0	0	0	0	0	11.3712712121212	11.6712712121212	402		Cer_NDS(d20:0/23:1)+HCO2	0	44391.68	0
	Cer_NDS(d20:0/23:1)+HCO2	0	1	0	0	0	0	0	0	0	0	11.5306954545455	11.8306954545455	2733		Cer_NDS(d20:0/23:1)+HCO2	0	11.66083	0	0	0	0	0	0	0	0	11.5306954545455	11.8306954545455	2733		Cer_NDS(d20:0/23:1)+HCO2	0	1	0	0	0	0	0	0	0	0	11.5306954545455	11.8306954545455	2733		Cer_NDS(d20:0/23:1)+HCO2	0	27088.57	0
	Cer_NDS(d20:0/23:2)+HCO2	0	0	0	0	0	0	0	0	0	0	10.4557772727273	10.7557772727273	1755		Cer_NDS(d20:0/23:2)+HCO2	0	0	0	0	0	0	0	0	0	0	10.4557772727273	10.7557772727273	1755		Cer_NDS(d20:0/23:2)+HCO2	0	0	0	0	0	0	0	0	0	0	10.4557772727273	10.7557772727273	1755		Cer_NDS(d20:0/23:2)+HCO2	0	0	0
	Cer_NDS(d20:0/24:0)+HCO2	0	0	0	0	0	0	0	0	0	0	12.1783683333333	12.4783683333333	3694		Cer_NDS(d20:0/24:0)+HCO2	0	0	0	0	0	0	0	0	0	0	12.1783683333333	12.4783683333333	3694		Cer_NDS(d20:0/24:0)+HCO2	0	0	0	0	0	0	0	0	0	0	12.1783683333333	12.4783683333333	3694		Cer_NDS(d20:0/24:0)+HCO2	0	0	0
	Cer_NDS(d20:0/24:1)+HCO2	0	0	0	0	0	0	0	0	0	0	11.9297696969697	12.2297696969697	759		Cer_NDS(d20:0/24:1)+HCO2	0	0	0	0	0	0	0	0	0	0	11.9297696969697	12.2297696969697	759		Cer_NDS(d20:0/24:1)+HCO2	0	0	0	0	0	0	0	0	0	0	11.9297696969697	12.2297696969697	759		Cer_NDS(d20:0/24:1)+HCO2	0	0	0
	Cer_NDS(d20:0/33:0)+HCO2	0	0	0	0	0	0	0	0	0	0	15.1353378787879	15.4353378787879	1451		Cer_NDS(d20:0/33:0)+HCO2	0	0	0	0	0	0	0	0	0	0	15.1353378787879	15.4353378787879	1451		Cer_NDS(d20:0/33:0)+HCO2	0	0	0	0	0	0	0	0	0	0	15.1353378787879	15.4353378787879	1451		Cer_NDS(d20:0/33:0)+HCO2	0	0	0
	Cer_NDS(d20:0/33:0)+HCO2	0	0	0	0	0	0	0	0	0	0	14.7103075757576	15.0103075757576	1902		Cer_NDS(d20:0/33:0)+HCO2	0	0	0	0	0	0	0	0	0	0	14.7103075757576	15.0103075757576	1902		Cer_NDS(d20:0/33:0)+HCO2	0	0	0	0	0	0	0	0	0	0	14.7103075757576	15.0103075757576	1902		Cer_NDS(d20:0/33:0)+HCO2	0	0	0
	Cer_NDS(d20:0/33:0)+HCO2	0	0	0	0	0	0	0	0	0	0	15.1195863636364	15.4195863636364	4139		Cer_NDS(d20:0/33:0)+HCO2	0	0	0	0	0	0	0	0	0	0	15.1195863636364	15.4195863636364	4139		Cer_NDS(d20:0/33:0)+HCO2	0	0	0	0	0	0	0	0	0	0	15.1195863636364	15.4195863636364	4139		Cer_NDS(d20:0/33:0)+HCO2	0	0	0
	Cer_NDS(d21:0/17:1)+HCO2	0	0	0	0	0	0	0	0	0	0	9.27443484848485	9.57443484848485	1335		Cer_NDS(d21:0/17:1)+HCO2	0	0	0	0	0	0	0	0	0	0	9.27443484848485	9.57443484848485	1335		Cer_NDS(d21:0/17:1)+HCO2	0	0	0	0	0	0	0	0	0	0	9.27443484848485	9.57443484848485	1335		Cer_NDS(d21:0/17:1)+HCO2	0	0	0
	Cer_NDS(d21:0/18:1)+HCO2	0	0	0	0	0	0	0	0	0	0	9.77759848484848	10.0775984848485	3025		Cer_NDS(d21:0/18:1)+HCO2	0	0	0	0	0	0	0	0	0	0	9.77759848484848	10.0775984848485	3025		Cer_NDS(d21:0/18:1)+HCO2	0	0	0	0	0	0	0	0	0	0	9.77759848484848	10.0775984848485	3025		Cer_NDS(d21:0/18:1)+HCO2	0	0	0
	Cer_NDS(d21:0/19:0)+HCO2	0	1	0	0	0	0	0	0	0	0	10.5709893939394	10.8709893939394	708		Cer_NDS(d21:0/19:0)+HCO2	0	10.73891	0	0	0	0	0	0	0	0	10.5709893939394	10.8709893939394	708		Cer_NDS(d21:0/19:0)+HCO2	0	1	0	0	0	0	0	0	0	0	10.5709893939394	10.8709893939394	708		Cer_NDS(d21:0/19:0)+HCO2	0	10931.03	0
	Cer_NDS(d21:0/19:1)+HCO2	0	1	0	0	0	0	0	0	0	0	10.2572696969697	10.5572696969697	287		Cer_NDS(d21:0/19:1)+HCO2	0	10.37019	0	0	0	0	0	0	0	0	10.2572696969697	10.5572696969697	287		Cer_NDS(d21:0/19:1)+HCO2	0	1	0	0	0	0	0	0	0	0	10.2572696969697	10.5572696969697	287		Cer_NDS(d21:0/19:1)+HCO2	0	47550.63	0
	Cer_NDS(d21:0/19:2)+HCO2	0	0	0	0	0	0	0	0	0	0	9.37739242424243	9.67739242424243	1330		Cer_NDS(d21:0/19:2)+HCO2	0	0	0	0	0	0	0	0	0	0	9.37739242424243	9.67739242424243	1330		Cer_NDS(d21:0/19:2)+HCO2	0	0	0	0	0	0	0	0	0	0	9.37739242424243	9.67739242424243	1330		Cer_NDS(d21:0/19:2)+HCO2	0	0	0
	Cer_NDS(d21:0/20:0)+HCO2	0	0	0	0	0	0	0	0	0	0	11.0019590909091	11.3019590909091	863		Cer_NDS(d21:0/20:0)+HCO2	0	0	0	0	0	0	0	0	0	0	11.0019590909091	11.3019590909091	863		Cer_NDS(d21:0/20:0)+HCO2	0	0	0	0	0	0	0	0	0	0	11.0019590909091	11.3019590909091	863		Cer_NDS(d21:0/20:0)+HCO2	0	0	0
	Cer_NDS(d21:0/20:1)+HCO2	1	1	0	0	0	0	0	0	0	0	10.6999696969697	10.9999696969697	227		Cer_NDS(d21:0/20:1)+HCO2	10.8619	10.8619	0	0	0	0	0	0	0	0	10.6999696969697	10.9999696969697	227		Cer_NDS(d21:0/20:1)+HCO2	1	1	0	0	0	0	0	0	0	0	10.6999696969697	10.9999696969697	227		Cer_NDS(d21:0/20:1)+HCO2	1057.556	65958.08	0
	Cer_NDS(d21:0/20:1)+HCO2	0	0	0	0	0	0	0	0	0	0	10.5248181818182	10.8248181818182	1553		Cer_NDS(d21:0/20:1)+HCO2	0	0	0	0	0	0	0	0	0	0	10.5248181818182	10.8248181818182	1553		Cer_NDS(d21:0/20:1)+HCO2	0	0	0	0	0	0	0	0	0	0	10.5248181818182	10.8248181818182	1553		Cer_NDS(d21:0/20:1)+HCO2	0	0	0
	Cer_NDS(d21:0/20:2)+HCO2	0	0	0	0	0	0	0	0	0	0	9.8607848484848	10.1607848484848	1372		Cer_NDS(d21:0/20:2)+HCO2	0	0	0	0	0	0	0	0	0	0	9.8607848484848	10.1607848484848	1372		Cer_NDS(d21:0/20:2)+HCO2	0	0	0	0	0	0	0	0	0	0	9.8607848484848	10.1607848484848	1372		Cer_NDS(d21:0/20:2)+HCO2	0	0	0
	Cer_NDS(d21:0/21:0)+HCO2	0	1	0	0	0	0	0	0	0	0	11.4208166666667	11.7208166666667	399		Cer_NDS(d21:0/21:0)+HCO2	0	11.55784	0	0	0	0	0	0	0	0	11.4208166666667	11.7208166666667	399		Cer_NDS(d21:0/21:0)+HCO2	0	1	0	0	0	0	0	0	0	0	11.4208166666667	11.7208166666667	399		Cer_NDS(d21:0/21:0)+HCO2	0	37248.86	0
	Cer_NDS(d21:0/21:1)+HCO2	1	1	0	1	0	0	0	0	0	0	11.1295590909091	11.4295590909091	108		Cer_NDS(d21:0/21:1)+HCO2	11.29021	11.29021	11.29021	11.29021	0	0	0	0	0	0	11.1295590909091	11.4295590909091	108		Cer_NDS(d21:0/21:1)+HCO2	1	2	1	1	0	0	0	0	0	0	11.1295590909091	11.4295590909091	108		Cer_NDS(d21:0/21:1)+HCO2	8007.366	335871.2	793.6923
	Cer_NDS(d21:0/21:1)+HCO2	0	0	0	0	0	0	0	0	0	0	10.5101439393939	10.8101439393939	1160		Cer_NDS(d21:0/21:1)+HCO2	0	0	0	0	0	0	0	0	0	0	10.5101439393939	10.8101439393939	1160		Cer_NDS(d21:0/21:1)+HCO2	0	0	0	0	0	0	0	0	0	0	10.5101439393939	10.8101439393939	1160		Cer_NDS(d21:0/21:1)+HCO2	0	0	0
	Cer_NDS(d21:0/21:1)+HCO2	1	1	0	1	0	0	0	0	0	0	11.0714060606061	11.3714060606061	3271		Cer_NDS(d21:0/21:1)+HCO2	11.29021	11.29021	11.29021	11.29021	0	0	0	0	0	0	11.0714060606061	11.3714060606061	3271		Cer_NDS(d21:0/21:1)+HCO2	1	2	1	1	0	0	0	0	0	0	11.0714060606061	11.3714060606061	3271		Cer_NDS(d21:0/21:1)+HCO2	8007.366	335871.2	793.6923
	Cer_NDS(d21:0/21:2)+HCO2	0	1	0	0	0	0	0	0	0	0	10.3349015151515	10.6349015151515	366		Cer_NDS(d21:0/21:2)+HCO2	10.4723	10.4723	0	0	0	0	0	0	0	0	10.3349015151515	10.6349015151515	366		Cer_NDS(d21:0/21:2)+HCO2	2	2	0	0	0	0	0	0	0	0	10.3349015151515	10.6349015151515	366		Cer_NDS(d21:0/21:2)+HCO2	774.0684	49953.16	0
	Cer_NDS(d21:0/21:2)+HCO2	0	1	0	0	0	0	0	0	0	0	10.1740090909091	10.4740090909091	470		Cer_NDS(d21:0/21:2)+HCO2	10.4723	10.4723	0	0	0	0	0	0	0	0	10.1740090909091	10.4740090909091	470		Cer_NDS(d21:0/21:2)+HCO2	2	2	0	0	0	0	0	0	0	0	10.1740090909091	10.4740090909091	470		Cer_NDS(d21:0/21:2)+HCO2	774.0684	49953.16	0
	Cer_NDS(d21:0/21:3)+HCO2	0	0	0	0	0	0	0	0	0	0	9.3155606060606	9.6155606060606	1495		Cer_NDS(d21:0/21:3)+HCO2	0	0	0	0	0	0	0	0	0	0	9.3155606060606	9.6155606060606	1495		Cer_NDS(d21:0/21:3)+HCO2	0	0	0	0	0	0	0	0	0	0	9.3155606060606	9.6155606060606	1495		Cer_NDS(d21:0/21:3)+HCO2	0	0	0
	Cer_NDS(d21:0/22:1)+HCO2	0	1	0	0	0	0	0	0	0	0	11.3712712121212	11.6712712121212	402		Cer_NDS(d21:0/22:1)+HCO2	0	11.52146	0	0	0	0	0	0	0	0	11.3712712121212	11.6712712121212	402		Cer_NDS(d21:0/22:1)+HCO2	0	2	0	0	0	0	0	0	0	0	11.3712712121212	11.6712712121212	402		Cer_NDS(d21:0/22:1)+HCO2	0	44391.68	0
	Cer_NDS(d21:0/22:1)+HCO2	0	1	0	0	0	0	0	0	0	0	11.5306954545455	11.8306954545455	2733		Cer_NDS(d21:0/22:1)+HCO2	0	11.66083	0	0	0	0	0	0	0	0	11.5306954545455	11.8306954545455	2733		Cer_NDS(d21:0/22:1)+HCO2	0	1	0	0	0	0	0	0	0	0	11.5306954545455	11.8306954545455	2733		Cer_NDS(d21:0/22:1)+HCO2	0	27088.57	0
	Cer_NDS(d21:0/22:2)+HCO2	0	0	0	0	0	0	0	0	0	0	10.4557772727273	10.7557772727273	1755		Cer_NDS(d21:0/22:2)+HCO2	0	0	0	0	0	0	0	0	0	0	10.4557772727273	10.7557772727273	1755		Cer_NDS(d21:0/22:2)+HCO2	0	0	0	0	0	0	0	0	0	0	10.4557772727273	10.7557772727273	1755		Cer_NDS(d21:0/22:2)+HCO2	0	0	0
	Cer_NDS(d21:0/23:0)+HCO2	0	0	0	0	0	0	0	0	0	0	12.1783683333333	12.4783683333333	3694		Cer_NDS(d21:0/23:0)+HCO2	0	0	0	0	0	0	0	0	0	0	12.1783683333333	12.4783683333333	3694		Cer_NDS(d21:0/23:0)+HCO2	0	0	0	0	0	0	0	0	0	0	12.1783683333333	12.4783683333333	3694		Cer_NDS(d21:0/23:0)+HCO2	0	0	0
	Cer_NDS(d21:0/23:1)+HCO2	0	0	0	0	0	0	0	0	0	0	11.9297696969697	12.2297696969697	759		Cer_NDS(d21:0/23:1)+HCO2	0	0	0	0	0	0	0	0	0	0	11.9297696969697	12.2297696969697	759		Cer_NDS(d21:0/23:1)+HCO2	0	0	0	0	0	0	0	0	0	0	11.9297696969697	12.2297696969697	759		Cer_NDS(d21:0/23:1)+HCO2	0	0	0
	Cer_NDS(d21:0/32:0)+HCO2	0	0	0	0	0	0	0	0	0	0	15.1353378787879	15.4353378787879	1451		Cer_NDS(d21:0/32:0)+HCO2	0	0	0	0	0	0	0	0	0	0	15.1353378787879	15.4353378787879	1451		Cer_NDS(d21:0/32:0)+HCO2	0	0	0	0	0	0	0	0	0	0	15.1353378787879	15.4353378787879	1451		Cer_NDS(d21:0/32:0)+HCO2	0	0	0
	Cer_NDS(d21:0/32:0)+HCO2	0	0	0	0	0	0	0	0	0	0	14.7103075757576	15.0103075757576	1902		Cer_NDS(d21:0/32:0)+HCO2	0	0	0	0	0	0	0	0	0	0	14.7103075757576	15.0103075757576	1902		Cer_NDS(d21:0/32:0)+HCO2	0	0	0	0	0	0	0	0	0	0	14.7103075757576	15.0103075757576	1902		Cer_NDS(d21:0/32:0)+HCO2	0	0	0
	Cer_NDS(d21:0/32:0)+HCO2	0	0	0	0	0	0	0	0	0	0	15.1195863636364	15.4195863636364	4139		Cer_NDS(d21:0/32:0)+HCO2	0	0	0	0	0	0	0	0	0	0	15.1195863636364	15.4195863636364	4139		Cer_NDS(d21:0/32:0)+HCO2	0	0	0	0	0	0	0	0	0	0	15.1195863636364	15.4195863636364	4139		Cer_NDS(d21:0/32:0)+HCO2	0	0	0
	Cer_NDS(d22:0/16:1)+HCO2	0	0	0	0	0	0	0	0	0	0	9.27443484848485	9.57443484848485	1335		Cer_NDS(d22:0/16:1)+HCO2	0	0	0	0	0	0	0	0	0	0	9.27443484848485	9.57443484848485	1335		Cer_NDS(d22:0/16:1)+HCO2	0	0	0	0	0	0	0	0	0	0	9.27443484848485	9.57443484848485	1335		Cer_NDS(d22:0/16:1)+HCO2	0	0	0
	Cer_NDS(d22:0/17:1)+HCO2	0	0	0	0	0	0	0	0	0	0	9.77759848484848	10.0775984848485	3025		Cer_NDS(d22:0/17:1)+HCO2	0	0	0	0	0	0	0	0	0	0	9.77759848484848	10.0775984848485	3025		Cer_NDS(d22:0/17:1)+HCO2	0	0	0	0	0	0	0	0	0	0	9.77759848484848	10.0775984848485	3025		Cer_NDS(d22:0/17:1)+HCO2	0	0	0
	Cer_NDS(d22:0/18:0)+HCO2	0	1	0	0	0	0	0	0	0	0	10.5709893939394	10.8709893939394	708		Cer_NDS(d22:0/18:0)+HCO2	0	10.73891	0	0	0	0	0	0	0	0	10.5709893939394	10.8709893939394	708		Cer_NDS(d22:0/18:0)+HCO2	0	1	0	0	0	0	0	0	0	0	10.5709893939394	10.8709893939394	708		Cer_NDS(d22:0/18:0)+HCO2	0	10931.03	0
	Cer_NDS(d22:0/18:1)+HCO2	0	1	0	0	0	0	0	0	0	0	10.2572696969697	10.5572696969697	287		Cer_NDS(d22:0/18:1)+HCO2	0	10.37019	0	0	0	0	0	0	0	0	10.2572696969697	10.5572696969697	287		Cer_NDS(d22:0/18:1)+HCO2	0	1	0	0	0	0	0	0	0	0	10.2572696969697	10.5572696969697	287		Cer_NDS(d22:0/18:1)+HCO2	0	47550.63	0
	Cer_NDS(d22:0/18:2)+HCO2	0	0	0	0	0	0	0	0	0	0	9.37739242424243	9.67739242424243	1330		Cer_NDS(d22:0/18:2)+HCO2	0	0	0	0	0	0	0	0	0	0	9.37739242424243	9.67739242424243	1330		Cer_NDS(d22:0/18:2)+HCO2	0	0	0	0	0	0	0	0	0	0	9.37739242424243	9.67739242424243	1330		Cer_NDS(d22:0/18:2)+HCO2	0	0	0
	Cer_NDS(d22:0/19:0)+HCO2	0	0	0	0	0	0	0	0	0	0	11.0019590909091	11.3019590909091	863		Cer_NDS(d22:0/19:0)+HCO2	0	0	0	0	0	0	0	0	0	0	11.0019590909091	11.3019590909091	863		Cer_NDS(d22:0/19:0)+HCO2	0	0	0	0	0	0	0	0	0	0	11.0019590909091	11.3019590909091	863		Cer_NDS(d22:0/19:0)+HCO2	0	0	0
	Cer_NDS(d22:0/19:1)+HCO2	1	1	0	0	0	0	0	0	0	0	10.6999696969697	10.9999696969697	227		Cer_NDS(d22:0/19:1)+HCO2	10.8619	10.8619	0	0	0	0	0	0	0	0	10.6999696969697	10.9999696969697	227		Cer_NDS(d22:0/19:1)+HCO2	1	1	0	0	0	0	0	0	0	0	10.6999696969697	10.9999696969697	227		Cer_NDS(d22:0/19:1)+HCO2	1057.556	65958.08	0
	Cer_NDS(d22:0/19:1)+HCO2	0	0	0	0	0	0	0	0	0	0	10.5248181818182	10.8248181818182	1553		Cer_NDS(d22:0/19:1)+HCO2	0	0	0	0	0	0	0	0	0	0	10.5248181818182	10.8248181818182	1553		Cer_NDS(d22:0/19:1)+HCO2	0	0	0	0	0	0	0	0	0	0	10.5248181818182	10.8248181818182	1553		Cer_NDS(d22:0/19:1)+HCO2	0	0	0
	Cer_NDS(d22:0/19:2)+HCO2	0	0	0	0	0	0	0	0	0	0	9.8607848484848	10.1607848484848	1372		Cer_NDS(d22:0/19:2)+HCO2	0	0	0	0	0	0	0	0	0	0	9.8607848484848	10.1607848484848	1372		Cer_NDS(d22:0/19:2)+HCO2	0	0	0	0	0	0	0	0	0	0	9.8607848484848	10.1607848484848	1372		Cer_NDS(d22:0/19:2)+HCO2	0	0	0
	Cer_NDS(d22:0/20:0)+HCO2	0	1	0	0	0	0	0	0	0	0	11.4208166666667	11.7208166666667	399		Cer_NDS(d22:0/20:0)+HCO2	0	11.55784	0	0	0	0	0	0	0	0	11.4208166666667	11.7208166666667	399		Cer_NDS(d22:0/20:0)+HCO2	0	1	0	0	0	0	0	0	0	0	11.4208166666667	11.7208166666667	399		Cer_NDS(d22:0/20:0)+HCO2	0	37248.86	0
	Cer_NDS(d22:0/20:1)+HCO2	1	1	0	1	0	0	0	0	0	0	11.1295590909091	11.4295590909091	108		Cer_NDS(d22:0/20:1)+HCO2	11.29021	11.29021	11.29021	11.29021	0	0	0	0	0	0	11.1295590909091	11.4295590909091	108		Cer_NDS(d22:0/20:1)+HCO2	1	2	1	1	0	0	0	0	0	0	11.1295590909091	11.4295590909091	108		Cer_NDS(d22:0/20:1)+HCO2	8007.366	335871.2	793.6923
	Cer_NDS(d22:0/20:1)+HCO2	0	0	0	0	0	0	0	0	0	0	10.5101439393939	10.8101439393939	1160		Cer_NDS(d22:0/20:1)+HCO2	0	0	0	0	0	0	0	0	0	0	10.5101439393939	10.8101439393939	1160		Cer_NDS(d22:0/20:1)+HCO2	0	0	0	0	0	0	0	0	0	0	10.5101439393939	10.8101439393939	1160		Cer_NDS(d22:0/20:1)+HCO2	0	0	0
	Cer_NDS(d22:0/20:1)+HCO2	1	1	0	1	0	0	0	0	0	0	11.0714060606061	11.3714060606061	3271		Cer_NDS(d22:0/20:1)+HCO2	11.29021	11.29021	11.29021	11.29021	0	0	0	0	0	0	11.0714060606061	11.3714060606061	3271		Cer_NDS(d22:0/20:1)+HCO2	1	2	1	1	0	0	0	0	0	0	11.0714060606061	11.3714060606061	3271		Cer_NDS(d22:0/20:1)+HCO2	8007.366	335871.2	793.6923
	Cer_NDS(d22:0/20:2)+HCO2	0	1	0	0	0	0	0	0	0	0	10.3349015151515	10.6349015151515	366		Cer_NDS(d22:0/20:2)+HCO2	10.4723	10.4723	0	0	0	0	0	0	0	0	10.3349015151515	10.6349015151515	366		Cer_NDS(d22:0/20:2)+HCO2	2	2	0	0	0	0	0	0	0	0	10.3349015151515	10.6349015151515	366		Cer_NDS(d22:0/20:2)+HCO2	774.0684	49953.16	0
	Cer_NDS(d22:0/20:2)+HCO2	0	1	0	0	0	0	0	0	0	0	10.1740090909091	10.4740090909091	470		Cer_NDS(d22:0/20:2)+HCO2	10.4723	10.4723	0	0	0	0	0	0	0	0	10.1740090909091	10.4740090909091	470		Cer_NDS(d22:0/20:2)+HCO2	2	2	0	0	0	0	0	0	0	0	10.1740090909091	10.4740090909091	470		Cer_NDS(d22:0/20:2)+HCO2	774.0684	49953.16	0
	Cer_NDS(d22:0/20:3)+HCO2	0	0	0	0	0	0	0	0	0	0	9.3155606060606	9.6155606060606	1495		Cer_NDS(d22:0/20:3)+HCO2	0	0	0	0	0	0	0	0	0	0	9.3155606060606	9.6155606060606	1495		Cer_NDS(d22:0/20:3)+HCO2	0	0	0	0	0	0	0	0	0	0	9.3155606060606	9.6155606060606	1495		Cer_NDS(d22:0/20:3)+HCO2	0	0	0
	Cer_NDS(d22:0/21:1)+HCO2	0	1	0	0	0	0	0	0	0	0	11.3712712121212	11.6712712121212	402		Cer_NDS(d22:0/21:1)+HCO2	0	11.52146	0	0	0	0	0	0	0	0	11.3712712121212	11.6712712121212	402		Cer_NDS(d22:0/21:1)+HCO2	0	2	0	0	0	0	0	0	0	0	11.3712712121212	11.6712712121212	402		Cer_NDS(d22:0/21:1)+HCO2	0	44391.68	0
	Cer_NDS(d22:0/21:1)+HCO2	0	1	0	0	0	0	0	0	0	0	11.5306954545455	11.8306954545455	2733		Cer_NDS(d22:0/21:1)+HCO2	0	11.66083	0	0	0	0	0	0	0	0	11.5306954545455	11.8306954545455	2733		Cer_NDS(d22:0/21:1)+HCO2	0	1	0	0	0	0	0	0	0	0	11.5306954545455	11.8306954545455	2733		Cer_NDS(d22:0/21:1)+HCO2	0	27088.57	0
	Cer_NDS(d22:0/21:2)+HCO2	0	0	0	0	0	0	0	0	0	0	10.4557772727273	10.7557772727273	1755		Cer_NDS(d22:0/21:2)+HCO2	0	0	0	0	0	0	0	0	0	0	10.4557772727273	10.7557772727273	1755		Cer_NDS(d22:0/21:2)+HCO2	0	0	0	0	0	0	0	0	0	0	10.4557772727273	10.7557772727273	1755		Cer_NDS(d22:0/21:2)+HCO2	0	0	0
	Cer_NDS(d22:0/22:0)+HCO2	0	0	0	0	0	0	0	0	0	0	12.1783683333333	12.4783683333333	3694		Cer_NDS(d22:0/22:0)+HCO2	0	0	0	0	0	0	0	0	0	0	12.1783683333333	12.4783683333333	3694		Cer_NDS(d22:0/22:0)+HCO2	0	0	0	0	0	0	0	0	0	0	12.1783683333333	12.4783683333333	3694		Cer_NDS(d22:0/22:0)+HCO2	0	0	0
	Cer_NDS(d22:0/22:1)+HCO2	0	0	0	0	0	0	0	0	0	0	11.9297696969697	12.2297696969697	759		Cer_NDS(d22:0/22:1)+HCO2	0	0	0	0	0	0	0	0	0	0	11.9297696969697	12.2297696969697	759		Cer_NDS(d22:0/22:1)+HCO2	0	0	0	0	0	0	0	0	0	0	11.9297696969697	12.2297696969697	759		Cer_NDS(d22:0/22:1)+HCO2	0	0	0
	Cer_NDS(d22:0/31:0)+HCO2	0	0	0	0	0	0	0	0	0	0	15.1353378787879	15.4353378787879	1451		Cer_NDS(d22:0/31:0)+HCO2	0	0	0	0	0	0	0	0	0	0	15.1353378787879	15.4353378787879	1451		Cer_NDS(d22:0/31:0)+HCO2	0	0	0	0	0	0	0	0	0	0	15.1353378787879	15.4353378787879	1451		Cer_NDS(d22:0/31:0)+HCO2	0	0	0
	Cer_NDS(d22:0/31:0)+HCO2	0	0	0	0	0	0	0	0	0	0	14.7103075757576	15.0103075757576	1902		Cer_NDS(d22:0/31:0)+HCO2	0	0	0	0	0	0	0	0	0	0	14.7103075757576	15.0103075757576	1902		Cer_NDS(d22:0/31:0)+HCO2	0	0	0	0	0	0	0	0	0	0	14.7103075757576	15.0103075757576	1902		Cer_NDS(d22:0/31:0)+HCO2	0	0	0
	Cer_NDS(d22:0/31:0)+HCO2	0	0	0	0	0	0	0	0	0	0	15.1195863636364	15.4195863636364	4139		Cer_NDS(d22:0/31:0)+HCO2	0	0	0	0	0	0	0	0	0	0	15.1195863636364	15.4195863636364	4139		Cer_NDS(d22:0/31:0)+HCO2	0	0	0	0	0	0	0	0	0	0	15.1195863636364	15.4195863636364	4139		Cer_NDS(d22:0/31:0)+HCO2	0	0	0
[truncated: 40 more columns]
