# Supplementary material for: LipidMatch: an automated workflow for rule-based lipid identification using untargeted high-resolution tandem mass spectrometry data
Source: BMC Bioinformatics. 2017 Jul 10;18:331. doi: 10.1186/s12859-017-1744-3 (PMC5504796; doi:10.1186/s12859-017-1744-3)
Supplement: Supplementary file 1 — LipidMatch Software. The 2017_6_14_LipidMatch_Distribution.zip file contains lipid libraries in .csv format, a batch file for lipidomics with MZmine processing, the LipidMatch R script, and additional helpful R scripts for lipidomics data processing. The .zip file also contains files to guide the user in using LipidMatch, which include: video tutorials, a manual, a trouble shooting document, and example input and output data. For the most up to date version of LipidMatch please visit: http://secim.ufl.edu/secim-tools/. (ZIP 376634 kb) [file 12859_2017_1744_MOESM1_ESM.zip › 2017_6_14_LipidMatch_Distribution/ExampleOutput/ddMS/Neg/Additional_Files/DD_neg_Cer_NDS_neg_minH_All.csv]

Confirmed fragments if intensity is above 1000 and number of scans is greater than or equal to 1	Cer_NDS	[M-H]-	[M-CO-3H]-	[M-CO-O-3H]-	[Sph-H]-	[FA+NCCO-3H]-	[FA+NCC-3H]-	[FA+N-H]-	[Sph-NCCO-3H]-	[FA-3H]-	RT_min	RT_max	Comment	RT at Max Intensity	Cer_NDS	[M-H]-	[M-CO-3H]-	[M-CO-O-3H]-	[Sph-H]-	[FA+NCCO-3H]-	[FA+NCC-3H]-	[FA+N-H]-	[Sph-NCCO-3H]-	[FA-3H]-	RT_min	RT_max	Comment	Number of Scans	Cer_NDS	[M-H]-	[M-CO-3H]-	[M-CO-O-3H]-	[Sph-H]-	[FA+NCCO-3H]-	[FA+NCC-3H]-	[FA+N-H]-	[Sph-NCCO-3H]-	[FA-3H]-	RT_min	RT_max	Comment	Max Intensity	Cer_NDS	[M-H]-	[M-CO-3H]-	[M-CO-O-3H]-	[Sph-H]-	[FA+NCCO-3H]-	[FA+NCC-3H]-
	Cer_NDS(d21:0/36:3)-H	0	0	0	0	0	0	0	0	0	1.76297424242424	2.06297424242424	3756		Cer_NDS(d21:0/36:3)-H	0	0	0	0	0	0	0	0	0	1.76297424242424	2.06297424242424	3756		Cer_NDS(d21:0/36:3)-H	0	0	0	0	0	0	0	0	0	1.76297424242424	2.06297424242424	3756		Cer_NDS(d21:0/36:3)-H	0	0	0	0	0	0
	Cer_NDS(d21:0/36:3)-H	0	0	0	0	0	0	0	0	0	13.114903030303	13.414903030303	4035		Cer_NDS(d21:0/36:3)-H	0	0	0	0	0	0	0	0	0	13.114903030303	13.414903030303	4035		Cer_NDS(d21:0/36:3)-H	0	0	0	0	0	0	0	0	0	13.114903030303	13.414903030303	4035		Cer_NDS(d21:0/36:3)-H	0	0	0	0	0	0
	Cer_NDS(d22:0/35:3)-H	0	0	0	0	0	0	0	0	0	1.76297424242424	2.06297424242424	3756		Cer_NDS(d22:0/35:3)-H	0	0	0	0	0	0	0	0	0	1.76297424242424	2.06297424242424	3756		Cer_NDS(d22:0/35:3)-H	0	0	0	0	0	0	0	0	0	1.76297424242424	2.06297424242424	3756		Cer_NDS(d22:0/35:3)-H	0	0	0	0	0	0
	Cer_NDS(d22:0/35:3)-H	0	0	0	0	0	0	0	0	0	13.114903030303	13.414903030303	4035		Cer_NDS(d22:0/35:3)-H	0	0	0	0	0	0	0	0	0	13.114903030303	13.414903030303	4035		Cer_NDS(d22:0/35:3)-H	0	0	0	0	0	0	0	0	0	13.114903030303	13.414903030303	4035		Cer_NDS(d22:0/35:3)-H	0	0	0	0	0	0
[truncated: 34 more columns]
