# Supplementary material for: LipidMatch: an automated workflow for rule-based lipid identification using untargeted high-resolution tandem mass spectrometry data
Source: BMC Bioinformatics. 2017 Jul 10;18:331. doi: 10.1186/s12859-017-1744-3 (PMC5504796; doi:10.1186/s12859-017-1744-3)
Supplement: Supplementary file 1 — LipidMatch Software. The 2017_6_14_LipidMatch_Distribution.zip file contains lipid libraries in .csv format, a batch file for lipidomics with MZmine processing, the LipidMatch R script, and additional helpful R scripts for lipidomics data processing. The .zip file also contains files to guide the user in using LipidMatch, which include: video tutorials, a manual, a trouble shooting document, and example input and output data. For the most up to date version of LipidMatch please visit: http://secim.ufl.edu/secim-tools/. (ZIP 376634 kb) [file 12859_2017_1744_MOESM1_ESM.zip › 2017_6_14_LipidMatch_Distribution/ExampleOutput/ddMS/Neg/Additional_Files/DD_neg_Cer_neg_HCO2_All.csv]

Confirmed fragments if intensity is above 1000 and number of scans is greater than or equal to 1	Cer	[M+HCO2]-	NL_H2CO2	M-H-H2CO	NL_H2O&SN1	NL_H2O&SN2amide	SN2amide	RT_min	RT_max	Comment	RT at Max Intensity	Cer	[M+HCO2]-	NL_H2CO2	M-H-H2CO	NL_H2O&SN1	NL_H2O&SN2amide	SN2amide	RT_min	RT_max	Comment	Number of Scans	Cer	[M+HCO2]-	NL_H2CO2	M-H-H2CO	NL_H2O&SN1	NL_H2O&SN2amide	SN2amide	RT_min	RT_max	Comment	Max Intensity	Cer	[M+HCO2]-	NL_H2CO2	M-H-H2CO	NL_H2O&SN1	NL_H2O&SN2amide	SN2amide	RT_min	RT_max	Comment	Average m/z	Cer	[M+HCO2]-	NL_H2CO2	M-H-H2CO	NL_H2O&SN1
	Cer(d14:0/24:1)+HCO2	0	0	0	0	0	0	9.27443484848485	9.57443484848485	1335		Cer(d14:0/24:1)+HCO2	0	0	0	0	0	0	9.27443484848485	9.57443484848485	1335		Cer(d14:0/24:1)+HCO2	0	0	0	0	0	0	9.27443484848485	9.57443484848485	1335		Cer(d14:0/24:1)+HCO2	0	0	0	0	0	0	9.27443484848485	9.57443484848485	1335		Cer(d14:0/24:1)+HCO2	0	0	0	0
	Cer(d14:0/26:0)+HCO2	0	1	0	0	0	0	10.5709893939394	10.8709893939394	708		Cer(d14:0/26:0)+HCO2	0	10.73891	0	0	0	0	10.5709893939394	10.8709893939394	708		Cer(d14:0/26:0)+HCO2	0	1	0	0	0	0	10.5709893939394	10.8709893939394	708		Cer(d14:0/26:0)+HCO2	0	10931.03	0	0	0	0	10.5709893939394	10.8709893939394	708		Cer(d14:0/26:0)+HCO2	0	622.6153	0	0
	Cer(d14:1/24:0)+HCO2	0	0	0	0	0	0	9.27443484848485	9.57443484848485	1335		Cer(d14:1/24:0)+HCO2	0	0	0	0	0	0	9.27443484848485	9.57443484848485	1335		Cer(d14:1/24:0)+HCO2	0	0	0	0	0	0	9.27443484848485	9.57443484848485	1335		Cer(d14:1/24:0)+HCO2	0	0	0	0	0	0	9.27443484848485	9.57443484848485	1335		Cer(d14:1/24:0)+HCO2	0	0	0	0
	Cer(d14:1/25:0)+HCO2	0	0	0	0	0	0	9.77759848484848	10.0775984848485	3025		Cer(d14:1/25:0)+HCO2	0	0	0	0	0	0	9.77759848484848	10.0775984848485	3025		Cer(d14:1/25:0)+HCO2	0	0	0	0	0	0	9.77759848484848	10.0775984848485	3025		Cer(d14:1/25:0)+HCO2	0	0	0	0	0	0	9.77759848484848	10.0775984848485	3025		Cer(d14:1/25:0)+HCO2	0	0	0	0
	Cer(d14:1/26:0)+HCO2	0	1	0	0	0	0	10.2572696969697	10.5572696969697	287		Cer(d14:1/26:0)+HCO2	0	10.37019	0	0	0	0	10.2572696969697	10.5572696969697	287		Cer(d14:1/26:0)+HCO2	0	1	0	0	0	0	10.2572696969697	10.5572696969697	287		Cer(d14:1/26:0)+HCO2	0	47550.63	0	0	0	0	10.2572696969697	10.5572696969697	287		Cer(d14:1/26:0)+HCO2	0	620.5994	0	0
	Cer(d15:0/24:1)+HCO2	0	0	0	0	0	0	9.77759848484848	10.0775984848485	3025		Cer(d15:0/24:1)+HCO2	0	0	0	0	0	0	9.77759848484848	10.0775984848485	3025		Cer(d15:0/24:1)+HCO2	0	0	0	0	0	0	9.77759848484848	10.0775984848485	3025		Cer(d15:0/24:1)+HCO2	0	0	0	0	0	0	9.77759848484848	10.0775984848485	3025		Cer(d15:0/24:1)+HCO2	0	0	0	0
	Cer(d15:0/25:0)+HCO2	0	1	0	0	0	0	10.5709893939394	10.8709893939394	708		Cer(d15:0/25:0)+HCO2	0	10.73891	0	0	0	0	10.5709893939394	10.8709893939394	708		Cer(d15:0/25:0)+HCO2	0	1	0	0	0	0	10.5709893939394	10.8709893939394	708		Cer(d15:0/25:0)+HCO2	0	10931.03	0	0	0	0	10.5709893939394	10.8709893939394	708		Cer(d15:0/25:0)+HCO2	0	622.6153	0	0
	Cer(d15:0/26:0)+HCO2	0	0	0	0	0	0	11.0019590909091	11.3019590909091	863		Cer(d15:0/26:0)+HCO2	0	0	0	0	0	0	11.0019590909091	11.3019590909091	863		Cer(d15:0/26:0)+HCO2	0	0	0	0	0	0	11.0019590909091	11.3019590909091	863		Cer(d15:0/26:0)+HCO2	0	0	0	0	0	0	11.0019590909091	11.3019590909091	863		Cer(d15:0/26:0)+HCO2	0	0	0	0
	Cer(d15:1/23:0)+HCO2	0	0	0	0	0	0	9.27443484848485	9.57443484848485	1335		Cer(d15:1/23:0)+HCO2	0	0	0	0	0	0	9.27443484848485	9.57443484848485	1335		Cer(d15:1/23:0)+HCO2	0	0	0	0	0	0	9.27443484848485	9.57443484848485	1335		Cer(d15:1/23:0)+HCO2	0	0	0	0	0	0	9.27443484848485	9.57443484848485	1335		Cer(d15:1/23:0)+HCO2	0	0	0	0
	Cer(d15:1/24:0)+HCO2	0	0	0	0	0	0	9.77759848484848	10.0775984848485	3025		Cer(d15:1/24:0)+HCO2	0	0	0	0	0	0	9.77759848484848	10.0775984848485	3025		Cer(d15:1/24:0)+HCO2	0	0	0	0	0	0	9.77759848484848	10.0775984848485	3025		Cer(d15:1/24:0)+HCO2	0	0	0	0	0	0	9.77759848484848	10.0775984848485	3025		Cer(d15:1/24:0)+HCO2	0	0	0	0
	Cer(d15:1/25:0)+HCO2	0	1	0	0	0	0	10.2572696969697	10.5572696969697	287		Cer(d15:1/25:0)+HCO2	0	10.37019	0	0	0	0	10.2572696969697	10.5572696969697	287		Cer(d15:1/25:0)+HCO2	0	1	0	0	0	0	10.2572696969697	10.5572696969697	287		Cer(d15:1/25:0)+HCO2	0	47550.63	0	0	0	0	10.2572696969697	10.5572696969697	287		Cer(d15:1/25:0)+HCO2	0	620.5994	0	0
	Cer(d15:1/26:0)+HCO2	1	1	0	0	0	0	10.6999696969697	10.9999696969697	227		Cer(d15:1/26:0)+HCO2	10.8619	10.8619	10.8619	0	0	0	10.6999696969697	10.9999696969697	227		Cer(d15:1/26:0)+HCO2	1	1	1	0	0	0	10.6999696969697	10.9999696969697	227		Cer(d15:1/26:0)+HCO2	1057.556	65958.08	515.0173	0	0	0	10.6999696969697	10.9999696969697	227		Cer(d15:1/26:0)+HCO2	680.6201	634.6152	604.6054	0
	Cer(d15:1/26:0)+HCO2	0	0	0	0	0	0	10.5248181818182	10.8248181818182	1553		Cer(d15:1/26:0)+HCO2	0	0	0	0	0	0	10.5248181818182	10.8248181818182	1553		Cer(d15:1/26:0)+HCO2	0	0	0	0	0	0	10.5248181818182	10.8248181818182	1553		Cer(d15:1/26:0)+HCO2	0	0	0	0	0	0	10.5248181818182	10.8248181818182	1553		Cer(d15:1/26:0)+HCO2	0	0	0	0
	Cer(d16:0/22:1)+HCO2	0	0	0	0	0	0	9.27443484848485	9.57443484848485	1335		Cer(d16:0/22:1)+HCO2	0	0	0	0	0	0	9.27443484848485	9.57443484848485	1335		Cer(d16:0/22:1)+HCO2	0	0	0	0	0	0	9.27443484848485	9.57443484848485	1335		Cer(d16:0/22:1)+HCO2	0	0	0	0	0	0	9.27443484848485	9.57443484848485	1335		Cer(d16:0/22:1)+HCO2	0	0	0	0
	Cer(d16:0/24:0)+HCO2	0	1	0	0	0	0	10.5709893939394	10.8709893939394	708		Cer(d16:0/24:0)+HCO2	0	10.73891	0	0	0	0	10.5709893939394	10.8709893939394	708		Cer(d16:0/24:0)+HCO2	0	1	0	0	0	0	10.5709893939394	10.8709893939394	708		Cer(d16:0/24:0)+HCO2	0	10931.03	0	0	0	0	10.5709893939394	10.8709893939394	708		Cer(d16:0/24:0)+HCO2	0	622.6153	0	0
	Cer(d16:0/24:1)+HCO2	0	1	0	0	0	1	10.2572696969697	10.5572696969697	287		Cer(d16:0/24:1)+HCO2	0	10.37019	0	0	0	10.37019	10.2572696969697	10.5572696969697	287		Cer(d16:0/24:1)+HCO2	0	1	0	0	0	1	10.2572696969697	10.5572696969697	287		Cer(d16:0/24:1)+HCO2	0	47550.63	0	0	0	1066.432	10.2572696969697	10.5572696969697	287		Cer(d16:0/24:1)+HCO2	0	620.5994	0	0
	Cer(d16:0/25:0)+HCO2	0	0	0	0	0	0	11.0019590909091	11.3019590909091	863		Cer(d16:0/25:0)+HCO2	0	0	0	0	0	0	11.0019590909091	11.3019590909091	863		Cer(d16:0/25:0)+HCO2	0	0	0	0	0	0	11.0019590909091	11.3019590909091	863		Cer(d16:0/25:0)+HCO2	0	0	0	0	0	0	11.0019590909091	11.3019590909091	863		Cer(d16:0/25:0)+HCO2	0	0	0	0
	Cer(d16:0/26:0)+HCO2	0	1	0	0	0	0	11.4208166666667	11.7208166666667	399		Cer(d16:0/26:0)+HCO2	0	11.55784	0	0	0	0	11.4208166666667	11.7208166666667	399		Cer(d16:0/26:0)+HCO2	0	1	0	0	0	0	11.4208166666667	11.7208166666667	399		Cer(d16:0/26:0)+HCO2	0	37248.86	0	0	0	0	11.4208166666667	11.7208166666667	399		Cer(d16:0/26:0)+HCO2	0	650.6465	0	0
	Cer(d16:1/22:0)+HCO2	0	0	0	0	0	0	9.27443484848485	9.57443484848485	1335		Cer(d16:1/22:0)+HCO2	0	0	0	0	0	0	9.27443484848485	9.57443484848485	1335		Cer(d16:1/22:0)+HCO2	0	0	0	0	0	0	9.27443484848485	9.57443484848485	1335		Cer(d16:1/22:0)+HCO2	0	0	0	0	0	0	9.27443484848485	9.57443484848485	1335		Cer(d16:1/22:0)+HCO2	0	0	0	0
	Cer(d16:1/23:0)+HCO2	0	0	0	0	0	0	9.77759848484848	10.0775984848485	3025		Cer(d16:1/23:0)+HCO2	0	0	0	0	0	0	9.77759848484848	10.0775984848485	3025		Cer(d16:1/23:0)+HCO2	0	0	0	0	0	0	9.77759848484848	10.0775984848485	3025		Cer(d16:1/23:0)+HCO2	0	0	0	0	0	0	9.77759848484848	10.0775984848485	3025		Cer(d16:1/23:0)+HCO2	0	0	0	0
	Cer(d16:1/24:0)+HCO2	0	1	0	0	0	0	10.2572696969697	10.5572696969697	287		Cer(d16:1/24:0)+HCO2	0	10.37019	0	0	0	0	10.2572696969697	10.5572696969697	287		Cer(d16:1/24:0)+HCO2	0	1	0	0	0	0	10.2572696969697	10.5572696969697	287		Cer(d16:1/24:0)+HCO2	0	47550.63	0	0	0	0	10.2572696969697	10.5572696969697	287		Cer(d16:1/24:0)+HCO2	0	620.5994	0	0
	Cer(d16:1/24:1)+HCO2	0	0	0	0	0	0	9.37739242424243	9.67739242424243	1330		Cer(d16:1/24:1)+HCO2	0	0	0	0	0	0	9.37739242424243	9.67739242424243	1330		Cer(d16:1/24:1)+HCO2	0	0	0	0	0	0	9.37739242424243	9.67739242424243	1330		Cer(d16:1/24:1)+HCO2	0	0	0	0	0	0	9.37739242424243	9.67739242424243	1330		Cer(d16:1/24:1)+HCO2	0	0	0	0
	Cer(d16:1/25:0)+HCO2	1	1	0	0	0	0	10.6999696969697	10.9999696969697	227		Cer(d16:1/25:0)+HCO2	10.8619	10.8619	10.8619	0	0	0	10.6999696969697	10.9999696969697	227		Cer(d16:1/25:0)+HCO2	1	1	1	0	0	0	10.6999696969697	10.9999696969697	227		Cer(d16:1/25:0)+HCO2	1057.556	65958.08	515.0173	0	0	0	10.6999696969697	10.9999696969697	227		Cer(d16:1/25:0)+HCO2	680.6201	634.6152	604.6054	0
	Cer(d16:1/25:0)+HCO2	0	0	0	0	0	0	10.5248181818182	10.8248181818182	1553		Cer(d16:1/25:0)+HCO2	0	0	0	0	0	0	10.5248181818182	10.8248181818182	1553		Cer(d16:1/25:0)+HCO2	0	0	0	0	0	0	10.5248181818182	10.8248181818182	1553		Cer(d16:1/25:0)+HCO2	0	0	0	0	0	0	10.5248181818182	10.8248181818182	1553		Cer(d16:1/25:0)+HCO2	0	0	0	0
	Cer(d16:1/26:0)+HCO2	1	1	1	0	0	0	11.1295590909091	11.4295590909091	108		Cer(d16:1/26:0)+HCO2	11.29021	11.29021	11.29021	0	0	0	11.1295590909091	11.4295590909091	108		Cer(d16:1/26:0)+HCO2	1	2	1	0	0	0	11.1295590909091	11.4295590909091	108		Cer(d16:1/26:0)+HCO2	8007.366	335871.2	5140.881	0	0	0	11.1295590909091	11.4295590909091	108		Cer(d16:1/26:0)+HCO2	694.6364	648.63095	618.6187	0
	Cer(d16:1/26:0)+HCO2	0	0	0	0	0	0	10.5101439393939	10.8101439393939	1160		Cer(d16:1/26:0)+HCO2	0	0	0	0	0	0	10.5101439393939	10.8101439393939	1160		Cer(d16:1/26:0)+HCO2	0	0	0	0	0	0	10.5101439393939	10.8101439393939	1160		Cer(d16:1/26:0)+HCO2	0	0	0	0	0	0	10.5101439393939	10.8101439393939	1160		Cer(d16:1/26:0)+HCO2	0	0	0	0
	Cer(d16:1/26:0)+HCO2	1	1	1	0	0	0	11.0714060606061	11.3714060606061	3271		Cer(d16:1/26:0)+HCO2	11.29021	11.29021	11.29021	0	0	0	11.0714060606061	11.3714060606061	3271		Cer(d16:1/26:0)+HCO2	1	2	1	0	0	0	11.0714060606061	11.3714060606061	3271		Cer(d16:1/26:0)+HCO2	8007.366	335871.2	5140.881	0	0	0	11.0714060606061	11.3714060606061	3271		Cer(d16:1/26:0)+HCO2	694.6364	648.63095	618.6187	0
	Cer(d17:0/22:1)+HCO2	0	0	0	0	0	0	9.77759848484848	10.0775984848485	3025		Cer(d17:0/22:1)+HCO2	0	0	0	0	0	0	9.77759848484848	10.0775984848485	3025		Cer(d17:0/22:1)+HCO2	0	0	0	0	0	0	9.77759848484848	10.0775984848485	3025		Cer(d17:0/22:1)+HCO2	0	0	0	0	0	0	9.77759848484848	10.0775984848485	3025		Cer(d17:0/22:1)+HCO2	0	0	0	0
	Cer(d17:0/23:0)+HCO2	0	1	0	0	0	0	10.5709893939394	10.8709893939394	708		Cer(d17:0/23:0)+HCO2	0	10.73891	0	0	0	0	10.5709893939394	10.8709893939394	708		Cer(d17:0/23:0)+HCO2	0	1	0	0	0	0	10.5709893939394	10.8709893939394	708		Cer(d17:0/23:0)+HCO2	0	10931.03	0	0	0	0	10.5709893939394	10.8709893939394	708		Cer(d17:0/23:0)+HCO2	0	622.6153	0	0
	Cer(d17:0/24:0)+HCO2	0	0	0	0	0	0	11.0019590909091	11.3019590909091	863		Cer(d17:0/24:0)+HCO2	0	0	0	0	0	0	11.0019590909091	11.3019590909091	863		Cer(d17:0/24:0)+HCO2	0	0	0	0	0	0	11.0019590909091	11.3019590909091	863		Cer(d17:0/24:0)+HCO2	0	0	0	0	0	0	11.0019590909091	11.3019590909091	863		Cer(d17:0/24:0)+HCO2	0	0	0	0
	Cer(d17:0/24:1)+HCO2	1	1	0	0	0	0	10.6999696969697	10.9999696969697	227		Cer(d17:0/24:1)+HCO2	10.8619	10.8619	10.8619	0	0	0	10.6999696969697	10.9999696969697	227		Cer(d17:0/24:1)+HCO2	1	1	1	0	0	0	10.6999696969697	10.9999696969697	227		Cer(d17:0/24:1)+HCO2	1057.556	65958.08	515.0173	0	0	0	10.6999696969697	10.9999696969697	227		Cer(d17:0/24:1)+HCO2	680.6201	634.6152	604.6054	0
	Cer(d17:0/24:1)+HCO2	0	0	0	0	0	0	10.5248181818182	10.8248181818182	1553		Cer(d17:0/24:1)+HCO2	0	0	0	0	0	0	10.5248181818182	10.8248181818182	1553		Cer(d17:0/24:1)+HCO2	0	0	0	0	0	0	10.5248181818182	10.8248181818182	1553		Cer(d17:0/24:1)+HCO2	0	0	0	0	0	0	10.5248181818182	10.8248181818182	1553		Cer(d17:0/24:1)+HCO2	0	0	0	0
	Cer(d17:0/25:0)+HCO2	0	1	0	0	0	0	11.4208166666667	11.7208166666667	399		Cer(d17:0/25:0)+HCO2	0	11.55784	0	0	0	0	11.4208166666667	11.7208166666667	399		Cer(d17:0/25:0)+HCO2	0	1	0	0	0	0	11.4208166666667	11.7208166666667	399		Cer(d17:0/25:0)+HCO2	0	37248.86	0	0	0	0	11.4208166666667	11.7208166666667	399		Cer(d17:0/25:0)+HCO2	0	650.6465	0	0
	Cer(d17:1/21:0)+HCO2	0	0	0	0	0	0	9.27443484848485	9.57443484848485	1335		Cer(d17:1/21:0)+HCO2	0	0	0	0	0	0	9.27443484848485	9.57443484848485	1335		Cer(d17:1/21:0)+HCO2	0	0	0	0	0	0	9.27443484848485	9.57443484848485	1335		Cer(d17:1/21:0)+HCO2	0	0	0	0	0	0	9.27443484848485	9.57443484848485	1335		Cer(d17:1/21:0)+HCO2	0	0	0	0
	Cer(d17:1/22:0)+HCO2	0	0	0	0	0	0	9.77759848484848	10.0775984848485	3025		Cer(d17:1/22:0)+HCO2	0	0	0	0	0	0	9.77759848484848	10.0775984848485	3025		Cer(d17:1/22:0)+HCO2	0	0	0	0	0	0	9.77759848484848	10.0775984848485	3025		Cer(d17:1/22:0)+HCO2	0	0	0	0	0	0	9.77759848484848	10.0775984848485	3025		Cer(d17:1/22:0)+HCO2	0	0	0	0
	Cer(d17:1/23:0)+HCO2	0	1	0	0	0	0	10.2572696969697	10.5572696969697	287		Cer(d17:1/23:0)+HCO2	0	10.37019	0	0	0	0	10.2572696969697	10.5572696969697	287		Cer(d17:1/23:0)+HCO2	0	1	0	0	0	0	10.2572696969697	10.5572696969697	287		Cer(d17:1/23:0)+HCO2	0	47550.63	0	0	0	0	10.2572696969697	10.5572696969697	287		Cer(d17:1/23:0)+HCO2	0	620.5994	0	0
	Cer(d17:1/24:0)+HCO2	1	1	0	0	0	0	10.6999696969697	10.9999696969697	227		Cer(d17:1/24:0)+HCO2	10.8619	10.8619	10.8619	10.8619	0	0	10.6999696969697	10.9999696969697	227		Cer(d17:1/24:0)+HCO2	1	1	1	1	0	0	10.6999696969697	10.9999696969697	227		Cer(d17:1/24:0)+HCO2	1057.556	65958.08	515.0173	650.6702	0	0	10.6999696969697	10.9999696969697	227		Cer(d17:1/24:0)+HCO2	680.6201	634.6152	604.6054	392.3899
	Cer(d17:1/24:0)+HCO2	0	0	0	0	0	0	10.5248181818182	10.8248181818182	1553		Cer(d17:1/24:0)+HCO2	0	0	0	0	0	0	10.5248181818182	10.8248181818182	1553		Cer(d17:1/24:0)+HCO2	0	0	0	0	0	0	10.5248181818182	10.8248181818182	1553		Cer(d17:1/24:0)+HCO2	0	0	0	0	0	0	10.5248181818182	10.8248181818182	1553		Cer(d17:1/24:0)+HCO2	0	0	0	0
	Cer(d17:1/24:1)+HCO2	0	0	0	0	0	0	9.8607848484848	10.1607848484848	1372		Cer(d17:1/24:1)+HCO2	0	0	0	0	0	0	9.8607848484848	10.1607848484848	1372		Cer(d17:1/24:1)+HCO2	0	0	0	0	0	0	9.8607848484848	10.1607848484848	1372		Cer(d17:1/24:1)+HCO2	0	0	0	0	0	0	9.8607848484848	10.1607848484848	1372		Cer(d17:1/24:1)+HCO2	0	0	0	0
	Cer(d17:1/25:0)+HCO2	1	1	1	0	0	0	11.1295590909091	11.4295590909091	108		Cer(d17:1/25:0)+HCO2	11.29021	11.29021	11.29021	0	0	0	11.1295590909091	11.4295590909091	108		Cer(d17:1/25:0)+HCO2	1	2	1	0	0	0	11.1295590909091	11.4295590909091	108		Cer(d17:1/25:0)+HCO2	8007.366	335871.2	5140.881	0	0	0	11.1295590909091	11.4295590909091	108		Cer(d17:1/25:0)+HCO2	694.6364	648.63095	618.6187	0
	Cer(d17:1/25:0)+HCO2	0	0	0	0	0	0	10.5101439393939	10.8101439393939	1160		Cer(d17:1/25:0)+HCO2	0	0	0	0	0	0	10.5101439393939	10.8101439393939	1160		Cer(d17:1/25:0)+HCO2	0	0	0	0	0	0	10.5101439393939	10.8101439393939	1160		Cer(d17:1/25:0)+HCO2	0	0	0	0	0	0	10.5101439393939	10.8101439393939	1160		Cer(d17:1/25:0)+HCO2	0	0	0	0
	Cer(d17:1/25:0)+HCO2	1	1	1	0	0	0	11.0714060606061	11.3714060606061	3271		Cer(d17:1/25:0)+HCO2	11.29021	11.29021	11.29021	0	0	0	11.0714060606061	11.3714060606061	3271		Cer(d17:1/25:0)+HCO2	1	2	1	0	0	0	11.0714060606061	11.3714060606061	3271		Cer(d17:1/25:0)+HCO2	8007.366	335871.2	5140.881	0	0	0	11.0714060606061	11.3714060606061	3271		Cer(d17:1/25:0)+HCO2	694.6364	648.63095	618.6187	0
	Cer(d17:1/26:0)+HCO2	0	1	0	0	0	0	11.3712712121212	11.6712712121212	402		Cer(d17:1/26:0)+HCO2	0	11.52146	0	0	0	0	11.3712712121212	11.6712712121212	402		Cer(d17:1/26:0)+HCO2	0	2	0	0	0	0	11.3712712121212	11.6712712121212	402		Cer(d17:1/26:0)+HCO2	0	44391.68	0	0	0	0	11.3712712121212	11.6712712121212	402		Cer(d17:1/26:0)+HCO2	0	662.64675	0	0
	Cer(d17:1/26:0)+HCO2	0	1	0	0	0	0	11.5306954545455	11.8306954545455	2733		Cer(d17:1/26:0)+HCO2	0	11.66083	0	0	0	0	11.5306954545455	11.8306954545455	2733		Cer(d17:1/26:0)+HCO2	0	1	0	0	0	0	11.5306954545455	11.8306954545455	2733		Cer(d17:1/26:0)+HCO2	0	27088.57	0	0	0	0	11.5306954545455	11.8306954545455	2733		Cer(d17:1/26:0)+HCO2	0	662.6468	0	0
	Cer(d17:2/22:6)+HCO2	0	0	0	0	0	0	4.57609393939394	4.87609393939394	1791		Cer(d17:2/22:6)+HCO2	0	0	0	0	0	0	4.57609393939394	4.87609393939394	1791		Cer(d17:2/22:6)+HCO2	0	0	0	0	0	0	4.57609393939394	4.87609393939394	1791		Cer(d17:2/22:6)+HCO2	0	0	0	0	0	0	4.57609393939394	4.87609393939394	1791		Cer(d17:2/22:6)+HCO2	0	0	0	0
	Cer(d17:2/23:0)+HCO2	0	0	0	0	0	0	9.37739242424243	9.67739242424243	1330		Cer(d17:2/23:0)+HCO2	0	0	0	0	0	0	9.37739242424243	9.67739242424243	1330		Cer(d17:2/23:0)+HCO2	0	0	0	0	0	0	9.37739242424243	9.67739242424243	1330		Cer(d17:2/23:0)+HCO2	0	0	0	0	0	0	9.37739242424243	9.67739242424243	1330		Cer(d17:2/23:0)+HCO2	0	0	0	0
	Cer(d17:2/24:0)+HCO2	0	0	0	0	0	0	9.8607848484848	10.1607848484848	1372		Cer(d17:2/24:0)+HCO2	0	0	0	0	0	0	9.8607848484848	10.1607848484848	1372		Cer(d17:2/24:0)+HCO2	0	0	0	0	0	0	9.8607848484848	10.1607848484848	1372		Cer(d17:2/24:0)+HCO2	0	0	0	0	0	0	9.8607848484848	10.1607848484848	1372		Cer(d17:2/24:0)+HCO2	0	0	0	0
	Cer(d17:2/25:0)+HCO2	0	1	1	0	0	0	10.3349015151515	10.6349015151515	366		Cer(d17:2/25:0)+HCO2	10.4723	10.4723	10.33888	0	0	0	10.3349015151515	10.6349015151515	366		Cer(d17:2/25:0)+HCO2	2	2	2	0	0	0	10.3349015151515	10.6349015151515	366		Cer(d17:2/25:0)+HCO2	774.0684	49953.16	1494.75	0	0	0	10.3349015151515	10.6349015151515	366		Cer(d17:2/25:0)+HCO2	692.62145	646.61545	616.60385	0
	Cer(d17:2/25:0)+HCO2	0	1	1	0	0	0	10.1740090909091	10.4740090909091	470		Cer(d17:2/25:0)+HCO2	10.4723	10.4723	10.33888	0	0	0	10.1740090909091	10.4740090909091	470		Cer(d17:2/25:0)+HCO2	2	2	2	0	0	0	10.1740090909091	10.4740090909091	470		Cer(d17:2/25:0)+HCO2	774.0684	49953.16	1494.75	0	0	0	10.1740090909091	10.4740090909091	470		Cer(d17:2/25:0)+HCO2	692.62145	646.61545	616.60385	0
	Cer(d17:2/26:0)+HCO2	0	0	0	0	0	0	10.4557772727273	10.7557772727273	1755		Cer(d17:2/26:0)+HCO2	0	0	0	0	0	0	10.4557772727273	10.7557772727273	1755		Cer(d17:2/26:0)+HCO2	0	0	0	0	0	0	10.4557772727273	10.7557772727273	1755		Cer(d17:2/26:0)+HCO2	0	0	0	0	0	0	10.4557772727273	10.7557772727273	1755		Cer(d17:2/26:0)+HCO2	0	0	0	0
	Cer(d18:0/20:1)+HCO2	0	0	0	0	0	0	9.27443484848485	9.57443484848485	1335		Cer(d18:0/20:1)+HCO2	0	0	0	0	0	0	9.27443484848485	9.57443484848485	1335		Cer(d18:0/20:1)+HCO2	0	0	0	0	0	0	9.27443484848485	9.57443484848485	1335		Cer(d18:0/20:1)+HCO2	0	0	0	0	0	0	9.27443484848485	9.57443484848485	1335		Cer(d18:0/20:1)+HCO2	0	0	0	0
	Cer(d18:0/22:0)+HCO2	0	1	0	0	0	0	10.5709893939394	10.8709893939394	708		Cer(d18:0/22:0)+HCO2	0	10.73891	0	0	0	0	10.5709893939394	10.8709893939394	708		Cer(d18:0/22:0)+HCO2	0	1	0	0	0	0	10.5709893939394	10.8709893939394	708		Cer(d18:0/22:0)+HCO2	0	10931.03	0	0	0	0	10.5709893939394	10.8709893939394	708		Cer(d18:0/22:0)+HCO2	0	622.6153	0	0
	Cer(d18:0/22:1)+HCO2	0	1	0	0	0	0	10.2572696969697	10.5572696969697	287		Cer(d18:0/22:1)+HCO2	0	10.37019	0	0	0	0	10.2572696969697	10.5572696969697	287		Cer(d18:0/22:1)+HCO2	0	1	0	0	0	0	10.2572696969697	10.5572696969697	287		Cer(d18:0/22:1)+HCO2	0	47550.63	0	0	0	0	10.2572696969697	10.5572696969697	287		Cer(d18:0/22:1)+HCO2	0	620.5994	0	0
	Cer(d18:0/22:2)+HCO2	0	0	0	0	0	0	9.37739242424243	9.67739242424243	1330		Cer(d18:0/22:2)+HCO2	0	0	0	0	0	0	9.37739242424243	9.67739242424243	1330		Cer(d18:0/22:2)+HCO2	0	0	0	0	0	0	9.37739242424243	9.67739242424243	1330		Cer(d18:0/22:2)+HCO2	0	0	0	0	0	0	9.37739242424243	9.67739242424243	1330		Cer(d18:0/22:2)+HCO2	0	0	0	0
	Cer(d18:0/23:0)+HCO2	0	0	0	0	0	0	11.0019590909091	11.3019590909091	863		Cer(d18:0/23:0)+HCO2	0	0	0	0	0	0	11.0019590909091	11.3019590909091	863		Cer(d18:0/23:0)+HCO2	0	0	0	0	0	0	11.0019590909091	11.3019590909091	863		Cer(d18:0/23:0)+HCO2	0	0	0	0	0	0	11.0019590909091	11.3019590909091	863		Cer(d18:0/23:0)+HCO2	0	0	0	0
	Cer(d18:0/24:0)+HCO2	0	1	0	0	0	0	11.4208166666667	11.7208166666667	399		Cer(d18:0/24:0)+HCO2	0	11.55784	0	0	0	0	11.4208166666667	11.7208166666667	399		Cer(d18:0/24:0)+HCO2	0	1	0	0	0	0	11.4208166666667	11.7208166666667	399		Cer(d18:0/24:0)+HCO2	0	37248.86	0	0	0	0	11.4208166666667	11.7208166666667	399		Cer(d18:0/24:0)+HCO2	0	650.6465	0	0
	Cer(d18:0/24:1)+HCO2	1	1	1	0	0	0	11.1295590909091	11.4295590909091	108		Cer(d18:0/24:1)+HCO2	11.29021	11.29021	11.29021	0	0	0	11.1295590909091	11.4295590909091	108		Cer(d18:0/24:1)+HCO2	1	2	1	0	0	0	11.1295590909091	11.4295590909091	108		Cer(d18:0/24:1)+HCO2	8007.366	335871.2	5140.881	0	0	0	11.1295590909091	11.4295590909091	108		Cer(d18:0/24:1)+HCO2	694.6364	648.63095	618.6187	0
	Cer(d18:0/24:1)+HCO2	0	0	0	0	0	0	10.5101439393939	10.8101439393939	1160		Cer(d18:0/24:1)+HCO2	0	0	0	0	0	0	10.5101439393939	10.8101439393939	1160		Cer(d18:0/24:1)+HCO2	0	0	0	0	0	0	10.5101439393939	10.8101439393939	1160		Cer(d18:0/24:1)+HCO2	0	0	0	0	0	0	10.5101439393939	10.8101439393939	1160		Cer(d18:0/24:1)+HCO2	0	0	0	0
	Cer(d18:0/24:1)+HCO2	1	1	1	0	0	0	11.0714060606061	11.3714060606061	3271		Cer(d18:0/24:1)+HCO2	11.29021	11.29021	11.29021	0	0	0	11.0714060606061	11.3714060606061	3271		Cer(d18:0/24:1)+HCO2	1	2	1	0	0	0	11.0714060606061	11.3714060606061	3271		Cer(d18:0/24:1)+HCO2	8007.366	335871.2	5140.881	0	0	0	11.0714060606061	11.3714060606061	3271		Cer(d18:0/24:1)+HCO2	694.6364	648.63095	618.6187	0
	Cer(d18:0/26:0)+HCO2	0	0	0	0	0	0	12.1783683333333	12.4783683333333	3694		Cer(d18:0/26:0)+HCO2	0	0	0	0	0	0	12.1783683333333	12.4783683333333	3694		Cer(d18:0/26:0)+HCO2	0	0	0	0	0	0	12.1783683333333	12.4783683333333	3694		Cer(d18:0/26:0)+HCO2	0	0	0	0	0	0	12.1783683333333	12.4783683333333	3694		Cer(d18:0/26:0)+HCO2	0	0	0	0
	Cer(d18:1/20:0)+HCO2	0	0	0	0	0	0	9.27443484848485	9.57443484848485	1335		Cer(d18:1/20:0)+HCO2	0	0	0	0	0	0	9.27443484848485	9.57443484848485	1335		Cer(d18:1/20:0)+HCO2	0	0	0	0	0	0	9.27443484848485	9.57443484848485	1335		Cer(d18:1/20:0)+HCO2	0	0	0	0	0	0	9.27443484848485	9.57443484848485	1335		Cer(d18:1/20:0)+HCO2	0	0	0	0
	Cer(d18:1/21:0)+HCO2	0	0	0	0	0	0	9.77759848484848	10.0775984848485	3025		Cer(d18:1/21:0)+HCO2	0	0	0	0	0	0	9.77759848484848	10.0775984848485	3025		Cer(d18:1/21:0)+HCO2	0	0	0	0	0	0	9.77759848484848	10.0775984848485	3025		Cer(d18:1/21:0)+HCO2	0	0	0	0	0	0	9.77759848484848	10.0775984848485	3025		Cer(d18:1/21:0)+HCO2	0	0	0	0
	Cer(d18:1/22:0)+HCO2	0	1	0	1	0	0	10.2572696969697	10.5572696969697	287		Cer(d18:1/22:0)+HCO2	0	10.37019	0	10.37019	0	0	10.2572696969697	10.5572696969697	287		Cer(d18:1/22:0)+HCO2	0	1	0	1	0	0	10.2572696969697	10.5572696969697	287		Cer(d18:1/22:0)+HCO2	0	47550.63	0	1066.432	0	0	10.2572696969697	10.5572696969697	287		Cer(d18:1/22:0)+HCO2	0	620.5994	0	364.3589
	Cer(d18:1/22:1)+HCO2	0	0	0	0	0	0	9.37739242424243	9.67739242424243	1330		Cer(d18:1/22:1)+HCO2	0	0	0	0	0	0	9.37739242424243	9.67739242424243	1330		Cer(d18:1/22:1)+HCO2	0	0	0	0	0	0	9.37739242424243	9.67739242424243	1330		Cer(d18:1/22:1)+HCO2	0	0	0	0	0	0	9.37739242424243	9.67739242424243	1330		Cer(d18:1/22:1)+HCO2	0	0	0	0
	Cer(d18:1/23:0)+HCO2	1	1	0	1	0	0	10.6999696969697	10.9999696969697	227		Cer(d18:1/23:0)+HCO2	10.8619	10.8619	10.8619	10.8619	10.8619	0	10.6999696969697	10.9999696969697	227		Cer(d18:1/23:0)+HCO2	1	1	1	1	1	0	10.6999696969697	10.9999696969697	227		Cer(d18:1/23:0)+HCO2	1057.556	65958.08	515.0173	2524.149	560.7629	0	10.6999696969697	10.9999696969697	227		Cer(d18:1/23:0)+HCO2	680.6201	634.6152	604.6054	378.375
	Cer(d18:1/23:0)+HCO2	0	0	0	0	0	0	10.5248181818182	10.8248181818182	1553		Cer(d18:1/23:0)+HCO2	0	0	0	0	0	0	10.5248181818182	10.8248181818182	1553		Cer(d18:1/23:0)+HCO2	0	0	0	0	0	0	10.5248181818182	10.8248181818182	1553		Cer(d18:1/23:0)+HCO2	0	0	0	0	0	0	10.5248181818182	10.8248181818182	1553		Cer(d18:1/23:0)+HCO2	0	0	0	0
	Cer(d18:1/24:0)+HCO2	1	1	1	1	1	1	11.1295590909091	11.4295590909091	108		Cer(d18:1/24:0)+HCO2	11.29021	11.29021	11.29021	11.29021	11.29021	11.29021	11.1295590909091	11.4295590909091	108		Cer(d18:1/24:0)+HCO2	1	2	1	1	1	1	11.1295590909091	11.4295590909091	108		Cer(d18:1/24:0)+HCO2	8007.366	335871.2	5140.881	13771.49	5850.745	3409.408	11.1295590909091	11.4295590909091	108		Cer(d18:1/24:0)+HCO2	694.6364	648.63095	618.6187	392.3901
	Cer(d18:1/24:0)+HCO2	0	0	0	0	0	0	10.5101439393939	10.8101439393939	1160		Cer(d18:1/24:0)+HCO2	0	0	0	0	0	0	10.5101439393939	10.8101439393939	1160		Cer(d18:1/24:0)+HCO2	0	0	0	0	0	0	10.5101439393939	10.8101439393939	1160		Cer(d18:1/24:0)+HCO2	0	0	0	0	0	0	10.5101439393939	10.8101439393939	1160		Cer(d18:1/24:0)+HCO2	0	0	0	0
	Cer(d18:1/24:0)+HCO2	1	1	1	1	1	1	11.0714060606061	11.3714060606061	3271		Cer(d18:1/24:0)+HCO2	11.29021	11.29021	11.29021	11.29021	11.29021	11.29021	11.0714060606061	11.3714060606061	3271		Cer(d18:1/24:0)+HCO2	1	2	1	1	1	1	11.0714060606061	11.3714060606061	3271		Cer(d18:1/24:0)+HCO2	8007.366	335871.2	5140.881	13771.49	5850.745	3409.408	11.0714060606061	11.3714060606061	3271		Cer(d18:1/24:0)+HCO2	694.6364	648.63095	618.6187	392.3901
	Cer(d18:1/24:1)+HCO2	0	1	1	1	0	0	10.3349015151515	10.6349015151515	366		Cer(d18:1/24:1)+HCO2	10.4723	10.4723	10.33888	10.33888	0	0	10.3349015151515	10.6349015151515	366		Cer(d18:1/24:1)+HCO2	2	2	2	1	0	0	10.3349015151515	10.6349015151515	366		Cer(d18:1/24:1)+HCO2	774.0684	49953.16	1494.75	1728.141	0	0	10.3349015151515	10.6349015151515	366		Cer(d18:1/24:1)+HCO2	692.62145	646.61545	616.60385	390.3744
	Cer(d18:1/24:1)+HCO2	0	1	1	1	0	0	10.1740090909091	10.4740090909091	470		Cer(d18:1/24:1)+HCO2	10.4723	10.4723	10.33888	10.33888	0	0	10.1740090909091	10.4740090909091	470		Cer(d18:1/24:1)+HCO2	2	2	2	1	0	0	10.1740090909091	10.4740090909091	470		Cer(d18:1/24:1)+HCO2	774.0684	49953.16	1494.75	1728.141	0	0	10.1740090909091	10.4740090909091	470		Cer(d18:1/24:1)+HCO2	692.62145	646.61545	616.60385	390.3744
	Cer(d18:1/25:0)+HCO2	0	1	0	0	0	0	11.3712712121212	11.6712712121212	402		Cer(d18:1/25:0)+HCO2	0	11.52146	0	0	0	0	11.3712712121212	11.6712712121212	402		Cer(d18:1/25:0)+HCO2	0	2	0	0	0	0	11.3712712121212	11.6712712121212	402		Cer(d18:1/25:0)+HCO2	0	44391.68	0	0	0	0	11.3712712121212	11.6712712121212	402		Cer(d18:1/25:0)+HCO2	0	662.64675	0	0
	Cer(d18:1/25:0)+HCO2	0	1	0	0	0	0	11.5306954545455	11.8306954545455	2733		Cer(d18:1/25:0)+HCO2	0	11.66083	0	0	0	0	11.5306954545455	11.8306954545455	2733		Cer(d18:1/25:0)+HCO2	0	1	0	0	0	0	11.5306954545455	11.8306954545455	2733		Cer(d18:1/25:0)+HCO2	0	27088.57	0	0	0	0	11.5306954545455	11.8306954545455	2733		Cer(d18:1/25:0)+HCO2	0	662.6468	0	0
	Cer(d18:1/26:0)+HCO2	0	0	0	0	0	0	11.9297696969697	12.2297696969697	759		Cer(d18:1/26:0)+HCO2	0	0	0	0	0	0	11.9297696969697	12.2297696969697	759		Cer(d18:1/26:0)+HCO2	0	0	0	0	0	0	11.9297696969697	12.2297696969697	759		Cer(d18:1/26:0)+HCO2	0	0	0	0	0	0	11.9297696969697	12.2297696969697	759		Cer(d18:1/26:0)+HCO2	0	0	0	0
	Cer(d18:2/22:0)+HCO2	0	0	0	0	0	0	9.37739242424243	9.67739242424243	1330		Cer(d18:2/22:0)+HCO2	0	0	0	0	0	0	9.37739242424243	9.67739242424243	1330		Cer(d18:2/22:0)+HCO2	0	0	0	0	0	0	9.37739242424243	9.67739242424243	1330		Cer(d18:2/22:0)+HCO2	0	0	0	0	0	0	9.37739242424243	9.67739242424243	1330		Cer(d18:2/22:0)+HCO2	0	0	0	0
	Cer(d18:2/23:0)+HCO2	0	0	0	0	0	0	9.8607848484848	10.1607848484848	1372		Cer(d18:2/23:0)+HCO2	0	0	0	0	0	0	9.8607848484848	10.1607848484848	1372		Cer(d18:2/23:0)+HCO2	0	0	0	0	0	0	9.8607848484848	10.1607848484848	1372		Cer(d18:2/23:0)+HCO2	0	0	0	0	0	0	9.8607848484848	10.1607848484848	1372		Cer(d18:2/23:0)+HCO2	0	0	0	0
	Cer(d18:2/24:0)+HCO2	0	1	1	1	0	0	10.3349015151515	10.6349015151515	366		Cer(d18:2/24:0)+HCO2	10.4723	10.4723	10.33888	10.4723	0	10.4723	10.3349015151515	10.6349015151515	366		Cer(d18:2/24:0)+HCO2	2	2	2	1	0	1	10.3349015151515	10.6349015151515	366		Cer(d18:2/24:0)+HCO2	774.0684	49953.16	1494.75	2579.547	0	834.9658	10.3349015151515	10.6349015151515	366		Cer(d18:2/24:0)+HCO2	692.62145	646.61545	616.60385	392.3901
	Cer(d18:2/24:0)+HCO2	0	1	1	1	0	0	10.1740090909091	10.4740090909091	470		Cer(d18:2/24:0)+HCO2	10.4723	10.4723	10.33888	10.4723	0	10.4723	10.1740090909091	10.4740090909091	470		Cer(d18:2/24:0)+HCO2	2	2	2	1	0	1	10.1740090909091	10.4740090909091	470		Cer(d18:2/24:0)+HCO2	774.0684	49953.16	1494.75	2579.547	0	834.9658	10.1740090909091	10.4740090909091	470		Cer(d18:2/24:0)+HCO2	692.62145	646.61545	616.60385	392.3901
	Cer(d18:2/24:1)+HCO2	0	0	0	0	0	0	9.3155606060606	9.6155606060606	1495		Cer(d18:2/24:1)+HCO2	0	0	0	0	0	0	9.3155606060606	9.6155606060606	1495		Cer(d18:2/24:1)+HCO2	0	0	0	0	0	0	9.3155606060606	9.6155606060606	1495		Cer(d18:2/24:1)+HCO2	0	0	0	0	0	0	9.3155606060606	9.6155606060606	1495		Cer(d18:2/24:1)+HCO2	0	0	0	0
	Cer(d18:2/25:0)+HCO2	0	0	0	0	0	0	10.4557772727273	10.7557772727273	1755		Cer(d18:2/25:0)+HCO2	0	0	0	0	0	0	10.4557772727273	10.7557772727273	1755		Cer(d18:2/25:0)+HCO2	0	0	0	0	0	0	10.4557772727273	10.7557772727273	1755		Cer(d18:2/25:0)+HCO2	0	0	0	0	0	0	10.4557772727273	10.7557772727273	1755		Cer(d18:2/25:0)+HCO2	0	0	0	0
	Cer(d18:3/24:0)+HCO2	0	0	0	0	0	0	9.3155606060606	9.6155606060606	1495		Cer(d18:3/24:0)+HCO2	0	0	0	0	0	0	9.3155606060606	9.6155606060606	1495		Cer(d18:3/24:0)+HCO2	0	0	0	0	0	0	9.3155606060606	9.6155606060606	1495		Cer(d18:3/24:0)+HCO2	0	0	0	0	0	0	9.3155606060606	9.6155606060606	1495		Cer(d18:3/24:0)+HCO2	0	0	0	0
	Cer(d19:0/20:1)+HCO2	0	0	0	0	0	0	9.77759848484848	10.0775984848485	3025		Cer(d19:0/20:1)+HCO2	0	0	0	0	0	0	9.77759848484848	10.0775984848485	3025		Cer(d19:0/20:1)+HCO2	0	0	0	0	0	0	9.77759848484848	10.0775984848485	3025		Cer(d19:0/20:1)+HCO2	0	0	0	0	0	0	9.77759848484848	10.0775984848485	3025		Cer(d19:0/20:1)+HCO2	0	0	0	0
	Cer(d19:0/21:0)+HCO2	0	1	0	0	0	0	10.5709893939394	10.8709893939394	708		Cer(d19:0/21:0)+HCO2	0	10.73891	0	0	0	0	10.5709893939394	10.8709893939394	708		Cer(d19:0/21:0)+HCO2	0	1	0	0	0	0	10.5709893939394	10.8709893939394	708		Cer(d19:0/21:0)+HCO2	0	10931.03	0	0	0	0	10.5709893939394	10.8709893939394	708		Cer(d19:0/21:0)+HCO2	0	622.6153	0	0
	Cer(d19:0/22:0)+HCO2	0	0	0	0	0	0	11.0019590909091	11.3019590909091	863		Cer(d19:0/22:0)+HCO2	0	0	0	0	0	0	11.0019590909091	11.3019590909091	863		Cer(d19:0/22:0)+HCO2	0	0	0	0	0	0	11.0019590909091	11.3019590909091	863		Cer(d19:0/22:0)+HCO2	0	0	0	0	0	0	11.0019590909091	11.3019590909091	863		Cer(d19:0/22:0)+HCO2	0	0	0	0
	Cer(d19:0/22:1)+HCO2	1	1	0	0	0	0	10.6999696969697	10.9999696969697	227		Cer(d19:0/22:1)+HCO2	10.8619	10.8619	10.8619	0	0	0	10.6999696969697	10.9999696969697	227		Cer(d19:0/22:1)+HCO2	1	1	1	0	0	0	10.6999696969697	10.9999696969697	227		Cer(d19:0/22:1)+HCO2	1057.556	65958.08	515.0173	0	0	0	10.6999696969697	10.9999696969697	227		Cer(d19:0/22:1)+HCO2	680.6201	634.6152	604.6054	0
	Cer(d19:0/22:1)+HCO2	0	0	0	0	0	0	10.5248181818182	10.8248181818182	1553		Cer(d19:0/22:1)+HCO2	0	0	0	0	0	0	10.5248181818182	10.8248181818182	1553		Cer(d19:0/22:1)+HCO2	0	0	0	0	0	0	10.5248181818182	10.8248181818182	1553		Cer(d19:0/22:1)+HCO2	0	0	0	0	0	0	10.5248181818182	10.8248181818182	1553		Cer(d19:0/22:1)+HCO2	0	0	0	0
	Cer(d19:0/22:2)+HCO2	0	0	0	0	0	0	9.8607848484848	10.1607848484848	1372		Cer(d19:0/22:2)+HCO2	0	0	0	0	0	0	9.8607848484848	10.1607848484848	1372		Cer(d19:0/22:2)+HCO2	0	0	0	0	0	0	9.8607848484848	10.1607848484848	1372		Cer(d19:0/22:2)+HCO2	0	0	0	0	0	0	9.8607848484848	10.1607848484848	1372		Cer(d19:0/22:2)+HCO2	0	0	0	0
	Cer(d19:0/23:0)+HCO2	0	1	0	0	0	0	11.4208166666667	11.7208166666667	399		Cer(d19:0/23:0)+HCO2	0	11.55784	0	0	0	0	11.4208166666667	11.7208166666667	399		Cer(d19:0/23:0)+HCO2	0	1	0	0	0	0	11.4208166666667	11.7208166666667	399		Cer(d19:0/23:0)+HCO2	0	37248.86	0	0	0	0	11.4208166666667	11.7208166666667	399		Cer(d19:0/23:0)+HCO2	0	650.6465	0	0
	Cer(d19:0/24:1)+HCO2	0	1	0	0	0	0	11.3712712121212	11.6712712121212	402		Cer(d19:0/24:1)+HCO2	0	11.52146	0	0	0	0	11.3712712121212	11.6712712121212	402		Cer(d19:0/24:1)+HCO2	0	2	0	0	0	0	11.3712712121212	11.6712712121212	402		Cer(d19:0/24:1)+HCO2	0	44391.68	0	0	0	0	11.3712712121212	11.6712712121212	402		Cer(d19:0/24:1)+HCO2	0	662.64675	0	0
	Cer(d19:0/24:1)+HCO2	0	1	0	0	0	0	11.5306954545455	11.8306954545455	2733		Cer(d19:0/24:1)+HCO2	0	11.66083	0	0	0	0	11.5306954545455	11.8306954545455	2733		Cer(d19:0/24:1)+HCO2	0	1	0	0	0	0	11.5306954545455	11.8306954545455	2733		Cer(d19:0/24:1)+HCO2	0	27088.57	0	0	0	0	11.5306954545455	11.8306954545455	2733		Cer(d19:0/24:1)+HCO2	0	662.6468	0	0
	Cer(d19:0/25:0)+HCO2	0	0	0	0	0	0	12.1783683333333	12.4783683333333	3694		Cer(d19:0/25:0)+HCO2	0	0	0	0	0	0	12.1783683333333	12.4783683333333	3694		Cer(d19:0/25:0)+HCO2	0	0	0	0	0	0	12.1783683333333	12.4783683333333	3694		Cer(d19:0/25:0)+HCO2	0	0	0	0	0	0	12.1783683333333	12.4783683333333	3694		Cer(d19:0/25:0)+HCO2	0	0	0	0
	Cer(d20:0/18:1)+HCO2	0	0	0	0	0	0	9.27443484848485	9.57443484848485	1335		Cer(d20:0/18:1)+HCO2	0	0	0	0	0	0	9.27443484848485	9.57443484848485	1335		Cer(d20:0/18:1)+HCO2	0	0	0	0	0	0	9.27443484848485	9.57443484848485	1335		Cer(d20:0/18:1)+HCO2	0	0	0	0	0	0	9.27443484848485	9.57443484848485	1335		Cer(d20:0/18:1)+HCO2	0	0	0	0
	Cer(d20:0/20:0)+HCO2	0	1	0	0	0	0	10.5709893939394	10.8709893939394	708		Cer(d20:0/20:0)+HCO2	0	10.73891	0	0	0	0	10.5709893939394	10.8709893939394	708		Cer(d20:0/20:0)+HCO2	0	1	0	0	0	0	10.5709893939394	10.8709893939394	708		Cer(d20:0/20:0)+HCO2	0	10931.03	0	0	0	0	10.5709893939394	10.8709893939394	708		Cer(d20:0/20:0)+HCO2	0	622.6153	0	0
	Cer(d20:0/20:1)+HCO2	0	1	0	0	0	0	10.2572696969697	10.5572696969697	287		Cer(d20:0/20:1)+HCO2	0	10.37019	0	0	0	0	10.2572696969697	10.5572696969697	287		Cer(d20:0/20:1)+HCO2	0	1	0	0	0	0	10.2572696969697	10.5572696969697	287		Cer(d20:0/20:1)+HCO2	0	47550.63	0	0	0	0	10.2572696969697	10.5572696969697	287		Cer(d20:0/20:1)+HCO2	0	620.5994	0	0
	Cer(d20:0/20:2)+HCO2	0	0	0	0	0	0	9.37739242424243	9.67739242424243	1330		Cer(d20:0/20:2)+HCO2	0	0	0	0	0	0	9.37739242424243	9.67739242424243	1330		Cer(d20:0/20:2)+HCO2	0	0	0	0	0	0	9.37739242424243	9.67739242424243	1330		Cer(d20:0/20:2)+HCO2	0	0	0	0	0	0	9.37739242424243	9.67739242424243	1330		Cer(d20:0/20:2)+HCO2	0	0	0	0
	Cer(d20:0/21:0)+HCO2	0	0	0	0	0	0	11.0019590909091	11.3019590909091	863		Cer(d20:0/21:0)+HCO2	0	0	0	0	0	0	11.0019590909091	11.3019590909091	863		Cer(d20:0/21:0)+HCO2	0	0	0	0	0	0	11.0019590909091	11.3019590909091	863		Cer(d20:0/21:0)+HCO2	0	0	0	0	0	0	11.0019590909091	11.3019590909091	863		Cer(d20:0/21:0)+HCO2	0	0	0	0
	Cer(d20:0/22:0)+HCO2	0	1	0	0	0	0	11.4208166666667	11.7208166666667	399		Cer(d20:0/22:0)+HCO2	0	11.55784	0	0	0	0	11.4208166666667	11.7208166666667	399		Cer(d20:0/22:0)+HCO2	0	1	0	0	0	0	11.4208166666667	11.7208166666667	399		Cer(d20:0/22:0)+HCO2	0	37248.86	0	0	0	0	11.4208166666667	11.7208166666667	399		Cer(d20:0/22:0)+HCO2	0	650.6465	0	0
	Cer(d20:0/22:1)+HCO2	1	1	1	0	0	0	11.1295590909091	11.4295590909091	108		Cer(d20:0/22:1)+HCO2	11.29021	11.29021	11.29021	0	0	0	11.1295590909091	11.4295590909091	108		Cer(d20:0/22:1)+HCO2	1	2	1	0	0	0	11.1295590909091	11.4295590909091	108		Cer(d20:0/22:1)+HCO2	8007.366	335871.2	5140.881	0	0	0	11.1295590909091	11.4295590909091	108		Cer(d20:0/22:1)+HCO2	694.6364	648.63095	618.6187	0
	Cer(d20:0/22:1)+HCO2	0	0	0	0	0	0	10.5101439393939	10.8101439393939	1160		Cer(d20:0/22:1)+HCO2	0	0	0	0	0	0	10.5101439393939	10.8101439393939	1160		Cer(d20:0/22:1)+HCO2	0	0	0	0	0	0	10.5101439393939	10.8101439393939	1160		Cer(d20:0/22:1)+HCO2	0	0	0	0	0	0	10.5101439393939	10.8101439393939	1160		Cer(d20:0/22:1)+HCO2	0	0	0	0
	Cer(d20:0/22:1)+HCO2	1	1	1	0	0	0	11.0714060606061	11.3714060606061	3271		Cer(d20:0/22:1)+HCO2	11.29021	11.29021	11.29021	0	0	0	11.0714060606061	11.3714060606061	3271		Cer(d20:0/22:1)+HCO2	1	2	1	0	0	0	11.0714060606061	11.3714060606061	3271		Cer(d20:0/22:1)+HCO2	8007.366	335871.2	5140.881	0	0	0	11.0714060606061	11.3714060606061	3271		Cer(d20:0/22:1)+HCO2	694.6364	648.63095	618.6187	0
	Cer(d20:0/22:2)+HCO2	0	1	1	0	0	0	10.3349015151515	10.6349015151515	366		Cer(d20:0/22:2)+HCO2	10.4723	10.4723	10.33888	0	0	0	10.3349015151515	10.6349015151515	366		Cer(d20:0/22:2)+HCO2	2	2	2	0	0	0	10.3349015151515	10.6349015151515	366		Cer(d20:0/22:2)+HCO2	774.0684	49953.16	1494.75	0	0	0	10.3349015151515	10.6349015151515	366		Cer(d20:0/22:2)+HCO2	692.62145	646.61545	616.60385	0
	Cer(d20:0/22:2)+HCO2	0	1	1	0	0	0	10.1740090909091	10.4740090909091	470		Cer(d20:0/22:2)+HCO2	10.4723	10.4723	10.33888	0	0	0	10.1740090909091	10.4740090909091	470		Cer(d20:0/22:2)+HCO2	2	2	2	0	0	0	10.1740090909091	10.4740090909091	470		Cer(d20:0/22:2)+HCO2	774.0684	49953.16	1494.75	0	0	0	10.1740090909091	10.4740090909091	470		Cer(d20:0/22:2)+HCO2	692.62145	646.61545	616.60385	0
	Cer(d20:0/22:3)+HCO2	0	0	0	0	0	0	9.3155606060606	9.6155606060606	1495		Cer(d20:0/22:3)+HCO2	0	0	0	0	0	0	9.3155606060606	9.6155606060606	1495		Cer(d20:0/22:3)+HCO2	0	0	0	0	0	0	9.3155606060606	9.6155606060606	1495		Cer(d20:0/22:3)+HCO2	0	0	0	0	0	0	9.3155606060606	9.6155606060606	1495		Cer(d20:0/22:3)+HCO2	0	0	0	0
	Cer(d20:0/24:0)+HCO2	0	0	0	0	0	0	12.1783683333333	12.4783683333333	3694		Cer(d20:0/24:0)+HCO2	0	0	0	0	0	0	12.1783683333333	12.4783683333333	3694		Cer(d20:0/24:0)+HCO2	0	0	0	0	0	0	12.1783683333333	12.4783683333333	3694		Cer(d20:0/24:0)+HCO2	0	0	0	0	0	0	12.1783683333333	12.4783683333333	3694		Cer(d20:0/24:0)+HCO2	0	0	0	0
	Cer(d20:0/24:1)+HCO2	0	0	0	0	0	0	11.9297696969697	12.2297696969697	759		Cer(d20:0/24:1)+HCO2	0	0	0	0	0	0	11.9297696969697	12.2297696969697	759		Cer(d20:0/24:1)+HCO2	0	0	0	0	0	0	11.9297696969697	12.2297696969697	759		Cer(d20:0/24:1)+HCO2	0	0	0	0	0	0	11.9297696969697	12.2297696969697	759		Cer(d20:0/24:1)+HCO2	0	0	0	0
	Cer(d20:1/18:0)+HCO2	0	0	0	0	0	0	9.27443484848485	9.57443484848485	1335		Cer(d20:1/18:0)+HCO2	0	0	0	0	0	0	9.27443484848485	9.57443484848485	1335		Cer(d20:1/18:0)+HCO2	0	0	0	0	0	0	9.27443484848485	9.57443484848485	1335		Cer(d20:1/18:0)+HCO2	0	0	0	0	0	0	9.27443484848485	9.57443484848485	1335		Cer(d20:1/18:0)+HCO2	0	0	0	0
	Cer(d20:1/19:0)+HCO2	0	0	0	0	0	0	9.77759848484848	10.0775984848485	3025		Cer(d20:1/19:0)+HCO2	0	0	0	0	0	0	9.77759848484848	10.0775984848485	3025		Cer(d20:1/19:0)+HCO2	0	0	0	0	0	0	9.77759848484848	10.0775984848485	3025		Cer(d20:1/19:0)+HCO2	0	0	0	0	0	0	9.77759848484848	10.0775984848485	3025		Cer(d20:1/19:0)+HCO2	0	0	0	0
	Cer(d20:1/20:0)+HCO2	0	1	0	0	0	0	10.2572696969697	10.5572696969697	287		Cer(d20:1/20:0)+HCO2	0	10.37019	0	0	0	0	10.2572696969697	10.5572696969697	287		Cer(d20:1/20:0)+HCO2	0	1	0	0	0	0	10.2572696969697	10.5572696969697	287		Cer(d20:1/20:0)+HCO2	0	47550.63	0	0	0	0	10.2572696969697	10.5572696969697	287		Cer(d20:1/20:0)+HCO2	0	620.5994	0	0
	Cer(d20:1/20:1)+HCO2	0	0	0	0	0	0	9.37739242424243	9.67739242424243	1330		Cer(d20:1/20:1)+HCO2	0	0	0	0	0	0	9.37739242424243	9.67739242424243	1330		Cer(d20:1/20:1)+HCO2	0	0	0	0	0	0	9.37739242424243	9.67739242424243	1330		Cer(d20:1/20:1)+HCO2	0	0	0	0	0	0	9.37739242424243	9.67739242424243	1330		Cer(d20:1/20:1)+HCO2	0	0	0	0
	Cer(d20:1/21:0)+HCO2	1	1	0	0	0	0	10.6999696969697	10.9999696969697	227		Cer(d20:1/21:0)+HCO2	10.8619	10.8619	10.8619	0	0	0	10.6999696969697	10.9999696969697	227		Cer(d20:1/21:0)+HCO2	1	1	1	0	0	0	10.6999696969697	10.9999696969697	227		Cer(d20:1/21:0)+HCO2	1057.556	65958.08	515.0173	0	0	0	10.6999696969697	10.9999696969697	227		Cer(d20:1/21:0)+HCO2	680.6201	634.6152	604.6054	0
	Cer(d20:1/21:0)+HCO2	0	0	0	0	0	0	10.5248181818182	10.8248181818182	1553		Cer(d20:1/21:0)+HCO2	0	0	0	0	0	0	10.5248181818182	10.8248181818182	1553		Cer(d20:1/21:0)+HCO2	0	0	0	0	0	0	10.5248181818182	10.8248181818182	1553		Cer(d20:1/21:0)+HCO2	0	0	0	0	0	0	10.5248181818182	10.8248181818182	1553		Cer(d20:1/21:0)+HCO2	0	0	0	0
	Cer(d20:1/22:0)+HCO2	1	1	1	0	0	0	11.1295590909091	11.4295590909091	108		Cer(d20:1/22:0)+HCO2	11.29021	11.29021	11.29021	0	0	0	11.1295590909091	11.4295590909091	108		Cer(d20:1/22:0)+HCO2	1	2	1	0	0	0	11.1295590909091	11.4295590909091	108		Cer(d20:1/22:0)+HCO2	8007.366	335871.2	5140.881	0	0	0	11.1295590909091	11.4295590909091	108		Cer(d20:1/22:0)+HCO2	694.6364	648.63095	618.6187	0
	Cer(d20:1/22:0)+HCO2	0	0	0	0	0	0	10.5101439393939	10.8101439393939	1160		Cer(d20:1/22:0)+HCO2	0	0	0	0	0	0	10.5101439393939	10.8101439393939	1160		Cer(d20:1/22:0)+HCO2	0	0	0	0	0	0	10.5101439393939	10.8101439393939	1160		Cer(d20:1/22:0)+HCO2	0	0	0	0	0	0	10.5101439393939	10.8101439393939	1160		Cer(d20:1/22:0)+HCO2	0	0	0	0
	Cer(d20:1/22:0)+HCO2	1	1	1	0	0	0	11.0714060606061	11.3714060606061	3271		Cer(d20:1/22:0)+HCO2	11.29021	11.29021	11.29021	0	0	0	11.0714060606061	11.3714060606061	3271		Cer(d20:1/22:0)+HCO2	1	2	1	0	0	0	11.0714060606061	11.3714060606061	3271		Cer(d20:1/22:0)+HCO2	8007.366	335871.2	5140.881	0	0	0	11.0714060606061	11.3714060606061	3271		Cer(d20:1/22:0)+HCO2	694.6364	648.63095	618.6187	0
	Cer(d20:1/22:1)+HCO2	0	1	1	0	0	0	10.3349015151515	10.6349015151515	366		Cer(d20:1/22:1)+HCO2	10.4723	10.4723	10.33888	0	0	0	10.3349015151515	10.6349015151515	366		Cer(d20:1/22:1)+HCO2	2	2	2	0	0	0	10.3349015151515	10.6349015151515	366		Cer(d20:1/22:1)+HCO2	774.0684	49953.16	1494.75	0	0	0	10.3349015151515	10.6349015151515	366		Cer(d20:1/22:1)+HCO2	692.62145	646.61545	616.60385	0
	Cer(d20:1/22:1)+HCO2	0	1	1	0	0	0	10.1740090909091	10.4740090909091	470		Cer(d20:1/22:1)+HCO2	10.4723	10.4723	10.33888	0	0	0	10.1740090909091	10.4740090909091	470		Cer(d20:1/22:1)+HCO2	2	2	2	0	0	0	10.1740090909091	10.4740090909091	470		Cer(d20:1/22:1)+HCO2	774.0684	49953.16	1494.75	0	0	0	10.1740090909091	10.4740090909091	470		Cer(d20:1/22:1)+HCO2	692.62145	646.61545	616.60385	0
	Cer(d20:1/22:2)+HCO2	0	0	0	0	0	0	9.3155606060606	9.6155606060606	1495		Cer(d20:1/22:2)+HCO2	0	0	0	0	0	0	9.3155606060606	9.6155606060606	1495		Cer(d20:1/22:2)+HCO2	0	0	0	0	0	0	9.3155606060606	9.6155606060606	1495		Cer(d20:1/22:2)+HCO2	0	0	0	0	0	0	9.3155606060606	9.6155606060606	1495		Cer(d20:1/22:2)+HCO2	0	0	0	0
	Cer(d20:1/23:0)+HCO2	0	1	0	0	0	0	11.3712712121212	11.6712712121212	402		Cer(d20:1/23:0)+HCO2	0	11.52146	0	0	0	0	11.3712712121212	11.6712712121212	402		Cer(d20:1/23:0)+HCO2	0	2	0	0	0	0	11.3712712121212	11.6712712121212	402		Cer(d20:1/23:0)+HCO2	0	44391.68	0	0	0	0	11.3712712121212	11.6712712121212	402		Cer(d20:1/23:0)+HCO2	0	662.64675	0	0
	Cer(d20:1/23:0)+HCO2	0	1	0	0	0	0	11.5306954545455	11.8306954545455	2733		Cer(d20:1/23:0)+HCO2	0	11.66083	0	0	0	0	11.5306954545455	11.8306954545455	2733		Cer(d20:1/23:0)+HCO2	0	1	0	0	0	0	11.5306954545455	11.8306954545455	2733		Cer(d20:1/23:0)+HCO2	0	27088.57	0	0	0	0	11.5306954545455	11.8306954545455	2733		Cer(d20:1/23:0)+HCO2	0	662.6468	0	0
	Cer(d20:1/24:0)+HCO2	0	0	0	0	0	0	11.9297696969697	12.2297696969697	759		Cer(d20:1/24:0)+HCO2	0	0	0	0	0	0	11.9297696969697	12.2297696969697	759		Cer(d20:1/24:0)+HCO2	0	0	0	0	0	0	11.9297696969697	12.2297696969697	759		Cer(d20:1/24:0)+HCO2	0	0	0	0	0	0	11.9297696969697	12.2297696969697	759		Cer(d20:1/24:0)+HCO2	0	0	0	0
	Cer(d20:2/20:0)+HCO2	0	0	0	0	0	0	9.37739242424243	9.67739242424243	1330		Cer(d20:2/20:0)+HCO2	0	0	0	0	0	0	9.37739242424243	9.67739242424243	1330		Cer(d20:2/20:0)+HCO2	0	0	0	0	0	0	9.37739242424243	9.67739242424243	1330		Cer(d20:2/20:0)+HCO2	0	0	0	0	0	0	9.37739242424243	9.67739242424243	1330		Cer(d20:2/20:0)+HCO2	0	0	0	0
	Cer(d20:2/21:0)+HCO2	0	0	0	0	0	0	9.8607848484848	10.1607848484848	1372		Cer(d20:2/21:0)+HCO2	0	0	0	0	0	0	9.8607848484848	10.1607848484848	1372		Cer(d20:2/21:0)+HCO2	0	0	0	0	0	0	9.8607848484848	10.1607848484848	1372		Cer(d20:2/21:0)+HCO2	0	0	0	0	0	0	9.8607848484848	10.1607848484848	1372		Cer(d20:2/21:0)+HCO2	0	0	0	0
	Cer(d20:2/22:0)+HCO2	0	1	1	0	0	0	10.3349015151515	10.6349015151515	366		Cer(d20:2/22:0)+HCO2	10.4723	10.4723	10.33888	0	0	0	10.3349015151515	10.6349015151515	366		Cer(d20:2/22:0)+HCO2	2	2	2	0	0	0	10.3349015151515	10.6349015151515	366		Cer(d20:2/22:0)+HCO2	774.0684	49953.16	1494.75	0	0	0	10.3349015151515	10.6349015151515	366		Cer(d20:2/22:0)+HCO2	692.62145	646.61545	616.60385	0
	Cer(d20:2/22:0)+HCO2	0	1	1	0	0	0	10.1740090909091	10.4740090909091	470		Cer(d20:2/22:0)+HCO2	10.4723	10.4723	10.33888	0	0	0	10.1740090909091	10.4740090909091	470		Cer(d20:2/22:0)+HCO2	2	2	2	0	0	0	10.1740090909091	10.4740090909091	470		Cer(d20:2/22:0)+HCO2	774.0684	49953.16	1494.75	0	0	0	10.1740090909091	10.4740090909091	470		Cer(d20:2/22:0)+HCO2	692.62145	646.61545	616.60385	0
	Cer(d20:2/22:1)+HCO2	0	0	0	0	0	0	9.3155606060606	9.6155606060606	1495		Cer(d20:2/22:1)+HCO2	0	0	0	0	0	0	9.3155606060606	9.6155606060606	1495		Cer(d20:2/22:1)+HCO2	0	0	0	0	0	0	9.3155606060606	9.6155606060606	1495		Cer(d20:2/22:1)+HCO2	0	0	0	0	0	0	9.3155606060606	9.6155606060606	1495		Cer(d20:2/22:1)+HCO2	0	0	0	0
	Cer(d20:2/23:0)+HCO2	0	0	0	0	0	0	10.4557772727273	10.7557772727273	1755		Cer(d20:2/23:0)+HCO2	0	0	0	0	0	0	10.4557772727273	10.7557772727273	1755		Cer(d20:2/23:0)+HCO2	0	0	0	0	0	0	10.4557772727273	10.7557772727273	1755		Cer(d20:2/23:0)+HCO2	0	0	0	0	0	0	10.4557772727273	10.7557772727273	1755		Cer(d20:2/23:0)+HCO2	0	0	0	0
	Cer(d20:3/22:0)+HCO2	0	0	0	0	0	0	9.3155606060606	9.6155606060606	1495		Cer(d20:3/22:0)+HCO2	0	0	0	0	0	0	9.3155606060606	9.6155606060606	1495		Cer(d20:3/22:0)+HCO2	0	0	0	0	0	0	9.3155606060606	9.6155606060606	1495		Cer(d20:3/22:0)+HCO2	0	0	0	0	0	0	9.3155606060606	9.6155606060606	1495		Cer(d20:3/22:0)+HCO2	0	0	0	0
	Cer(d21:0/17:1)+HCO2	0	0	0	0	0	0	9.27443484848485	9.57443484848485	1335		Cer(d21:0/17:1)+HCO2	0	0	0	0	0	0	9.27443484848485	9.57443484848485	1335		Cer(d21:0/17:1)+HCO2	0	0	0	0	0	0	9.27443484848485	9.57443484848485	1335		Cer(d21:0/17:1)+HCO2	0	0	0	0	0	0	9.27443484848485	9.57443484848485	1335		Cer(d21:0/17:1)+HCO2	0	0	0	0
	Cer(d21:0/18:1)+HCO2	0	0	0	0	0	0	9.77759848484848	10.0775984848485	3025		Cer(d21:0/18:1)+HCO2	0	0	0	0	0	0	9.77759848484848	10.0775984848485	3025		Cer(d21:0/18:1)+HCO2	0	0	0	0	0	0	9.77759848484848	10.0775984848485	3025		Cer(d21:0/18:1)+HCO2	0	0	0	0	0	0	9.77759848484848	10.0775984848485	3025		Cer(d21:0/18:1)+HCO2	0	0	0	0
	Cer(d21:0/19:0)+HCO2	0	1	0	0	0	0	10.5709893939394	10.8709893939394	708		Cer(d21:0/19:0)+HCO2	0	10.73891	0	0	0	0	10.5709893939394	10.8709893939394	708		Cer(d21:0/19:0)+HCO2	0	1	0	0	0	0	10.5709893939394	10.8709893939394	708		Cer(d21:0/19:0)+HCO2	0	10931.03	0	0	0	0	10.5709893939394	10.8709893939394	708		Cer(d21:0/19:0)+HCO2	0	622.6153	0	0
	Cer(d21:0/20:0)+HCO2	0	0	0	0	0	0	11.0019590909091	11.3019590909091	863		Cer(d21:0/20:0)+HCO2	0	0	0	0	0	0	11.0019590909091	11.3019590909091	863		Cer(d21:0/20:0)+HCO2	0	0	0	0	0	0	11.0019590909091	11.3019590909091	863		Cer(d21:0/20:0)+HCO2	0	0	0	0	0	0	11.0019590909091	11.3019590909091	863		Cer(d21:0/20:0)+HCO2	0	0	0	0
	Cer(d21:0/20:1)+HCO2	1	1	0	0	0	0	10.6999696969697	10.9999696969697	227		Cer(d21:0/20:1)+HCO2	10.8619	10.8619	10.8619	0	0	0	10.6999696969697	10.9999696969697	227		Cer(d21:0/20:1)+HCO2	1	1	1	0	0	0	10.6999696969697	10.9999696969697	227		Cer(d21:0/20:1)+HCO2	1057.556	65958.08	515.0173	0	0	0	10.6999696969697	10.9999696969697	227		Cer(d21:0/20:1)+HCO2	680.6201	634.6152	604.6054	0
	Cer(d21:0/20:1)+HCO2	0	0	0	0	0	0	10.5248181818182	10.8248181818182	1553		Cer(d21:0/20:1)+HCO2	0	0	0	0	0	0	10.5248181818182	10.8248181818182	1553		Cer(d21:0/20:1)+HCO2	0	0	0	0	0	0	10.5248181818182	10.8248181818182	1553		Cer(d21:0/20:1)+HCO2	0	0	0	0	0	0	10.5248181818182	10.8248181818182	1553		Cer(d21:0/20:1)+HCO2	0	0	0	0
	Cer(d21:0/20:2)+HCO2	0	0	0	0	0	0	9.8607848484848	10.1607848484848	1372		Cer(d21:0/20:2)+HCO2	0	0	0	0	0	0	9.8607848484848	10.1607848484848	1372		Cer(d21:0/20:2)+HCO2	0	0	0	0	0	0	9.8607848484848	10.1607848484848	1372		Cer(d21:0/20:2)+HCO2	0	0	0	0	0	0	9.8607848484848	10.1607848484848	1372		Cer(d21:0/20:2)+HCO2	0	0	0	0
	Cer(d21:0/21:0)+HCO2	0	1	0	0	0	0	11.4208166666667	11.7208166666667	399		Cer(d21:0/21:0)+HCO2	0	11.55784	0	0	0	0	11.4208166666667	11.7208166666667	399		Cer(d21:0/21:0)+HCO2	0	1	0	0	0	0	11.4208166666667	11.7208166666667	399		Cer(d21:0/21:0)+HCO2	0	37248.86	0	0	0	0	11.4208166666667	11.7208166666667	399		Cer(d21:0/21:0)+HCO2	0	650.6465	0	0
	Cer(d21:0/22:1)+HCO2	0	1	0	0	0	0	11.3712712121212	11.6712712121212	402		Cer(d21:0/22:1)+HCO2	0	11.52146	0	0	0	0	11.3712712121212	11.6712712121212	402		Cer(d21:0/22:1)+HCO2	0	2	0	0	0	0	11.3712712121212	11.6712712121212	402		Cer(d21:0/22:1)+HCO2	0	44391.68	0	0	0	0	11.3712712121212	11.6712712121212	402		Cer(d21:0/22:1)+HCO2	0	662.64675	0	0
	Cer(d21:0/22:1)+HCO2	0	1	0	0	0	0	11.5306954545455	11.8306954545455	2733		Cer(d21:0/22:1)+HCO2	0	11.66083	0	0	0	0	11.5306954545455	11.8306954545455	2733		Cer(d21:0/22:1)+HCO2	0	1	0	0	0	0	11.5306954545455	11.8306954545455	2733		Cer(d21:0/22:1)+HCO2	0	27088.57	0	0	0	0	11.5306954545455	11.8306954545455	2733		Cer(d21:0/22:1)+HCO2	0	662.6468	0	0
	Cer(d21:0/22:2)+HCO2	0	0	0	0	0	0	10.4557772727273	10.7557772727273	1755		Cer(d21:0/22:2)+HCO2	0	0	0	0	0	0	10.4557772727273	10.7557772727273	1755		Cer(d21:0/22:2)+HCO2	0	0	0	0	0	0	10.4557772727273	10.7557772727273	1755		Cer(d21:0/22:2)+HCO2	0	0	0	0	0	0	10.4557772727273	10.7557772727273	1755		Cer(d21:0/22:2)+HCO2	0	0	0	0
	Cer(d21:0/23:0)+HCO2	0	0	0	0	0	0	12.1783683333333	12.4783683333333	3694		Cer(d21:0/23:0)+HCO2	0	0	0	0	0	0	12.1783683333333	12.4783683333333	3694		Cer(d21:0/23:0)+HCO2	0	0	0	0	0	0	12.1783683333333	12.4783683333333	3694		Cer(d21:0/23:0)+HCO2	0	0	0	0	0	0	12.1783683333333	12.4783683333333	3694		Cer(d21:0/23:0)+HCO2	0	0	0	0
	Cer(d22:0/16:1)+HCO2	0	0	0	0	0	0	9.27443484848485	9.57443484848485	1335		Cer(d22:0/16:1)+HCO2	0	0	0	0	0	0	9.27443484848485	9.57443484848485	1335		Cer(d22:0/16:1)+HCO2	0	0	0	0	0	0	9.27443484848485	9.57443484848485	1335		Cer(d22:0/16:1)+HCO2	0	0	0	0	0	0	9.27443484848485	9.57443484848485	1335		Cer(d22:0/16:1)+HCO2	0	0	0	0
	Cer(d22:0/17:1)+HCO2	0	0	0	0	0	0	9.77759848484848	10.0775984848485	3025		Cer(d22:0/17:1)+HCO2	0	0	0	0	0	0	9.77759848484848	10.0775984848485	3025		Cer(d22:0/17:1)+HCO2	0	0	0	0	0	0	9.77759848484848	10.0775984848485	3025		Cer(d22:0/17:1)+HCO2	0	0	0	0	0	0	9.77759848484848	10.0775984848485	3025		Cer(d22:0/17:1)+HCO2	0	0	0	0
	Cer(d22:0/18:0)+HCO2	0	1	0	0	0	0	10.5709893939394	10.8709893939394	708		Cer(d22:0/18:0)+HCO2	0	10.73891	0	0	0	0	10.5709893939394	10.8709893939394	708		Cer(d22:0/18:0)+HCO2	0	1	0	0	0	0	10.5709893939394	10.8709893939394	708		Cer(d22:0/18:0)+HCO2	0	10931.03	0	0	0	0	10.5709893939394	10.8709893939394	708		Cer(d22:0/18:0)+HCO2	0	622.6153	0	0
	Cer(d22:0/18:1)+HCO2	0	1	0	0	0	0	10.2572696969697	10.5572696969697	287		Cer(d22:0/18:1)+HCO2	0	10.37019	0	0	0	0	10.2572696969697	10.5572696969697	287		Cer(d22:0/18:1)+HCO2	0	1	0	0	0	0	10.2572696969697	10.5572696969697	287		Cer(d22:0/18:1)+HCO2	0	47550.63	0	0	0	0	10.2572696969697	10.5572696969697	287		Cer(d22:0/18:1)+HCO2	0	620.5994	0	0
	Cer(d22:0/18:2)+HCO2	0	0	0	0	0	0	9.37739242424243	9.67739242424243	1330		Cer(d22:0/18:2)+HCO2	0	0	0	0	0	0	9.37739242424243	9.67739242424243	1330		Cer(d22:0/18:2)+HCO2	0	0	0	0	0	0	9.37739242424243	9.67739242424243	1330		Cer(d22:0/18:2)+HCO2	0	0	0	0	0	0	9.37739242424243	9.67739242424243	1330		Cer(d22:0/18:2)+HCO2	0	0	0	0
	Cer(d22:0/19:0)+HCO2	0	0	0	0	0	0	11.0019590909091	11.3019590909091	863		Cer(d22:0/19:0)+HCO2	0	0	0	0	0	0	11.0019590909091	11.3019590909091	863		Cer(d22:0/19:0)+HCO2	0	0	0	0	0	0	11.0019590909091	11.3019590909091	863		Cer(d22:0/19:0)+HCO2	0	0	0	0	0	0	11.0019590909091	11.3019590909091	863		Cer(d22:0/19:0)+HCO2	0	0	0	0
	Cer(d22:0/20:0)+HCO2	0	1	0	0	0	0	11.4208166666667	11.7208166666667	399		Cer(d22:0/20:0)+HCO2	0	11.55784	0	0	0	0	11.4208166666667	11.7208166666667	399		Cer(d22:0/20:0)+HCO2	0	1	0	0	0	0	11.4208166666667	11.7208166666667	399		Cer(d22:0/20:0)+HCO2	0	37248.86	0	0	0	0	11.4208166666667	11.7208166666667	399		Cer(d22:0/20:0)+HCO2	0	650.6465	0	0
	Cer(d22:0/20:1)+HCO2	1	1	1	0	0	0	11.1295590909091	11.4295590909091	108		Cer(d22:0/20:1)+HCO2	11.29021	11.29021	11.29021	0	0	0	11.1295590909091	11.4295590909091	108		Cer(d22:0/20:1)+HCO2	1	2	1	0	0	0	11.1295590909091	11.4295590909091	108		Cer(d22:0/20:1)+HCO2	8007.366	335871.2	5140.881	0	0	0	11.1295590909091	11.4295590909091	108		Cer(d22:0/20:1)+HCO2	694.6364	648.63095	618.6187	0
	Cer(d22:0/20:1)+HCO2	0	0	0	0	0	0	10.5101439393939	10.8101439393939	1160		Cer(d22:0/20:1)+HCO2	0	0	0	0	0	0	10.5101439393939	10.8101439393939	1160		Cer(d22:0/20:1)+HCO2	0	0	0	0	0	0	10.5101439393939	10.8101439393939	1160		Cer(d22:0/20:1)+HCO2	0	0	0	0	0	0	10.5101439393939	10.8101439393939	1160		Cer(d22:0/20:1)+HCO2	0	0	0	0
	Cer(d22:0/20:1)+HCO2	1	1	1	0	0	0	11.0714060606061	11.3714060606061	3271		Cer(d22:0/20:1)+HCO2	11.29021	11.29021	11.29021	0	0	0	11.0714060606061	11.3714060606061	3271		Cer(d22:0/20:1)+HCO2	1	2	1	0	0	0	11.0714060606061	11.3714060606061	3271		Cer(d22:0/20:1)+HCO2	8007.366	335871.2	5140.881	0	0	0	11.0714060606061	11.3714060606061	3271		Cer(d22:0/20:1)+HCO2	694.6364	648.63095	618.6187	0
	Cer(d22:0/20:2)+HCO2	0	1	1	0	0	0	10.3349015151515	10.6349015151515	366		Cer(d22:0/20:2)+HCO2	10.4723	10.4723	10.33888	0	0	0	10.3349015151515	10.6349015151515	366		Cer(d22:0/20:2)+HCO2	2	2	2	0	0	0	10.3349015151515	10.6349015151515	366		Cer(d22:0/20:2)+HCO2	774.0684	49953.16	1494.75	0	0	0	10.3349015151515	10.6349015151515	366		Cer(d22:0/20:2)+HCO2	692.62145	646.61545	616.60385	0
	Cer(d22:0/20:2)+HCO2	0	1	1	0	0	0	10.1740090909091	10.4740090909091	470		Cer(d22:0/20:2)+HCO2	10.4723	10.4723	10.33888	0	0	0	10.1740090909091	10.4740090909091	470		Cer(d22:0/20:2)+HCO2	2	2	2	0	0	0	10.1740090909091	10.4740090909091	470		Cer(d22:0/20:2)+HCO2	774.0684	49953.16	1494.75	0	0	0	10.1740090909091	10.4740090909091	470		Cer(d22:0/20:2)+HCO2	692.62145	646.61545	616.60385	0
	Cer(d22:0/20:3)+HCO2	0	0	0	0	0	0	9.3155606060606	9.6155606060606	1495		Cer(d22:0/20:3)+HCO2	0	0	0	0	0	0	9.3155606060606	9.6155606060606	1495		Cer(d22:0/20:3)+HCO2	0	0	0	0	0	0	9.3155606060606	9.6155606060606	1495		Cer(d22:0/20:3)+HCO2	0	0	0	0	0	0	9.3155606060606	9.6155606060606	1495		Cer(d22:0/20:3)+HCO2	0	0	0	0
	Cer(d22:0/22:0)+HCO2	0	0	0	0	0	0	12.1783683333333	12.4783683333333	3694		Cer(d22:0/22:0)+HCO2	0	0	0	0	0	0	12.1783683333333	12.4783683333333	3694		Cer(d22:0/22:0)+HCO2	0	0	0	0	0	0	12.1783683333333	12.4783683333333	3694		Cer(d22:0/22:0)+HCO2	0	0	0	0	0	0	12.1783683333333	12.4783683333333	3694		Cer(d22:0/22:0)+HCO2	0	0	0	0
	Cer(d22:0/22:1)+HCO2	0	0	0	0	0	0	11.9297696969697	12.2297696969697	759		Cer(d22:0/22:1)+HCO2	0	0	0	0	0	0	11.9297696969697	12.2297696969697	759		Cer(d22:0/22:1)+HCO2	0	0	0	0	0	0	11.9297696969697	12.2297696969697	759		Cer(d22:0/22:1)+HCO2	0	0	0	0	0	0	11.9297696969697	12.2297696969697	759		Cer(d22:0/22:1)+HCO2	0	0	0	0
	Cer(d22:1/16:0)+HCO2	0	0	0	0	0	0	9.27443484848485	9.57443484848485	1335		Cer(d22:1/16:0)+HCO2	0	0	0	0	0	0	9.27443484848485	9.57443484848485	1335		Cer(d22:1/16:0)+HCO2	0	0	0	0	0	0	9.27443484848485	9.57443484848485	1335		Cer(d22:1/16:0)+HCO2	0	0	0	0	0	0	9.27443484848485	9.57443484848485	1335		Cer(d22:1/16:0)+HCO2	0	0	0	0
	Cer(d22:1/17:0)+HCO2	0	0	0	0	0	0	9.77759848484848	10.0775984848485	3025		Cer(d22:1/17:0)+HCO2	0	0	0	0	0	0	9.77759848484848	10.0775984848485	3025		Cer(d22:1/17:0)+HCO2	0	0	0	0	0	0	9.77759848484848	10.0775984848485	3025		Cer(d22:1/17:0)+HCO2	0	0	0	0	0	0	9.77759848484848	10.0775984848485	3025		Cer(d22:1/17:0)+HCO2	0	0	0	0
	Cer(d22:1/18:0)+HCO2	0	1	0	0	0	0	10.2572696969697	10.5572696969697	287		Cer(d22:1/18:0)+HCO2	0	10.37019	0	0	0	0	10.2572696969697	10.5572696969697	287		Cer(d22:1/18:0)+HCO2	0	1	0	0	0	0	10.2572696969697	10.5572696969697	287		Cer(d22:1/18:0)+HCO2	0	47550.63	0	0	0	0	10.2572696969697	10.5572696969697	287		Cer(d22:1/18:0)+HCO2	0	620.5994	0	0
	Cer(d22:1/18:1)+HCO2	0	0	0	0	0	0	9.37739242424243	9.67739242424243	1330		Cer(d22:1/18:1)+HCO2	0	0	0	0	0	0	9.37739242424243	9.67739242424243	1330		Cer(d22:1/18:1)+HCO2	0	0	0	0	0	0	9.37739242424243	9.67739242424243	1330		Cer(d22:1/18:1)+HCO2	0	0	0	0	0	0	9.37739242424243	9.67739242424243	1330		Cer(d22:1/18:1)+HCO2	0	0	0	0
	Cer(d22:1/19:0)+HCO2	1	1	0	0	0	0	10.6999696969697	10.9999696969697	227		Cer(d22:1/19:0)+HCO2	10.8619	10.8619	10.8619	0	0	0	10.6999696969697	10.9999696969697	227		Cer(d22:1/19:0)+HCO2	1	1	1	0	0	0	10.6999696969697	10.9999696969697	227		Cer(d22:1/19:0)+HCO2	1057.556	65958.08	515.0173	0	0	0	10.6999696969697	10.9999696969697	227		Cer(d22:1/19:0)+HCO2	680.6201	634.6152	604.6054	0
	Cer(d22:1/19:0)+HCO2	0	0	0	0	0	0	10.5248181818182	10.8248181818182	1553		Cer(d22:1/19:0)+HCO2	0	0	0	0	0	0	10.5248181818182	10.8248181818182	1553		Cer(d22:1/19:0)+HCO2	0	0	0	0	0	0	10.5248181818182	10.8248181818182	1553		Cer(d22:1/19:0)+HCO2	0	0	0	0	0	0	10.5248181818182	10.8248181818182	1553		Cer(d22:1/19:0)+HCO2	0	0	0	0
	Cer(d22:1/20:0)+HCO2	1	1	1	0	0	0	11.1295590909091	11.4295590909091	108		Cer(d22:1/20:0)+HCO2	11.29021	11.29021	11.29021	0	0	0	11.1295590909091	11.4295590909091	108		Cer(d22:1/20:0)+HCO2	1	2	1	0	0	0	11.1295590909091	11.4295590909091	108		Cer(d22:1/20:0)+HCO2	8007.366	335871.2	5140.881	0	0	0	11.1295590909091	11.4295590909091	108		Cer(d22:1/20:0)+HCO2	694.6364	648.63095	618.6187	0
	Cer(d22:1/20:0)+HCO2	0	0	0	0	0	0	10.5101439393939	10.8101439393939	1160		Cer(d22:1/20:0)+HCO2	0	0	0	0	0	0	10.5101439393939	10.8101439393939	1160		Cer(d22:1/20:0)+HCO2	0	0	0	0	0	0	10.5101439393939	10.8101439393939	1160		Cer(d22:1/20:0)+HCO2	0	0	0	0	0	0	10.5101439393939	10.8101439393939	1160		Cer(d22:1/20:0)+HCO2	0	0	0	0
	Cer(d22:1/20:0)+HCO2	1	1	1	0	0	0	11.0714060606061	11.3714060606061	3271		Cer(d22:1/20:0)+HCO2	11.29021	11.29021	11.29021	0	0	0	11.0714060606061	11.3714060606061	3271		Cer(d22:1/20:0)+HCO2	1	2	1	0	0	0	11.0714060606061	11.3714060606061	3271		Cer(d22:1/20:0)+HCO2	8007.366	335871.2	5140.881	0	0	0	11.0714060606061	11.3714060606061	3271		Cer(d22:1/20:0)+HCO2	694.6364	648.63095	618.6187	0
	Cer(d22:1/20:1)+HCO2	0	1	1	0	0	0	10.3349015151515	10.6349015151515	366		Cer(d22:1/20:1)+HCO2	10.4723	10.4723	10.33888	0	0	0	10.3349015151515	10.6349015151515	366		Cer(d22:1/20:1)+HCO2	2	2	2	0	0	0	10.3349015151515	10.6349015151515	366		Cer(d22:1/20:1)+HCO2	774.0684	49953.16	1494.75	0	0	0	10.3349015151515	10.6349015151515	366		Cer(d22:1/20:1)+HCO2	692.62145	646.61545	616.60385	0
	Cer(d22:1/20:1)+HCO2	0	1	1	0	0	0	10.1740090909091	10.4740090909091	470		Cer(d22:1/20:1)+HCO2	10.4723	10.4723	10.33888	0	0	0	10.1740090909091	10.4740090909091	470		Cer(d22:1/20:1)+HCO2	2	2	2	0	0	0	10.1740090909091	10.4740090909091	470		Cer(d22:1/20:1)+HCO2	774.0684	49953.16	1494.75	0	0	0	10.1740090909091	10.4740090909091	470		Cer(d22:1/20:1)+HCO2	692.62145	646.61545	616.60385	0
	Cer(d22:1/20:2)+HCO2	0	0	0	0	0	0	9.3155606060606	9.6155606060606	1495		Cer(d22:1/20:2)+HCO2	0	0	0	0	0	0	9.3155606060606	9.6155606060606	1495		Cer(d22:1/20:2)+HCO2	0	0	0	0	0	0	9.3155606060606	9.6155606060606	1495		Cer(d22:1/20:2)+HCO2	0	0	0	0	0	0	9.3155606060606	9.6155606060606	1495		Cer(d22:1/20:2)+HCO2	0	0	0	0
	Cer(d22:1/21:0)+HCO2	0	1	0	0	0	0	11.3712712121212	11.6712712121212	402		Cer(d22:1/21:0)+HCO2	0	11.52146	0	0	0	0	11.3712712121212	11.6712712121212	402		Cer(d22:1/21:0)+HCO2	0	2	0	0	0	0	11.3712712121212	11.6712712121212	402		Cer(d22:1/21:0)+HCO2	0	44391.68	0	0	0	0	11.3712712121212	11.6712712121212	402		Cer(d22:1/21:0)+HCO2	0	662.64675	0	0
	Cer(d22:1/21:0)+HCO2	0	1	0	0	0	0	11.5306954545455	11.8306954545455	2733		Cer(d22:1/21:0)+HCO2	0	11.66083	0	0	0	0	11.5306954545455	11.8306954545455	2733		Cer(d22:1/21:0)+HCO2	0	1	0	0	0	0	11.5306954545455	11.8306954545455	2733		Cer(d22:1/21:0)+HCO2	0	27088.57	0	0	0	0	11.5306954545455	11.8306954545455	2733		Cer(d22:1/21:0)+HCO2	0	662.6468	0	0
	Cer(d22:1/22:0)+HCO2	0	0	0	0	0	0	11.9297696969697	12.2297696969697	759		Cer(d22:1/22:0)+HCO2	0	0	0	0	0	0	11.9297696969697	12.2297696969697	759		Cer(d22:1/22:0)+HCO2	0	0	0	0	0	0	11.9297696969697	12.2297696969697	759		Cer(d22:1/22:0)+HCO2	0	0	0	0	0	0	11.9297696969697	12.2297696969697	759		Cer(d22:1/22:0)+HCO2	0	0	0	0
	Cer(d22:2/18:0)+HCO2	0	0	0	0	0	0	9.37739242424243	9.67739242424243	1330		Cer(d22:2/18:0)+HCO2	0	0	0	0	0	0	9.37739242424243	9.67739242424243	1330		Cer(d22:2/18:0)+HCO2	0	0	0	0	0	0	9.37739242424243	9.67739242424243	1330		Cer(d22:2/18:0)+HCO2	0	0	0	0	0	0	9.37739242424243	9.67739242424243	1330		Cer(d22:2/18:0)+HCO2	0	0	0	0
	Cer(d22:2/19:0)+HCO2	0	0	0	0	0	0	9.8607848484848	10.1607848484848	1372		Cer(d22:2/19:0)+HCO2	0	0	0	0	0	0	9.8607848484848	10.1607848484848	1372		Cer(d22:2/19:0)+HCO2	0	0	0	0	0	0	9.8607848484848	10.1607848484848	1372		Cer(d22:2/19:0)+HCO2	0	0	0	0	0	0	9.8607848484848	10.1607848484848	1372		Cer(d22:2/19:0)+HCO2	0	0	0	0
	Cer(d22:2/20:0)+HCO2	0	1	1	0	0	0	10.3349015151515	10.6349015151515	366		Cer(d22:2/20:0)+HCO2	10.4723	10.4723	10.33888	0	0	0	10.3349015151515	10.6349015151515	366		Cer(d22:2/20:0)+HCO2	2	2	2	0	0	0	10.3349015151515	10.6349015151515	366		Cer(d22:2/20:0)+HCO2	774.0684	49953.16	1494.75	0	0	0	10.3349015151515	10.6349015151515	366		Cer(d22:2/20:0)+HCO2	692.62145	646.61545	616.60385	0
	Cer(d22:2/20:0)+HCO2	0	1	1	0	0	0	10.1740090909091	10.4740090909091	470		Cer(d22:2/20:0)+HCO2	10.4723	10.4723	10.33888	0	0	0	10.1740090909091	10.4740090909091	470		Cer(d22:2/20:0)+HCO2	2	2	2	0	0	0	10.1740090909091	10.4740090909091	470		Cer(d22:2/20:0)+HCO2	774.0684	49953.16	1494.75	0	0	0	10.1740090909091	10.4740090909091	470		Cer(d22:2/20:0)+HCO2	692.62145	646.61545	616.60385	0
	Cer(d22:2/20:1)+HCO2	0	0	0	0	0	0	9.3155606060606	9.6155606060606	1495		Cer(d22:2/20:1)+HCO2	0	0	0	0	0	0	9.3155606060606	9.6155606060606	1495		Cer(d22:2/20:1)+HCO2	0	0	0	0	0	0	9.3155606060606	9.6155606060606	1495		Cer(d22:2/20:1)+HCO2	0	0	0	0	0	0	9.3155606060606	9.6155606060606	1495		Cer(d22:2/20:1)+HCO2	0	0	0	0
	Cer(d22:2/21:0)+HCO2	0	0	0	0	0	0	10.4557772727273	10.7557772727273	1755		Cer(d22:2/21:0)+HCO2	0	0	0	0	0	0	10.4557772727273	10.7557772727273	1755		Cer(d22:2/21:0)+HCO2	0	0	0	0	0	0	10.4557772727273	10.7557772727273	1755		Cer(d22:2/21:0)+HCO2	0	0	0	0	0	0	10.4557772727273	10.7557772727273	1755		Cer(d22:2/21:0)+HCO2	0	0	0	0
	Cer(d22:3/20:0)+HCO2	0	0	0	0	0	0	9.3155606060606	9.6155606060606	1495		Cer(d22:3/20:0)+HCO2	0	0	0	0	0	0	9.3155606060606	9.6155606060606	1495		Cer(d22:3/20:0)+HCO2	0	0	0	0	0	0	9.3155606060606	9.6155606060606	1495		Cer(d22:3/20:0)+HCO2	0	0	0	0	0	0	9.3155606060606	9.6155606060606	1495		Cer(d22:3/20:0)+HCO2	0	0	0	0
	Cer(d22:6/17:2)+HCO2	0	0	0	0	0	0	4.57609393939394	4.87609393939394	1791		Cer(d22:6/17:2)+HCO2	0	0	0	0	0	0	4.57609393939394	4.87609393939394	1791		Cer(d22:6/17:2)+HCO2	0	0	0	0	0	0	4.57609393939394	4.87609393939394	1791		Cer(d22:6/17:2)+HCO2	0	0	0	0	0	0	4.57609393939394	4.87609393939394	1791		Cer(d22:6/17:2)+HCO2	0	0	0	0
	Cer(d23:0/15:1)+HCO2	0	0	0	0	0	0	9.27443484848485	9.57443484848485	1335		Cer(d23:0/15:1)+HCO2	0	0	0	0	0	0	9.27443484848485	9.57443484848485	1335		Cer(d23:0/15:1)+HCO2	0	0	0	0	0	0	9.27443484848485	9.57443484848485	1335		Cer(d23:0/15:1)+HCO2	0	0	0	0	0	0	9.27443484848485	9.57443484848485	1335		Cer(d23:0/15:1)+HCO2	0	0	0	0
	Cer(d23:0/16:1)+HCO2	0	0	0	0	0	0	9.77759848484848	10.0775984848485	3025		Cer(d23:0/16:1)+HCO2	0	0	0	0	0	0	9.77759848484848	10.0775984848485	3025		Cer(d23:0/16:1)+HCO2	0	0	0	0	0	0	9.77759848484848	10.0775984848485	3025		Cer(d23:0/16:1)+HCO2	0	0	0	0	0	0	9.77759848484848	10.0775984848485	3025		Cer(d23:0/16:1)+HCO2	0	0	0	0
	Cer(d23:0/17:0)+HCO2	0	1	0	0	0	0	10.5709893939394	10.8709893939394	708		Cer(d23:0/17:0)+HCO2	0	10.73891	0	0	0	0	10.5709893939394	10.8709893939394	708		Cer(d23:0/17:0)+HCO2	0	1	0	0	0	0	10.5709893939394	10.8709893939394	708		Cer(d23:0/17:0)+HCO2	0	10931.03	0	0	0	0	10.5709893939394	10.8709893939394	708		Cer(d23:0/17:0)+HCO2	0	622.6153	0	0
	Cer(d23:0/17:1)+HCO2	0	1	0	0	0	0	10.2572696969697	10.5572696969697	287		Cer(d23:0/17:1)+HCO2	0	10.37019	0	0	0	0	10.2572696969697	10.5572696969697	287		Cer(d23:0/17:1)+HCO2	0	1	0	0	0	0	10.2572696969697	10.5572696969697	287		Cer(d23:0/17:1)+HCO2	0	47550.63	0	0	0	0	10.2572696969697	10.5572696969697	287		Cer(d23:0/17:1)+HCO2	0	620.5994	0	0
	Cer(d23:0/17:2)+HCO2	0	0	0	0	0	0	9.37739242424243	9.67739242424243	1330		Cer(d23:0/17:2)+HCO2	0	0	0	0	0	0	9.37739242424243	9.67739242424243	1330		Cer(d23:0/17:2)+HCO2	0	0	0	0	0	0	9.37739242424243	9.67739242424243	1330		Cer(d23:0/17:2)+HCO2	0	0	0	0	0	0	9.37739242424243	9.67739242424243	1330		Cer(d23:0/17:2)+HCO2	0	0	0	0
	Cer(d23:0/18:0)+HCO2	0	0	0	0	0	0	11.0019590909091	11.3019590909091	863		Cer(d23:0/18:0)+HCO2	0	0	0	0	0	0	11.0019590909091	11.3019590909091	863		Cer(d23:0/18:0)+HCO2	0	0	0	0	0	0	11.0019590909091	11.3019590909091	863		Cer(d23:0/18:0)+HCO2	0	0	0	0	0	0	11.0019590909091	11.3019590909091	863		Cer(d23:0/18:0)+HCO2	0	0	0	0
	Cer(d23:0/18:1)+HCO2	1	1	0	0	0	0	10.6999696969697	10.9999696969697	227		Cer(d23:0/18:1)+HCO2	10.8619	10.8619	10.8619	0	0	0	10.6999696969697	10.9999696969697	227		Cer(d23:0/18:1)+HCO2	1	1	1	0	0	0	10.6999696969697	10.9999696969697	227		Cer(d23:0/18:1)+HCO2	1057.556	65958.08	515.0173	0	0	0	10.6999696969697	10.9999696969697	227		Cer(d23:0/18:1)+HCO2	680.6201	634.6152	604.6054	0
	Cer(d23:0/18:1)+HCO2	0	0	0	0	0	0	10.5248181818182	10.8248181818182	1553		Cer(d23:0/18:1)+HCO2	0	0	0	0	0	0	10.5248181818182	10.8248181818182	1553		Cer(d23:0/18:1)+HCO2	0	0	0	0	0	0	10.5248181818182	10.8248181818182	1553		Cer(d23:0/18:1)+HCO2	0	0	0	0	0	0	10.5248181818182	10.8248181818182	1553		Cer(d23:0/18:1)+HCO2	0	0	0	0
	Cer(d23:0/18:2)+HCO2	0	0	0	0	0	0	9.8607848484848	10.1607848484848	1372		Cer(d23:0/18:2)+HCO2	0	0	0	0	0	0	9.8607848484848	10.1607848484848	1372		Cer(d23:0/18:2)+HCO2	0	0	0	0	0	0	9.8607848484848	10.1607848484848	1372		Cer(d23:0/18:2)+HCO2	0	0	0	0	0	0	9.8607848484848	10.1607848484848	1372		Cer(d23:0/18:2)+HCO2	0	0	0	0
	Cer(d23:0/19:0)+HCO2	0	1	0	0	0	0	11.4208166666667	11.7208166666667	399		Cer(d23:0/19:0)+HCO2	0	11.55784	0	0	0	0	11.4208166666667	11.7208166666667	399		Cer(d23:0/19:0)+HCO2	0	1	0	0	0	0	11.4208166666667	11.7208166666667	399		Cer(d23:0/19:0)+HCO2	0	37248.86	0	0	0	0	11.4208166666667	11.7208166666667	399		Cer(d23:0/19:0)+HCO2	0	650.6465	0	0
	Cer(d23:0/20:1)+HCO2	0	1	0	0	0	0	11.3712712121212	11.6712712121212	402		Cer(d23:0/20:1)+HCO2	0	11.52146	0	0	0	0	11.3712712121212	11.6712712121212	402		Cer(d23:0/20:1)+HCO2	0	2	0	0	0	0	11.3712712121212	11.6712712121212	402		Cer(d23:0/20:1)+HCO2	0	44391.68	0	0	0	0	11.3712712121212	11.6712712121212	402		Cer(d23:0/20:1)+HCO2	0	662.64675	0	0
	Cer(d23:0/20:1)+HCO2	0	1	0	0	0	0	11.5306954545455	11.8306954545455	2733		Cer(d23:0/20:1)+HCO2	0	11.66083	0	0	0	0	11.5306954545455	11.8306954545455	2733		Cer(d23:0/20:1)+HCO2	0	1	0	0	0	0	11.5306954545455	11.8306954545455	2733		Cer(d23:0/20:1)+HCO2	0	27088.57	0	0	0	0	11.5306954545455	11.8306954545455	2733		Cer(d23:0/20:1)+HCO2	0	662.6468	0	0
	Cer(d23:0/20:2)+HCO2	0	0	0	0	0	0	10.4557772727273	10.7557772727273	1755		Cer(d23:0/20:2)+HCO2	0	0	0	0	0	0	10.4557772727273	10.7557772727273	1755		Cer(d23:0/20:2)+HCO2	0	0	0	0	0	0	10.4557772727273	10.7557772727273	1755		Cer(d23:0/20:2)+HCO2	0	0	0	0	0	0	10.4557772727273	10.7557772727273	1755		Cer(d23:0/20:2)+HCO2	0	0	0	0
	Cer(d23:0/21:0)+HCO2	0	0	0	0	0	0	12.1783683333333	12.4783683333333	3694		Cer(d23:0/21:0)+HCO2	0	0	0	0	0	0	12.1783683333333	12.4783683333333	3694		Cer(d23:0/21:0)+HCO2	0	0	0	0	0	0	12.1783683333333	12.4783683333333	3694		Cer(d23:0/21:0)+HCO2	0	0	0	0	0	0	12.1783683333333	12.4783683333333	3694		Cer(d23:0/21:0)+HCO2	0	0	0	0
	Cer(d24:0/14:1)+HCO2	0	0	0	0	0	0	9.27443484848485	9.57443484848485	1335		Cer(d24:0/14:1)+HCO2	0	0	0	0	0	0	9.27443484848485	9.57443484848485	1335		Cer(d24:0/14:1)+HCO2	0	0	0	0	0	0	9.27443484848485	9.57443484848485	1335		Cer(d24:0/14:1)+HCO2	0	0	0	0	0	0	9.27443484848485	9.57443484848485	1335		Cer(d24:0/14:1)+HCO2	0	0	0	0
	Cer(d24:0/15:1)+HCO2	0	0	0	0	0	0	9.77759848484848	10.0775984848485	3025		Cer(d24:0/15:1)+HCO2	0	0	0	0	0	0	9.77759848484848	10.0775984848485	3025		Cer(d24:0/15:1)+HCO2	0	0	0	0	0	0	9.77759848484848	10.0775984848485	3025		Cer(d24:0/15:1)+HCO2	0	0	0	0	0	0	9.77759848484848	10.0775984848485	3025		Cer(d24:0/15:1)+HCO2	0	0	0	0
	Cer(d24:0/16:0)+HCO2	0	1	0	0	0	0	10.5709893939394	10.8709893939394	708		Cer(d24:0/16:0)+HCO2	0	10.73891	0	0	0	0	10.5709893939394	10.8709893939394	708		Cer(d24:0/16:0)+HCO2	0	1	0	0	0	0	10.5709893939394	10.8709893939394	708		Cer(d24:0/16:0)+HCO2	0	10931.03	0	0	0	0	10.5709893939394	10.8709893939394	708		Cer(d24:0/16:0)+HCO2	0	622.6153	0	0
	Cer(d24:0/16:1)+HCO2	0	1	0	0	0	0	10.2572696969697	10.5572696969697	287		Cer(d24:0/16:1)+HCO2	0	10.37019	0	0	0	0	10.2572696969697	10.5572696969697	287		Cer(d24:0/16:1)+HCO2	0	1	0	0	0	0	10.2572696969697	10.5572696969697	287		Cer(d24:0/16:1)+HCO2	0	47550.63	0	0	0	0	10.2572696969697	10.5572696969697	287		Cer(d24:0/16:1)+HCO2	0	620.5994	0	0
	Cer(d24:0/17:0)+HCO2	0	0	0	0	0	0	11.0019590909091	11.3019590909091	863		Cer(d24:0/17:0)+HCO2	0	0	0	0	0	0	11.0019590909091	11.3019590909091	863		Cer(d24:0/17:0)+HCO2	0	0	0	0	0	0	11.0019590909091	11.3019590909091	863		Cer(d24:0/17:0)+HCO2	0	0	0	0	0	0	11.0019590909091	11.3019590909091	863		Cer(d24:0/17:0)+HCO2	0	0	0	0
	Cer(d24:0/17:1)+HCO2	1	1	0	0	0	0	10.6999696969697	10.9999696969697	227		Cer(d24:0/17:1)+HCO2	10.8619	10.8619	10.8619	0	0	0	10.6999696969697	10.9999696969697	227		Cer(d24:0/17:1)+HCO2	1	1	1	0	0	0	10.6999696969697	10.9999696969697	227		Cer(d24:0/17:1)+HCO2	1057.556	65958.08	515.0173	0	0	0	10.6999696969697	10.9999696969697	227		Cer(d24:0/17:1)+HCO2	680.6201	634.6152	604.6054	0
	Cer(d24:0/17:1)+HCO2	0	0	0	0	0	0	10.5248181818182	10.8248181818182	1553		Cer(d24:0/17:1)+HCO2	0	0	0	0	0	0	10.5248181818182	10.8248181818182	1553		Cer(d24:0/17:1)+HCO2	0	0	0	0	0	0	10.5248181818182	10.8248181818182	1553		Cer(d24:0/17:1)+HCO2	0	0	0	0	0	0	10.5248181818182	10.8248181818182	1553		Cer(d24:0/17:1)+HCO2	0	0	0	0
	Cer(d24:0/17:2)+HCO2	0	0	0	0	0	0	9.8607848484848	10.1607848484848	1372		Cer(d24:0/17:2)+HCO2	0	0	0	0	0	0	9.8607848484848	10.1607848484848	1372		Cer(d24:0/17:2)+HCO2	0	0	0	0	0	0	9.8607848484848	10.1607848484848	1372		Cer(d24:0/17:2)+HCO2	0	0	0	0	0	0	9.8607848484848	10.1607848484848	1372		Cer(d24:0/17:2)+HCO2	0	0	0	0
	Cer(d24:0/18:0)+HCO2	0	1	0	0	0	0	11.4208166666667	11.7208166666667	399		Cer(d24:0/18:0)+HCO2	0	11.55784	0	0	0	0	11.4208166666667	11.7208166666667	399		Cer(d24:0/18:0)+HCO2	0	1	0	0	0	0	11.4208166666667	11.7208166666667	399		Cer(d24:0/18:0)+HCO2	0	37248.86	0	0	0	0	11.4208166666667	11.7208166666667	399		Cer(d24:0/18:0)+HCO2	0	650.6465	0	0
	Cer(d24:0/18:1)+HCO2	1	1	1	0	0	0	11.1295590909091	11.4295590909091	108		Cer(d24:0/18:1)+HCO2	11.29021	11.29021	11.29021	0	11.29021	0	11.1295590909091	11.4295590909091	108		Cer(d24:0/18:1)+HCO2	1	2	1	0	1	0	11.1295590909091	11.4295590909091	108		Cer(d24:0/18:1)+HCO2	8007.366	335871.2	5140.881	0	845.0863	0	11.1295590909091	11.4295590909091	108		Cer(d24:0/18:1)+HCO2	694.6364	648.63095	618.6187	0
	Cer(d24:0/18:1)+HCO2	0	0	0	0	0	0	10.5101439393939	10.8101439393939	1160		Cer(d24:0/18:1)+HCO2	0	0	0	0	0	0	10.5101439393939	10.8101439393939	1160		Cer(d24:0/18:1)+HCO2	0	0	0	0	0	0	10.5101439393939	10.8101439393939	1160		Cer(d24:0/18:1)+HCO2	0	0	0	0	0	0	10.5101439393939	10.8101439393939	1160		Cer(d24:0/18:1)+HCO2	0	0	0	0
	Cer(d24:0/18:1)+HCO2	1	1	1	0	0	0	11.0714060606061	11.3714060606061	3271		Cer(d24:0/18:1)+HCO2	11.29021	11.29021	11.29021	0	11.29021	0	11.0714060606061	11.3714060606061	3271		Cer(d24:0/18:1)+HCO2	1	2	1	0	1	0	11.0714060606061	11.3714060606061	3271		Cer(d24:0/18:1)+HCO2	8007.366	335871.2	5140.881	0	845.0863	0	11.0714060606061	11.3714060606061	3271		Cer(d24:0/18:1)+HCO2	694.6364	648.63095	618.6187	0
	Cer(d24:0/18:2)+HCO2	0	1	1	0	0	0	10.3349015151515	10.6349015151515	366		Cer(d24:0/18:2)+HCO2	10.4723	10.4723	10.33888	0	0	0	10.3349015151515	10.6349015151515	366		Cer(d24:0/18:2)+HCO2	2	2	2	0	0	0	10.3349015151515	10.6349015151515	366		Cer(d24:0/18:2)+HCO2	774.0684	49953.16	1494.75	0	0	0	10.3349015151515	10.6349015151515	366		Cer(d24:0/18:2)+HCO2	692.62145	646.61545	616.60385	0
	Cer(d24:0/18:2)+HCO2	0	1	1	0	0	0	10.1740090909091	10.4740090909091	470		Cer(d24:0/18:2)+HCO2	10.4723	10.4723	10.33888	0	0	0	10.1740090909091	10.4740090909091	470		Cer(d24:0/18:2)+HCO2	2	2	2	0	0	0	10.1740090909091	10.4740090909091	470		Cer(d24:0/18:2)+HCO2	774.0684	49953.16	1494.75	0	0	0	10.1740090909091	10.4740090909091	470		Cer(d24:0/18:2)+HCO2	692.62145	646.61545	616.60385	0
	Cer(d24:0/18:3)+HCO2	0	0	0	0	0	0	9.3155606060606	9.6155606060606	1495		Cer(d24:0/18:3)+HCO2	0	0	0	0	0	0	9.3155606060606	9.6155606060606	1495		Cer(d24:0/18:3)+HCO2	0	0	0	0	0	0	9.3155606060606	9.6155606060606	1495		Cer(d24:0/18:3)+HCO2	0	0	0	0	0	0	9.3155606060606	9.6155606060606	1495		Cer(d24:0/18:3)+HCO2	0	0	0	0
	Cer(d24:0/20:0)+HCO2	0	0	0	0	0	0	12.1783683333333	12.4783683333333	3694		Cer(d24:0/20:0)+HCO2	0	0	0	0	0	0	12.1783683333333	12.4783683333333	3694		Cer(d24:0/20:0)+HCO2	0	0	0	0	0	0	12.1783683333333	12.4783683333333	3694		Cer(d24:0/20:0)+HCO2	0	0	0	0	0	0	12.1783683333333	12.4783683333333	3694		Cer(d24:0/20:0)+HCO2	0	0	0	0
	Cer(d24:0/20:1)+HCO2	0	0	0	0	0	0	11.9297696969697	12.2297696969697	759		Cer(d24:0/20:1)+HCO2	0	0	0	0	0	0	11.9297696969697	12.2297696969697	759		Cer(d24:0/20:1)+HCO2	0	0	0	0	0	0	11.9297696969697	12.2297696969697	759		Cer(d24:0/20:1)+HCO2	0	0	0	0	0	0	11.9297696969697	12.2297696969697	759		Cer(d24:0/20:1)+HCO2	0	0	0	0
	Cer(d24:1/14:0)+HCO2	0	0	0	0	0	0	9.27443484848485	9.57443484848485	1335		Cer(d24:1/14:0)+HCO2	0	0	0	0	0	0	9.27443484848485	9.57443484848485	1335		Cer(d24:1/14:0)+HCO2	0	0	0	0	0	0	9.27443484848485	9.57443484848485	1335		Cer(d24:1/14:0)+HCO2	0	0	0	0	0	0	9.27443484848485	9.57443484848485	1335		Cer(d24:1/14:0)+HCO2	0	0	0	0
	Cer(d24:1/15:0)+HCO2	0	0	0	0	0	0	9.77759848484848	10.0775984848485	3025		Cer(d24:1/15:0)+HCO2	0	0	0	0	0	0	9.77759848484848	10.0775984848485	3025		Cer(d24:1/15:0)+HCO2	0	0	0	0	0	0	9.77759848484848	10.0775984848485	3025		Cer(d24:1/15:0)+HCO2	0	0	0	0	0	0	9.77759848484848	10.0775984848485	3025		Cer(d24:1/15:0)+HCO2	0	0	0	0
	Cer(d24:1/16:0)+HCO2	0	1	0	0	0	0	10.2572696969697	10.5572696969697	287		Cer(d24:1/16:0)+HCO2	0	10.37019	0	0	0	0	10.2572696969697	10.5572696969697	287		Cer(d24:1/16:0)+HCO2	0	1	0	0	0	0	10.2572696969697	10.5572696969697	287		Cer(d24:1/16:0)+HCO2	0	47550.63	0	0	0	0	10.2572696969697	10.5572696969697	287		Cer(d24:1/16:0)+HCO2	0	620.5994	0	0
	Cer(d24:1/16:1)+HCO2	0	0	0	0	0	0	9.37739242424243	9.67739242424243	1330		Cer(d24:1/16:1)+HCO2	0	0	0	0	0	0	9.37739242424243	9.67739242424243	1330		Cer(d24:1/16:1)+HCO2	0	0	0	0	0	0	9.37739242424243	9.67739242424243	1330		Cer(d24:1/16:1)+HCO2	0	0	0	0	0	0	9.37739242424243	9.67739242424243	1330		Cer(d24:1/16:1)+HCO2	0	0	0	0
	Cer(d24:1/17:0)+HCO2	1	1	0	0	0	0	10.6999696969697	10.9999696969697	227		Cer(d24:1/17:0)+HCO2	10.8619	10.8619	10.8619	0	0	0	10.6999696969697	10.9999696969697	227		Cer(d24:1/17:0)+HCO2	1	1	1	0	0	0	10.6999696969697	10.9999696969697	227		Cer(d24:1/17:0)+HCO2	1057.556	65958.08	515.0173	0	0	0	10.6999696969697	10.9999696969697	227		Cer(d24:1/17:0)+HCO2	680.6201	634.6152	604.6054	0
	Cer(d24:1/17:0)+HCO2	0	0	0	0	0	0	10.5248181818182	10.8248181818182	1553		Cer(d24:1/17:0)+HCO2	0	0	0	0	0	0	10.5248181818182	10.8248181818182	1553		Cer(d24:1/17:0)+HCO2	0	0	0	0	0	0	10.5248181818182	10.8248181818182	1553		Cer(d24:1/17:0)+HCO2	0	0	0	0	0	0	10.5248181818182	10.8248181818182	1553		Cer(d24:1/17:0)+HCO2	0	0	0	0
	Cer(d24:1/17:1)+HCO2	0	0	0	0	0	0	9.8607848484848	10.1607848484848	1372		Cer(d24:1/17:1)+HCO2	0	0	0	0	0	0	9.8607848484848	10.1607848484848	1372		Cer(d24:1/17:1)+HCO2	0	0	0	0	0	0	9.8607848484848	10.1607848484848	1372		Cer(d24:1/17:1)+HCO2	0	0	0	0	0	0	9.8607848484848	10.1607848484848	1372		Cer(d24:1/17:1)+HCO2	0	0	0	0
	Cer(d24:1/18:0)+HCO2	1	1	1	0	0	0	11.1295590909091	11.4295590909091	108		Cer(d24:1/18:0)+HCO2	11.29021	11.29021	11.29021	0	0	0	11.1295590909091	11.4295590909091	108		Cer(d24:1/18:0)+HCO2	1	2	1	0	0	0	11.1295590909091	11.4295590909091	108		Cer(d24:1/18:0)+HCO2	8007.366	335871.2	5140.881	0	0	0	11.1295590909091	11.4295590909091	108		Cer(d24:1/18:0)+HCO2	694.6364	648.63095	618.6187	0
	Cer(d24:1/18:0)+HCO2	0	0	0	0	0	0	10.5101439393939	10.8101439393939	1160		Cer(d24:1/18:0)+HCO2	0	0	0	0	0	0	10.5101439393939	10.8101439393939	1160		Cer(d24:1/18:0)+HCO2	0	0	0	0	0	0	10.5101439393939	10.8101439393939	1160		Cer(d24:1/18:0)+HCO2	0	0	0	0	0	0	10.5101439393939	10.8101439393939	1160		Cer(d24:1/18:0)+HCO2	0	0	0	0
	Cer(d24:1/18:0)+HCO2	1	1	1	0	0	0	11.0714060606061	11.3714060606061	3271		Cer(d24:1/18:0)+HCO2	11.29021	11.29021	11.29021	0	0	0	11.0714060606061	11.3714060606061	3271		Cer(d24:1/18:0)+HCO2	1	2	1	0	0	0	11.0714060606061	11.3714060606061	3271		Cer(d24:1/18:0)+HCO2	8007.366	335871.2	5140.881	0	0	0	11.0714060606061	11.3714060606061	3271		Cer(d24:1/18:0)+HCO2	694.6364	648.63095	618.6187	0
	Cer(d24:1/18:1)+HCO2	0	1	1	0	0	0	10.3349015151515	10.6349015151515	366		Cer(d24:1/18:1)+HCO2	10.4723	10.4723	10.33888	0	0	0	10.3349015151515	10.6349015151515	366		Cer(d24:1/18:1)+HCO2	2	2	2	0	0	0	10.3349015151515	10.6349015151515	366		Cer(d24:1/18:1)+HCO2	774.0684	49953.16	1494.75	0	0	0	10.3349015151515	10.6349015151515	366		Cer(d24:1/18:1)+HCO2	692.62145	646.61545	616.60385	0
	Cer(d24:1/18:1)+HCO2	0	1	1	0	0	0	10.1740090909091	10.4740090909091	470		Cer(d24:1/18:1)+HCO2	10.4723	10.4723	10.33888	0	0	0	10.1740090909091	10.4740090909091	470		Cer(d24:1/18:1)+HCO2	2	2	2	0	0	0	10.1740090909091	10.4740090909091	470		Cer(d24:1/18:1)+HCO2	774.0684	49953.16	1494.75	0	0	0	10.1740090909091	10.4740090909091	470		Cer(d24:1/18:1)+HCO2	692.62145	646.61545	616.60385	0
	Cer(d24:1/18:2)+HCO2	0	0	0	0	0	0	9.3155606060606	9.6155606060606	1495		Cer(d24:1/18:2)+HCO2	0	0	0	0	0	0	9.3155606060606	9.6155606060606	1495		Cer(d24:1/18:2)+HCO2	0	0	0	0	0	0	9.3155606060606	9.6155606060606	1495		Cer(d24:1/18:2)+HCO2	0	0	0	0	0	0	9.3155606060606	9.6155606060606	1495		Cer(d24:1/18:2)+HCO2	0	0	0	0
	Cer(d24:1/19:0)+HCO2	0	1	0	0	0	0	11.3712712121212	11.6712712121212	402		Cer(d24:1/19:0)+HCO2	0	11.52146	0	0	0	0	11.3712712121212	11.6712712121212	402		Cer(d24:1/19:0)+HCO2	0	2	0	0	0	0	11.3712712121212	11.6712712121212	402		Cer(d24:1/19:0)+HCO2	0	44391.68	0	0	0	0	11.3712712121212	11.6712712121212	402		Cer(d24:1/19:0)+HCO2	0	662.64675	0	0
	Cer(d24:1/19:0)+HCO2	0	1	0	0	0	0	11.5306954545455	11.8306954545455	2733		Cer(d24:1/19:0)+HCO2	0	11.66083	0	0	0	0	11.5306954545455	11.8306954545455	2733		Cer(d24:1/19:0)+HCO2	0	1	0	0	0	0	11.5306954545455	11.8306954545455	2733		Cer(d24:1/19:0)+HCO2	0	27088.57	0	0	0	0	11.5306954545455	11.8306954545455	2733		Cer(d24:1/19:0)+HCO2	0	662.6468	0	0
	Cer(d24:1/20:0)+HCO2	0	0	0	0	0	0	11.9297696969697	12.2297696969697	759		Cer(d24:1/20:0)+HCO2	0	0	0	0	0	0	11.9297696969697	12.2297696969697	759		Cer(d24:1/20:0)+HCO2	0	0	0	0	0	0	11.9297696969697	12.2297696969697	759		Cer(d24:1/20:0)+HCO2	0	0	0	0	0	0	11.9297696969697	12.2297696969697	759		Cer(d24:1/20:0)+HCO2	0	0	0	0
	Cer(d25:0/14:1)+HCO2	0	0	0	0	0	0	9.77759848484848	10.0775984848485	3025		Cer(d25:0/14:1)+HCO2	0	0	0	0	0	0	9.77759848484848	10.0775984848485	3025		Cer(d25:0/14:1)+HCO2	0	0	0	0	0	0	9.77759848484848	10.0775984848485	3025		Cer(d25:0/14:1)+HCO2	0	0	0	0	0	0	9.77759848484848	10.0775984848485	3025		Cer(d25:0/14:1)+HCO2	0	0	0	0
	Cer(d25:0/15:0)+HCO2	0	1	0	0	0	0	10.5709893939394	10.8709893939394	708		Cer(d25:0/15:0)+HCO2	0	10.73891	0	0	0	0	10.5709893939394	10.8709893939394	708		Cer(d25:0/15:0)+HCO2	0	1	0	0	0	0	10.5709893939394	10.8709893939394	708		Cer(d25:0/15:0)+HCO2	0	10931.03	0	0	0	0	10.5709893939394	10.8709893939394	708		Cer(d25:0/15:0)+HCO2	0	622.6153	0	0
	Cer(d25:0/15:1)+HCO2	0	1	0	0	0	0	10.2572696969697	10.5572696969697	287		Cer(d25:0/15:1)+HCO2	0	10.37019	0	0	0	0	10.2572696969697	10.5572696969697	287		Cer(d25:0/15:1)+HCO2	0	1	0	0	0	0	10.2572696969697	10.5572696969697	287		Cer(d25:0/15:1)+HCO2	0	47550.63	0	0	0	0	10.2572696969697	10.5572696969697	287		Cer(d25:0/15:1)+HCO2	0	620.5994	0	0
	Cer(d25:0/16:0)+HCO2	0	0	0	0	0	0	11.0019590909091	11.3019590909091	863		Cer(d25:0/16:0)+HCO2	0	0	0	0	0	0	11.0019590909091	11.3019590909091	863		Cer(d25:0/16:0)+HCO2	0	0	0	0	0	0	11.0019590909091	11.3019590909091	863		Cer(d25:0/16:0)+HCO2	0	0	0	0	0	0	11.0019590909091	11.3019590909091	863		Cer(d25:0/16:0)+HCO2	0	0	0	0
	Cer(d25:0/16:1)+HCO2	1	1	0	0	0	0	10.6999696969697	10.9999696969697	227		Cer(d25:0/16:1)+HCO2	10.8619	10.8619	10.8619	0	0	0	10.6999696969697	10.9999696969697	227		Cer(d25:0/16:1)+HCO2	1	1	1	0	0	0	10.6999696969697	10.9999696969697	227		Cer(d25:0/16:1)+HCO2	1057.556	65958.08	515.0173	0	0	0	10.6999696969697	10.9999696969697	227		Cer(d25:0/16:1)+HCO2	680.6201	634.6152	604.6054	0
	Cer(d25:0/16:1)+HCO2	0	0	0	0	0	0	10.5248181818182	10.8248181818182	1553		Cer(d25:0/16:1)+HCO2	0	0	0	0	0	0	10.5248181818182	10.8248181818182	1553		Cer(d25:0/16:1)+HCO2	0	0	0	0	0	0	10.5248181818182	10.8248181818182	1553		Cer(d25:0/16:1)+HCO2	0	0	0	0	0	0	10.5248181818182	10.8248181818182	1553		Cer(d25:0/16:1)+HCO2	0	0	0	0
	Cer(d25:0/17:0)+HCO2	0	1	0	0	0	0	11.4208166666667	11.7208166666667	399		Cer(d25:0/17:0)+HCO2	0	11.55784	0	0	0	0	11.4208166666667	11.7208166666667	399		Cer(d25:0/17:0)+HCO2	0	1	0	0	0	0	11.4208166666667	11.7208166666667	399		Cer(d25:0/17:0)+HCO2	0	37248.86	0	0	0	0	11.4208166666667	11.7208166666667	399		Cer(d25:0/17:0)+HCO2	0	650.6465	0	0
	Cer(d25:0/17:1)+HCO2	1	1	1	0	0	0	11.1295590909091	11.4295590909091	108		Cer(d25:0/17:1)+HCO2	11.29021	11.29021	11.29021	0	0	11.29021	11.1295590909091	11.4295590909091	108		Cer(d25:0/17:1)+HCO2	1	2	1	0	0	1	11.1295590909091	11.4295590909091	108		Cer(d25:0/17:1)+HCO2	8007.366	335871.2	5140.881	0	0	601.8246	11.1295590909091	11.4295590909091	108		Cer(d25:0/17:1)+HCO2	694.6364	648.63095	618.6187	0
	Cer(d25:0/17:1)+HCO2	0	0	0	0	0	0	10.5101439393939	10.8101439393939	1160		Cer(d25:0/17:1)+HCO2	0	0	0	0	0	0	10.5101439393939	10.8101439393939	1160		Cer(d25:0/17:1)+HCO2	0	0	0	0	0	0	10.5101439393939	10.8101439393939	1160		Cer(d25:0/17:1)+HCO2	0	0	0	0	0	0	10.5101439393939	10.8101439393939	1160		Cer(d25:0/17:1)+HCO2	0	0	0	0
	Cer(d25:0/17:1)+HCO2	1	1	1	0	0	0	11.0714060606061	11.3714060606061	3271		Cer(d25:0/17:1)+HCO2	11.29021	11.29021	11.29021	0	0	11.29021	11.0714060606061	11.3714060606061	3271		Cer(d25:0/17:1)+HCO2	1	2	1	0	0	1	11.0714060606061	11.3714060606061	3271		Cer(d25:0/17:1)+HCO2	8007.366	335871.2	5140.881	0	0	601.8246	11.0714060606061	11.3714060606061	3271		Cer(d25:0/17:1)+HCO2	694.6364	648.63095	618.6187	0
	Cer(d25:0/17:2)+HCO2	0	1	1	0	0	0	10.3349015151515	10.6349015151515	366		Cer(d25:0/17:2)+HCO2	10.4723	10.4723	10.33888	0	0	0	10.3349015151515	10.6349015151515	366		Cer(d25:0/17:2)+HCO2	2	2	2	0	0	0	10.3349015151515	10.6349015151515	366		Cer(d25:0/17:2)+HCO2	774.0684	49953.16	1494.75	0	0	0	10.3349015151515	10.6349015151515	366		Cer(d25:0/17:2)+HCO2	692.62145	646.61545	616.60385	0
	Cer(d25:0/17:2)+HCO2	0	1	1	0	0	0	10.1740090909091	10.4740090909091	470		Cer(d25:0/17:2)+HCO2	10.4723	10.4723	10.33888	0	0	0	10.1740090909091	10.4740090909091	470		Cer(d25:0/17:2)+HCO2	2	2	2	0	0	0	10.1740090909091	10.4740090909091	470		Cer(d25:0/17:2)+HCO2	774.0684	49953.16	1494.75	0	0	0	10.1740090909091	10.4740090909091	470		Cer(d25:0/17:2)+HCO2	692.62145	646.61545	616.60385	0
	Cer(d25:0/18:1)+HCO2	0	1	0	0	0	0	11.3712712121212	11.6712712121212	402		Cer(d25:0/18:1)+HCO2	0	11.52146	0	0	0	0	11.3712712121212	11.6712712121212	402		Cer(d25:0/18:1)+HCO2	0	2	0	0	0	0	11.3712712121212	11.6712712121212	402		Cer(d25:0/18:1)+HCO2	0	44391.68	0	0	0	0	11.3712712121212	11.6712712121212	402		Cer(d25:0/18:1)+HCO2	0	662.64675	0	0
	Cer(d25:0/18:1)+HCO2	0	1	0	0	0	0	11.5306954545455	11.8306954545455	2733		Cer(d25:0/18:1)+HCO2	0	11.66083	0	0	0	0	11.5306954545455	11.8306954545455	2733		Cer(d25:0/18:1)+HCO2	0	1	0	0	0	0	11.5306954545455	11.8306954545455	2733		Cer(d25:0/18:1)+HCO2	0	27088.57	0	0	0	0	11.5306954545455	11.8306954545455	2733		Cer(d25:0/18:1)+HCO2	0	662.6468	0	0
	Cer(d25:0/18:2)+HCO2	0	0	0	0	0	0	10.4557772727273	10.7557772727273	1755		Cer(d25:0/18:2)+HCO2	0	0	0	0	0	0	10.4557772727273	10.7557772727273	1755		Cer(d25:0/18:2)+HCO2	0	0	0	0	0	0	10.4557772727273	10.7557772727273	1755		Cer(d25:0/18:2)+HCO2	0	0	0	0	0	0	10.4557772727273	10.7557772727273	1755		Cer(d25:0/18:2)+HCO2	0	0	0	0
	Cer(d25:0/19:0)+HCO2	0	0	0	0	0	0	12.1783683333333	12.4783683333333	3694		Cer(d25:0/19:0)+HCO2	0	0	0	0	0	0	12.1783683333333	12.4783683333333	3694		Cer(d25:0/19:0)+HCO2	0	0	0	0	0	0	12.1783683333333	12.4783683333333	3694		Cer(d25:0/19:0)+HCO2	0	0	0	0	0	0	12.1783683333333	12.4783683333333	3694		Cer(d25:0/19:0)+HCO2	0	0	0	0
	Cer(d26:0/14:0)+HCO2	0	1	0	0	0	0	10.5709893939394	10.8709893939394	708		Cer(d26:0/14:0)+HCO2	0	10.73891	0	0	0	0	10.5709893939394	10.8709893939394	708		Cer(d26:0/14:0)+HCO2	0	1	0	0	0	0	10.5709893939394	10.8709893939394	708		Cer(d26:0/14:0)+HCO2	0	10931.03	0	0	0	0	10.5709893939394	10.8709893939394	708		Cer(d26:0/14:0)+HCO2	0	622.6153	0	0
	Cer(d26:0/14:1)+HCO2	0	1	0	0	0	0	10.2572696969697	10.5572696969697	287		Cer(d26:0/14:1)+HCO2	0	10.37019	0	0	0	0	10.2572696969697	10.5572696969697	287		Cer(d26:0/14:1)+HCO2	0	1	0	0	0	0	10.2572696969697	10.5572696969697	287		Cer(d26:0/14:1)+HCO2	0	47550.63	0	0	0	0	10.2572696969697	10.5572696969697	287		Cer(d26:0/14:1)+HCO2	0	620.5994	0	0
	Cer(d26:0/15:0)+HCO2	0	0	0	0	0	0	11.0019590909091	11.3019590909091	863		Cer(d26:0/15:0)+HCO2	0	0	0	0	0	0	11.0019590909091	11.3019590909091	863		Cer(d26:0/15:0)+HCO2	0	0	0	0	0	0	11.0019590909091	11.3019590909091	863		Cer(d26:0/15:0)+HCO2	0	0	0	0	0	0	11.0019590909091	11.3019590909091	863		Cer(d26:0/15:0)+HCO2	0	0	0	0
	Cer(d26:0/15:1)+HCO2	1	1	0	0	0	0	10.6999696969697	10.9999696969697	227		Cer(d26:0/15:1)+HCO2	10.8619	10.8619	10.8619	0	0	0	10.6999696969697	10.9999696969697	227		Cer(d26:0/15:1)+HCO2	1	1	1	0	0	0	10.6999696969697	10.9999696969697	227		Cer(d26:0/15:1)+HCO2	1057.556	65958.08	515.0173	0	0	0	10.6999696969697	10.9999696969697	227		Cer(d26:0/15:1)+HCO2	680.6201	634.6152	604.6054	0
	Cer(d26:0/15:1)+HCO2	0	0	0	0	0	0	10.5248181818182	10.8248181818182	1553		Cer(d26:0/15:1)+HCO2	0	0	0	0	0	0	10.5248181818182	10.8248181818182	1553		Cer(d26:0/15:1)+HCO2	0	0	0	0	0	0	10.5248181818182	10.8248181818182	1553		Cer(d26:0/15:1)+HCO2	0	0	0	0	0	0	10.5248181818182	10.8248181818182	1553		Cer(d26:0/15:1)+HCO2	0	0	0	0
	Cer(d26:0/16:0)+HCO2	0	1	0	0	0	0	11.4208166666667	11.7208166666667	399		Cer(d26:0/16:0)+HCO2	0	11.55784	0	0	0	0	11.4208166666667	11.7208166666667	399		Cer(d26:0/16:0)+HCO2	0	1	0	0	0	0	11.4208166666667	11.7208166666667	399		Cer(d26:0/16:0)+HCO2	0	37248.86	0	0	0	0	11.4208166666667	11.7208166666667	399		Cer(d26:0/16:0)+HCO2	0	650.6465	0	0
	Cer(d26:0/16:1)+HCO2	1	1	1	0	0	0	11.1295590909091	11.4295590909091	108		Cer(d26:0/16:1)+HCO2	11.29021	11.29021	11.29021	0	0	0	11.1295590909091	11.4295590909091	108		Cer(d26:0/16:1)+HCO2	1	2	1	0	0	0	11.1295590909091	11.4295590909091	108		Cer(d26:0/16:1)+HCO2	8007.366	335871.2	5140.881	0	0	0	11.1295590909091	11.4295590909091	108		Cer(d26:0/16:1)+HCO2	694.6364	648.63095	618.6187	0
	Cer(d26:0/16:1)+HCO2	0	0	0	0	0	0	10.5101439393939	10.8101439393939	1160		Cer(d26:0/16:1)+HCO2	0	0	0	0	0	0	10.5101439393939	10.8101439393939	1160		Cer(d26:0/16:1)+HCO2	0	0	0	0	0	0	10.5101439393939	10.8101439393939	1160		Cer(d26:0/16:1)+HCO2	0	0	0	0	0	0	10.5101439393939	10.8101439393939	1160		Cer(d26:0/16:1)+HCO2	0	0	0	0
	Cer(d26:0/16:1)+HCO2	1	1	1	0	0	0	11.0714060606061	11.3714060606061	3271		Cer(d26:0/16:1)+HCO2	11.29021	11.29021	11.29021	0	0	0	11.0714060606061	11.3714060606061	3271		Cer(d26:0/16:1)+HCO2	1	2	1	0	0	0	11.0714060606061	11.3714060606061	3271		Cer(d26:0/16:1)+HCO2	8007.366	335871.2	5140.881	0	0	0	11.0714060606061	11.3714060606061	3271		Cer(d26:0/16:1)+HCO2	694.6364	648.63095	618.6187	0
	Cer(d26:0/17:1)+HCO2	0	1	0	0	0	0	11.3712712121212	11.6712712121212	402		Cer(d26:0/17:1)+HCO2	0	11.52146	0	0	0	0	11.3712712121212	11.6712712121212	402		Cer(d26:0/17:1)+HCO2	0	2	0	0	0	0	11.3712712121212	11.6712712121212	402		Cer(d26:0/17:1)+HCO2	0	44391.68	0	0	0	0	11.3712712121212	11.6712712121212	402		Cer(d26:0/17:1)+HCO2	0	662.64675	0	0
	Cer(d26:0/17:1)+HCO2	0	1	0	0	0	0	11.5306954545455	11.8306954545455	2733		Cer(d26:0/17:1)+HCO2	0	11.66083	0	0	0	0	11.5306954545455	11.8306954545455	2733		Cer(d26:0/17:1)+HCO2	0	1	0	0	0	0	11.5306954545455	11.8306954545455	2733		Cer(d26:0/17:1)+HCO2	0	27088.57	0	0	0	0	11.5306954545455	11.8306954545455	2733		Cer(d26:0/17:1)+HCO2	0	662.6468	0	0
	Cer(d26:0/17:2)+HCO2	0	0	0	0	0	0	10.4557772727273	10.7557772727273	1755		Cer(d26:0/17:2)+HCO2	0	0	0	0	0	0	10.4557772727273	10.7557772727273	1755		Cer(d26:0/17:2)+HCO2	0	0	0	0	0	0	10.4557772727273	10.7557772727273	1755		Cer(d26:0/17:2)+HCO2	0	0	0	0	0	0	10.4557772727273	10.7557772727273	1755		Cer(d26:0/17:2)+HCO2	0	0	0	0
	Cer(d26:0/18:0)+HCO2	0	0	0	0	0	0	12.1783683333333	12.4783683333333	3694		Cer(d26:0/18:0)+HCO2	0	0	0	0	0	0	12.1783683333333	12.4783683333333	3694		Cer(d26:0/18:0)+HCO2	0	0	0	0	0	0	12.1783683333333	12.4783683333333	3694		Cer(d26:0/18:0)+HCO2	0	0	0	0	0	0	12.1783683333333	12.4783683333333	3694		Cer(d26:0/18:0)+HCO2	0	0	0	0
	Cer(d26:0/18:1)+HCO2	0	0	0	0	0	0	11.9297696969697	12.2297696969697	759		Cer(d26:0/18:1)+HCO2	0	0	0	0	0	0	11.9297696969697	12.2297696969697	759		Cer(d26:0/18:1)+HCO2	0	0	0	0	0	0	11.9297696969697	12.2297696969697	759		Cer(d26:0/18:1)+HCO2	0	0	0	0	0	0	11.9297696969697	12.2297696969697	759		Cer(d26:0/18:1)+HCO2	0	0	0	0
[truncated: 16 more columns]
