# Supplementary material for: LipidMatch: an automated workflow for rule-based lipid identification using untargeted high-resolution tandem mass spectrometry data
Source: BMC Bioinformatics. 2017 Jul 10;18:331. doi: 10.1186/s12859-017-1744-3 (PMC5504796; doi:10.1186/s12859-017-1744-3)
Supplement: Supplementary file 1 — LipidMatch Software. The 2017_6_14_LipidMatch_Distribution.zip file contains lipid libraries in .csv format, a batch file for lipidomics with MZmine processing, the LipidMatch R script, and additional helpful R scripts for lipidomics data processing. The .zip file also contains files to guide the user in using LipidMatch, which include: video tutorials, a manual, a trouble shooting document, and example input and output data. For the most up to date version of LipidMatch please visit: http://secim.ufl.edu/secim-tools/. (ZIP 376634 kb) [file 12859_2017_1744_MOESM1_ESM.zip › 2017_6_14_LipidMatch_Distribution/ExampleOutput/ddMS/Neg/Additional_Files/DD_neg_CerP_neg_minH_All.csv]

Confirmed fragments if intensity is above 1000 and number of scans is greater than or equal to 1	CerP	[M-H]-	M-H-H2O-	prec-_sn2	prec-_sn2-H20	Ion_H2PO4-	ion_PO3-	RT_min	RT_max	Comment	RT at Max Intensity	CerP	[M-H]-	M-H-H2O-	prec-_sn2	prec-_sn2-H20	Ion_H2PO4-	ion_PO3-	RT_min	RT_max	Comment	Number of Scans	CerP	[M-H]-	M-H-H2O-	prec-_sn2	prec-_sn2-H20	Ion_H2PO4-	ion_PO3-	RT_min	RT_max	Comment	Max Intensity	CerP	[M-H]-	M-H-H2O-	prec-_sn2	prec-_sn2-H20	Ion_H2PO4-	ion_PO3-	RT_min	RT_max	Comment	Average m/z	CerP	[M-H]-	M-H-H2O-	prec-_sn2	prec-_sn2-H20
	CerP(d15:1/16:0)-H	0	0	0	0	0	0	2.00787878787879	2.30787878787879	3065		CerP(d15:1/16:0)-H	0	0	0	0	0	0	2.00787878787879	2.30787878787879	3065		CerP(d15:1/16:0)-H	0	0	0	0	0	0	2.00787878787879	2.30787878787879	3065		CerP(d15:1/16:0)-H	0	0	0	0	0	0	2.00787878787879	2.30787878787879	3065		CerP(d15:1/16:0)-H	0	0	0	0
	CerP(d17:1/14:0)-H	0	0	0	0	0	0	2.00787878787879	2.30787878787879	3065		CerP(d17:1/14:0)-H	0	0	0	0	0	0	2.00787878787879	2.30787878787879	3065		CerP(d17:1/14:0)-H	0	0	0	0	0	0	2.00787878787879	2.30787878787879	3065		CerP(d17:1/14:0)-H	0	0	0	0	0	0	2.00787878787879	2.30787878787879	3065		CerP(d17:1/14:0)-H	0	0	0	0
	CerP(d18:1/2:0)-H	0	0	0	0	0	0	0.41898	0.71898	625		CerP(d18:1/2:0)-H	0	0	0	0	0	0	0.41898	0.71898	625		CerP(d18:1/2:0)-H	0	0	0	0	0	0	0.41898	0.71898	625		CerP(d18:1/2:0)-H	0	0	0	0	0	0	0.41898	0.71898	625		CerP(d18:1/2:0)-H	0	0	0	0
	CerP(d18:1/2:0)-H	1	0	0	0	0	0	0.24391	0.54391	2663		CerP(d18:1/2:0)-H	0.4043973	0	0	0	0	0	0.24391	0.54391	2663		CerP(d18:1/2:0)-H	1	0	0	0	0	0	0.24391	0.54391	2663		CerP(d18:1/2:0)-H	3529.812	0	0	0	0	0	0.24391	0.54391	2663		CerP(d18:1/2:0)-H	420.2503	0	0	0
	CerP(d19:0/2:0)-H	1	0	0	0	0	0	0.98743666666667	1.28743666666667	716		CerP(d19:0/2:0)-H	1.163783	0	0	0	0	1.163783	0.98743666666667	1.28743666666667	716		CerP(d19:0/2:0)-H	1	0	0	0	0	1	0.98743666666667	1.28743666666667	716		CerP(d19:0/2:0)-H	28100.19	0	0	0	0	464.3627	0.98743666666667	1.28743666666667	716		CerP(d19:0/2:0)-H	436.2835	0	0	0
	CerP(d19:1/12:0)-H	0	0	0	0	0	0	2.00787878787879	2.30787878787879	3065		CerP(d19:1/12:0)-H	0	0	0	0	0	0	2.00787878787879	2.30787878787879	3065		CerP(d19:1/12:0)-H	0	0	0	0	0	0	2.00787878787879	2.30787878787879	3065		CerP(d19:1/12:0)-H	0	0	0	0	0	0	2.00787878787879	2.30787878787879	3065		CerP(d19:1/12:0)-H	0	0	0	0
[truncated: 16 more columns]
