# Supplementary material for: LipidMatch: an automated workflow for rule-based lipid identification using untargeted high-resolution tandem mass spectrometry data
Source: BMC Bioinformatics. 2017 Jul 10;18:331. doi: 10.1186/s12859-017-1744-3 (PMC5504796; doi:10.1186/s12859-017-1744-3)
Supplement: Supplementary file 1 — LipidMatch Software. The 2017_6_14_LipidMatch_Distribution.zip file contains lipid libraries in .csv format, a batch file for lipidomics with MZmine processing, the LipidMatch R script, and additional helpful R scripts for lipidomics data processing. The .zip file also contains files to guide the user in using LipidMatch, which include: video tutorials, a manual, a trouble shooting document, and example input and output data. For the most up to date version of LipidMatch please visit: http://secim.ufl.edu/secim-tools/. (ZIP 376634 kb) [file 12859_2017_1744_MOESM1_ESM.zip › 2017_6_14_LipidMatch_Distribution/ExampleOutput/ddMS/Neg/Additional_Files/DD_neg_CL_neg_min2H_All.csv]

Confirmed fragments if intensity is above 1000 and number of scans is greater than or equal to 1	CL	[M-2H]2-	Prec-SN1_monolyso2-	Prec-SN1+SN2_dilyso2-	Prec-SN3_monolyso2-	Prec-SN3+SN4_dilyso2-	SN1+C3H6PO4	SN2+C3H6PO4	SN3+C3H6PO4	SN4+C3H6PO4	SN1_FA	SN2_FA	SN3_FA	SN4_FA	RT_min	RT_max	Comment	RT at Max Intensity	CL	[M-2H]2-	Prec-SN1_monolyso2-	Prec-SN1+SN2_dilyso2-	Prec-SN3_monolyso2-	Prec-SN3+SN4_dilyso2-	SN1+C3H6PO4	SN2+C3H6PO4	SN3+C3H6PO4	SN4+C3H6PO4	SN1_FA	SN2_FA	SN3_FA	SN4_FA	RT_min	RT_max	Comment	Number of Scans	CL	[M-2H]2-	Prec-SN1_monolyso2-	Prec-SN1+SN2_dilyso2-	Prec-SN3_monolyso2-	Prec-SN3+SN4_dilyso2-	SN1+C3H6PO4	SN2+C3H6PO4	SN3+C3H6PO4	SN4+C3H6PO4	SN1_FA	SN2_FA	SN3_FA
	CL(14:0_14:0_14:0_22:5)-2H	0	0	0	0	0	0	0	0	0	0	0	0	0	2.93351060606061	3.23351060606061	3661		CL(14:0_14:0_14:0_22:5)-2H	0	0	0	0	0	0	0	0	0	0	0	0	0	2.93351060606061	3.23351060606061	3661		CL(14:0_14:0_14:0_22:5)-2H	0	0	0	0	0	0	0	0	0	0	0	0
	CL(14:0_14:0_16:1_20:4)-2H	0	0	0	0	0	0	0	0	0	0	0	0	0	2.93351060606061	3.23351060606061	3661		CL(14:0_14:0_16:1_20:4)-2H	0	0	0	0	0	0	0	0	0	0	0	0	0	2.93351060606061	3.23351060606061	3661		CL(14:0_14:0_16:1_20:4)-2H	0	0	0	0	0	0	0	0	0	0	0	0
	CL(14:0_14:0_18:2_18:3)-2H	0	0	0	0	0	0	0	0	0	0	0	0	0	2.93351060606061	3.23351060606061	3661		CL(14:0_14:0_18:2_18:3)-2H	0	0	0	0	0	0	0	0	0	0	0	0	0	2.93351060606061	3.23351060606061	3661		CL(14:0_14:0_18:2_18:3)-2H	0	0	0	0	0	0	0	0	0	0	0	0
	CL(14:0_16:1_16:1_18:3)-2H	0	0	0	0	0	0	0	0	0	0	0	0	0	2.93351060606061	3.23351060606061	3661		CL(14:0_16:1_16:1_18:3)-2H	0	0	0	0	0	0	0	0	0	0	0	0	0	2.93351060606061	3.23351060606061	3661		CL(14:0_16:1_16:1_18:3)-2H	0	0	0	0	0	0	0	0	0	0	0	0
	CL(14:0_20:0_22:5_22:6)-2H	0	0	0	0	0	0	0	0	0	0	0	0	0	5.44704393939394	5.74704393939394	2550		CL(14:0_20:0_22:5_22:6)-2H	0	0	0	0	0	0	0	0	0	0	0	0	0	5.44704393939394	5.74704393939394	2550		CL(14:0_20:0_22:5_22:6)-2H	0	0	0	0	0	0	0	0	0	0	0	0
	CL(14:0_20:1_22:5_22:5)-2H	0	0	0	0	0	0	0	0	0	0	0	0	0	5.44704393939394	5.74704393939394	2550		CL(14:0_20:1_22:5_22:5)-2H	0	0	0	0	0	0	0	0	0	0	0	0	0	5.44704393939394	5.74704393939394	2550		CL(14:0_20:1_22:5_22:5)-2H	0	0	0	0	0	0	0	0	0	0	0	0
	CL(16:0_18:0_22:5_22:6)-2H	0	0	0	0	0	0	0	0	0	0	0	0	0	5.44704393939394	5.74704393939394	2550		CL(16:0_18:0_22:5_22:6)-2H	0	0	0	0	0	0	0	0	0	0	0	0	0	5.44704393939394	5.74704393939394	2550		CL(16:0_18:0_22:5_22:6)-2H	0	0	0	0	0	0	0	0	0	0	0	0
	CL(16:0_18:1_22:5_22:5)-2H	0	0	0	0	0	0	0	0	0	0	0	0	0	5.44704393939394	5.74704393939394	2550		CL(16:0_18:1_22:5_22:5)-2H	0	0	0	0	0	0	0	0	0	0	0	0	0	5.44704393939394	5.74704393939394	2550		CL(16:0_18:1_22:5_22:5)-2H	0	0	0	0	0	0	0	0	0	0	0	0
	CL(16:0_20:1_20:4_22:6)-2H	0	0	0	0	0	0	0	0	0	0	0	0	0	5.44704393939394	5.74704393939394	2550		CL(16:0_20:1_20:4_22:6)-2H	0	0	0	0	0	0	0	0	0	0	0	0	0	5.44704393939394	5.74704393939394	2550		CL(16:0_20:1_20:4_22:6)-2H	0	0	0	0	0	0	0	0	0	0	0	0
	CL(16:0_20:2_20:3_22:6)-2H	0	0	0	0	0	0	0	0	0	0	0	0	0	5.44704393939394	5.74704393939394	2550		CL(16:0_20:2_20:3_22:6)-2H	0	0	0	0	0	0	0	0	0	0	0	0	0	5.44704393939394	5.74704393939394	2550		CL(16:0_20:2_20:3_22:6)-2H	0	0	0	0	0	0	0	0	0	0	0	0
	CL(16:0_20:2_20:4_22:5)-2H	0	0	0	0	0	0	0	0	0	0	0	0	0	5.44704393939394	5.74704393939394	2550		CL(16:0_20:2_20:4_22:5)-2H	0	0	0	0	0	0	0	0	0	0	0	0	0	5.44704393939394	5.74704393939394	2550		CL(16:0_20:2_20:4_22:5)-2H	0	0	0	0	0	0	0	0	0	0	0	0
	CL(16:0_20:3_20:3_22:5)-2H	0	0	0	0	0	0	0	0	0	0	0	0	0	5.44704393939394	5.74704393939394	2550		CL(16:0_20:3_20:3_22:5)-2H	0	0	0	0	0	0	0	0	0	0	0	0	0	5.44704393939394	5.74704393939394	2550		CL(16:0_20:3_20:3_22:5)-2H	0	0	0	0	0	0	0	0	0	0	0	0
	CL(16:1_18:0_22:5_22:5)-2H	0	0	0	0	0	0	0	0	0	0	0	0	0	5.44704393939394	5.74704393939394	2550		CL(16:1_18:0_22:5_22:5)-2H	0	0	0	0	0	0	0	0	0	0	0	0	0	5.44704393939394	5.74704393939394	2550		CL(16:1_18:0_22:5_22:5)-2H	0	0	0	0	0	0	0	0	0	0	0	0
	CL(16:1_20:0_20:4_22:6)-2H	0	0	0	0	0	0	0	0	0	0	0	0	0	5.44704393939394	5.74704393939394	2550		CL(16:1_20:0_20:4_22:6)-2H	0	0	0	0	0	0	0	0	0	0	0	0	0	5.44704393939394	5.74704393939394	2550		CL(16:1_20:0_20:4_22:6)-2H	0	0	0	0	0	0	0	0	0	0	0	0
	CL(16:1_20:1_20:3_22:6)-2H	0	0	0	0	0	0	0	0	0	0	0	0	0	5.44704393939394	5.74704393939394	2550		CL(16:1_20:1_20:3_22:6)-2H	0	0	0	0	0	0	0	0	0	0	0	0	0	5.44704393939394	5.74704393939394	2550		CL(16:1_20:1_20:3_22:6)-2H	0	0	0	0	0	0	0	0	0	0	0	0
	CL(16:1_20:1_20:4_22:5)-2H	0	0	0	0	0	0	0	0	0	0	0	0	0	5.44704393939394	5.74704393939394	2550		CL(16:1_20:1_20:4_22:5)-2H	0	0	0	0	0	0	0	0	0	0	0	0	0	5.44704393939394	5.74704393939394	2550		CL(16:1_20:1_20:4_22:5)-2H	0	0	0	0	0	0	0	0	0	0	0	0
	CL(16:1_20:2_20:2_22:6)-2H	0	0	0	0	0	0	0	0	0	0	0	0	0	5.44704393939394	5.74704393939394	2550		CL(16:1_20:2_20:2_22:6)-2H	0	0	0	0	0	0	0	0	0	0	0	0	0	5.44704393939394	5.74704393939394	2550		CL(16:1_20:2_20:2_22:6)-2H	0	0	0	0	0	0	0	0	0	0	0	0
	CL(16:1_20:2_20:3_22:5)-2H	0	0	0	0	0	0	0	0	0	0	0	0	0	5.44704393939394	5.74704393939394	2550		CL(16:1_20:2_20:3_22:5)-2H	0	0	0	0	0	0	0	0	0	0	0	0	0	5.44704393939394	5.74704393939394	2550		CL(16:1_20:2_20:3_22:5)-2H	0	0	0	0	0	0	0	0	0	0	0	0
	CL(18:0_18:1_20:4_22:6)-2H	0	0	0	0	0	0	0	0	0	0	0	0	0	5.44704393939394	5.74704393939394	2550		CL(18:0_18:1_20:4_22:6)-2H	0	0	0	0	0	0	0	0	0	0	0	0	0	5.44704393939394	5.74704393939394	2550		CL(18:0_18:1_20:4_22:6)-2H	0	0	0	0	0	0	0	0	0	0	0	0
	CL(18:0_18:2_20:3_22:6)-2H	0	0	0	0	0	0	0	0	0	0	0	0	0	5.44704393939394	5.74704393939394	2550		CL(18:0_18:2_20:3_22:6)-2H	0	0	0	0	0	0	0	0	0	0	0	0	0	5.44704393939394	5.74704393939394	2550		CL(18:0_18:2_20:3_22:6)-2H	0	0	0	0	0	0	0	0	0	0	0	0
	CL(18:0_18:2_20:4_22:5)-2H	0	0	0	0	0	0	0	0	0	0	0	0	0	5.44704393939394	5.74704393939394	2550		CL(18:0_18:2_20:4_22:5)-2H	0	0	0	0	0	0	0	0	0	0	0	0	0	5.44704393939394	5.74704393939394	2550		CL(18:0_18:2_20:4_22:5)-2H	0	0	0	0	0	0	0	0	0	0	0	0
	CL(18:0_18:3_20:2_22:6)-2H	0	0	0	0	0	0	0	0	0	0	0	0	0	5.44704393939394	5.74704393939394	2550		CL(18:0_18:3_20:2_22:6)-2H	0	0	0	0	0	0	0	0	0	0	0	0	0	5.44704393939394	5.74704393939394	2550		CL(18:0_18:3_20:2_22:6)-2H	0	0	0	0	0	0	0	0	0	0	0	0
	CL(18:0_18:3_20:3_22:5)-2H	0	0	0	0	0	0	0	0	0	0	0	0	0	5.44704393939394	5.74704393939394	2550		CL(18:0_18:3_20:3_22:5)-2H	0	0	0	0	0	0	0	0	0	0	0	0	0	5.44704393939394	5.74704393939394	2550		CL(18:0_18:3_20:3_22:5)-2H	0	0	0	0	0	0	0	0	0	0	0	0
	CL(18:0_20:2_22:0_22:0)-2H	0	0	0	0	0	0	0	0	0	0	0	0	0	5.97570454545455	6.27570454545455	3098		CL(18:0_20:2_22:0_22:0)-2H	0	0	0	0	0	0	0	0	0	0	0	0	0	5.97570454545455	6.27570454545455	3098		CL(18:0_20:2_22:0_22:0)-2H	0	0	0	0	0	0	0	0	0	0	0	0
	CL(18:0_20:3_20:4_20:4)-2H	0	0	0	0	0	0	0	0	0	0	0	0	0	5.44704393939394	5.74704393939394	2550		CL(18:0_20:3_20:4_20:4)-2H	0	0	0	0	0	0	0	0	0	0	0	0	0	5.44704393939394	5.74704393939394	2550		CL(18:0_20:3_20:4_20:4)-2H	0	0	0	0	0	0	0	0	0	0	0	0
	CL(18:1_18:1_20:3_22:6)-2H	0	0	0	0	0	0	0	0	0	0	0	0	0	5.44704393939394	5.74704393939394	2550		CL(18:1_18:1_20:3_22:6)-2H	0	0	0	0	0	0	0	0	0	0	0	0	0	5.44704393939394	5.74704393939394	2550		CL(18:1_18:1_20:3_22:6)-2H	0	0	0	0	0	0	0	0	0	0	0	0
	CL(18:1_18:1_20:4_22:5)-2H	0	0	0	0	0	0	0	0	0	0	0	0	0	5.44704393939394	5.74704393939394	2550		CL(18:1_18:1_20:4_22:5)-2H	0	0	0	0	0	0	0	0	0	0	0	0	0	5.44704393939394	5.74704393939394	2550		CL(18:1_18:1_20:4_22:5)-2H	0	0	0	0	0	0	0	0	0	0	0	0
	CL(18:1_18:2_20:2_22:6)-2H	0	0	0	0	0	0	0	0	0	0	0	0	0	5.44704393939394	5.74704393939394	2550		CL(18:1_18:2_20:2_22:6)-2H	0	0	0	0	0	0	0	0	0	0	0	0	0	5.44704393939394	5.74704393939394	2550		CL(18:1_18:2_20:2_22:6)-2H	0	0	0	0	0	0	0	0	0	0	0	0
	CL(18:1_18:2_20:3_22:5)-2H	0	0	0	0	0	0	0	0	0	0	0	0	0	5.44704393939394	5.74704393939394	2550		CL(18:1_18:2_20:3_22:5)-2H	0	0	0	0	0	0	0	0	0	0	0	0	0	5.44704393939394	5.74704393939394	2550		CL(18:1_18:2_20:3_22:5)-2H	0	0	0	0	0	0	0	0	0	0	0	0
	CL(18:1_18:3_20:1_22:6)-2H	0	0	0	0	0	0	0	0	0	0	0	0	0	5.44704393939394	5.74704393939394	2550		CL(18:1_18:3_20:1_22:6)-2H	0	0	0	0	0	0	0	0	0	0	0	0	0	5.44704393939394	5.74704393939394	2550		CL(18:1_18:3_20:1_22:6)-2H	0	0	0	0	0	0	0	0	0	0	0	0
	CL(18:1_18:3_20:2_22:5)-2H	0	0	0	0	0	0	0	0	0	0	0	0	0	5.44704393939394	5.74704393939394	2550		CL(18:1_18:3_20:2_22:5)-2H	0	0	0	0	0	0	0	0	0	0	0	0	0	5.44704393939394	5.74704393939394	2550		CL(18:1_18:3_20:2_22:5)-2H	0	0	0	0	0	0	0	0	0	0	0	0
	CL(18:1_20:2_20:4_20:4)-2H	0	0	0	0	0	0	0	0	0	0	0	0	0	5.44704393939394	5.74704393939394	2550		CL(18:1_20:2_20:4_20:4)-2H	0	0	0	0	0	0	0	0	0	0	0	0	0	5.44704393939394	5.74704393939394	2550		CL(18:1_20:2_20:4_20:4)-2H	0	0	0	0	0	0	0	0	0	0	0	0
	CL(18:1_20:3_20:3_20:4)-2H	0	0	0	0	0	0	0	0	0	0	0	0	0	5.44704393939394	5.74704393939394	2550		CL(18:1_20:3_20:3_20:4)-2H	0	0	0	0	0	0	0	0	0	0	0	0	0	5.44704393939394	5.74704393939394	2550		CL(18:1_20:3_20:3_20:4)-2H	0	0	0	0	0	0	0	0	0	0	0	0
	CL(18:1_22:0_20:1_22:0)-2H	0	0	0	0	0	0	0	0	0	0	0	0	0	5.97570454545455	6.27570454545455	3098		CL(18:1_22:0_20:1_22:0)-2H	0	0	0	0	0	0	0	0	0	0	0	0	0	5.97570454545455	6.27570454545455	3098		CL(18:1_22:0_20:1_22:0)-2H	0	0	0	0	0	0	0	0	0	0	0	0
	CL(18:2_18:2_20:1_22:6)-2H	0	0	0	0	0	0	0	0	0	0	0	0	0	5.44704393939394	5.74704393939394	2550		CL(18:2_18:2_20:1_22:6)-2H	0	0	0	0	0	0	0	0	0	0	0	0	0	5.44704393939394	5.74704393939394	2550		CL(18:2_18:2_20:1_22:6)-2H	0	0	0	0	0	0	0	0	0	0	0	0
	CL(18:2_18:2_20:2_22:5)-2H	0	0	0	0	0	0	0	0	0	0	0	0	0	5.44704393939394	5.74704393939394	2550		CL(18:2_18:2_20:2_22:5)-2H	0	0	0	0	0	0	0	0	0	0	0	0	0	5.44704393939394	5.74704393939394	2550		CL(18:2_18:2_20:2_22:5)-2H	0	0	0	0	0	0	0	0	0	0	0	0
	CL(18:2_18:3_20:1_22:5)-2H	0	0	0	0	0	0	0	0	0	0	0	0	0	5.44704393939394	5.74704393939394	2550		CL(18:2_18:3_20:1_22:5)-2H	0	0	0	0	0	0	0	0	0	0	0	0	0	5.44704393939394	5.74704393939394	2550		CL(18:2_18:3_20:1_22:5)-2H	0	0	0	0	0	0	0	0	0	0	0	0
	CL(18:2_18:3_22:6_20:0)-2H	0	0	0	0	0	0	0	0	0	0	0	0	0	5.44704393939394	5.74704393939394	2550		CL(18:2_18:3_22:6_20:0)-2H	0	0	0	0	0	0	0	0	0	0	0	0	0	5.44704393939394	5.74704393939394	2550		CL(18:2_18:3_22:6_20:0)-2H	0	0	0	0	0	0	0	0	0	0	0	0
	CL(18:2_20:1_20:4_20:4)-2H	0	0	0	0	0	0	0	0	0	0	0	0	0	5.44704393939394	5.74704393939394	2550		CL(18:2_20:1_20:4_20:4)-2H	0	0	0	0	0	0	0	0	0	0	0	0	0	5.44704393939394	5.74704393939394	2550		CL(18:2_20:1_20:4_20:4)-2H	0	0	0	0	0	0	0	0	0	0	0	0
	CL(18:2_20:2_20:3_20:4)-2H	0	0	0	0	0	0	0	0	0	0	0	0	0	5.44704393939394	5.74704393939394	2550		CL(18:2_20:2_20:3_20:4)-2H	0	0	0	0	0	0	0	0	0	0	0	0	0	5.44704393939394	5.74704393939394	2550		CL(18:2_20:2_20:3_20:4)-2H	0	0	0	0	0	0	0	0	0	0	0	0
	CL(18:2_20:3_20:3_20:3)-2H	0	0	0	0	0	0	0	0	0	0	0	0	0	5.44704393939394	5.74704393939394	2550		CL(18:2_20:3_20:3_20:3)-2H	0	0	0	0	0	0	0	0	0	0	0	0	0	5.44704393939394	5.74704393939394	2550		CL(18:2_20:3_20:3_20:3)-2H	0	0	0	0	0	0	0	0	0	0	0	0
	CL(18:3_18:3_22:5_20:0)-2H	0	0	0	0	0	0	0	0	0	0	0	0	0	5.44704393939394	5.74704393939394	2550		CL(18:3_18:3_22:5_20:0)-2H	0	0	0	0	0	0	0	0	0	0	0	0	0	5.44704393939394	5.74704393939394	2550		CL(18:3_18:3_22:5_20:0)-2H	0	0	0	0	0	0	0	0	0	0	0	0
	CL(18:3_20:0_20:4_20:4)-2H	0	0	0	0	0	0	0	0	0	0	0	0	0	5.44704393939394	5.74704393939394	2550		CL(18:3_20:0_20:4_20:4)-2H	0	0	0	0	0	0	0	0	0	0	0	0	0	5.44704393939394	5.74704393939394	2550		CL(18:3_20:0_20:4_20:4)-2H	0	0	0	0	0	0	0	0	0	0	0	0
	CL(18:3_20:1_20:3_20:4)-2H	0	0	0	0	0	0	0	0	0	0	0	0	0	5.44704393939394	5.74704393939394	2550		CL(18:3_20:1_20:3_20:4)-2H	0	0	0	0	0	0	0	0	0	0	0	0	0	5.44704393939394	5.74704393939394	2550		CL(18:3_20:1_20:3_20:4)-2H	0	0	0	0	0	0	0	0	0	0	0	0
	CL(18:3_20:2_20:2_20:4)-2H	0	0	0	0	0	0	0	0	0	0	0	0	0	5.44704393939394	5.74704393939394	2550		CL(18:3_20:2_20:2_20:4)-2H	0	0	0	0	0	0	0	0	0	0	0	0	0	5.44704393939394	5.74704393939394	2550		CL(18:3_20:2_20:2_20:4)-2H	0	0	0	0	0	0	0	0	0	0	0	0
	CL(18:3_20:2_20:3_20:3)-2H	0	0	0	0	0	0	0	0	0	0	0	0	0	5.44704393939394	5.74704393939394	2550		CL(18:3_20:2_20:3_20:3)-2H	0	0	0	0	0	0	0	0	0	0	0	0	0	5.44704393939394	5.74704393939394	2550		CL(18:3_20:2_20:3_20:3)-2H	0	0	0	0	0	0	0	0	0	0	0	0
	CL(20:0_18:2_22:0_22:0)-2H	0	0	0	0	0	0	0	0	0	0	0	0	0	5.97570454545455	6.27570454545455	3098		CL(20:0_18:2_22:0_22:0)-2H	0	0	0	0	0	0	0	0	0	0	0	0	0	5.97570454545455	6.27570454545455	3098		CL(20:0_18:2_22:0_22:0)-2H	0	0	0	0	0	0	0	0	0	0	0	0
	CL(20:0_20:0_20:2_22:0)-2H	0	0	0	0	0	0	0	0	0	0	0	0	0	5.97570454545455	6.27570454545455	3098		CL(20:0_20:0_20:2_22:0)-2H	0	0	0	0	0	0	0	0	0	0	0	0	0	5.97570454545455	6.27570454545455	3098		CL(20:0_20:0_20:2_22:0)-2H	0	0	0	0	0	0	0	0	0	0	0	0
	CL(20:0_20:1_20:1_22:0)-2H	0	0	0	0	0	0	0	0	0	0	0	0	0	5.97570454545455	6.27570454545455	3098		CL(20:0_20:1_20:1_22:0)-2H	0	0	0	0	0	0	0	0	0	0	0	0	0	5.97570454545455	6.27570454545455	3098		CL(20:0_20:1_20:1_22:0)-2H	0	0	0	0	0	0	0	0	0	0	0	0
[truncated: 58 more columns]
