# Supplementary material for: LipidMatch: an automated workflow for rule-based lipid identification using untargeted high-resolution tandem mass spectrometry data
Source: BMC Bioinformatics. 2017 Jul 10;18:331. doi: 10.1186/s12859-017-1744-3 (PMC5504796; doi:10.1186/s12859-017-1744-3)
Supplement: Supplementary file 1 — LipidMatch Software. The 2017_6_14_LipidMatch_Distribution.zip file contains lipid libraries in .csv format, a batch file for lipidomics with MZmine processing, the LipidMatch R script, and additional helpful R scripts for lipidomics data processing. The .zip file also contains files to guide the user in using LipidMatch, which include: video tutorials, a manual, a trouble shooting document, and example input and output data. For the most up to date version of LipidMatch please visit: http://secim.ufl.edu/secim-tools/. (ZIP 376634 kb) [file 12859_2017_1744_MOESM1_ESM.zip › 2017_6_14_LipidMatch_Distribution/ExampleOutput/ddMS/Neg/Additional_Files/DD_neg_DGDG_neg_HCO2_All.csv]

Confirmed fragments if intensity is above 1000 and number of scans is greater than or equal to 1	DGDG	[M+HCO2]-	T1_RCOO-	T2_RCOO-	M-FA1-FA2-H	M-FA1-FA2+H2O-H	M-FA1-FA2+2H2O-H	RT_min	RT_max	Comment	RT at Max Intensity	DGDG	[M+HCO2]-	T1_RCOO-	T2_RCOO-	M-FA1-FA2-H	M-FA1-FA2+H2O-H	M-FA1-FA2+2H2O-H	RT_min	RT_max	Comment	Number of Scans	DGDG	[M+HCO2]-	T1_RCOO-	T2_RCOO-	M-FA1-FA2-H	M-FA1-FA2+H2O-H	M-FA1-FA2+2H2O-H	RT_min	RT_max	Comment	Max Intensity	DGDG	[M+HCO2]-	T1_RCOO-	T2_RCOO-	M-FA1-FA2-H	M-FA1-FA2+H2O-H	M-FA1-FA2+2H2O-H	RT_min	RT_max	Comment	Average m/z	DGDG	[M+HCO2]-	T1_RCOO-	T2_RCOO-	M-FA1-FA2-H
	DGDG(8:0_20:5)+HCO2	0	0	0	0	0	0	0.560003333333333	0.860003333333333	3978		DGDG(8:0_20:5)+HCO2	0	0	0	0	0	0	0.560003333333333	0.860003333333333	3978		DGDG(8:0_20:5)+HCO2	0	0	0	0	0	0	0.560003333333333	0.860003333333333	3978		DGDG(8:0_20:5)+HCO2	0	0	0	0	0	0	0.560003333333333	0.860003333333333	3978		DGDG(8:0_20:5)+HCO2	0	0	0	0
	DGDG(8:0_22:5)+HCO2	0	0	0	0	0	0	0.740913333333333	1.04091333333333	3240		DGDG(8:0_22:5)+HCO2	0	0	0	0	0	0	0.740913333333333	1.04091333333333	3240		DGDG(8:0_22:5)+HCO2	0	0	0	0	0	0	0.740913333333333	1.04091333333333	3240		DGDG(8:0_22:5)+HCO2	0	0	0	0	0	0	0.740913333333333	1.04091333333333	3240		DGDG(8:0_22:5)+HCO2	0	0	0	0
	DGDG(10:0_20:5)+HCO2	0	0	0	0	0	0	0.740913333333333	1.04091333333333	3240		DGDG(10:0_20:5)+HCO2	0	0	0	0	0	0	0.740913333333333	1.04091333333333	3240		DGDG(10:0_20:5)+HCO2	0	0	0	0	0	0	0.740913333333333	1.04091333333333	3240		DGDG(10:0_20:5)+HCO2	0	0	0	0	0	0	0.740913333333333	1.04091333333333	3240		DGDG(10:0_20:5)+HCO2	0	0	0	0
	DGDG(20:1_22:6)+HCO2	0	0	0	0	0	0	10.2490909090909	10.5490909090909	1288		DGDG(20:1_22:6)+HCO2	0	0	0	0	0	0	10.2490909090909	10.5490909090909	1288		DGDG(20:1_22:6)+HCO2	0	0	0	0	0	0	10.2490909090909	10.5490909090909	1288		DGDG(20:1_22:6)+HCO2	0	0	0	0	0	0	10.2490909090909	10.5490909090909	1288		DGDG(20:1_22:6)+HCO2	0	0	0	0
	DGDG(20:2_22:5)+HCO2	0	0	0	0	0	0	10.2490909090909	10.5490909090909	1288		DGDG(20:2_22:5)+HCO2	0	0	0	0	0	0	10.2490909090909	10.5490909090909	1288		DGDG(20:2_22:5)+HCO2	0	0	0	0	0	0	10.2490909090909	10.5490909090909	1288		DGDG(20:2_22:5)+HCO2	0	0	0	0	0	0	10.2490909090909	10.5490909090909	1288		DGDG(20:2_22:5)+HCO2	0	0	0	0
	DGDG(20:2_22:6)+HCO2	0	0	0	0	0	0	9.17323939393939	9.47323939393939	1537		DGDG(20:2_22:6)+HCO2	0	0	0	0	0	0	9.17323939393939	9.47323939393939	1537		DGDG(20:2_22:6)+HCO2	0	0	0	0	0	0	9.17323939393939	9.47323939393939	1537		DGDG(20:2_22:6)+HCO2	0	0	0	0	0	0	9.17323939393939	9.47323939393939	1537		DGDG(20:2_22:6)+HCO2	0	0	0	0
	DGDG(20:3_22:4)+HCO2	0	0	0	0	0	0	10.2490909090909	10.5490909090909	1288		DGDG(20:3_22:4)+HCO2	0	0	0	0	0	0	10.2490909090909	10.5490909090909	1288		DGDG(20:3_22:4)+HCO2	0	0	0	0	0	0	10.2490909090909	10.5490909090909	1288		DGDG(20:3_22:4)+HCO2	0	0	0	0	0	0	10.2490909090909	10.5490909090909	1288		DGDG(20:3_22:4)+HCO2	0	0	0	0
	DGDG(20:3_22:5)+HCO2	0	0	0	0	0	0	9.17323939393939	9.47323939393939	1537		DGDG(20:3_22:5)+HCO2	0	0	0	0	0	0	9.17323939393939	9.47323939393939	1537		DGDG(20:3_22:5)+HCO2	0	0	0	0	0	0	9.17323939393939	9.47323939393939	1537		DGDG(20:3_22:5)+HCO2	0	0	0	0	0	0	9.17323939393939	9.47323939393939	1537		DGDG(20:3_22:5)+HCO2	0	0	0	0
	DGDG(20:4_22:3)+HCO2	0	0	0	0	0	0	10.2490909090909	10.5490909090909	1288		DGDG(20:4_22:3)+HCO2	0	0	0	0	0	0	10.2490909090909	10.5490909090909	1288		DGDG(20:4_22:3)+HCO2	0	0	0	0	0	0	10.2490909090909	10.5490909090909	1288		DGDG(20:4_22:3)+HCO2	0	0	0	0	0	0	10.2490909090909	10.5490909090909	1288		DGDG(20:4_22:3)+HCO2	0	0	0	0
	DGDG(20:4_22:4)+HCO2	0	0	0	0	0	0	9.17323939393939	9.47323939393939	1537		DGDG(20:4_22:4)+HCO2	0	0	0	0	0	0	9.17323939393939	9.47323939393939	1537		DGDG(20:4_22:4)+HCO2	0	0	0	0	0	0	9.17323939393939	9.47323939393939	1537		DGDG(20:4_22:4)+HCO2	0	0	0	0	0	0	9.17323939393939	9.47323939393939	1537		DGDG(20:4_22:4)+HCO2	0	0	0	0
	DGDG(20:5_22:2)+HCO2	0	0	0	0	0	0	10.2490909090909	10.5490909090909	1288		DGDG(20:5_22:2)+HCO2	0	0	0	0	0	0	10.2490909090909	10.5490909090909	1288		DGDG(20:5_22:2)+HCO2	0	0	0	0	0	0	10.2490909090909	10.5490909090909	1288		DGDG(20:5_22:2)+HCO2	0	0	0	0	0	0	10.2490909090909	10.5490909090909	1288		DGDG(20:5_22:2)+HCO2	0	0	0	0
	DGDG(20:5_22:3)+HCO2	0	0	0	0	0	0	9.17323939393939	9.47323939393939	1537		DGDG(20:5_22:3)+HCO2	0	0	0	0	0	0	9.17323939393939	9.47323939393939	1537		DGDG(20:5_22:3)+HCO2	0	0	0	0	0	0	9.17323939393939	9.47323939393939	1537		DGDG(20:5_22:3)+HCO2	0	0	0	0	0	0	9.17323939393939	9.47323939393939	1537		DGDG(20:5_22:3)+HCO2	0	0	0	0
	DGDG(10:0_18:5)+HCO2	0	0	0	0	0	0	0.560003333333333	0.860003333333333	3978		DGDG(10:0_18:5)+HCO2	0	0	0	0	0	0	0.560003333333333	0.860003333333333	3978		DGDG(10:0_18:5)+HCO2	0	0	0	0	0	0	0.560003333333333	0.860003333333333	3978		DGDG(10:0_18:5)+HCO2	0	0	0	0	0	0	0.560003333333333	0.860003333333333	3978		DGDG(10:0_18:5)+HCO2	0	0	0	0
	DGDG(12:0_18:5)+HCO2	0	0	0	0	0	0	0.740913333333333	1.04091333333333	3240		DGDG(12:0_18:5)+HCO2	0	0	0	0	0	0	0.740913333333333	1.04091333333333	3240		DGDG(12:0_18:5)+HCO2	0	0	0	0	0	0	0.740913333333333	1.04091333333333	3240		DGDG(12:0_18:5)+HCO2	0	0	0	0	0	0	0.740913333333333	1.04091333333333	3240		DGDG(12:0_18:5)+HCO2	0	0	0	0
[truncated: 16 more columns]
