# Supplementary material for: LipidMatch: an automated workflow for rule-based lipid identification using untargeted high-resolution tandem mass spectrometry data
Source: BMC Bioinformatics. 2017 Jul 10;18:331. doi: 10.1186/s12859-017-1744-3 (PMC5504796; doi:10.1186/s12859-017-1744-3)
Supplement: Supplementary file 1 — LipidMatch Software. The 2017_6_14_LipidMatch_Distribution.zip file contains lipid libraries in .csv format, a batch file for lipidomics with MZmine processing, the LipidMatch R script, and additional helpful R scripts for lipidomics data processing. The .zip file also contains files to guide the user in using LipidMatch, which include: video tutorials, a manual, a trouble shooting document, and example input and output data. For the most up to date version of LipidMatch please visit: http://secim.ufl.edu/secim-tools/. (ZIP 376634 kb) [file 12859_2017_1744_MOESM1_ESM.zip › 2017_6_14_LipidMatch_Distribution/ExampleOutput/ddMS/Neg/Additional_Files/DD_neg_DMPE_neg_minH_All.csv]

Confirmed fragments if intensity is above 1000 and number of scans is greater than or equal to 1	DMPE	[M-H]-	T1_RCOO-	T2_RCOO-	RT_min	RT_max	Comment	RT at Max Intensity	DMPE	[M-H]-	T1_RCOO-	T2_RCOO-	RT_min	RT_max	Comment	Number of Scans	DMPE	[M-H]-	T1_RCOO-	T2_RCOO-	RT_min	RT_max	Comment	Max Intensity	DMPE	[M-H]-	T1_RCOO-	T2_RCOO-	RT_min	RT_max	Comment	Average m/z	DMPE	[M-H]-	T1_RCOO-	T2_RCOO-	RT_min	RT_max	Comment	Theoretical, Library Parent Hits	DMPE	[M-H]-	T1_RCOO-	T2_RCOO-	RT_min	RT_max	Comment
	DMPE(8:0_12:0)-H	0	0	0	0.98556166666667	1.28556166666667	1282		DMPE(8:0_12:0)-H	0	0	0	0.98556166666667	1.28556166666667	1282		DMPE(8:0_12:0)-H	0	0	0	0.98556166666667	1.28556166666667	1282		DMPE(8:0_12:0)-H	0	0	0	0.98556166666667	1.28556166666667	1282		DMPE(8:0_12:0)-H	0	0	0	0.98556166666667	1.28556166666667	1282		DMPE(8:0_12:0)-H	550.3514	143.10775	199.17035	0.98556166666667	1.28556166666667	1282
	DMPE(8:0_20:0)-H	1	0	0	6.13960757575758	6.43960757575758	188		DMPE(8:0_20:0)-H	6.281945	0	0	6.13960757575758	6.43960757575758	188		DMPE(8:0_20:0)-H	2	0	0	6.13960757575758	6.43960757575758	188		DMPE(8:0_20:0)-H	234516.4	0	0	6.13960757575758	6.43960757575758	188		DMPE(8:0_20:0)-H	662.47755	0	0	6.13960757575758	6.43960757575758	188		DMPE(8:0_20:0)-H	662.4766	143.10775	311.29555	6.13960757575758	6.43960757575758	188
	DMPE(8:0_24:0)-H	1	0	0	8.47925757575758	8.77925757575758	193		DMPE(8:0_24:0)-H	8.627286	0	0	8.47925757575758	8.77925757575758	193		DMPE(8:0_24:0)-H	1	0	0	8.47925757575758	8.77925757575758	193		DMPE(8:0_24:0)-H	381988.7	0	0	8.47925757575758	8.77925757575758	193		DMPE(8:0_24:0)-H	718.54	0	0	8.47925757575758	8.77925757575758	193		DMPE(8:0_24:0)-H	718.5392	143.10775	367.35815	8.47925757575758	8.77925757575758	193
	DMPE(8:0_24:1)-H	0	0	0	5.62081363636364	5.92081363636364	1824		DMPE(8:0_24:1)-H	0	0	0	5.62081363636364	5.92081363636364	1824		DMPE(8:0_24:1)-H	0	0	0	5.62081363636364	5.92081363636364	1824		DMPE(8:0_24:1)-H	0	0	0	5.62081363636364	5.92081363636364	1824		DMPE(8:0_24:1)-H	0	0	0	5.62081363636364	5.92081363636364	1824		DMPE(8:0_24:1)-H	716.5236	143.10775	365.34255	5.62081363636364	5.92081363636364	1824
	DMPE(10:0_10:0)-H	0	0	0	0.98556166666667	1.28556166666667	1282		DMPE(10:0_10:0)-H	0	0	0	0.98556166666667	1.28556166666667	1282		DMPE(10:0_10:0)-H	0	0	0	0.98556166666667	1.28556166666667	1282		DMPE(10:0_10:0)-H	0	0	0	0.98556166666667	1.28556166666667	1282		DMPE(10:0_10:0)-H	0	0	0	0.98556166666667	1.28556166666667	1282		DMPE(10:0_10:0)-H	550.3514	171.13905	171.13905	0.98556166666667	1.28556166666667	1282
	DMPE(10:0_18:0)-H	1	0	0	6.13960757575758	6.43960757575758	188		DMPE(10:0_18:0)-H	6.281945	0	0	6.13960757575758	6.43960757575758	188		DMPE(10:0_18:0)-H	2	0	0	6.13960757575758	6.43960757575758	188		DMPE(10:0_18:0)-H	234516.4	0	0	6.13960757575758	6.43960757575758	188		DMPE(10:0_18:0)-H	662.47755	0	0	6.13960757575758	6.43960757575758	188		DMPE(10:0_18:0)-H	662.4766	171.13905	283.26425	6.13960757575758	6.43960757575758	188
	DMPE(10:0_22:0)-H	1	0	0	8.47925757575758	8.77925757575758	193		DMPE(10:0_22:0)-H	8.627286	0	0	8.47925757575758	8.77925757575758	193		DMPE(10:0_22:0)-H	1	0	0	8.47925757575758	8.77925757575758	193		DMPE(10:0_22:0)-H	381988.7	0	0	8.47925757575758	8.77925757575758	193		DMPE(10:0_22:0)-H	718.54	0	0	8.47925757575758	8.77925757575758	193		DMPE(10:0_22:0)-H	718.5392	171.13905	339.32685	8.47925757575758	8.77925757575758	193
	DMPE(10:0_22:1)-H	0	0	0	5.62081363636364	5.92081363636364	1824		DMPE(10:0_22:1)-H	0	0	0	5.62081363636364	5.92081363636364	1824		DMPE(10:0_22:1)-H	0	0	0	5.62081363636364	5.92081363636364	1824		DMPE(10:0_22:1)-H	0	0	0	5.62081363636364	5.92081363636364	1824		DMPE(10:0_22:1)-H	0	0	0	5.62081363636364	5.92081363636364	1824		DMPE(10:0_22:1)-H	716.5236	171.13905	337.31125	5.62081363636364	5.92081363636364	1824
	DMPE(10:0_22:2)-H	0	0	0	4.60836818181818	4.90836818181818	1332		DMPE(10:0_22:2)-H	0	0	0	4.60836818181818	4.90836818181818	1332		DMPE(10:0_22:2)-H	0	0	0	4.60836818181818	4.90836818181818	1332		DMPE(10:0_22:2)-H	0	0	0	4.60836818181818	4.90836818181818	1332		DMPE(10:0_22:2)-H	0	0	0	4.60836818181818	4.90836818181818	1332		DMPE(10:0_22:2)-H	714.5079	171.13905	335.29555	4.60836818181818	4.90836818181818	1332
	DMPE(10:0_22:2)-H	0	0	0	6.5105303030303	6.8105303030303	1416		DMPE(10:0_22:2)-H	0	0	0	6.5105303030303	6.8105303030303	1416		DMPE(10:0_22:2)-H	0	0	0	6.5105303030303	6.8105303030303	1416		DMPE(10:0_22:2)-H	0	0	0	6.5105303030303	6.8105303030303	1416		DMPE(10:0_22:2)-H	0	0	0	6.5105303030303	6.8105303030303	1416		DMPE(10:0_22:2)-H	714.5079	171.13905	335.29555	6.5105303030303	6.8105303030303	1416
	DMPE(10:0_24:1)-H	1	0	0	8.54963333333333	8.84963333333333	1115		DMPE(10:0_24:1)-H	8.71849	0	0	8.54963333333333	8.84963333333333	1115		DMPE(10:0_24:1)-H	1	0	0	8.54963333333333	8.84963333333333	1115		DMPE(10:0_24:1)-H	17193.23	0	0	8.54963333333333	8.84963333333333	1115		DMPE(10:0_24:1)-H	744.5564	0	0	8.54963333333333	8.84963333333333	1115		DMPE(10:0_24:1)-H	744.5549	171.13905	365.34255	8.54963333333333	8.84963333333333	1115
	DMPE(12:0_16:0)-H	1	0	0	6.13960757575758	6.43960757575758	188		DMPE(12:0_16:0)-H	6.281945	0	0	6.13960757575758	6.43960757575758	188		DMPE(12:0_16:0)-H	2	0	0	6.13960757575758	6.43960757575758	188		DMPE(12:0_16:0)-H	234516.4	0	0	6.13960757575758	6.43960757575758	188		DMPE(12:0_16:0)-H	662.47755	0	0	6.13960757575758	6.43960757575758	188		DMPE(12:0_16:0)-H	662.4766	199.17035	255.23295	6.13960757575758	6.43960757575758	188
	DMPE(12:0_20:0)-H	1	0	0	8.47925757575758	8.77925757575758	193		DMPE(12:0_20:0)-H	8.627286	0	0	8.47925757575758	8.77925757575758	193		DMPE(12:0_20:0)-H	1	0	0	8.47925757575758	8.77925757575758	193		DMPE(12:0_20:0)-H	381988.7	0	0	8.47925757575758	8.77925757575758	193		DMPE(12:0_20:0)-H	718.54	0	0	8.47925757575758	8.77925757575758	193		DMPE(12:0_20:0)-H	718.5392	199.17035	311.29555	8.47925757575758	8.77925757575758	193
	DMPE(12:0_20:1)-H	0	0	0	5.62081363636364	5.92081363636364	1824		DMPE(12:0_20:1)-H	0	0	0	5.62081363636364	5.92081363636364	1824		DMPE(12:0_20:1)-H	0	0	0	5.62081363636364	5.92081363636364	1824		DMPE(12:0_20:1)-H	0	0	0	5.62081363636364	5.92081363636364	1824		DMPE(12:0_20:1)-H	0	0	0	5.62081363636364	5.92081363636364	1824		DMPE(12:0_20:1)-H	716.5236	199.17035	309.27995	5.62081363636364	5.92081363636364	1824
	DMPE(12:0_20:2)-H	0	0	0	4.60836818181818	4.90836818181818	1332		DMPE(12:0_20:2)-H	0	0	0	4.60836818181818	4.90836818181818	1332		DMPE(12:0_20:2)-H	0	0	0	4.60836818181818	4.90836818181818	1332		DMPE(12:0_20:2)-H	0	0	0	4.60836818181818	4.90836818181818	1332		DMPE(12:0_20:2)-H	0	0	0	4.60836818181818	4.90836818181818	1332		DMPE(12:0_20:2)-H	714.5079	199.17035	307.26425	4.60836818181818	4.90836818181818	1332
	DMPE(12:0_20:2)-H	0	0	0	6.5105303030303	6.8105303030303	1416		DMPE(12:0_20:2)-H	0	0	0	6.5105303030303	6.8105303030303	1416		DMPE(12:0_20:2)-H	0	0	0	6.5105303030303	6.8105303030303	1416		DMPE(12:0_20:2)-H	0	0	0	6.5105303030303	6.8105303030303	1416		DMPE(12:0_20:2)-H	0	0	0	6.5105303030303	6.8105303030303	1416		DMPE(12:0_20:2)-H	714.5079	199.17035	307.26425	6.5105303030303	6.8105303030303	1416
	DMPE(12:0_22:1)-H	1	0	0	8.54963333333333	8.84963333333333	1115		DMPE(12:0_22:1)-H	8.71849	0	0	8.54963333333333	8.84963333333333	1115		DMPE(12:0_22:1)-H	1	0	0	8.54963333333333	8.84963333333333	1115		DMPE(12:0_22:1)-H	17193.23	0	0	8.54963333333333	8.84963333333333	1115		DMPE(12:0_22:1)-H	744.5564	0	0	8.54963333333333	8.84963333333333	1115		DMPE(12:0_22:1)-H	744.5549	199.17035	337.31125	8.54963333333333	8.84963333333333	1115
	DMPE(12:0_22:2)-H	1	0	0	7.6800106060606	7.9800106060606	773		DMPE(12:0_22:2)-H	7.870355	0	0	7.6800106060606	7.9800106060606	773		DMPE(12:0_22:2)-H	1	0	0	7.6800106060606	7.9800106060606	773		DMPE(12:0_22:2)-H	35126.13	0	0	7.6800106060606	7.9800106060606	773		DMPE(12:0_22:2)-H	742.5406	0	0	7.6800106060606	7.9800106060606	773		DMPE(12:0_22:2)-H	742.5392	199.17035	335.29555	7.6800106060606	7.9800106060606	773
	DMPE(12:0_22:4)-H	0	0	0	5.65324848484848	5.95324848484848	923		DMPE(12:0_22:4)-H	0	0	0	5.65324848484848	5.95324848484848	923		DMPE(12:0_22:4)-H	0	0	0	5.65324848484848	5.95324848484848	923		DMPE(12:0_22:4)-H	0	0	0	5.65324848484848	5.95324848484848	923		DMPE(12:0_22:4)-H	0	0	0	5.65324848484848	5.95324848484848	923		DMPE(12:0_22:4)-H	738.5079	199.17035	331.26425	5.65324848484848	5.95324848484848	923
	DMPE(12:0_22:4)-H	0	0	0	6.33049696969697	6.63049696969697	1643		DMPE(12:0_22:4)-H	0	0	0	6.33049696969697	6.63049696969697	1643		DMPE(12:0_22:4)-H	0	0	0	6.33049696969697	6.63049696969697	1643		DMPE(12:0_22:4)-H	0	0	0	6.33049696969697	6.63049696969697	1643		DMPE(12:0_22:4)-H	0	0	0	6.33049696969697	6.63049696969697	1643		DMPE(12:0_22:4)-H	738.5079	199.17035	331.26425	6.33049696969697	6.63049696969697	1643
	DMPE(12:0_22:4)-H	0	0	0	4.35774848484849	4.65774848484849	2622		DMPE(12:0_22:4)-H	0	0	0	4.35774848484849	4.65774848484849	2622		DMPE(12:0_22:4)-H	0	0	0	4.35774848484849	4.65774848484849	2622		DMPE(12:0_22:4)-H	0	0	0	4.35774848484849	4.65774848484849	2622		DMPE(12:0_22:4)-H	0	0	0	4.35774848484849	4.65774848484849	2622		DMPE(12:0_22:4)-H	738.5079	199.17035	331.26425	4.35774848484849	4.65774848484849	2622
	DMPE(12:0_22:4)-H	0	0	0	3.80641212121212	4.10641212121212	3147		DMPE(12:0_22:4)-H	0	0	0	3.80641212121212	4.10641212121212	3147		DMPE(12:0_22:4)-H	0	0	0	3.80641212121212	4.10641212121212	3147		DMPE(12:0_22:4)-H	0	0	0	3.80641212121212	4.10641212121212	3147		DMPE(12:0_22:4)-H	0	0	0	3.80641212121212	4.10641212121212	3147		DMPE(12:0_22:4)-H	738.5079	199.17035	331.26425	3.80641212121212	4.10641212121212	3147
	DMPE(13:0_15:0)-H	1	0	1	6.13960757575758	6.43960757575758	188		DMPE(13:0_15:0)-H	6.281945	0	6.281945	6.13960757575758	6.43960757575758	188		DMPE(13:0_15:0)-H	2	0	2	6.13960757575758	6.43960757575758	188		DMPE(13:0_15:0)-H	234516.4	0	723805.1	6.13960757575758	6.43960757575758	188		DMPE(13:0_15:0)-H	662.47755	0	241.2174	6.13960757575758	6.43960757575758	188		DMPE(13:0_15:0)-H	662.4767	213.18605	241.21735	6.13960757575758	6.43960757575758	188
	DMPE(13:0_19:0)-H	1	0	0	8.47925757575758	8.77925757575758	193		DMPE(13:0_19:0)-H	8.627286	0	0	8.47925757575758	8.77925757575758	193		DMPE(13:0_19:0)-H	1	0	0	8.47925757575758	8.77925757575758	193		DMPE(13:0_19:0)-H	381988.7	0	0	8.47925757575758	8.77925757575758	193		DMPE(13:0_19:0)-H	718.54	0	0	8.47925757575758	8.77925757575758	193		DMPE(13:0_19:0)-H	718.5393	213.18605	297.27995	8.47925757575758	8.77925757575758	193
	DMPE(14:0_14:0)-H	1	0	0	6.13960757575758	6.43960757575758	188		DMPE(14:0_14:0)-H	6.281945	0	0	6.13960757575758	6.43960757575758	188		DMPE(14:0_14:0)-H	2	0	0	6.13960757575758	6.43960757575758	188		DMPE(14:0_14:0)-H	234516.4	0	0	6.13960757575758	6.43960757575758	188		DMPE(14:0_14:0)-H	662.47755	0	0	6.13960757575758	6.43960757575758	188		DMPE(14:0_14:0)-H	662.4766	227.20165	227.20165	6.13960757575758	6.43960757575758	188
	DMPE(14:0_18:0)-H	1	0	0	8.47925757575758	8.77925757575758	193		DMPE(14:0_18:0)-H	8.627286	0	8.627286	8.47925757575758	8.77925757575758	193		DMPE(14:0_18:0)-H	1	0	1	8.47925757575758	8.77925757575758	193		DMPE(14:0_18:0)-H	381988.7	0	590.8401	8.47925757575758	8.77925757575758	193		DMPE(14:0_18:0)-H	718.54	0	283.265	8.47925757575758	8.77925757575758	193		DMPE(14:0_18:0)-H	718.5392	227.20165	283.26425	8.47925757575758	8.77925757575758	193
	DMPE(14:0_18:1)-H	0	0	0	5.62081363636364	5.92081363636364	1824		DMPE(14:0_18:1)-H	0	0	0	5.62081363636364	5.92081363636364	1824		DMPE(14:0_18:1)-H	0	0	0	5.62081363636364	5.92081363636364	1824		DMPE(14:0_18:1)-H	0	0	0	5.62081363636364	5.92081363636364	1824		DMPE(14:0_18:1)-H	0	0	0	5.62081363636364	5.92081363636364	1824		DMPE(14:0_18:1)-H	716.5236	227.20165	281.24865	5.62081363636364	5.92081363636364	1824
	DMPE(14:0_18:2)-H	0	0	0	4.60836818181818	4.90836818181818	1332		DMPE(14:0_18:2)-H	0	0	0	4.60836818181818	4.90836818181818	1332		DMPE(14:0_18:2)-H	0	0	0	4.60836818181818	4.90836818181818	1332		DMPE(14:0_18:2)-H	0	0	0	4.60836818181818	4.90836818181818	1332		DMPE(14:0_18:2)-H	0	0	0	4.60836818181818	4.90836818181818	1332		DMPE(14:0_18:2)-H	714.5079	227.20165	279.23295	4.60836818181818	4.90836818181818	1332
	DMPE(14:0_18:2)-H	0	0	0	6.5105303030303	6.8105303030303	1416		DMPE(14:0_18:2)-H	0	0	0	6.5105303030303	6.8105303030303	1416		DMPE(14:0_18:2)-H	0	0	0	6.5105303030303	6.8105303030303	1416		DMPE(14:0_18:2)-H	0	0	0	6.5105303030303	6.8105303030303	1416		DMPE(14:0_18:2)-H	0	0	0	6.5105303030303	6.8105303030303	1416		DMPE(14:0_18:2)-H	714.5079	227.20165	279.23295	6.5105303030303	6.8105303030303	1416
	DMPE(14:0_20:1)-H	1	0	0	8.54963333333333	8.84963333333333	1115		DMPE(14:0_20:1)-H	8.71849	0	0	8.54963333333333	8.84963333333333	1115		DMPE(14:0_20:1)-H	1	0	0	8.54963333333333	8.84963333333333	1115		DMPE(14:0_20:1)-H	17193.23	0	0	8.54963333333333	8.84963333333333	1115		DMPE(14:0_20:1)-H	744.5564	0	0	8.54963333333333	8.84963333333333	1115		DMPE(14:0_20:1)-H	744.5549	227.20165	309.27995	8.54963333333333	8.84963333333333	1115
	DMPE(14:0_20:2)-H	1	0	0	7.6800106060606	7.9800106060606	773		DMPE(14:0_20:2)-H	7.870355	0	0	7.6800106060606	7.9800106060606	773		DMPE(14:0_20:2)-H	1	0	0	7.6800106060606	7.9800106060606	773		DMPE(14:0_20:2)-H	35126.13	0	0	7.6800106060606	7.9800106060606	773		DMPE(14:0_20:2)-H	742.5406	0	0	7.6800106060606	7.9800106060606	773		DMPE(14:0_20:2)-H	742.5392	227.20165	307.26425	7.6800106060606	7.9800106060606	773
	DMPE(14:0_20:4)-H	0	0	0	5.65324848484848	5.95324848484848	923		DMPE(14:0_20:4)-H	0	0	0	5.65324848484848	5.95324848484848	923		DMPE(14:0_20:4)-H	0	0	0	5.65324848484848	5.95324848484848	923		DMPE(14:0_20:4)-H	0	0	0	5.65324848484848	5.95324848484848	923		DMPE(14:0_20:4)-H	0	0	0	5.65324848484848	5.95324848484848	923		DMPE(14:0_20:4)-H	738.5079	227.20165	303.23295	5.65324848484848	5.95324848484848	923
	DMPE(14:0_20:4)-H	0	0	0	6.33049696969697	6.63049696969697	1643		DMPE(14:0_20:4)-H	0	0	0	6.33049696969697	6.63049696969697	1643		DMPE(14:0_20:4)-H	0	0	0	6.33049696969697	6.63049696969697	1643		DMPE(14:0_20:4)-H	0	0	0	6.33049696969697	6.63049696969697	1643		DMPE(14:0_20:4)-H	0	0	0	6.33049696969697	6.63049696969697	1643		DMPE(14:0_20:4)-H	738.5079	227.20165	303.23295	6.33049696969697	6.63049696969697	1643
	DMPE(14:0_20:4)-H	0	0	0	4.35774848484849	4.65774848484849	2622		DMPE(14:0_20:4)-H	0	0	0	4.35774848484849	4.65774848484849	2622		DMPE(14:0_20:4)-H	0	0	0	4.35774848484849	4.65774848484849	2622		DMPE(14:0_20:4)-H	0	0	0	4.35774848484849	4.65774848484849	2622		DMPE(14:0_20:4)-H	0	0	0	4.35774848484849	4.65774848484849	2622		DMPE(14:0_20:4)-H	738.5079	227.20165	303.23295	4.35774848484849	4.65774848484849	2622
	DMPE(14:0_20:4)-H	0	0	0	3.80641212121212	4.10641212121212	3147		DMPE(14:0_20:4)-H	0	0	0	3.80641212121212	4.10641212121212	3147		DMPE(14:0_20:4)-H	0	0	0	3.80641212121212	4.10641212121212	3147		DMPE(14:0_20:4)-H	0	0	0	3.80641212121212	4.10641212121212	3147		DMPE(14:0_20:4)-H	0	0	0	3.80641212121212	4.10641212121212	3147		DMPE(14:0_20:4)-H	738.5079	227.20165	303.23295	3.80641212121212	4.10641212121212	3147
	DMPE(14:0_22:4)-H	0	0	0	7.51369545454545	7.81369545454545	835		DMPE(14:0_22:4)-H	0	0	0	7.51369545454545	7.81369545454545	835		DMPE(14:0_22:4)-H	0	0	0	7.51369545454545	7.81369545454545	835		DMPE(14:0_22:4)-H	0	0	0	7.51369545454545	7.81369545454545	835		DMPE(14:0_22:4)-H	0	0	0	7.51369545454545	7.81369545454545	835		DMPE(14:0_22:4)-H	766.5392	227.20165	331.26425	7.51369545454545	7.81369545454545	835
	DMPE(14:0_22:6)-H	1	0	1	5.9804803030303	6.2804803030303	395		DMPE(14:0_22:6)-H	6.132894	0	6.132894	5.9804803030303	6.2804803030303	395		DMPE(14:0_22:6)-H	1	0	1	5.9804803030303	6.2804803030303	395		DMPE(14:0_22:6)-H	49985.39	0	73932.63	5.9804803030303	6.2804803030303	395		DMPE(14:0_22:6)-H	762.5093	0	327.2332	5.9804803030303	6.2804803030303	395		DMPE(14:0_22:6)-H	762.5079	227.20165	327.23295	5.9804803030303	6.2804803030303	395
	DMPE(14:0_22:6)-H	0	0	0	5.44704393939394	5.74704393939394	2550		DMPE(14:0_22:6)-H	0	0	0	5.44704393939394	5.74704393939394	2550		DMPE(14:0_22:6)-H	0	0	0	5.44704393939394	5.74704393939394	2550		DMPE(14:0_22:6)-H	0	0	0	5.44704393939394	5.74704393939394	2550		DMPE(14:0_22:6)-H	0	0	0	5.44704393939394	5.74704393939394	2550		DMPE(14:0_22:6)-H	762.5079	227.20165	327.23295	5.44704393939394	5.74704393939394	2550
	DMPE(14:1_18:0)-H	0	0	0	5.62081363636364	5.92081363636364	1824		DMPE(14:1_18:0)-H	0	0	0	5.62081363636364	5.92081363636364	1824		DMPE(14:1_18:0)-H	0	0	0	5.62081363636364	5.92081363636364	1824		DMPE(14:1_18:0)-H	0	0	0	5.62081363636364	5.92081363636364	1824		DMPE(14:1_18:0)-H	0	0	0	5.62081363636364	5.92081363636364	1824		DMPE(14:1_18:0)-H	716.5236	225.18605	283.26425	5.62081363636364	5.92081363636364	1824
	DMPE(14:1_18:1)-H	0	0	0	4.60836818181818	4.90836818181818	1332		DMPE(14:1_18:1)-H	0	0	0	4.60836818181818	4.90836818181818	1332		DMPE(14:1_18:1)-H	0	0	0	4.60836818181818	4.90836818181818	1332		DMPE(14:1_18:1)-H	0	0	0	4.60836818181818	4.90836818181818	1332		DMPE(14:1_18:1)-H	0	0	0	4.60836818181818	4.90836818181818	1332		DMPE(14:1_18:1)-H	714.508	225.18605	281.24865	4.60836818181818	4.90836818181818	1332
	DMPE(14:1_18:1)-H	0	0	0	6.5105303030303	6.8105303030303	1416		DMPE(14:1_18:1)-H	0	0	0	6.5105303030303	6.8105303030303	1416		DMPE(14:1_18:1)-H	0	0	0	6.5105303030303	6.8105303030303	1416		DMPE(14:1_18:1)-H	0	0	0	6.5105303030303	6.8105303030303	1416		DMPE(14:1_18:1)-H	0	0	0	6.5105303030303	6.8105303030303	1416		DMPE(14:1_18:1)-H	714.508	225.18605	281.24865	6.5105303030303	6.8105303030303	1416
	DMPE(14:1_20:0)-H	1	0	0	8.54963333333333	8.84963333333333	1115		DMPE(14:1_20:0)-H	8.71849	0	0	8.54963333333333	8.84963333333333	1115		DMPE(14:1_20:0)-H	1	0	0	8.54963333333333	8.84963333333333	1115		DMPE(14:1_20:0)-H	17193.23	0	0	8.54963333333333	8.84963333333333	1115		DMPE(14:1_20:0)-H	744.5564	0	0	8.54963333333333	8.84963333333333	1115		DMPE(14:1_20:0)-H	744.5549	225.18605	311.29555	8.54963333333333	8.84963333333333	1115
	DMPE(14:1_20:1)-H	1	0	0	7.6800106060606	7.9800106060606	773		DMPE(14:1_20:1)-H	7.870355	0	0	7.6800106060606	7.9800106060606	773		DMPE(14:1_20:1)-H	1	0	0	7.6800106060606	7.9800106060606	773		DMPE(14:1_20:1)-H	35126.13	0	0	7.6800106060606	7.9800106060606	773		DMPE(14:1_20:1)-H	742.5406	0	0	7.6800106060606	7.9800106060606	773		DMPE(14:1_20:1)-H	742.5393	225.18605	309.27995	7.6800106060606	7.9800106060606	773
	DMPE(14:1_20:3)-H	0	0	0	5.65324848484848	5.95324848484848	923		DMPE(14:1_20:3)-H	0	0	0	5.65324848484848	5.95324848484848	923		DMPE(14:1_20:3)-H	0	0	0	5.65324848484848	5.95324848484848	923		DMPE(14:1_20:3)-H	0	0	0	5.65324848484848	5.95324848484848	923		DMPE(14:1_20:3)-H	0	0	0	5.65324848484848	5.95324848484848	923		DMPE(14:1_20:3)-H	738.508	225.18605	305.24865	5.65324848484848	5.95324848484848	923
	DMPE(14:1_20:3)-H	0	0	0	6.33049696969697	6.63049696969697	1643		DMPE(14:1_20:3)-H	0	0	0	6.33049696969697	6.63049696969697	1643		DMPE(14:1_20:3)-H	0	0	0	6.33049696969697	6.63049696969697	1643		DMPE(14:1_20:3)-H	0	0	0	6.33049696969697	6.63049696969697	1643		DMPE(14:1_20:3)-H	0	0	0	6.33049696969697	6.63049696969697	1643		DMPE(14:1_20:3)-H	738.508	225.18605	305.24865	6.33049696969697	6.63049696969697	1643
	DMPE(14:1_20:3)-H	0	0	0	4.35774848484849	4.65774848484849	2622		DMPE(14:1_20:3)-H	0	0	0	4.35774848484849	4.65774848484849	2622		DMPE(14:1_20:3)-H	0	0	0	4.35774848484849	4.65774848484849	2622		DMPE(14:1_20:3)-H	0	0	0	4.35774848484849	4.65774848484849	2622		DMPE(14:1_20:3)-H	0	0	0	4.35774848484849	4.65774848484849	2622		DMPE(14:1_20:3)-H	738.508	225.18605	305.24865	4.35774848484849	4.65774848484849	2622
	DMPE(14:1_20:3)-H	0	0	0	3.80641212121212	4.10641212121212	3147		DMPE(14:1_20:3)-H	0	0	0	3.80641212121212	4.10641212121212	3147		DMPE(14:1_20:3)-H	0	0	0	3.80641212121212	4.10641212121212	3147		DMPE(14:1_20:3)-H	0	0	0	3.80641212121212	4.10641212121212	3147		DMPE(14:1_20:3)-H	0	0	0	3.80641212121212	4.10641212121212	3147		DMPE(14:1_20:3)-H	738.508	225.18605	305.24865	3.80641212121212	4.10641212121212	3147
	DMPE(14:1_22:3)-H	0	0	0	7.51369545454545	7.81369545454545	835		DMPE(14:1_22:3)-H	0	0	0	7.51369545454545	7.81369545454545	835		DMPE(14:1_22:3)-H	0	0	0	7.51369545454545	7.81369545454545	835		DMPE(14:1_22:3)-H	0	0	0	7.51369545454545	7.81369545454545	835		DMPE(14:1_22:3)-H	0	0	0	7.51369545454545	7.81369545454545	835		DMPE(14:1_22:3)-H	766.5393	225.18605	333.27995	7.51369545454545	7.81369545454545	835
	DMPE(14:1_22:5)-H	1	0	0	5.9804803030303	6.2804803030303	395		DMPE(14:1_22:5)-H	6.132894	0	0	5.9804803030303	6.2804803030303	395		DMPE(14:1_22:5)-H	1	0	0	5.9804803030303	6.2804803030303	395		DMPE(14:1_22:5)-H	49985.39	0	0	5.9804803030303	6.2804803030303	395		DMPE(14:1_22:5)-H	762.5093	0	0	5.9804803030303	6.2804803030303	395		DMPE(14:1_22:5)-H	762.508	225.18605	329.24865	5.9804803030303	6.2804803030303	395
	DMPE(14:1_22:5)-H	0	0	0	5.44704393939394	5.74704393939394	2550		DMPE(14:1_22:5)-H	0	0	0	5.44704393939394	5.74704393939394	2550		DMPE(14:1_22:5)-H	0	0	0	5.44704393939394	5.74704393939394	2550		DMPE(14:1_22:5)-H	0	0	0	5.44704393939394	5.74704393939394	2550		DMPE(14:1_22:5)-H	0	0	0	5.44704393939394	5.74704393939394	2550		DMPE(14:1_22:5)-H	762.508	225.18605	329.24865	5.44704393939394	5.74704393939394	2550
	DMPE(15:0_17:0)-H	1	0	1	8.47925757575758	8.77925757575758	193		DMPE(15:0_17:0)-H	8.627286	0	8.627286	8.47925757575758	8.77925757575758	193		DMPE(15:0_17:0)-H	1	0	1	8.47925757575758	8.77925757575758	193		DMPE(15:0_17:0)-H	381988.7	0	953214.8	8.47925757575758	8.77925757575758	193		DMPE(15:0_17:0)-H	718.54	0	269.2486	8.47925757575758	8.77925757575758	193		DMPE(15:0_17:0)-H	718.5393	241.21735	269.24865	8.47925757575758	8.77925757575758	193
	DMPE(15:0_17:1)-H	0	0	0	5.62081363636364	5.92081363636364	1824		DMPE(15:0_17:1)-H	0	0	0	5.62081363636364	5.92081363636364	1824		DMPE(15:0_17:1)-H	0	0	0	5.62081363636364	5.92081363636364	1824		DMPE(15:0_17:1)-H	0	0	0	5.62081363636364	5.92081363636364	1824		DMPE(15:0_17:1)-H	0	0	0	5.62081363636364	5.92081363636364	1824		DMPE(15:0_17:1)-H	716.5236	241.21735	267.23295	5.62081363636364	5.92081363636364	1824
	DMPE(15:0_17:2)-H	0	0	0	4.60836818181818	4.90836818181818	1332		DMPE(15:0_17:2)-H	0	0	0	4.60836818181818	4.90836818181818	1332		DMPE(15:0_17:2)-H	0	0	0	4.60836818181818	4.90836818181818	1332		DMPE(15:0_17:2)-H	0	0	0	4.60836818181818	4.90836818181818	1332		DMPE(15:0_17:2)-H	0	0	0	4.60836818181818	4.90836818181818	1332		DMPE(15:0_17:2)-H	714.508	241.21735	265.21735	4.60836818181818	4.90836818181818	1332
	DMPE(15:0_17:2)-H	0	0	0	6.5105303030303	6.8105303030303	1416		DMPE(15:0_17:2)-H	0	0	0	6.5105303030303	6.8105303030303	1416		DMPE(15:0_17:2)-H	0	0	0	6.5105303030303	6.8105303030303	1416		DMPE(15:0_17:2)-H	0	0	0	6.5105303030303	6.8105303030303	1416		DMPE(15:0_17:2)-H	0	0	0	6.5105303030303	6.8105303030303	1416		DMPE(15:0_17:2)-H	714.508	241.21735	265.21735	6.5105303030303	6.8105303030303	1416
	DMPE(15:1_17:0)-H	0	0	0	5.62081363636364	5.92081363636364	1824		DMPE(15:1_17:0)-H	0	0	0	5.62081363636364	5.92081363636364	1824		DMPE(15:1_17:0)-H	0	0	0	5.62081363636364	5.92081363636364	1824		DMPE(15:1_17:0)-H	0	0	0	5.62081363636364	5.92081363636364	1824		DMPE(15:1_17:0)-H	0	0	0	5.62081363636364	5.92081363636364	1824		DMPE(15:1_17:0)-H	716.5236	239.20165	269.24865	5.62081363636364	5.92081363636364	1824
	DMPE(15:1_17:1)-H	0	0	0	4.60836818181818	4.90836818181818	1332		DMPE(15:1_17:1)-H	0	0	0	4.60836818181818	4.90836818181818	1332		DMPE(15:1_17:1)-H	0	0	0	4.60836818181818	4.90836818181818	1332		DMPE(15:1_17:1)-H	0	0	0	4.60836818181818	4.90836818181818	1332		DMPE(15:1_17:1)-H	0	0	0	4.60836818181818	4.90836818181818	1332		DMPE(15:1_17:1)-H	714.5079	239.20165	267.23295	4.60836818181818	4.90836818181818	1332
	DMPE(15:1_17:1)-H	0	0	0	6.5105303030303	6.8105303030303	1416		DMPE(15:1_17:1)-H	0	0	0	6.5105303030303	6.8105303030303	1416		DMPE(15:1_17:1)-H	0	0	0	6.5105303030303	6.8105303030303	1416		DMPE(15:1_17:1)-H	0	0	0	6.5105303030303	6.8105303030303	1416		DMPE(15:1_17:1)-H	0	0	0	6.5105303030303	6.8105303030303	1416		DMPE(15:1_17:1)-H	714.5079	239.20165	267.23295	6.5105303030303	6.8105303030303	1416
	DMPE(15:1_19:0)-H	1	0	0	8.54963333333333	8.84963333333333	1115		DMPE(15:1_19:0)-H	8.71849	0	0	8.54963333333333	8.84963333333333	1115		DMPE(15:1_19:0)-H	1	0	0	8.54963333333333	8.84963333333333	1115		DMPE(15:1_19:0)-H	17193.23	0	0	8.54963333333333	8.84963333333333	1115		DMPE(15:1_19:0)-H	744.5564	0	0	8.54963333333333	8.84963333333333	1115		DMPE(15:1_19:0)-H	744.5549	239.20165	297.27995	8.54963333333333	8.84963333333333	1115
	DMPE(16:0_16:0)-H	1	1	1	8.47925757575758	8.77925757575758	193		DMPE(16:0_16:0)-H	8.627286	8.627286	8.627286	8.47925757575758	8.77925757575758	193		DMPE(16:0_16:0)-H	1	1	1	8.47925757575758	8.77925757575758	193		DMPE(16:0_16:0)-H	381988.7	2176.867	2176.867	8.47925757575758	8.77925757575758	193		DMPE(16:0_16:0)-H	718.54	255.2331	255.2331	8.47925757575758	8.77925757575758	193		DMPE(16:0_16:0)-H	718.5392	255.23295	255.23295	8.47925757575758	8.77925757575758	193
	DMPE(16:0_16:1)-H	0	0	0	5.62081363636364	5.92081363636364	1824		DMPE(16:0_16:1)-H	0	0	0	5.62081363636364	5.92081363636364	1824		DMPE(16:0_16:1)-H	0	0	0	5.62081363636364	5.92081363636364	1824		DMPE(16:0_16:1)-H	0	0	0	5.62081363636364	5.92081363636364	1824		DMPE(16:0_16:1)-H	0	0	0	5.62081363636364	5.92081363636364	1824		DMPE(16:0_16:1)-H	716.5236	255.23295	253.21735	5.62081363636364	5.92081363636364	1824
	DMPE(16:0_18:1)-H	1	0	1	8.54963333333333	8.84963333333333	1115		DMPE(16:0_18:1)-H	8.71849	0	8.71849	8.54963333333333	8.84963333333333	1115		DMPE(16:0_18:1)-H	1	0	1	8.54963333333333	8.84963333333333	1115		DMPE(16:0_18:1)-H	17193.23	0	38859.18	8.54963333333333	8.84963333333333	1115		DMPE(16:0_18:1)-H	744.5564	0	281.2487	8.54963333333333	8.84963333333333	1115		DMPE(16:0_18:1)-H	744.5549	255.23295	281.24865	8.54963333333333	8.84963333333333	1115
	DMPE(16:0_18:2)-H	1	0	1	7.6800106060606	7.9800106060606	773		DMPE(16:0_18:2)-H	7.870355	0	7.870355	7.6800106060606	7.9800106060606	773		DMPE(16:0_18:2)-H	1	0	1	7.6800106060606	7.9800106060606	773		DMPE(16:0_18:2)-H	35126.13	0	70062.89	7.6800106060606	7.9800106060606	773		DMPE(16:0_18:2)-H	742.5406	0	279.233	7.6800106060606	7.9800106060606	773		DMPE(16:0_18:2)-H	742.5392	255.23295	279.23295	7.6800106060606	7.9800106060606	773
	DMPE(16:0_18:4)-H	0	0	0	5.65324848484848	5.95324848484848	923		DMPE(16:0_18:4)-H	0	0	0	5.65324848484848	5.95324848484848	923		DMPE(16:0_18:4)-H	0	0	0	5.65324848484848	5.95324848484848	923		DMPE(16:0_18:4)-H	0	0	0	5.65324848484848	5.95324848484848	923		DMPE(16:0_18:4)-H	0	0	0	5.65324848484848	5.95324848484848	923		DMPE(16:0_18:4)-H	738.5079	255.23295	275.20165	5.65324848484848	5.95324848484848	923
	DMPE(16:0_18:4)-H	0	0	0	6.33049696969697	6.63049696969697	1643		DMPE(16:0_18:4)-H	0	0	0	6.33049696969697	6.63049696969697	1643		DMPE(16:0_18:4)-H	0	0	0	6.33049696969697	6.63049696969697	1643		DMPE(16:0_18:4)-H	0	0	0	6.33049696969697	6.63049696969697	1643		DMPE(16:0_18:4)-H	0	0	0	6.33049696969697	6.63049696969697	1643		DMPE(16:0_18:4)-H	738.5079	255.23295	275.20165	6.33049696969697	6.63049696969697	1643
	DMPE(16:0_18:4)-H	0	0	0	4.35774848484849	4.65774848484849	2622		DMPE(16:0_18:4)-H	0	0	0	4.35774848484849	4.65774848484849	2622		DMPE(16:0_18:4)-H	0	0	0	4.35774848484849	4.65774848484849	2622		DMPE(16:0_18:4)-H	0	0	0	4.35774848484849	4.65774848484849	2622		DMPE(16:0_18:4)-H	0	0	0	4.35774848484849	4.65774848484849	2622		DMPE(16:0_18:4)-H	738.5079	255.23295	275.20165	4.35774848484849	4.65774848484849	2622
	DMPE(16:0_18:4)-H	0	0	0	3.80641212121212	4.10641212121212	3147		DMPE(16:0_18:4)-H	0	0	0	3.80641212121212	4.10641212121212	3147		DMPE(16:0_18:4)-H	0	0	0	3.80641212121212	4.10641212121212	3147		DMPE(16:0_18:4)-H	0	0	0	3.80641212121212	4.10641212121212	3147		DMPE(16:0_18:4)-H	0	0	0	3.80641212121212	4.10641212121212	3147		DMPE(16:0_18:4)-H	738.5079	255.23295	275.20165	3.80641212121212	4.10641212121212	3147
	DMPE(16:0_20:4)-H	0	0	0	7.51369545454545	7.81369545454545	835		DMPE(16:0_20:4)-H	0	0	0	7.51369545454545	7.81369545454545	835		DMPE(16:0_20:4)-H	0	0	0	7.51369545454545	7.81369545454545	835		DMPE(16:0_20:4)-H	0	0	0	7.51369545454545	7.81369545454545	835		DMPE(16:0_20:4)-H	0	0	0	7.51369545454545	7.81369545454545	835		DMPE(16:0_20:4)-H	766.5392	255.23295	303.23295	7.51369545454545	7.81369545454545	835
	DMPE(16:1_16:1)-H	0	0	0	4.60836818181818	4.90836818181818	1332		DMPE(16:1_16:1)-H	0	0	0	4.60836818181818	4.90836818181818	1332		DMPE(16:1_16:1)-H	0	0	0	4.60836818181818	4.90836818181818	1332		DMPE(16:1_16:1)-H	0	0	0	4.60836818181818	4.90836818181818	1332		DMPE(16:1_16:1)-H	0	0	0	4.60836818181818	4.90836818181818	1332		DMPE(16:1_16:1)-H	714.508	253.21735	253.21735	4.60836818181818	4.90836818181818	1332
	DMPE(16:1_16:1)-H	0	0	0	6.5105303030303	6.8105303030303	1416		DMPE(16:1_16:1)-H	0	0	0	6.5105303030303	6.8105303030303	1416		DMPE(16:1_16:1)-H	0	0	0	6.5105303030303	6.8105303030303	1416		DMPE(16:1_16:1)-H	0	0	0	6.5105303030303	6.8105303030303	1416		DMPE(16:1_16:1)-H	0	0	0	6.5105303030303	6.8105303030303	1416		DMPE(16:1_16:1)-H	714.508	253.21735	253.21735	6.5105303030303	6.8105303030303	1416
	DMPE(16:1_18:0)-H	1	0	1	8.54963333333333	8.84963333333333	1115		DMPE(16:1_18:0)-H	8.71849	0	8.71849	8.54963333333333	8.84963333333333	1115		DMPE(16:1_18:0)-H	1	0	1	8.54963333333333	8.84963333333333	1115		DMPE(16:1_18:0)-H	17193.23	0	10936.85	8.54963333333333	8.84963333333333	1115		DMPE(16:1_18:0)-H	744.5564	0	283.2643	8.54963333333333	8.84963333333333	1115		DMPE(16:1_18:0)-H	744.5549	253.21735	283.26425	8.54963333333333	8.84963333333333	1115
	DMPE(16:1_18:1)-H	1	0	1	7.6800106060606	7.9800106060606	773		DMPE(16:1_18:1)-H	7.870355	0	7.870355	7.6800106060606	7.9800106060606	773		DMPE(16:1_18:1)-H	1	0	1	7.6800106060606	7.9800106060606	773		DMPE(16:1_18:1)-H	35126.13	0	3286.483	7.6800106060606	7.9800106060606	773		DMPE(16:1_18:1)-H	742.5406	0	281.2487	7.6800106060606	7.9800106060606	773		DMPE(16:1_18:1)-H	742.5393	253.21735	281.24865	7.6800106060606	7.9800106060606	773
	DMPE(16:1_18:3)-H	0	0	0	5.65324848484848	5.95324848484848	923		DMPE(16:1_18:3)-H	0	0	0	5.65324848484848	5.95324848484848	923		DMPE(16:1_18:3)-H	0	0	0	5.65324848484848	5.95324848484848	923		DMPE(16:1_18:3)-H	0	0	0	5.65324848484848	5.95324848484848	923		DMPE(16:1_18:3)-H	0	0	0	5.65324848484848	5.95324848484848	923		DMPE(16:1_18:3)-H	738.508	253.21735	277.21735	5.65324848484848	5.95324848484848	923
	DMPE(16:1_18:3)-H	0	0	0	6.33049696969697	6.63049696969697	1643		DMPE(16:1_18:3)-H	0	0	0	6.33049696969697	6.63049696969697	1643		DMPE(16:1_18:3)-H	0	0	0	6.33049696969697	6.63049696969697	1643		DMPE(16:1_18:3)-H	0	0	0	6.33049696969697	6.63049696969697	1643		DMPE(16:1_18:3)-H	0	0	0	6.33049696969697	6.63049696969697	1643		DMPE(16:1_18:3)-H	738.508	253.21735	277.21735	6.33049696969697	6.63049696969697	1643
	DMPE(16:1_18:3)-H	0	0	0	4.35774848484849	4.65774848484849	2622		DMPE(16:1_18:3)-H	0	0	0	4.35774848484849	4.65774848484849	2622		DMPE(16:1_18:3)-H	0	0	0	4.35774848484849	4.65774848484849	2622		DMPE(16:1_18:3)-H	0	0	0	4.35774848484849	4.65774848484849	2622		DMPE(16:1_18:3)-H	0	0	0	4.35774848484849	4.65774848484849	2622		DMPE(16:1_18:3)-H	738.508	253.21735	277.21735	4.35774848484849	4.65774848484849	2622
	DMPE(16:1_18:3)-H	0	0	0	3.80641212121212	4.10641212121212	3147		DMPE(16:1_18:3)-H	0	0	0	3.80641212121212	4.10641212121212	3147		DMPE(16:1_18:3)-H	0	0	0	3.80641212121212	4.10641212121212	3147		DMPE(16:1_18:3)-H	0	0	0	3.80641212121212	4.10641212121212	3147		DMPE(16:1_18:3)-H	0	0	0	3.80641212121212	4.10641212121212	3147		DMPE(16:1_18:3)-H	738.508	253.21735	277.21735	3.80641212121212	4.10641212121212	3147
	DMPE(16:1_20:3)-H	0	0	0	7.51369545454545	7.81369545454545	835		DMPE(16:1_20:3)-H	0	0	0	7.51369545454545	7.81369545454545	835		DMPE(16:1_20:3)-H	0	0	0	7.51369545454545	7.81369545454545	835		DMPE(16:1_20:3)-H	0	0	0	7.51369545454545	7.81369545454545	835		DMPE(16:1_20:3)-H	0	0	0	7.51369545454545	7.81369545454545	835		DMPE(16:1_20:3)-H	766.5393	253.21735	305.24865	7.51369545454545	7.81369545454545	835
	DMPE(16:1_20:5)-H	1	0	0	5.9804803030303	6.2804803030303	395		DMPE(16:1_20:5)-H	6.132894	0	0	5.9804803030303	6.2804803030303	395		DMPE(16:1_20:5)-H	1	0	0	5.9804803030303	6.2804803030303	395		DMPE(16:1_20:5)-H	49985.39	0	0	5.9804803030303	6.2804803030303	395		DMPE(16:1_20:5)-H	762.5093	0	0	5.9804803030303	6.2804803030303	395		DMPE(16:1_20:5)-H	762.508	253.21735	301.21735	5.9804803030303	6.2804803030303	395
	DMPE(16:1_20:5)-H	0	0	0	5.44704393939394	5.74704393939394	2550		DMPE(16:1_20:5)-H	0	0	0	5.44704393939394	5.74704393939394	2550		DMPE(16:1_20:5)-H	0	0	0	5.44704393939394	5.74704393939394	2550		DMPE(16:1_20:5)-H	0	0	0	5.44704393939394	5.74704393939394	2550		DMPE(16:1_20:5)-H	0	0	0	5.44704393939394	5.74704393939394	2550		DMPE(16:1_20:5)-H	762.508	253.21735	301.21735	5.44704393939394	5.74704393939394	2550
	DMPE(17:0_17:1)-H	1	0	0	8.54963333333333	8.84963333333333	1115		DMPE(17:0_17:1)-H	8.71849	0	0	8.54963333333333	8.84963333333333	1115		DMPE(17:0_17:1)-H	1	0	0	8.54963333333333	8.84963333333333	1115		DMPE(17:0_17:1)-H	17193.23	0	0	8.54963333333333	8.84963333333333	1115		DMPE(17:0_17:1)-H	744.5564	0	0	8.54963333333333	8.84963333333333	1115		DMPE(17:0_17:1)-H	744.5549	269.24865	267.23295	8.54963333333333	8.84963333333333	1115
	DMPE(17:0_17:2)-H	1	0	0	7.6800106060606	7.9800106060606	773		DMPE(17:0_17:2)-H	7.870355	0	0	7.6800106060606	7.9800106060606	773		DMPE(17:0_17:2)-H	1	0	0	7.6800106060606	7.9800106060606	773		DMPE(17:0_17:2)-H	35126.13	0	0	7.6800106060606	7.9800106060606	773		DMPE(17:0_17:2)-H	742.5406	0	0	7.6800106060606	7.9800106060606	773		DMPE(17:0_17:2)-H	742.5393	269.24865	265.21735	7.6800106060606	7.9800106060606	773
	DMPE(17:1_17:1)-H	1	0	0	7.6800106060606	7.9800106060606	773		DMPE(17:1_17:1)-H	7.870355	0	0	7.6800106060606	7.9800106060606	773		DMPE(17:1_17:1)-H	1	0	0	7.6800106060606	7.9800106060606	773		DMPE(17:1_17:1)-H	35126.13	0	0	7.6800106060606	7.9800106060606	773		DMPE(17:1_17:1)-H	742.5406	0	0	7.6800106060606	7.9800106060606	773		DMPE(17:1_17:1)-H	742.5392	267.23295	267.23295	7.6800106060606	7.9800106060606	773
	DMPE(17:2_17:2)-H	0	0	0	5.65324848484848	5.95324848484848	923		DMPE(17:2_17:2)-H	0	0	0	5.65324848484848	5.95324848484848	923		DMPE(17:2_17:2)-H	0	0	0	5.65324848484848	5.95324848484848	923		DMPE(17:2_17:2)-H	0	0	0	5.65324848484848	5.95324848484848	923		DMPE(17:2_17:2)-H	0	0	0	5.65324848484848	5.95324848484848	923		DMPE(17:2_17:2)-H	738.508	265.21735	265.21735	5.65324848484848	5.95324848484848	923
	DMPE(17:2_17:2)-H	0	0	0	6.33049696969697	6.63049696969697	1643		DMPE(17:2_17:2)-H	0	0	0	6.33049696969697	6.63049696969697	1643		DMPE(17:2_17:2)-H	0	0	0	6.33049696969697	6.63049696969697	1643		DMPE(17:2_17:2)-H	0	0	0	6.33049696969697	6.63049696969697	1643		DMPE(17:2_17:2)-H	0	0	0	6.33049696969697	6.63049696969697	1643		DMPE(17:2_17:2)-H	738.508	265.21735	265.21735	6.33049696969697	6.63049696969697	1643
	DMPE(17:2_17:2)-H	0	0	0	4.35774848484849	4.65774848484849	2622		DMPE(17:2_17:2)-H	0	0	0	4.35774848484849	4.65774848484849	2622		DMPE(17:2_17:2)-H	0	0	0	4.35774848484849	4.65774848484849	2622		DMPE(17:2_17:2)-H	0	0	0	4.35774848484849	4.65774848484849	2622		DMPE(17:2_17:2)-H	0	0	0	4.35774848484849	4.65774848484849	2622		DMPE(17:2_17:2)-H	738.508	265.21735	265.21735	4.35774848484849	4.65774848484849	2622
	DMPE(17:2_17:2)-H	0	0	0	3.80641212121212	4.10641212121212	3147		DMPE(17:2_17:2)-H	0	0	0	3.80641212121212	4.10641212121212	3147		DMPE(17:2_17:2)-H	0	0	0	3.80641212121212	4.10641212121212	3147		DMPE(17:2_17:2)-H	0	0	0	3.80641212121212	4.10641212121212	3147		DMPE(17:2_17:2)-H	0	0	0	3.80641212121212	4.10641212121212	3147		DMPE(17:2_17:2)-H	738.508	265.21735	265.21735	3.80641212121212	4.10641212121212	3147
	DMPE(18:0_18:4)-H	0	0	0	7.51369545454545	7.81369545454545	835		DMPE(18:0_18:4)-H	0	0	0	7.51369545454545	7.81369545454545	835		DMPE(18:0_18:4)-H	0	0	0	7.51369545454545	7.81369545454545	835		DMPE(18:0_18:4)-H	0	0	0	7.51369545454545	7.81369545454545	835		DMPE(18:0_18:4)-H	0	0	0	7.51369545454545	7.81369545454545	835		DMPE(18:0_18:4)-H	766.5392	283.26425	275.20165	7.51369545454545	7.81369545454545	835
	DMPE(18:1_18:3)-H	0	0	0	7.51369545454545	7.81369545454545	835		DMPE(18:1_18:3)-H	0	0	0	7.51369545454545	7.81369545454545	835		DMPE(18:1_18:3)-H	0	0	0	7.51369545454545	7.81369545454545	835		DMPE(18:1_18:3)-H	0	0	0	7.51369545454545	7.81369545454545	835		DMPE(18:1_18:3)-H	0	0	0	7.51369545454545	7.81369545454545	835		DMPE(18:1_18:3)-H	766.5393	281.24865	277.21735	7.51369545454545	7.81369545454545	835
	DMPE(18:2_18:2)-H	0	0	0	7.51369545454545	7.81369545454545	835		DMPE(18:2_18:2)-H	0	0	0	7.51369545454545	7.81369545454545	835		DMPE(18:2_18:2)-H	0	0	0	7.51369545454545	7.81369545454545	835		DMPE(18:2_18:2)-H	0	0	0	7.51369545454545	7.81369545454545	835		DMPE(18:2_18:2)-H	0	0	0	7.51369545454545	7.81369545454545	835		DMPE(18:2_18:2)-H	766.5392	279.23295	279.23295	7.51369545454545	7.81369545454545	835
	DMPE(18:2_18:4)-H	1	0	0	5.9804803030303	6.2804803030303	395		DMPE(18:2_18:4)-H	6.132894	0	0	5.9804803030303	6.2804803030303	395		DMPE(18:2_18:4)-H	1	0	0	5.9804803030303	6.2804803030303	395		DMPE(18:2_18:4)-H	49985.39	0	0	5.9804803030303	6.2804803030303	395		DMPE(18:2_18:4)-H	762.5093	0	0	5.9804803030303	6.2804803030303	395		DMPE(18:2_18:4)-H	762.5079	279.23295	275.20165	5.9804803030303	6.2804803030303	395
	DMPE(18:2_18:4)-H	0	0	0	5.44704393939394	5.74704393939394	2550		DMPE(18:2_18:4)-H	0	0	0	5.44704393939394	5.74704393939394	2550		DMPE(18:2_18:4)-H	0	0	0	5.44704393939394	5.74704393939394	2550		DMPE(18:2_18:4)-H	0	0	0	5.44704393939394	5.74704393939394	2550		DMPE(18:2_18:4)-H	0	0	0	5.44704393939394	5.74704393939394	2550		DMPE(18:2_18:4)-H	762.5079	279.23295	275.20165	5.44704393939394	5.74704393939394	2550
	DMPE(18:3_18:3)-H	1	0	0	5.9804803030303	6.2804803030303	395		DMPE(18:3_18:3)-H	6.132894	0	0	5.9804803030303	6.2804803030303	395		DMPE(18:3_18:3)-H	1	0	0	5.9804803030303	6.2804803030303	395		DMPE(18:3_18:3)-H	49985.39	0	0	5.9804803030303	6.2804803030303	395		DMPE(18:3_18:3)-H	762.5093	0	0	5.9804803030303	6.2804803030303	395		DMPE(18:3_18:3)-H	762.508	277.21735	277.21735	5.9804803030303	6.2804803030303	395
	DMPE(18:3_18:3)-H	0	0	0	5.44704393939394	5.74704393939394	2550		DMPE(18:3_18:3)-H	0	0	0	5.44704393939394	5.74704393939394	2550		DMPE(18:3_18:3)-H	0	0	0	5.44704393939394	5.74704393939394	2550		DMPE(18:3_18:3)-H	0	0	0	5.44704393939394	5.74704393939394	2550		DMPE(18:3_18:3)-H	0	0	0	5.44704393939394	5.74704393939394	2550		DMPE(18:3_18:3)-H	762.508	277.21735	277.21735	5.44704393939394	5.74704393939394	2550
	DMPE(22:2_26:0)-H	0	0	0	11.9415757575758	12.2415757575758	3232		DMPE(22:2_26:0)-H	0	0	0	11.9415757575758	12.2415757575758	3232		DMPE(22:2_26:0)-H	0	0	0	11.9415757575758	12.2415757575758	3232		DMPE(22:2_26:0)-H	0	0	0	11.9415757575758	12.2415757575758	3232		DMPE(22:2_26:0)-H	0	0	0	11.9415757575758	12.2415757575758	3232		DMPE(22:2_26:0)-H	938.7583	335.29555	395.38945	11.9415757575758	12.2415757575758	3232
	DMPE(22:3_26:0)-H	0	0	0	11.366496969697	11.666496969697	1142		DMPE(22:3_26:0)-H	0	0	0	11.366496969697	11.666496969697	1142		DMPE(22:3_26:0)-H	0	0	0	11.366496969697	11.666496969697	1142		DMPE(22:3_26:0)-H	0	0	0	11.366496969697	11.666496969697	1142		DMPE(22:3_26:0)-H	0	0	0	11.366496969697	11.666496969697	1142		DMPE(22:3_26:0)-H	936.7427	333.27995	395.38945	11.366496969697	11.666496969697	1142
	DMPE(24:1_24:1)-H	0	0	0	11.9415757575758	12.2415757575758	3232		DMPE(24:1_24:1)-H	0	0	0	11.9415757575758	12.2415757575758	3232		DMPE(24:1_24:1)-H	0	0	0	11.9415757575758	12.2415757575758	3232		DMPE(24:1_24:1)-H	0	0	0	11.9415757575758	12.2415757575758	3232		DMPE(24:1_24:1)-H	0	0	0	11.9415757575758	12.2415757575758	3232		DMPE(24:1_24:1)-H	938.7584	365.34255	365.34255	11.9415757575758	12.2415757575758	3232
