# Supplementary material for: LipidMatch: an automated workflow for rule-based lipid identification using untargeted high-resolution tandem mass spectrometry data
Source: BMC Bioinformatics. 2017 Jul 10;18:331. doi: 10.1186/s12859-017-1744-3 (PMC5504796; doi:10.1186/s12859-017-1744-3)
Supplement: Supplementary file 1 — LipidMatch Software. The 2017_6_14_LipidMatch_Distribution.zip file contains lipid libraries in .csv format, a batch file for lipidomics with MZmine processing, the LipidMatch R script, and additional helpful R scripts for lipidomics data processing. The .zip file also contains files to guide the user in using LipidMatch, which include: video tutorials, a manual, a trouble shooting document, and example input and output data. For the most up to date version of LipidMatch please visit: http://secim.ufl.edu/secim-tools/. (ZIP 376634 kb) [file 12859_2017_1744_MOESM1_ESM.zip › 2017_6_14_LipidMatch_Distribution/ExampleOutput/ddMS/Neg/Additional_Files/DD_neg_GlcADG_neg_minH_All.csv]

Confirmed fragments if intensity is above 1000 and number of scans is greater than or equal to 1	GlcADG	[M-H]-	M-sn1	M-sn2	[M-H-sn1+H20]-	[M-H-sn2+H20]-	[M-H-sn1-H20]-	[M-H-sn2-H20]-	SN1	SN2	RT_min	RT_max	Comment	RT at Max Intensity	GlcADG	[M-H]-	M-sn1	M-sn2	[M-H-sn1+H20]-	[M-H-sn2+H20]-	[M-H-sn1-H20]-	[M-H-sn2-H20]-	SN1	SN2	RT_min	RT_max	Comment	Number of Scans	GlcADG	[M-H]-	M-sn1	M-sn2	[M-H-sn1+H20]-	[M-H-sn2+H20]-	[M-H-sn1-H20]-	[M-H-sn2-H20]-	SN1	SN2	RT_min	RT_max	Comment	Max Intensity	GlcADG	[M-H]-	M-sn1	M-sn2	[M-H-sn1+H20]-	[M-H-sn2+H20]-	[M-H-sn1-H20]-
	GlcADG(14:0_24:4)-H	0	0	0	0	0	0	0	0	0	4.95305757575758	5.25305757575758	2512		GlcADG(14:0_24:4)-H	0	0	0	0	0	0	0	0	0	4.95305757575758	5.25305757575758	2512		GlcADG(14:0_24:4)-H	0	0	0	0	0	0	0	0	0	4.95305757575758	5.25305757575758	2512		GlcADG(14:0_24:4)-H	0	0	0	0	0	0
	GlcADG(14:0_26:0)-H	1	0	0	0	0	0	0	0	0	8.25450757575758	8.55450757575758	335		GlcADG(14:0_26:0)-H	8.413545	0	0	0	0	0	0	0	0	8.25450757575758	8.55450757575758	335		GlcADG(14:0_26:0)-H	1	0	0	0	0	0	0	0	0	8.25450757575758	8.55450757575758	335		GlcADG(14:0_26:0)-H	17137.88	0	0	0	0	0
	GlcADG(15:0_25:0)-H	1	0	0	0	0	0	0	0	0	8.25450757575758	8.55450757575758	335		GlcADG(15:0_25:0)-H	8.413545	0	0	0	0	0	0	0	0	8.25450757575758	8.55450757575758	335		GlcADG(15:0_25:0)-H	1	0	0	0	0	0	0	0	0	8.25450757575758	8.55450757575758	335		GlcADG(15:0_25:0)-H	17137.88	0	0	0	0	0
	GlcADG(16:0_22:4)-H	0	0	0	0	0	0	0	0	0	4.95305757575758	5.25305757575758	2512		GlcADG(16:0_22:4)-H	0	0	0	0	0	0	0	0	0	4.95305757575758	5.25305757575758	2512		GlcADG(16:0_22:4)-H	0	0	0	0	0	0	0	0	0	4.95305757575758	5.25305757575758	2512		GlcADG(16:0_22:4)-H	0	0	0	0	0	0
	GlcADG(16:0_24:0)-H	1	0	0	0	0	0	0	0	0	8.25450757575758	8.55450757575758	335		GlcADG(16:0_24:0)-H	8.413545	0	0	0	0	0	0	0	0	8.25450757575758	8.55450757575758	335		GlcADG(16:0_24:0)-H	1	0	0	0	0	0	0	0	0	8.25450757575758	8.55450757575758	335		GlcADG(16:0_24:0)-H	17137.88	0	0	0	0	0
	GlcADG(17:0_23:0)-H	1	0	0	0	0	0	0	0	0	8.25450757575758	8.55450757575758	335		GlcADG(17:0_23:0)-H	8.413545	0	0	0	0	0	0	0	0	8.25450757575758	8.55450757575758	335		GlcADG(17:0_23:0)-H	1	0	0	0	0	0	0	0	0	8.25450757575758	8.55450757575758	335		GlcADG(17:0_23:0)-H	17137.88	0	0	0	0	0
	GlcADG(18:0_20:4)-H	0	0	0	0	0	0	0	0	0	4.95305757575758	5.25305757575758	2512		GlcADG(18:0_20:4)-H	0	0	0	0	0	0	0	0	0	4.95305757575758	5.25305757575758	2512		GlcADG(18:0_20:4)-H	0	0	0	0	0	0	0	0	0	4.95305757575758	5.25305757575758	2512		GlcADG(18:0_20:4)-H	0	0	0	0	0	0
	GlcADG(18:0_22:0)-H	1	0	0	0	0	0	0	0	0	8.25450757575758	8.55450757575758	335		GlcADG(18:0_22:0)-H	8.413545	0	0	0	0	0	0	0	0	8.25450757575758	8.55450757575758	335		GlcADG(18:0_22:0)-H	1	0	0	0	0	0	0	0	0	8.25450757575758	8.55450757575758	335		GlcADG(18:0_22:0)-H	17137.88	0	0	0	0	0
	GlcADG(18:1_20:3)-H	0	0	0	0	0	0	0	0	0	4.95305757575758	5.25305757575758	2512		GlcADG(18:1_20:3)-H	0	0	0	0	0	0	0	0	0	4.95305757575758	5.25305757575758	2512		GlcADG(18:1_20:3)-H	0	0	0	0	0	0	0	0	0	4.95305757575758	5.25305757575758	2512		GlcADG(18:1_20:3)-H	0	0	0	0	0	0
	GlcADG(18:2_20:2)-H	0	0	0	0	0	0	0	0	0	4.95305757575758	5.25305757575758	2512		GlcADG(18:2_20:2)-H	0	0	0	0	0	0	0	0	0	4.95305757575758	5.25305757575758	2512		GlcADG(18:2_20:2)-H	0	0	0	0	0	0	0	0	0	4.95305757575758	5.25305757575758	2512		GlcADG(18:2_20:2)-H	0	0	0	0	0	0
	GlcADG(18:3_20:1)-H	0	0	0	0	0	0	0	0	0	4.95305757575758	5.25305757575758	2512		GlcADG(18:3_20:1)-H	0	0	0	0	0	0	0	0	0	4.95305757575758	5.25305757575758	2512		GlcADG(18:3_20:1)-H	0	0	0	0	0	0	0	0	0	4.95305757575758	5.25305757575758	2512		GlcADG(18:3_20:1)-H	0	0	0	0	0	0
	GlcADG(18:4_20:0)-H	0	0	0	0	0	0	0	0	0	4.95305757575758	5.25305757575758	2512		GlcADG(18:4_20:0)-H	0	0	0	0	0	0	0	0	0	4.95305757575758	5.25305757575758	2512		GlcADG(18:4_20:0)-H	0	0	0	0	0	0	0	0	0	4.95305757575758	5.25305757575758	2512		GlcADG(18:4_20:0)-H	0	0	0	0	0	0
	GlcADG(19:0_21:0)-H	1	0	0	0	0	0	0	0	0	8.25450757575758	8.55450757575758	335		GlcADG(19:0_21:0)-H	8.413545	0	0	0	0	0	0	0	0	8.25450757575758	8.55450757575758	335		GlcADG(19:0_21:0)-H	1	0	0	0	0	0	0	0	0	8.25450757575758	8.55450757575758	335		GlcADG(19:0_21:0)-H	17137.88	0	0	0	0	0
	GlcADG(20:0_20:0)-H	1	0	0	0	0	0	0	0	0	8.25450757575758	8.55450757575758	335		GlcADG(20:0_20:0)-H	8.413545	0	0	0	0	0	0	0	0	8.25450757575758	8.55450757575758	335		GlcADG(20:0_20:0)-H	1	0	0	0	0	0	0	0	0	8.25450757575758	8.55450757575758	335		GlcADG(20:0_20:0)-H	17137.88	0	0	0	0	0
[truncated: 34 more columns]
