# Supplementary material for: LipidMatch: an automated workflow for rule-based lipid identification using untargeted high-resolution tandem mass spectrometry data
Source: BMC Bioinformatics. 2017 Jul 10;18:331. doi: 10.1186/s12859-017-1744-3 (PMC5504796; doi:10.1186/s12859-017-1744-3)
Supplement: Supplementary file 1 — LipidMatch Software. The 2017_6_14_LipidMatch_Distribution.zip file contains lipid libraries in .csv format, a batch file for lipidomics with MZmine processing, the LipidMatch R script, and additional helpful R scripts for lipidomics data processing. The .zip file also contains files to guide the user in using LipidMatch, which include: video tutorials, a manual, a trouble shooting document, and example input and output data. For the most up to date version of LipidMatch please visit: http://secim.ufl.edu/secim-tools/. (ZIP 376634 kb) [file 12859_2017_1744_MOESM1_ESM.zip › 2017_6_14_LipidMatch_Distribution/ExampleOutput/ddMS/Neg/Additional_Files/DD_neg_GlcCer_AP_neg_HCO2_All.csv]

Confirmed fragments if intensity is above 1000 and number of scans is greater than or equal to 1	GlcCer_AP	[M+FA-H]-	[M-H]-	[M-C6H10O5-H]-	[FA+NC(C)CO-H]-	[FA+NCC-3H]-	[FA+O-H]-	[FA-CO-3H]-	[C6H12O6-H]-	RT_min	RT_max	Comment	RT at Max Intensity	GlcCer_AP	[M+FA-H]-	[M-H]-	[M-C6H10O5-H]-	[FA+NC(C)CO-H]-	[FA+NCC-3H]-	[FA+O-H]-	[FA-CO-3H]-	[C6H12O6-H]-	RT_min	RT_max	Comment	Number of Scans	GlcCer_AP	[M+FA-H]-	[M-H]-	[M-C6H10O5-H]-	[FA+NC(C)CO-H]-	[FA+NCC-3H]-	[FA+O-H]-	[FA-CO-3H]-	[C6H12O6-H]-	RT_min	RT_max	Comment	Max Intensity	GlcCer_AP	[M+FA-H]-	[M-H]-	[M-C6H10O5-H]-	[FA+NC(C)CO-H]-	[FA+NCC-3H]-	[FA+O-H]-	[FA-CO-3H]-	[C6H12O6-H]-	RT_min
	GlcCer_AP(t16:0/27:4)+HCO2	0	0	0	0	0	0	0	0	9.57360303030303	9.87360303030303	721		GlcCer_AP(t16:0/27:4)+HCO2	0	0	0	0	0	0	0	0	9.57360303030303	9.87360303030303	721		GlcCer_AP(t16:0/27:4)+HCO2	0	0	0	0	0	0	0	0	9.57360303030303	9.87360303030303	721		GlcCer_AP(t16:0/27:4)+HCO2	0	0	0	0	0	0	0	0	9.57360303030303
	GlcCer_AP(t16:0/28:4)+HCO2	0	0	0	0	0	0	0	0	10.0432939393939	10.3432939393939	1021		GlcCer_AP(t16:0/28:4)+HCO2	0	0	0	0	0	0	0	0	10.0432939393939	10.3432939393939	1021		GlcCer_AP(t16:0/28:4)+HCO2	0	0	0	0	0	0	0	0	10.0432939393939	10.3432939393939	1021		GlcCer_AP(t16:0/28:4)+HCO2	0	0	0	0	0	0	0	0	10.0432939393939
	GlcCer_AP(t16:0/29:4)+HCO2	0	0	0	0	0	0	0	0	10.4961333333333	10.7961333333333	518		GlcCer_AP(t16:0/29:4)+HCO2	0	0	0	0	0	0	0	0	10.4961333333333	10.7961333333333	518		GlcCer_AP(t16:0/29:4)+HCO2	0	0	0	0	0	0	0	0	10.4961333333333	10.7961333333333	518		GlcCer_AP(t16:0/29:4)+HCO2	0	0	0	0	0	0	0	0	10.4961333333333
	GlcCer_AP(t17:0/26:4)+HCO2	0	0	0	0	0	0	0	0	9.57360303030303	9.87360303030303	721		GlcCer_AP(t17:0/26:4)+HCO2	0	0	0	0	0	0	0	0	9.57360303030303	9.87360303030303	721		GlcCer_AP(t17:0/26:4)+HCO2	0	0	0	0	0	0	0	0	9.57360303030303	9.87360303030303	721		GlcCer_AP(t17:0/26:4)+HCO2	0	0	0	0	0	0	0	0	9.57360303030303
	GlcCer_AP(t17:0/27:4)+HCO2	0	0	0	0	0	0	0	0	10.0432939393939	10.3432939393939	1021		GlcCer_AP(t17:0/27:4)+HCO2	0	0	0	0	0	0	0	0	10.0432939393939	10.3432939393939	1021		GlcCer_AP(t17:0/27:4)+HCO2	0	0	0	0	0	0	0	0	10.0432939393939	10.3432939393939	1021		GlcCer_AP(t17:0/27:4)+HCO2	0	0	0	0	0	0	0	0	10.0432939393939
	GlcCer_AP(t17:0/28:4)+HCO2	0	0	0	0	0	0	0	0	10.4961333333333	10.7961333333333	518		GlcCer_AP(t17:0/28:4)+HCO2	0	0	0	0	0	0	0	0	10.4961333333333	10.7961333333333	518		GlcCer_AP(t17:0/28:4)+HCO2	0	0	0	0	0	0	0	0	10.4961333333333	10.7961333333333	518		GlcCer_AP(t17:0/28:4)+HCO2	0	0	0	0	0	0	0	0	10.4961333333333
	GlcCer_AP(t18:0/25:4)+HCO2	0	0	0	0	0	0	0	0	9.57360303030303	9.87360303030303	721		GlcCer_AP(t18:0/25:4)+HCO2	0	0	0	0	0	0	0	0	9.57360303030303	9.87360303030303	721		GlcCer_AP(t18:0/25:4)+HCO2	0	0	0	0	0	0	0	0	9.57360303030303	9.87360303030303	721		GlcCer_AP(t18:0/25:4)+HCO2	0	0	0	0	0	0	0	0	9.57360303030303
	GlcCer_AP(t18:0/26:4)+HCO2	0	0	0	0	0	0	0	0	10.0432939393939	10.3432939393939	1021		GlcCer_AP(t18:0/26:4)+HCO2	0	0	0	0	0	0	0	0	10.0432939393939	10.3432939393939	1021		GlcCer_AP(t18:0/26:4)+HCO2	0	0	0	0	0	0	0	0	10.0432939393939	10.3432939393939	1021		GlcCer_AP(t18:0/26:4)+HCO2	0	0	0	0	0	0	0	0	10.0432939393939
	GlcCer_AP(t18:0/27:4)+HCO2	0	0	0	0	0	0	0	0	10.4961333333333	10.7961333333333	518		GlcCer_AP(t18:0/27:4)+HCO2	0	0	0	0	0	0	0	0	10.4961333333333	10.7961333333333	518		GlcCer_AP(t18:0/27:4)+HCO2	0	0	0	0	0	0	0	0	10.4961333333333	10.7961333333333	518		GlcCer_AP(t18:0/27:4)+HCO2	0	0	0	0	0	0	0	0	10.4961333333333
	GlcCer_AP(t19:0/24:4)+HCO2	0	0	0	0	0	0	0	0	9.57360303030303	9.87360303030303	721		GlcCer_AP(t19:0/24:4)+HCO2	0	0	0	0	0	0	0	0	9.57360303030303	9.87360303030303	721		GlcCer_AP(t19:0/24:4)+HCO2	0	0	0	0	0	0	0	0	9.57360303030303	9.87360303030303	721		GlcCer_AP(t19:0/24:4)+HCO2	0	0	0	0	0	0	0	0	9.57360303030303
	GlcCer_AP(t19:0/25:4)+HCO2	0	0	0	0	0	0	0	0	10.0432939393939	10.3432939393939	1021		GlcCer_AP(t19:0/25:4)+HCO2	0	0	0	0	0	0	0	0	10.0432939393939	10.3432939393939	1021		GlcCer_AP(t19:0/25:4)+HCO2	0	0	0	0	0	0	0	0	10.0432939393939	10.3432939393939	1021		GlcCer_AP(t19:0/25:4)+HCO2	0	0	0	0	0	0	0	0	10.0432939393939
	GlcCer_AP(t19:0/26:4)+HCO2	0	0	0	0	0	0	0	0	10.4961333333333	10.7961333333333	518		GlcCer_AP(t19:0/26:4)+HCO2	0	0	0	0	0	0	0	0	10.4961333333333	10.7961333333333	518		GlcCer_AP(t19:0/26:4)+HCO2	0	0	0	0	0	0	0	0	10.4961333333333	10.7961333333333	518		GlcCer_AP(t19:0/26:4)+HCO2	0	0	0	0	0	0	0	0	10.4961333333333
	GlcCer_AP(t20:0/23:4)+HCO2	0	0	0	0	0	0	0	0	9.57360303030303	9.87360303030303	721		GlcCer_AP(t20:0/23:4)+HCO2	0	0	0	0	0	0	0	0	9.57360303030303	9.87360303030303	721		GlcCer_AP(t20:0/23:4)+HCO2	0	0	0	0	0	0	0	0	9.57360303030303	9.87360303030303	721		GlcCer_AP(t20:0/23:4)+HCO2	0	0	0	0	0	0	0	0	9.57360303030303
	GlcCer_AP(t20:0/24:4)+HCO2	0	0	0	0	0	0	0	0	10.0432939393939	10.3432939393939	1021		GlcCer_AP(t20:0/24:4)+HCO2	0	0	0	0	0	0	0	0	10.0432939393939	10.3432939393939	1021		GlcCer_AP(t20:0/24:4)+HCO2	0	0	0	0	0	0	0	0	10.0432939393939	10.3432939393939	1021		GlcCer_AP(t20:0/24:4)+HCO2	0	0	0	0	0	0	0	0	10.0432939393939
	GlcCer_AP(t20:0/25:4)+HCO2	0	0	0	0	0	0	0	0	10.4961333333333	10.7961333333333	518		GlcCer_AP(t20:0/25:4)+HCO2	0	0	0	0	0	0	0	0	10.4961333333333	10.7961333333333	518		GlcCer_AP(t20:0/25:4)+HCO2	0	0	0	0	0	0	0	0	10.4961333333333	10.7961333333333	518		GlcCer_AP(t20:0/25:4)+HCO2	0	0	0	0	0	0	0	0	10.4961333333333
	GlcCer_AP(t21:0/22:4)+HCO2	0	0	0	0	0	0	0	0	9.57360303030303	9.87360303030303	721		GlcCer_AP(t21:0/22:4)+HCO2	0	0	0	0	0	0	0	0	9.57360303030303	9.87360303030303	721		GlcCer_AP(t21:0/22:4)+HCO2	0	0	0	0	0	0	0	0	9.57360303030303	9.87360303030303	721		GlcCer_AP(t21:0/22:4)+HCO2	0	0	0	0	0	0	0	0	9.57360303030303
	GlcCer_AP(t21:0/23:4)+HCO2	0	0	0	0	0	0	0	0	10.0432939393939	10.3432939393939	1021		GlcCer_AP(t21:0/23:4)+HCO2	0	0	0	0	0	0	0	0	10.0432939393939	10.3432939393939	1021		GlcCer_AP(t21:0/23:4)+HCO2	0	0	0	0	0	0	0	0	10.0432939393939	10.3432939393939	1021		GlcCer_AP(t21:0/23:4)+HCO2	0	0	0	0	0	0	0	0	10.0432939393939
	GlcCer_AP(t21:0/24:4)+HCO2	0	0	0	0	0	0	0	0	10.4961333333333	10.7961333333333	518		GlcCer_AP(t21:0/24:4)+HCO2	0	0	0	0	0	0	0	0	10.4961333333333	10.7961333333333	518		GlcCer_AP(t21:0/24:4)+HCO2	0	0	0	0	0	0	0	0	10.4961333333333	10.7961333333333	518		GlcCer_AP(t21:0/24:4)+HCO2	0	0	0	0	0	0	0	0	10.4961333333333
	GlcCer_AP(t22:0/21:4)+HCO2	0	0	0	0	0	0	0	0	9.57360303030303	9.87360303030303	721		GlcCer_AP(t22:0/21:4)+HCO2	0	0	0	0	0	0	0	0	9.57360303030303	9.87360303030303	721		GlcCer_AP(t22:0/21:4)+HCO2	0	0	0	0	0	0	0	0	9.57360303030303	9.87360303030303	721		GlcCer_AP(t22:0/21:4)+HCO2	0	0	0	0	0	0	0	0	9.57360303030303
	GlcCer_AP(t22:0/22:4)+HCO2	0	0	0	0	0	0	0	0	10.0432939393939	10.3432939393939	1021		GlcCer_AP(t22:0/22:4)+HCO2	0	0	0	0	0	0	0	0	10.0432939393939	10.3432939393939	1021		GlcCer_AP(t22:0/22:4)+HCO2	0	0	0	0	0	0	0	0	10.0432939393939	10.3432939393939	1021		GlcCer_AP(t22:0/22:4)+HCO2	0	0	0	0	0	0	0	0	10.0432939393939
	GlcCer_AP(t22:0/23:4)+HCO2	0	0	0	0	0	0	0	0	10.4961333333333	10.7961333333333	518		GlcCer_AP(t22:0/23:4)+HCO2	0	0	0	0	0	0	0	0	10.4961333333333	10.7961333333333	518		GlcCer_AP(t22:0/23:4)+HCO2	0	0	0	0	0	0	0	0	10.4961333333333	10.7961333333333	518		GlcCer_AP(t22:0/23:4)+HCO2	0	0	0	0	0	0	0	0	10.4961333333333
	GlcCer_AP(t16:1/27:3)+HCO2	0	0	0	0	0	0	0	0	9.57360303030303	9.87360303030303	721		GlcCer_AP(t16:1/27:3)+HCO2	0	0	0	0	0	0	0	0	9.57360303030303	9.87360303030303	721		GlcCer_AP(t16:1/27:3)+HCO2	0	0	0	0	0	0	0	0	9.57360303030303	9.87360303030303	721		GlcCer_AP(t16:1/27:3)+HCO2	0	0	0	0	0	0	0	0	9.57360303030303
	GlcCer_AP(t16:1/28:3)+HCO2	0	0	0	0	0	0	0	0	10.0432939393939	10.3432939393939	1021		GlcCer_AP(t16:1/28:3)+HCO2	0	0	0	0	0	0	0	0	10.0432939393939	10.3432939393939	1021		GlcCer_AP(t16:1/28:3)+HCO2	0	0	0	0	0	0	0	0	10.0432939393939	10.3432939393939	1021		GlcCer_AP(t16:1/28:3)+HCO2	0	0	0	0	0	0	0	0	10.0432939393939
	GlcCer_AP(t16:1/29:3)+HCO2	0	0	0	0	0	0	0	0	10.4961333333333	10.7961333333333	518		GlcCer_AP(t16:1/29:3)+HCO2	0	0	0	0	0	0	0	0	10.4961333333333	10.7961333333333	518		GlcCer_AP(t16:1/29:3)+HCO2	0	0	0	0	0	0	0	0	10.4961333333333	10.7961333333333	518		GlcCer_AP(t16:1/29:3)+HCO2	0	0	0	0	0	0	0	0	10.4961333333333
	GlcCer_AP(t16:1/29:4)+HCO2	0	0	0	0	0	0	0	0	9.50528636363636	9.80528636363636	970		GlcCer_AP(t16:1/29:4)+HCO2	0	0	0	0	0	0	0	0	9.50528636363636	9.80528636363636	970		GlcCer_AP(t16:1/29:4)+HCO2	0	0	0	0	0	0	0	0	9.50528636363636	9.80528636363636	970		GlcCer_AP(t16:1/29:4)+HCO2	0	0	0	0	0	0	0	0	9.50528636363636
	GlcCer_AP(t17:1/26:3)+HCO2	0	0	0	0	0	0	0	0	9.57360303030303	9.87360303030303	721		GlcCer_AP(t17:1/26:3)+HCO2	0	0	0	0	0	0	0	0	9.57360303030303	9.87360303030303	721		GlcCer_AP(t17:1/26:3)+HCO2	0	0	0	0	0	0	0	0	9.57360303030303	9.87360303030303	721		GlcCer_AP(t17:1/26:3)+HCO2	0	0	0	0	0	0	0	0	9.57360303030303
	GlcCer_AP(t17:1/27:3)+HCO2	0	0	0	0	0	0	0	0	10.0432939393939	10.3432939393939	1021		GlcCer_AP(t17:1/27:3)+HCO2	0	0	0	0	0	0	0	0	10.0432939393939	10.3432939393939	1021		GlcCer_AP(t17:1/27:3)+HCO2	0	0	0	0	0	0	0	0	10.0432939393939	10.3432939393939	1021		GlcCer_AP(t17:1/27:3)+HCO2	0	0	0	0	0	0	0	0	10.0432939393939
	GlcCer_AP(t17:1/28:3)+HCO2	0	0	0	0	0	0	0	0	10.4961333333333	10.7961333333333	518		GlcCer_AP(t17:1/28:3)+HCO2	0	0	0	0	0	0	0	0	10.4961333333333	10.7961333333333	518		GlcCer_AP(t17:1/28:3)+HCO2	0	0	0	0	0	0	0	0	10.4961333333333	10.7961333333333	518		GlcCer_AP(t17:1/28:3)+HCO2	0	0	0	0	0	0	0	0	10.4961333333333
	GlcCer_AP(t17:1/28:4)+HCO2	0	0	0	0	0	0	0	0	9.50528636363636	9.80528636363636	970		GlcCer_AP(t17:1/28:4)+HCO2	0	0	0	0	0	0	0	0	9.50528636363636	9.80528636363636	970		GlcCer_AP(t17:1/28:4)+HCO2	0	0	0	0	0	0	0	0	9.50528636363636	9.80528636363636	970		GlcCer_AP(t17:1/28:4)+HCO2	0	0	0	0	0	0	0	0	9.50528636363636
	GlcCer_AP(t18:1/25:3)+HCO2	0	0	0	0	0	0	0	0	9.57360303030303	9.87360303030303	721		GlcCer_AP(t18:1/25:3)+HCO2	0	0	0	0	0	0	0	0	9.57360303030303	9.87360303030303	721		GlcCer_AP(t18:1/25:3)+HCO2	0	0	0	0	0	0	0	0	9.57360303030303	9.87360303030303	721		GlcCer_AP(t18:1/25:3)+HCO2	0	0	0	0	0	0	0	0	9.57360303030303
	GlcCer_AP(t18:1/26:3)+HCO2	0	0	0	0	0	0	0	0	10.0432939393939	10.3432939393939	1021		GlcCer_AP(t18:1/26:3)+HCO2	0	0	0	0	0	0	0	0	10.0432939393939	10.3432939393939	1021		GlcCer_AP(t18:1/26:3)+HCO2	0	0	0	0	0	0	0	0	10.0432939393939	10.3432939393939	1021		GlcCer_AP(t18:1/26:3)+HCO2	0	0	0	0	0	0	0	0	10.0432939393939
	GlcCer_AP(t18:1/27:3)+HCO2	0	0	0	0	0	0	0	0	10.4961333333333	10.7961333333333	518		GlcCer_AP(t18:1/27:3)+HCO2	0	0	0	0	0	0	0	0	10.4961333333333	10.7961333333333	518		GlcCer_AP(t18:1/27:3)+HCO2	0	0	0	0	0	0	0	0	10.4961333333333	10.7961333333333	518		GlcCer_AP(t18:1/27:3)+HCO2	0	0	0	0	0	0	0	0	10.4961333333333
	GlcCer_AP(t18:1/27:4)+HCO2	0	0	0	0	0	0	0	0	9.50528636363636	9.80528636363636	970		GlcCer_AP(t18:1/27:4)+HCO2	0	0	0	0	0	0	0	0	9.50528636363636	9.80528636363636	970		GlcCer_AP(t18:1/27:4)+HCO2	0	0	0	0	0	0	0	0	9.50528636363636	9.80528636363636	970		GlcCer_AP(t18:1/27:4)+HCO2	0	0	0	0	0	0	0	0	9.50528636363636
	GlcCer_AP(t19:1/24:3)+HCO2	0	0	0	0	0	0	0	0	9.57360303030303	9.87360303030303	721		GlcCer_AP(t19:1/24:3)+HCO2	0	0	0	0	0	0	0	0	9.57360303030303	9.87360303030303	721		GlcCer_AP(t19:1/24:3)+HCO2	0	0	0	0	0	0	0	0	9.57360303030303	9.87360303030303	721		GlcCer_AP(t19:1/24:3)+HCO2	0	0	0	0	0	0	0	0	9.57360303030303
	GlcCer_AP(t19:1/25:3)+HCO2	0	0	0	0	0	0	0	0	10.0432939393939	10.3432939393939	1021		GlcCer_AP(t19:1/25:3)+HCO2	0	0	0	0	0	0	0	0	10.0432939393939	10.3432939393939	1021		GlcCer_AP(t19:1/25:3)+HCO2	0	0	0	0	0	0	0	0	10.0432939393939	10.3432939393939	1021		GlcCer_AP(t19:1/25:3)+HCO2	0	0	0	0	0	0	0	0	10.0432939393939
	GlcCer_AP(t19:1/26:3)+HCO2	0	0	0	0	0	0	0	0	10.4961333333333	10.7961333333333	518		GlcCer_AP(t19:1/26:3)+HCO2	0	0	0	0	0	0	0	0	10.4961333333333	10.7961333333333	518		GlcCer_AP(t19:1/26:3)+HCO2	0	0	0	0	0	0	0	0	10.4961333333333	10.7961333333333	518		GlcCer_AP(t19:1/26:3)+HCO2	0	0	0	0	0	0	0	0	10.4961333333333
	GlcCer_AP(t19:1/26:4)+HCO2	0	0	0	0	0	0	0	0	9.50528636363636	9.80528636363636	970		GlcCer_AP(t19:1/26:4)+HCO2	0	0	0	0	0	0	0	0	9.50528636363636	9.80528636363636	970		GlcCer_AP(t19:1/26:4)+HCO2	0	0	0	0	0	0	0	0	9.50528636363636	9.80528636363636	970		GlcCer_AP(t19:1/26:4)+HCO2	0	0	0	0	0	0	0	0	9.50528636363636
	GlcCer_AP(t20:1/23:3)+HCO2	0	0	0	0	0	0	0	0	9.57360303030303	9.87360303030303	721		GlcCer_AP(t20:1/23:3)+HCO2	0	0	0	0	0	0	0	0	9.57360303030303	9.87360303030303	721		GlcCer_AP(t20:1/23:3)+HCO2	0	0	0	0	0	0	0	0	9.57360303030303	9.87360303030303	721		GlcCer_AP(t20:1/23:3)+HCO2	0	0	0	0	0	0	0	0	9.57360303030303
	GlcCer_AP(t20:1/24:3)+HCO2	0	0	0	0	0	0	0	0	10.0432939393939	10.3432939393939	1021		GlcCer_AP(t20:1/24:3)+HCO2	0	0	0	0	0	0	0	0	10.0432939393939	10.3432939393939	1021		GlcCer_AP(t20:1/24:3)+HCO2	0	0	0	0	0	0	0	0	10.0432939393939	10.3432939393939	1021		GlcCer_AP(t20:1/24:3)+HCO2	0	0	0	0	0	0	0	0	10.0432939393939
	GlcCer_AP(t20:1/25:3)+HCO2	0	0	0	0	0	0	0	0	10.4961333333333	10.7961333333333	518		GlcCer_AP(t20:1/25:3)+HCO2	0	0	0	0	0	0	0	0	10.4961333333333	10.7961333333333	518		GlcCer_AP(t20:1/25:3)+HCO2	0	0	0	0	0	0	0	0	10.4961333333333	10.7961333333333	518		GlcCer_AP(t20:1/25:3)+HCO2	0	0	0	0	0	0	0	0	10.4961333333333
	GlcCer_AP(t20:1/25:4)+HCO2	0	0	0	0	0	0	0	0	9.50528636363636	9.80528636363636	970		GlcCer_AP(t20:1/25:4)+HCO2	0	0	0	0	0	0	0	0	9.50528636363636	9.80528636363636	970		GlcCer_AP(t20:1/25:4)+HCO2	0	0	0	0	0	0	0	0	9.50528636363636	9.80528636363636	970		GlcCer_AP(t20:1/25:4)+HCO2	0	0	0	0	0	0	0	0	9.50528636363636
	GlcCer_AP(t21:1/22:3)+HCO2	0	0	0	0	0	0	0	0	9.57360303030303	9.87360303030303	721		GlcCer_AP(t21:1/22:3)+HCO2	0	0	0	0	0	0	0	0	9.57360303030303	9.87360303030303	721		GlcCer_AP(t21:1/22:3)+HCO2	0	0	0	0	0	0	0	0	9.57360303030303	9.87360303030303	721		GlcCer_AP(t21:1/22:3)+HCO2	0	0	0	0	0	0	0	0	9.57360303030303
	GlcCer_AP(t21:1/23:3)+HCO2	0	0	0	0	0	0	0	0	10.0432939393939	10.3432939393939	1021		GlcCer_AP(t21:1/23:3)+HCO2	0	0	0	0	0	0	0	0	10.0432939393939	10.3432939393939	1021		GlcCer_AP(t21:1/23:3)+HCO2	0	0	0	0	0	0	0	0	10.0432939393939	10.3432939393939	1021		GlcCer_AP(t21:1/23:3)+HCO2	0	0	0	0	0	0	0	0	10.0432939393939
	GlcCer_AP(t21:1/24:3)+HCO2	0	0	0	0	0	0	0	0	10.4961333333333	10.7961333333333	518		GlcCer_AP(t21:1/24:3)+HCO2	0	0	0	0	0	0	0	0	10.4961333333333	10.7961333333333	518		GlcCer_AP(t21:1/24:3)+HCO2	0	0	0	0	0	0	0	0	10.4961333333333	10.7961333333333	518		GlcCer_AP(t21:1/24:3)+HCO2	0	0	0	0	0	0	0	0	10.4961333333333
	GlcCer_AP(t21:1/24:4)+HCO2	0	0	0	0	0	0	0	0	9.50528636363636	9.80528636363636	970		GlcCer_AP(t21:1/24:4)+HCO2	0	0	0	0	0	0	0	0	9.50528636363636	9.80528636363636	970		GlcCer_AP(t21:1/24:4)+HCO2	0	0	0	0	0	0	0	0	9.50528636363636	9.80528636363636	970		GlcCer_AP(t21:1/24:4)+HCO2	0	0	0	0	0	0	0	0	9.50528636363636
	GlcCer_AP(t22:1/21:3)+HCO2	0	0	0	0	0	0	0	0	9.57360303030303	9.87360303030303	721		GlcCer_AP(t22:1/21:3)+HCO2	0	0	0	0	0	0	0	0	9.57360303030303	9.87360303030303	721		GlcCer_AP(t22:1/21:3)+HCO2	0	0	0	0	0	0	0	0	9.57360303030303	9.87360303030303	721		GlcCer_AP(t22:1/21:3)+HCO2	0	0	0	0	0	0	0	0	9.57360303030303
	GlcCer_AP(t22:1/22:3)+HCO2	0	0	0	0	0	0	0	0	10.0432939393939	10.3432939393939	1021		GlcCer_AP(t22:1/22:3)+HCO2	0	0	0	0	0	0	0	0	10.0432939393939	10.3432939393939	1021		GlcCer_AP(t22:1/22:3)+HCO2	0	0	0	0	0	0	0	0	10.0432939393939	10.3432939393939	1021		GlcCer_AP(t22:1/22:3)+HCO2	0	0	0	0	0	0	0	0	10.0432939393939
	GlcCer_AP(t22:1/23:3)+HCO2	0	0	0	0	0	0	0	0	10.4961333333333	10.7961333333333	518		GlcCer_AP(t22:1/23:3)+HCO2	0	0	0	0	0	0	0	0	10.4961333333333	10.7961333333333	518		GlcCer_AP(t22:1/23:3)+HCO2	0	0	0	0	0	0	0	0	10.4961333333333	10.7961333333333	518		GlcCer_AP(t22:1/23:3)+HCO2	0	0	0	0	0	0	0	0	10.4961333333333
	GlcCer_AP(t22:1/23:4)+HCO2	0	0	0	0	0	0	0	0	9.50528636363636	9.80528636363636	970		GlcCer_AP(t22:1/23:4)+HCO2	0	0	0	0	0	0	0	0	9.50528636363636	9.80528636363636	970		GlcCer_AP(t22:1/23:4)+HCO2	0	0	0	0	0	0	0	0	9.50528636363636	9.80528636363636	970		GlcCer_AP(t22:1/23:4)+HCO2	0	0	0	0	0	0	0	0	9.50528636363636
	GlcCer_AP(t16:2/20:4)+HCO2	0	0	0	0	0	0	0	0	4.77342121212121	5.07342121212121	3948		GlcCer_AP(t16:2/20:4)+HCO2	0	0	0	0	0	0	0	0	4.77342121212121	5.07342121212121	3948		GlcCer_AP(t16:2/20:4)+HCO2	0	0	0	0	0	0	0	0	4.77342121212121	5.07342121212121	3948		GlcCer_AP(t16:2/20:4)+HCO2	0	0	0	0	0	0	0	0	4.77342121212121
	GlcCer_AP(t16:2/27:2)+HCO2	0	0	0	0	0	0	0	0	9.57360303030303	9.87360303030303	721		GlcCer_AP(t16:2/27:2)+HCO2	0	0	0	0	0	0	0	0	9.57360303030303	9.87360303030303	721		GlcCer_AP(t16:2/27:2)+HCO2	0	0	0	0	0	0	0	0	9.57360303030303	9.87360303030303	721		GlcCer_AP(t16:2/27:2)+HCO2	0	0	0	0	0	0	0	0	9.57360303030303
	GlcCer_AP(t16:2/28:2)+HCO2	0	0	0	0	0	0	0	0	10.0432939393939	10.3432939393939	1021		GlcCer_AP(t16:2/28:2)+HCO2	0	0	0	0	0	0	0	0	10.0432939393939	10.3432939393939	1021		GlcCer_AP(t16:2/28:2)+HCO2	0	0	0	0	0	0	0	0	10.0432939393939	10.3432939393939	1021		GlcCer_AP(t16:2/28:2)+HCO2	0	0	0	0	0	0	0	0	10.0432939393939
	GlcCer_AP(t16:2/29:2)+HCO2	0	0	0	0	0	0	0	0	10.4961333333333	10.7961333333333	518		GlcCer_AP(t16:2/29:2)+HCO2	0	0	0	0	0	0	0	0	10.4961333333333	10.7961333333333	518		GlcCer_AP(t16:2/29:2)+HCO2	0	0	0	0	0	0	0	0	10.4961333333333	10.7961333333333	518		GlcCer_AP(t16:2/29:2)+HCO2	0	0	0	0	0	0	0	0	10.4961333333333
	GlcCer_AP(t16:2/29:3)+HCO2	0	0	0	0	0	0	0	0	9.50528636363636	9.80528636363636	970		GlcCer_AP(t16:2/29:3)+HCO2	0	0	0	0	0	0	0	0	9.50528636363636	9.80528636363636	970		GlcCer_AP(t16:2/29:3)+HCO2	0	0	0	0	0	0	0	0	9.50528636363636	9.80528636363636	970		GlcCer_AP(t16:2/29:3)+HCO2	0	0	0	0	0	0	0	0	9.50528636363636
	GlcCer_AP(t17:2/19:4)+HCO2	0	0	0	0	0	0	0	0	4.77342121212121	5.07342121212121	3948		GlcCer_AP(t17:2/19:4)+HCO2	0	0	0	0	0	0	0	0	4.77342121212121	5.07342121212121	3948		GlcCer_AP(t17:2/19:4)+HCO2	0	0	0	0	0	0	0	0	4.77342121212121	5.07342121212121	3948		GlcCer_AP(t17:2/19:4)+HCO2	0	0	0	0	0	0	0	0	4.77342121212121
	GlcCer_AP(t17:2/26:2)+HCO2	0	0	0	0	0	0	0	0	9.57360303030303	9.87360303030303	721		GlcCer_AP(t17:2/26:2)+HCO2	0	0	0	0	0	0	0	0	9.57360303030303	9.87360303030303	721		GlcCer_AP(t17:2/26:2)+HCO2	0	0	0	0	0	0	0	0	9.57360303030303	9.87360303030303	721		GlcCer_AP(t17:2/26:2)+HCO2	0	0	0	0	0	0	0	0	9.57360303030303
	GlcCer_AP(t17:2/27:2)+HCO2	0	0	0	0	0	0	0	0	10.0432939393939	10.3432939393939	1021		GlcCer_AP(t17:2/27:2)+HCO2	0	0	0	0	0	0	0	0	10.0432939393939	10.3432939393939	1021		GlcCer_AP(t17:2/27:2)+HCO2	0	0	0	0	0	0	0	0	10.0432939393939	10.3432939393939	1021		GlcCer_AP(t17:2/27:2)+HCO2	0	0	0	0	0	0	0	0	10.0432939393939
	GlcCer_AP(t17:2/28:2)+HCO2	0	0	0	0	0	0	0	0	10.4961333333333	10.7961333333333	518		GlcCer_AP(t17:2/28:2)+HCO2	0	0	0	0	0	0	0	0	10.4961333333333	10.7961333333333	518		GlcCer_AP(t17:2/28:2)+HCO2	0	0	0	0	0	0	0	0	10.4961333333333	10.7961333333333	518		GlcCer_AP(t17:2/28:2)+HCO2	0	0	0	0	0	0	0	0	10.4961333333333
	GlcCer_AP(t17:2/28:3)+HCO2	0	0	0	0	0	0	0	0	9.50528636363636	9.80528636363636	970		GlcCer_AP(t17:2/28:3)+HCO2	0	0	0	0	0	0	0	0	9.50528636363636	9.80528636363636	970		GlcCer_AP(t17:2/28:3)+HCO2	0	0	0	0	0	0	0	0	9.50528636363636	9.80528636363636	970		GlcCer_AP(t17:2/28:3)+HCO2	0	0	0	0	0	0	0	0	9.50528636363636
	GlcCer_AP(t18:2/18:4)+HCO2	0	0	0	0	0	0	0	0	4.77342121212121	5.07342121212121	3948		GlcCer_AP(t18:2/18:4)+HCO2	0	0	0	0	0	0	0	0	4.77342121212121	5.07342121212121	3948		GlcCer_AP(t18:2/18:4)+HCO2	0	0	0	0	0	0	0	0	4.77342121212121	5.07342121212121	3948		GlcCer_AP(t18:2/18:4)+HCO2	0	0	0	0	0	0	0	0	4.77342121212121
	GlcCer_AP(t18:2/25:2)+HCO2	0	0	0	0	0	0	0	0	9.57360303030303	9.87360303030303	721		GlcCer_AP(t18:2/25:2)+HCO2	0	0	0	0	0	0	0	0	9.57360303030303	9.87360303030303	721		GlcCer_AP(t18:2/25:2)+HCO2	0	0	0	0	0	0	0	0	9.57360303030303	9.87360303030303	721		GlcCer_AP(t18:2/25:2)+HCO2	0	0	0	0	0	0	0	0	9.57360303030303
	GlcCer_AP(t18:2/26:2)+HCO2	0	0	0	0	0	0	0	0	10.0432939393939	10.3432939393939	1021		GlcCer_AP(t18:2/26:2)+HCO2	0	0	0	0	0	0	0	0	10.0432939393939	10.3432939393939	1021		GlcCer_AP(t18:2/26:2)+HCO2	0	0	0	0	0	0	0	0	10.0432939393939	10.3432939393939	1021		GlcCer_AP(t18:2/26:2)+HCO2	0	0	0	0	0	0	0	0	10.0432939393939
	GlcCer_AP(t18:2/27:2)+HCO2	0	0	0	0	0	0	0	0	10.4961333333333	10.7961333333333	518		GlcCer_AP(t18:2/27:2)+HCO2	0	0	0	0	0	0	0	0	10.4961333333333	10.7961333333333	518		GlcCer_AP(t18:2/27:2)+HCO2	0	0	0	0	0	0	0	0	10.4961333333333	10.7961333333333	518		GlcCer_AP(t18:2/27:2)+HCO2	0	0	0	0	0	0	0	0	10.4961333333333
	GlcCer_AP(t18:2/27:3)+HCO2	0	0	0	0	0	0	0	0	9.50528636363636	9.80528636363636	970		GlcCer_AP(t18:2/27:3)+HCO2	0	0	0	0	0	0	0	0	9.50528636363636	9.80528636363636	970		GlcCer_AP(t18:2/27:3)+HCO2	0	0	0	0	0	0	0	0	9.50528636363636	9.80528636363636	970		GlcCer_AP(t18:2/27:3)+HCO2	0	0	0	0	0	0	0	0	9.50528636363636
	GlcCer_AP(t19:2/24:2)+HCO2	0	0	0	0	0	0	0	0	9.57360303030303	9.87360303030303	721		GlcCer_AP(t19:2/24:2)+HCO2	0	0	0	0	0	0	0	0	9.57360303030303	9.87360303030303	721		GlcCer_AP(t19:2/24:2)+HCO2	0	0	0	0	0	0	0	0	9.57360303030303	9.87360303030303	721		GlcCer_AP(t19:2/24:2)+HCO2	0	0	0	0	0	0	0	0	9.57360303030303
	GlcCer_AP(t19:2/25:2)+HCO2	0	0	0	0	0	0	0	0	10.0432939393939	10.3432939393939	1021		GlcCer_AP(t19:2/25:2)+HCO2	0	0	0	0	0	0	0	0	10.0432939393939	10.3432939393939	1021		GlcCer_AP(t19:2/25:2)+HCO2	0	0	0	0	0	0	0	0	10.0432939393939	10.3432939393939	1021		GlcCer_AP(t19:2/25:2)+HCO2	0	0	0	0	0	0	0	0	10.0432939393939
	GlcCer_AP(t19:2/26:2)+HCO2	0	0	0	0	0	0	0	0	10.4961333333333	10.7961333333333	518		GlcCer_AP(t19:2/26:2)+HCO2	0	0	0	0	0	0	0	0	10.4961333333333	10.7961333333333	518		GlcCer_AP(t19:2/26:2)+HCO2	0	0	0	0	0	0	0	0	10.4961333333333	10.7961333333333	518		GlcCer_AP(t19:2/26:2)+HCO2	0	0	0	0	0	0	0	0	10.4961333333333
	GlcCer_AP(t19:2/26:3)+HCO2	0	0	0	0	0	0	0	0	9.50528636363636	9.80528636363636	970		GlcCer_AP(t19:2/26:3)+HCO2	0	0	0	0	0	0	0	0	9.50528636363636	9.80528636363636	970		GlcCer_AP(t19:2/26:3)+HCO2	0	0	0	0	0	0	0	0	9.50528636363636	9.80528636363636	970		GlcCer_AP(t19:2/26:3)+HCO2	0	0	0	0	0	0	0	0	9.50528636363636
	GlcCer_AP(t20:2/16:4)+HCO2	0	0	0	0	0	0	0	0	4.77342121212121	5.07342121212121	3948		GlcCer_AP(t20:2/16:4)+HCO2	0	0	0	0	0	0	0	0	4.77342121212121	5.07342121212121	3948		GlcCer_AP(t20:2/16:4)+HCO2	0	0	0	0	0	0	0	0	4.77342121212121	5.07342121212121	3948		GlcCer_AP(t20:2/16:4)+HCO2	0	0	0	0	0	0	0	0	4.77342121212121
	GlcCer_AP(t20:2/23:2)+HCO2	0	0	0	0	0	0	0	0	9.57360303030303	9.87360303030303	721		GlcCer_AP(t20:2/23:2)+HCO2	0	0	0	0	0	0	0	0	9.57360303030303	9.87360303030303	721		GlcCer_AP(t20:2/23:2)+HCO2	0	0	0	0	0	0	0	0	9.57360303030303	9.87360303030303	721		GlcCer_AP(t20:2/23:2)+HCO2	0	0	0	0	0	0	0	0	9.57360303030303
	GlcCer_AP(t20:2/24:2)+HCO2	0	0	0	0	0	0	0	0	10.0432939393939	10.3432939393939	1021		GlcCer_AP(t20:2/24:2)+HCO2	0	0	0	0	0	0	0	0	10.0432939393939	10.3432939393939	1021		GlcCer_AP(t20:2/24:2)+HCO2	0	0	0	0	0	0	0	0	10.0432939393939	10.3432939393939	1021		GlcCer_AP(t20:2/24:2)+HCO2	0	0	0	0	0	0	0	0	10.0432939393939
	GlcCer_AP(t20:2/25:2)+HCO2	0	0	0	0	0	0	0	0	10.4961333333333	10.7961333333333	518		GlcCer_AP(t20:2/25:2)+HCO2	0	0	0	0	0	0	0	0	10.4961333333333	10.7961333333333	518		GlcCer_AP(t20:2/25:2)+HCO2	0	0	0	0	0	0	0	0	10.4961333333333	10.7961333333333	518		GlcCer_AP(t20:2/25:2)+HCO2	0	0	0	0	0	0	0	0	10.4961333333333
	GlcCer_AP(t20:2/25:3)+HCO2	0	0	0	0	0	0	0	0	9.50528636363636	9.80528636363636	970		GlcCer_AP(t20:2/25:3)+HCO2	0	0	0	0	0	0	0	0	9.50528636363636	9.80528636363636	970		GlcCer_AP(t20:2/25:3)+HCO2	0	0	0	0	0	0	0	0	9.50528636363636	9.80528636363636	970		GlcCer_AP(t20:2/25:3)+HCO2	0	0	0	0	0	0	0	0	9.50528636363636
	GlcCer_AP(t21:2/22:2)+HCO2	0	0	0	0	0	0	0	0	9.57360303030303	9.87360303030303	721		GlcCer_AP(t21:2/22:2)+HCO2	0	0	0	0	0	0	0	0	9.57360303030303	9.87360303030303	721		GlcCer_AP(t21:2/22:2)+HCO2	0	0	0	0	0	0	0	0	9.57360303030303	9.87360303030303	721		GlcCer_AP(t21:2/22:2)+HCO2	0	0	0	0	0	0	0	0	9.57360303030303
	GlcCer_AP(t21:2/23:2)+HCO2	0	0	0	0	0	0	0	0	10.0432939393939	10.3432939393939	1021		GlcCer_AP(t21:2/23:2)+HCO2	0	0	0	0	0	0	0	0	10.0432939393939	10.3432939393939	1021		GlcCer_AP(t21:2/23:2)+HCO2	0	0	0	0	0	0	0	0	10.0432939393939	10.3432939393939	1021		GlcCer_AP(t21:2/23:2)+HCO2	0	0	0	0	0	0	0	0	10.0432939393939
	GlcCer_AP(t21:2/24:2)+HCO2	0	0	0	0	0	0	0	0	10.4961333333333	10.7961333333333	518		GlcCer_AP(t21:2/24:2)+HCO2	0	0	0	0	0	0	0	0	10.4961333333333	10.7961333333333	518		GlcCer_AP(t21:2/24:2)+HCO2	0	0	0	0	0	0	0	0	10.4961333333333	10.7961333333333	518		GlcCer_AP(t21:2/24:2)+HCO2	0	0	0	0	0	0	0	0	10.4961333333333
	GlcCer_AP(t21:2/24:3)+HCO2	0	0	0	0	0	0	0	0	9.50528636363636	9.80528636363636	970		GlcCer_AP(t21:2/24:3)+HCO2	0	0	0	0	0	0	0	0	9.50528636363636	9.80528636363636	970		GlcCer_AP(t21:2/24:3)+HCO2	0	0	0	0	0	0	0	0	9.50528636363636	9.80528636363636	970		GlcCer_AP(t21:2/24:3)+HCO2	0	0	0	0	0	0	0	0	9.50528636363636
	GlcCer_AP(t22:2/21:2)+HCO2	0	0	0	0	0	0	0	0	9.57360303030303	9.87360303030303	721		GlcCer_AP(t22:2/21:2)+HCO2	0	0	0	0	0	0	0	0	9.57360303030303	9.87360303030303	721		GlcCer_AP(t22:2/21:2)+HCO2	0	0	0	0	0	0	0	0	9.57360303030303	9.87360303030303	721		GlcCer_AP(t22:2/21:2)+HCO2	0	0	0	0	0	0	0	0	9.57360303030303
	GlcCer_AP(t22:2/22:2)+HCO2	0	0	0	0	0	0	0	0	10.0432939393939	10.3432939393939	1021		GlcCer_AP(t22:2/22:2)+HCO2	0	0	0	0	0	0	0	0	10.0432939393939	10.3432939393939	1021		GlcCer_AP(t22:2/22:2)+HCO2	0	0	0	0	0	0	0	0	10.0432939393939	10.3432939393939	1021		GlcCer_AP(t22:2/22:2)+HCO2	0	0	0	0	0	0	0	0	10.0432939393939
	GlcCer_AP(t22:2/23:2)+HCO2	0	0	0	0	0	0	0	0	10.4961333333333	10.7961333333333	518		GlcCer_AP(t22:2/23:2)+HCO2	0	0	0	0	0	0	0	0	10.4961333333333	10.7961333333333	518		GlcCer_AP(t22:2/23:2)+HCO2	0	0	0	0	0	0	0	0	10.4961333333333	10.7961333333333	518		GlcCer_AP(t22:2/23:2)+HCO2	0	0	0	0	0	0	0	0	10.4961333333333
	GlcCer_AP(t22:2/23:3)+HCO2	0	0	0	0	0	0	0	0	9.50528636363636	9.80528636363636	970		GlcCer_AP(t22:2/23:3)+HCO2	0	0	0	0	0	0	0	0	9.50528636363636	9.80528636363636	970		GlcCer_AP(t22:2/23:3)+HCO2	0	0	0	0	0	0	0	0	9.50528636363636	9.80528636363636	970		GlcCer_AP(t22:2/23:3)+HCO2	0	0	0	0	0	0	0	0	9.50528636363636
[truncated: 28 more columns]
