# Supplementary material for: LipidMatch: an automated workflow for rule-based lipid identification using untargeted high-resolution tandem mass spectrometry data
Source: BMC Bioinformatics. 2017 Jul 10;18:331. doi: 10.1186/s12859-017-1744-3 (PMC5504796; doi:10.1186/s12859-017-1744-3)
Supplement: Supplementary file 1 — LipidMatch Software. The 2017_6_14_LipidMatch_Distribution.zip file contains lipid libraries in .csv format, a batch file for lipidomics with MZmine processing, the LipidMatch R script, and additional helpful R scripts for lipidomics data processing. The .zip file also contains files to guide the user in using LipidMatch, which include: video tutorials, a manual, a trouble shooting document, and example input and output data. For the most up to date version of LipidMatch please visit: http://secim.ufl.edu/secim-tools/. (ZIP 376634 kb) [file 12859_2017_1744_MOESM1_ESM.zip › 2017_6_14_LipidMatch_Distribution/ExampleOutput/ddMS/Neg/Additional_Files/DD_neg_GlcCer_AP_neg_HCO2_Parameters.csv]

Parameters Used	Values
Run Time
Computation Started:	2016-12-10 20:44:03
Computation Ended:	2016-12-10 20:44:10
Elapsed Time (largest time unit)	7.31846499443054
Files
MS2 file name and Directory:	C:\Users\Jeremy\Desktop\2016_12_10_LipidMatch\ExampleData\DD_neg.ms2
Feature Table name and directory:	C:\Users\Jeremy\Desktop\2016_12_10_LipidMatch\ExampleData\2016_3_11_RedCross_neg.csv
Library name and directory:	C:\Users\Jeremy\Desktop\2016_12_10_LipidMatch\LipidMatch_Libraries\GlcCer_AP_neg_HCO2.csv
MS/MS confirmation criteria
Library columns for confirmation (AND)	3,5
Library columns for confirmation (OR)
m/z ppm window:	10
RT window (min):	0.3
minimum scans:	1
minimum intensity:	1000
