# Supplementary material for: LipidMatch: an automated workflow for rule-based lipid identification using untargeted high-resolution tandem mass spectrometry data
Source: BMC Bioinformatics. 2017 Jul 10;18:331. doi: 10.1186/s12859-017-1744-3 (PMC5504796; doi:10.1186/s12859-017-1744-3)
Supplement: Supplementary file 1 — LipidMatch Software. The 2017_6_14_LipidMatch_Distribution.zip file contains lipid libraries in .csv format, a batch file for lipidomics with MZmine processing, the LipidMatch R script, and additional helpful R scripts for lipidomics data processing. The .zip file also contains files to guide the user in using LipidMatch, which include: video tutorials, a manual, a trouble shooting document, and example input and output data. For the most up to date version of LipidMatch please visit: http://secim.ufl.edu/secim-tools/. (ZIP 376634 kb) [file 12859_2017_1744_MOESM1_ESM.zip › 2017_6_14_LipidMatch_Distribution/ExampleOutput/ddMS/Neg/Additional_Files/DD_neg_GlcCer_AP_neg_minH_All.csv]

Confirmed fragments if intensity is above 1000 and number of scans is greater than or equal to 1	GlcCer_AP	[M-H]-	[M-C6H10O5-H]-	[FA+NC(C)CO-H]-	[FA+NCC-3H]-	[FA+O-H]-	[FA-CO-3H]-	[C6H12O6-H]-	RT_min	RT_max	Comment	RT at Max Intensity	GlcCer_AP	[M-H]-	[M-C6H10O5-H]-	[FA+NC(C)CO-H]-	[FA+NCC-3H]-	[FA+O-H]-	[FA-CO-3H]-	[C6H12O6-H]-	RT_min	RT_max	Comment	Number of Scans	GlcCer_AP	[M-H]-	[M-C6H10O5-H]-	[FA+NC(C)CO-H]-	[FA+NCC-3H]-	[FA+O-H]-	[FA-CO-3H]-	[C6H12O6-H]-	RT_min	RT_max	Comment	Max Intensity	GlcCer_AP	[M-H]-	[M-C6H10O5-H]-	[FA+NC(C)CO-H]-	[FA+NCC-3H]-	[FA+O-H]-	[FA-CO-3H]-	[C6H12O6-H]-	RT_min	RT_max	Comment	Average m/z	GlcCer_AP
	GlcCer_AP(t16:0/25:1)-H	0	0	0	0	0	0	1	9.57360303030303	9.87360303030303	520		GlcCer_AP(t16:0/25:1)-H	0	0	0	0	0	0	9.738637	9.57360303030303	9.87360303030303	520		GlcCer_AP(t16:0/25:1)-H	0	0	0	0	0	0	1	9.57360303030303	9.87360303030303	520		GlcCer_AP(t16:0/25:1)-H	0	0	0	0	0	0	4363.335	9.57360303030303	9.87360303030303	520		GlcCer_AP(t16:0/25:1)-H
	GlcCer_AP(t16:0/26:1)-H	0	0	0	0	0	0	0	10.0420727272727	10.3420727272727	692		GlcCer_AP(t16:0/26:1)-H	0	0	0	0	0	0	0	10.0420727272727	10.3420727272727	692		GlcCer_AP(t16:0/26:1)-H	0	0	0	0	0	0	0	10.0420727272727	10.3420727272727	692		GlcCer_AP(t16:0/26:1)-H	0	0	0	0	0	0	0	10.0420727272727	10.3420727272727	692		GlcCer_AP(t16:0/26:1)-H
	GlcCer_AP(t16:0/27:1)-H	0	0	0	0	0	0	1	10.4955393939394	10.7955393939394	349		GlcCer_AP(t16:0/27:1)-H	0	0	0	0	0	0	10.65975	10.4955393939394	10.7955393939394	349		GlcCer_AP(t16:0/27:1)-H	0	0	0	0	0	0	1	10.4955393939394	10.7955393939394	349		GlcCer_AP(t16:0/27:1)-H	0	0	0	0	0	0	11269.56	10.4955393939394	10.7955393939394	349		GlcCer_AP(t16:0/27:1)-H
	GlcCer_AP(t16:0/27:2)-H	0	0	0	0	0	0	1	9.50652121212121	9.80652121212121	730		GlcCer_AP(t16:0/27:2)-H	0	0	0	0	0	0	9.674962	9.50652121212121	9.80652121212121	730		GlcCer_AP(t16:0/27:2)-H	0	0	0	0	0	0	1	9.50652121212121	9.80652121212121	730		GlcCer_AP(t16:0/27:2)-H	0	0	0	0	0	0	3696.735	9.50652121212121	9.80652121212121	730		GlcCer_AP(t16:0/27:2)-H
	GlcCer_AP(t16:0/27:2)-H	0	0	0	0	0	0	1	9.66252727272727	9.96252727272727	2994		GlcCer_AP(t16:0/27:2)-H	0	0	0	0	0	0	9.674962	9.66252727272727	9.96252727272727	2994		GlcCer_AP(t16:0/27:2)-H	0	0	0	0	0	0	1	9.66252727272727	9.96252727272727	2994		GlcCer_AP(t16:0/27:2)-H	0	0	0	0	0	0	3696.735	9.66252727272727	9.96252727272727	2994		GlcCer_AP(t16:0/27:2)-H
	GlcCer_AP(t17:0/24:1)-H	0	0	0	0	0	0	1	9.57360303030303	9.87360303030303	520		GlcCer_AP(t17:0/24:1)-H	0	0	0	0	0	0	9.738637	9.57360303030303	9.87360303030303	520		GlcCer_AP(t17:0/24:1)-H	0	0	0	0	0	0	1	9.57360303030303	9.87360303030303	520		GlcCer_AP(t17:0/24:1)-H	0	0	0	0	0	0	4363.335	9.57360303030303	9.87360303030303	520		GlcCer_AP(t17:0/24:1)-H
	GlcCer_AP(t17:0/25:1)-H	0	0	0	0	0	0	0	10.0420727272727	10.3420727272727	692		GlcCer_AP(t17:0/25:1)-H	0	0	0	0	0	0	0	10.0420727272727	10.3420727272727	692		GlcCer_AP(t17:0/25:1)-H	0	0	0	0	0	0	0	10.0420727272727	10.3420727272727	692		GlcCer_AP(t17:0/25:1)-H	0	0	0	0	0	0	0	10.0420727272727	10.3420727272727	692		GlcCer_AP(t17:0/25:1)-H
	GlcCer_AP(t17:0/26:1)-H	0	0	0	0	0	0	1	10.4955393939394	10.7955393939394	349		GlcCer_AP(t17:0/26:1)-H	0	0	0	0	0	0	10.65975	10.4955393939394	10.7955393939394	349		GlcCer_AP(t17:0/26:1)-H	0	0	0	0	0	0	1	10.4955393939394	10.7955393939394	349		GlcCer_AP(t17:0/26:1)-H	0	0	0	0	0	0	11269.56	10.4955393939394	10.7955393939394	349		GlcCer_AP(t17:0/26:1)-H
	GlcCer_AP(t17:0/26:2)-H	0	0	0	0	0	0	1	9.50652121212121	9.80652121212121	730		GlcCer_AP(t17:0/26:2)-H	0	0	0	0	0	0	9.674962	9.50652121212121	9.80652121212121	730		GlcCer_AP(t17:0/26:2)-H	0	0	0	0	0	0	1	9.50652121212121	9.80652121212121	730		GlcCer_AP(t17:0/26:2)-H	0	0	0	0	0	0	3696.735	9.50652121212121	9.80652121212121	730		GlcCer_AP(t17:0/26:2)-H
	GlcCer_AP(t17:0/26:2)-H	0	0	0	0	0	0	1	9.66252727272727	9.96252727272727	2994		GlcCer_AP(t17:0/26:2)-H	0	0	0	0	0	0	9.674962	9.66252727272727	9.96252727272727	2994		GlcCer_AP(t17:0/26:2)-H	0	0	0	0	0	0	1	9.66252727272727	9.96252727272727	2994		GlcCer_AP(t17:0/26:2)-H	0	0	0	0	0	0	3696.735	9.66252727272727	9.96252727272727	2994		GlcCer_AP(t17:0/26:2)-H
	GlcCer_AP(t18:0/23:1)-H	0	0	0	0	0	0	1	9.57360303030303	9.87360303030303	520		GlcCer_AP(t18:0/23:1)-H	0	0	0	0	0	0	9.738637	9.57360303030303	9.87360303030303	520		GlcCer_AP(t18:0/23:1)-H	0	0	0	0	0	0	1	9.57360303030303	9.87360303030303	520		GlcCer_AP(t18:0/23:1)-H	0	0	0	0	0	0	4363.335	9.57360303030303	9.87360303030303	520		GlcCer_AP(t18:0/23:1)-H
	GlcCer_AP(t18:0/24:1)-H	0	0	0	0	0	0	0	10.0420727272727	10.3420727272727	692		GlcCer_AP(t18:0/24:1)-H	0	0	0	0	0	0	0	10.0420727272727	10.3420727272727	692		GlcCer_AP(t18:0/24:1)-H	0	0	0	0	0	0	0	10.0420727272727	10.3420727272727	692		GlcCer_AP(t18:0/24:1)-H	0	0	0	0	0	0	0	10.0420727272727	10.3420727272727	692		GlcCer_AP(t18:0/24:1)-H
	GlcCer_AP(t18:0/25:1)-H	0	0	0	0	0	0	1	10.4955393939394	10.7955393939394	349		GlcCer_AP(t18:0/25:1)-H	0	0	0	0	0	0	10.65975	10.4955393939394	10.7955393939394	349		GlcCer_AP(t18:0/25:1)-H	0	0	0	0	0	0	1	10.4955393939394	10.7955393939394	349		GlcCer_AP(t18:0/25:1)-H	0	0	0	0	0	0	11269.56	10.4955393939394	10.7955393939394	349		GlcCer_AP(t18:0/25:1)-H
	GlcCer_AP(t18:0/25:2)-H	0	0	0	0	0	0	1	9.50652121212121	9.80652121212121	730		GlcCer_AP(t18:0/25:2)-H	0	0	0	0	0	0	9.674962	9.50652121212121	9.80652121212121	730		GlcCer_AP(t18:0/25:2)-H	0	0	0	0	0	0	1	9.50652121212121	9.80652121212121	730		GlcCer_AP(t18:0/25:2)-H	0	0	0	0	0	0	3696.735	9.50652121212121	9.80652121212121	730		GlcCer_AP(t18:0/25:2)-H
	GlcCer_AP(t18:0/25:2)-H	0	0	0	0	0	0	1	9.66252727272727	9.96252727272727	2994		GlcCer_AP(t18:0/25:2)-H	0	0	0	0	0	0	9.674962	9.66252727272727	9.96252727272727	2994		GlcCer_AP(t18:0/25:2)-H	0	0	0	0	0	0	1	9.66252727272727	9.96252727272727	2994		GlcCer_AP(t18:0/25:2)-H	0	0	0	0	0	0	3696.735	9.66252727272727	9.96252727272727	2994		GlcCer_AP(t18:0/25:2)-H
	GlcCer_AP(t19:0/22:1)-H	0	0	0	0	0	0	1	9.57360303030303	9.87360303030303	520		GlcCer_AP(t19:0/22:1)-H	0	0	0	0	0	0	9.738637	9.57360303030303	9.87360303030303	520		GlcCer_AP(t19:0/22:1)-H	0	0	0	0	0	0	1	9.57360303030303	9.87360303030303	520		GlcCer_AP(t19:0/22:1)-H	0	0	0	0	0	0	4363.335	9.57360303030303	9.87360303030303	520		GlcCer_AP(t19:0/22:1)-H
	GlcCer_AP(t19:0/23:1)-H	0	0	0	0	0	0	0	10.0420727272727	10.3420727272727	692		GlcCer_AP(t19:0/23:1)-H	0	0	0	0	0	0	0	10.0420727272727	10.3420727272727	692		GlcCer_AP(t19:0/23:1)-H	0	0	0	0	0	0	0	10.0420727272727	10.3420727272727	692		GlcCer_AP(t19:0/23:1)-H	0	0	0	0	0	0	0	10.0420727272727	10.3420727272727	692		GlcCer_AP(t19:0/23:1)-H
	GlcCer_AP(t19:0/24:1)-H	0	0	0	0	0	0	1	10.4955393939394	10.7955393939394	349		GlcCer_AP(t19:0/24:1)-H	0	0	0	0	0	0	10.65975	10.4955393939394	10.7955393939394	349		GlcCer_AP(t19:0/24:1)-H	0	0	0	0	0	0	1	10.4955393939394	10.7955393939394	349		GlcCer_AP(t19:0/24:1)-H	0	0	0	0	0	0	11269.56	10.4955393939394	10.7955393939394	349		GlcCer_AP(t19:0/24:1)-H
	GlcCer_AP(t19:0/24:2)-H	0	0	0	0	0	0	1	9.50652121212121	9.80652121212121	730		GlcCer_AP(t19:0/24:2)-H	0	0	0	0	0	0	9.674962	9.50652121212121	9.80652121212121	730		GlcCer_AP(t19:0/24:2)-H	0	0	0	0	0	0	1	9.50652121212121	9.80652121212121	730		GlcCer_AP(t19:0/24:2)-H	0	0	0	0	0	0	3696.735	9.50652121212121	9.80652121212121	730		GlcCer_AP(t19:0/24:2)-H
	GlcCer_AP(t19:0/24:2)-H	0	0	0	0	0	0	1	9.66252727272727	9.96252727272727	2994		GlcCer_AP(t19:0/24:2)-H	0	0	0	0	0	0	9.674962	9.66252727272727	9.96252727272727	2994		GlcCer_AP(t19:0/24:2)-H	0	0	0	0	0	0	1	9.66252727272727	9.96252727272727	2994		GlcCer_AP(t19:0/24:2)-H	0	0	0	0	0	0	3696.735	9.66252727272727	9.96252727272727	2994		GlcCer_AP(t19:0/24:2)-H
	GlcCer_AP(t20:0/21:1)-H	0	0	0	0	0	0	1	9.57360303030303	9.87360303030303	520		GlcCer_AP(t20:0/21:1)-H	0	0	0	0	0	0	9.738637	9.57360303030303	9.87360303030303	520		GlcCer_AP(t20:0/21:1)-H	0	0	0	0	0	0	1	9.57360303030303	9.87360303030303	520		GlcCer_AP(t20:0/21:1)-H	0	0	0	0	0	0	4363.335	9.57360303030303	9.87360303030303	520		GlcCer_AP(t20:0/21:1)-H
	GlcCer_AP(t20:0/22:1)-H	0	0	0	0	0	0	0	10.0420727272727	10.3420727272727	692		GlcCer_AP(t20:0/22:1)-H	0	0	0	0	0	0	0	10.0420727272727	10.3420727272727	692		GlcCer_AP(t20:0/22:1)-H	0	0	0	0	0	0	0	10.0420727272727	10.3420727272727	692		GlcCer_AP(t20:0/22:1)-H	0	0	0	0	0	0	0	10.0420727272727	10.3420727272727	692		GlcCer_AP(t20:0/22:1)-H
	GlcCer_AP(t20:0/23:1)-H	0	0	0	0	0	0	1	10.4955393939394	10.7955393939394	349		GlcCer_AP(t20:0/23:1)-H	0	0	0	0	0	0	10.65975	10.4955393939394	10.7955393939394	349		GlcCer_AP(t20:0/23:1)-H	0	0	0	0	0	0	1	10.4955393939394	10.7955393939394	349		GlcCer_AP(t20:0/23:1)-H	0	0	0	0	0	0	11269.56	10.4955393939394	10.7955393939394	349		GlcCer_AP(t20:0/23:1)-H
	GlcCer_AP(t20:0/23:2)-H	0	0	0	0	0	0	1	9.50652121212121	9.80652121212121	730		GlcCer_AP(t20:0/23:2)-H	0	0	0	0	0	0	9.674962	9.50652121212121	9.80652121212121	730		GlcCer_AP(t20:0/23:2)-H	0	0	0	0	0	0	1	9.50652121212121	9.80652121212121	730		GlcCer_AP(t20:0/23:2)-H	0	0	0	0	0	0	3696.735	9.50652121212121	9.80652121212121	730		GlcCer_AP(t20:0/23:2)-H
	GlcCer_AP(t20:0/23:2)-H	0	0	0	0	0	0	1	9.66252727272727	9.96252727272727	2994		GlcCer_AP(t20:0/23:2)-H	0	0	0	0	0	0	9.674962	9.66252727272727	9.96252727272727	2994		GlcCer_AP(t20:0/23:2)-H	0	0	0	0	0	0	1	9.66252727272727	9.96252727272727	2994		GlcCer_AP(t20:0/23:2)-H	0	0	0	0	0	0	3696.735	9.66252727272727	9.96252727272727	2994		GlcCer_AP(t20:0/23:2)-H
	GlcCer_AP(t21:0/20:1)-H	0	0	0	0	0	0	1	9.57360303030303	9.87360303030303	520		GlcCer_AP(t21:0/20:1)-H	0	0	0	0	0	0	9.738637	9.57360303030303	9.87360303030303	520		GlcCer_AP(t21:0/20:1)-H	0	0	0	0	0	0	1	9.57360303030303	9.87360303030303	520		GlcCer_AP(t21:0/20:1)-H	0	0	0	0	0	0	4363.335	9.57360303030303	9.87360303030303	520		GlcCer_AP(t21:0/20:1)-H
	GlcCer_AP(t21:0/21:1)-H	0	0	0	0	0	0	0	10.0420727272727	10.3420727272727	692		GlcCer_AP(t21:0/21:1)-H	0	0	0	0	0	0	0	10.0420727272727	10.3420727272727	692		GlcCer_AP(t21:0/21:1)-H	0	0	0	0	0	0	0	10.0420727272727	10.3420727272727	692		GlcCer_AP(t21:0/21:1)-H	0	0	0	0	0	0	0	10.0420727272727	10.3420727272727	692		GlcCer_AP(t21:0/21:1)-H
	GlcCer_AP(t21:0/22:1)-H	0	0	0	0	0	0	1	10.4955393939394	10.7955393939394	349		GlcCer_AP(t21:0/22:1)-H	0	0	0	0	0	0	10.65975	10.4955393939394	10.7955393939394	349		GlcCer_AP(t21:0/22:1)-H	0	0	0	0	0	0	1	10.4955393939394	10.7955393939394	349		GlcCer_AP(t21:0/22:1)-H	0	0	0	0	0	0	11269.56	10.4955393939394	10.7955393939394	349		GlcCer_AP(t21:0/22:1)-H
	GlcCer_AP(t21:0/22:2)-H	0	0	0	0	0	0	1	9.50652121212121	9.80652121212121	730		GlcCer_AP(t21:0/22:2)-H	0	0	0	0	0	0	9.674962	9.50652121212121	9.80652121212121	730		GlcCer_AP(t21:0/22:2)-H	0	0	0	0	0	0	1	9.50652121212121	9.80652121212121	730		GlcCer_AP(t21:0/22:2)-H	0	0	0	0	0	0	3696.735	9.50652121212121	9.80652121212121	730		GlcCer_AP(t21:0/22:2)-H
	GlcCer_AP(t21:0/22:2)-H	0	0	0	0	0	0	1	9.66252727272727	9.96252727272727	2994		GlcCer_AP(t21:0/22:2)-H	0	0	0	0	0	0	9.674962	9.66252727272727	9.96252727272727	2994		GlcCer_AP(t21:0/22:2)-H	0	0	0	0	0	0	1	9.66252727272727	9.96252727272727	2994		GlcCer_AP(t21:0/22:2)-H	0	0	0	0	0	0	3696.735	9.66252727272727	9.96252727272727	2994		GlcCer_AP(t21:0/22:2)-H
	GlcCer_AP(t22:0/19:1)-H	0	0	0	0	0	0	1	9.57360303030303	9.87360303030303	520		GlcCer_AP(t22:0/19:1)-H	0	0	0	0	0	0	9.738637	9.57360303030303	9.87360303030303	520		GlcCer_AP(t22:0/19:1)-H	0	0	0	0	0	0	1	9.57360303030303	9.87360303030303	520		GlcCer_AP(t22:0/19:1)-H	0	0	0	0	0	0	4363.335	9.57360303030303	9.87360303030303	520		GlcCer_AP(t22:0/19:1)-H
	GlcCer_AP(t22:0/20:1)-H	0	0	0	0	0	0	0	10.0420727272727	10.3420727272727	692		GlcCer_AP(t22:0/20:1)-H	0	0	0	0	0	0	0	10.0420727272727	10.3420727272727	692		GlcCer_AP(t22:0/20:1)-H	0	0	0	0	0	0	0	10.0420727272727	10.3420727272727	692		GlcCer_AP(t22:0/20:1)-H	0	0	0	0	0	0	0	10.0420727272727	10.3420727272727	692		GlcCer_AP(t22:0/20:1)-H
	GlcCer_AP(t22:0/21:1)-H	0	0	0	0	0	0	1	10.4955393939394	10.7955393939394	349		GlcCer_AP(t22:0/21:1)-H	0	0	0	0	0	0	10.65975	10.4955393939394	10.7955393939394	349		GlcCer_AP(t22:0/21:1)-H	0	0	0	0	0	0	1	10.4955393939394	10.7955393939394	349		GlcCer_AP(t22:0/21:1)-H	0	0	0	0	0	0	11269.56	10.4955393939394	10.7955393939394	349		GlcCer_AP(t22:0/21:1)-H
	GlcCer_AP(t22:0/21:2)-H	0	0	0	0	0	0	1	9.50652121212121	9.80652121212121	730		GlcCer_AP(t22:0/21:2)-H	0	0	0	0	0	0	9.674962	9.50652121212121	9.80652121212121	730		GlcCer_AP(t22:0/21:2)-H	0	0	0	0	0	0	1	9.50652121212121	9.80652121212121	730		GlcCer_AP(t22:0/21:2)-H	0	0	0	0	0	0	3696.735	9.50652121212121	9.80652121212121	730		GlcCer_AP(t22:0/21:2)-H
	GlcCer_AP(t22:0/21:2)-H	0	0	0	0	0	0	1	9.66252727272727	9.96252727272727	2994		GlcCer_AP(t22:0/21:2)-H	0	0	0	0	0	0	9.674962	9.66252727272727	9.96252727272727	2994		GlcCer_AP(t22:0/21:2)-H	0	0	0	0	0	0	1	9.66252727272727	9.96252727272727	2994		GlcCer_AP(t22:0/21:2)-H	0	0	0	0	0	0	3696.735	9.66252727272727	9.96252727272727	2994		GlcCer_AP(t22:0/21:2)-H
	GlcCer_AP(t16:1/25:0)-H	0	0	0	0	0	0	1	9.57360303030303	9.87360303030303	520		GlcCer_AP(t16:1/25:0)-H	0	0	0	0	0	0	9.738637	9.57360303030303	9.87360303030303	520		GlcCer_AP(t16:1/25:0)-H	0	0	0	0	0	0	1	9.57360303030303	9.87360303030303	520		GlcCer_AP(t16:1/25:0)-H	0	0	0	0	0	0	4363.335	9.57360303030303	9.87360303030303	520		GlcCer_AP(t16:1/25:0)-H
	GlcCer_AP(t16:1/26:0)-H	0	0	0	0	0	0	0	10.0420727272727	10.3420727272727	692		GlcCer_AP(t16:1/26:0)-H	0	0	0	0	0	0	0	10.0420727272727	10.3420727272727	692		GlcCer_AP(t16:1/26:0)-H	0	0	0	0	0	0	0	10.0420727272727	10.3420727272727	692		GlcCer_AP(t16:1/26:0)-H	0	0	0	0	0	0	0	10.0420727272727	10.3420727272727	692		GlcCer_AP(t16:1/26:0)-H
	GlcCer_AP(t16:1/27:0)-H	0	0	0	0	0	0	1	10.4955393939394	10.7955393939394	349		GlcCer_AP(t16:1/27:0)-H	0	0	0	0	0	0	10.65975	10.4955393939394	10.7955393939394	349		GlcCer_AP(t16:1/27:0)-H	0	0	0	0	0	0	1	10.4955393939394	10.7955393939394	349		GlcCer_AP(t16:1/27:0)-H	0	0	0	0	0	0	11269.56	10.4955393939394	10.7955393939394	349		GlcCer_AP(t16:1/27:0)-H
	GlcCer_AP(t16:1/27:1)-H	0	0	0	0	0	0	1	9.50652121212121	9.80652121212121	730		GlcCer_AP(t16:1/27:1)-H	0	0	0	0	0	0	9.674962	9.50652121212121	9.80652121212121	730		GlcCer_AP(t16:1/27:1)-H	0	0	0	0	0	0	1	9.50652121212121	9.80652121212121	730		GlcCer_AP(t16:1/27:1)-H	0	0	0	0	0	0	3696.735	9.50652121212121	9.80652121212121	730		GlcCer_AP(t16:1/27:1)-H
	GlcCer_AP(t16:1/27:1)-H	0	0	0	0	0	0	1	9.66252727272727	9.96252727272727	2994		GlcCer_AP(t16:1/27:1)-H	0	0	0	0	0	0	9.674962	9.66252727272727	9.96252727272727	2994		GlcCer_AP(t16:1/27:1)-H	0	0	0	0	0	0	1	9.66252727272727	9.96252727272727	2994		GlcCer_AP(t16:1/27:1)-H	0	0	0	0	0	0	3696.735	9.66252727272727	9.96252727272727	2994		GlcCer_AP(t16:1/27:1)-H
	GlcCer_AP(t17:1/24:0)-H	0	0	0	0	0	0	1	9.57360303030303	9.87360303030303	520		GlcCer_AP(t17:1/24:0)-H	0	0	0	0	0	0	9.738637	9.57360303030303	9.87360303030303	520		GlcCer_AP(t17:1/24:0)-H	0	0	0	0	0	0	1	9.57360303030303	9.87360303030303	520		GlcCer_AP(t17:1/24:0)-H	0	0	0	0	0	0	4363.335	9.57360303030303	9.87360303030303	520		GlcCer_AP(t17:1/24:0)-H
	GlcCer_AP(t17:1/25:0)-H	0	0	0	0	0	0	0	10.0420727272727	10.3420727272727	692		GlcCer_AP(t17:1/25:0)-H	0	0	0	0	0	0	0	10.0420727272727	10.3420727272727	692		GlcCer_AP(t17:1/25:0)-H	0	0	0	0	0	0	0	10.0420727272727	10.3420727272727	692		GlcCer_AP(t17:1/25:0)-H	0	0	0	0	0	0	0	10.0420727272727	10.3420727272727	692		GlcCer_AP(t17:1/25:0)-H
	GlcCer_AP(t17:1/26:0)-H	0	0	0	0	0	0	1	10.4955393939394	10.7955393939394	349		GlcCer_AP(t17:1/26:0)-H	0	0	0	0	0	0	10.65975	10.4955393939394	10.7955393939394	349		GlcCer_AP(t17:1/26:0)-H	0	0	0	0	0	0	1	10.4955393939394	10.7955393939394	349		GlcCer_AP(t17:1/26:0)-H	0	0	0	0	0	0	11269.56	10.4955393939394	10.7955393939394	349		GlcCer_AP(t17:1/26:0)-H
	GlcCer_AP(t17:1/26:1)-H	0	0	0	0	0	0	1	9.50652121212121	9.80652121212121	730		GlcCer_AP(t17:1/26:1)-H	0	0	0	0	0	0	9.674962	9.50652121212121	9.80652121212121	730		GlcCer_AP(t17:1/26:1)-H	0	0	0	0	0	0	1	9.50652121212121	9.80652121212121	730		GlcCer_AP(t17:1/26:1)-H	0	0	0	0	0	0	3696.735	9.50652121212121	9.80652121212121	730		GlcCer_AP(t17:1/26:1)-H
	GlcCer_AP(t17:1/26:1)-H	0	0	0	0	0	0	1	9.66252727272727	9.96252727272727	2994		GlcCer_AP(t17:1/26:1)-H	0	0	0	0	0	0	9.674962	9.66252727272727	9.96252727272727	2994		GlcCer_AP(t17:1/26:1)-H	0	0	0	0	0	0	1	9.66252727272727	9.96252727272727	2994		GlcCer_AP(t17:1/26:1)-H	0	0	0	0	0	0	3696.735	9.66252727272727	9.96252727272727	2994		GlcCer_AP(t17:1/26:1)-H
	GlcCer_AP(t18:1/23:0)-H	0	0	0	0	0	0	1	9.57360303030303	9.87360303030303	520		GlcCer_AP(t18:1/23:0)-H	0	0	0	0	0	0	9.738637	9.57360303030303	9.87360303030303	520		GlcCer_AP(t18:1/23:0)-H	0	0	0	0	0	0	1	9.57360303030303	9.87360303030303	520		GlcCer_AP(t18:1/23:0)-H	0	0	0	0	0	0	4363.335	9.57360303030303	9.87360303030303	520		GlcCer_AP(t18:1/23:0)-H
	GlcCer_AP(t18:1/24:0)-H	0	0	0	0	0	0	0	10.0420727272727	10.3420727272727	692		GlcCer_AP(t18:1/24:0)-H	0	0	0	0	0	0	0	10.0420727272727	10.3420727272727	692		GlcCer_AP(t18:1/24:0)-H	0	0	0	0	0	0	0	10.0420727272727	10.3420727272727	692		GlcCer_AP(t18:1/24:0)-H	0	0	0	0	0	0	0	10.0420727272727	10.3420727272727	692		GlcCer_AP(t18:1/24:0)-H
	GlcCer_AP(t18:1/25:0)-H	0	0	0	0	0	0	1	10.4955393939394	10.7955393939394	349		GlcCer_AP(t18:1/25:0)-H	0	0	0	0	0	0	10.65975	10.4955393939394	10.7955393939394	349		GlcCer_AP(t18:1/25:0)-H	0	0	0	0	0	0	1	10.4955393939394	10.7955393939394	349		GlcCer_AP(t18:1/25:0)-H	0	0	0	0	0	0	11269.56	10.4955393939394	10.7955393939394	349		GlcCer_AP(t18:1/25:0)-H
	GlcCer_AP(t18:1/25:1)-H	0	0	0	0	0	0	1	9.50652121212121	9.80652121212121	730		GlcCer_AP(t18:1/25:1)-H	0	0	0	0	0	0	9.674962	9.50652121212121	9.80652121212121	730		GlcCer_AP(t18:1/25:1)-H	0	0	0	0	0	0	1	9.50652121212121	9.80652121212121	730		GlcCer_AP(t18:1/25:1)-H	0	0	0	0	0	0	3696.735	9.50652121212121	9.80652121212121	730		GlcCer_AP(t18:1/25:1)-H
	GlcCer_AP(t18:1/25:1)-H	0	0	0	0	0	0	1	9.66252727272727	9.96252727272727	2994		GlcCer_AP(t18:1/25:1)-H	0	0	0	0	0	0	9.674962	9.66252727272727	9.96252727272727	2994		GlcCer_AP(t18:1/25:1)-H	0	0	0	0	0	0	1	9.66252727272727	9.96252727272727	2994		GlcCer_AP(t18:1/25:1)-H	0	0	0	0	0	0	3696.735	9.66252727272727	9.96252727272727	2994		GlcCer_AP(t18:1/25:1)-H
	GlcCer_AP(t19:1/22:0)-H	0	0	0	0	0	0	1	9.57360303030303	9.87360303030303	520		GlcCer_AP(t19:1/22:0)-H	0	0	0	0	0	0	9.738637	9.57360303030303	9.87360303030303	520		GlcCer_AP(t19:1/22:0)-H	0	0	0	0	0	0	1	9.57360303030303	9.87360303030303	520		GlcCer_AP(t19:1/22:0)-H	0	0	0	0	0	0	4363.335	9.57360303030303	9.87360303030303	520		GlcCer_AP(t19:1/22:0)-H
	GlcCer_AP(t19:1/23:0)-H	0	0	0	0	0	0	0	10.0420727272727	10.3420727272727	692		GlcCer_AP(t19:1/23:0)-H	0	0	0	0	0	0	0	10.0420727272727	10.3420727272727	692		GlcCer_AP(t19:1/23:0)-H	0	0	0	0	0	0	0	10.0420727272727	10.3420727272727	692		GlcCer_AP(t19:1/23:0)-H	0	0	0	0	0	0	0	10.0420727272727	10.3420727272727	692		GlcCer_AP(t19:1/23:0)-H
	GlcCer_AP(t19:1/24:0)-H	0	0	0	0	0	0	1	10.4955393939394	10.7955393939394	349		GlcCer_AP(t19:1/24:0)-H	0	0	0	0	0	0	10.65975	10.4955393939394	10.7955393939394	349		GlcCer_AP(t19:1/24:0)-H	0	0	0	0	0	0	1	10.4955393939394	10.7955393939394	349		GlcCer_AP(t19:1/24:0)-H	0	0	0	0	0	0	11269.56	10.4955393939394	10.7955393939394	349		GlcCer_AP(t19:1/24:0)-H
	GlcCer_AP(t19:1/24:1)-H	0	0	0	0	0	0	1	9.50652121212121	9.80652121212121	730		GlcCer_AP(t19:1/24:1)-H	0	0	0	0	0	0	9.674962	9.50652121212121	9.80652121212121	730		GlcCer_AP(t19:1/24:1)-H	0	0	0	0	0	0	1	9.50652121212121	9.80652121212121	730		GlcCer_AP(t19:1/24:1)-H	0	0	0	0	0	0	3696.735	9.50652121212121	9.80652121212121	730		GlcCer_AP(t19:1/24:1)-H
	GlcCer_AP(t19:1/24:1)-H	0	0	0	0	0	0	1	9.66252727272727	9.96252727272727	2994		GlcCer_AP(t19:1/24:1)-H	0	0	0	0	0	0	9.674962	9.66252727272727	9.96252727272727	2994		GlcCer_AP(t19:1/24:1)-H	0	0	0	0	0	0	1	9.66252727272727	9.96252727272727	2994		GlcCer_AP(t19:1/24:1)-H	0	0	0	0	0	0	3696.735	9.66252727272727	9.96252727272727	2994		GlcCer_AP(t19:1/24:1)-H
	GlcCer_AP(t20:1/21:0)-H	0	0	0	0	0	0	1	9.57360303030303	9.87360303030303	520		GlcCer_AP(t20:1/21:0)-H	0	0	0	0	0	0	9.738637	9.57360303030303	9.87360303030303	520		GlcCer_AP(t20:1/21:0)-H	0	0	0	0	0	0	1	9.57360303030303	9.87360303030303	520		GlcCer_AP(t20:1/21:0)-H	0	0	0	0	0	0	4363.335	9.57360303030303	9.87360303030303	520		GlcCer_AP(t20:1/21:0)-H
	GlcCer_AP(t20:1/22:0)-H	0	0	0	0	0	0	0	10.0420727272727	10.3420727272727	692		GlcCer_AP(t20:1/22:0)-H	0	0	0	0	0	0	0	10.0420727272727	10.3420727272727	692		GlcCer_AP(t20:1/22:0)-H	0	0	0	0	0	0	0	10.0420727272727	10.3420727272727	692		GlcCer_AP(t20:1/22:0)-H	0	0	0	0	0	0	0	10.0420727272727	10.3420727272727	692		GlcCer_AP(t20:1/22:0)-H
	GlcCer_AP(t20:1/23:0)-H	0	0	0	0	0	0	1	10.4955393939394	10.7955393939394	349		GlcCer_AP(t20:1/23:0)-H	0	0	0	0	0	0	10.65975	10.4955393939394	10.7955393939394	349		GlcCer_AP(t20:1/23:0)-H	0	0	0	0	0	0	1	10.4955393939394	10.7955393939394	349		GlcCer_AP(t20:1/23:0)-H	0	0	0	0	0	0	11269.56	10.4955393939394	10.7955393939394	349		GlcCer_AP(t20:1/23:0)-H
	GlcCer_AP(t20:1/23:1)-H	0	0	0	0	0	0	1	9.50652121212121	9.80652121212121	730		GlcCer_AP(t20:1/23:1)-H	0	0	0	0	0	0	9.674962	9.50652121212121	9.80652121212121	730		GlcCer_AP(t20:1/23:1)-H	0	0	0	0	0	0	1	9.50652121212121	9.80652121212121	730		GlcCer_AP(t20:1/23:1)-H	0	0	0	0	0	0	3696.735	9.50652121212121	9.80652121212121	730		GlcCer_AP(t20:1/23:1)-H
	GlcCer_AP(t20:1/23:1)-H	0	0	0	0	0	0	1	9.66252727272727	9.96252727272727	2994		GlcCer_AP(t20:1/23:1)-H	0	0	0	0	0	0	9.674962	9.66252727272727	9.96252727272727	2994		GlcCer_AP(t20:1/23:1)-H	0	0	0	0	0	0	1	9.66252727272727	9.96252727272727	2994		GlcCer_AP(t20:1/23:1)-H	0	0	0	0	0	0	3696.735	9.66252727272727	9.96252727272727	2994		GlcCer_AP(t20:1/23:1)-H
	GlcCer_AP(t21:1/20:0)-H	0	0	0	0	0	0	1	9.57360303030303	9.87360303030303	520		GlcCer_AP(t21:1/20:0)-H	0	0	0	0	0	0	9.738637	9.57360303030303	9.87360303030303	520		GlcCer_AP(t21:1/20:0)-H	0	0	0	0	0	0	1	9.57360303030303	9.87360303030303	520		GlcCer_AP(t21:1/20:0)-H	0	0	0	0	0	0	4363.335	9.57360303030303	9.87360303030303	520		GlcCer_AP(t21:1/20:0)-H
	GlcCer_AP(t21:1/21:0)-H	0	0	0	0	0	0	0	10.0420727272727	10.3420727272727	692		GlcCer_AP(t21:1/21:0)-H	0	0	0	0	0	0	0	10.0420727272727	10.3420727272727	692		GlcCer_AP(t21:1/21:0)-H	0	0	0	0	0	0	0	10.0420727272727	10.3420727272727	692		GlcCer_AP(t21:1/21:0)-H	0	0	0	0	0	0	0	10.0420727272727	10.3420727272727	692		GlcCer_AP(t21:1/21:0)-H
	GlcCer_AP(t21:1/22:0)-H	0	0	0	0	0	0	1	10.4955393939394	10.7955393939394	349		GlcCer_AP(t21:1/22:0)-H	0	0	0	0	0	0	10.65975	10.4955393939394	10.7955393939394	349		GlcCer_AP(t21:1/22:0)-H	0	0	0	0	0	0	1	10.4955393939394	10.7955393939394	349		GlcCer_AP(t21:1/22:0)-H	0	0	0	0	0	0	11269.56	10.4955393939394	10.7955393939394	349		GlcCer_AP(t21:1/22:0)-H
	GlcCer_AP(t21:1/22:1)-H	0	0	0	0	0	0	1	9.50652121212121	9.80652121212121	730		GlcCer_AP(t21:1/22:1)-H	0	0	0	0	0	0	9.674962	9.50652121212121	9.80652121212121	730		GlcCer_AP(t21:1/22:1)-H	0	0	0	0	0	0	1	9.50652121212121	9.80652121212121	730		GlcCer_AP(t21:1/22:1)-H	0	0	0	0	0	0	3696.735	9.50652121212121	9.80652121212121	730		GlcCer_AP(t21:1/22:1)-H
	GlcCer_AP(t21:1/22:1)-H	0	0	0	0	0	0	1	9.66252727272727	9.96252727272727	2994		GlcCer_AP(t21:1/22:1)-H	0	0	0	0	0	0	9.674962	9.66252727272727	9.96252727272727	2994		GlcCer_AP(t21:1/22:1)-H	0	0	0	0	0	0	1	9.66252727272727	9.96252727272727	2994		GlcCer_AP(t21:1/22:1)-H	0	0	0	0	0	0	3696.735	9.66252727272727	9.96252727272727	2994		GlcCer_AP(t21:1/22:1)-H
	GlcCer_AP(t22:1/19:0)-H	0	0	0	0	0	0	1	9.57360303030303	9.87360303030303	520		GlcCer_AP(t22:1/19:0)-H	0	0	0	0	0	0	9.738637	9.57360303030303	9.87360303030303	520		GlcCer_AP(t22:1/19:0)-H	0	0	0	0	0	0	1	9.57360303030303	9.87360303030303	520		GlcCer_AP(t22:1/19:0)-H	0	0	0	0	0	0	4363.335	9.57360303030303	9.87360303030303	520		GlcCer_AP(t22:1/19:0)-H
	GlcCer_AP(t22:1/20:0)-H	0	0	0	0	0	0	0	10.0420727272727	10.3420727272727	692		GlcCer_AP(t22:1/20:0)-H	0	0	0	0	0	0	0	10.0420727272727	10.3420727272727	692		GlcCer_AP(t22:1/20:0)-H	0	0	0	0	0	0	0	10.0420727272727	10.3420727272727	692		GlcCer_AP(t22:1/20:0)-H	0	0	0	0	0	0	0	10.0420727272727	10.3420727272727	692		GlcCer_AP(t22:1/20:0)-H
	GlcCer_AP(t22:1/21:0)-H	0	0	0	0	0	0	1	10.4955393939394	10.7955393939394	349		GlcCer_AP(t22:1/21:0)-H	0	0	0	0	0	0	10.65975	10.4955393939394	10.7955393939394	349		GlcCer_AP(t22:1/21:0)-H	0	0	0	0	0	0	1	10.4955393939394	10.7955393939394	349		GlcCer_AP(t22:1/21:0)-H	0	0	0	0	0	0	11269.56	10.4955393939394	10.7955393939394	349		GlcCer_AP(t22:1/21:0)-H
	GlcCer_AP(t22:1/21:1)-H	0	0	0	0	0	0	1	9.50652121212121	9.80652121212121	730		GlcCer_AP(t22:1/21:1)-H	0	0	0	0	0	0	9.674962	9.50652121212121	9.80652121212121	730		GlcCer_AP(t22:1/21:1)-H	0	0	0	0	0	0	1	9.50652121212121	9.80652121212121	730		GlcCer_AP(t22:1/21:1)-H	0	0	0	0	0	0	3696.735	9.50652121212121	9.80652121212121	730		GlcCer_AP(t22:1/21:1)-H
	GlcCer_AP(t22:1/21:1)-H	0	0	0	0	0	0	1	9.66252727272727	9.96252727272727	2994		GlcCer_AP(t22:1/21:1)-H	0	0	0	0	0	0	9.674962	9.66252727272727	9.96252727272727	2994		GlcCer_AP(t22:1/21:1)-H	0	0	0	0	0	0	1	9.66252727272727	9.96252727272727	2994		GlcCer_AP(t22:1/21:1)-H	0	0	0	0	0	0	3696.735	9.66252727272727	9.96252727272727	2994		GlcCer_AP(t22:1/21:1)-H
	GlcCer_AP(t16:2/27:0)-H	0	0	0	0	0	0	1	9.50652121212121	9.80652121212121	730		GlcCer_AP(t16:2/27:0)-H	0	0	0	0	0	0	9.674962	9.50652121212121	9.80652121212121	730		GlcCer_AP(t16:2/27:0)-H	0	0	0	0	0	0	1	9.50652121212121	9.80652121212121	730		GlcCer_AP(t16:2/27:0)-H	0	0	0	0	0	0	3696.735	9.50652121212121	9.80652121212121	730		GlcCer_AP(t16:2/27:0)-H
	GlcCer_AP(t16:2/27:0)-H	0	0	0	0	0	0	1	9.66252727272727	9.96252727272727	2994		GlcCer_AP(t16:2/27:0)-H	0	0	0	0	0	0	9.674962	9.66252727272727	9.96252727272727	2994		GlcCer_AP(t16:2/27:0)-H	0	0	0	0	0	0	1	9.66252727272727	9.96252727272727	2994		GlcCer_AP(t16:2/27:0)-H	0	0	0	0	0	0	3696.735	9.66252727272727	9.96252727272727	2994		GlcCer_AP(t16:2/27:0)-H
	GlcCer_AP(t17:2/26:0)-H	0	0	0	0	0	0	1	9.50652121212121	9.80652121212121	730		GlcCer_AP(t17:2/26:0)-H	0	0	0	0	0	0	9.674962	9.50652121212121	9.80652121212121	730		GlcCer_AP(t17:2/26:0)-H	0	0	0	0	0	0	1	9.50652121212121	9.80652121212121	730		GlcCer_AP(t17:2/26:0)-H	0	0	0	0	0	0	3696.735	9.50652121212121	9.80652121212121	730		GlcCer_AP(t17:2/26:0)-H
	GlcCer_AP(t17:2/26:0)-H	0	0	0	0	0	0	1	9.66252727272727	9.96252727272727	2994		GlcCer_AP(t17:2/26:0)-H	0	0	0	0	0	0	9.674962	9.66252727272727	9.96252727272727	2994		GlcCer_AP(t17:2/26:0)-H	0	0	0	0	0	0	1	9.66252727272727	9.96252727272727	2994		GlcCer_AP(t17:2/26:0)-H	0	0	0	0	0	0	3696.735	9.66252727272727	9.96252727272727	2994		GlcCer_AP(t17:2/26:0)-H
	GlcCer_AP(t18:2/25:0)-H	0	0	0	0	0	0	1	9.50652121212121	9.80652121212121	730		GlcCer_AP(t18:2/25:0)-H	0	0	0	0	0	0	9.674962	9.50652121212121	9.80652121212121	730		GlcCer_AP(t18:2/25:0)-H	0	0	0	0	0	0	1	9.50652121212121	9.80652121212121	730		GlcCer_AP(t18:2/25:0)-H	0	0	0	0	0	0	3696.735	9.50652121212121	9.80652121212121	730		GlcCer_AP(t18:2/25:0)-H
	GlcCer_AP(t18:2/25:0)-H	0	0	0	0	0	0	1	9.66252727272727	9.96252727272727	2994		GlcCer_AP(t18:2/25:0)-H	0	0	0	0	0	0	9.674962	9.66252727272727	9.96252727272727	2994		GlcCer_AP(t18:2/25:0)-H	0	0	0	0	0	0	1	9.66252727272727	9.96252727272727	2994		GlcCer_AP(t18:2/25:0)-H	0	0	0	0	0	0	3696.735	9.66252727272727	9.96252727272727	2994		GlcCer_AP(t18:2/25:0)-H
	GlcCer_AP(t19:2/24:0)-H	0	0	0	0	0	0	1	9.50652121212121	9.80652121212121	730		GlcCer_AP(t19:2/24:0)-H	0	0	0	0	0	0	9.674962	9.50652121212121	9.80652121212121	730		GlcCer_AP(t19:2/24:0)-H	0	0	0	0	0	0	1	9.50652121212121	9.80652121212121	730		GlcCer_AP(t19:2/24:0)-H	0	0	0	0	0	0	3696.735	9.50652121212121	9.80652121212121	730		GlcCer_AP(t19:2/24:0)-H
	GlcCer_AP(t19:2/24:0)-H	0	0	0	0	0	0	1	9.66252727272727	9.96252727272727	2994		GlcCer_AP(t19:2/24:0)-H	0	0	0	0	0	0	9.674962	9.66252727272727	9.96252727272727	2994		GlcCer_AP(t19:2/24:0)-H	0	0	0	0	0	0	1	9.66252727272727	9.96252727272727	2994		GlcCer_AP(t19:2/24:0)-H	0	0	0	0	0	0	3696.735	9.66252727272727	9.96252727272727	2994		GlcCer_AP(t19:2/24:0)-H
	GlcCer_AP(t20:2/23:0)-H	0	0	0	0	0	0	1	9.50652121212121	9.80652121212121	730		GlcCer_AP(t20:2/23:0)-H	0	0	0	0	0	0	9.674962	9.50652121212121	9.80652121212121	730		GlcCer_AP(t20:2/23:0)-H	0	0	0	0	0	0	1	9.50652121212121	9.80652121212121	730		GlcCer_AP(t20:2/23:0)-H	0	0	0	0	0	0	3696.735	9.50652121212121	9.80652121212121	730		GlcCer_AP(t20:2/23:0)-H
	GlcCer_AP(t20:2/23:0)-H	0	0	0	0	0	0	1	9.66252727272727	9.96252727272727	2994		GlcCer_AP(t20:2/23:0)-H	0	0	0	0	0	0	9.674962	9.66252727272727	9.96252727272727	2994		GlcCer_AP(t20:2/23:0)-H	0	0	0	0	0	0	1	9.66252727272727	9.96252727272727	2994		GlcCer_AP(t20:2/23:0)-H	0	0	0	0	0	0	3696.735	9.66252727272727	9.96252727272727	2994		GlcCer_AP(t20:2/23:0)-H
	GlcCer_AP(t21:2/22:0)-H	0	0	0	0	0	0	1	9.50652121212121	9.80652121212121	730		GlcCer_AP(t21:2/22:0)-H	0	0	0	0	0	0	9.674962	9.50652121212121	9.80652121212121	730		GlcCer_AP(t21:2/22:0)-H	0	0	0	0	0	0	1	9.50652121212121	9.80652121212121	730		GlcCer_AP(t21:2/22:0)-H	0	0	0	0	0	0	3696.735	9.50652121212121	9.80652121212121	730		GlcCer_AP(t21:2/22:0)-H
	GlcCer_AP(t21:2/22:0)-H	0	0	0	0	0	0	1	9.66252727272727	9.96252727272727	2994		GlcCer_AP(t21:2/22:0)-H	0	0	0	0	0	0	9.674962	9.66252727272727	9.96252727272727	2994		GlcCer_AP(t21:2/22:0)-H	0	0	0	0	0	0	1	9.66252727272727	9.96252727272727	2994		GlcCer_AP(t21:2/22:0)-H	0	0	0	0	0	0	3696.735	9.66252727272727	9.96252727272727	2994		GlcCer_AP(t21:2/22:0)-H
	GlcCer_AP(t22:2/21:0)-H	0	0	0	0	0	0	1	9.50652121212121	9.80652121212121	730		GlcCer_AP(t22:2/21:0)-H	0	0	0	0	0	0	9.674962	9.50652121212121	9.80652121212121	730		GlcCer_AP(t22:2/21:0)-H	0	0	0	0	0	0	1	9.50652121212121	9.80652121212121	730		GlcCer_AP(t22:2/21:0)-H	0	0	0	0	0	0	3696.735	9.50652121212121	9.80652121212121	730		GlcCer_AP(t22:2/21:0)-H
	GlcCer_AP(t22:2/21:0)-H	0	0	0	0	0	0	1	9.66252727272727	9.96252727272727	2994		GlcCer_AP(t22:2/21:0)-H	0	0	0	0	0	0	9.674962	9.66252727272727	9.96252727272727	2994		GlcCer_AP(t22:2/21:0)-H	0	0	0	0	0	0	1	9.66252727272727	9.96252727272727	2994		GlcCer_AP(t22:2/21:0)-H	0	0	0	0	0	0	3696.735	9.66252727272727	9.96252727272727	2994		GlcCer_AP(t22:2/21:0)-H
[truncated: 22 more columns]
