# Supplementary material for: LipidMatch: an automated workflow for rule-based lipid identification using untargeted high-resolution tandem mass spectrometry data
Source: BMC Bioinformatics. 2017 Jul 10;18:331. doi: 10.1186/s12859-017-1744-3 (PMC5504796; doi:10.1186/s12859-017-1744-3)
Supplement: Supplementary file 1 — LipidMatch Software. The 2017_6_14_LipidMatch_Distribution.zip file contains lipid libraries in .csv format, a batch file for lipidomics with MZmine processing, the LipidMatch R script, and additional helpful R scripts for lipidomics data processing. The .zip file also contains files to guide the user in using LipidMatch, which include: video tutorials, a manual, a trouble shooting document, and example input and output data. For the most up to date version of LipidMatch please visit: http://secim.ufl.edu/secim-tools/. (ZIP 376634 kb) [file 12859_2017_1744_MOESM1_ESM.zip › 2017_6_14_LipidMatch_Distribution/ExampleOutput/ddMS/Neg/Additional_Files/DD_neg_GlcCer_NDS_neg_minH_All.csv]

Confirmed fragments if intensity is above 1000 and number of scans is greater than or equal to 1	GlcCer_NDS	[M-H]-	[M-C6H10O5-H]-	[FAA+C2H3-H]-	[Sph-C2H7NO-H]-	[FAA-OH-H]-	[C6H11O6]-	RT_min	RT_max	Comment	RT at Max Intensity	GlcCer_NDS	[M-H]-	[M-C6H10O5-H]-	[FAA+C2H3-H]-	[Sph-C2H7NO-H]-	[FAA-OH-H]-	[C6H11O6]-	RT_min	RT_max	Comment	Number of Scans	GlcCer_NDS	[M-H]-	[M-C6H10O5-H]-	[FAA+C2H3-H]-	[Sph-C2H7NO-H]-	[FAA-OH-H]-	[C6H11O6]-	RT_min	RT_max	Comment	Max Intensity	GlcCer_NDS	[M-H]-	[M-C6H10O5-H]-	[FAA+C2H3-H]-	[Sph-C2H7NO-H]-	[FAA-OH-H]-	[C6H11O6]-	RT_min	RT_max	Comment	Average m/z	GlcCer_NDS	[M-H]-	[M-C6H10O5-H]-	[FAA+C2H3-H]-	[Sph-C2H7NO-H]-
	GlcCer_NDS(d16:0/22:2)-H	0	0	0	0	0	0	9.75611666666666	10.0561166666667	871		GlcCer_NDS(d16:0/22:2)-H	0	0	0	0	0	0	9.75611666666666	10.0561166666667	871		GlcCer_NDS(d16:0/22:2)-H	0	0	0	0	0	0	9.75611666666666	10.0561166666667	871		GlcCer_NDS(d16:0/22:2)-H	0	0	0	0	0	0	9.75611666666666	10.0561166666667	871		GlcCer_NDS(d16:0/22:2)-H	0	0	0	0
	GlcCer_NDS(d16:0/23:2)-H	0	0	0	0	0	0	10.2335636363636	10.5335636363636	1362		GlcCer_NDS(d16:0/23:2)-H	0	0	0	0	0	0	10.2335636363636	10.5335636363636	1362		GlcCer_NDS(d16:0/23:2)-H	0	0	0	0	0	0	10.2335636363636	10.5335636363636	1362		GlcCer_NDS(d16:0/23:2)-H	0	0	0	0	0	0	10.2335636363636	10.5335636363636	1362		GlcCer_NDS(d16:0/23:2)-H	0	0	0	0
	GlcCer_NDS(d16:0/24:2)-H	0	0	0	0	0	0	10.6655606060606	10.9655606060606	477		GlcCer_NDS(d16:0/24:2)-H	0	0	0	0	0	0	10.6655606060606	10.9655606060606	477		GlcCer_NDS(d16:0/24:2)-H	0	0	0	0	0	0	10.6655606060606	10.9655606060606	477		GlcCer_NDS(d16:0/24:2)-H	0	0	0	0	0	0	10.6655606060606	10.9655606060606	477		GlcCer_NDS(d16:0/24:2)-H	0	0	0	0
	GlcCer_NDS(d16:0/24:3)-H	0	0	0	0	0	0	10.7871	11.0871	653		GlcCer_NDS(d16:0/24:3)-H	0	0	0	0	0	0	10.7871	11.0871	653		GlcCer_NDS(d16:0/24:3)-H	0	0	0	0	0	0	10.7871	11.0871	653		GlcCer_NDS(d16:0/24:3)-H	0	0	0	0	0	0	10.7871	11.0871	653		GlcCer_NDS(d16:0/24:3)-H	0	0	0	0
	GlcCer_NDS(d16:0/24:3)-H	0	0	0	0	0	0	9.71061666666667	10.0106166666667	1150		GlcCer_NDS(d16:0/24:3)-H	0	0	0	0	0	0	9.71061666666667	10.0106166666667	1150		GlcCer_NDS(d16:0/24:3)-H	0	0	0	0	0	0	9.71061666666667	10.0106166666667	1150		GlcCer_NDS(d16:0/24:3)-H	0	0	0	0	0	0	9.71061666666667	10.0106166666667	1150		GlcCer_NDS(d16:0/24:3)-H	0	0	0	0
	GlcCer_NDS(d16:0/26:2)-H	0	0	0	0	0	0	11.4915318181818	11.7915318181818	3156		GlcCer_NDS(d16:0/26:2)-H	0	0	0	0	0	0	11.4915318181818	11.7915318181818	3156		GlcCer_NDS(d16:0/26:2)-H	0	0	0	0	0	0	11.4915318181818	11.7915318181818	3156		GlcCer_NDS(d16:0/26:2)-H	0	0	0	0	0	0	11.4915318181818	11.7915318181818	3156		GlcCer_NDS(d16:0/26:2)-H	0	0	0	0
	GlcCer_NDS(d16:0/29:4)-H	0	0	0	0	0	0	9.9384351851852	10.2384351851852	1337		GlcCer_NDS(d16:0/29:4)-H	0	0	0	0	0	0	9.9384351851852	10.2384351851852	1337		GlcCer_NDS(d16:0/29:4)-H	0	0	0	0	0	0	9.9384351851852	10.2384351851852	1337		GlcCer_NDS(d16:0/29:4)-H	0	0	0	0	0	0	9.9384351851852	10.2384351851852	1337		GlcCer_NDS(d16:0/29:4)-H	0	0	0	0
	GlcCer_NDS(d16:0/31:4)-H	0	0	0	0	0	0	10.6824045454545	10.9824045454545	4200		GlcCer_NDS(d16:0/31:4)-H	0	0	0	0	0	0	10.6824045454545	10.9824045454545	4200		GlcCer_NDS(d16:0/31:4)-H	0	0	0	0	0	0	10.6824045454545	10.9824045454545	4200		GlcCer_NDS(d16:0/31:4)-H	0	0	0	0	0	0	10.6824045454545	10.9824045454545	4200		GlcCer_NDS(d16:0/31:4)-H	0	0	0	0
	GlcCer_NDS(d17:0/21:2)-H	0	0	0	0	0	0	9.75611666666666	10.0561166666667	871		GlcCer_NDS(d17:0/21:2)-H	0	0	0	0	0	0	9.75611666666666	10.0561166666667	871		GlcCer_NDS(d17:0/21:2)-H	0	0	0	0	0	0	9.75611666666666	10.0561166666667	871		GlcCer_NDS(d17:0/21:2)-H	0	0	0	0	0	0	9.75611666666666	10.0561166666667	871		GlcCer_NDS(d17:0/21:2)-H	0	0	0	0
	GlcCer_NDS(d17:0/22:2)-H	0	0	0	0	0	0	10.2335636363636	10.5335636363636	1362		GlcCer_NDS(d17:0/22:2)-H	0	0	0	0	0	0	10.2335636363636	10.5335636363636	1362		GlcCer_NDS(d17:0/22:2)-H	0	0	0	0	0	0	10.2335636363636	10.5335636363636	1362		GlcCer_NDS(d17:0/22:2)-H	0	0	0	0	0	0	10.2335636363636	10.5335636363636	1362		GlcCer_NDS(d17:0/22:2)-H	0	0	0	0
	GlcCer_NDS(d17:0/23:2)-H	0	0	0	0	0	0	10.6655606060606	10.9655606060606	477		GlcCer_NDS(d17:0/23:2)-H	0	0	0	0	0	0	10.6655606060606	10.9655606060606	477		GlcCer_NDS(d17:0/23:2)-H	0	0	0	0	0	0	10.6655606060606	10.9655606060606	477		GlcCer_NDS(d17:0/23:2)-H	0	0	0	0	0	0	10.6655606060606	10.9655606060606	477		GlcCer_NDS(d17:0/23:2)-H	0	0	0	0
	GlcCer_NDS(d17:0/23:3)-H	0	0	0	0	0	0	10.7871	11.0871	653		GlcCer_NDS(d17:0/23:3)-H	0	0	0	0	0	0	10.7871	11.0871	653		GlcCer_NDS(d17:0/23:3)-H	0	0	0	0	0	0	10.7871	11.0871	653		GlcCer_NDS(d17:0/23:3)-H	0	0	0	0	0	0	10.7871	11.0871	653		GlcCer_NDS(d17:0/23:3)-H	0	0	0	0
	GlcCer_NDS(d17:0/23:3)-H	0	0	0	0	0	0	9.71061666666667	10.0106166666667	1150		GlcCer_NDS(d17:0/23:3)-H	0	0	0	0	0	0	9.71061666666667	10.0106166666667	1150		GlcCer_NDS(d17:0/23:3)-H	0	0	0	0	0	0	9.71061666666667	10.0106166666667	1150		GlcCer_NDS(d17:0/23:3)-H	0	0	0	0	0	0	9.71061666666667	10.0106166666667	1150		GlcCer_NDS(d17:0/23:3)-H	0	0	0	0
	GlcCer_NDS(d17:0/25:2)-H	0	0	0	0	0	0	11.4915318181818	11.7915318181818	3156		GlcCer_NDS(d17:0/25:2)-H	0	0	0	0	0	0	11.4915318181818	11.7915318181818	3156		GlcCer_NDS(d17:0/25:2)-H	0	0	0	0	0	0	11.4915318181818	11.7915318181818	3156		GlcCer_NDS(d17:0/25:2)-H	0	0	0	0	0	0	11.4915318181818	11.7915318181818	3156		GlcCer_NDS(d17:0/25:2)-H	0	0	0	0
	GlcCer_NDS(d17:0/28:4)-H	0	0	0	0	0	0	9.9384351851852	10.2384351851852	1337		GlcCer_NDS(d17:0/28:4)-H	0	0	0	0	0	0	9.9384351851852	10.2384351851852	1337		GlcCer_NDS(d17:0/28:4)-H	0	0	0	0	0	0	9.9384351851852	10.2384351851852	1337		GlcCer_NDS(d17:0/28:4)-H	0	0	0	0	0	0	9.9384351851852	10.2384351851852	1337		GlcCer_NDS(d17:0/28:4)-H	0	0	0	0
	GlcCer_NDS(d17:0/30:4)-H	0	0	0	0	0	0	10.6824045454545	10.9824045454545	4200		GlcCer_NDS(d17:0/30:4)-H	0	0	0	0	0	0	10.6824045454545	10.9824045454545	4200		GlcCer_NDS(d17:0/30:4)-H	0	0	0	0	0	0	10.6824045454545	10.9824045454545	4200		GlcCer_NDS(d17:0/30:4)-H	0	0	0	0	0	0	10.6824045454545	10.9824045454545	4200		GlcCer_NDS(d17:0/30:4)-H	0	0	0	0
	GlcCer_NDS(d18:0/20:2)-H	0	0	0	0	0	0	9.75611666666666	10.0561166666667	871		GlcCer_NDS(d18:0/20:2)-H	0	0	0	0	0	0	9.75611666666666	10.0561166666667	871		GlcCer_NDS(d18:0/20:2)-H	0	0	0	0	0	0	9.75611666666666	10.0561166666667	871		GlcCer_NDS(d18:0/20:2)-H	0	0	0	0	0	0	9.75611666666666	10.0561166666667	871		GlcCer_NDS(d18:0/20:2)-H	0	0	0	0
	GlcCer_NDS(d18:0/21:2)-H	0	0	0	0	0	0	10.2335636363636	10.5335636363636	1362		GlcCer_NDS(d18:0/21:2)-H	0	0	0	0	0	0	10.2335636363636	10.5335636363636	1362		GlcCer_NDS(d18:0/21:2)-H	0	0	0	0	0	0	10.2335636363636	10.5335636363636	1362		GlcCer_NDS(d18:0/21:2)-H	0	0	0	0	0	0	10.2335636363636	10.5335636363636	1362		GlcCer_NDS(d18:0/21:2)-H	0	0	0	0
	GlcCer_NDS(d18:0/22:2)-H	0	0	0	0	0	0	10.6655606060606	10.9655606060606	477		GlcCer_NDS(d18:0/22:2)-H	0	0	0	0	0	0	10.6655606060606	10.9655606060606	477		GlcCer_NDS(d18:0/22:2)-H	0	0	0	0	0	0	10.6655606060606	10.9655606060606	477		GlcCer_NDS(d18:0/22:2)-H	0	0	0	0	0	0	10.6655606060606	10.9655606060606	477		GlcCer_NDS(d18:0/22:2)-H	0	0	0	0
	GlcCer_NDS(d18:0/22:3)-H	0	0	0	0	0	0	10.7871	11.0871	653		GlcCer_NDS(d18:0/22:3)-H	0	0	0	0	0	0	10.7871	11.0871	653		GlcCer_NDS(d18:0/22:3)-H	0	0	0	0	0	0	10.7871	11.0871	653		GlcCer_NDS(d18:0/22:3)-H	0	0	0	0	0	0	10.7871	11.0871	653		GlcCer_NDS(d18:0/22:3)-H	0	0	0	0
	GlcCer_NDS(d18:0/22:3)-H	0	0	0	0	0	0	9.71061666666667	10.0106166666667	1150		GlcCer_NDS(d18:0/22:3)-H	0	0	0	0	0	0	9.71061666666667	10.0106166666667	1150		GlcCer_NDS(d18:0/22:3)-H	0	0	0	0	0	0	9.71061666666667	10.0106166666667	1150		GlcCer_NDS(d18:0/22:3)-H	0	0	0	0	0	0	9.71061666666667	10.0106166666667	1150		GlcCer_NDS(d18:0/22:3)-H	0	0	0	0
	GlcCer_NDS(d18:0/24:2)-H	0	0	0	0	0	0	11.4915318181818	11.7915318181818	3156		GlcCer_NDS(d18:0/24:2)-H	0	0	0	0	0	0	11.4915318181818	11.7915318181818	3156		GlcCer_NDS(d18:0/24:2)-H	0	0	0	0	0	0	11.4915318181818	11.7915318181818	3156		GlcCer_NDS(d18:0/24:2)-H	0	0	0	0	0	0	11.4915318181818	11.7915318181818	3156		GlcCer_NDS(d18:0/24:2)-H	0	0	0	0
	GlcCer_NDS(d18:0/27:4)-H	0	0	0	0	0	0	9.9384351851852	10.2384351851852	1337		GlcCer_NDS(d18:0/27:4)-H	0	0	0	0	0	0	9.9384351851852	10.2384351851852	1337		GlcCer_NDS(d18:0/27:4)-H	0	0	0	0	0	0	9.9384351851852	10.2384351851852	1337		GlcCer_NDS(d18:0/27:4)-H	0	0	0	0	0	0	9.9384351851852	10.2384351851852	1337		GlcCer_NDS(d18:0/27:4)-H	0	0	0	0
	GlcCer_NDS(d18:0/29:4)-H	0	0	0	0	0	0	10.6824045454545	10.9824045454545	4200		GlcCer_NDS(d18:0/29:4)-H	0	0	0	0	0	0	10.6824045454545	10.9824045454545	4200		GlcCer_NDS(d18:0/29:4)-H	0	0	0	0	0	0	10.6824045454545	10.9824045454545	4200		GlcCer_NDS(d18:0/29:4)-H	0	0	0	0	0	0	10.6824045454545	10.9824045454545	4200		GlcCer_NDS(d18:0/29:4)-H	0	0	0	0
	GlcCer_NDS(d19:0/19:2)-H	0	0	0	0	0	0	9.75611666666666	10.0561166666667	871		GlcCer_NDS(d19:0/19:2)-H	0	0	0	0	0	0	9.75611666666666	10.0561166666667	871		GlcCer_NDS(d19:0/19:2)-H	0	0	0	0	0	0	9.75611666666666	10.0561166666667	871		GlcCer_NDS(d19:0/19:2)-H	0	0	0	0	0	0	9.75611666666666	10.0561166666667	871		GlcCer_NDS(d19:0/19:2)-H	0	0	0	0
	GlcCer_NDS(d19:0/20:2)-H	0	0	0	0	0	0	10.2335636363636	10.5335636363636	1362		GlcCer_NDS(d19:0/20:2)-H	0	0	0	0	0	0	10.2335636363636	10.5335636363636	1362		GlcCer_NDS(d19:0/20:2)-H	0	0	0	0	0	0	10.2335636363636	10.5335636363636	1362		GlcCer_NDS(d19:0/20:2)-H	0	0	0	0	0	0	10.2335636363636	10.5335636363636	1362		GlcCer_NDS(d19:0/20:2)-H	0	0	0	0
	GlcCer_NDS(d19:0/21:2)-H	0	0	0	0	0	0	10.6655606060606	10.9655606060606	477		GlcCer_NDS(d19:0/21:2)-H	0	0	0	0	0	0	10.6655606060606	10.9655606060606	477		GlcCer_NDS(d19:0/21:2)-H	0	0	0	0	0	0	10.6655606060606	10.9655606060606	477		GlcCer_NDS(d19:0/21:2)-H	0	0	0	0	0	0	10.6655606060606	10.9655606060606	477		GlcCer_NDS(d19:0/21:2)-H	0	0	0	0
	GlcCer_NDS(d19:0/21:3)-H	0	0	0	0	0	0	10.7871	11.0871	653		GlcCer_NDS(d19:0/21:3)-H	0	0	0	0	0	0	10.7871	11.0871	653		GlcCer_NDS(d19:0/21:3)-H	0	0	0	0	0	0	10.7871	11.0871	653		GlcCer_NDS(d19:0/21:3)-H	0	0	0	0	0	0	10.7871	11.0871	653		GlcCer_NDS(d19:0/21:3)-H	0	0	0	0
	GlcCer_NDS(d19:0/21:3)-H	0	0	0	0	0	0	9.71061666666667	10.0106166666667	1150		GlcCer_NDS(d19:0/21:3)-H	0	0	0	0	0	0	9.71061666666667	10.0106166666667	1150		GlcCer_NDS(d19:0/21:3)-H	0	0	0	0	0	0	9.71061666666667	10.0106166666667	1150		GlcCer_NDS(d19:0/21:3)-H	0	0	0	0	0	0	9.71061666666667	10.0106166666667	1150		GlcCer_NDS(d19:0/21:3)-H	0	0	0	0
	GlcCer_NDS(d19:0/23:2)-H	0	0	0	0	0	0	11.4915318181818	11.7915318181818	3156		GlcCer_NDS(d19:0/23:2)-H	0	0	0	0	0	0	11.4915318181818	11.7915318181818	3156		GlcCer_NDS(d19:0/23:2)-H	0	0	0	0	0	0	11.4915318181818	11.7915318181818	3156		GlcCer_NDS(d19:0/23:2)-H	0	0	0	0	0	0	11.4915318181818	11.7915318181818	3156		GlcCer_NDS(d19:0/23:2)-H	0	0	0	0
	GlcCer_NDS(d19:0/26:4)-H	0	0	0	0	0	0	9.9384351851852	10.2384351851852	1337		GlcCer_NDS(d19:0/26:4)-H	0	0	0	0	0	0	9.9384351851852	10.2384351851852	1337		GlcCer_NDS(d19:0/26:4)-H	0	0	0	0	0	0	9.9384351851852	10.2384351851852	1337		GlcCer_NDS(d19:0/26:4)-H	0	0	0	0	0	0	9.9384351851852	10.2384351851852	1337		GlcCer_NDS(d19:0/26:4)-H	0	0	0	0
	GlcCer_NDS(d19:0/28:4)-H	0	0	0	0	0	0	10.6824045454545	10.9824045454545	4200		GlcCer_NDS(d19:0/28:4)-H	0	0	0	0	0	0	10.6824045454545	10.9824045454545	4200		GlcCer_NDS(d19:0/28:4)-H	0	0	0	0	0	0	10.6824045454545	10.9824045454545	4200		GlcCer_NDS(d19:0/28:4)-H	0	0	0	0	0	0	10.6824045454545	10.9824045454545	4200		GlcCer_NDS(d19:0/28:4)-H	0	0	0	0
	GlcCer_NDS(d20:0/18:2)-H	0	0	0	0	0	0	9.75611666666666	10.0561166666667	871		GlcCer_NDS(d20:0/18:2)-H	0	0	0	0	0	0	9.75611666666666	10.0561166666667	871		GlcCer_NDS(d20:0/18:2)-H	0	0	0	0	0	0	9.75611666666666	10.0561166666667	871		GlcCer_NDS(d20:0/18:2)-H	0	0	0	0	0	0	9.75611666666666	10.0561166666667	871		GlcCer_NDS(d20:0/18:2)-H	0	0	0	0
	GlcCer_NDS(d20:0/19:2)-H	0	0	0	0	0	0	10.2335636363636	10.5335636363636	1362		GlcCer_NDS(d20:0/19:2)-H	0	0	0	0	0	0	10.2335636363636	10.5335636363636	1362		GlcCer_NDS(d20:0/19:2)-H	0	0	0	0	0	0	10.2335636363636	10.5335636363636	1362		GlcCer_NDS(d20:0/19:2)-H	0	0	0	0	0	0	10.2335636363636	10.5335636363636	1362		GlcCer_NDS(d20:0/19:2)-H	0	0	0	0
	GlcCer_NDS(d20:0/20:2)-H	0	0	0	0	0	0	10.6655606060606	10.9655606060606	477		GlcCer_NDS(d20:0/20:2)-H	0	0	0	0	0	0	10.6655606060606	10.9655606060606	477		GlcCer_NDS(d20:0/20:2)-H	0	0	0	0	0	0	10.6655606060606	10.9655606060606	477		GlcCer_NDS(d20:0/20:2)-H	0	0	0	0	0	0	10.6655606060606	10.9655606060606	477		GlcCer_NDS(d20:0/20:2)-H	0	0	0	0
	GlcCer_NDS(d20:0/20:3)-H	0	0	0	0	0	0	10.7871	11.0871	653		GlcCer_NDS(d20:0/20:3)-H	0	0	0	0	0	0	10.7871	11.0871	653		GlcCer_NDS(d20:0/20:3)-H	0	0	0	0	0	0	10.7871	11.0871	653		GlcCer_NDS(d20:0/20:3)-H	0	0	0	0	0	0	10.7871	11.0871	653		GlcCer_NDS(d20:0/20:3)-H	0	0	0	0
	GlcCer_NDS(d20:0/20:3)-H	0	0	0	0	0	0	9.71061666666667	10.0106166666667	1150		GlcCer_NDS(d20:0/20:3)-H	0	0	0	0	0	0	9.71061666666667	10.0106166666667	1150		GlcCer_NDS(d20:0/20:3)-H	0	0	0	0	0	0	9.71061666666667	10.0106166666667	1150		GlcCer_NDS(d20:0/20:3)-H	0	0	0	0	0	0	9.71061666666667	10.0106166666667	1150		GlcCer_NDS(d20:0/20:3)-H	0	0	0	0
	GlcCer_NDS(d20:0/22:2)-H	0	0	0	0	0	0	11.4915318181818	11.7915318181818	3156		GlcCer_NDS(d20:0/22:2)-H	0	0	0	0	0	0	11.4915318181818	11.7915318181818	3156		GlcCer_NDS(d20:0/22:2)-H	0	0	0	0	0	0	11.4915318181818	11.7915318181818	3156		GlcCer_NDS(d20:0/22:2)-H	0	0	0	0	0	0	11.4915318181818	11.7915318181818	3156		GlcCer_NDS(d20:0/22:2)-H	0	0	0	0
	GlcCer_NDS(d20:0/25:4)-H	0	0	0	0	0	0	9.9384351851852	10.2384351851852	1337		GlcCer_NDS(d20:0/25:4)-H	0	0	0	0	0	0	9.9384351851852	10.2384351851852	1337		GlcCer_NDS(d20:0/25:4)-H	0	0	0	0	0	0	9.9384351851852	10.2384351851852	1337		GlcCer_NDS(d20:0/25:4)-H	0	0	0	0	0	0	9.9384351851852	10.2384351851852	1337		GlcCer_NDS(d20:0/25:4)-H	0	0	0	0
	GlcCer_NDS(d20:0/27:4)-H	0	0	0	0	0	0	10.6824045454545	10.9824045454545	4200		GlcCer_NDS(d20:0/27:4)-H	0	0	0	0	0	0	10.6824045454545	10.9824045454545	4200		GlcCer_NDS(d20:0/27:4)-H	0	0	0	0	0	0	10.6824045454545	10.9824045454545	4200		GlcCer_NDS(d20:0/27:4)-H	0	0	0	0	0	0	10.6824045454545	10.9824045454545	4200		GlcCer_NDS(d20:0/27:4)-H	0	0	0	0
	GlcCer_NDS(d21:0/17:2)-H	0	0	0	0	0	0	9.75611666666666	10.0561166666667	871		GlcCer_NDS(d21:0/17:2)-H	0	0	0	0	0	0	9.75611666666666	10.0561166666667	871		GlcCer_NDS(d21:0/17:2)-H	0	0	0	0	0	0	9.75611666666666	10.0561166666667	871		GlcCer_NDS(d21:0/17:2)-H	0	0	0	0	0	0	9.75611666666666	10.0561166666667	871		GlcCer_NDS(d21:0/17:2)-H	0	0	0	0
	GlcCer_NDS(d21:0/18:2)-H	0	0	0	0	0	0	10.2335636363636	10.5335636363636	1362		GlcCer_NDS(d21:0/18:2)-H	0	0	0	0	0	0	10.2335636363636	10.5335636363636	1362		GlcCer_NDS(d21:0/18:2)-H	0	0	0	0	0	0	10.2335636363636	10.5335636363636	1362		GlcCer_NDS(d21:0/18:2)-H	0	0	0	0	0	0	10.2335636363636	10.5335636363636	1362		GlcCer_NDS(d21:0/18:2)-H	0	0	0	0
	GlcCer_NDS(d21:0/19:2)-H	0	0	0	0	0	0	10.6655606060606	10.9655606060606	477		GlcCer_NDS(d21:0/19:2)-H	0	0	0	0	0	0	10.6655606060606	10.9655606060606	477		GlcCer_NDS(d21:0/19:2)-H	0	0	0	0	0	0	10.6655606060606	10.9655606060606	477		GlcCer_NDS(d21:0/19:2)-H	0	0	0	0	0	0	10.6655606060606	10.9655606060606	477		GlcCer_NDS(d21:0/19:2)-H	0	0	0	0
	GlcCer_NDS(d21:0/19:3)-H	0	0	0	0	0	0	10.7871	11.0871	653		GlcCer_NDS(d21:0/19:3)-H	0	0	0	0	0	0	10.7871	11.0871	653		GlcCer_NDS(d21:0/19:3)-H	0	0	0	0	0	0	10.7871	11.0871	653		GlcCer_NDS(d21:0/19:3)-H	0	0	0	0	0	0	10.7871	11.0871	653		GlcCer_NDS(d21:0/19:3)-H	0	0	0	0
	GlcCer_NDS(d21:0/19:3)-H	0	0	0	0	0	0	9.71061666666667	10.0106166666667	1150		GlcCer_NDS(d21:0/19:3)-H	0	0	0	0	0	0	9.71061666666667	10.0106166666667	1150		GlcCer_NDS(d21:0/19:3)-H	0	0	0	0	0	0	9.71061666666667	10.0106166666667	1150		GlcCer_NDS(d21:0/19:3)-H	0	0	0	0	0	0	9.71061666666667	10.0106166666667	1150		GlcCer_NDS(d21:0/19:3)-H	0	0	0	0
	GlcCer_NDS(d21:0/21:2)-H	0	0	0	0	0	0	11.4915318181818	11.7915318181818	3156		GlcCer_NDS(d21:0/21:2)-H	0	0	0	0	0	0	11.4915318181818	11.7915318181818	3156		GlcCer_NDS(d21:0/21:2)-H	0	0	0	0	0	0	11.4915318181818	11.7915318181818	3156		GlcCer_NDS(d21:0/21:2)-H	0	0	0	0	0	0	11.4915318181818	11.7915318181818	3156		GlcCer_NDS(d21:0/21:2)-H	0	0	0	0
	GlcCer_NDS(d21:0/24:4)-H	0	0	0	0	0	0	9.9384351851852	10.2384351851852	1337		GlcCer_NDS(d21:0/24:4)-H	0	0	0	0	0	0	9.9384351851852	10.2384351851852	1337		GlcCer_NDS(d21:0/24:4)-H	0	0	0	0	0	0	9.9384351851852	10.2384351851852	1337		GlcCer_NDS(d21:0/24:4)-H	0	0	0	0	0	0	9.9384351851852	10.2384351851852	1337		GlcCer_NDS(d21:0/24:4)-H	0	0	0	0
	GlcCer_NDS(d21:0/26:4)-H	0	0	0	0	0	0	10.6824045454545	10.9824045454545	4200		GlcCer_NDS(d21:0/26:4)-H	0	0	0	0	0	0	10.6824045454545	10.9824045454545	4200		GlcCer_NDS(d21:0/26:4)-H	0	0	0	0	0	0	10.6824045454545	10.9824045454545	4200		GlcCer_NDS(d21:0/26:4)-H	0	0	0	0	0	0	10.6824045454545	10.9824045454545	4200		GlcCer_NDS(d21:0/26:4)-H	0	0	0	0
	GlcCer_NDS(d22:0/16:2)-H	0	0	0	0	0	0	9.75611666666666	10.0561166666667	871		GlcCer_NDS(d22:0/16:2)-H	0	0	0	0	0	0	9.75611666666666	10.0561166666667	871		GlcCer_NDS(d22:0/16:2)-H	0	0	0	0	0	0	9.75611666666666	10.0561166666667	871		GlcCer_NDS(d22:0/16:2)-H	0	0	0	0	0	0	9.75611666666666	10.0561166666667	871		GlcCer_NDS(d22:0/16:2)-H	0	0	0	0
	GlcCer_NDS(d22:0/17:2)-H	0	0	0	0	0	0	10.2335636363636	10.5335636363636	1362		GlcCer_NDS(d22:0/17:2)-H	0	0	0	0	0	0	10.2335636363636	10.5335636363636	1362		GlcCer_NDS(d22:0/17:2)-H	0	0	0	0	0	0	10.2335636363636	10.5335636363636	1362		GlcCer_NDS(d22:0/17:2)-H	0	0	0	0	0	0	10.2335636363636	10.5335636363636	1362		GlcCer_NDS(d22:0/17:2)-H	0	0	0	0
	GlcCer_NDS(d22:0/18:2)-H	0	0	0	0	0	0	10.6655606060606	10.9655606060606	477		GlcCer_NDS(d22:0/18:2)-H	0	0	0	0	0	0	10.6655606060606	10.9655606060606	477		GlcCer_NDS(d22:0/18:2)-H	0	0	0	0	0	0	10.6655606060606	10.9655606060606	477		GlcCer_NDS(d22:0/18:2)-H	0	0	0	0	0	0	10.6655606060606	10.9655606060606	477		GlcCer_NDS(d22:0/18:2)-H	0	0	0	0
	GlcCer_NDS(d22:0/18:3)-H	0	0	0	0	0	0	10.7871	11.0871	653		GlcCer_NDS(d22:0/18:3)-H	0	0	0	0	0	0	10.7871	11.0871	653		GlcCer_NDS(d22:0/18:3)-H	0	0	0	0	0	0	10.7871	11.0871	653		GlcCer_NDS(d22:0/18:3)-H	0	0	0	0	0	0	10.7871	11.0871	653		GlcCer_NDS(d22:0/18:3)-H	0	0	0	0
	GlcCer_NDS(d22:0/18:3)-H	0	0	0	0	0	0	9.71061666666667	10.0106166666667	1150		GlcCer_NDS(d22:0/18:3)-H	0	0	0	0	0	0	9.71061666666667	10.0106166666667	1150		GlcCer_NDS(d22:0/18:3)-H	0	0	0	0	0	0	9.71061666666667	10.0106166666667	1150		GlcCer_NDS(d22:0/18:3)-H	0	0	0	0	0	0	9.71061666666667	10.0106166666667	1150		GlcCer_NDS(d22:0/18:3)-H	0	0	0	0
	GlcCer_NDS(d22:0/20:2)-H	0	0	0	0	0	0	11.4915318181818	11.7915318181818	3156		GlcCer_NDS(d22:0/20:2)-H	0	0	0	0	0	0	11.4915318181818	11.7915318181818	3156		GlcCer_NDS(d22:0/20:2)-H	0	0	0	0	0	0	11.4915318181818	11.7915318181818	3156		GlcCer_NDS(d22:0/20:2)-H	0	0	0	0	0	0	11.4915318181818	11.7915318181818	3156		GlcCer_NDS(d22:0/20:2)-H	0	0	0	0
	GlcCer_NDS(d22:0/23:4)-H	0	0	0	0	0	0	9.9384351851852	10.2384351851852	1337		GlcCer_NDS(d22:0/23:4)-H	0	0	0	0	0	0	9.9384351851852	10.2384351851852	1337		GlcCer_NDS(d22:0/23:4)-H	0	0	0	0	0	0	9.9384351851852	10.2384351851852	1337		GlcCer_NDS(d22:0/23:4)-H	0	0	0	0	0	0	9.9384351851852	10.2384351851852	1337		GlcCer_NDS(d22:0/23:4)-H	0	0	0	0
	GlcCer_NDS(d22:0/25:4)-H	0	0	0	0	0	0	10.6824045454545	10.9824045454545	4200		GlcCer_NDS(d22:0/25:4)-H	0	0	0	0	0	0	10.6824045454545	10.9824045454545	4200		GlcCer_NDS(d22:0/25:4)-H	0	0	0	0	0	0	10.6824045454545	10.9824045454545	4200		GlcCer_NDS(d22:0/25:4)-H	0	0	0	0	0	0	10.6824045454545	10.9824045454545	4200		GlcCer_NDS(d22:0/25:4)-H	0	0	0	0
[truncated: 16 more columns]
