# Supplementary material for: LipidMatch: an automated workflow for rule-based lipid identification using untargeted high-resolution tandem mass spectrometry data
Source: BMC Bioinformatics. 2017 Jul 10;18:331. doi: 10.1186/s12859-017-1744-3 (PMC5504796; doi:10.1186/s12859-017-1744-3)
Supplement: Supplementary file 1 — LipidMatch Software. The 2017_6_14_LipidMatch_Distribution.zip file contains lipid libraries in .csv format, a batch file for lipidomics with MZmine processing, the LipidMatch R script, and additional helpful R scripts for lipidomics data processing. The .zip file also contains files to guide the user in using LipidMatch, which include: video tutorials, a manual, a trouble shooting document, and example input and output data. For the most up to date version of LipidMatch please visit: http://secim.ufl.edu/secim-tools/. (ZIP 376634 kb) [file 12859_2017_1744_MOESM1_ESM.zip › 2017_6_14_LipidMatch_Distribution/ExampleOutput/ddMS/Neg/Additional_Files/DD_neg_GlcCer_NP_neg_HCO2_All.csv]

Confirmed fragments if intensity is above 1000 and number of scans is greater than or equal to 1	GlcCer_NP	[M+FA-H]-	[M-H]-	[M-C6H10O5-H]-	[M-Hex-H2O-H]-	[M-Hex-2H2O-H]-	[FAA+C3H5O-H]-	[FAA+C2H5O-H]-	[FAA+C2H5O-H]-.1	[FAA+C2H3-H]-	[Sph-CH9NO-H]-	[FA+O-H]-	[Sph-C2H9NO-H]-	[FAA-H]-	[Sph-C3H11NO2-H]-	RT_min	RT_max	Comment	RT at Max Intensity	GlcCer_NP	[M+FA-H]-	[M-H]-	[M-C6H10O5-H]-	[M-Hex-H2O-H]-	[M-Hex-2H2O-H]-	[FAA+C3H5O-H]-	[FAA+C2H5O-H]-	[FAA+C2H5O-H]-.1	[FAA+C2H3-H]-	[Sph-CH9NO-H]-	[FA+O-H]-	[Sph-C2H9NO-H]-	[FAA-H]-	[Sph-C3H11NO2-H]-	RT_min	RT_max	Comment	Number of Scans	GlcCer_NP	[M+FA-H]-	[M-H]-	[M-C6H10O5-H]-	[M-Hex-H2O-H]-	[M-Hex-2H2O-H]-	[FAA+C3H5O-H]-	[FAA+C2H5O-H]-	[FAA+C2H5O-H]-.1	[FAA+C2H3-H]-	[Sph-CH9NO-H]-
	GlcCer_NP(t16:0/18:1)+HCO2	0	0	0	0	0	0	0	0	0	0	0	0	0	0	5.89793181818182	6.19793181818182	1496		GlcCer_NP(t16:0/18:1)+HCO2	0	0	0	0	0	0	0	0	0	0	0	0	0	0	5.89793181818182	6.19793181818182	1496		GlcCer_NP(t16:0/18:1)+HCO2	0	0	0	0	0	0	0	0	0	0
	GlcCer_NP(t16:0/26:1)+HCO2	0	0	0	0	0	0	0	0	0	0	0	0	0	0	10.2804772727273	10.5804772727273	1356		GlcCer_NP(t16:0/26:1)+HCO2	0	0	0	0	0	0	0	0	0	0	0	0	0	0	10.2804772727273	10.5804772727273	1356		GlcCer_NP(t16:0/26:1)+HCO2	0	0	0	0	0	0	0	0	0	0
	GlcCer_NP(t17:0/17:1)+HCO2	0	0	0	0	0	0	0	0	0	0	0	0	0	0	5.89793181818182	6.19793181818182	1496		GlcCer_NP(t17:0/17:1)+HCO2	0	0	0	0	0	0	0	0	0	0	0	0	0	0	5.89793181818182	6.19793181818182	1496		GlcCer_NP(t17:0/17:1)+HCO2	0	0	0	0	0	0	0	0	0	0
	GlcCer_NP(t17:0/25:1)+HCO2	0	0	0	0	0	0	0	0	0	0	0	0	0	0	10.2804772727273	10.5804772727273	1356		GlcCer_NP(t17:0/25:1)+HCO2	0	0	0	0	0	0	0	0	0	0	0	0	0	0	10.2804772727273	10.5804772727273	1356		GlcCer_NP(t17:0/25:1)+HCO2	0	0	0	0	0	0	0	0	0	0
	GlcCer_NP(t18:0/16:1)+HCO2	0	0	0	0	0	0	0	0	0	0	0	0	0	0	5.89793181818182	6.19793181818182	1496		GlcCer_NP(t18:0/16:1)+HCO2	0	0	0	0	0	0	0	0	0	0	0	0	0	0	5.89793181818182	6.19793181818182	1496		GlcCer_NP(t18:0/16:1)+HCO2	0	0	0	0	0	0	0	0	0	0
	GlcCer_NP(t18:0/24:1)+HCO2	0	0	0	0	0	0	0	0	0	0	0	0	0	0	10.2804772727273	10.5804772727273	1356		GlcCer_NP(t18:0/24:1)+HCO2	0	0	0	0	0	0	0	0	0	0	0	0	0	0	10.2804772727273	10.5804772727273	1356		GlcCer_NP(t18:0/24:1)+HCO2	0	0	0	0	0	0	0	0	0	0
	GlcCer_NP(t19:0/15:1)+HCO2	0	0	0	0	0	0	0	0	0	0	0	0	0	0	5.89793181818182	6.19793181818182	1496		GlcCer_NP(t19:0/15:1)+HCO2	0	0	0	0	0	0	0	0	0	0	0	0	0	0	5.89793181818182	6.19793181818182	1496		GlcCer_NP(t19:0/15:1)+HCO2	0	0	0	0	0	0	0	0	0	0
	GlcCer_NP(t19:0/23:1)+HCO2	0	0	0	0	0	0	0	0	0	0	0	0	0	0	10.2804772727273	10.5804772727273	1356		GlcCer_NP(t19:0/23:1)+HCO2	0	0	0	0	0	0	0	0	0	0	0	0	0	0	10.2804772727273	10.5804772727273	1356		GlcCer_NP(t19:0/23:1)+HCO2	0	0	0	0	0	0	0	0	0	0
	GlcCer_NP(t20:0/14:1)+HCO2	0	0	0	0	0	0	0	0	0	0	0	0	0	0	5.89793181818182	6.19793181818182	1496		GlcCer_NP(t20:0/14:1)+HCO2	0	0	0	0	0	0	0	0	0	0	0	0	0	0	5.89793181818182	6.19793181818182	1496		GlcCer_NP(t20:0/14:1)+HCO2	0	0	0	0	0	0	0	0	0	0
	GlcCer_NP(t20:0/22:1)+HCO2	0	0	0	0	0	0	0	0	0	0	0	0	0	0	10.2804772727273	10.5804772727273	1356		GlcCer_NP(t20:0/22:1)+HCO2	0	0	0	0	0	0	0	0	0	0	0	0	0	0	10.2804772727273	10.5804772727273	1356		GlcCer_NP(t20:0/22:1)+HCO2	0	0	0	0	0	0	0	0	0	0
	GlcCer_NP(t21:0/21:1)+HCO2	0	0	0	0	0	0	0	0	0	0	0	0	0	0	10.2804772727273	10.5804772727273	1356		GlcCer_NP(t21:0/21:1)+HCO2	0	0	0	0	0	0	0	0	0	0	0	0	0	0	10.2804772727273	10.5804772727273	1356		GlcCer_NP(t21:0/21:1)+HCO2	0	0	0	0	0	0	0	0	0	0
	GlcCer_NP(t22:0/20:1)+HCO2	0	0	0	0	0	0	0	0	0	0	0	0	0	0	10.2804772727273	10.5804772727273	1356		GlcCer_NP(t22:0/20:1)+HCO2	0	0	0	0	0	0	0	0	0	0	0	0	0	0	10.2804772727273	10.5804772727273	1356		GlcCer_NP(t22:0/20:1)+HCO2	0	0	0	0	0	0	0	0	0	0
	GlcCer_NP(t16:1/18:0)+HCO2	0	0	0	0	0	0	0	0	0	0	0	0	0	0	5.89793181818182	6.19793181818182	1496		GlcCer_NP(t16:1/18:0)+HCO2	0	0	0	0	0	0	0	0	0	0	0	0	0	0	5.89793181818182	6.19793181818182	1496		GlcCer_NP(t16:1/18:0)+HCO2	0	0	0	0	0	0	0	0	0	0
	GlcCer_NP(t16:1/26:0)+HCO2	0	0	0	0	0	0	0	0	0	0	0	0	0	0	10.2804772727273	10.5804772727273	1356		GlcCer_NP(t16:1/26:0)+HCO2	0	0	0	0	0	0	0	0	0	0	0	0	0	0	10.2804772727273	10.5804772727273	1356		GlcCer_NP(t16:1/26:0)+HCO2	0	0	0	0	0	0	0	0	0	0
	GlcCer_NP(t17:1/17:0)+HCO2	0	0	0	0	0	0	0	0	0	0	0	0	0	0	5.89793181818182	6.19793181818182	1496		GlcCer_NP(t17:1/17:0)+HCO2	0	0	0	0	0	0	0	0	0	0	0	0	0	0	5.89793181818182	6.19793181818182	1496		GlcCer_NP(t17:1/17:0)+HCO2	0	0	0	0	0	0	0	0	0	0
	GlcCer_NP(t17:1/25:0)+HCO2	0	0	0	0	0	0	0	0	0	0	0	0	0	0	10.2804772727273	10.5804772727273	1356		GlcCer_NP(t17:1/25:0)+HCO2	0	0	0	0	0	0	0	0	0	0	0	0	0	0	10.2804772727273	10.5804772727273	1356		GlcCer_NP(t17:1/25:0)+HCO2	0	0	0	0	0	0	0	0	0	0
	GlcCer_NP(t18:1/16:0)+HCO2	0	0	0	0	0	0	0	0	0	0	0	0	0	0	5.89793181818182	6.19793181818182	1496		GlcCer_NP(t18:1/16:0)+HCO2	0	0	0	0	0	0	0	0	0	0	0	0	0	0	5.89793181818182	6.19793181818182	1496		GlcCer_NP(t18:1/16:0)+HCO2	0	0	0	0	0	0	0	0	0	0
	GlcCer_NP(t18:1/24:0)+HCO2	0	0	0	0	0	0	0	0	0	0	0	0	0	0	10.2804772727273	10.5804772727273	1356		GlcCer_NP(t18:1/24:0)+HCO2	0	0	0	0	0	0	0	0	0	0	0	0	0	0	10.2804772727273	10.5804772727273	1356		GlcCer_NP(t18:1/24:0)+HCO2	0	0	0	0	0	0	0	0	0	0
	GlcCer_NP(t19:1/15:0)+HCO2	0	0	0	0	0	0	0	0	0	0	0	0	0	0	5.89793181818182	6.19793181818182	1496		GlcCer_NP(t19:1/15:0)+HCO2	0	0	0	0	0	0	0	0	0	0	0	0	0	0	5.89793181818182	6.19793181818182	1496		GlcCer_NP(t19:1/15:0)+HCO2	0	0	0	0	0	0	0	0	0	0
	GlcCer_NP(t19:1/23:0)+HCO2	0	0	0	0	0	0	0	0	0	0	0	0	0	0	10.2804772727273	10.5804772727273	1356		GlcCer_NP(t19:1/23:0)+HCO2	0	0	0	0	0	0	0	0	0	0	0	0	0	0	10.2804772727273	10.5804772727273	1356		GlcCer_NP(t19:1/23:0)+HCO2	0	0	0	0	0	0	0	0	0	0
	GlcCer_NP(t20:1/14:0)+HCO2	0	0	0	0	0	0	0	0	0	0	0	0	0	0	5.89793181818182	6.19793181818182	1496		GlcCer_NP(t20:1/14:0)+HCO2	0	0	0	0	0	0	0	0	0	0	0	0	0	0	5.89793181818182	6.19793181818182	1496		GlcCer_NP(t20:1/14:0)+HCO2	0	0	0	0	0	0	0	0	0	0
	GlcCer_NP(t20:1/22:0)+HCO2	0	0	0	0	0	0	0	0	0	0	0	0	0	0	10.2804772727273	10.5804772727273	1356		GlcCer_NP(t20:1/22:0)+HCO2	0	0	0	0	0	0	0	0	0	0	0	0	0	0	10.2804772727273	10.5804772727273	1356		GlcCer_NP(t20:1/22:0)+HCO2	0	0	0	0	0	0	0	0	0	0
	GlcCer_NP(t21:1/21:0)+HCO2	0	0	0	0	0	0	0	0	0	0	0	0	0	0	10.2804772727273	10.5804772727273	1356		GlcCer_NP(t21:1/21:0)+HCO2	0	0	0	0	0	0	0	0	0	0	0	0	0	0	10.2804772727273	10.5804772727273	1356		GlcCer_NP(t21:1/21:0)+HCO2	0	0	0	0	0	0	0	0	0	0
	GlcCer_NP(t22:1/20:0)+HCO2	0	0	0	0	0	0	0	0	0	0	0	0	0	0	10.2804772727273	10.5804772727273	1356		GlcCer_NP(t22:1/20:0)+HCO2	0	0	0	0	0	0	0	0	0	0	0	0	0	0	10.2804772727273	10.5804772727273	1356		GlcCer_NP(t22:1/20:0)+HCO2	0	0	0	0	0	0	0	0	0	0
	GlcCer_NP(t16:2/20:4)+HCO2	0	0	0	0	0	0	0	0	0	0	0	0	0	0	5.06761363636364	5.36761363636364	1557		GlcCer_NP(t16:2/20:4)+HCO2	0	0	0	0	0	0	0	0	0	0	0	0	0	0	5.06761363636364	5.36761363636364	1557		GlcCer_NP(t16:2/20:4)+HCO2	0	0	0	0	0	0	0	0	0	0
	GlcCer_NP(t17:2/19:4)+HCO2	0	0	0	0	0	0	0	0	0	0	0	0	0	0	5.06761363636364	5.36761363636364	1557		GlcCer_NP(t17:2/19:4)+HCO2	0	0	0	0	0	0	0	0	0	0	0	0	0	0	5.06761363636364	5.36761363636364	1557		GlcCer_NP(t17:2/19:4)+HCO2	0	0	0	0	0	0	0	0	0	0
	GlcCer_NP(t18:2/18:4)+HCO2	0	0	0	0	0	0	0	0	0	0	0	0	0	0	5.06761363636364	5.36761363636364	1557		GlcCer_NP(t18:2/18:4)+HCO2	0	0	0	0	0	0	0	0	0	0	0	0	0	0	5.06761363636364	5.36761363636364	1557		GlcCer_NP(t18:2/18:4)+HCO2	0	0	0	0	0	0	0	0	0	0
	GlcCer_NP(t20:2/16:4)+HCO2	0	0	0	0	0	0	0	0	0	0	0	0	0	0	5.06761363636364	5.36761363636364	1557		GlcCer_NP(t20:2/16:4)+HCO2	0	0	0	0	0	0	0	0	0	0	0	0	0	0	5.06761363636364	5.36761363636364	1557		GlcCer_NP(t20:2/16:4)+HCO2	0	0	0	0	0	0	0	0	0	0
[truncated: 64 more columns]
