# Supplementary material for: LipidMatch: an automated workflow for rule-based lipid identification using untargeted high-resolution tandem mass spectrometry data
Source: BMC Bioinformatics. 2017 Jul 10;18:331. doi: 10.1186/s12859-017-1744-3 (PMC5504796; doi:10.1186/s12859-017-1744-3)
Supplement: Supplementary file 1 — LipidMatch Software. The 2017_6_14_LipidMatch_Distribution.zip file contains lipid libraries in .csv format, a batch file for lipidomics with MZmine processing, the LipidMatch R script, and additional helpful R scripts for lipidomics data processing. The .zip file also contains files to guide the user in using LipidMatch, which include: video tutorials, a manual, a trouble shooting document, and example input and output data. For the most up to date version of LipidMatch please visit: http://secim.ufl.edu/secim-tools/. (ZIP 376634 kb) [file 12859_2017_1744_MOESM1_ESM.zip › 2017_6_14_LipidMatch_Distribution/ExampleOutput/ddMS/Neg/Additional_Files/DD_neg_GlcCer_NS_neg_HCO2_All.csv]

Confirmed fragments if intensity is above 1000 and number of scans is greater than or equal to 1	GlcCer_NS	[M+HCO2]-	[M-H]-	[M-C6H10O5-H]-	[FAA+C2H3-H]-	[FAA-OH-H]-	[Sph-C2H7NO-H]-	[C6H11O6]-	RT_min	RT_max	Comment	RT at Max Intensity	GlcCer_NS	[M+HCO2]-	[M-H]-	[M-C6H10O5-H]-	[FAA+C2H3-H]-	[FAA-OH-H]-	[Sph-C2H7NO-H]-	[C6H11O6]-	RT_min	RT_max	Comment	Number of Scans	GlcCer_NS	[M+HCO2]-	[M-H]-	[M-C6H10O5-H]-	[FAA+C2H3-H]-	[FAA-OH-H]-	[Sph-C2H7NO-H]-	[C6H11O6]-	RT_min	RT_max	Comment	Max Intensity	GlcCer_NS	[M+HCO2]-	[M-H]-	[M-C6H10O5-H]-	[FAA+C2H3-H]-	[FAA-OH-H]-	[Sph-C2H7NO-H]-	[C6H11O6]-	RT_min	RT_max	Comment	Average m/z	GlcCer_NS
	GlcCer_NS(d16:1/24:0)+HCO2	0	1	1	0	0	0	1	9.57360303030303	9.87360303030303	520		GlcCer_NS(d16:1/24:0)+HCO2	0	9.738637	9.738637	0	0	0	9.738637	9.57360303030303	9.87360303030303	520		GlcCer_NS(d16:1/24:0)+HCO2	0	1	1	0	0	0	1	9.57360303030303	9.87360303030303	520		GlcCer_NS(d16:1/24:0)+HCO2	0	49492.82	19551.88	0	0	0	4363.335	9.57360303030303	9.87360303030303	520		GlcCer_NS(d16:1/24:0)+HCO2
	GlcCer_NS(d16:1/25:0)+HCO2	0	0	0	0	0	0	0	10.0420727272727	10.3420727272727	692		GlcCer_NS(d16:1/25:0)+HCO2	0	0	0	0	0	0	0	10.0420727272727	10.3420727272727	692		GlcCer_NS(d16:1/25:0)+HCO2	0	0	0	0	0	0	0	10.0420727272727	10.3420727272727	692		GlcCer_NS(d16:1/25:0)+HCO2	0	0	0	0	0	0	0	10.0420727272727	10.3420727272727	692		GlcCer_NS(d16:1/25:0)+HCO2
	GlcCer_NS(d16:1/26:0)+HCO2	0	1	1	0	0	0	1	10.4955393939394	10.7955393939394	349		GlcCer_NS(d16:1/26:0)+HCO2	0	10.65975	10.65975	0	0	0	10.65975	10.4955393939394	10.7955393939394	349		GlcCer_NS(d16:1/26:0)+HCO2	0	1	1	0	0	0	1	10.4955393939394	10.7955393939394	349		GlcCer_NS(d16:1/26:0)+HCO2	0	88811.39	34414.57	0	0	0	11269.56	10.4955393939394	10.7955393939394	349		GlcCer_NS(d16:1/26:0)+HCO2
	GlcCer_NS(d16:1/26:1)+HCO2	0	1	1	0	0	0	1	9.50652121212121	9.80652121212121	730		GlcCer_NS(d16:1/26:1)+HCO2	0	9.674962	9.674962	0	0	0	9.674962	9.50652121212121	9.80652121212121	730		GlcCer_NS(d16:1/26:1)+HCO2	0	1	1	0	0	0	1	9.50652121212121	9.80652121212121	730		GlcCer_NS(d16:1/26:1)+HCO2	0	34922.98	13336.11	0	0	0	3696.735	9.50652121212121	9.80652121212121	730		GlcCer_NS(d16:1/26:1)+HCO2
	GlcCer_NS(d16:1/26:1)+HCO2	0	1	1	0	0	0	1	9.66252727272727	9.96252727272727	2994		GlcCer_NS(d16:1/26:1)+HCO2	0	9.674962	9.674962	0	0	0	9.674962	9.66252727272727	9.96252727272727	2994		GlcCer_NS(d16:1/26:1)+HCO2	0	1	1	0	0	0	1	9.66252727272727	9.96252727272727	2994		GlcCer_NS(d16:1/26:1)+HCO2	0	34922.98	13336.11	0	0	0	3696.735	9.66252727272727	9.96252727272727	2994		GlcCer_NS(d16:1/26:1)+HCO2
	GlcCer_NS(d17:1/23:0)+HCO2	0	1	1	0	0	0	1	9.57360303030303	9.87360303030303	520		GlcCer_NS(d17:1/23:0)+HCO2	0	9.738637	9.738637	0	0	0	9.738637	9.57360303030303	9.87360303030303	520		GlcCer_NS(d17:1/23:0)+HCO2	0	1	1	0	0	0	1	9.57360303030303	9.87360303030303	520		GlcCer_NS(d17:1/23:0)+HCO2	0	49492.82	19551.88	0	0	0	4363.335	9.57360303030303	9.87360303030303	520		GlcCer_NS(d17:1/23:0)+HCO2
	GlcCer_NS(d17:1/24:0)+HCO2	0	0	0	0	0	0	0	10.0420727272727	10.3420727272727	692		GlcCer_NS(d17:1/24:0)+HCO2	0	0	0	0	0	0	0	10.0420727272727	10.3420727272727	692		GlcCer_NS(d17:1/24:0)+HCO2	0	0	0	0	0	0	0	10.0420727272727	10.3420727272727	692		GlcCer_NS(d17:1/24:0)+HCO2	0	0	0	0	0	0	0	10.0420727272727	10.3420727272727	692		GlcCer_NS(d17:1/24:0)+HCO2
	GlcCer_NS(d17:1/25:0)+HCO2	0	1	1	0	0	0	1	10.4955393939394	10.7955393939394	349		GlcCer_NS(d17:1/25:0)+HCO2	0	10.65975	10.65975	0	0	0	10.65975	10.4955393939394	10.7955393939394	349		GlcCer_NS(d17:1/25:0)+HCO2	0	1	1	0	0	0	1	10.4955393939394	10.7955393939394	349		GlcCer_NS(d17:1/25:0)+HCO2	0	88811.39	34414.57	0	0	0	11269.56	10.4955393939394	10.7955393939394	349		GlcCer_NS(d17:1/25:0)+HCO2
	GlcCer_NS(d17:1/25:1)+HCO2	0	1	1	0	0	0	1	9.50652121212121	9.80652121212121	730		GlcCer_NS(d17:1/25:1)+HCO2	0	9.674962	9.674962	0	0	0	9.674962	9.50652121212121	9.80652121212121	730		GlcCer_NS(d17:1/25:1)+HCO2	0	1	1	0	0	0	1	9.50652121212121	9.80652121212121	730		GlcCer_NS(d17:1/25:1)+HCO2	0	34922.98	13336.11	0	0	0	3696.735	9.50652121212121	9.80652121212121	730		GlcCer_NS(d17:1/25:1)+HCO2
	GlcCer_NS(d17:1/25:1)+HCO2	0	1	1	0	0	0	1	9.66252727272727	9.96252727272727	2994		GlcCer_NS(d17:1/25:1)+HCO2	0	9.674962	9.674962	0	0	0	9.674962	9.66252727272727	9.96252727272727	2994		GlcCer_NS(d17:1/25:1)+HCO2	0	1	1	0	0	0	1	9.66252727272727	9.96252727272727	2994		GlcCer_NS(d17:1/25:1)+HCO2	0	34922.98	13336.11	0	0	0	3696.735	9.66252727272727	9.96252727272727	2994		GlcCer_NS(d17:1/25:1)+HCO2
	GlcCer_NS(d18:1/22:0)+HCO2	0	1	1	0	0	0	1	9.57360303030303	9.87360303030303	520		GlcCer_NS(d18:1/22:0)+HCO2	0	9.738637	9.738637	0	0	0	9.738637	9.57360303030303	9.87360303030303	520		GlcCer_NS(d18:1/22:0)+HCO2	0	1	1	0	0	0	1	9.57360303030303	9.87360303030303	520		GlcCer_NS(d18:1/22:0)+HCO2	0	49492.82	19551.88	0	0	0	4363.335	9.57360303030303	9.87360303030303	520		GlcCer_NS(d18:1/22:0)+HCO2
	GlcCer_NS(d18:1/23:0)+HCO2	0	0	0	0	0	0	0	10.0420727272727	10.3420727272727	692		GlcCer_NS(d18:1/23:0)+HCO2	0	0	0	0	0	0	0	10.0420727272727	10.3420727272727	692		GlcCer_NS(d18:1/23:0)+HCO2	0	0	0	0	0	0	0	10.0420727272727	10.3420727272727	692		GlcCer_NS(d18:1/23:0)+HCO2	0	0	0	0	0	0	0	10.0420727272727	10.3420727272727	692		GlcCer_NS(d18:1/23:0)+HCO2
	GlcCer_NS(d18:1/24:0)+HCO2	0	1	1	0	0	0	1	10.4955393939394	10.7955393939394	349		GlcCer_NS(d18:1/24:0)+HCO2	0	10.65975	10.65975	0	0	0	10.65975	10.4955393939394	10.7955393939394	349		GlcCer_NS(d18:1/24:0)+HCO2	0	1	1	0	0	0	1	10.4955393939394	10.7955393939394	349		GlcCer_NS(d18:1/24:0)+HCO2	0	88811.39	34414.57	0	0	0	11269.56	10.4955393939394	10.7955393939394	349		GlcCer_NS(d18:1/24:0)+HCO2
	GlcCer_NS(d18:1/24:1)+HCO2	0	1	1	0	0	0	1	9.50652121212121	9.80652121212121	730		GlcCer_NS(d18:1/24:1)+HCO2	0	9.674962	9.674962	0	0	0	9.674962	9.50652121212121	9.80652121212121	730		GlcCer_NS(d18:1/24:1)+HCO2	0	1	1	0	0	0	1	9.50652121212121	9.80652121212121	730		GlcCer_NS(d18:1/24:1)+HCO2	0	34922.98	13336.11	0	0	0	3696.735	9.50652121212121	9.80652121212121	730		GlcCer_NS(d18:1/24:1)+HCO2
	GlcCer_NS(d18:1/24:1)+HCO2	0	1	1	0	0	0	1	9.66252727272727	9.96252727272727	2994		GlcCer_NS(d18:1/24:1)+HCO2	0	9.674962	9.674962	0	0	0	9.674962	9.66252727272727	9.96252727272727	2994		GlcCer_NS(d18:1/24:1)+HCO2	0	1	1	0	0	0	1	9.66252727272727	9.96252727272727	2994		GlcCer_NS(d18:1/24:1)+HCO2	0	34922.98	13336.11	0	0	0	3696.735	9.66252727272727	9.96252727272727	2994		GlcCer_NS(d18:1/24:1)+HCO2
	GlcCer_NS(d19:1/21:0)+HCO2	0	1	1	0	0	0	1	9.57360303030303	9.87360303030303	520		GlcCer_NS(d19:1/21:0)+HCO2	0	9.738637	9.738637	0	0	0	9.738637	9.57360303030303	9.87360303030303	520		GlcCer_NS(d19:1/21:0)+HCO2	0	1	1	0	0	0	1	9.57360303030303	9.87360303030303	520		GlcCer_NS(d19:1/21:0)+HCO2	0	49492.82	19551.88	0	0	0	4363.335	9.57360303030303	9.87360303030303	520		GlcCer_NS(d19:1/21:0)+HCO2
	GlcCer_NS(d19:1/22:0)+HCO2	0	0	0	0	0	0	0	10.0420727272727	10.3420727272727	692		GlcCer_NS(d19:1/22:0)+HCO2	0	0	0	0	0	0	0	10.0420727272727	10.3420727272727	692		GlcCer_NS(d19:1/22:0)+HCO2	0	0	0	0	0	0	0	10.0420727272727	10.3420727272727	692		GlcCer_NS(d19:1/22:0)+HCO2	0	0	0	0	0	0	0	10.0420727272727	10.3420727272727	692		GlcCer_NS(d19:1/22:0)+HCO2
	GlcCer_NS(d19:1/23:0)+HCO2	0	1	1	0	0	0	1	10.4955393939394	10.7955393939394	349		GlcCer_NS(d19:1/23:0)+HCO2	0	10.65975	10.65975	0	0	0	10.65975	10.4955393939394	10.7955393939394	349		GlcCer_NS(d19:1/23:0)+HCO2	0	1	1	0	0	0	1	10.4955393939394	10.7955393939394	349		GlcCer_NS(d19:1/23:0)+HCO2	0	88811.39	34414.57	0	0	0	11269.56	10.4955393939394	10.7955393939394	349		GlcCer_NS(d19:1/23:0)+HCO2
	GlcCer_NS(d19:1/23:1)+HCO2	0	1	1	0	0	0	1	9.50652121212121	9.80652121212121	730		GlcCer_NS(d19:1/23:1)+HCO2	0	9.674962	9.674962	0	0	0	9.674962	9.50652121212121	9.80652121212121	730		GlcCer_NS(d19:1/23:1)+HCO2	0	1	1	0	0	0	1	9.50652121212121	9.80652121212121	730		GlcCer_NS(d19:1/23:1)+HCO2	0	34922.98	13336.11	0	0	0	3696.735	9.50652121212121	9.80652121212121	730		GlcCer_NS(d19:1/23:1)+HCO2
	GlcCer_NS(d19:1/23:1)+HCO2	0	1	1	0	0	0	1	9.66252727272727	9.96252727272727	2994		GlcCer_NS(d19:1/23:1)+HCO2	0	9.674962	9.674962	0	0	0	9.674962	9.66252727272727	9.96252727272727	2994		GlcCer_NS(d19:1/23:1)+HCO2	0	1	1	0	0	0	1	9.66252727272727	9.96252727272727	2994		GlcCer_NS(d19:1/23:1)+HCO2	0	34922.98	13336.11	0	0	0	3696.735	9.66252727272727	9.96252727272727	2994		GlcCer_NS(d19:1/23:1)+HCO2
	GlcCer_NS(d20:1/20:0)+HCO2	0	1	1	0	0	0	1	9.57360303030303	9.87360303030303	520		GlcCer_NS(d20:1/20:0)+HCO2	0	9.738637	9.738637	0	0	0	9.738637	9.57360303030303	9.87360303030303	520		GlcCer_NS(d20:1/20:0)+HCO2	0	1	1	0	0	0	1	9.57360303030303	9.87360303030303	520		GlcCer_NS(d20:1/20:0)+HCO2	0	49492.82	19551.88	0	0	0	4363.335	9.57360303030303	9.87360303030303	520		GlcCer_NS(d20:1/20:0)+HCO2
	GlcCer_NS(d20:1/21:0)+HCO2	0	0	0	0	0	0	0	10.0420727272727	10.3420727272727	692		GlcCer_NS(d20:1/21:0)+HCO2	0	0	0	0	0	0	0	10.0420727272727	10.3420727272727	692		GlcCer_NS(d20:1/21:0)+HCO2	0	0	0	0	0	0	0	10.0420727272727	10.3420727272727	692		GlcCer_NS(d20:1/21:0)+HCO2	0	0	0	0	0	0	0	10.0420727272727	10.3420727272727	692		GlcCer_NS(d20:1/21:0)+HCO2
	GlcCer_NS(d20:1/22:0)+HCO2	0	1	1	0	0	0	1	10.4955393939394	10.7955393939394	349		GlcCer_NS(d20:1/22:0)+HCO2	0	10.65975	10.65975	0	0	0	10.65975	10.4955393939394	10.7955393939394	349		GlcCer_NS(d20:1/22:0)+HCO2	0	1	1	0	0	0	1	10.4955393939394	10.7955393939394	349		GlcCer_NS(d20:1/22:0)+HCO2	0	88811.39	34414.57	0	0	0	11269.56	10.4955393939394	10.7955393939394	349		GlcCer_NS(d20:1/22:0)+HCO2
	GlcCer_NS(d20:1/22:1)+HCO2	0	1	1	0	0	0	1	9.50652121212121	9.80652121212121	730		GlcCer_NS(d20:1/22:1)+HCO2	0	9.674962	9.674962	0	0	0	9.674962	9.50652121212121	9.80652121212121	730		GlcCer_NS(d20:1/22:1)+HCO2	0	1	1	0	0	0	1	9.50652121212121	9.80652121212121	730		GlcCer_NS(d20:1/22:1)+HCO2	0	34922.98	13336.11	0	0	0	3696.735	9.50652121212121	9.80652121212121	730		GlcCer_NS(d20:1/22:1)+HCO2
	GlcCer_NS(d20:1/22:1)+HCO2	0	1	1	0	0	0	1	9.66252727272727	9.96252727272727	2994		GlcCer_NS(d20:1/22:1)+HCO2	0	9.674962	9.674962	0	0	0	9.674962	9.66252727272727	9.96252727272727	2994		GlcCer_NS(d20:1/22:1)+HCO2	0	1	1	0	0	0	1	9.66252727272727	9.96252727272727	2994		GlcCer_NS(d20:1/22:1)+HCO2	0	34922.98	13336.11	0	0	0	3696.735	9.66252727272727	9.96252727272727	2994		GlcCer_NS(d20:1/22:1)+HCO2
	GlcCer_NS(d21:1/19:0)+HCO2	0	1	1	0	0	0	1	9.57360303030303	9.87360303030303	520		GlcCer_NS(d21:1/19:0)+HCO2	0	9.738637	9.738637	0	0	0	9.738637	9.57360303030303	9.87360303030303	520		GlcCer_NS(d21:1/19:0)+HCO2	0	1	1	0	0	0	1	9.57360303030303	9.87360303030303	520		GlcCer_NS(d21:1/19:0)+HCO2	0	49492.82	19551.88	0	0	0	4363.335	9.57360303030303	9.87360303030303	520		GlcCer_NS(d21:1/19:0)+HCO2
	GlcCer_NS(d21:1/20:0)+HCO2	0	0	0	0	0	0	0	10.0420727272727	10.3420727272727	692		GlcCer_NS(d21:1/20:0)+HCO2	0	0	0	0	0	0	0	10.0420727272727	10.3420727272727	692		GlcCer_NS(d21:1/20:0)+HCO2	0	0	0	0	0	0	0	10.0420727272727	10.3420727272727	692		GlcCer_NS(d21:1/20:0)+HCO2	0	0	0	0	0	0	0	10.0420727272727	10.3420727272727	692		GlcCer_NS(d21:1/20:0)+HCO2
	GlcCer_NS(d21:1/21:0)+HCO2	0	1	1	0	0	0	1	10.4955393939394	10.7955393939394	349		GlcCer_NS(d21:1/21:0)+HCO2	0	10.65975	10.65975	0	0	0	10.65975	10.4955393939394	10.7955393939394	349		GlcCer_NS(d21:1/21:0)+HCO2	0	1	1	0	0	0	1	10.4955393939394	10.7955393939394	349		GlcCer_NS(d21:1/21:0)+HCO2	0	88811.39	34414.57	0	0	0	11269.56	10.4955393939394	10.7955393939394	349		GlcCer_NS(d21:1/21:0)+HCO2
	GlcCer_NS(d21:1/21:1)+HCO2	0	1	1	0	0	0	1	9.50652121212121	9.80652121212121	730		GlcCer_NS(d21:1/21:1)+HCO2	0	9.674962	9.674962	0	0	0	9.674962	9.50652121212121	9.80652121212121	730		GlcCer_NS(d21:1/21:1)+HCO2	0	1	1	0	0	0	1	9.50652121212121	9.80652121212121	730		GlcCer_NS(d21:1/21:1)+HCO2	0	34922.98	13336.11	0	0	0	3696.735	9.50652121212121	9.80652121212121	730		GlcCer_NS(d21:1/21:1)+HCO2
	GlcCer_NS(d21:1/21:1)+HCO2	0	1	1	0	0	0	1	9.66252727272727	9.96252727272727	2994		GlcCer_NS(d21:1/21:1)+HCO2	0	9.674962	9.674962	0	0	0	9.674962	9.66252727272727	9.96252727272727	2994		GlcCer_NS(d21:1/21:1)+HCO2	0	1	1	0	0	0	1	9.66252727272727	9.96252727272727	2994		GlcCer_NS(d21:1/21:1)+HCO2	0	34922.98	13336.11	0	0	0	3696.735	9.66252727272727	9.96252727272727	2994		GlcCer_NS(d21:1/21:1)+HCO2
	GlcCer_NS(d22:1/18:0)+HCO2	0	1	1	0	0	0	1	9.57360303030303	9.87360303030303	520		GlcCer_NS(d22:1/18:0)+HCO2	0	9.738637	9.738637	0	0	0	9.738637	9.57360303030303	9.87360303030303	520		GlcCer_NS(d22:1/18:0)+HCO2	0	1	1	0	0	0	1	9.57360303030303	9.87360303030303	520		GlcCer_NS(d22:1/18:0)+HCO2	0	49492.82	19551.88	0	0	0	4363.335	9.57360303030303	9.87360303030303	520		GlcCer_NS(d22:1/18:0)+HCO2
	GlcCer_NS(d22:1/19:0)+HCO2	0	0	0	0	0	0	0	10.0420727272727	10.3420727272727	692		GlcCer_NS(d22:1/19:0)+HCO2	0	0	0	0	0	0	0	10.0420727272727	10.3420727272727	692		GlcCer_NS(d22:1/19:0)+HCO2	0	0	0	0	0	0	0	10.0420727272727	10.3420727272727	692		GlcCer_NS(d22:1/19:0)+HCO2	0	0	0	0	0	0	0	10.0420727272727	10.3420727272727	692		GlcCer_NS(d22:1/19:0)+HCO2
	GlcCer_NS(d22:1/20:0)+HCO2	0	1	1	0	0	0	1	10.4955393939394	10.7955393939394	349		GlcCer_NS(d22:1/20:0)+HCO2	0	10.65975	10.65975	0	0	0	10.65975	10.4955393939394	10.7955393939394	349		GlcCer_NS(d22:1/20:0)+HCO2	0	1	1	0	0	0	1	10.4955393939394	10.7955393939394	349		GlcCer_NS(d22:1/20:0)+HCO2	0	88811.39	34414.57	0	0	0	11269.56	10.4955393939394	10.7955393939394	349		GlcCer_NS(d22:1/20:0)+HCO2
	GlcCer_NS(d22:1/20:1)+HCO2	0	1	1	0	0	0	1	9.50652121212121	9.80652121212121	730		GlcCer_NS(d22:1/20:1)+HCO2	0	9.674962	9.674962	0	0	0	9.674962	9.50652121212121	9.80652121212121	730		GlcCer_NS(d22:1/20:1)+HCO2	0	1	1	0	0	0	1	9.50652121212121	9.80652121212121	730		GlcCer_NS(d22:1/20:1)+HCO2	0	34922.98	13336.11	0	0	0	3696.735	9.50652121212121	9.80652121212121	730		GlcCer_NS(d22:1/20:1)+HCO2
	GlcCer_NS(d22:1/20:1)+HCO2	0	1	1	0	0	0	1	9.66252727272727	9.96252727272727	2994		GlcCer_NS(d22:1/20:1)+HCO2	0	9.674962	9.674962	0	0	0	9.674962	9.66252727272727	9.96252727272727	2994		GlcCer_NS(d22:1/20:1)+HCO2	0	1	1	0	0	0	1	9.66252727272727	9.96252727272727	2994		GlcCer_NS(d22:1/20:1)+HCO2	0	34922.98	13336.11	0	0	0	3696.735	9.66252727272727	9.96252727272727	2994		GlcCer_NS(d22:1/20:1)+HCO2
	GlcCer_NS(d16:2/26:0)+HCO2	0	1	1	0	0	0	1	9.50652121212121	9.80652121212121	730		GlcCer_NS(d16:2/26:0)+HCO2	0	9.674962	9.674962	0	0	0	9.674962	9.50652121212121	9.80652121212121	730		GlcCer_NS(d16:2/26:0)+HCO2	0	1	1	0	0	0	1	9.50652121212121	9.80652121212121	730		GlcCer_NS(d16:2/26:0)+HCO2	0	34922.98	13336.11	0	0	0	3696.735	9.50652121212121	9.80652121212121	730		GlcCer_NS(d16:2/26:0)+HCO2
	GlcCer_NS(d16:2/26:0)+HCO2	0	1	1	0	0	0	1	9.66252727272727	9.96252727272727	2994		GlcCer_NS(d16:2/26:0)+HCO2	0	9.674962	9.674962	0	0	0	9.674962	9.66252727272727	9.96252727272727	2994		GlcCer_NS(d16:2/26:0)+HCO2	0	1	1	0	0	0	1	9.66252727272727	9.96252727272727	2994		GlcCer_NS(d16:2/26:0)+HCO2	0	34922.98	13336.11	0	0	0	3696.735	9.66252727272727	9.96252727272727	2994		GlcCer_NS(d16:2/26:0)+HCO2
	GlcCer_NS(d17:2/25:0)+HCO2	0	1	1	0	0	0	1	9.50652121212121	9.80652121212121	730		GlcCer_NS(d17:2/25:0)+HCO2	0	9.674962	9.674962	0	0	0	9.674962	9.50652121212121	9.80652121212121	730		GlcCer_NS(d17:2/25:0)+HCO2	0	1	1	0	0	0	1	9.50652121212121	9.80652121212121	730		GlcCer_NS(d17:2/25:0)+HCO2	0	34922.98	13336.11	0	0	0	3696.735	9.50652121212121	9.80652121212121	730		GlcCer_NS(d17:2/25:0)+HCO2
	GlcCer_NS(d17:2/25:0)+HCO2	0	1	1	0	0	0	1	9.66252727272727	9.96252727272727	2994		GlcCer_NS(d17:2/25:0)+HCO2	0	9.674962	9.674962	0	0	0	9.674962	9.66252727272727	9.96252727272727	2994		GlcCer_NS(d17:2/25:0)+HCO2	0	1	1	0	0	0	1	9.66252727272727	9.96252727272727	2994		GlcCer_NS(d17:2/25:0)+HCO2	0	34922.98	13336.11	0	0	0	3696.735	9.66252727272727	9.96252727272727	2994		GlcCer_NS(d17:2/25:0)+HCO2
	GlcCer_NS(d18:2/24:0)+HCO2	0	1	1	0	0	0	1	9.50652121212121	9.80652121212121	730		GlcCer_NS(d18:2/24:0)+HCO2	0	9.674962	9.674962	0	0	0	9.674962	9.50652121212121	9.80652121212121	730		GlcCer_NS(d18:2/24:0)+HCO2	0	1	1	0	0	0	1	9.50652121212121	9.80652121212121	730		GlcCer_NS(d18:2/24:0)+HCO2	0	34922.98	13336.11	0	0	0	3696.735	9.50652121212121	9.80652121212121	730		GlcCer_NS(d18:2/24:0)+HCO2
	GlcCer_NS(d18:2/24:0)+HCO2	0	1	1	0	0	0	1	9.66252727272727	9.96252727272727	2994		GlcCer_NS(d18:2/24:0)+HCO2	0	9.674962	9.674962	0	0	0	9.674962	9.66252727272727	9.96252727272727	2994		GlcCer_NS(d18:2/24:0)+HCO2	0	1	1	0	0	0	1	9.66252727272727	9.96252727272727	2994		GlcCer_NS(d18:2/24:0)+HCO2	0	34922.98	13336.11	0	0	0	3696.735	9.66252727272727	9.96252727272727	2994		GlcCer_NS(d18:2/24:0)+HCO2
	GlcCer_NS(d19:2/23:0)+HCO2	0	1	1	0	0	0	1	9.50652121212121	9.80652121212121	730		GlcCer_NS(d19:2/23:0)+HCO2	0	9.674962	9.674962	0	0	0	9.674962	9.50652121212121	9.80652121212121	730		GlcCer_NS(d19:2/23:0)+HCO2	0	1	1	0	0	0	1	9.50652121212121	9.80652121212121	730		GlcCer_NS(d19:2/23:0)+HCO2	0	34922.98	13336.11	0	0	0	3696.735	9.50652121212121	9.80652121212121	730		GlcCer_NS(d19:2/23:0)+HCO2
	GlcCer_NS(d19:2/23:0)+HCO2	0	1	1	0	0	0	1	9.66252727272727	9.96252727272727	2994		GlcCer_NS(d19:2/23:0)+HCO2	0	9.674962	9.674962	0	0	0	9.674962	9.66252727272727	9.96252727272727	2994		GlcCer_NS(d19:2/23:0)+HCO2	0	1	1	0	0	0	1	9.66252727272727	9.96252727272727	2994		GlcCer_NS(d19:2/23:0)+HCO2	0	34922.98	13336.11	0	0	0	3696.735	9.66252727272727	9.96252727272727	2994		GlcCer_NS(d19:2/23:0)+HCO2
	GlcCer_NS(d20:2/22:0)+HCO2	0	1	1	0	0	0	1	9.50652121212121	9.80652121212121	730		GlcCer_NS(d20:2/22:0)+HCO2	0	9.674962	9.674962	0	0	0	9.674962	9.50652121212121	9.80652121212121	730		GlcCer_NS(d20:2/22:0)+HCO2	0	1	1	0	0	0	1	9.50652121212121	9.80652121212121	730		GlcCer_NS(d20:2/22:0)+HCO2	0	34922.98	13336.11	0	0	0	3696.735	9.50652121212121	9.80652121212121	730		GlcCer_NS(d20:2/22:0)+HCO2
	GlcCer_NS(d20:2/22:0)+HCO2	0	1	1	0	0	0	1	9.66252727272727	9.96252727272727	2994		GlcCer_NS(d20:2/22:0)+HCO2	0	9.674962	9.674962	0	0	0	9.674962	9.66252727272727	9.96252727272727	2994		GlcCer_NS(d20:2/22:0)+HCO2	0	1	1	0	0	0	1	9.66252727272727	9.96252727272727	2994		GlcCer_NS(d20:2/22:0)+HCO2	0	34922.98	13336.11	0	0	0	3696.735	9.66252727272727	9.96252727272727	2994		GlcCer_NS(d20:2/22:0)+HCO2
	GlcCer_NS(d21:2/21:0)+HCO2	0	1	1	0	0	0	1	9.50652121212121	9.80652121212121	730		GlcCer_NS(d21:2/21:0)+HCO2	0	9.674962	9.674962	0	0	0	9.674962	9.50652121212121	9.80652121212121	730		GlcCer_NS(d21:2/21:0)+HCO2	0	1	1	0	0	0	1	9.50652121212121	9.80652121212121	730		GlcCer_NS(d21:2/21:0)+HCO2	0	34922.98	13336.11	0	0	0	3696.735	9.50652121212121	9.80652121212121	730		GlcCer_NS(d21:2/21:0)+HCO2
	GlcCer_NS(d21:2/21:0)+HCO2	0	1	1	0	0	0	1	9.66252727272727	9.96252727272727	2994		GlcCer_NS(d21:2/21:0)+HCO2	0	9.674962	9.674962	0	0	0	9.674962	9.66252727272727	9.96252727272727	2994		GlcCer_NS(d21:2/21:0)+HCO2	0	1	1	0	0	0	1	9.66252727272727	9.96252727272727	2994		GlcCer_NS(d21:2/21:0)+HCO2	0	34922.98	13336.11	0	0	0	3696.735	9.66252727272727	9.96252727272727	2994		GlcCer_NS(d21:2/21:0)+HCO2
	GlcCer_NS(d22:2/20:0)+HCO2	0	1	1	0	0	0	1	9.50652121212121	9.80652121212121	730		GlcCer_NS(d22:2/20:0)+HCO2	0	9.674962	9.674962	0	0	0	9.674962	9.50652121212121	9.80652121212121	730		GlcCer_NS(d22:2/20:0)+HCO2	0	1	1	0	0	0	1	9.50652121212121	9.80652121212121	730		GlcCer_NS(d22:2/20:0)+HCO2	0	34922.98	13336.11	0	0	0	3696.735	9.50652121212121	9.80652121212121	730		GlcCer_NS(d22:2/20:0)+HCO2
	GlcCer_NS(d22:2/20:0)+HCO2	0	1	1	0	0	0	1	9.66252727272727	9.96252727272727	2994		GlcCer_NS(d22:2/20:0)+HCO2	0	9.674962	9.674962	0	0	0	9.674962	9.66252727272727	9.96252727272727	2994		GlcCer_NS(d22:2/20:0)+HCO2	0	1	1	0	0	0	1	9.66252727272727	9.96252727272727	2994		GlcCer_NS(d22:2/20:0)+HCO2	0	34922.98	13336.11	0	0	0	3696.735	9.66252727272727	9.96252727272727	2994		GlcCer_NS(d22:2/20:0)+HCO2
[truncated: 22 more columns]
