# Supplementary material for: LipidMatch: an automated workflow for rule-based lipid identification using untargeted high-resolution tandem mass spectrometry data
Source: BMC Bioinformatics. 2017 Jul 10;18:331. doi: 10.1186/s12859-017-1744-3 (PMC5504796; doi:10.1186/s12859-017-1744-3)
Supplement: Supplementary file 1 — LipidMatch Software. The 2017_6_14_LipidMatch_Distribution.zip file contains lipid libraries in .csv format, a batch file for lipidomics with MZmine processing, the LipidMatch R script, and additional helpful R scripts for lipidomics data processing. The .zip file also contains files to guide the user in using LipidMatch, which include: video tutorials, a manual, a trouble shooting document, and example input and output data. For the most up to date version of LipidMatch please visit: http://secim.ufl.edu/secim-tools/. (ZIP 376634 kb) [file 12859_2017_1744_MOESM1_ESM.zip › 2017_6_14_LipidMatch_Distribution/ExampleOutput/ddMS/Neg/Additional_Files/DD_neg_LPE_neg_minH_All.csv]

Confirmed fragments if intensity is above 1000 and number of scans is greater than or equal to 1	LPE	[M-H]-	NL_T1Ketene&serene	NL_T1RCOOH	T1_RCOO-	Glycerol-3-phosphate_NLH2O	H2PO4-	PO3-	EthanolaminePhosphate	EthanolaminePhosphate_NLH2O	RT_min	RT_max	Comment	RT at Max Intensity	LPE	[M-H]-	NL_T1Ketene&serene	NL_T1RCOOH	T1_RCOO-	Glycerol-3-phosphate_NLH2O	H2PO4-	PO3-	EthanolaminePhosphate	EthanolaminePhosphate_NLH2O	RT_min	RT_max	Comment	Number of Scans	LPE	[M-H]-	NL_T1Ketene&serene	NL_T1RCOOH	T1_RCOO-	Glycerol-3-phosphate_NLH2O	H2PO4-	PO3-	EthanolaminePhosphate	EthanolaminePhosphate_NLH2O	RT_min	RT_max	Comment	Max Intensity	LPE	[M-H]-	NL_T1Ketene&serene	NL_T1RCOOH	T1_RCOO-	Glycerol-3-phosphate_NLH2O	H2PO4-
	LPE(16:0)-H	1	0	1	1	0	0	0	0	0	0.835119696969697	1.1351196969697	266		LPE(16:0)-H	1.017124	0	1.017124	1.017124	0	0	0	1.017124	0	0.835119696969697	1.1351196969697	266		LPE(16:0)-H	1	0	1	1	0	0	0	1	0	0.835119696969697	1.1351196969697	266		LPE(16:0)-H	57959.69	0	6345.057	60736.91	0	0
	LPE(17:0)-H	0	0	0	0	0	0	0	0	0	1.05410666666667	1.35410666666667	3173		LPE(17:0)-H	0	0	0	0	0	0	0	0	0	1.05410666666667	1.35410666666667	3173		LPE(17:0)-H	0	0	0	0	0	0	0	0	0	1.05410666666667	1.35410666666667	3173		LPE(17:0)-H	0	0	0	0	0	0
	LPE(18:0)-H	1	1	1	1	0	0	0	1	0	1.31746212121212	1.61746212121212	197		LPE(18:0)-H	1.459871	1.459871	1.459871	1.459871	1.459871	0	0	1.459871	0	1.31746212121212	1.61746212121212	197		LPE(18:0)-H	1	1	1	1	1	0	0	1	0	1.31746212121212	1.61746212121212	197		LPE(18:0)-H	293542.4	6929.865	29713.21	296328.1	560.0194	0
	LPE(18:0)-H	1	0	0	0	0	0	0	0	0	0.776827272727273	1.07682727272727	293		LPE(18:0)-H	0.9584297	0	0	0	0	0	0	0	0	0.776827272727273	1.07682727272727	293		LPE(18:0)-H	1	0	0	0	0	0	0	0	0	0.776827272727273	1.07682727272727	293		LPE(18:0)-H	23256.5	0	0	0	0	0
	LPE(18:0)-H	0	0	0	0	0	0	0	0	0	1.50431666666667	1.80431666666667	3157		LPE(18:0)-H	0	0	0	0	0	0	0	0	0	1.50431666666667	1.80431666666667	3157		LPE(18:0)-H	0	0	0	0	0	0	0	0	0	1.50431666666667	1.80431666666667	3157		LPE(18:0)-H	0	0	0	0	0	0
	LPE(18:1)-H	1	1	1	1	0	0	0	0	0	0.9013696969697	1.2013696969697	224		LPE(18:1)-H	1.027487	1.027487	1.027487	1.027487	1.027487	0	0	1.027487	0	0.9013696969697	1.2013696969697	224		LPE(18:1)-H	1	1	1	1	1	0	0	1	0	0.9013696969697	1.2013696969697	224		LPE(18:1)-H	160300.6	4393.782	18798.65	180873.3	594.9581	0
	LPE(18:2)-H	1	1	1	1	0	0	0	0	0	0.621769696969697	0.921769696969697	176		LPE(18:2)-H	0.8153807	0.8153807	0.8153807	0.8153807	0	0	0	0.8153807	0	0.621769696969697	0.921769696969697	176		LPE(18:2)-H	1	1	1	1	0	0	0	1	0	0.621769696969697	0.921769696969697	176		LPE(18:2)-H	93566.54	3156.256	8873.427	113207.5	0	0
	LPE(18:2)-H	0	0	0	0	0	0	0	0	0	0.820886111111111	1.12088611111111	2541		LPE(18:2)-H	0	0	0	0	0	0	0	0	0	0.820886111111111	1.12088611111111	2541		LPE(18:2)-H	0	0	0	0	0	0	0	0	0	0.820886111111111	1.12088611111111	2541		LPE(18:2)-H	0	0	0	0	0	0
	LPE(18:3)-H	0	0	0	0	0	0	0	0	0	0.46314	0.76314	3018		LPE(18:3)-H	0	0	0	0	0	0	0	0	0	0.46314	0.76314	3018		LPE(18:3)-H	0	0	0	0	0	0	0	0	0	0.46314	0.76314	3018		LPE(18:3)-H	0	0	0	0	0	0
	LPE(19:0)-H	0	0	0	0	0	0	0	0	0	0.99963484848485	1.29963484848485	2060		LPE(19:0)-H	0	0	0	0	0	0	0	0	0	0.99963484848485	1.29963484848485	2060		LPE(19:0)-H	0	0	0	0	0	0	0	0	0	0.99963484848485	1.29963484848485	2060		LPE(19:0)-H	0	0	0	0	0	0
	LPE(20:0)-H	1	0	0	0	0	0	0	0	0	1.25095606060606	1.55095606060606	609		LPE(20:0)-H	1.432903	0	0	0	0	0	0	0	0	1.25095606060606	1.55095606060606	609		LPE(20:0)-H	1	0	0	0	0	0	0	0	0	1.25095606060606	1.55095606060606	609		LPE(20:0)-H	5948.285	0	0	0	0	0
	LPE(20:1)-H	0	0	0	0	0	0	0	0	0	0.849953333333334	1.14995333333333	1057		LPE(20:1)-H	0	0	0	0	0	0	0	0	0	0.849953333333334	1.14995333333333	1057		LPE(20:1)-H	0	0	0	0	0	0	0	0	0	0.849953333333334	1.14995333333333	1057		LPE(20:1)-H	0	0	0	0	0	0
	LPE(20:2)-H	0	0	0	0	0	0	0	0	0	0.590513636363636	0.890513636363636	758		LPE(20:2)-H	0	0	0	0	0	0	0	0	0	0.590513636363636	0.890513636363636	758		LPE(20:2)-H	0	0	0	0	0	0	0	0	0	0.590513636363636	0.890513636363636	758		LPE(20:2)-H	0	0	0	0	0	0
	LPE(20:3)-H	0	0	0	0	0	0	0	0	0	0.732066666666667	1.03206666666667	1081		LPE(20:3)-H	0	0	0	0	0	0	0	0	0	0.732066666666667	1.03206666666667	1081		LPE(20:3)-H	0	0	0	0	0	0	0	0	0	0.732066666666667	1.03206666666667	1081		LPE(20:3)-H	0	0	0	0	0	0
	LPE(20:4)-H	1	0	1	1	0	0	0	0	0	0.587610606060606	0.887610606060606	243		LPE(20:4)-H	0.7884383	0.7884383	0.7884383	0.7884383	0	0	0	0	0	0.587610606060606	0.887610606060606	243		LPE(20:4)-H	1	1	1	1	0	0	0	0	0	0.587610606060606	0.887610606060606	243		LPE(20:4)-H	22793.26	685.0551	4173.734	32961.93	0	0
	LPE(20:5)-H	0	0	0	0	0	0	0	0	0	0.43695	0.73695	3970		LPE(20:5)-H	0	0	0	0	0	0	0	0	0	0.43695	0.73695	3970		LPE(20:5)-H	0	0	0	0	0	0	0	0	0	0.43695	0.73695	3970		LPE(20:5)-H	0	0	0	0	0	0
	LPE(21:0)-H	0	0	0	0	0	0	0	0	0	1.521045	1.821045	2893		LPE(21:0)-H	0	0	0	0	0	0	0	0	0	1.521045	1.821045	2893		LPE(21:0)-H	0	0	0	0	0	0	0	0	0	1.521045	1.821045	2893		LPE(21:0)-H	0	0	0	0	0	0
	LPE(22:5)-H	0	0	0	0	0	0	0	0	0	0.652563636363636	0.952563636363636	2312		LPE(22:5)-H	0	0	0	0	0	0	0	0	0	0.652563636363636	0.952563636363636	2312		LPE(22:5)-H	0	0	0	0	0	0	0	0	0	0.652563636363636	0.952563636363636	2312		LPE(22:5)-H	0	0	0	0	0	0
	LPE(22:6)-H	1	0	1	1	0	0	0	0	0	0.532362121212121	0.832362121212121	393		LPE(22:6)-H	0.7369198	0.7369198	0.7369198	0.7369198	0	0	0	0	0	0.532362121212121	0.832362121212121	393		LPE(22:6)-H	1	1	1	1	0	0	0	0	0	0.532362121212121	0.832362121212121	393		LPE(22:6)-H	10536.58	518.619	2050.338	8324.203	0	0
[truncated: 34 more columns]
