# Supplementary material for: LipidMatch: an automated workflow for rule-based lipid identification using untargeted high-resolution tandem mass spectrometry data
Source: BMC Bioinformatics. 2017 Jul 10;18:331. doi: 10.1186/s12859-017-1744-3 (PMC5504796; doi:10.1186/s12859-017-1744-3)
Supplement: Supplementary file 1 — LipidMatch Software. The 2017_6_14_LipidMatch_Distribution.zip file contains lipid libraries in .csv format, a batch file for lipidomics with MZmine processing, the LipidMatch R script, and additional helpful R scripts for lipidomics data processing. The .zip file also contains files to guide the user in using LipidMatch, which include: video tutorials, a manual, a trouble shooting document, and example input and output data. For the most up to date version of LipidMatch please visit: http://secim.ufl.edu/secim-tools/. (ZIP 376634 kb) [file 12859_2017_1744_MOESM1_ESM.zip › 2017_6_14_LipidMatch_Distribution/ExampleOutput/ddMS/Neg/Additional_Files/DD_neg_MGDG_neg_HCO2_All.csv]

Confirmed fragments if intensity is above 1000 and number of scans is greater than or equal to 1	MGDG	[M+HCO2]-	T1_RCOO-	T2_RCOO-	M-FA1-FA2+H2O-H	M-FA1-FA2+2H2O-H	RT_min	RT_max	Comment	RT at Max Intensity	MGDG	[M+HCO2]-	T1_RCOO-	T2_RCOO-	M-FA1-FA2+H2O-H	M-FA1-FA2+2H2O-H	RT_min	RT_max	Comment	Number of Scans	MGDG	[M+HCO2]-	T1_RCOO-	T2_RCOO-	M-FA1-FA2+H2O-H	M-FA1-FA2+2H2O-H	RT_min	RT_max	Comment	Max Intensity	MGDG	[M+HCO2]-	T1_RCOO-	T2_RCOO-	M-FA1-FA2+H2O-H	M-FA1-FA2+2H2O-H	RT_min	RT_max	Comment	Average m/z	MGDG	[M+HCO2]-	T1_RCOO-	T2_RCOO-	M-FA1-FA2+H2O-H	M-FA1-FA2+2H2O-H	RT_min	RT_max	Comment
	MGDG(8:0_18:3)+HCO2	0	0	0	0	0	0.443328787878788	0.743328787878788	2053		MGDG(8:0_18:3)+HCO2	0	0	0	0	0	0.443328787878788	0.743328787878788	2053		MGDG(8:0_18:3)+HCO2	0	0	0	0	0	0.443328787878788	0.743328787878788	2053		MGDG(8:0_18:3)+HCO2	0	0	0	0	0	0.443328787878788	0.743328787878788	2053		MGDG(8:0_18:3)+HCO2	0	0	0	0	0	0.443328787878788	0.743328787878788	2053
	MGDG(8:0_20:3)+HCO2	0	0	0	0	0	0.582425	0.882425	3975		MGDG(8:0_20:3)+HCO2	0	0	0	0	0	0.582425	0.882425	3975		MGDG(8:0_20:3)+HCO2	0	0	0	0	0	0.582425	0.882425	3975		MGDG(8:0_20:3)+HCO2	0	0	0	0	0	0.582425	0.882425	3975		MGDG(8:0_20:3)+HCO2	0	0	0	0	0	0.582425	0.882425	3975
	MGDG(8:0_23:0)+HCO2	0	0	0	0	0	4.1754196969697	4.4754196969697	1517		MGDG(8:0_23:0)+HCO2	0	0	0	0	0	4.1754196969697	4.4754196969697	1517		MGDG(8:0_23:0)+HCO2	0	0	0	0	0	4.1754196969697	4.4754196969697	1517		MGDG(8:0_23:0)+HCO2	0	0	0	0	0	4.1754196969697	4.4754196969697	1517		MGDG(8:0_23:0)+HCO2	0	0	0	0	0	4.1754196969697	4.4754196969697	1517
	MGDG(10:0_18:3)+HCO2	0	0	0	0	0	0.582425	0.882425	3975		MGDG(10:0_18:3)+HCO2	0	0	0	0	0	0.582425	0.882425	3975		MGDG(10:0_18:3)+HCO2	0	0	0	0	0	0.582425	0.882425	3975		MGDG(10:0_18:3)+HCO2	0	0	0	0	0	0.582425	0.882425	3975		MGDG(10:0_18:3)+HCO2	0	0	0	0	0	0.582425	0.882425	3975
	MGDG(10:0_21:0)+HCO2	0	0	0	0	0	4.1754196969697	4.4754196969697	1517		MGDG(10:0_21:0)+HCO2	0	0	0	0	0	4.1754196969697	4.4754196969697	1517		MGDG(10:0_21:0)+HCO2	0	0	0	0	0	4.1754196969697	4.4754196969697	1517		MGDG(10:0_21:0)+HCO2	0	0	0	0	0	4.1754196969697	4.4754196969697	1517		MGDG(10:0_21:0)+HCO2	0	0	0	0	0	4.1754196969697	4.4754196969697	1517
	MGDG(12:0_19:0)+HCO2	0	0	0	0	0	4.1754196969697	4.4754196969697	1517		MGDG(12:0_19:0)+HCO2	0	0	0	0	0	4.1754196969697	4.4754196969697	1517		MGDG(12:0_19:0)+HCO2	0	0	0	0	0	4.1754196969697	4.4754196969697	1517		MGDG(12:0_19:0)+HCO2	0	0	0	0	0	4.1754196969697	4.4754196969697	1517		MGDG(12:0_19:0)+HCO2	0	0	0	0	0	4.1754196969697	4.4754196969697	1517
	MGDG(13:0_18:0)+HCO2	0	0	0	0	0	4.1754196969697	4.4754196969697	1517		MGDG(13:0_18:0)+HCO2	0	0	0	0	0	4.1754196969697	4.4754196969697	1517		MGDG(13:0_18:0)+HCO2	0	0	0	0	0	4.1754196969697	4.4754196969697	1517		MGDG(13:0_18:0)+HCO2	0	0	0	0	0	4.1754196969697	4.4754196969697	1517		MGDG(13:0_18:0)+HCO2	0	0	0	0	0	4.1754196969697	4.4754196969697	1517
	MGDG(14:0_17:0)+HCO2	0	0	0	0	0	4.1754196969697	4.4754196969697	1517		MGDG(14:0_17:0)+HCO2	0	0	0	0	0	4.1754196969697	4.4754196969697	1517		MGDG(14:0_17:0)+HCO2	0	0	0	0	0	4.1754196969697	4.4754196969697	1517		MGDG(14:0_17:0)+HCO2	0	0	0	0	0	4.1754196969697	4.4754196969697	1517		MGDG(14:0_17:0)+HCO2	0	0	0	0	0	4.1754196969697	4.4754196969697	1517
	MGDG(15:0_16:0)+HCO2	0	0	0	0	0	4.1754196969697	4.4754196969697	1517		MGDG(15:0_16:0)+HCO2	0	0	0	0	0	4.1754196969697	4.4754196969697	1517		MGDG(15:0_16:0)+HCO2	0	0	0	0	0	4.1754196969697	4.4754196969697	1517		MGDG(15:0_16:0)+HCO2	0	0	0	0	0	4.1754196969697	4.4754196969697	1517		MGDG(15:0_16:0)+HCO2	0	0	0	0	0	4.1754196969697	4.4754196969697	1517
[truncated: 10 more columns]
