# Supplementary material for: LipidMatch: an automated workflow for rule-based lipid identification using untargeted high-resolution tandem mass spectrometry data
Source: BMC Bioinformatics. 2017 Jul 10;18:331. doi: 10.1186/s12859-017-1744-3 (PMC5504796; doi:10.1186/s12859-017-1744-3)
Supplement: Supplementary file 1 — LipidMatch Software. The 2017_6_14_LipidMatch_Distribution.zip file contains lipid libraries in .csv format, a batch file for lipidomics with MZmine processing, the LipidMatch R script, and additional helpful R scripts for lipidomics data processing. The .zip file also contains files to guide the user in using LipidMatch, which include: video tutorials, a manual, a trouble shooting document, and example input and output data. For the most up to date version of LipidMatch please visit: http://secim.ufl.edu/secim-tools/. (ZIP 376634 kb) [file 12859_2017_1744_MOESM1_ESM.zip › 2017_6_14_LipidMatch_Distribution/ExampleOutput/ddMS/Neg/Additional_Files/DD_neg_MMPE_neg_minH_All.csv]

Confirmed fragments if intensity is above 1000 and number of scans is greater than or equal to 1	MMPE	[M-H]-	T1_RCOO-	T2_RCOO-	RT_min	RT_max	Comment	RT at Max Intensity	MMPE	[M-H]-	T1_RCOO-	T2_RCOO-	RT_min	RT_max	Comment	Number of Scans	MMPE	[M-H]-	T1_RCOO-	T2_RCOO-	RT_min	RT_max	Comment	Max Intensity	MMPE	[M-H]-	T1_RCOO-	T2_RCOO-	RT_min	RT_max	Comment	Average m/z	MMPE	[M-H]-	T1_RCOO-	T2_RCOO-	RT_min	RT_max	Comment	Theoretical, Library Parent Hits	MMPE	[M-H]-	T1_RCOO-	T2_RCOO-	RT_min	RT_max	Comment
	MMPE(8:0_13:0)-H	0	0	0	0.98556166666667	1.28556166666667	1282		MMPE(8:0_13:0)-H	0	0	0	0.98556166666667	1.28556166666667	1282		MMPE(8:0_13:0)-H	0	0	0	0.98556166666667	1.28556166666667	1282		MMPE(8:0_13:0)-H	0	0	0	0.98556166666667	1.28556166666667	1282		MMPE(8:0_13:0)-H	0	0	0	0.98556166666667	1.28556166666667	1282		MMPE(8:0_13:0)-H	550.35147	143.10775	213.18605	0.98556166666667	1.28556166666667	1282
	MMPE(8:0_20:3)-H	0	0	0	2.00370151515152	2.30370151515152	2869		MMPE(8:0_20:3)-H	0	0	0	2.00370151515152	2.30370151515152	2869		MMPE(8:0_20:3)-H	0	0	0	2.00370151515152	2.30370151515152	2869		MMPE(8:0_20:3)-H	0	0	0	2.00370151515152	2.30370151515152	2869		MMPE(8:0_20:3)-H	0	0	0	2.00370151515152	2.30370151515152	2869		MMPE(8:0_20:3)-H	642.41407	143.10775	305.24865	2.00370151515152	2.30370151515152	2869
	MMPE(8:0_21:0)-H	1	0	0	6.13960757575758	6.43960757575758	188		MMPE(8:0_21:0)-H	6.281945	0	0	6.13960757575758	6.43960757575758	188		MMPE(8:0_21:0)-H	2	0	0	6.13960757575758	6.43960757575758	188		MMPE(8:0_21:0)-H	234516.4	0	0	6.13960757575758	6.43960757575758	188		MMPE(8:0_21:0)-H	662.47755	0	0	6.13960757575758	6.43960757575758	188		MMPE(8:0_21:0)-H	662.47667	143.10775	325.31125	6.13960757575758	6.43960757575758	188
	MMPE(8:0_22:3)-H	0	0	0	2.93351060606061	3.23351060606061	3661		MMPE(8:0_22:3)-H	0	0	0	2.93351060606061	3.23351060606061	3661		MMPE(8:0_22:3)-H	0	0	0	2.93351060606061	3.23351060606061	3661		MMPE(8:0_22:3)-H	0	0	0	2.93351060606061	3.23351060606061	3661		MMPE(8:0_22:3)-H	0	0	0	2.93351060606061	3.23351060606061	3661		MMPE(8:0_22:3)-H	670.44537	143.10775	333.27995	2.93351060606061	3.23351060606061	3661
	MMPE(8:0_22:4)-H	0	0	0	2.12131818181818	2.42131818181818	3091		MMPE(8:0_22:4)-H	0	0	0	2.12131818181818	2.42131818181818	3091		MMPE(8:0_22:4)-H	0	0	0	2.12131818181818	2.42131818181818	3091		MMPE(8:0_22:4)-H	0	0	0	2.12131818181818	2.42131818181818	3091		MMPE(8:0_22:4)-H	0	0	0	2.12131818181818	2.42131818181818	3091		MMPE(8:0_22:4)-H	668.42967	143.10775	331.26425	2.12131818181818	2.42131818181818	3091
	MMPE(8:0_25:0)-H	1	0	0	8.47925757575758	8.77925757575758	193		MMPE(8:0_25:0)-H	8.627286	0	0	8.47925757575758	8.77925757575758	193		MMPE(8:0_25:0)-H	1	0	0	8.47925757575758	8.77925757575758	193		MMPE(8:0_25:0)-H	381988.7	0	0	8.47925757575758	8.77925757575758	193		MMPE(8:0_25:0)-H	718.54	0	0	8.47925757575758	8.77925757575758	193		MMPE(8:0_25:0)-H	718.53927	143.10775	381.37385	8.47925757575758	8.77925757575758	193
	MMPE(10:0_18:3)-H	0	0	0	2.00370151515152	2.30370151515152	2869		MMPE(10:0_18:3)-H	0	0	0	2.00370151515152	2.30370151515152	2869		MMPE(10:0_18:3)-H	0	0	0	2.00370151515152	2.30370151515152	2869		MMPE(10:0_18:3)-H	0	0	0	2.00370151515152	2.30370151515152	2869		MMPE(10:0_18:3)-H	0	0	0	2.00370151515152	2.30370151515152	2869		MMPE(10:0_18:3)-H	642.41407	171.13905	277.21735	2.00370151515152	2.30370151515152	2869
	MMPE(10:0_19:0)-H	1	0	0	6.13960757575758	6.43960757575758	188		MMPE(10:0_19:0)-H	6.281945	0	0	6.13960757575758	6.43960757575758	188		MMPE(10:0_19:0)-H	2	0	0	6.13960757575758	6.43960757575758	188		MMPE(10:0_19:0)-H	234516.4	0	0	6.13960757575758	6.43960757575758	188		MMPE(10:0_19:0)-H	662.47755	0	0	6.13960757575758	6.43960757575758	188		MMPE(10:0_19:0)-H	662.47667	171.13905	297.27995	6.13960757575758	6.43960757575758	188
	MMPE(10:0_20:3)-H	0	0	0	2.93351060606061	3.23351060606061	3661		MMPE(10:0_20:3)-H	0	0	0	2.93351060606061	3.23351060606061	3661		MMPE(10:0_20:3)-H	0	0	0	2.93351060606061	3.23351060606061	3661		MMPE(10:0_20:3)-H	0	0	0	2.93351060606061	3.23351060606061	3661		MMPE(10:0_20:3)-H	0	0	0	2.93351060606061	3.23351060606061	3661		MMPE(10:0_20:3)-H	670.44537	171.13905	305.24865	2.93351060606061	3.23351060606061	3661
	MMPE(10:0_20:4)-H	0	0	0	2.12131818181818	2.42131818181818	3091		MMPE(10:0_20:4)-H	0	0	0	2.12131818181818	2.42131818181818	3091		MMPE(10:0_20:4)-H	0	0	0	2.12131818181818	2.42131818181818	3091		MMPE(10:0_20:4)-H	0	0	0	2.12131818181818	2.42131818181818	3091		MMPE(10:0_20:4)-H	0	0	0	2.12131818181818	2.42131818181818	3091		MMPE(10:0_20:4)-H	668.42967	171.13905	303.23295	2.12131818181818	2.42131818181818	3091
	MMPE(10:0_23:0)-H	1	0	0	8.47925757575758	8.77925757575758	193		MMPE(10:0_23:0)-H	8.627286	0	0	8.47925757575758	8.77925757575758	193		MMPE(10:0_23:0)-H	1	0	0	8.47925757575758	8.77925757575758	193		MMPE(10:0_23:0)-H	381988.7	0	0	8.47925757575758	8.77925757575758	193		MMPE(10:0_23:0)-H	718.54	0	0	8.47925757575758	8.77925757575758	193		MMPE(10:0_23:0)-H	718.53927	171.13905	353.34255	8.47925757575758	8.77925757575758	193
	MMPE(12:0_17:0)-H	1	0	0	6.13960757575758	6.43960757575758	188		MMPE(12:0_17:0)-H	6.281945	0	0	6.13960757575758	6.43960757575758	188		MMPE(12:0_17:0)-H	2	0	0	6.13960757575758	6.43960757575758	188		MMPE(12:0_17:0)-H	234516.4	0	0	6.13960757575758	6.43960757575758	188		MMPE(12:0_17:0)-H	662.47755	0	0	6.13960757575758	6.43960757575758	188		MMPE(12:0_17:0)-H	662.47667	199.17035	269.24865	6.13960757575758	6.43960757575758	188
	MMPE(12:0_18:3)-H	0	0	0	2.93351060606061	3.23351060606061	3661		MMPE(12:0_18:3)-H	0	0	0	2.93351060606061	3.23351060606061	3661		MMPE(12:0_18:3)-H	0	0	0	2.93351060606061	3.23351060606061	3661		MMPE(12:0_18:3)-H	0	0	0	2.93351060606061	3.23351060606061	3661		MMPE(12:0_18:3)-H	0	0	0	2.93351060606061	3.23351060606061	3661		MMPE(12:0_18:3)-H	670.44537	199.17035	277.21735	2.93351060606061	3.23351060606061	3661
	MMPE(12:0_18:4)-H	0	0	0	2.12131818181818	2.42131818181818	3091		MMPE(12:0_18:4)-H	0	0	0	2.12131818181818	2.42131818181818	3091		MMPE(12:0_18:4)-H	0	0	0	2.12131818181818	2.42131818181818	3091		MMPE(12:0_18:4)-H	0	0	0	2.12131818181818	2.42131818181818	3091		MMPE(12:0_18:4)-H	0	0	0	2.12131818181818	2.42131818181818	3091		MMPE(12:0_18:4)-H	668.42967	199.17035	275.20165	2.12131818181818	2.42131818181818	3091
	MMPE(12:0_21:0)-H	1	0	0	8.47925757575758	8.77925757575758	193		MMPE(12:0_21:0)-H	8.627286	0	0	8.47925757575758	8.77925757575758	193		MMPE(12:0_21:0)-H	1	0	0	8.47925757575758	8.77925757575758	193		MMPE(12:0_21:0)-H	381988.7	0	0	8.47925757575758	8.77925757575758	193		MMPE(12:0_21:0)-H	718.54	0	0	8.47925757575758	8.77925757575758	193		MMPE(12:0_21:0)-H	718.53927	199.17035	325.31125	8.47925757575758	8.77925757575758	193
	MMPE(13:0_16:0)-H	1	0	0	6.13960757575758	6.43960757575758	188		MMPE(13:0_16:0)-H	6.281945	0	0	6.13960757575758	6.43960757575758	188		MMPE(13:0_16:0)-H	2	0	0	6.13960757575758	6.43960757575758	188		MMPE(13:0_16:0)-H	234516.4	0	0	6.13960757575758	6.43960757575758	188		MMPE(13:0_16:0)-H	662.47755	0	0	6.13960757575758	6.43960757575758	188		MMPE(13:0_16:0)-H	662.47667	213.18605	255.23295	6.13960757575758	6.43960757575758	188
	MMPE(13:0_20:0)-H	1	0	0	8.47925757575758	8.77925757575758	193		MMPE(13:0_20:0)-H	8.627286	0	0	8.47925757575758	8.77925757575758	193		MMPE(13:0_20:0)-H	1	0	0	8.47925757575758	8.77925757575758	193		MMPE(13:0_20:0)-H	381988.7	0	0	8.47925757575758	8.77925757575758	193		MMPE(13:0_20:0)-H	718.54	0	0	8.47925757575758	8.77925757575758	193		MMPE(13:0_20:0)-H	718.53927	213.18605	311.29555	8.47925757575758	8.77925757575758	193
	MMPE(13:0_20:1)-H	0	0	0	5.62081363636364	5.92081363636364	1824		MMPE(13:0_20:1)-H	0	0	0	5.62081363636364	5.92081363636364	1824		MMPE(13:0_20:1)-H	0	0	0	5.62081363636364	5.92081363636364	1824		MMPE(13:0_20:1)-H	0	0	0	5.62081363636364	5.92081363636364	1824		MMPE(13:0_20:1)-H	0	0	0	5.62081363636364	5.92081363636364	1824		MMPE(13:0_20:1)-H	716.52367	213.18605	309.27995	5.62081363636364	5.92081363636364	1824
	MMPE(13:0_20:2)-H	0	0	0	4.60836818181818	4.90836818181818	1332		MMPE(13:0_20:2)-H	0	0	0	4.60836818181818	4.90836818181818	1332		MMPE(13:0_20:2)-H	0	0	0	4.60836818181818	4.90836818181818	1332		MMPE(13:0_20:2)-H	0	0	0	4.60836818181818	4.90836818181818	1332		MMPE(13:0_20:2)-H	0	0	0	4.60836818181818	4.90836818181818	1332		MMPE(13:0_20:2)-H	714.50797	213.18605	307.26425	4.60836818181818	4.90836818181818	1332
	MMPE(13:0_20:2)-H	0	0	0	6.5105303030303	6.8105303030303	1416		MMPE(13:0_20:2)-H	0	0	0	6.5105303030303	6.8105303030303	1416		MMPE(13:0_20:2)-H	0	0	0	6.5105303030303	6.8105303030303	1416		MMPE(13:0_20:2)-H	0	0	0	6.5105303030303	6.8105303030303	1416		MMPE(13:0_20:2)-H	0	0	0	6.5105303030303	6.8105303030303	1416		MMPE(13:0_20:2)-H	714.50797	213.18605	307.26425	6.5105303030303	6.8105303030303	1416
	MMPE(13:0_22:1)-H	1	0	0	8.54963333333333	8.84963333333333	1115		MMPE(13:0_22:1)-H	8.71849	0	0	8.54963333333333	8.84963333333333	1115		MMPE(13:0_22:1)-H	1	0	0	8.54963333333333	8.84963333333333	1115		MMPE(13:0_22:1)-H	17193.23	0	0	8.54963333333333	8.84963333333333	1115		MMPE(13:0_22:1)-H	744.5564	0	0	8.54963333333333	8.84963333333333	1115		MMPE(13:0_22:1)-H	744.55497	213.18605	337.31125	8.54963333333333	8.84963333333333	1115
	MMPE(13:0_22:2)-H	1	0	0	7.6800106060606	7.9800106060606	773		MMPE(13:0_22:2)-H	7.870355	0	0	7.6800106060606	7.9800106060606	773		MMPE(13:0_22:2)-H	1	0	0	7.6800106060606	7.9800106060606	773		MMPE(13:0_22:2)-H	35126.13	0	0	7.6800106060606	7.9800106060606	773		MMPE(13:0_22:2)-H	742.5406	0	0	7.6800106060606	7.9800106060606	773		MMPE(13:0_22:2)-H	742.53927	213.18605	335.29555	7.6800106060606	7.9800106060606	773
	MMPE(13:0_22:4)-H	0	0	0	5.65324848484848	5.95324848484848	923		MMPE(13:0_22:4)-H	0	0	0	5.65324848484848	5.95324848484848	923		MMPE(13:0_22:4)-H	0	0	0	5.65324848484848	5.95324848484848	923		MMPE(13:0_22:4)-H	0	0	0	5.65324848484848	5.95324848484848	923		MMPE(13:0_22:4)-H	0	0	0	5.65324848484848	5.95324848484848	923		MMPE(13:0_22:4)-H	738.50797	213.18605	331.26425	5.65324848484848	5.95324848484848	923
	MMPE(13:0_22:4)-H	0	0	0	6.33049696969697	6.63049696969697	1643		MMPE(13:0_22:4)-H	0	0	0	6.33049696969697	6.63049696969697	1643		MMPE(13:0_22:4)-H	0	0	0	6.33049696969697	6.63049696969697	1643		MMPE(13:0_22:4)-H	0	0	0	6.33049696969697	6.63049696969697	1643		MMPE(13:0_22:4)-H	0	0	0	6.33049696969697	6.63049696969697	1643		MMPE(13:0_22:4)-H	738.50797	213.18605	331.26425	6.33049696969697	6.63049696969697	1643
	MMPE(13:0_22:4)-H	0	0	0	4.35774848484849	4.65774848484849	2622		MMPE(13:0_22:4)-H	0	0	0	4.35774848484849	4.65774848484849	2622		MMPE(13:0_22:4)-H	0	0	0	4.35774848484849	4.65774848484849	2622		MMPE(13:0_22:4)-H	0	0	0	4.35774848484849	4.65774848484849	2622		MMPE(13:0_22:4)-H	0	0	0	4.35774848484849	4.65774848484849	2622		MMPE(13:0_22:4)-H	738.50797	213.18605	331.26425	4.35774848484849	4.65774848484849	2622
	MMPE(13:0_22:4)-H	0	0	0	3.80641212121212	4.10641212121212	3147		MMPE(13:0_22:4)-H	0	0	0	3.80641212121212	4.10641212121212	3147		MMPE(13:0_22:4)-H	0	0	0	3.80641212121212	4.10641212121212	3147		MMPE(13:0_22:4)-H	0	0	0	3.80641212121212	4.10641212121212	3147		MMPE(13:0_22:4)-H	0	0	0	3.80641212121212	4.10641212121212	3147		MMPE(13:0_22:4)-H	738.50797	213.18605	331.26425	3.80641212121212	4.10641212121212	3147
	MMPE(14:0_15:0)-H	1	0	1	6.13960757575758	6.43960757575758	188		MMPE(14:0_15:0)-H	6.281945	0	6.281945	6.13960757575758	6.43960757575758	188		MMPE(14:0_15:0)-H	2	0	2	6.13960757575758	6.43960757575758	188		MMPE(14:0_15:0)-H	234516.4	0	723805.1	6.13960757575758	6.43960757575758	188		MMPE(14:0_15:0)-H	662.47755	0	241.2174	6.13960757575758	6.43960757575758	188		MMPE(14:0_15:0)-H	662.47667	227.20165	241.21735	6.13960757575758	6.43960757575758	188
	MMPE(14:0_19:0)-H	1	0	0	8.47925757575758	8.77925757575758	193		MMPE(14:0_19:0)-H	8.627286	0	0	8.47925757575758	8.77925757575758	193		MMPE(14:0_19:0)-H	1	0	0	8.47925757575758	8.77925757575758	193		MMPE(14:0_19:0)-H	381988.7	0	0	8.47925757575758	8.77925757575758	193		MMPE(14:0_19:0)-H	718.54	0	0	8.47925757575758	8.77925757575758	193		MMPE(14:0_19:0)-H	718.53927	227.20165	297.27995	8.47925757575758	8.77925757575758	193
	MMPE(14:1_19:0)-H	0	0	0	5.62081363636364	5.92081363636364	1824		MMPE(14:1_19:0)-H	0	0	0	5.62081363636364	5.92081363636364	1824		MMPE(14:1_19:0)-H	0	0	0	5.62081363636364	5.92081363636364	1824		MMPE(14:1_19:0)-H	0	0	0	5.62081363636364	5.92081363636364	1824		MMPE(14:1_19:0)-H	0	0	0	5.62081363636364	5.92081363636364	1824		MMPE(14:1_19:0)-H	716.52367	225.18605	297.27995	5.62081363636364	5.92081363636364	1824
	MMPE(14:1_21:0)-H	1	0	0	8.54963333333333	8.84963333333333	1115		MMPE(14:1_21:0)-H	8.71849	0	0	8.54963333333333	8.84963333333333	1115		MMPE(14:1_21:0)-H	1	0	0	8.54963333333333	8.84963333333333	1115		MMPE(14:1_21:0)-H	17193.23	0	0	8.54963333333333	8.84963333333333	1115		MMPE(14:1_21:0)-H	744.5564	0	0	8.54963333333333	8.84963333333333	1115		MMPE(14:1_21:0)-H	744.55497	225.18605	325.31125	8.54963333333333	8.84963333333333	1115
	MMPE(15:0_18:0)-H	1	0	0	8.47925757575758	8.77925757575758	193		MMPE(15:0_18:0)-H	8.627286	0	8.627286	8.47925757575758	8.77925757575758	193		MMPE(15:0_18:0)-H	1	0	1	8.47925757575758	8.77925757575758	193		MMPE(15:0_18:0)-H	381988.7	0	590.8401	8.47925757575758	8.77925757575758	193		MMPE(15:0_18:0)-H	718.54	0	283.265	8.47925757575758	8.77925757575758	193		MMPE(15:0_18:0)-H	718.53927	241.21735	283.26425	8.47925757575758	8.77925757575758	193
	MMPE(15:0_18:1)-H	0	0	0	5.62081363636364	5.92081363636364	1824		MMPE(15:0_18:1)-H	0	0	0	5.62081363636364	5.92081363636364	1824		MMPE(15:0_18:1)-H	0	0	0	5.62081363636364	5.92081363636364	1824		MMPE(15:0_18:1)-H	0	0	0	5.62081363636364	5.92081363636364	1824		MMPE(15:0_18:1)-H	0	0	0	5.62081363636364	5.92081363636364	1824		MMPE(15:0_18:1)-H	716.52367	241.21735	281.24865	5.62081363636364	5.92081363636364	1824
	MMPE(15:0_18:2)-H	0	0	0	4.60836818181818	4.90836818181818	1332		MMPE(15:0_18:2)-H	0	0	0	4.60836818181818	4.90836818181818	1332		MMPE(15:0_18:2)-H	0	0	0	4.60836818181818	4.90836818181818	1332		MMPE(15:0_18:2)-H	0	0	0	4.60836818181818	4.90836818181818	1332		MMPE(15:0_18:2)-H	0	0	0	4.60836818181818	4.90836818181818	1332		MMPE(15:0_18:2)-H	714.50797	241.21735	279.23295	4.60836818181818	4.90836818181818	1332
	MMPE(15:0_18:2)-H	0	0	0	6.5105303030303	6.8105303030303	1416		MMPE(15:0_18:2)-H	0	0	0	6.5105303030303	6.8105303030303	1416		MMPE(15:0_18:2)-H	0	0	0	6.5105303030303	6.8105303030303	1416		MMPE(15:0_18:2)-H	0	0	0	6.5105303030303	6.8105303030303	1416		MMPE(15:0_18:2)-H	0	0	0	6.5105303030303	6.8105303030303	1416		MMPE(15:0_18:2)-H	714.50797	241.21735	279.23295	6.5105303030303	6.8105303030303	1416
	MMPE(15:0_20:1)-H	1	0	0	8.54963333333333	8.84963333333333	1115		MMPE(15:0_20:1)-H	8.71849	0	0	8.54963333333333	8.84963333333333	1115		MMPE(15:0_20:1)-H	1	0	0	8.54963333333333	8.84963333333333	1115		MMPE(15:0_20:1)-H	17193.23	0	0	8.54963333333333	8.84963333333333	1115		MMPE(15:0_20:1)-H	744.5564	0	0	8.54963333333333	8.84963333333333	1115		MMPE(15:0_20:1)-H	744.55497	241.21735	309.27995	8.54963333333333	8.84963333333333	1115
	MMPE(15:0_20:2)-H	1	0	0	7.6800106060606	7.9800106060606	773		MMPE(15:0_20:2)-H	7.870355	0	0	7.6800106060606	7.9800106060606	773		MMPE(15:0_20:2)-H	1	0	0	7.6800106060606	7.9800106060606	773		MMPE(15:0_20:2)-H	35126.13	0	0	7.6800106060606	7.9800106060606	773		MMPE(15:0_20:2)-H	742.5406	0	0	7.6800106060606	7.9800106060606	773		MMPE(15:0_20:2)-H	742.53927	241.21735	307.26425	7.6800106060606	7.9800106060606	773
	MMPE(15:0_20:4)-H	0	0	0	5.65324848484848	5.95324848484848	923		MMPE(15:0_20:4)-H	0	0	0	5.65324848484848	5.95324848484848	923		MMPE(15:0_20:4)-H	0	0	0	5.65324848484848	5.95324848484848	923		MMPE(15:0_20:4)-H	0	0	0	5.65324848484848	5.95324848484848	923		MMPE(15:0_20:4)-H	0	0	0	5.65324848484848	5.95324848484848	923		MMPE(15:0_20:4)-H	738.50797	241.21735	303.23295	5.65324848484848	5.95324848484848	923
	MMPE(15:0_20:4)-H	0	0	0	6.33049696969697	6.63049696969697	1643		MMPE(15:0_20:4)-H	0	0	0	6.33049696969697	6.63049696969697	1643		MMPE(15:0_20:4)-H	0	0	0	6.33049696969697	6.63049696969697	1643		MMPE(15:0_20:4)-H	0	0	0	6.33049696969697	6.63049696969697	1643		MMPE(15:0_20:4)-H	0	0	0	6.33049696969697	6.63049696969697	1643		MMPE(15:0_20:4)-H	738.50797	241.21735	303.23295	6.33049696969697	6.63049696969697	1643
	MMPE(15:0_20:4)-H	0	0	0	4.35774848484849	4.65774848484849	2622		MMPE(15:0_20:4)-H	0	0	0	4.35774848484849	4.65774848484849	2622		MMPE(15:0_20:4)-H	0	0	0	4.35774848484849	4.65774848484849	2622		MMPE(15:0_20:4)-H	0	0	0	4.35774848484849	4.65774848484849	2622		MMPE(15:0_20:4)-H	0	0	0	4.35774848484849	4.65774848484849	2622		MMPE(15:0_20:4)-H	738.50797	241.21735	303.23295	4.35774848484849	4.65774848484849	2622
	MMPE(15:0_20:4)-H	0	0	0	3.80641212121212	4.10641212121212	3147		MMPE(15:0_20:4)-H	0	0	0	3.80641212121212	4.10641212121212	3147		MMPE(15:0_20:4)-H	0	0	0	3.80641212121212	4.10641212121212	3147		MMPE(15:0_20:4)-H	0	0	0	3.80641212121212	4.10641212121212	3147		MMPE(15:0_20:4)-H	0	0	0	3.80641212121212	4.10641212121212	3147		MMPE(15:0_20:4)-H	738.50797	241.21735	303.23295	3.80641212121212	4.10641212121212	3147
	MMPE(15:0_22:4)-H	0	0	0	7.51369545454545	7.81369545454545	835		MMPE(15:0_22:4)-H	0	0	0	7.51369545454545	7.81369545454545	835		MMPE(15:0_22:4)-H	0	0	0	7.51369545454545	7.81369545454545	835		MMPE(15:0_22:4)-H	0	0	0	7.51369545454545	7.81369545454545	835		MMPE(15:0_22:4)-H	0	0	0	7.51369545454545	7.81369545454545	835		MMPE(15:0_22:4)-H	766.53927	241.21735	331.26425	7.51369545454545	7.81369545454545	835
	MMPE(15:0_22:6)-H	1	0	1	5.9804803030303	6.2804803030303	395		MMPE(15:0_22:6)-H	6.132894	0	6.132894	5.9804803030303	6.2804803030303	395		MMPE(15:0_22:6)-H	1	0	1	5.9804803030303	6.2804803030303	395		MMPE(15:0_22:6)-H	49985.39	0	73932.63	5.9804803030303	6.2804803030303	395		MMPE(15:0_22:6)-H	762.5093	0	327.2332	5.9804803030303	6.2804803030303	395		MMPE(15:0_22:6)-H	762.50797	241.21735	327.23295	5.9804803030303	6.2804803030303	395
	MMPE(15:0_22:6)-H	0	0	0	5.44704393939394	5.74704393939394	2550		MMPE(15:0_22:6)-H	0	0	0	5.44704393939394	5.74704393939394	2550		MMPE(15:0_22:6)-H	0	0	0	5.44704393939394	5.74704393939394	2550		MMPE(15:0_22:6)-H	0	0	0	5.44704393939394	5.74704393939394	2550		MMPE(15:0_22:6)-H	0	0	0	5.44704393939394	5.74704393939394	2550		MMPE(15:0_22:6)-H	762.50797	241.21735	327.23295	5.44704393939394	5.74704393939394	2550
	MMPE(15:1_18:0)-H	0	0	0	5.62081363636364	5.92081363636364	1824		MMPE(15:1_18:0)-H	0	0	0	5.62081363636364	5.92081363636364	1824		MMPE(15:1_18:0)-H	0	0	0	5.62081363636364	5.92081363636364	1824		MMPE(15:1_18:0)-H	0	0	0	5.62081363636364	5.92081363636364	1824		MMPE(15:1_18:0)-H	0	0	0	5.62081363636364	5.92081363636364	1824		MMPE(15:1_18:0)-H	716.52357	239.20165	283.26425	5.62081363636364	5.92081363636364	1824
	MMPE(15:1_18:1)-H	0	0	0	4.60836818181818	4.90836818181818	1332		MMPE(15:1_18:1)-H	0	0	0	4.60836818181818	4.90836818181818	1332		MMPE(15:1_18:1)-H	0	0	0	4.60836818181818	4.90836818181818	1332		MMPE(15:1_18:1)-H	0	0	0	4.60836818181818	4.90836818181818	1332		MMPE(15:1_18:1)-H	0	0	0	4.60836818181818	4.90836818181818	1332		MMPE(15:1_18:1)-H	714.50797	239.20165	281.24865	4.60836818181818	4.90836818181818	1332
	MMPE(15:1_18:1)-H	0	0	0	6.5105303030303	6.8105303030303	1416		MMPE(15:1_18:1)-H	0	0	0	6.5105303030303	6.8105303030303	1416		MMPE(15:1_18:1)-H	0	0	0	6.5105303030303	6.8105303030303	1416		MMPE(15:1_18:1)-H	0	0	0	6.5105303030303	6.8105303030303	1416		MMPE(15:1_18:1)-H	0	0	0	6.5105303030303	6.8105303030303	1416		MMPE(15:1_18:1)-H	714.50797	239.20165	281.24865	6.5105303030303	6.8105303030303	1416
	MMPE(15:1_20:0)-H	1	0	0	8.54963333333333	8.84963333333333	1115		MMPE(15:1_20:0)-H	8.71849	0	0	8.54963333333333	8.84963333333333	1115		MMPE(15:1_20:0)-H	1	0	0	8.54963333333333	8.84963333333333	1115		MMPE(15:1_20:0)-H	17193.23	0	0	8.54963333333333	8.84963333333333	1115		MMPE(15:1_20:0)-H	744.5564	0	0	8.54963333333333	8.84963333333333	1115		MMPE(15:1_20:0)-H	744.55487	239.20165	311.29555	8.54963333333333	8.84963333333333	1115
	MMPE(15:1_20:1)-H	1	0	0	7.6800106060606	7.9800106060606	773		MMPE(15:1_20:1)-H	7.870355	0	0	7.6800106060606	7.9800106060606	773		MMPE(15:1_20:1)-H	1	0	0	7.6800106060606	7.9800106060606	773		MMPE(15:1_20:1)-H	35126.13	0	0	7.6800106060606	7.9800106060606	773		MMPE(15:1_20:1)-H	742.5406	0	0	7.6800106060606	7.9800106060606	773		MMPE(15:1_20:1)-H	742.53927	239.20165	309.27995	7.6800106060606	7.9800106060606	773
	MMPE(15:1_20:3)-H	0	0	0	5.65324848484848	5.95324848484848	923		MMPE(15:1_20:3)-H	0	0	0	5.65324848484848	5.95324848484848	923		MMPE(15:1_20:3)-H	0	0	0	5.65324848484848	5.95324848484848	923		MMPE(15:1_20:3)-H	0	0	0	5.65324848484848	5.95324848484848	923		MMPE(15:1_20:3)-H	0	0	0	5.65324848484848	5.95324848484848	923		MMPE(15:1_20:3)-H	738.50797	239.20165	305.24865	5.65324848484848	5.95324848484848	923
	MMPE(15:1_20:3)-H	0	0	0	6.33049696969697	6.63049696969697	1643		MMPE(15:1_20:3)-H	0	0	0	6.33049696969697	6.63049696969697	1643		MMPE(15:1_20:3)-H	0	0	0	6.33049696969697	6.63049696969697	1643		MMPE(15:1_20:3)-H	0	0	0	6.33049696969697	6.63049696969697	1643		MMPE(15:1_20:3)-H	0	0	0	6.33049696969697	6.63049696969697	1643		MMPE(15:1_20:3)-H	738.50797	239.20165	305.24865	6.33049696969697	6.63049696969697	1643
	MMPE(15:1_20:3)-H	0	0	0	4.35774848484849	4.65774848484849	2622		MMPE(15:1_20:3)-H	0	0	0	4.35774848484849	4.65774848484849	2622		MMPE(15:1_20:3)-H	0	0	0	4.35774848484849	4.65774848484849	2622		MMPE(15:1_20:3)-H	0	0	0	4.35774848484849	4.65774848484849	2622		MMPE(15:1_20:3)-H	0	0	0	4.35774848484849	4.65774848484849	2622		MMPE(15:1_20:3)-H	738.50797	239.20165	305.24865	4.35774848484849	4.65774848484849	2622
	MMPE(15:1_20:3)-H	0	0	0	3.80641212121212	4.10641212121212	3147		MMPE(15:1_20:3)-H	0	0	0	3.80641212121212	4.10641212121212	3147		MMPE(15:1_20:3)-H	0	0	0	3.80641212121212	4.10641212121212	3147		MMPE(15:1_20:3)-H	0	0	0	3.80641212121212	4.10641212121212	3147		MMPE(15:1_20:3)-H	0	0	0	3.80641212121212	4.10641212121212	3147		MMPE(15:1_20:3)-H	738.50797	239.20165	305.24865	3.80641212121212	4.10641212121212	3147
	MMPE(15:1_22:3)-H	0	0	0	7.51369545454545	7.81369545454545	835		MMPE(15:1_22:3)-H	0	0	0	7.51369545454545	7.81369545454545	835		MMPE(15:1_22:3)-H	0	0	0	7.51369545454545	7.81369545454545	835		MMPE(15:1_22:3)-H	0	0	0	7.51369545454545	7.81369545454545	835		MMPE(15:1_22:3)-H	0	0	0	7.51369545454545	7.81369545454545	835		MMPE(15:1_22:3)-H	766.53927	239.20165	333.27995	7.51369545454545	7.81369545454545	835
	MMPE(15:1_22:5)-H	1	0	0	5.9804803030303	6.2804803030303	395		MMPE(15:1_22:5)-H	6.132894	0	0	5.9804803030303	6.2804803030303	395		MMPE(15:1_22:5)-H	1	0	0	5.9804803030303	6.2804803030303	395		MMPE(15:1_22:5)-H	49985.39	0	0	5.9804803030303	6.2804803030303	395		MMPE(15:1_22:5)-H	762.5093	0	0	5.9804803030303	6.2804803030303	395		MMPE(15:1_22:5)-H	762.50797	239.20165	329.24865	5.9804803030303	6.2804803030303	395
	MMPE(15:1_22:5)-H	0	0	0	5.44704393939394	5.74704393939394	2550		MMPE(15:1_22:5)-H	0	0	0	5.44704393939394	5.74704393939394	2550		MMPE(15:1_22:5)-H	0	0	0	5.44704393939394	5.74704393939394	2550		MMPE(15:1_22:5)-H	0	0	0	5.44704393939394	5.74704393939394	2550		MMPE(15:1_22:5)-H	0	0	0	5.44704393939394	5.74704393939394	2550		MMPE(15:1_22:5)-H	762.50797	239.20165	329.24865	5.44704393939394	5.74704393939394	2550
	MMPE(16:0_17:0)-H	1	1	1	8.47925757575758	8.77925757575758	193		MMPE(16:0_17:0)-H	8.627286	8.627286	8.627286	8.47925757575758	8.77925757575758	193		MMPE(16:0_17:0)-H	1	1	1	8.47925757575758	8.77925757575758	193		MMPE(16:0_17:0)-H	381988.7	2176.867	953214.8	8.47925757575758	8.77925757575758	193		MMPE(16:0_17:0)-H	718.54	255.2331	269.2486	8.47925757575758	8.77925757575758	193		MMPE(16:0_17:0)-H	718.53927	255.23295	269.24865	8.47925757575758	8.77925757575758	193
	MMPE(16:0_17:1)-H	0	0	0	5.62081363636364	5.92081363636364	1824		MMPE(16:0_17:1)-H	0	0	0	5.62081363636364	5.92081363636364	1824		MMPE(16:0_17:1)-H	0	0	0	5.62081363636364	5.92081363636364	1824		MMPE(16:0_17:1)-H	0	0	0	5.62081363636364	5.92081363636364	1824		MMPE(16:0_17:1)-H	0	0	0	5.62081363636364	5.92081363636364	1824		MMPE(16:0_17:1)-H	716.52357	255.23295	267.23295	5.62081363636364	5.92081363636364	1824
	MMPE(16:0_17:2)-H	0	0	0	4.60836818181818	4.90836818181818	1332		MMPE(16:0_17:2)-H	0	0	0	4.60836818181818	4.90836818181818	1332		MMPE(16:0_17:2)-H	0	0	0	4.60836818181818	4.90836818181818	1332		MMPE(16:0_17:2)-H	0	0	0	4.60836818181818	4.90836818181818	1332		MMPE(16:0_17:2)-H	0	0	0	4.60836818181818	4.90836818181818	1332		MMPE(16:0_17:2)-H	714.50797	255.23295	265.21735	4.60836818181818	4.90836818181818	1332
	MMPE(16:0_17:2)-H	0	0	0	6.5105303030303	6.8105303030303	1416		MMPE(16:0_17:2)-H	0	0	0	6.5105303030303	6.8105303030303	1416		MMPE(16:0_17:2)-H	0	0	0	6.5105303030303	6.8105303030303	1416		MMPE(16:0_17:2)-H	0	0	0	6.5105303030303	6.8105303030303	1416		MMPE(16:0_17:2)-H	0	0	0	6.5105303030303	6.8105303030303	1416		MMPE(16:0_17:2)-H	714.50797	255.23295	265.21735	6.5105303030303	6.8105303030303	1416
	MMPE(16:1_17:0)-H	0	0	0	5.62081363636364	5.92081363636364	1824		MMPE(16:1_17:0)-H	0	0	0	5.62081363636364	5.92081363636364	1824		MMPE(16:1_17:0)-H	0	0	0	5.62081363636364	5.92081363636364	1824		MMPE(16:1_17:0)-H	0	0	0	5.62081363636364	5.92081363636364	1824		MMPE(16:1_17:0)-H	0	0	0	5.62081363636364	5.92081363636364	1824		MMPE(16:1_17:0)-H	716.52367	253.21735	269.24865	5.62081363636364	5.92081363636364	1824
	MMPE(16:1_17:1)-H	0	0	0	4.60836818181818	4.90836818181818	1332		MMPE(16:1_17:1)-H	0	0	0	4.60836818181818	4.90836818181818	1332		MMPE(16:1_17:1)-H	0	0	0	4.60836818181818	4.90836818181818	1332		MMPE(16:1_17:1)-H	0	0	0	4.60836818181818	4.90836818181818	1332		MMPE(16:1_17:1)-H	0	0	0	4.60836818181818	4.90836818181818	1332		MMPE(16:1_17:1)-H	714.50797	253.21735	267.23295	4.60836818181818	4.90836818181818	1332
	MMPE(16:1_17:1)-H	0	0	0	6.5105303030303	6.8105303030303	1416		MMPE(16:1_17:1)-H	0	0	0	6.5105303030303	6.8105303030303	1416		MMPE(16:1_17:1)-H	0	0	0	6.5105303030303	6.8105303030303	1416		MMPE(16:1_17:1)-H	0	0	0	6.5105303030303	6.8105303030303	1416		MMPE(16:1_17:1)-H	0	0	0	6.5105303030303	6.8105303030303	1416		MMPE(16:1_17:1)-H	714.50797	253.21735	267.23295	6.5105303030303	6.8105303030303	1416
	MMPE(16:1_19:0)-H	1	0	0	8.54963333333333	8.84963333333333	1115		MMPE(16:1_19:0)-H	8.71849	0	0	8.54963333333333	8.84963333333333	1115		MMPE(16:1_19:0)-H	1	0	0	8.54963333333333	8.84963333333333	1115		MMPE(16:1_19:0)-H	17193.23	0	0	8.54963333333333	8.84963333333333	1115		MMPE(16:1_19:0)-H	744.5564	0	0	8.54963333333333	8.84963333333333	1115		MMPE(16:1_19:0)-H	744.55497	253.21735	297.27995	8.54963333333333	8.84963333333333	1115
	MMPE(17:0_18:1)-H	1	0	1	8.54963333333333	8.84963333333333	1115		MMPE(17:0_18:1)-H	8.71849	0	8.71849	8.54963333333333	8.84963333333333	1115		MMPE(17:0_18:1)-H	1	0	1	8.54963333333333	8.84963333333333	1115		MMPE(17:0_18:1)-H	17193.23	0	38859.18	8.54963333333333	8.84963333333333	1115		MMPE(17:0_18:1)-H	744.5564	0	281.2487	8.54963333333333	8.84963333333333	1115		MMPE(17:0_18:1)-H	744.55497	269.24865	281.24865	8.54963333333333	8.84963333333333	1115
	MMPE(17:0_18:2)-H	1	0	1	7.6800106060606	7.9800106060606	773		MMPE(17:0_18:2)-H	7.870355	0	7.870355	7.6800106060606	7.9800106060606	773		MMPE(17:0_18:2)-H	1	0	1	7.6800106060606	7.9800106060606	773		MMPE(17:0_18:2)-H	35126.13	0	70062.89	7.6800106060606	7.9800106060606	773		MMPE(17:0_18:2)-H	742.5406	0	279.233	7.6800106060606	7.9800106060606	773		MMPE(17:0_18:2)-H	742.53927	269.24865	279.23295	7.6800106060606	7.9800106060606	773
	MMPE(17:0_18:4)-H	0	0	0	5.65324848484848	5.95324848484848	923		MMPE(17:0_18:4)-H	0	0	0	5.65324848484848	5.95324848484848	923		MMPE(17:0_18:4)-H	0	0	0	5.65324848484848	5.95324848484848	923		MMPE(17:0_18:4)-H	0	0	0	5.65324848484848	5.95324848484848	923		MMPE(17:0_18:4)-H	0	0	0	5.65324848484848	5.95324848484848	923		MMPE(17:0_18:4)-H	738.50797	269.24865	275.20165	5.65324848484848	5.95324848484848	923
	MMPE(17:0_18:4)-H	0	0	0	6.33049696969697	6.63049696969697	1643		MMPE(17:0_18:4)-H	0	0	0	6.33049696969697	6.63049696969697	1643		MMPE(17:0_18:4)-H	0	0	0	6.33049696969697	6.63049696969697	1643		MMPE(17:0_18:4)-H	0	0	0	6.33049696969697	6.63049696969697	1643		MMPE(17:0_18:4)-H	0	0	0	6.33049696969697	6.63049696969697	1643		MMPE(17:0_18:4)-H	738.50797	269.24865	275.20165	6.33049696969697	6.63049696969697	1643
	MMPE(17:0_18:4)-H	0	0	0	4.35774848484849	4.65774848484849	2622		MMPE(17:0_18:4)-H	0	0	0	4.35774848484849	4.65774848484849	2622		MMPE(17:0_18:4)-H	0	0	0	4.35774848484849	4.65774848484849	2622		MMPE(17:0_18:4)-H	0	0	0	4.35774848484849	4.65774848484849	2622		MMPE(17:0_18:4)-H	0	0	0	4.35774848484849	4.65774848484849	2622		MMPE(17:0_18:4)-H	738.50797	269.24865	275.20165	4.35774848484849	4.65774848484849	2622
	MMPE(17:0_18:4)-H	0	0	0	3.80641212121212	4.10641212121212	3147		MMPE(17:0_18:4)-H	0	0	0	3.80641212121212	4.10641212121212	3147		MMPE(17:0_18:4)-H	0	0	0	3.80641212121212	4.10641212121212	3147		MMPE(17:0_18:4)-H	0	0	0	3.80641212121212	4.10641212121212	3147		MMPE(17:0_18:4)-H	0	0	0	3.80641212121212	4.10641212121212	3147		MMPE(17:0_18:4)-H	738.50797	269.24865	275.20165	3.80641212121212	4.10641212121212	3147
	MMPE(17:0_20:4)-H	0	0	0	7.51369545454545	7.81369545454545	835		MMPE(17:0_20:4)-H	0	0	0	7.51369545454545	7.81369545454545	835		MMPE(17:0_20:4)-H	0	0	0	7.51369545454545	7.81369545454545	835		MMPE(17:0_20:4)-H	0	0	0	7.51369545454545	7.81369545454545	835		MMPE(17:0_20:4)-H	0	0	0	7.51369545454545	7.81369545454545	835		MMPE(17:0_20:4)-H	766.53927	269.24865	303.23295	7.51369545454545	7.81369545454545	835
	MMPE(17:1_18:0)-H	1	0	1	8.54963333333333	8.84963333333333	1115		MMPE(17:1_18:0)-H	8.71849	0	8.71849	8.54963333333333	8.84963333333333	1115		MMPE(17:1_18:0)-H	1	0	1	8.54963333333333	8.84963333333333	1115		MMPE(17:1_18:0)-H	17193.23	0	10936.85	8.54963333333333	8.84963333333333	1115		MMPE(17:1_18:0)-H	744.5564	0	283.2643	8.54963333333333	8.84963333333333	1115		MMPE(17:1_18:0)-H	744.55487	267.23295	283.26425	8.54963333333333	8.84963333333333	1115
	MMPE(17:1_18:1)-H	1	0	1	7.6800106060606	7.9800106060606	773		MMPE(17:1_18:1)-H	7.870355	0	7.870355	7.6800106060606	7.9800106060606	773		MMPE(17:1_18:1)-H	1	0	1	7.6800106060606	7.9800106060606	773		MMPE(17:1_18:1)-H	35126.13	0	3286.483	7.6800106060606	7.9800106060606	773		MMPE(17:1_18:1)-H	742.5406	0	281.2487	7.6800106060606	7.9800106060606	773		MMPE(17:1_18:1)-H	742.53927	267.23295	281.24865	7.6800106060606	7.9800106060606	773
	MMPE(17:1_18:3)-H	0	0	0	5.65324848484848	5.95324848484848	923		MMPE(17:1_18:3)-H	0	0	0	5.65324848484848	5.95324848484848	923		MMPE(17:1_18:3)-H	0	0	0	5.65324848484848	5.95324848484848	923		MMPE(17:1_18:3)-H	0	0	0	5.65324848484848	5.95324848484848	923		MMPE(17:1_18:3)-H	0	0	0	5.65324848484848	5.95324848484848	923		MMPE(17:1_18:3)-H	738.50797	267.23295	277.21735	5.65324848484848	5.95324848484848	923
	MMPE(17:1_18:3)-H	0	0	0	6.33049696969697	6.63049696969697	1643		MMPE(17:1_18:3)-H	0	0	0	6.33049696969697	6.63049696969697	1643		MMPE(17:1_18:3)-H	0	0	0	6.33049696969697	6.63049696969697	1643		MMPE(17:1_18:3)-H	0	0	0	6.33049696969697	6.63049696969697	1643		MMPE(17:1_18:3)-H	0	0	0	6.33049696969697	6.63049696969697	1643		MMPE(17:1_18:3)-H	738.50797	267.23295	277.21735	6.33049696969697	6.63049696969697	1643
	MMPE(17:1_18:3)-H	0	0	0	4.35774848484849	4.65774848484849	2622		MMPE(17:1_18:3)-H	0	0	0	4.35774848484849	4.65774848484849	2622		MMPE(17:1_18:3)-H	0	0	0	4.35774848484849	4.65774848484849	2622		MMPE(17:1_18:3)-H	0	0	0	4.35774848484849	4.65774848484849	2622		MMPE(17:1_18:3)-H	0	0	0	4.35774848484849	4.65774848484849	2622		MMPE(17:1_18:3)-H	738.50797	267.23295	277.21735	4.35774848484849	4.65774848484849	2622
	MMPE(17:1_18:3)-H	0	0	0	3.80641212121212	4.10641212121212	3147		MMPE(17:1_18:3)-H	0	0	0	3.80641212121212	4.10641212121212	3147		MMPE(17:1_18:3)-H	0	0	0	3.80641212121212	4.10641212121212	3147		MMPE(17:1_18:3)-H	0	0	0	3.80641212121212	4.10641212121212	3147		MMPE(17:1_18:3)-H	0	0	0	3.80641212121212	4.10641212121212	3147		MMPE(17:1_18:3)-H	738.50797	267.23295	277.21735	3.80641212121212	4.10641212121212	3147
	MMPE(17:1_20:3)-H	0	0	0	7.51369545454545	7.81369545454545	835		MMPE(17:1_20:3)-H	0	0	0	7.51369545454545	7.81369545454545	835		MMPE(17:1_20:3)-H	0	0	0	7.51369545454545	7.81369545454545	835		MMPE(17:1_20:3)-H	0	0	0	7.51369545454545	7.81369545454545	835		MMPE(17:1_20:3)-H	0	0	0	7.51369545454545	7.81369545454545	835		MMPE(17:1_20:3)-H	766.53927	267.23295	305.24865	7.51369545454545	7.81369545454545	835
	MMPE(17:1_20:5)-H	1	0	0	5.9804803030303	6.2804803030303	395		MMPE(17:1_20:5)-H	6.132894	0	0	5.9804803030303	6.2804803030303	395		MMPE(17:1_20:5)-H	1	0	0	5.9804803030303	6.2804803030303	395		MMPE(17:1_20:5)-H	49985.39	0	0	5.9804803030303	6.2804803030303	395		MMPE(17:1_20:5)-H	762.5093	0	0	5.9804803030303	6.2804803030303	395		MMPE(17:1_20:5)-H	762.50797	267.23295	301.21735	5.9804803030303	6.2804803030303	395
	MMPE(17:1_20:5)-H	0	0	0	5.44704393939394	5.74704393939394	2550		MMPE(17:1_20:5)-H	0	0	0	5.44704393939394	5.74704393939394	2550		MMPE(17:1_20:5)-H	0	0	0	5.44704393939394	5.74704393939394	2550		MMPE(17:1_20:5)-H	0	0	0	5.44704393939394	5.74704393939394	2550		MMPE(17:1_20:5)-H	0	0	0	5.44704393939394	5.74704393939394	2550		MMPE(17:1_20:5)-H	762.50797	267.23295	301.21735	5.44704393939394	5.74704393939394	2550
	MMPE(17:2_18:0)-H	1	0	1	7.6800106060606	7.9800106060606	773		MMPE(17:2_18:0)-H	7.870355	0	7.870355	7.6800106060606	7.9800106060606	773		MMPE(17:2_18:0)-H	1	0	1	7.6800106060606	7.9800106060606	773		MMPE(17:2_18:0)-H	35126.13	0	21649.69	7.6800106060606	7.9800106060606	773		MMPE(17:2_18:0)-H	742.5406	0	283.2644	7.6800106060606	7.9800106060606	773		MMPE(17:2_18:0)-H	742.53927	265.21735	283.26425	7.6800106060606	7.9800106060606	773
	MMPE(17:2_18:2)-H	0	0	0	5.65324848484848	5.95324848484848	923		MMPE(17:2_18:2)-H	0	0	0	5.65324848484848	5.95324848484848	923		MMPE(17:2_18:2)-H	0	0	0	5.65324848484848	5.95324848484848	923		MMPE(17:2_18:2)-H	0	0	0	5.65324848484848	5.95324848484848	923		MMPE(17:2_18:2)-H	0	0	0	5.65324848484848	5.95324848484848	923		MMPE(17:2_18:2)-H	738.50797	265.21735	279.23295	5.65324848484848	5.95324848484848	923
	MMPE(17:2_18:2)-H	0	0	0	6.33049696969697	6.63049696969697	1643		MMPE(17:2_18:2)-H	0	0	0	6.33049696969697	6.63049696969697	1643		MMPE(17:2_18:2)-H	0	0	0	6.33049696969697	6.63049696969697	1643		MMPE(17:2_18:2)-H	0	0	0	6.33049696969697	6.63049696969697	1643		MMPE(17:2_18:2)-H	0	0	0	6.33049696969697	6.63049696969697	1643		MMPE(17:2_18:2)-H	738.50797	265.21735	279.23295	6.33049696969697	6.63049696969697	1643
	MMPE(17:2_18:2)-H	0	0	0	4.35774848484849	4.65774848484849	2622		MMPE(17:2_18:2)-H	0	0	0	4.35774848484849	4.65774848484849	2622		MMPE(17:2_18:2)-H	0	0	0	4.35774848484849	4.65774848484849	2622		MMPE(17:2_18:2)-H	0	0	0	4.35774848484849	4.65774848484849	2622		MMPE(17:2_18:2)-H	0	0	0	4.35774848484849	4.65774848484849	2622		MMPE(17:2_18:2)-H	738.50797	265.21735	279.23295	4.35774848484849	4.65774848484849	2622
	MMPE(17:2_18:2)-H	0	0	0	3.80641212121212	4.10641212121212	3147		MMPE(17:2_18:2)-H	0	0	0	3.80641212121212	4.10641212121212	3147		MMPE(17:2_18:2)-H	0	0	0	3.80641212121212	4.10641212121212	3147		MMPE(17:2_18:2)-H	0	0	0	3.80641212121212	4.10641212121212	3147		MMPE(17:2_18:2)-H	0	0	0	3.80641212121212	4.10641212121212	3147		MMPE(17:2_18:2)-H	738.50797	265.21735	279.23295	3.80641212121212	4.10641212121212	3147
	MMPE(17:2_20:2)-H	0	0	0	7.51369545454545	7.81369545454545	835		MMPE(17:2_20:2)-H	0	0	0	7.51369545454545	7.81369545454545	835		MMPE(17:2_20:2)-H	0	0	0	7.51369545454545	7.81369545454545	835		MMPE(17:2_20:2)-H	0	0	0	7.51369545454545	7.81369545454545	835		MMPE(17:2_20:2)-H	0	0	0	7.51369545454545	7.81369545454545	835		MMPE(17:2_20:2)-H	766.53927	265.21735	307.26425	7.51369545454545	7.81369545454545	835
	MMPE(17:2_20:4)-H	1	0	0	5.9804803030303	6.2804803030303	395		MMPE(17:2_20:4)-H	6.132894	0	0	5.9804803030303	6.2804803030303	395		MMPE(17:2_20:4)-H	1	0	0	5.9804803030303	6.2804803030303	395		MMPE(17:2_20:4)-H	49985.39	0	0	5.9804803030303	6.2804803030303	395		MMPE(17:2_20:4)-H	762.5093	0	0	5.9804803030303	6.2804803030303	395		MMPE(17:2_20:4)-H	762.50797	265.21735	303.23295	5.9804803030303	6.2804803030303	395
	MMPE(17:2_20:4)-H	0	0	0	5.44704393939394	5.74704393939394	2550		MMPE(17:2_20:4)-H	0	0	0	5.44704393939394	5.74704393939394	2550		MMPE(17:2_20:4)-H	0	0	0	5.44704393939394	5.74704393939394	2550		MMPE(17:2_20:4)-H	0	0	0	5.44704393939394	5.74704393939394	2550		MMPE(17:2_20:4)-H	0	0	0	5.44704393939394	5.74704393939394	2550		MMPE(17:2_20:4)-H	762.50797	265.21735	303.23295	5.44704393939394	5.74704393939394	2550
	MMPE(18:4_19:0)-H	0	0	0	7.51369545454545	7.81369545454545	835		MMPE(18:4_19:0)-H	0	0	0	7.51369545454545	7.81369545454545	835		MMPE(18:4_19:0)-H	0	0	0	7.51369545454545	7.81369545454545	835		MMPE(18:4_19:0)-H	0	0	0	7.51369545454545	7.81369545454545	835		MMPE(18:4_19:0)-H	0	0	0	7.51369545454545	7.81369545454545	835		MMPE(18:4_19:0)-H	766.53927	275.20165	297.27995	7.51369545454545	7.81369545454545	835
