# Supplementary material for: LipidMatch: an automated workflow for rule-based lipid identification using untargeted high-resolution tandem mass spectrometry data
Source: BMC Bioinformatics. 2017 Jul 10;18:331. doi: 10.1186/s12859-017-1744-3 (PMC5504796; doi:10.1186/s12859-017-1744-3)
Supplement: Supplementary file 1 — LipidMatch Software. The 2017_6_14_LipidMatch_Distribution.zip file contains lipid libraries in .csv format, a batch file for lipidomics with MZmine processing, the LipidMatch R script, and additional helpful R scripts for lipidomics data processing. The .zip file also contains files to guide the user in using LipidMatch, which include: video tutorials, a manual, a trouble shooting document, and example input and output data. For the most up to date version of LipidMatch please visit: http://secim.ufl.edu/secim-tools/. (ZIP 376634 kb) [file 12859_2017_1744_MOESM1_ESM.zip › 2017_6_14_LipidMatch_Distribution/ExampleOutput/ddMS/Neg/Additional_Files/DD_neg_OxLPC_neg_CHO2_All.csv]

Confirmed fragments if intensity is above 1000 and number of scans is greater than or equal to 1	OxLPC	[M+HCO2]-	NL_CH3&HCO2	NL_choline&HCO2	NL_R1C2HO	NL_R1COOH&CH3&HCO2	Phosphocholine_NL_CH3	Glycerol-3-phosphate_NL_H2O	R1COO-	H2PO4-	PO3-	RT_min	RT_max	Comment	RT at Max Intensity	OxLPC	[M+HCO2]-	NL_CH3&HCO2	NL_choline&HCO2	NL_R1C2HO	NL_R1COOH&CH3&HCO2	Phosphocholine_NL_CH3	Glycerol-3-phosphate_NL_H2O	R1COO-	H2PO4-	PO3-	RT_min	RT_max	Comment	Number of Scans	OxLPC	[M+HCO2]-	NL_CH3&HCO2	NL_choline&HCO2	NL_R1C2HO	NL_R1COOH&CH3&HCO2	Phosphocholine_NL_CH3	Glycerol-3-phosphate_NL_H2O	R1COO-	H2PO4-	PO3-	RT_min	RT_max	Comment	Max Intensity	OxLPC	[M+HCO2]-	NL_CH3&HCO2	NL_choline&HCO2
	OxLPC(20:3(OO))+HCO2	0	0	0	0	0	0	0	0	0	0	1.00125909090909	1.30125909090909	356		OxLPC(20:3(OO))+HCO2	0	0	0	0	0	0	0	0	0	0	1.00125909090909	1.30125909090909	356		OxLPC(20:3(OO))+HCO2	0	0	0	0	0	0	0	0	0	0	1.00125909090909	1.30125909090909	356		OxLPC(20:3(OO))+HCO2	0	0	0
	OxLPC(22:3(OO))+HCO2	1	0	0	0	0	0	0	0	0	0	1.52206666666667	1.82206666666667	379		OxLPC(22:3(OO))+HCO2	1.683694	0	0	0	0	0	0	0	0	0	1.52206666666667	1.82206666666667	379		OxLPC(22:3(OO))+HCO2	1	0	0	0	0	0	0	0	0	0	1.52206666666667	1.82206666666667	379		OxLPC(22:3(OO))+HCO2	1585.003	0	0
	OxLPC(22:6(OOOO))+HCO2	0	0	0	0	0	0	0	0	0	0	0.754063636363636	1.05406363636364	1773		OxLPC(22:6(OOOO))+HCO2	0	0	0	0	0	0	0	0	0	0	0.754063636363636	1.05406363636364	1773		OxLPC(22:6(OOOO))+HCO2	0	0	0	0	0	0	0	0	0	0	0.754063636363636	1.05406363636364	1773		OxLPC(22:6(OOOO))+HCO2	0	0	0
	OxLPC(20:2(Ke,OH))+HCO2	0	0	0	0	0	0	0	0	0	0	1.00125909090909	1.30125909090909	356		OxLPC(20:2(Ke,OH))+HCO2	0	0	0	0	0	0	0	0	0	0	1.00125909090909	1.30125909090909	356		OxLPC(20:2(Ke,OH))+HCO2	0	0	0	0	0	0	0	0	0	0	1.00125909090909	1.30125909090909	356		OxLPC(20:2(Ke,OH))+HCO2	0	0	0
	OxLPC(22:2(Ke,OH))+HCO2	1	0	0	0	0	0	0	0	0	0	1.52206666666667	1.82206666666667	379		OxLPC(22:2(Ke,OH))+HCO2	1.683694	0	0	0	0	0	0	0	0	0	1.52206666666667	1.82206666666667	379		OxLPC(22:2(Ke,OH))+HCO2	1	0	0	0	0	0	0	0	0	0	1.52206666666667	1.82206666666667	379		OxLPC(22:2(Ke,OH))+HCO2	1585.003	0	0
[truncated: 40 more columns]
