# Supplementary material for: LipidMatch: an automated workflow for rule-based lipid identification using untargeted high-resolution tandem mass spectrometry data
Source: BMC Bioinformatics. 2017 Jul 10;18:331. doi: 10.1186/s12859-017-1744-3 (PMC5504796; doi:10.1186/s12859-017-1744-3)
Supplement: Supplementary file 1 — LipidMatch Software. The 2017_6_14_LipidMatch_Distribution.zip file contains lipid libraries in .csv format, a batch file for lipidomics with MZmine processing, the LipidMatch R script, and additional helpful R scripts for lipidomics data processing. The .zip file also contains files to guide the user in using LipidMatch, which include: video tutorials, a manual, a trouble shooting document, and example input and output data. For the most up to date version of LipidMatch please visit: http://secim.ufl.edu/secim-tools/. (ZIP 376634 kb) [file 12859_2017_1744_MOESM1_ESM.zip › 2017_6_14_LipidMatch_Distribution/ExampleOutput/ddMS/Neg/Additional_Files/DD_neg_OxLPE_neg_minH_All.csv]

Confirmed fragments if intensity is above 1000 and number of scans is greater than or equal to 1	OxLPE	[M-H]-	NL_T1Ketene&serene	NL_T1RCOOH	T1_RCOO-	Glycerol-3-phosphate_NLH2O	H2PO4-	PO3-	EthanolaminePhosphate	EthanolaminePhosphate_NLH2O	RT_min	RT_max	Comment	RT at Max Intensity	OxLPE	[M-H]-	NL_T1Ketene&serene	NL_T1RCOOH	T1_RCOO-	Glycerol-3-phosphate_NLH2O	H2PO4-	PO3-	EthanolaminePhosphate	EthanolaminePhosphate_NLH2O	RT_min	RT_max	Comment	Number of Scans	OxLPE	[M-H]-	NL_T1Ketene&serene	NL_T1RCOOH	T1_RCOO-	Glycerol-3-phosphate_NLH2O	H2PO4-	PO3-	EthanolaminePhosphate	EthanolaminePhosphate_NLH2O	RT_min	RT_max	Comment	Max Intensity	OxLPE	[M-H]-	NL_T1Ketene&serene	NL_T1RCOOH	T1_RCOO-	Glycerol-3-phosphate_NLH2O	H2PO4-
	OxLPE(13:3(COOH))-H	0	0	0	0	0	0	0	0	0	0.24195	0.54195	3898		OxLPE(13:3(COOH))-H	0	0	0	0	0	0	0	0	0	0.24195	0.54195	3898		OxLPE(13:3(COOH))-H	0	0	0	0	0	0	0	0	0	0.24195	0.54195	3898		OxLPE(13:3(COOH))-H	0	0	0	0	0	0
	OxLPE(18:4(OH))-H	0	0	0	0	0	0	0	0	0	0.243756060606061	0.543756060606061	112		OxLPE(18:4(OH))-H	0	0	0	0	0	0	0	0	0	0.243756060606061	0.543756060606061	112		OxLPE(18:4(OH))-H	0	0	0	0	0	0	0	0	0	0.243756060606061	0.543756060606061	112		OxLPE(18:4(OH))-H	0	0	0	0	0	0
	OxLPE(18:4(OH))-H	0	0	0	0	0	0	0	0	0	0.774281818181818	1.07428181818182	666		OxLPE(18:4(OH))-H	0	0	0	0	0	0	0	0	0	0.774281818181818	1.07428181818182	666		OxLPE(18:4(OH))-H	0	0	0	0	0	0	0	0	0	0.774281818181818	1.07428181818182	666		OxLPE(18:4(OH))-H	0	0	0	0	0	0
	OxLPE(18:4(OH))-H	0	0	0	0	0	0	0	0	0	0.568266666666667	0.868266666666667	3418		OxLPE(18:4(OH))-H	0	0	0	0	0	0	0	0	0	0.568266666666667	0.868266666666667	3418		OxLPE(18:4(OH))-H	0	0	0	0	0	0	0	0	0	0.568266666666667	0.868266666666667	3418		OxLPE(18:4(OH))-H	0	0	0	0	0	0
	OxLPE(18:4(OH))-H	0	0	0	0	0	0	0	0	0	1.25231818181818	1.55231818181818	3677		OxLPE(18:4(OH))-H	0	0	0	0	0	0	0	0	0	1.25231818181818	1.55231818181818	3677		OxLPE(18:4(OH))-H	0	0	0	0	0	0	0	0	0	1.25231818181818	1.55231818181818	3677		OxLPE(18:4(OH))-H	0	0	0	0	0	0
	OxLPE(22:1(OH))-H	0	0	0	0	0	0	0	0	0	0.98556166666667	1.28556166666667	1282		OxLPE(22:1(OH))-H	0	0	0	0	0	0	0	0	0	0.98556166666667	1.28556166666667	1282		OxLPE(22:1(OH))-H	0	0	0	0	0	0	0	0	0	0.98556166666667	1.28556166666667	1282		OxLPE(22:1(OH))-H	0	0	0	0	0	0
	OxLPE(18:1(OO))-H	0	0	0	0	0	0	0	0	0	0.77015	1.07015	1006		OxLPE(18:1(OO))-H	0	0	0	0	0	0	0	0	0	0.77015	1.07015	1006		OxLPE(18:1(OO))-H	0	0	0	0	0	0	0	0	0	0.77015	1.07015	1006		OxLPE(18:1(OO))-H	0	0	0	0	0	0
	OxLPE(20:1(OO))-H	1	0	0	0	0	0	0	0	0	0.528524242424242	0.828524242424242	137		OxLPE(20:1(OO))-H	0.7102667	0	0	0	0.7102667	0	0	0	0	0.528524242424242	0.828524242424242	137		OxLPE(20:1(OO))-H	1	0	0	0	1	0	0	0	0	0.528524242424242	0.828524242424242	137		OxLPE(20:1(OO))-H	11283.69	0	0	0	768.0608	0
	OxLPE(20:1(OO))-H	1	0	0	0	0	0	0	0	0	1.20290151515152	1.50290151515152	706		OxLPE(20:1(OO))-H	1.364999	0	0	0	1.364999	0	0	0	0	1.20290151515152	1.50290151515152	706		OxLPE(20:1(OO))-H	1	0	0	0	1	0	0	0	0	1.20290151515152	1.50290151515152	706		OxLPE(20:1(OO))-H	28938.36	0	0	0	668.9499	0
	OxLPE(20:2(OO))-H	0	0	0	0	0	0	0	0	0	0.817175757575758	1.11717575757576	898		OxLPE(20:2(OO))-H	0	0	0	0	0	0	0	0	0	0.817175757575758	1.11717575757576	898		OxLPE(20:2(OO))-H	0	0	0	0	0	0	0	0	0	0.817175757575758	1.11717575757576	898		OxLPE(20:2(OO))-H	0	0	0	0	0	0
	OxLPE(20:3(OO))-H	1	0	0	0	0	0	0	0	0	0.570583333333333	0.870583333333333	575		OxLPE(20:3(OO))-H	0.7473137	0	0	0	0	0	0	0	0	0.570583333333333	0.870583333333333	575		OxLPE(20:3(OO))-H	1	0	0	0	0	0	0	0	0	0.570583333333333	0.870583333333333	575		OxLPE(20:3(OO))-H	27888.15	0	0	0	0	0
	OxLPE(22:1(OO))-H	1	0	0	0	1	0	0	0	0	0.849518181818182	1.14951818181818	50		OxLPE(22:1(OO))-H	0.9532399	0	0	0	0.9532399	0	0	0	0	0.849518181818182	1.14951818181818	50		OxLPE(22:1(OO))-H	2	0	0	0	2	0	0	0	0	0.849518181818182	1.14951818181818	50		OxLPE(22:1(OO))-H	49273.48	0	0	0	4036.935	0
	OxLPE(22:2(OO))-H	1	0	0	0	1	0	0	0	0	0.590513636363636	0.890513636363636	28		OxLPE(22:2(OO))-H	0.778071	0	0	0	0.778071	0	0	0	0	0.590513636363636	0.890513636363636	28		OxLPE(22:2(OO))-H	1	0	0	0	1	0	0	0	0	0.590513636363636	0.890513636363636	28		OxLPE(22:2(OO))-H	64452.28	0	0	0	5329.42	0
	OxLPE(22:2(OO))-H	1	0	0	0	1	0	0	0	0	0.765088888888889	1.06508888888889	276		OxLPE(22:2(OO))-H	0.778071	0	0	0	0.778071	0	0	0	0	0.765088888888889	1.06508888888889	276		OxLPE(22:2(OO))-H	2	0	0	0	2	0	0	0	0	0.765088888888889	1.06508888888889	276		OxLPE(22:2(OO))-H	64452.28	0	0	0	5329.42	0
	OxLPE(22:3(OO))-H	1	0	0	0	0	0	0	0	0	0.452106060606061	0.752106060606061	352		OxLPE(22:3(OO))-H	0.6191943	0	0	0	0	0	0	0	0	0.452106060606061	0.752106060606061	352		OxLPE(22:3(OO))-H	1	0	0	0	0	0	0	0	0	0.452106060606061	0.752106060606061	352		OxLPE(22:3(OO))-H	1367.118	0	0	0	0	0
	OxLPE(22:5(OO))-H	0	0	0	0	0	0	0	0	0	0.533388333333333	0.833388333333333	2084		OxLPE(22:5(OO))-H	0	0	0	0	0	0	0	0	0	0.533388333333333	0.833388333333333	2084		OxLPE(22:5(OO))-H	0	0	0	0	0	0	0	0	0	0.533388333333333	0.833388333333333	2084		OxLPE(22:5(OO))-H	0	0	0	0	0	0
	OxLPE(24:1(OO))-H	0	0	0	0	0	0	0	0	0	1.29530303030303	1.59530303030303	534		OxLPE(24:1(OO))-H	0	0	0	0	0	0	0	0	0	1.29530303030303	1.59530303030303	534		OxLPE(24:1(OO))-H	0	0	0	0	0	0	0	0	0	1.29530303030303	1.59530303030303	534		OxLPE(24:1(OO))-H	0	0	0	0	0	0
	OxLPE(18:3(Ke))-H	0	0	0	0	0	0	0	0	0	0.243756060606061	0.543756060606061	112		OxLPE(18:3(Ke))-H	0	0	0	0	0	0	0	0	0	0.243756060606061	0.543756060606061	112		OxLPE(18:3(Ke))-H	0	0	0	0	0	0	0	0	0	0.243756060606061	0.543756060606061	112		OxLPE(18:3(Ke))-H	0	0	0	0	0	0
	OxLPE(18:3(Ke))-H	0	0	0	0	0	0	0	0	0	0.774281818181818	1.07428181818182	666		OxLPE(18:3(Ke))-H	0	0	0	0	0	0	0	0	0	0.774281818181818	1.07428181818182	666		OxLPE(18:3(Ke))-H	0	0	0	0	0	0	0	0	0	0.774281818181818	1.07428181818182	666		OxLPE(18:3(Ke))-H	0	0	0	0	0	0
	OxLPE(18:3(Ke))-H	0	0	0	0	0	0	0	0	0	0.568266666666667	0.868266666666667	3418		OxLPE(18:3(Ke))-H	0	0	0	0	0	0	0	0	0	0.568266666666667	0.868266666666667	3418		OxLPE(18:3(Ke))-H	0	0	0	0	0	0	0	0	0	0.568266666666667	0.868266666666667	3418		OxLPE(18:3(Ke))-H	0	0	0	0	0	0
	OxLPE(18:3(Ke))-H	0	0	0	0	0	0	0	0	0	1.25231818181818	1.55231818181818	3677		OxLPE(18:3(Ke))-H	0	0	0	0	0	0	0	0	0	1.25231818181818	1.55231818181818	3677		OxLPE(18:3(Ke))-H	0	0	0	0	0	0	0	0	0	1.25231818181818	1.55231818181818	3677		OxLPE(18:3(Ke))-H	0	0	0	0	0	0
	OxLPE(20:1(Ke,OH))-H	0	0	0	0	0	0	0	0	0	0.817175757575758	1.11717575757576	898		OxLPE(20:1(Ke,OH))-H	0	0	0	0	0	0	0	0	0	0.817175757575758	1.11717575757576	898		OxLPE(20:1(Ke,OH))-H	0	0	0	0	0	0	0	0	0	0.817175757575758	1.11717575757576	898		OxLPE(20:1(Ke,OH))-H	0	0	0	0	0	0
	OxLPE(20:2(Ke,OH))-H	1	0	0	0	0	0	0	0	0	0.570583333333333	0.870583333333333	575		OxLPE(20:2(Ke,OH))-H	0.7473137	0	0	0	0	0	0	0	0	0.570583333333333	0.870583333333333	575		OxLPE(20:2(Ke,OH))-H	1	0	0	0	0	0	0	0	0	0.570583333333333	0.870583333333333	575		OxLPE(20:2(Ke,OH))-H	27888.15	0	0	0	0	0
	OxLPE(22:1(Ke,OH))-H	1	0	0	0	1	0	0	0	0	0.590513636363636	0.890513636363636	28		OxLPE(22:1(Ke,OH))-H	0.778071	0	0	0	0.778071	0	0	0	0	0.590513636363636	0.890513636363636	28		OxLPE(22:1(Ke,OH))-H	1	0	0	0	1	0	0	0	0	0.590513636363636	0.890513636363636	28		OxLPE(22:1(Ke,OH))-H	64452.28	0	0	0	5329.42	0
	OxLPE(22:1(Ke,OH))-H	1	0	0	0	1	0	0	0	0	0.765088888888889	1.06508888888889	276		OxLPE(22:1(Ke,OH))-H	0.778071	0	0	0	0.778071	0	0	0	0	0.765088888888889	1.06508888888889	276		OxLPE(22:1(Ke,OH))-H	2	0	0	0	2	0	0	0	0	0.765088888888889	1.06508888888889	276		OxLPE(22:1(Ke,OH))-H	64452.28	0	0	0	5329.42	0
	OxLPE(22:2(Ke,OH))-H	1	0	0	0	0	0	0	0	0	0.452106060606061	0.752106060606061	352		OxLPE(22:2(Ke,OH))-H	0.6191943	0	0	0	0	0	0	0	0	0.452106060606061	0.752106060606061	352		OxLPE(22:2(Ke,OH))-H	1	0	0	0	0	0	0	0	0	0.452106060606061	0.752106060606061	352		OxLPE(22:2(Ke,OH))-H	1367.118	0	0	0	0	0
	OxLPE(22:4(Ke,OH))-H	0	0	0	0	0	0	0	0	0	0.533388333333333	0.833388333333333	2084		OxLPE(22:4(Ke,OH))-H	0	0	0	0	0	0	0	0	0	0.533388333333333	0.833388333333333	2084		OxLPE(22:4(Ke,OH))-H	0	0	0	0	0	0	0	0	0	0.533388333333333	0.833388333333333	2084		OxLPE(22:4(Ke,OH))-H	0	0	0	0	0	0
	OxLPE(24:1(Ke,OH))-H	0	0	0	0	0	0	0	0	0	0.92862878787879	1.22862878787879	483		OxLPE(24:1(Ke,OH))-H	0	0	0	0	0	0	0	0	0	0.92862878787879	1.22862878787879	483		OxLPE(24:1(Ke,OH))-H	0	0	0	0	0	0	0	0	0	0.92862878787879	1.22862878787879	483		OxLPE(24:1(Ke,OH))-H	0	0	0	0	0	0
[truncated: 34 more columns]
