# Supplementary material for: LipidMatch: an automated workflow for rule-based lipid identification using untargeted high-resolution tandem mass spectrometry data
Source: BMC Bioinformatics. 2017 Jul 10;18:331. doi: 10.1186/s12859-017-1744-3 (PMC5504796; doi:10.1186/s12859-017-1744-3)
Supplement: Supplementary file 1 — LipidMatch Software. The 2017_6_14_LipidMatch_Distribution.zip file contains lipid libraries in .csv format, a batch file for lipidomics with MZmine processing, the LipidMatch R script, and additional helpful R scripts for lipidomics data processing. The .zip file also contains files to guide the user in using LipidMatch, which include: video tutorials, a manual, a trouble shooting document, and example input and output data. For the most up to date version of LipidMatch please visit: http://secim.ufl.edu/secim-tools/. (ZIP 376634 kb) [file 12859_2017_1744_MOESM1_ESM.zip › 2017_6_14_LipidMatch_Distribution/ExampleOutput/ddMS/Neg/Additional_Files/DD_neg_OxPC_neg_CHO2_All.csv]

Confirmed fragments if intensity is above 1000 and number of scans is greater than or equal to 1	OxPC	[M+HCO2]-	NL_CH3&HCO2	NL_Choline&HCO2	NL_T1Ketene&CH3&HCO2	NL_T2Ketene&CH3&HCO3	NL_T1RCOOH&CH3&HCO2	NL_T2RCOOH&CH3&HCO3	GlyceroPC_NLCH3&H2O	T1_RCOO-	T2_RCOO-	PC_NLCH3	Glycerol-3-phosphate_NLH2O	H2PO4-	PO3-	RT_min	RT_max	Comment	RT at Max Intensity	OxPC	[M+HCO2]-	NL_CH3&HCO2	NL_Choline&HCO2	NL_T1Ketene&CH3&HCO2	NL_T2Ketene&CH3&HCO3	NL_T1RCOOH&CH3&HCO2	NL_T2RCOOH&CH3&HCO3	GlyceroPC_NLCH3&H2O	T1_RCOO-	T2_RCOO-	PC_NLCH3	Glycerol-3-phosphate_NLH2O	H2PO4-	PO3-	RT_min	RT_max	Comment	Number of Scans	OxPC	[M+HCO2]-	NL_CH3&HCO2	NL_Choline&HCO2	NL_T1Ketene&CH3&HCO2	NL_T2Ketene&CH3&HCO3	NL_T1RCOOH&CH3&HCO2	NL_T2RCOOH&CH3&HCO3	GlyceroPC_NLCH3&H2O	T1_RCOO-	T2_RCOO-
	OxPC(8:0_11:1(CHO))+HCO2	1	0	0	0	0	0	0	0	0	0	0	0	0	0	0.775422727272727	1.07542272727273	186		OxPC(8:0_11:1(CHO))+HCO2	0.8926295	0	0	0	0	0	0	0	0	0	0	0	0	0	0.775422727272727	1.07542272727273	186		OxPC(8:0_11:1(CHO))+HCO2	1	0	0	0	0	0	0	0	0	0
	OxPC(8:0_11:2(CHO))+HCO2	0	0	0	0	0	0	0	0	0	0	0	0	0	0	0.522733333333333	0.822733333333333	1516		OxPC(8:0_11:2(CHO))+HCO2	0	0	0	0	0	0	0	0	0	0	0	0	0	0	0.522733333333333	0.822733333333333	1516		OxPC(8:0_11:2(CHO))+HCO2	0	0	0	0	0	0	0	0	0	0
	OxPC(8:0_12:1(CHO))+HCO2	0	0	0	0	0	0	0	0	0	0	0	0	0	0	1.00125909090909	1.30125909090909	356		OxPC(8:0_12:1(CHO))+HCO2	0	0	0	0	0	0	0	0	0	0	0	0	0	0	1.00125909090909	1.30125909090909	356		OxPC(8:0_12:1(CHO))+HCO2	0	0	0	0	0	0	0	0	0	0
	OxPC(8:0_13:1(CHO))+HCO2	1	0	0	0	0	0	0	0	0	0	0	0	0	0	1.25095606060606	1.55095606060606	256		OxPC(8:0_13:1(CHO))+HCO2	1.427713	0	0	0	0	0	0	0	0	0	0	0	0	0	1.25095606060606	1.55095606060606	256		OxPC(8:0_13:1(CHO))+HCO2	1	0	0	0	0	0	0	0	0	0
	OxPC(8:0_13:2(CHO))+HCO2	0	0	0	0	0	0	0	0	0	0	0	0	0	0	0.85732878787879	1.15732878787879	454		OxPC(8:0_13:2(CHO))+HCO2	0	0	0	0	0	0	0	0	0	0	0	0	0	0	0.85732878787879	1.15732878787879	454		OxPC(8:0_13:2(CHO))+HCO2	0	0	0	0	0	0	0	0	0	0
	OxPC(8:0_13:3(CHO))+HCO2	0	0	0	0	0	0	0	0	0	0	0	0	0	0	0.593419696969697	0.893419696969697	332		OxPC(8:0_13:3(CHO))+HCO2	0	0	0	0	0	0	0	0	0	0	0	0	0	0	0.593419696969697	0.893419696969697	332		OxPC(8:0_13:3(CHO))+HCO2	0	0	0	0	0	0	0	0	0	0
	OxPC(8:0_14:1(CHO))+HCO2	1	0	0	0	0	0	0	0	0	0	0	0	0	0	1.52206666666667	1.82206666666667	379		OxPC(8:0_14:1(CHO))+HCO2	1.683694	0	0	0	0	0	0	0	0	0	0	0	0	0	1.52206666666667	1.82206666666667	379		OxPC(8:0_14:1(CHO))+HCO2	1	0	0	0	0	0	0	0	0	0
	OxPC(10:0_15:0(CHO))+HCO2	0	0	0	0	0	0	0	0	0	0	0	0	0	0	1.17247666666667	1.47247666666667	1834		OxPC(10:0_15:0(CHO))+HCO2	0	0	0	0	0	0	0	0	0	0	0	0	0	0	1.17247666666667	1.47247666666667	1834		OxPC(10:0_15:0(CHO))+HCO2	0	0	0	0	0	0	0	0	0	0
	OxPC(10:0_9:1(CHO))+HCO2	1	0	0	0	0	0	0	0	0	0	0	0	0	0	0.775422727272727	1.07542272727273	186		OxPC(10:0_9:1(CHO))+HCO2	0.8926295	0	0	0	0	0	0	0	0	0	0	0	0	0	0.775422727272727	1.07542272727273	186		OxPC(10:0_9:1(CHO))+HCO2	1	0	0	0	0	0	0	0	0	0
	OxPC(10:0_9:2(CHO))+HCO2	0	0	0	0	0	0	0	0	0	0	0	0	0	0	0.522733333333333	0.822733333333333	1516		OxPC(10:0_9:2(CHO))+HCO2	0	0	0	0	0	0	0	0	0	0	0	0	0	0	0.522733333333333	0.822733333333333	1516		OxPC(10:0_9:2(CHO))+HCO2	0	0	0	0	0	0	0	0	0	0
	OxPC(10:0_10:1(CHO))+HCO2	0	0	0	0	0	0	0	0	0	0	0	0	0	0	1.00125909090909	1.30125909090909	356		OxPC(10:0_10:1(CHO))+HCO2	0	0	0	0	0	0	0	0	0	0	0	0	0	0	1.00125909090909	1.30125909090909	356		OxPC(10:0_10:1(CHO))+HCO2	0	0	0	0	0	0	0	0	0	0
	OxPC(10:0_11:1(CHO))+HCO2	1	0	0	0	0	0	0	0	0	0	0	0	0	0	1.25095606060606	1.55095606060606	256		OxPC(10:0_11:1(CHO))+HCO2	1.427713	0	0	0	0	0	0	0	0	0	0	0	0	0	1.25095606060606	1.55095606060606	256		OxPC(10:0_11:1(CHO))+HCO2	1	0	0	0	0	0	0	0	0	0
	OxPC(10:0_11:2(CHO))+HCO2	0	0	0	0	0	0	0	0	0	0	0	0	0	0	0.85732878787879	1.15732878787879	454		OxPC(10:0_11:2(CHO))+HCO2	0	0	0	0	0	0	0	0	0	0	0	0	0	0	0.85732878787879	1.15732878787879	454		OxPC(10:0_11:2(CHO))+HCO2	0	0	0	0	0	0	0	0	0	0
	OxPC(10:0_12:1(CHO))+HCO2	1	0	0	0	0	0	0	0	0	0	0	0	0	0	1.52206666666667	1.82206666666667	379		OxPC(10:0_12:1(CHO))+HCO2	1.683694	0	0	0	0	0	0	0	0	0	0	0	0	0	1.52206666666667	1.82206666666667	379		OxPC(10:0_12:1(CHO))+HCO2	1	0	0	0	0	0	0	0	0	0
	OxPC(12:0_13:0(CHO))+HCO2	0	0	0	0	0	0	0	0	0	0	0	0	0	0	1.17247666666667	1.47247666666667	1834		OxPC(12:0_13:0(CHO))+HCO2	0	0	0	0	0	0	0	0	0	0	0	0	0	0	1.17247666666667	1.47247666666667	1834		OxPC(12:0_13:0(CHO))+HCO2	0	0	0	0	0	0	0	0	0	0
	OxPC(12:0_7:1(CHO))+HCO2	1	0	0	0	0	0	0	0	0	0	0	0	0	0	0.775422727272727	1.07542272727273	186		OxPC(12:0_7:1(CHO))+HCO2	0.8926295	0	0	0	0	0	0	0	0	0	0	0	0	0	0.775422727272727	1.07542272727273	186		OxPC(12:0_7:1(CHO))+HCO2	1	0	0	0	0	0	0	0	0	0
	OxPC(12:0_8:1(CHO))+HCO2	0	0	0	0	0	0	0	0	0	0	0	0	0	0	1.00125909090909	1.30125909090909	356		OxPC(12:0_8:1(CHO))+HCO2	0	0	0	0	0	0	0	0	0	0	0	0	0	0	1.00125909090909	1.30125909090909	356		OxPC(12:0_8:1(CHO))+HCO2	0	0	0	0	0	0	0	0	0	0
	OxPC(12:0_9:1(CHO))+HCO2	1	0	0	0	0	0	0	0	0	0	0	0	0	0	1.25095606060606	1.55095606060606	256		OxPC(12:0_9:1(CHO))+HCO2	1.427713	0	0	0	0	0	0	0	0	0	0	0	0	0	1.25095606060606	1.55095606060606	256		OxPC(12:0_9:1(CHO))+HCO2	1	0	0	0	0	0	0	0	0	0
	OxPC(12:0_9:2(CHO))+HCO2	0	0	0	0	0	0	0	0	0	0	0	0	0	0	0.85732878787879	1.15732878787879	454		OxPC(12:0_9:2(CHO))+HCO2	0	0	0	0	0	0	0	0	0	0	0	0	0	0	0.85732878787879	1.15732878787879	454		OxPC(12:0_9:2(CHO))+HCO2	0	0	0	0	0	0	0	0	0	0
	OxPC(12:0_10:1(CHO))+HCO2	1	0	0	0	0	0	0	0	0	0	0	0	0	0	1.52206666666667	1.82206666666667	379		OxPC(12:0_10:1(CHO))+HCO2	1.683694	0	0	0	0	0	0	0	0	0	0	0	0	0	1.52206666666667	1.82206666666667	379		OxPC(12:0_10:1(CHO))+HCO2	1	0	0	0	0	0	0	0	0	0
	OxPC(12:0_15:1(COOH))+HCO2	1	0	0	0	0	0	0	0	0	0	0	1	0	0	3.77912272727273	4.07912272727273	310		OxPC(12:0_15:1(COOH))+HCO2	3.969057	0	0	0	0	0	0	0	0	0	0	3.969057	3.969057	0	3.77912272727273	4.07912272727273	310		OxPC(12:0_15:1(COOH))+HCO2	1	0	0	0	0	0	0	0	0	0
	OxPC(12:0_16:1(COOH))+HCO2	0	0	0	0	0	0	0	0	0	0	0	0	0	0	4.23709393939394	4.53709393939394	1287		OxPC(12:0_16:1(COOH))+HCO2	0	0	0	0	0	0	0	0	0	0	0	0	0	0	4.23709393939394	4.53709393939394	1287		OxPC(12:0_16:1(COOH))+HCO2	0	0	0	0	0	0	0	0	0	0
	OxPC(12:0_16:3(COOH))+HCO2	0	0	0	0	0	0	0	0	0	0	0	0	0	0	3.71538181818182	4.01538181818182	3056		OxPC(12:0_16:3(COOH))+HCO2	0	0	0	0	0	0	0	0	0	0	0	0	0	0	3.71538181818182	4.01538181818182	3056		OxPC(12:0_16:3(COOH))+HCO2	0	0	0	0	0	0	0	0	0	0
	OxPC(13:0_12:0(CHO))+HCO2	0	0	0	0	0	0	0	0	0	0	0	0	0	0	1.17247666666667	1.47247666666667	1834		OxPC(13:0_12:0(CHO))+HCO2	0	0	0	0	0	0	0	0	0	0	0	0	0	0	1.17247666666667	1.47247666666667	1834		OxPC(13:0_12:0(CHO))+HCO2	0	0	0	0	0	0	0	0	0	0
	OxPC(13:0_6:1(CHO))+HCO2	1	0	0	0	0	0	0	0	0	0	0	0	0	0	0.775422727272727	1.07542272727273	186		OxPC(13:0_6:1(CHO))+HCO2	0.8926295	0	0	0	0	0	0	0	0	0	0	0	0	0	0.775422727272727	1.07542272727273	186		OxPC(13:0_6:1(CHO))+HCO2	1	0	0	0	0	0	0	0	0	0
	OxPC(13:0_7:1(CHO))+HCO2	0	0	0	0	0	0	0	0	0	0	0	0	0	0	1.00125909090909	1.30125909090909	356		OxPC(13:0_7:1(CHO))+HCO2	0	0	0	0	0	0	0	0	0	0	0	0	0	0	1.00125909090909	1.30125909090909	356		OxPC(13:0_7:1(CHO))+HCO2	0	0	0	0	0	0	0	0	0	0
	OxPC(13:0_8:1(CHO))+HCO2	1	0	0	0	0	0	0	0	0	0	0	0	0	0	1.25095606060606	1.55095606060606	256		OxPC(13:0_8:1(CHO))+HCO2	1.427713	0	0	0	0	0	0	0	0	0	0	0	0	0	1.25095606060606	1.55095606060606	256		OxPC(13:0_8:1(CHO))+HCO2	1	0	0	0	0	0	0	0	0	0
	OxPC(13:0_9:1(CHO))+HCO2	1	0	0	0	0	0	0	0	0	0	0	0	0	0	1.52206666666667	1.82206666666667	379		OxPC(13:0_9:1(CHO))+HCO2	1.683694	0	0	0	0	0	0	0	0	0	0	0	0	0	1.52206666666667	1.82206666666667	379		OxPC(13:0_9:1(CHO))+HCO2	1	0	0	0	0	0	0	0	0	0
	OxPC(13:0_14:1(COOH))+HCO2	1	0	0	0	0	0	0	0	0	0	0	1	0	0	3.77912272727273	4.07912272727273	310		OxPC(13:0_14:1(COOH))+HCO2	3.969057	0	0	0	0	0	0	0	0	0	0	3.969057	3.969057	0	3.77912272727273	4.07912272727273	310		OxPC(13:0_14:1(COOH))+HCO2	1	0	0	0	0	0	0	0	0	0
	OxPC(13:0_15:1(COOH))+HCO2	0	0	0	0	0	0	0	0	0	0	0	0	0	0	4.23709393939394	4.53709393939394	1287		OxPC(13:0_15:1(COOH))+HCO2	0	0	0	0	0	0	0	0	0	0	0	0	0	0	4.23709393939394	4.53709393939394	1287		OxPC(13:0_15:1(COOH))+HCO2	0	0	0	0	0	0	0	0	0	0
	OxPC(13:0_15:3(COOH))+HCO2	0	0	0	0	0	0	0	0	0	0	0	0	0	0	3.71538181818182	4.01538181818182	3056		OxPC(13:0_15:3(COOH))+HCO2	0	0	0	0	0	0	0	0	0	0	0	0	0	0	3.71538181818182	4.01538181818182	3056		OxPC(13:0_15:3(COOH))+HCO2	0	0	0	0	0	0	0	0	0	0
	OxPC(14:1_5:0(CHO))+HCO2	1	0	0	0	0	0	0	0	0	0	0	0	0	0	0.775422727272727	1.07542272727273	186		OxPC(14:1_5:0(CHO))+HCO2	0.8926295	0	0	0	0	0	0	0	0	0	0	0	0	0	0.775422727272727	1.07542272727273	186		OxPC(14:1_5:0(CHO))+HCO2	1	0	0	0	0	0	0	0	0	0
	OxPC(14:1_6:0(CHO))+HCO2	0	0	0	0	0	0	0	0	0	0	0	0	0	0	1.00125909090909	1.30125909090909	356		OxPC(14:1_6:0(CHO))+HCO2	0	0	0	0	0	0	0	0	0	0	0	0	0	0	1.00125909090909	1.30125909090909	356		OxPC(14:1_6:0(CHO))+HCO2	0	0	0	0	0	0	0	0	0	0
	OxPC(14:1_7:0(CHO))+HCO2	1	0	0	0	0	0	0	0	0	0	0	0	0	0	1.25095606060606	1.55095606060606	256		OxPC(14:1_7:0(CHO))+HCO2	1.427713	0	0	0	0	0	0	0	0	0	0	0	0	0	1.25095606060606	1.55095606060606	256		OxPC(14:1_7:0(CHO))+HCO2	1	0	0	0	0	0	0	0	0	0
	OxPC(14:1_8:0(CHO))+HCO2	1	0	0	0	0	0	0	0	0	0	0	0	0	0	1.52206666666667	1.82206666666667	379		OxPC(14:1_8:0(CHO))+HCO2	1.683694	0	0	0	0	0	0	0	0	0	0	0	0	0	1.52206666666667	1.82206666666667	379		OxPC(14:1_8:0(CHO))+HCO2	1	0	0	0	0	0	0	0	0	0
	OxPC(14:1_7:1(CHO))+HCO2	0	0	0	0	0	0	0	0	0	0	0	0	0	0	0.85732878787879	1.15732878787879	454		OxPC(14:1_7:1(CHO))+HCO2	0	0	0	0	0	0	0	0	0	0	0	0	0	0	0.85732878787879	1.15732878787879	454		OxPC(14:1_7:1(CHO))+HCO2	0	0	0	0	0	0	0	0	0	0
	OxPC(14:1_13:0(COOH))+HCO2	1	0	0	0	0	0	0	0	0	0	0	1	0	0	3.77912272727273	4.07912272727273	310		OxPC(14:1_13:0(COOH))+HCO2	3.969057	0	0	0	0	0	0	0	0	0	0	3.969057	3.969057	0	3.77912272727273	4.07912272727273	310		OxPC(14:1_13:0(COOH))+HCO2	1	0	0	0	0	0	0	0	0	0
	OxPC(14:1_14:0(COOH))+HCO2	0	0	0	0	0	0	0	0	0	0	0	0	0	0	4.23709393939394	4.53709393939394	1287		OxPC(14:1_14:0(COOH))+HCO2	0	0	0	0	0	0	0	0	0	0	0	0	0	0	4.23709393939394	4.53709393939394	1287		OxPC(14:1_14:0(COOH))+HCO2	0	0	0	0	0	0	0	0	0	0
	OxPC(14:1_14:2(COOH))+HCO2	0	0	0	0	0	0	0	0	0	0	0	0	0	0	3.71538181818182	4.01538181818182	3056		OxPC(14:1_14:2(COOH))+HCO2	0	0	0	0	0	0	0	0	0	0	0	0	0	0	3.71538181818182	4.01538181818182	3056		OxPC(14:1_14:2(COOH))+HCO2	0	0	0	0	0	0	0	0	0	0
	OxPC(14:0_11:0(CHO))+HCO2	0	0	0	0	0	0	0	0	0	0	0	0	0	0	1.17247666666667	1.47247666666667	1834		OxPC(14:0_11:0(CHO))+HCO2	0	0	0	0	0	0	0	0	0	0	0	0	0	0	1.17247666666667	1.47247666666667	1834		OxPC(14:0_11:0(CHO))+HCO2	0	0	0	0	0	0	0	0	0	0
	OxPC(14:0_6:1(CHO))+HCO2	0	0	0	0	0	0	0	0	0	0	0	0	0	0	1.00125909090909	1.30125909090909	356		OxPC(14:0_6:1(CHO))+HCO2	0	0	0	0	0	0	0	0	0	0	0	0	0	0	1.00125909090909	1.30125909090909	356		OxPC(14:0_6:1(CHO))+HCO2	0	0	0	0	0	0	0	0	0	0
	OxPC(14:0_7:1(CHO))+HCO2	1	0	0	0	0	0	0	0	0	0	0	0	0	0	1.25095606060606	1.55095606060606	256		OxPC(14:0_7:1(CHO))+HCO2	1.427713	0	0	0	0	0	0	0	0	0	0	0	0	0	1.25095606060606	1.55095606060606	256		OxPC(14:0_7:1(CHO))+HCO2	1	0	0	0	0	0	0	0	0	0
	OxPC(14:0_8:1(CHO))+HCO2	1	0	0	0	0	0	0	0	0	0	0	0	0	0	1.52206666666667	1.82206666666667	379		OxPC(14:0_8:1(CHO))+HCO2	1.683694	0	0	0	0	0	0	0	0	0	0	0	0	0	1.52206666666667	1.82206666666667	379		OxPC(14:0_8:1(CHO))+HCO2	1	0	0	0	0	0	0	0	0	0
	OxPC(14:0_13:1(COOH))+HCO2	1	0	0	0	0	0	0	0	1	0	0	1	0	0	3.77912272727273	4.07912272727273	310		OxPC(14:0_13:1(COOH))+HCO2	3.969057	0	0	0	0	0	0	0	3.969057	0	0	3.969057	3.969057	0	3.77912272727273	4.07912272727273	310		OxPC(14:0_13:1(COOH))+HCO2	1	0	0	0	0	0	0	0	1	0
	OxPC(14:0_14:1(COOH))+HCO2	0	0	0	0	0	0	0	0	0	0	0	0	0	0	4.23709393939394	4.53709393939394	1287		OxPC(14:0_14:1(COOH))+HCO2	0	0	0	0	0	0	0	0	0	0	0	0	0	0	4.23709393939394	4.53709393939394	1287		OxPC(14:0_14:1(COOH))+HCO2	0	0	0	0	0	0	0	0	0	0
	OxPC(14:0_14:3(COOH))+HCO2	0	0	0	0	0	0	0	0	0	0	0	0	0	0	3.71538181818182	4.01538181818182	3056		OxPC(14:0_14:3(COOH))+HCO2	0	0	0	0	0	0	0	0	0	0	0	0	0	0	3.71538181818182	4.01538181818182	3056		OxPC(14:0_14:3(COOH))+HCO2	0	0	0	0	0	0	0	0	0	0
	OxPC(15:1_5:0(CHO))+HCO2	0	0	0	0	0	0	0	0	0	0	0	0	0	0	1.00125909090909	1.30125909090909	356		OxPC(15:1_5:0(CHO))+HCO2	0	0	0	0	0	0	0	0	0	0	0	0	0	0	1.00125909090909	1.30125909090909	356		OxPC(15:1_5:0(CHO))+HCO2	0	0	0	0	0	0	0	0	0	0
	OxPC(15:1_6:0(CHO))+HCO2	1	0	0	0	0	0	0	0	0	0	0	0	0	0	1.25095606060606	1.55095606060606	256		OxPC(15:1_6:0(CHO))+HCO2	1.427713	0	0	0	0	0	0	0	0	0	0	0	0	0	1.25095606060606	1.55095606060606	256		OxPC(15:1_6:0(CHO))+HCO2	1	0	0	0	0	0	0	0	0	0
	OxPC(15:1_7:0(CHO))+HCO2	1	0	0	0	0	0	0	0	0	0	0	0	0	0	1.52206666666667	1.82206666666667	379		OxPC(15:1_7:0(CHO))+HCO2	1.683694	0	0	0	0	0	0	0	0	0	0	0	0	0	1.52206666666667	1.82206666666667	379		OxPC(15:1_7:0(CHO))+HCO2	1	0	0	0	0	0	0	0	0	0
	OxPC(15:1_6:1(CHO))+HCO2	0	0	0	0	0	0	0	0	0	0	0	0	0	0	0.85732878787879	1.15732878787879	454		OxPC(15:1_6:1(CHO))+HCO2	0	0	0	0	0	0	0	0	0	0	0	0	0	0	0.85732878787879	1.15732878787879	454		OxPC(15:1_6:1(CHO))+HCO2	0	0	0	0	0	0	0	0	0	0
	OxPC(15:1_12:0(COOH))+HCO2	1	0	0	0	0	0	0	0	0	0	0	1	0	0	3.77912272727273	4.07912272727273	310		OxPC(15:1_12:0(COOH))+HCO2	3.969057	0	0	0	0	0	0	0	0	0	0	3.969057	3.969057	0	3.77912272727273	4.07912272727273	310		OxPC(15:1_12:0(COOH))+HCO2	1	0	0	0	0	0	0	0	0	0
	OxPC(15:1_13:0(COOH))+HCO2	0	0	0	0	0	0	0	0	0	0	0	0	0	0	4.23709393939394	4.53709393939394	1287		OxPC(15:1_13:0(COOH))+HCO2	0	0	0	0	0	0	0	0	0	0	0	0	0	0	4.23709393939394	4.53709393939394	1287		OxPC(15:1_13:0(COOH))+HCO2	0	0	0	0	0	0	0	0	0	0
	OxPC(15:1_13:2(COOH))+HCO2	0	0	0	0	0	0	0	0	0	0	0	0	0	0	3.71538181818182	4.01538181818182	3056		OxPC(15:1_13:2(COOH))+HCO2	0	0	0	0	0	0	0	0	0	0	0	0	0	0	3.71538181818182	4.01538181818182	3056		OxPC(15:1_13:2(COOH))+HCO2	0	0	0	0	0	0	0	0	0	0
	OxPC(15:1_4:0(CHO))+HCO2	1	0	0	0	1	0	0	0	0	0	0	0	0	0	0.775422727272727	1.07542272727273	186		OxPC(15:1_4:0(CHO))+HCO2	0.8926295	0	0	0	0.8926295	0	0	0	0	0	0	0	0	0	0.775422727272727	1.07542272727273	186		OxPC(15:1_4:0(CHO))+HCO2	1	0	0	0	1	0	0	0	0	0
	OxPC(15:0_10:0(CHO))+HCO2	0	0	0	0	0	0	0	0	0	0	0	0	0	0	1.17247666666667	1.47247666666667	1834		OxPC(15:0_10:0(CHO))+HCO2	0	0	0	0	0	0	0	0	0	0	0	0	0	0	1.17247666666667	1.47247666666667	1834		OxPC(15:0_10:0(CHO))+HCO2	0	0	0	0	0	0	0	0	0	0
	OxPC(15:0_6:1(CHO))+HCO2	1	0	0	0	0	0	0	0	0	0	0	0	0	0	1.25095606060606	1.55095606060606	256		OxPC(15:0_6:1(CHO))+HCO2	1.427713	0	0	0	0	0	0	0	0	0	0	0	0	0	1.25095606060606	1.55095606060606	256		OxPC(15:0_6:1(CHO))+HCO2	1	0	0	0	0	0	0	0	0	0
	OxPC(15:0_7:1(CHO))+HCO2	1	0	0	0	0	0	0	0	0	0	0	0	0	0	1.52206666666667	1.82206666666667	379		OxPC(15:0_7:1(CHO))+HCO2	1.683694	0	0	0	0	0	0	0	0	0	0	0	0	0	1.52206666666667	1.82206666666667	379		OxPC(15:0_7:1(CHO))+HCO2	1	0	0	0	0	0	0	0	0	0
	OxPC(15:0_12:1(COOH))+HCO2	1	0	0	0	0	0	0	0	0	0	0	1	0	0	3.77912272727273	4.07912272727273	310		OxPC(15:0_12:1(COOH))+HCO2	3.969057	0	0	0	0	0	0	0	0	0	0	3.969057	3.969057	0	3.77912272727273	4.07912272727273	310		OxPC(15:0_12:1(COOH))+HCO2	1	0	0	0	0	0	0	0	0	0
	OxPC(15:0_13:1(COOH))+HCO2	0	0	0	0	0	0	0	0	0	0	0	0	0	0	4.23709393939394	4.53709393939394	1287		OxPC(15:0_13:1(COOH))+HCO2	0	0	0	0	0	0	0	0	0	0	0	0	0	0	4.23709393939394	4.53709393939394	1287		OxPC(15:0_13:1(COOH))+HCO2	0	0	0	0	0	0	0	0	0	0
	OxPC(15:0_13:3(COOH))+HCO2	0	0	0	0	0	0	0	0	0	0	0	0	0	0	3.71538181818182	4.01538181818182	3056		OxPC(15:0_13:3(COOH))+HCO2	0	0	0	0	0	0	0	0	0	0	0	0	0	0	3.71538181818182	4.01538181818182	3056		OxPC(15:0_13:3(COOH))+HCO2	0	0	0	0	0	0	0	0	0	0
	OxPC(16:1_5:0(CHO))+HCO2	1	0	0	0	0	0	0	0	0	0	0	0	0	0	1.25095606060606	1.55095606060606	256		OxPC(16:1_5:0(CHO))+HCO2	1.427713	0	0	0	0	0	0	0	0	0	0	0	0	0	1.25095606060606	1.55095606060606	256		OxPC(16:1_5:0(CHO))+HCO2	1	0	0	0	0	0	0	0	0	0
	OxPC(16:1_6:0(CHO))+HCO2	1	0	0	0	0	0	0	0	0	0	0	0	0	0	1.52206666666667	1.82206666666667	379		OxPC(16:1_6:0(CHO))+HCO2	1.683694	0	0	0	0	0	0	0	0	0	0	0	0	0	1.52206666666667	1.82206666666667	379		OxPC(16:1_6:0(CHO))+HCO2	1	0	0	0	0	0	0	0	0	0
	OxPC(16:1_11:0(COOH))+HCO2	1	0	0	0	0	0	0	0	0	0	0	1	0	0	3.77912272727273	4.07912272727273	310		OxPC(16:1_11:0(COOH))+HCO2	3.969057	0	0	0	0	0	0	0	0	0	0	3.969057	3.969057	0	3.77912272727273	4.07912272727273	310		OxPC(16:1_11:0(COOH))+HCO2	1	0	0	0	0	0	0	0	0	0
	OxPC(16:1_12:0(COOH))+HCO2	0	0	0	0	0	0	0	0	0	0	0	0	0	0	4.23709393939394	4.53709393939394	1287		OxPC(16:1_12:0(COOH))+HCO2	0	0	0	0	0	0	0	0	0	0	0	0	0	0	4.23709393939394	4.53709393939394	1287		OxPC(16:1_12:0(COOH))+HCO2	0	0	0	0	0	0	0	0	0	0
	OxPC(16:1_12:2(COOH))+HCO2	0	0	0	0	0	0	0	0	0	0	0	0	0	0	3.71538181818182	4.01538181818182	3056		OxPC(16:1_12:2(COOH))+HCO2	0	0	0	0	0	0	0	0	0	0	0	0	0	0	3.71538181818182	4.01538181818182	3056		OxPC(16:1_12:2(COOH))+HCO2	0	0	0	0	0	0	0	0	0	0
	OxPC(16:1_3:0(CHO))+HCO2	1	0	0	0	0	0	0	0	0	0	0	0	0	0	0.775422727272727	1.07542272727273	186		OxPC(16:1_3:0(CHO))+HCO2	0.8926295	0	0	0	0	0	0	0	0	0	0	0	0	0	0.775422727272727	1.07542272727273	186		OxPC(16:1_3:0(CHO))+HCO2	1	0	0	0	0	0	0	0	0	0
	OxPC(16:1_4:0(CHO))+HCO2	0	0	0	0	0	0	0	0	0	0	0	0	0	0	1.00125909090909	1.30125909090909	356		OxPC(16:1_4:0(CHO))+HCO2	0	0	0	0	0	0	0	0	0	0	0	0	0	0	1.00125909090909	1.30125909090909	356		OxPC(16:1_4:0(CHO))+HCO2	0	0	0	0	0	0	0	0	0	0
	OxPC(16:0_9:0(CHO))+HCO2	0	0	0	0	0	0	0	0	0	0	0	0	0	0	1.17247666666667	1.47247666666667	1834		OxPC(16:0_9:0(CHO))+HCO2	0	0	0	0	0	0	0	0	0	0	0	0	0	0	1.17247666666667	1.47247666666667	1834		OxPC(16:0_9:0(CHO))+HCO2	0	0	0	0	0	0	0	0	0	0
	OxPC(16:0_6:1(CHO))+HCO2	1	0	0	0	0	0	0	0	0	0	0	0	0	0	1.52206666666667	1.82206666666667	379		OxPC(16:0_6:1(CHO))+HCO2	1.683694	0	0	0	0	0	0	0	0	0	0	0	0	0	1.52206666666667	1.82206666666667	379		OxPC(16:0_6:1(CHO))+HCO2	1	0	0	0	0	0	0	0	0	0
	OxPC(16:0_11:1(COOH))+HCO2	1	0	0	0	0	0	0	0	0	0	0	1	0	0	3.77912272727273	4.07912272727273	310		OxPC(16:0_11:1(COOH))+HCO2	3.969057	0	0	0	0	0	0	0	0	0	0	3.969057	3.969057	0	3.77912272727273	4.07912272727273	310		OxPC(16:0_11:1(COOH))+HCO2	1	0	0	0	0	0	0	0	0	0
	OxPC(16:0_12:1(COOH))+HCO2	0	0	0	0	0	0	0	0	0	0	0	0	0	0	4.23709393939394	4.53709393939394	1287		OxPC(16:0_12:1(COOH))+HCO2	0	0	0	0	0	0	0	0	0	0	0	0	0	0	4.23709393939394	4.53709393939394	1287		OxPC(16:0_12:1(COOH))+HCO2	0	0	0	0	0	0	0	0	0	0
	OxPC(16:0_12:3(COOH))+HCO2	0	0	0	0	0	0	0	0	0	0	0	0	0	0	3.71538181818182	4.01538181818182	3056		OxPC(16:0_12:3(COOH))+HCO2	0	0	0	0	0	0	0	0	0	0	0	0	0	0	3.71538181818182	4.01538181818182	3056		OxPC(16:0_12:3(COOH))+HCO2	0	0	0	0	0	0	0	0	0	0
	OxPC(16:0_19:4(COOH))+HCO2	0	0	0	0	0	0	0	0	0	0	0	0	0	0	4.99785303030303	5.29785303030303	1793		OxPC(16:0_19:4(COOH))+HCO2	0	0	0	0	0	0	0	0	0	0	0	0	0	0	4.99785303030303	5.29785303030303	1793		OxPC(16:0_19:4(COOH))+HCO2	0	0	0	0	0	0	0	0	0	0
	OxPC(17:2_4:0(CHO))+HCO2	0	0	0	0	0	0	0	0	0	0	0	0	0	0	0.85732878787879	1.15732878787879	454		OxPC(17:2_4:0(CHO))+HCO2	0	0	0	0	0	0	0	0	0	0	0	0	0	0	0.85732878787879	1.15732878787879	454		OxPC(17:2_4:0(CHO))+HCO2	0	0	0	0	0	0	0	0	0	0
	OxPC(17:2_11:1(COOH))+HCO2	0	0	0	0	0	0	0	0	0	0	0	0	0	0	3.71538181818182	4.01538181818182	3056		OxPC(17:2_11:1(COOH))+HCO2	0	0	0	0	0	0	0	0	0	0	0	0	0	0	3.71538181818182	4.01538181818182	3056		OxPC(17:2_11:1(COOH))+HCO2	0	0	0	0	0	0	0	0	0	0
	OxPC(17:1_5:0(CHO))+HCO2	1	0	0	0	0	0	0	0	0	0	0	0	0	0	1.52206666666667	1.82206666666667	379		OxPC(17:1_5:0(CHO))+HCO2	1.683694	0	0	0	0	0	0	0	0	0	0	0	0	0	1.52206666666667	1.82206666666667	379		OxPC(17:1_5:0(CHO))+HCO2	1	0	0	0	0	0	0	0	0	0
	OxPC(17:1_10:0(COOH))+HCO2	1	0	0	0	0	0	0	0	0	0	0	1	0	0	3.77912272727273	4.07912272727273	310		OxPC(17:1_10:0(COOH))+HCO2	3.969057	0	0	0	0	0	0	0	0	0	0	3.969057	3.969057	0	3.77912272727273	4.07912272727273	310		OxPC(17:1_10:0(COOH))+HCO2	1	0	0	0	0	0	0	0	0	0
	OxPC(17:1_11:0(COOH))+HCO2	0	0	0	0	0	0	0	0	0	0	0	0	0	0	4.23709393939394	4.53709393939394	1287		OxPC(17:1_11:0(COOH))+HCO2	0	0	0	0	0	0	0	0	0	0	0	0	0	0	4.23709393939394	4.53709393939394	1287		OxPC(17:1_11:0(COOH))+HCO2	0	0	0	0	0	0	0	0	0	0
	OxPC(17:1_11:2(COOH))+HCO2	0	0	0	0	0	0	0	0	0	0	0	0	0	0	3.71538181818182	4.01538181818182	3056		OxPC(17:1_11:2(COOH))+HCO2	0	0	0	0	0	0	0	0	0	0	0	0	0	0	3.71538181818182	4.01538181818182	3056		OxPC(17:1_11:2(COOH))+HCO2	0	0	0	0	0	0	0	0	0	0
	OxPC(17:1_3:0(CHO))+HCO2	0	0	0	0	0	0	0	0	0	0	0	0	0	0	1.00125909090909	1.30125909090909	356		OxPC(17:1_3:0(CHO))+HCO2	0	0	0	0	0	0	0	0	0	0	0	0	0	0	1.00125909090909	1.30125909090909	356		OxPC(17:1_3:0(CHO))+HCO2	0	0	0	0	0	0	0	0	0	0
	OxPC(17:1_4:0(CHO))+HCO2	1	0	0	0	1	0	0	0	0	0	0	0	0	0	1.25095606060606	1.55095606060606	256		OxPC(17:1_4:0(CHO))+HCO2	1.427713	0	0	0	1.427713	0	0	0	0	0	0	0	0	0	1.25095606060606	1.55095606060606	256		OxPC(17:1_4:0(CHO))+HCO2	1	0	0	0	1	0	0	0	0	0
	OxPC(17:0_8:0(CHO))+HCO2	0	0	0	0	0	0	0	0	0	0	0	0	0	0	1.17247666666667	1.47247666666667	1834		OxPC(17:0_8:0(CHO))+HCO2	0	0	0	0	0	0	0	0	0	0	0	0	0	0	1.17247666666667	1.47247666666667	1834		OxPC(17:0_8:0(CHO))+HCO2	0	0	0	0	0	0	0	0	0	0
	OxPC(17:0_10:1(COOH))+HCO2	1	0	0	0	0	0	0	0	0	0	0	1	0	0	3.77912272727273	4.07912272727273	310		OxPC(17:0_10:1(COOH))+HCO2	3.969057	0	0	0	0	0	0	0	0	0	0	3.969057	3.969057	0	3.77912272727273	4.07912272727273	310		OxPC(17:0_10:1(COOH))+HCO2	1	0	0	0	0	0	0	0	0	0
	OxPC(17:0_11:1(COOH))+HCO2	0	0	0	0	0	0	0	0	0	0	0	0	0	0	4.23709393939394	4.53709393939394	1287		OxPC(17:0_11:1(COOH))+HCO2	0	0	0	0	0	0	0	0	0	0	0	0	0	0	4.23709393939394	4.53709393939394	1287		OxPC(17:0_11:1(COOH))+HCO2	0	0	0	0	0	0	0	0	0	0
	OxPC(17:0_18:4(COOH))+HCO2	0	0	0	0	0	0	0	0	0	0	0	0	0	0	4.99785303030303	5.29785303030303	1793		OxPC(17:0_18:4(COOH))+HCO2	0	0	0	0	0	0	0	0	0	0	0	0	0	0	4.99785303030303	5.29785303030303	1793		OxPC(17:0_18:4(COOH))+HCO2	0	0	0	0	0	0	0	0	0	0
	OxPC(17:0_19:4(COOH))+HCO2	0	0	0	0	0	0	0	0	0	0	0	0	0	0	5.6331196969697	5.9331196969697	3020		OxPC(17:0_19:4(COOH))+HCO2	0	0	0	0	0	0	0	0	0	0	0	0	0	0	5.6331196969697	5.9331196969697	3020		OxPC(17:0_19:4(COOH))+HCO2	0	0	0	0	0	0	0	0	0	0
	OxPC(18:3_3:0(CHO))+HCO2	0	0	0	0	0	0	0	0	0	0	0	0	0	0	0.593419696969697	0.893419696969697	332		OxPC(18:3_3:0(CHO))+HCO2	0	0	0	0	0	0	0	0	0	0	0	0	0	0	0.593419696969697	0.893419696969697	332		OxPC(18:3_3:0(CHO))+HCO2	0	0	0	0	0	0	0	0	0	0
	OxPC(18:3_10:0(COOH))+HCO2	0	0	0	0	0	0	0	0	0	0	0	0	0	0	3.71538181818182	4.01538181818182	3056		OxPC(18:3_10:0(COOH))+HCO2	0	0	0	0	0	0	0	0	0	0	0	0	0	0	3.71538181818182	4.01538181818182	3056		OxPC(18:3_10:0(COOH))+HCO2	0	0	0	0	0	0	0	0	0	0
	OxPC(18:2_3:0(CHO))+HCO2	0	0	0	0	0	0	0	0	0	0	0	0	0	0	0.85732878787879	1.15732878787879	454		OxPC(18:2_3:0(CHO))+HCO2	0	0	0	0	0	0	0	0	0	0	0	0	0	0	0.85732878787879	1.15732878787879	454		OxPC(18:2_3:0(CHO))+HCO2	0	0	0	0	0	0	0	0	0	0
	OxPC(18:2_10:1(COOH))+HCO2	0	0	0	0	0	0	0	0	0	0	0	0	0	0	3.71538181818182	4.01538181818182	3056		OxPC(18:2_10:1(COOH))+HCO2	0	0	0	0	0	0	0	0	0	0	0	0	0	0	3.71538181818182	4.01538181818182	3056		OxPC(18:2_10:1(COOH))+HCO2	0	0	0	0	0	0	0	0	0	0
	OxPC(18:1_9:0(COOH))+HCO2	1	0	0	0	0	0	0	0	0	0	0	1	0	0	3.77912272727273	4.07912272727273	310		OxPC(18:1_9:0(COOH))+HCO2	3.969057	0	0	0	0	0	0	0	0	0	0	3.969057	3.969057	0	3.77912272727273	4.07912272727273	310		OxPC(18:1_9:0(COOH))+HCO2	1	0	0	0	0	0	0	0	0	0
	OxPC(18:1_10:0(COOH))+HCO2	0	0	0	0	0	0	0	0	0	0	0	0	0	0	4.23709393939394	4.53709393939394	1287		OxPC(18:1_10:0(COOH))+HCO2	0	0	0	0	0	0	0	0	0	0	0	0	0	0	4.23709393939394	4.53709393939394	1287		OxPC(18:1_10:0(COOH))+HCO2	0	0	0	0	0	0	0	0	0	0
	OxPC(18:1_10:2(COOH))+HCO2	0	0	0	0	0	0	0	0	0	0	0	0	0	0	3.71538181818182	4.01538181818182	3056		OxPC(18:1_10:2(COOH))+HCO2	0	0	0	0	0	0	0	0	0	0	0	0	0	0	3.71538181818182	4.01538181818182	3056		OxPC(18:1_10:2(COOH))+HCO2	0	0	0	0	0	0	0	0	0	0
	OxPC(18:1_19:4(COOH))+HCO2	0	0	0	0	0	0	0	0	0	0	0	0	0	0	5.13399242424242	5.43399242424242	1492		OxPC(18:1_19:4(COOH))+HCO2	0	0	0	0	0	0	0	0	0	0	0	0	0	0	5.13399242424242	5.43399242424242	1492		OxPC(18:1_19:4(COOH))+HCO2	0	0	0	0	0	0	0	0	0	0
	OxPC(18:1_19:4(COOH))+HCO2	0	0	0	0	0	0	0	0	0	0	0	0	0	0	5.38814393939394	5.68814393939394	1627		OxPC(18:1_19:4(COOH))+HCO2	0	0	0	0	0	0	0	0	0	0	0	0	0	0	5.38814393939394	5.68814393939394	1627		OxPC(18:1_19:4(COOH))+HCO2	0	0	0	0	0	0	0	0	0	0
	OxPC(18:1_19:4(COOH))+HCO2	0	0	0	0	0	0	0	0	0	0	0	0	0	0	5.59400757575758	5.89400757575758	2606		OxPC(18:1_19:4(COOH))+HCO2	0	0	0	0	0	0	0	0	0	0	0	0	0	0	5.59400757575758	5.89400757575758	2606		OxPC(18:1_19:4(COOH))+HCO2	0	0	0	0	0	0	0	0	0	0
	OxPC(18:1_3:0(CHO))+HCO2	1	0	0	0	0	0	0	0	0	0	0	0	0	0	1.25095606060606	1.55095606060606	256		OxPC(18:1_3:0(CHO))+HCO2	1.427713	0	0	0	0	0	0	0	0	0	0	0	0	0	1.25095606060606	1.55095606060606	256		OxPC(18:1_3:0(CHO))+HCO2	1	0	0	0	0	0	0	0	0	0
	OxPC(18:1_4:0(CHO))+HCO2	1	0	0	0	0	0	0	0	0	0	0	0	0	0	1.52206666666667	1.82206666666667	379		OxPC(18:1_4:0(CHO))+HCO2	1.683694	0	0	0	1.683694	0	0	0	0	0	0	0	0	0	1.52206666666667	1.82206666666667	379		OxPC(18:1_4:0(CHO))+HCO2	1	0	0	0	1	0	0	0	0	0
	OxPC(18:0_7:0(CHO))+HCO2	0	0	0	0	0	0	0	0	0	0	0	0	0	0	1.17247666666667	1.47247666666667	1834		OxPC(18:0_7:0(CHO))+HCO2	0	0	0	0	0	0	0	0	0	0	0	0	0	0	1.17247666666667	1.47247666666667	1834		OxPC(18:0_7:0(CHO))+HCO2	0	0	0	0	0	0	0	0	0	0
	OxPC(18:0_16:1(CHO))+HCO2	0	0	0	0	0	0	0	0	0	0	0	0	0	0	4.95413939393939	5.25413939393939	989		OxPC(18:0_16:1(CHO))+HCO2	0	0	0	0	0	0	0	0	0	0	0	0	0	0	4.95413939393939	5.25413939393939	989		OxPC(18:0_16:1(CHO))+HCO2	0	0	0	0	0	0	0	0	0	0
	OxPC(18:0_16:1(CHO))+HCO2	0	0	0	0	0	0	0	0	0	0	0	0	0	0	2.8667	3.1667	3179		OxPC(18:0_16:1(CHO))+HCO2	0	0	0	0	0	0	0	0	0	0	0	0	0	0	2.8667	3.1667	3179		OxPC(18:0_16:1(CHO))+HCO2	0	0	0	0	0	0	0	0	0	0
	OxPC(18:0_9:1(COOH))+HCO2	1	0	0	0	0	0	0	0	0	0	0	1	0	0	3.77912272727273	4.07912272727273	310		OxPC(18:0_9:1(COOH))+HCO2	3.969057	0	0	0	0	0	0	0	0	0	0	3.969057	3.969057	0	3.77912272727273	4.07912272727273	310		OxPC(18:0_9:1(COOH))+HCO2	1	0	0	0	0	0	0	0	0	0
	OxPC(18:0_10:1(COOH))+HCO2	0	0	0	0	0	0	0	0	0	0	0	0	0	0	4.23709393939394	4.53709393939394	1287		OxPC(18:0_10:1(COOH))+HCO2	0	0	0	0	0	0	0	0	0	0	0	0	0	0	4.23709393939394	4.53709393939394	1287		OxPC(18:0_10:1(COOH))+HCO2	0	0	0	0	0	0	0	0	0	0
	OxPC(18:0_17:4(COOH))+HCO2	0	0	0	0	0	0	0	0	0	0	0	0	0	0	4.99785303030303	5.29785303030303	1793		OxPC(18:0_17:4(COOH))+HCO2	0	0	0	0	0	0	0	0	0	0	0	0	0	0	4.99785303030303	5.29785303030303	1793		OxPC(18:0_17:4(COOH))+HCO2	0	0	0	0	0	0	0	0	0	0
	OxPC(18:0_18:4(COOH))+HCO2	0	0	0	0	0	0	0	0	0	0	0	0	0	0	5.6331196969697	5.9331196969697	3020		OxPC(18:0_18:4(COOH))+HCO2	0	0	0	0	0	0	0	0	0	0	0	0	0	0	5.6331196969697	5.9331196969697	3020		OxPC(18:0_18:4(COOH))+HCO2	0	0	0	0	0	0	0	0	0	0
	OxPC(18:0_19:4(COOH))+HCO2	1	0	0	0	0	0	0	0	0	0	0	0	0	0	6.23912121212121	6.53912121212121	662		OxPC(18:0_19:4(COOH))+HCO2	6.37818	0	0	0	0	0	0	0	0	0	0	0	0	0	6.23912121212121	6.53912121212121	662		OxPC(18:0_19:4(COOH))+HCO2	1	0	0	0	0	0	0	0	0	0
	OxPC(18:0_19:5(COOH))+HCO2	0	0	0	0	0	0	0	0	0	0	0	0	0	0	5.13399242424242	5.43399242424242	1492		OxPC(18:0_19:5(COOH))+HCO2	0	0	0	0	0	0	0	0	0	0	0	0	0	0	5.13399242424242	5.43399242424242	1492		OxPC(18:0_19:5(COOH))+HCO2	0	0	0	0	0	0	0	0	0	0
	OxPC(18:0_19:5(COOH))+HCO2	0	0	0	0	0	0	0	0	0	0	0	0	0	0	5.38814393939394	5.68814393939394	1627		OxPC(18:0_19:5(COOH))+HCO2	0	0	0	0	0	0	0	0	0	0	0	0	0	0	5.38814393939394	5.68814393939394	1627		OxPC(18:0_19:5(COOH))+HCO2	0	0	0	0	0	0	0	0	0	0
	OxPC(18:0_19:5(COOH))+HCO2	0	0	0	0	0	0	0	0	0	0	0	0	0	0	5.59400757575758	5.89400757575758	2606		OxPC(18:0_19:5(COOH))+HCO2	0	0	0	0	0	0	0	0	0	0	0	0	0	0	5.59400757575758	5.89400757575758	2606		OxPC(18:0_19:5(COOH))+HCO2	0	0	0	0	0	0	0	0	0	0
	OxPC(19:0_6:0(CHO))+HCO2	0	0	0	0	0	0	0	0	0	0	0	0	0	0	1.17247666666667	1.47247666666667	1834		OxPC(19:0_6:0(CHO))+HCO2	0	0	0	0	0	0	0	0	0	0	0	0	0	0	1.17247666666667	1.47247666666667	1834		OxPC(19:0_6:0(CHO))+HCO2	0	0	0	0	0	0	0	0	0	0
	OxPC(19:0_15:0(CHO))+HCO2	0	0	0	0	0	0	0	0	0	0	0	0	0	0	5.91440757575758	6.21440757575758	806		OxPC(19:0_15:0(CHO))+HCO2	0	0	0	0	0	0	0	0	0	0	0	0	0	0	5.91440757575758	6.21440757575758	806		OxPC(19:0_15:0(CHO))+HCO2	0	0	0	0	0	0	0	0	0	0
	OxPC(19:0_15:1(CHO))+HCO2	0	0	0	0	0	0	0	0	0	0	0	0	0	0	4.95413939393939	5.25413939393939	989		OxPC(19:0_15:1(CHO))+HCO2	0	0	0	0	0	0	0	0	0	0	0	0	0	0	4.95413939393939	5.25413939393939	989		OxPC(19:0_15:1(CHO))+HCO2	0	0	0	0	0	0	0	0	0	0
	OxPC(19:0_15:1(CHO))+HCO2	0	0	0	0	0	0	0	0	0	0	0	0	0	0	2.8667	3.1667	3179		OxPC(19:0_15:1(CHO))+HCO2	0	0	0	0	0	0	0	0	0	0	0	0	0	0	2.8667	3.1667	3179		OxPC(19:0_15:1(CHO))+HCO2	0	0	0	0	0	0	0	0	0	0
	OxPC(19:0_8:1(COOH))+HCO2	1	0	0	0	0	0	0	0	0	0	0	1	0	0	3.77912272727273	4.07912272727273	310		OxPC(19:0_8:1(COOH))+HCO2	3.969057	0	0	0	0	0	0	0	0	0	0	3.969057	3.969057	0	3.77912272727273	4.07912272727273	310		OxPC(19:0_8:1(COOH))+HCO2	1	0	0	0	0	0	0	0	0	0
	OxPC(19:0_9:1(COOH))+HCO2	0	0	0	0	0	0	0	0	0	0	0	0	0	0	4.23709393939394	4.53709393939394	1287		OxPC(19:0_9:1(COOH))+HCO2	0	0	0	0	0	0	0	0	0	0	0	0	0	0	4.23709393939394	4.53709393939394	1287		OxPC(19:0_9:1(COOH))+HCO2	0	0	0	0	0	0	0	0	0	0
	OxPC(19:0_16:3(COOH))+HCO2	0	0	0	0	0	0	0	0	0	0	0	0	0	0	5.97570151515152	6.27570151515152	2848		OxPC(19:0_16:3(COOH))+HCO2	0	0	0	0	0	0	0	0	0	0	0	0	0	0	5.97570151515152	6.27570151515152	2848		OxPC(19:0_16:3(COOH))+HCO2	0	0	0	0	0	0	0	0	0	0
	OxPC(19:0_16:4(COOH))+HCO2	0	0	0	0	0	0	0	0	0	0	0	0	0	0	4.99785303030303	5.29785303030303	1793		OxPC(19:0_16:4(COOH))+HCO2	0	0	0	0	0	0	0	0	0	0	0	0	0	0	4.99785303030303	5.29785303030303	1793		OxPC(19:0_16:4(COOH))+HCO2	0	0	0	0	0	0	0	0	0	0
	OxPC(19:0_17:4(COOH))+HCO2	0	0	0	0	0	0	0	0	0	0	0	0	0	0	5.6331196969697	5.9331196969697	3020		OxPC(19:0_17:4(COOH))+HCO2	0	0	0	0	0	0	0	0	0	0	0	0	0	0	5.6331196969697	5.9331196969697	3020		OxPC(19:0_17:4(COOH))+HCO2	0	0	0	0	0	0	0	0	0	0
	OxPC(19:0_18:4(COOH))+HCO2	1	0	0	0	0	0	0	0	0	0	0	0	0	0	6.23912121212121	6.53912121212121	662		OxPC(19:0_18:4(COOH))+HCO2	6.37818	0	0	0	0	0	0	0	0	0	0	0	0	0	6.23912121212121	6.53912121212121	662		OxPC(19:0_18:4(COOH))+HCO2	1	0	0	0	0	0	0	0	0	0
	OxPC(19:0_18:5(COOH))+HCO2	0	0	0	0	0	0	0	0	0	0	0	0	0	0	5.13399242424242	5.43399242424242	1492		OxPC(19:0_18:5(COOH))+HCO2	0	0	0	0	0	0	0	0	0	0	0	0	0	0	5.13399242424242	5.43399242424242	1492		OxPC(19:0_18:5(COOH))+HCO2	0	0	0	0	0	0	0	0	0	0
	OxPC(19:0_18:5(COOH))+HCO2	0	0	0	0	0	0	0	0	0	0	0	0	0	0	5.38814393939394	5.68814393939394	1627		OxPC(19:0_18:5(COOH))+HCO2	0	0	0	0	0	0	0	0	0	0	0	0	0	0	5.38814393939394	5.68814393939394	1627		OxPC(19:0_18:5(COOH))+HCO2	0	0	0	0	0	0	0	0	0	0
	OxPC(19:0_18:5(COOH))+HCO2	0	0	0	0	0	0	0	0	0	0	0	0	0	0	5.59400757575758	5.89400757575758	2606		OxPC(19:0_18:5(COOH))+HCO2	0	0	0	0	0	0	0	0	0	0	0	0	0	0	5.59400757575758	5.89400757575758	2606		OxPC(19:0_18:5(COOH))+HCO2	0	0	0	0	0	0	0	0	0	0
	OxPC(20:5_3:0(CHO))+HCO2	0	0	0	0	0	0	0	0	0	0	0	0	0	0	0.553121212121212	0.853121212121212	2096		OxPC(20:5_3:0(CHO))+HCO2	0	0	0	0	0	0	0	0	0	0	0	0	0	0	0.553121212121212	0.853121212121212	2096		OxPC(20:5_3:0(CHO))+HCO2	0	0	0	0	0	0	0	0	0	0
	OxPC(20:4_15:0(COOH))+HCO2	0	0	0	0	0	0	0	0	0	0	0	0	0	0	4.99785303030303	5.29785303030303	1793		OxPC(20:4_15:0(COOH))+HCO2	0	0	0	0	0	0	0	0	0	0	0	0	0	0	4.99785303030303	5.29785303030303	1793		OxPC(20:4_15:0(COOH))+HCO2	0	0	0	0	0	0	0	0	0	0
	OxPC(20:3_8:0(COOH))+HCO2	0	0	0	0	0	0	0	0	0	0	0	0	0	0	3.71538181818182	4.01538181818182	3056		OxPC(20:3_8:0(COOH))+HCO2	0	0	0	0	0	0	0	0	0	0	0	0	0	0	3.71538181818182	4.01538181818182	3056		OxPC(20:3_8:0(COOH))+HCO2	0	0	0	0	0	0	0	0	0	0
	OxPC(20:3_15:0(COOH))+HCO2	0	0	0	0	0	0	0	0	0	0	0	0	0	0	5.97570151515152	6.27570151515152	2848		OxPC(20:3_15:0(COOH))+HCO2	0	0	0	0	0	0	0	0	0	0	0	0	0	0	5.97570151515152	6.27570151515152	2848		OxPC(20:3_15:0(COOH))+HCO2	0	0	0	0	0	0	0	0	0	0
	OxPC(20:3_15:1(COOH))+HCO2	0	0	0	0	0	0	0	0	0	0	0	0	0	0	4.99785303030303	5.29785303030303	1793		OxPC(20:3_15:1(COOH))+HCO2	0	0	0	0	0	0	0	0	0	0	0	0	0	0	4.99785303030303	5.29785303030303	1793		OxPC(20:3_15:1(COOH))+HCO2	0	0	0	0	0	0	0	0	0	0
	OxPC(20:3_16:1(COOH))+HCO2	0	0	0	0	0	0	0	0	0	0	0	0	0	0	5.6331196969697	5.9331196969697	3020		OxPC(20:3_16:1(COOH))+HCO2	0	0	0	0	0	0	0	0	0	0	0	0	0	0	5.6331196969697	5.9331196969697	3020		OxPC(20:3_16:1(COOH))+HCO2	0	0	0	0	0	0	0	0	0	0
	OxPC(20:3_19:4(COOH))+HCO2	0	0	0	0	0	0	0	0	0	0	0	0	0	0	5.24059393939394	5.54059393939394	624		OxPC(20:3_19:4(COOH))+HCO2	0	0	0	0	0	0	0	0	0	0	0	0	0	0	5.24059393939394	5.54059393939394	624		OxPC(20:3_19:4(COOH))+HCO2	0	0	0	0	0	0	0	0	0	0
	OxPC(20:2_8:1(COOH))+HCO2	0	0	0	0	0	0	0	0	0	0	0	0	0	0	3.71538181818182	4.01538181818182	3056		OxPC(20:2_8:1(COOH))+HCO2	0	0	0	0	0	0	0	0	0	0	0	0	0	0	3.71538181818182	4.01538181818182	3056		OxPC(20:2_8:1(COOH))+HCO2	0	0	0	0	0	0	0	0	0	0
	OxPC(20:2_15:1(COOH))+HCO2	0	0	0	0	0	0	0	0	0	0	0	0	0	0	5.97570151515152	6.27570151515152	2848		OxPC(20:2_15:1(COOH))+HCO2	0	0	0	0	0	0	0	0	0	0	0	0	0	0	5.97570151515152	6.27570151515152	2848		OxPC(20:2_15:1(COOH))+HCO2	0	0	0	0	0	0	0	0	0	0
	OxPC(20:2_15:2(COOH))+HCO2	0	0	0	0	0	0	0	0	0	0	0	0	0	0	4.99785303030303	5.29785303030303	1793		OxPC(20:2_15:2(COOH))+HCO2	0	0	0	0	0	0	0	0	0	0	0	0	0	0	4.99785303030303	5.29785303030303	1793		OxPC(20:2_15:2(COOH))+HCO2	0	0	0	0	0	0	0	0	0	0
	OxPC(20:2_16:2(COOH))+HCO2	0	0	0	0	0	0	0	0	0	0	0	0	0	0	5.6331196969697	5.9331196969697	3020		OxPC(20:2_16:2(COOH))+HCO2	0	0	0	0	0	0	0	0	0	0	0	0	0	0	5.6331196969697	5.9331196969697	3020		OxPC(20:2_16:2(COOH))+HCO2	0	0	0	0	0	0	0	0	0	0
	OxPC(20:2_19:4(COOH))+HCO2	0	0	0	0	0	0	0	0	0	0	0	0	0	0	6.03525606060606	6.33525606060606	361		OxPC(20:2_19:4(COOH))+HCO2	0	0	0	0	0	0	0	0	0	0	0	0	0	0	6.03525606060606	6.33525606060606	361		OxPC(20:2_19:4(COOH))+HCO2	0	0	0	0	0	0	0	0	0	0
	OxPC(20:2_19:4(COOH))+HCO2	0	0	0	0	0	0	0	0	0	0	0	0	0	0	5.38873181818182	5.68873181818182	514		OxPC(20:2_19:4(COOH))+HCO2	0	0	0	0	0	0	0	0	0	0	0	0	0	0	5.38873181818182	5.68873181818182	514		OxPC(20:2_19:4(COOH))+HCO2	0	0	0	0	0	0	0	0	0	0
	OxPC(20:2_19:5(COOH))+HCO2	0	0	0	0	0	0	0	0	0	0	0	0	0	0	5.24059393939394	5.54059393939394	624		OxPC(20:2_19:5(COOH))+HCO2	0	0	0	0	0	0	0	0	0	0	0	0	0	0	5.24059393939394	5.54059393939394	624		OxPC(20:2_19:5(COOH))+HCO2	0	0	0	0	0	0	0	0	0	0
	OxPC(20:1_14:0(CHO))+HCO2	0	0	0	0	0	0	0	0	0	0	0	0	0	0	4.95413939393939	5.25413939393939	989		OxPC(20:1_14:0(CHO))+HCO2	0	0	0	0	0	0	0	0	0	0	0	0	0	0	4.95413939393939	5.25413939393939	989		OxPC(20:1_14:0(CHO))+HCO2	0	0	0	0	0	0	0	0	0	0
	OxPC(20:1_14:0(CHO))+HCO2	0	0	0	0	0	0	0	0	0	0	0	0	0	0	2.8667	3.1667	3179		OxPC(20:1_14:0(CHO))+HCO2	0	0	0	0	0	0	0	0	0	0	0	0	0	0	2.8667	3.1667	3179		OxPC(20:1_14:0(CHO))+HCO2	0	0	0	0	0	0	0	0	0	0
	OxPC(20:1_7:0(COOH))+HCO2	1	0	0	0	0	0	0	0	0	0	0	1	0	0	3.77912272727273	4.07912272727273	310		OxPC(20:1_7:0(COOH))+HCO2	3.969057	0	0	0	0	0	0	0	0	0	0	3.969057	3.969057	0	3.77912272727273	4.07912272727273	310		OxPC(20:1_7:0(COOH))+HCO2	1	0	0	0	0	0	0	0	0	0
	OxPC(20:1_8:0(COOH))+HCO2	0	0	0	0	0	0	0	0	0	0	0	0	0	0	4.23709393939394	4.53709393939394	1287		OxPC(20:1_8:0(COOH))+HCO2	0	0	0	0	0	0	0	0	0	0	0	0	0	0	4.23709393939394	4.53709393939394	1287		OxPC(20:1_8:0(COOH))+HCO2	0	0	0	0	0	0	0	0	0	0
	OxPC(20:1_15:2(COOH))+HCO2	0	0	0	0	0	0	0	0	0	0	0	0	0	0	5.97570151515152	6.27570151515152	2848		OxPC(20:1_15:2(COOH))+HCO2	0	0	0	0	0	0	0	0	0	0	0	0	0	0	5.97570151515152	6.27570151515152	2848		OxPC(20:1_15:2(COOH))+HCO2	0	0	0	0	0	0	0	0	0	0
	OxPC(20:1_15:3(COOH))+HCO2	0	0	0	0	0	0	0	0	0	0	0	0	0	0	4.99785303030303	5.29785303030303	1793		OxPC(20:1_15:3(COOH))+HCO2	0	0	0	0	0	0	0	0	0	0	0	0	0	0	4.99785303030303	5.29785303030303	1793		OxPC(20:1_15:3(COOH))+HCO2	0	0	0	0	0	0	0	0	0	0
	OxPC(20:1_16:3(COOH))+HCO2	0	0	0	0	0	0	0	0	0	0	0	0	0	0	5.6331196969697	5.9331196969697	3020		OxPC(20:1_16:3(COOH))+HCO2	0	0	0	0	0	0	0	0	0	0	0	0	0	0	5.6331196969697	5.9331196969697	3020		OxPC(20:1_16:3(COOH))+HCO2	0	0	0	0	0	0	0	0	0	0
	OxPC(20:1_17:4(COOH))+HCO2	0	0	0	0	0	0	0	0	0	0	0	0	0	0	5.13399242424242	5.43399242424242	1492		OxPC(20:1_17:4(COOH))+HCO2	0	0	0	0	0	0	0	0	0	0	0	0	0	0	5.13399242424242	5.43399242424242	1492		OxPC(20:1_17:4(COOH))+HCO2	0	0	0	0	0	0	0	0	0	0
	OxPC(20:1_17:4(COOH))+HCO2	0	0	0	0	0	0	0	0	0	0	0	0	0	0	5.38814393939394	5.68814393939394	1627		OxPC(20:1_17:4(COOH))+HCO2	0	0	0	0	0	0	0	0	0	0	0	0	0	0	5.38814393939394	5.68814393939394	1627		OxPC(20:1_17:4(COOH))+HCO2	0	0	0	0	0	0	0	0	0	0
	OxPC(20:1_17:4(COOH))+HCO2	0	0	0	0	0	0	0	0	0	0	0	0	0	0	5.59400757575758	5.89400757575758	2606		OxPC(20:1_17:4(COOH))+HCO2	0	0	0	0	0	0	0	0	0	0	0	0	0	0	5.59400757575758	5.89400757575758	2606		OxPC(20:1_17:4(COOH))+HCO2	0	0	0	0	0	0	0	0	0	0
	OxPC(20:1_19:4(COOH))+HCO2	0	0	0	0	0	0	0	0	0	0	0	0	0	0	6.54471363636364	6.84471363636364	1805		OxPC(20:1_19:4(COOH))+HCO2	0	0	0	0	0	0	0	0	0	0	0	0	0	0	6.54471363636364	6.84471363636364	1805		OxPC(20:1_19:4(COOH))+HCO2	0	0	0	0	0	0	0	0	0	0
	OxPC(20:1_19:5(COOH))+HCO2	0	0	0	0	0	0	0	0	0	0	0	0	0	0	6.03525606060606	6.33525606060606	361		OxPC(20:1_19:5(COOH))+HCO2	0	0	0	0	0	0	0	0	0	0	0	0	0	0	6.03525606060606	6.33525606060606	361		OxPC(20:1_19:5(COOH))+HCO2	0	0	0	0	0	0	0	0	0	0
	OxPC(20:1_19:5(COOH))+HCO2	0	0	0	0	0	0	0	0	0	0	0	0	0	0	5.38873181818182	5.68873181818182	514		OxPC(20:1_19:5(COOH))+HCO2	0	0	0	0	0	0	0	0	0	0	0	0	0	0	5.38873181818182	5.68873181818182	514		OxPC(20:1_19:5(COOH))+HCO2	0	0	0	0	0	0	0	0	0	0
	OxPC(20:0_5:0(CHO))+HCO2	0	0	0	0	0	0	0	0	0	0	0	0	0	0	1.17247666666667	1.47247666666667	1834		OxPC(20:0_5:0(CHO))+HCO2	0	0	0	0	0	0	0	0	0	0	0	0	0	0	1.17247666666667	1.47247666666667	1834		OxPC(20:0_5:0(CHO))+HCO2	0	0	0	0	0	0	0	0	0	0
	OxPC(20:0_14:0(CHO))+HCO2	0	0	0	0	0	0	0	0	0	0	0	0	0	0	5.91440757575758	6.21440757575758	806		OxPC(20:0_14:0(CHO))+HCO2	0	0	0	0	0	0	0	0	0	0	0	0	0	0	5.91440757575758	6.21440757575758	806		OxPC(20:0_14:0(CHO))+HCO2	0	0	0	0	0	0	0	0	0	0
	OxPC(20:0_14:1(CHO))+HCO2	0	0	0	0	0	0	0	0	0	0	0	0	0	0	4.95413939393939	5.25413939393939	989		OxPC(20:0_14:1(CHO))+HCO2	0	0	0	0	0	0	0	0	0	0	0	0	0	0	4.95413939393939	5.25413939393939	989		OxPC(20:0_14:1(CHO))+HCO2	0	0	0	0	0	0	0	0	0	0
	OxPC(20:0_14:1(CHO))+HCO2	0	0	0	0	0	0	0	0	0	0	0	0	0	0	2.8667	3.1667	3179		OxPC(20:0_14:1(CHO))+HCO2	0	0	0	0	0	0	0	0	0	0	0	0	0	0	2.8667	3.1667	3179		OxPC(20:0_14:1(CHO))+HCO2	0	0	0	0	0	0	0	0	0	0
	OxPC(20:0_7:1(COOH))+HCO2	1	0	0	0	0	0	0	0	0	0	0	1	0	0	3.77912272727273	4.07912272727273	310		OxPC(20:0_7:1(COOH))+HCO2	3.969057	0	0	0	0	0	0	0	0	0	0	3.969057	3.969057	0	3.77912272727273	4.07912272727273	310		OxPC(20:0_7:1(COOH))+HCO2	1	0	0	0	0	0	0	0	0	0
	OxPC(20:0_8:1(COOH))+HCO2	0	0	0	0	0	0	0	0	0	0	0	0	0	0	4.23709393939394	4.53709393939394	1287		OxPC(20:0_8:1(COOH))+HCO2	0	0	0	0	0	0	0	0	0	0	0	0	0	0	4.23709393939394	4.53709393939394	1287		OxPC(20:0_8:1(COOH))+HCO2	0	0	0	0	0	0	0	0	0	0
	OxPC(20:0_15:3(COOH))+HCO2	0	0	0	0	0	0	0	0	0	0	0	0	0	0	5.97570151515152	6.27570151515152	2848		OxPC(20:0_15:3(COOH))+HCO2	0	0	0	0	0	0	0	0	0	0	0	0	0	0	5.97570151515152	6.27570151515152	2848		OxPC(20:0_15:3(COOH))+HCO2	0	0	0	0	0	0	0	0	0	0
	OxPC(20:0_15:4(COOH))+HCO2	0	0	0	0	0	0	0	0	0	0	0	0	0	0	4.99785303030303	5.29785303030303	1793		OxPC(20:0_15:4(COOH))+HCO2	0	0	0	0	0	0	0	0	0	0	0	0	0	0	4.99785303030303	5.29785303030303	1793		OxPC(20:0_15:4(COOH))+HCO2	0	0	0	0	0	0	0	0	0	0
	OxPC(20:0_16:4(COOH))+HCO2	0	0	0	0	0	0	0	0	0	0	0	0	0	0	5.6331196969697	5.9331196969697	3020		OxPC(20:0_16:4(COOH))+HCO2	0	0	0	0	0	0	0	0	0	0	0	0	0	0	5.6331196969697	5.9331196969697	3020		OxPC(20:0_16:4(COOH))+HCO2	0	0	0	0	0	0	0	0	0	0
	OxPC(20:0_17:4(COOH))+HCO2	1	0	0	0	0	0	0	0	0	0	0	0	0	0	6.23912121212121	6.53912121212121	662		OxPC(20:0_17:4(COOH))+HCO2	6.37818	0	0	0	0	0	0	0	0	0	0	0	0	0	6.23912121212121	6.53912121212121	662		OxPC(20:0_17:4(COOH))+HCO2	1	0	0	0	0	0	0	0	0	0
	OxPC(20:0_19:4(COOH))+HCO2	0	0	0	0	0	0	0	0	0	0	0	0	0	0	7.41586515151515	7.71586515151515	1611		OxPC(20:0_19:4(COOH))+HCO2	0	0	0	0	0	0	0	0	0	0	0	0	0	0	7.41586515151515	7.71586515151515	1611		OxPC(20:0_19:4(COOH))+HCO2	0	0	0	0	0	0	0	0	0	0
	OxPC(20:0_19:5(COOH))+HCO2	0	0	0	0	0	0	0	0	0	0	0	0	0	0	6.54471363636364	6.84471363636364	1805		OxPC(20:0_19:5(COOH))+HCO2	0	0	0	0	0	0	0	0	0	0	0	0	0	0	6.54471363636364	6.84471363636364	1805		OxPC(20:0_19:5(COOH))+HCO2	0	0	0	0	0	0	0	0	0	0
	OxPC(21:0_13:0(CHO))+HCO2	0	0	0	0	0	0	0	0	0	0	0	0	0	0	5.91440757575758	6.21440757575758	806		OxPC(21:0_13:0(CHO))+HCO2	0	0	0	0	0	0	0	0	0	0	0	0	0	0	5.91440757575758	6.21440757575758	806		OxPC(21:0_13:0(CHO))+HCO2	0	0	0	0	0	0	0	0	0	0
	OxPC(21:0_13:1(CHO))+HCO2	0	0	0	0	0	0	0	0	0	0	0	0	0	0	4.95413939393939	5.25413939393939	989		OxPC(21:0_13:1(CHO))+HCO2	0	0	0	0	0	0	0	0	0	0	0	0	0	0	4.95413939393939	5.25413939393939	989		OxPC(21:0_13:1(CHO))+HCO2	0	0	0	0	0	0	0	0	0	0
	OxPC(21:0_13:1(CHO))+HCO2	0	0	0	0	0	0	0	0	0	0	0	0	0	0	2.8667	3.1667	3179		OxPC(21:0_13:1(CHO))+HCO2	0	0	0	0	0	0	0	0	0	0	0	0	0	0	2.8667	3.1667	3179		OxPC(21:0_13:1(CHO))+HCO2	0	0	0	0	0	0	0	0	0	0
	OxPC(21:0_6:1(COOH))+HCO2	1	0	0	0	0	0	0	0	0	0	0	1	0	0	3.77912272727273	4.07912272727273	310		OxPC(21:0_6:1(COOH))+HCO2	3.969057	0	0	0	0	0	0	0	0	0	0	3.969057	3.969057	0	3.77912272727273	4.07912272727273	310		OxPC(21:0_6:1(COOH))+HCO2	1	0	0	0	0	0	0	0	0	0
	OxPC(21:0_7:1(COOH))+HCO2	0	0	0	0	0	0	0	0	0	0	0	0	0	0	4.23709393939394	4.53709393939394	1287		OxPC(21:0_7:1(COOH))+HCO2	0	0	0	0	0	0	0	0	0	0	0	0	0	0	4.23709393939394	4.53709393939394	1287		OxPC(21:0_7:1(COOH))+HCO2	0	0	0	0	0	0	0	0	0	0
	OxPC(21:0_14:3(COOH))+HCO2	0	0	0	0	0	0	0	0	0	0	0	0	0	0	5.97570151515152	6.27570151515152	2848		OxPC(21:0_14:3(COOH))+HCO2	0	0	0	0	0	0	0	0	0	0	0	0	0	0	5.97570151515152	6.27570151515152	2848		OxPC(21:0_14:3(COOH))+HCO2	0	0	0	0	0	0	0	0	0	0
	OxPC(21:0_15:4(COOH))+HCO2	0	0	0	0	0	0	0	0	0	0	0	0	0	0	5.6331196969697	5.9331196969697	3020		OxPC(21:0_15:4(COOH))+HCO2	0	0	0	0	0	0	0	0	0	0	0	0	0	0	5.6331196969697	5.9331196969697	3020		OxPC(21:0_15:4(COOH))+HCO2	0	0	0	0	0	0	0	0	0	0
	OxPC(21:0_16:3(COOH))+HCO2	0	0	0	0	0	0	0	0	0	0	0	0	0	0	7.15863787878788	7.45863787878788	1554		OxPC(21:0_16:3(COOH))+HCO2	0	0	0	0	0	0	0	0	0	0	0	0	0	0	7.15863787878788	7.45863787878788	1554		OxPC(21:0_16:3(COOH))+HCO2	0	0	0	0	0	0	0	0	0	0
	OxPC(21:0_16:4(COOH))+HCO2	1	0	0	0	0	0	0	0	0	0	0	0	0	0	6.23912121212121	6.53912121212121	662		OxPC(21:0_16:4(COOH))+HCO2	6.37818	0	0	0	0	0	0	0	0	0	0	0	0	0	6.23912121212121	6.53912121212121	662		OxPC(21:0_16:4(COOH))+HCO2	1	0	0	0	0	0	0	0	0	0
	OxPC(21:0_18:4(COOH))+HCO2	0	0	0	0	0	0	0	0	0	0	0	0	0	0	7.41586515151515	7.71586515151515	1611		OxPC(21:0_18:4(COOH))+HCO2	0	0	0	0	0	0	0	0	0	0	0	0	0	0	7.41586515151515	7.71586515151515	1611		OxPC(21:0_18:4(COOH))+HCO2	0	0	0	0	0	0	0	0	0	0
	OxPC(21:0_18:5(COOH))+HCO2	0	0	0	0	0	0	0	0	0	0	0	0	0	0	6.54471363636364	6.84471363636364	1805		OxPC(21:0_18:5(COOH))+HCO2	0	0	0	0	0	0	0	0	0	0	0	0	0	0	6.54471363636364	6.84471363636364	1805		OxPC(21:0_18:5(COOH))+HCO2	0	0	0	0	0	0	0	0	0	0
	OxPC(21:0_4:0(CHO))+HCO2	0	0	0	0	0	0	0	0	0	0	0	0	0	0	1.17247666666667	1.47247666666667	1834		OxPC(21:0_4:0(CHO))+HCO2	0	0	0	0	0	0	0	0	0	0	0	0	0	0	1.17247666666667	1.47247666666667	1834		OxPC(21:0_4:0(CHO))+HCO2	0	0	0	0	0	0	0	0	0	0
	OxPC(22:5_15:0(COOH))+HCO2	0	0	0	0	0	0	0	0	0	0	0	0	0	0	5.13399242424242	5.43399242424242	1492		OxPC(22:5_15:0(COOH))+HCO2	0	0	0	0	0	0	0	0	0	0	0	0	0	0	5.13399242424242	5.43399242424242	1492		OxPC(22:5_15:0(COOH))+HCO2	0	0	0	0	0	0	0	0	0	0
	OxPC(22:5_15:0(COOH))+HCO2	0	0	0	0	0	0	0	0	0	0	0	0	0	0	5.38814393939394	5.68814393939394	1627		OxPC(22:5_15:0(COOH))+HCO2	0	0	0	0	0	0	0	0	0	0	0	0	0	0	5.38814393939394	5.68814393939394	1627		OxPC(22:5_15:0(COOH))+HCO2	0	0	0	0	0	0	0	0	0	0
	OxPC(22:5_15:0(COOH))+HCO2	0	0	0	0	0	0	0	0	0	0	0	0	0	0	5.59400757575758	5.89400757575758	2606		OxPC(22:5_15:0(COOH))+HCO2	0	0	0	0	0	0	0	0	0	0	0	0	0	0	5.59400757575758	5.89400757575758	2606		OxPC(22:5_15:0(COOH))+HCO2	0	0	0	0	0	0	0	0	0	0
	OxPC(22:4_13:0(COOH))+HCO2	0	0	0	0	0	0	0	0	0	0	0	0	0	0	4.99785303030303	5.29785303030303	1793		OxPC(22:4_13:0(COOH))+HCO2	0	0	0	0	0	0	0	0	0	0	0	0	0	0	4.99785303030303	5.29785303030303	1793		OxPC(22:4_13:0(COOH))+HCO2	0	0	0	0	0	0	0	0	0	0
	OxPC(22:4_14:0(COOH))+HCO2	0	0	0	0	0	0	0	0	0	0	0	0	0	0	5.6331196969697	5.9331196969697	3020		OxPC(22:4_14:0(COOH))+HCO2	0	0	0	0	0	0	0	0	0	0	0	0	0	0	5.6331196969697	5.9331196969697	3020		OxPC(22:4_14:0(COOH))+HCO2	0	0	0	0	0	0	0	0	0	0
	OxPC(22:4_15:0(COOH))+HCO2	1	0	0	0	0	0	0	0	0	0	0	0	0	0	6.23912121212121	6.53912121212121	662		OxPC(22:4_15:0(COOH))+HCO2	6.37818	0	0	0	0	0	0	0	0	0	0	0	0	0	6.23912121212121	6.53912121212121	662		OxPC(22:4_15:0(COOH))+HCO2	1	0	0	0	0	0	0	0	0	0
	OxPC(22:4_15:1(COOH))+HCO2	0	0	0	0	0	0	0	0	0	0	0	0	0	0	5.13399242424242	5.43399242424242	1492		OxPC(22:4_15:1(COOH))+HCO2	0	0	0	0	0	0	0	0	0	0	0	0	0	0	5.13399242424242	5.43399242424242	1492		OxPC(22:4_15:1(COOH))+HCO2	0	0	0	0	0	0	0	0	0	0
	OxPC(22:4_15:1(COOH))+HCO2	0	0	0	0	0	0	0	0	0	0	0	0	0	0	5.38814393939394	5.68814393939394	1627		OxPC(22:4_15:1(COOH))+HCO2	0	0	0	0	0	0	0	0	0	0	0	0	0	0	5.38814393939394	5.68814393939394	1627		OxPC(22:4_15:1(COOH))+HCO2	0	0	0	0	0	0	0	0	0	0
	OxPC(22:4_15:1(COOH))+HCO2	0	0	0	0	0	0	0	0	0	0	0	0	0	0	5.59400757575758	5.89400757575758	2606		OxPC(22:4_15:1(COOH))+HCO2	0	0	0	0	0	0	0	0	0	0	0	0	0	0	5.59400757575758	5.89400757575758	2606		OxPC(22:4_15:1(COOH))+HCO2	0	0	0	0	0	0	0	0	0	0
	OxPC(22:4_19:4(COOH))+HCO2	0	0	0	0	0	0	0	0	0	0	0	0	0	0	5.71723787878788	6.01723787878788	433		OxPC(22:4_19:4(COOH))+HCO2	0	0	0	0	0	0	0	0	0	0	0	0	0	0	5.71723787878788	6.01723787878788	433		OxPC(22:4_19:4(COOH))+HCO2	0	0	0	0	0	0	0	0	0	0
	OxPC(22:4_19:4(COOH))+HCO2	0	0	0	0	0	0	0	0	0	0	0	0	0	0	5.17991363636364	5.47991363636364	1070		OxPC(22:4_19:4(COOH))+HCO2	0	0	0	0	0	0	0	0	0	0	0	0	0	0	5.17991363636364	5.47991363636364	1070		OxPC(22:4_19:4(COOH))+HCO2	0	0	0	0	0	0	0	0	0	0
	OxPC(22:3_6:0(COOH))+HCO2	0	0	0	0	0	0	0	0	0	0	0	0	0	0	3.71538181818182	4.01538181818182	3056		OxPC(22:3_6:0(COOH))+HCO2	0	0	0	0	0	0	0	0	0	0	0	0	0	0	3.71538181818182	4.01538181818182	3056		OxPC(22:3_6:0(COOH))+HCO2	0	0	0	0	0	0	0	0	0	0
	OxPC(22:3_13:0(COOH))+HCO2	0	0	0	0	0	0	0	0	0	0	0	0	0	0	5.97570151515152	6.27570151515152	2848		OxPC(22:3_13:0(COOH))+HCO2	0	0	0	0	0	0	0	0	0	0	0	0	0	0	5.97570151515152	6.27570151515152	2848		OxPC(22:3_13:0(COOH))+HCO2	0	0	0	0	0	0	0	0	0	0
	OxPC(22:3_15:0(COOH))+HCO2	0	0	0	0	0	0	0	0	0	0	0	0	0	0	7.15863787878788	7.45863787878788	1554		OxPC(22:3_15:0(COOH))+HCO2	0	0	0	0	0	0	0	0	0	0	0	0	0	0	7.15863787878788	7.45863787878788	1554		OxPC(22:3_15:0(COOH))+HCO2	0	0	0	0	0	0	0	0	0	0
	OxPC(22:3_13:1(COOH))+HCO2	0	0	0	0	0	0	0	0	0	0	0	0	0	0	4.99785303030303	5.29785303030303	1793		OxPC(22:3_13:1(COOH))+HCO2	0	0	0	0	0	0	0	0	0	0	0	0	0	0	4.99785303030303	5.29785303030303	1793		OxPC(22:3_13:1(COOH))+HCO2	0	0	0	0	0	0	0	0	0	0
	OxPC(22:3_14:1(COOH))+HCO2	0	0	0	0	0	0	0	0	0	0	0	0	0	0	5.6331196969697	5.9331196969697	3020		OxPC(22:3_14:1(COOH))+HCO2	0	0	0	0	0	0	0	0	0	0	0	0	0	0	5.6331196969697	5.9331196969697	3020		OxPC(22:3_14:1(COOH))+HCO2	0	0	0	0	0	0	0	0	0	0
	OxPC(22:3_15:1(COOH))+HCO2	1	0	0	0	0	0	0	0	0	0	0	0	0	0	6.23912121212121	6.53912121212121	662		OxPC(22:3_15:1(COOH))+HCO2	6.37818	0	0	0	0	0	0	0	0	0	0	0	0	0	6.23912121212121	6.53912121212121	662		OxPC(22:3_15:1(COOH))+HCO2	1	0	0	0	0	0	0	0	0	0
	OxPC(22:3_15:2(COOH))+HCO2	0	0	0	0	0	0	0	0	0	0	0	0	0	0	5.13399242424242	5.43399242424242	1492		OxPC(22:3_15:2(COOH))+HCO2	0	0	0	0	0	0	0	0	0	0	0	0	0	0	5.13399242424242	5.43399242424242	1492		OxPC(22:3_15:2(COOH))+HCO2	0	0	0	0	0	0	0	0	0	0
	OxPC(22:3_15:2(COOH))+HCO2	0	0	0	0	0	0	0	0	0	0	0	0	0	0	5.38814393939394	5.68814393939394	1627		OxPC(22:3_15:2(COOH))+HCO2	0	0	0	0	0	0	0	0	0	0	0	0	0	0	5.38814393939394	5.68814393939394	1627		OxPC(22:3_15:2(COOH))+HCO2	0	0	0	0	0	0	0	0	0	0
	OxPC(22:3_15:2(COOH))+HCO2	0	0	0	0	0	0	0	0	0	0	0	0	0	0	5.59400757575758	5.89400757575758	2606		OxPC(22:3_15:2(COOH))+HCO2	0	0	0	0	0	0	0	0	0	0	0	0	0	0	5.59400757575758	5.89400757575758	2606		OxPC(22:3_15:2(COOH))+HCO2	0	0	0	0	0	0	0	0	0	0
	OxPC(22:3_17:4(COOH))+HCO2	0	0	0	0	0	0	0	0	0	0	0	0	0	0	5.24059393939394	5.54059393939394	624		OxPC(22:3_17:4(COOH))+HCO2	0	0	0	0	0	0	0	0	0	0	0	0	0	0	5.24059393939394	5.54059393939394	624		OxPC(22:3_17:4(COOH))+HCO2	0	0	0	0	0	0	0	0	0	0
	OxPC(22:3_19:4(COOH))+HCO2	0	0	0	0	0	0	0	0	0	0	0	0	0	0	6.11446363636364	6.41446363636364	1852		OxPC(22:3_19:4(COOH))+HCO2	0	0	0	0	0	0	0	0	0	0	0	0	0	0	6.11446363636364	6.41446363636364	1852		OxPC(22:3_19:4(COOH))+HCO2	0	0	0	0	0	0	0	0	0	0
	OxPC(22:3_19:5(COOH))+HCO2	0	0	0	0	0	0	0	0	0	0	0	0	0	0	5.71723787878788	6.01723787878788	433		OxPC(22:3_19:5(COOH))+HCO2	0	0	0	0	0	0	0	0	0	0	0	0	0	0	5.71723787878788	6.01723787878788	433		OxPC(22:3_19:5(COOH))+HCO2	0	0	0	0	0	0	0	0	0	0
	OxPC(22:3_19:5(COOH))+HCO2	0	0	0	0	0	0	0	0	0	0	0	0	0	0	5.17991363636364	5.47991363636364	1070		OxPC(22:3_19:5(COOH))+HCO2	0	0	0	0	0	0	0	0	0	0	0	0	0	0	5.17991363636364	5.47991363636364	1070		OxPC(22:3_19:5(COOH))+HCO2	0	0	0	0	0	0	0	0	0	0
	OxPC(22:2_6:1(COOH))+HCO2	0	0	0	0	0	0	0	0	0	0	0	0	0	0	3.71538181818182	4.01538181818182	3056		OxPC(22:2_6:1(COOH))+HCO2	0	0	0	0	0	0	0	0	0	0	0	0	0	0	3.71538181818182	4.01538181818182	3056		OxPC(22:2_6:1(COOH))+HCO2	0	0	0	0	0	0	0	0	0	0
	OxPC(22:2_13:1(COOH))+HCO2	0	0	0	0	0	0	0	0	0	0	0	0	0	0	5.97570151515152	6.27570151515152	2848		OxPC(22:2_13:1(COOH))+HCO2	0	0	0	0	0	0	0	0	0	0	0	0	0	0	5.97570151515152	6.27570151515152	2848		OxPC(22:2_13:1(COOH))+HCO2	0	0	0	0	0	0	0	0	0	0
	OxPC(22:2_13:2(COOH))+HCO2	0	0	0	0	0	0	0	0	0	0	0	0	0	0	4.99785303030303	5.29785303030303	1793		OxPC(22:2_13:2(COOH))+HCO2	0	0	0	0	0	0	0	0	0	0	0	0	0	0	4.99785303030303	5.29785303030303	1793		OxPC(22:2_13:2(COOH))+HCO2	0	0	0	0	0	0	0	0	0	0
	OxPC(22:2_14:2(COOH))+HCO2	0	0	0	0	0	0	0	0	0	0	0	0	0	0	5.6331196969697	5.9331196969697	3020		OxPC(22:2_14:2(COOH))+HCO2	0	0	0	0	0	0	0	0	0	0	0	0	0	0	5.6331196969697	5.9331196969697	3020		OxPC(22:2_14:2(COOH))+HCO2	0	0	0	0	0	0	0	0	0	0
	OxPC(22:2_15:1(COOH))+HCO2	0	0	0	0	0	0	0	0	0	0	0	0	0	0	7.15863787878788	7.45863787878788	1554		OxPC(22:2_15:1(COOH))+HCO2	0	0	0	0	0	0	0	0	0	0	0	0	0	0	7.15863787878788	7.45863787878788	1554		OxPC(22:2_15:1(COOH))+HCO2	0	0	0	0	0	0	0	0	0	0
	OxPC(22:2_15:2(COOH))+HCO2	1	0	0	0	0	0	0	0	0	0	0	0	0	0	6.23912121212121	6.53912121212121	662		OxPC(22:2_15:2(COOH))+HCO2	6.37818	0	0	0	0	0	0	0	0	0	0	0	0	0	6.23912121212121	6.53912121212121	662		OxPC(22:2_15:2(COOH))+HCO2	1	0	0	0	0	0	0	0	0	0
	OxPC(22:2_15:3(COOH))+HCO2	0	0	0	0	0	0	0	0	0	0	0	0	0	0	5.13399242424242	5.43399242424242	1492		OxPC(22:2_15:3(COOH))+HCO2	0	0	0	0	0	0	0	0	0	0	0	0	0	0	5.13399242424242	5.43399242424242	1492		OxPC(22:2_15:3(COOH))+HCO2	0	0	0	0	0	0	0	0	0	0
	OxPC(22:2_15:3(COOH))+HCO2	0	0	0	0	0	0	0	0	0	0	0	0	0	0	5.38814393939394	5.68814393939394	1627		OxPC(22:2_15:3(COOH))+HCO2	0	0	0	0	0	0	0	0	0	0	0	0	0	0	5.38814393939394	5.68814393939394	1627		OxPC(22:2_15:3(COOH))+HCO2	0	0	0	0	0	0	0	0	0	0
	OxPC(22:2_15:3(COOH))+HCO2	0	0	0	0	0	0	0	0	0	0	0	0	0	0	5.59400757575758	5.89400757575758	2606		OxPC(22:2_15:3(COOH))+HCO2	0	0	0	0	0	0	0	0	0	0	0	0	0	0	5.59400757575758	5.89400757575758	2606		OxPC(22:2_15:3(COOH))+HCO2	0	0	0	0	0	0	0	0	0	0
	OxPC(22:2_17:4(COOH))+HCO2	0	0	0	0	0	0	0	0	0	0	0	0	0	0	6.03525606060606	6.33525606060606	361		OxPC(22:2_17:4(COOH))+HCO2	0	0	0	0	0	0	0	0	0	0	0	0	0	0	6.03525606060606	6.33525606060606	361		OxPC(22:2_17:4(COOH))+HCO2	0	0	0	0	0	0	0	0	0	0
	OxPC(22:2_17:4(COOH))+HCO2	0	0	0	0	0	0	0	0	0	0	0	0	0	0	5.38873181818182	5.68873181818182	514		OxPC(22:2_17:4(COOH))+HCO2	0	0	0	0	0	0	0	0	0	0	0	0	0	0	5.38873181818182	5.68873181818182	514		OxPC(22:2_17:4(COOH))+HCO2	0	0	0	0	0	0	0	0	0	0
	OxPC(22:2_19:5(COOH))+HCO2	0	0	0	0	0	0	0	0	0	0	0	0	0	0	6.11446363636364	6.41446363636364	1852		OxPC(22:2_19:5(COOH))+HCO2	0	0	0	0	0	0	0	0	0	0	0	0	0	0	6.11446363636364	6.41446363636364	1852		OxPC(22:2_19:5(COOH))+HCO2	0	0	0	0	0	0	0	0	0	0
	OxPC(22:1_12:0(CHO))+HCO2	0	0	0	0	0	0	0	0	0	0	0	0	0	0	4.95413939393939	5.25413939393939	989		OxPC(22:1_12:0(CHO))+HCO2	0	0	0	0	0	0	0	0	0	0	0	0	0	0	4.95413939393939	5.25413939393939	989		OxPC(22:1_12:0(CHO))+HCO2	0	0	0	0	0	0	0	0	0	0
	OxPC(22:1_12:0(CHO))+HCO2	0	0	0	0	0	0	0	0	0	0	0	0	0	0	2.8667	3.1667	3179		OxPC(22:1_12:0(CHO))+HCO2	0	0	0	0	0	0	0	0	0	0	0	0	0	0	2.8667	3.1667	3179		OxPC(22:1_12:0(CHO))+HCO2	0	0	0	0	0	0	0	0	0	0
	OxPC(22:1_5:0(COOH))+HCO2	1	0	0	0	0	0	0	0	0	0	0	1	0	0	3.77912272727273	4.07912272727273	310		OxPC(22:1_5:0(COOH))+HCO2	3.969057	0	0	0	0	0	0	0	0	0	0	3.969057	3.969057	0	3.77912272727273	4.07912272727273	310		OxPC(22:1_5:0(COOH))+HCO2	1	0	0	0	0	0	0	0	0	0
	OxPC(22:1_6:0(COOH))+HCO2	0	0	0	0	0	0	0	0	0	0	0	0	0	0	4.23709393939394	4.53709393939394	1287		OxPC(22:1_6:0(COOH))+HCO2	0	0	0	0	0	0	0	0	0	0	0	0	0	0	4.23709393939394	4.53709393939394	1287		OxPC(22:1_6:0(COOH))+HCO2	0	0	0	0	0	0	0	0	0	0
	OxPC(22:1_13:2(COOH))+HCO2	0	0	0	0	0	0	0	0	0	0	0	0	0	0	5.97570151515152	6.27570151515152	2848		OxPC(22:1_13:2(COOH))+HCO2	0	0	0	0	0	0	0	0	0	0	0	0	0	0	5.97570151515152	6.27570151515152	2848		OxPC(22:1_13:2(COOH))+HCO2	0	0	0	0	0	0	0	0	0	0
	OxPC(22:1_13:3(COOH))+HCO2	0	0	0	0	0	0	0	0	0	0	0	0	0	0	4.99785303030303	5.29785303030303	1793		OxPC(22:1_13:3(COOH))+HCO2	0	0	0	0	0	0	0	0	0	0	0	0	0	0	4.99785303030303	5.29785303030303	1793		OxPC(22:1_13:3(COOH))+HCO2	0	0	0	0	0	0	0	0	0	0
	OxPC(22:1_14:3(COOH))+HCO2	0	0	0	0	0	0	0	0	0	0	0	0	0	0	5.6331196969697	5.9331196969697	3020		OxPC(22:1_14:3(COOH))+HCO2	0	0	0	0	0	0	0	0	0	0	0	0	0	0	5.6331196969697	5.9331196969697	3020		OxPC(22:1_14:3(COOH))+HCO2	0	0	0	0	0	0	0	0	0	0
	OxPC(22:1_15:2(COOH))+HCO2	0	0	0	0	0	0	0	0	0	0	0	0	0	0	7.15863787878788	7.45863787878788	1554		OxPC(22:1_15:2(COOH))+HCO2	0	0	0	0	0	0	0	0	0	0	0	0	0	0	7.15863787878788	7.45863787878788	1554		OxPC(22:1_15:2(COOH))+HCO2	0	0	0	0	0	0	0	0	0	0
	OxPC(22:1_15:3(COOH))+HCO2	1	0	0	0	0	0	0	0	0	0	0	0	0	0	6.23912121212121	6.53912121212121	662		OxPC(22:1_15:3(COOH))+HCO2	6.37818	0	0	0	0	0	0	0	0	0	0	0	0	0	6.23912121212121	6.53912121212121	662		OxPC(22:1_15:3(COOH))+HCO2	1	0	0	0	0	0	0	0	0	0
	OxPC(22:1_15:4(COOH))+HCO2	0	0	0	0	0	0	0	0	0	0	0	0	0	0	5.13399242424242	5.43399242424242	1492		OxPC(22:1_15:4(COOH))+HCO2	0	0	0	0	0	0	0	0	0	0	0	0	0	0	5.13399242424242	5.43399242424242	1492		OxPC(22:1_15:4(COOH))+HCO2	0	0	0	0	0	0	0	0	0	0
	OxPC(22:1_15:4(COOH))+HCO2	0	0	0	0	0	0	0	0	0	0	0	0	0	0	5.38814393939394	5.68814393939394	1627		OxPC(22:1_15:4(COOH))+HCO2	0	0	0	0	0	0	0	0	0	0	0	0	0	0	5.38814393939394	5.68814393939394	1627		OxPC(22:1_15:4(COOH))+HCO2	0	0	0	0	0	0	0	0	0	0
	OxPC(22:1_15:4(COOH))+HCO2	0	0	0	0	0	0	0	0	0	0	0	0	0	0	5.59400757575758	5.89400757575758	2606		OxPC(22:1_15:4(COOH))+HCO2	0	0	0	0	0	0	0	0	0	0	0	0	0	0	5.59400757575758	5.89400757575758	2606		OxPC(22:1_15:4(COOH))+HCO2	0	0	0	0	0	0	0	0	0	0
	OxPC(22:1_17:4(COOH))+HCO2	0	0	0	0	0	0	0	0	0	0	0	0	0	0	6.54471363636364	6.84471363636364	1805		OxPC(22:1_17:4(COOH))+HCO2	0	0	0	0	0	0	0	0	0	0	0	0	0	0	6.54471363636364	6.84471363636364	1805		OxPC(22:1_17:4(COOH))+HCO2	0	0	0	0	0	0	0	0	0	0
	OxPC(22:0_12:0(CHO))+HCO2	0	0	0	0	0	0	0	0	0	0	0	0	0	0	5.91440757575758	6.21440757575758	806		OxPC(22:0_12:0(CHO))+HCO2	0	0	0	0	0	0	0	0	0	0	0	0	0	0	5.91440757575758	6.21440757575758	806		OxPC(22:0_12:0(CHO))+HCO2	0	0	0	0	0	0	0	0	0	0
	OxPC(22:0_12:1(CHO))+HCO2	0	0	0	0	0	0	0	0	0	0	0	0	0	0	4.95413939393939	5.25413939393939	989		OxPC(22:0_12:1(CHO))+HCO2	0	0	0	0	0	0	0	0	0	0	0	0	0	0	4.95413939393939	5.25413939393939	989		OxPC(22:0_12:1(CHO))+HCO2	0	0	0	0	0	0	0	0	0	0
	OxPC(22:0_12:1(CHO))+HCO2	0	0	0	0	0	0	0	0	0	0	0	0	0	0	2.8667	3.1667	3179		OxPC(22:0_12:1(CHO))+HCO2	0	0	0	0	0	0	0	0	0	0	0	0	0	0	2.8667	3.1667	3179		OxPC(22:0_12:1(CHO))+HCO2	0	0	0	0	0	0	0	0	0	0
	OxPC(22:0_6:1(COOH))+HCO2	0	0	0	0	0	0	0	0	0	0	0	0	0	0	4.23709393939394	4.53709393939394	1287		OxPC(22:0_6:1(COOH))+HCO2	0	0	0	0	0	0	0	0	0	0	0	0	0	0	4.23709393939394	4.53709393939394	1287		OxPC(22:0_6:1(COOH))+HCO2	0	0	0	0	0	0	0	0	0	0
	OxPC(22:0_13:3(COOH))+HCO2	0	0	0	0	0	0	0	0	0	0	0	0	0	0	5.97570151515152	6.27570151515152	2848		OxPC(22:0_13:3(COOH))+HCO2	0	0	0	0	0	0	0	0	0	0	0	0	0	0	5.97570151515152	6.27570151515152	2848		OxPC(22:0_13:3(COOH))+HCO2	0	0	0	0	0	0	0	0	0	0
	OxPC(22:0_15:3(COOH))+HCO2	0	0	0	0	0	0	0	0	0	0	0	0	0	0	7.15863787878788	7.45863787878788	1554		OxPC(22:0_15:3(COOH))+HCO2	0	0	0	0	0	0	0	0	0	0	0	0	0	0	7.15863787878788	7.45863787878788	1554		OxPC(22:0_15:3(COOH))+HCO2	0	0	0	0	0	0	0	0	0	0
	OxPC(22:0_15:4(COOH))+HCO2	1	0	0	0	0	0	0	0	0	0	0	0	0	0	6.23912121212121	6.53912121212121	662		OxPC(22:0_15:4(COOH))+HCO2	6.37818	0	0	0	0	0	0	0	0	0	0	0	0	0	6.23912121212121	6.53912121212121	662		OxPC(22:0_15:4(COOH))+HCO2	1	0	0	0	0	0	0	0	0	0
	OxPC(22:0_17:4(COOH))+HCO2	0	0	0	0	0	0	0	0	0	0	0	0	0	0	7.41586515151515	7.71586515151515	1611		OxPC(22:0_17:4(COOH))+HCO2	0	0	0	0	0	0	0	0	0	0	0	0	0	0	7.41586515151515	7.71586515151515	1611		OxPC(22:0_17:4(COOH))+HCO2	0	0	0	0	0	0	0	0	0	0
	OxPC(22:0_3:0(CHO))+HCO2	0	0	0	0	0	0	0	0	0	0	0	0	0	0	1.17247666666667	1.47247666666667	1834		OxPC(22:0_3:0(CHO))+HCO2	0	0	0	0	0	0	0	0	0	0	0	0	0	0	1.17247666666667	1.47247666666667	1834		OxPC(22:0_3:0(CHO))+HCO2	0	0	0	0	0	0	0	0	0	0
	OxPC(23:0_11:0(CHO))+HCO2	0	0	0	0	0	0	0	0	0	0	0	0	0	0	5.91440757575758	6.21440757575758	806		OxPC(23:0_11:0(CHO))+HCO2	0	0	0	0	0	0	0	0	0	0	0	0	0	0	5.91440757575758	6.21440757575758	806		OxPC(23:0_11:0(CHO))+HCO2	0	0	0	0	0	0	0	0	0	0
	OxPC(23:0_11:1(CHO))+HCO2	0	0	0	0	0	0	0	0	0	0	0	0	0	0	4.95413939393939	5.25413939393939	989		OxPC(23:0_11:1(CHO))+HCO2	0	0	0	0	0	0	0	0	0	0	0	0	0	0	4.95413939393939	5.25413939393939	989		OxPC(23:0_11:1(CHO))+HCO2	0	0	0	0	0	0	0	0	0	0
	OxPC(23:0_11:1(CHO))+HCO2	0	0	0	0	0	0	0	0	0	0	0	0	0	0	2.8667	3.1667	3179		OxPC(23:0_11:1(CHO))+HCO2	0	0	0	0	0	0	0	0	0	0	0	0	0	0	2.8667	3.1667	3179		OxPC(23:0_11:1(CHO))+HCO2	0	0	0	0	0	0	0	0	0	0
	OxPC(23:0_12:3(COOH))+HCO2	0	0	0	0	0	0	0	0	0	0	0	0	0	0	5.97570151515152	6.27570151515152	2848		OxPC(23:0_12:3(COOH))+HCO2	0	0	0	0	0	0	0	0	0	0	0	0	0	0	5.97570151515152	6.27570151515152	2848		OxPC(23:0_12:3(COOH))+HCO2	0	0	0	0	0	0	0	0	0	0
	OxPC(23:0_14:3(COOH))+HCO2	0	0	0	0	0	0	0	0	0	0	0	0	0	0	7.15863787878788	7.45863787878788	1554		OxPC(23:0_14:3(COOH))+HCO2	0	0	0	0	0	0	0	0	0	0	0	0	0	0	7.15863787878788	7.45863787878788	1554		OxPC(23:0_14:3(COOH))+HCO2	0	0	0	0	0	0	0	0	0	0
	OxPC(23:0_16:4(COOH))+HCO2	0	0	0	0	0	0	0	0	0	0	0	0	0	0	7.41586515151515	7.71586515151515	1611		OxPC(23:0_16:4(COOH))+HCO2	0	0	0	0	0	0	0	0	0	0	0	0	0	0	7.41586515151515	7.71586515151515	1611		OxPC(23:0_16:4(COOH))+HCO2	0	0	0	0	0	0	0	0	0	0
	OxPC(24:1_10:0(CHO))+HCO2	0	0	0	0	0	0	0	0	0	0	0	0	0	0	4.95413939393939	5.25413939393939	989		OxPC(24:1_10:0(CHO))+HCO2	0	0	0	0	0	0	0	0	0	0	0	0	0	0	4.95413939393939	5.25413939393939	989		OxPC(24:1_10:0(CHO))+HCO2	0	0	0	0	0	0	0	0	0	0
	OxPC(24:1_10:0(CHO))+HCO2	0	0	0	0	0	0	0	0	0	0	0	0	0	0	2.8667	3.1667	3179		OxPC(24:1_10:0(CHO))+HCO2	0	0	0	0	0	0	0	0	0	0	0	0	0	0	2.8667	3.1667	3179		OxPC(24:1_10:0(CHO))+HCO2	0	0	0	0	0	0	0	0	0	0
	OxPC(24:1_3:0(COOH))+HCO2	1	0	0	0	0	0	0	0	0	0	0	1	0	0	3.77912272727273	4.07912272727273	310		OxPC(24:1_3:0(COOH))+HCO2	3.969057	0	0	0	0	0	0	0	0	0	0	3.969057	3.969057	0	3.77912272727273	4.07912272727273	310		OxPC(24:1_3:0(COOH))+HCO2	1	0	0	0	0	0	0	0	0	0
	OxPC(24:1_4:0(COOH))+HCO2	0	0	0	0	0	0	0	0	0	0	0	0	0	0	4.23709393939394	4.53709393939394	1287		OxPC(24:1_4:0(COOH))+HCO2	0	0	0	0	0	0	0	0	0	0	0	0	0	0	4.23709393939394	4.53709393939394	1287		OxPC(24:1_4:0(COOH))+HCO2	0	0	0	0	0	0	0	0	0	0
	OxPC(24:1_11:2(COOH))+HCO2	0	0	0	0	0	0	0	0	0	0	0	0	0	0	5.97570151515152	6.27570151515152	2848		OxPC(24:1_11:2(COOH))+HCO2	0	0	0	0	0	0	0	0	0	0	0	0	0	0	5.97570151515152	6.27570151515152	2848		OxPC(24:1_11:2(COOH))+HCO2	0	0	0	0	0	0	0	0	0	0
	OxPC(24:1_12:3(COOH))+HCO2	0	0	0	0	0	0	0	0	0	0	0	0	0	0	5.6331196969697	5.9331196969697	3020		OxPC(24:1_12:3(COOH))+HCO2	0	0	0	0	0	0	0	0	0	0	0	0	0	0	5.6331196969697	5.9331196969697	3020		OxPC(24:1_12:3(COOH))+HCO2	0	0	0	0	0	0	0	0	0	0
	OxPC(24:1_13:2(COOH))+HCO2	0	0	0	0	0	0	0	0	0	0	0	0	0	0	7.15863787878788	7.45863787878788	1554		OxPC(24:1_13:2(COOH))+HCO2	0	0	0	0	0	0	0	0	0	0	0	0	0	0	7.15863787878788	7.45863787878788	1554		OxPC(24:1_13:2(COOH))+HCO2	0	0	0	0	0	0	0	0	0	0
	OxPC(24:1_13:3(COOH))+HCO2	1	0	0	0	0	0	0	0	0	0	0	0	0	0	6.23912121212121	6.53912121212121	662		OxPC(24:1_13:3(COOH))+HCO2	6.37818	0	0	0	0	0	0	0	0	0	0	0	0	0	6.23912121212121	6.53912121212121	662		OxPC(24:1_13:3(COOH))+HCO2	1	0	0	0	0	0	0	0	0	0
	OxPC(24:1_15:3(COOH))+HCO2	0	0	0	0	0	0	0	0	0	0	0	0	0	0	7.41586515151515	7.71586515151515	1611		OxPC(24:1_15:3(COOH))+HCO2	0	0	0	0	0	0	0	0	0	0	0	0	0	0	7.41586515151515	7.71586515151515	1611		OxPC(24:1_15:3(COOH))+HCO2	0	0	0	0	0	0	0	0	0	0
	OxPC(24:1_15:4(COOH))+HCO2	0	0	0	0	0	0	0	0	0	0	0	0	0	0	6.54471363636364	6.84471363636364	1805		OxPC(24:1_15:4(COOH))+HCO2	0	0	0	0	0	0	0	0	0	0	0	0	0	0	6.54471363636364	6.84471363636364	1805		OxPC(24:1_15:4(COOH))+HCO2	0	0	0	0	0	0	0	0	0	0
	OxPC(24:0_10:0(CHO))+HCO2	0	0	0	0	0	0	0	0	0	0	0	0	0	0	5.91440757575758	6.21440757575758	806		OxPC(24:0_10:0(CHO))+HCO2	0	0	0	0	0	0	0	0	0	0	0	0	0	0	5.91440757575758	6.21440757575758	806		OxPC(24:0_10:0(CHO))+HCO2	0	0	0	0	0	0	0	0	0	0
	OxPC(24:0_10:1(CHO))+HCO2	0	0	0	0	0	0	0	0	0	0	0	0	0	0	4.95413939393939	5.25413939393939	989		OxPC(24:0_10:1(CHO))+HCO2	0	0	0	0	0	0	0	0	0	0	0	0	0	0	4.95413939393939	5.25413939393939	989		OxPC(24:0_10:1(CHO))+HCO2	0	0	0	0	0	0	0	0	0	0
	OxPC(24:0_10:1(CHO))+HCO2	0	0	0	0	0	0	0	0	0	0	0	0	0	0	2.8667	3.1667	3179		OxPC(24:0_10:1(CHO))+HCO2	0	0	0	0	0	0	0	0	0	0	0	0	0	0	2.8667	3.1667	3179		OxPC(24:0_10:1(CHO))+HCO2	0	0	0	0	0	0	0	0	0	0
	OxPC(24:0_13:3(COOH))+HCO2	0	0	0	0	0	0	0	0	0	0	0	0	0	0	7.15863787878788	7.45863787878788	1554		OxPC(24:0_13:3(COOH))+HCO2	0	0	0	0	0	0	0	0	0	0	0	0	0	0	7.15863787878788	7.45863787878788	1554		OxPC(24:0_13:3(COOH))+HCO2	0	0	0	0	0	0	0	0	0	0
	OxPC(24:0_15:4(COOH))+HCO2	0	0	0	0	0	0	0	0	0	0	0	0	0	0	7.41586515151515	7.71586515151515	1611		OxPC(24:0_15:4(COOH))+HCO2	0	0	0	0	0	0	0	0	0	0	0	0	0	0	7.41586515151515	7.71586515151515	1611		OxPC(24:0_15:4(COOH))+HCO2	0	0	0	0	0	0	0	0	0	0
	OxPC(25:0_9:0(CHO))+HCO2	0	0	0	0	0	0	0	0	0	0	0	0	0	0	5.91440757575758	6.21440757575758	806		OxPC(25:0_9:0(CHO))+HCO2	0	0	0	0	0	0	0	0	0	0	0	0	0	0	5.91440757575758	6.21440757575758	806		OxPC(25:0_9:0(CHO))+HCO2	0	0	0	0	0	0	0	0	0	0
	OxPC(25:0_9:1(CHO))+HCO2	0	0	0	0	0	0	0	0	0	0	0	0	0	0	4.95413939393939	5.25413939393939	989		OxPC(25:0_9:1(CHO))+HCO2	0	0	0	0	0	0	0	0	0	0	0	0	0	0	4.95413939393939	5.25413939393939	989		OxPC(25:0_9:1(CHO))+HCO2	0	0	0	0	0	0	0	0	0	0
	OxPC(25:0_9:1(CHO))+HCO2	0	0	0	0	0	0	0	0	0	0	0	0	0	0	2.8667	3.1667	3179		OxPC(25:0_9:1(CHO))+HCO2	0	0	0	0	0	0	0	0	0	0	0	0	0	0	2.8667	3.1667	3179		OxPC(25:0_9:1(CHO))+HCO2	0	0	0	0	0	0	0	0	0	0
	OxPC(25:0_16:1(CHO))+HCO2	0	0	0	0	0	0	0	0	0	0	0	0	0	0	9.60615454545455	9.90615454545455	1196		OxPC(25:0_16:1(CHO))+HCO2	0	0	0	0	0	0	0	0	0	0	0	0	0	0	9.60615454545455	9.90615454545455	1196		OxPC(25:0_16:1(CHO))+HCO2	0	0	0	0	0	0	0	0	0	0
	OxPC(25:0_12:3(COOH))+HCO2	0	0	0	0	0	0	0	0	0	0	0	0	0	0	7.15863787878788	7.45863787878788	1554		OxPC(25:0_12:3(COOH))+HCO2	0	0	0	0	0	0	0	0	0	0	0	0	0	0	7.15863787878788	7.45863787878788	1554		OxPC(25:0_12:3(COOH))+HCO2	0	0	0	0	0	0	0	0	0	0
	OxPC(25:0_16:2(COOH))+HCO2	0	0	0	0	0	0	0	0	0	0	0	0	0	0	10.1583272727273	10.4583272727273	348		OxPC(25:0_16:2(COOH))+HCO2	0	0	0	0	0	0	0	0	0	0	0	0	0	0	10.1583272727273	10.4583272727273	348		OxPC(25:0_16:2(COOH))+HCO2	0	0	0	0	0	0	0	0	0	0
	OxPC(26:0_8:0(CHO))+HCO2	0	0	0	0	0	0	0	0	0	0	0	0	0	0	5.91440757575758	6.21440757575758	806		OxPC(26:0_8:0(CHO))+HCO2	0	0	0	0	0	0	0	0	0	0	0	0	0	0	5.91440757575758	6.21440757575758	806		OxPC(26:0_8:0(CHO))+HCO2	0	0	0	0	0	0	0	0	0	0
	OxPC(26:0_8:1(CHO))+HCO2	0	0	0	0	0	0	0	0	0	0	0	0	0	0	4.95413939393939	5.25413939393939	989		OxPC(26:0_8:1(CHO))+HCO2	0	0	0	0	0	0	0	0	0	0	0	0	0	0	4.95413939393939	5.25413939393939	989		OxPC(26:0_8:1(CHO))+HCO2	0	0	0	0	0	0	0	0	0	0
	OxPC(26:0_8:1(CHO))+HCO2	0	0	0	0	0	0	0	0	0	0	0	0	0	0	2.8667	3.1667	3179		OxPC(26:0_8:1(CHO))+HCO2	0	0	0	0	0	0	0	0	0	0	0	0	0	0	2.8667	3.1667	3179		OxPC(26:0_8:1(CHO))+HCO2	0	0	0	0	0	0	0	0	0	0
	OxPC(26:0_15:1(CHO))+HCO2	0	0	0	0	0	0	0	0	0	0	0	0	0	0	9.60615454545455	9.90615454545455	1196		OxPC(26:0_15:1(CHO))+HCO2	0	0	0	0	0	0	0	0	0	0	0	0	0	0	9.60615454545455	9.90615454545455	1196		OxPC(26:0_15:1(CHO))+HCO2	0	0	0	0	0	0	0	0	0	0
	OxPC(26:0_15:2(COOH))+HCO2	0	0	0	0	0	0	0	0	0	0	0	0	0	0	10.1583272727273	10.4583272727273	348		OxPC(26:0_15:2(COOH))+HCO2	0	0	0	0	0	0	0	0	0	0	0	0	0	0	10.1583272727273	10.4583272727273	348		OxPC(26:0_15:2(COOH))+HCO2	0	0	0	0	0	0	0	0	0	0
	OxPC(8:0_20:4(OOH))+HCO2	0	0	0	0	0	0	0	0	0	0	0	0	0	0	3.71538181818182	4.01538181818182	3056		OxPC(8:0_20:4(OOH))+HCO2	0	0	0	0	0	0	0	0	0	0	0	0	0	0	3.71538181818182	4.01538181818182	3056		OxPC(8:0_20:4(OOH))+HCO2	0	0	0	0	0	0	0	0	0	0
	OxPC(10:0_18:2(OOH))+HCO2	0	0	0	0	0	0	0	0	0	0	0	0	0	0	4.23709393939394	4.53709393939394	1287		OxPC(10:0_18:2(OOH))+HCO2	0	0	0	0	0	0	0	0	0	0	0	0	0	0	4.23709393939394	4.53709393939394	1287		OxPC(10:0_18:2(OOH))+HCO2	0	0	0	0	0	0	0	0	0	0
	OxPC(15:1_20:4(OOH))+HCO2	0	0	0	0	0	0	0	0	0	0	0	0	0	0	4.99785303030303	5.29785303030303	1793		OxPC(15:1_20:4(OOH))+HCO2	0	0	0	0	0	0	0	0	0	0	0	0	0	0	4.99785303030303	5.29785303030303	1793		OxPC(15:1_20:4(OOH))+HCO2	0	0	0	0	0	0	0	0	0	0
	OxPC(15:0_20:4(OOH))+HCO2	0	0	0	0	0	0	0	0	0	0	0	0	0	0	5.97570151515152	6.27570151515152	2848		OxPC(15:0_20:4(OOH))+HCO2	0	0	0	0	0	0	0	0	0	0	0	0	0	0	5.97570151515152	6.27570151515152	2848		OxPC(15:0_20:4(OOH))+HCO2	0	0	0	0	0	0	0	0	0	0
	OxPC(16:0_18:2(OH))+HCO2	0	0	0	0	0	0	0	0	0	0	0	0	0	0	4.95413939393939	5.25413939393939	989		OxPC(16:0_18:2(OH))+HCO2	0	0	0	0	0	0	0	0	0	0	0	0	0	0	4.95413939393939	5.25413939393939	989		OxPC(16:0_18:2(OH))+HCO2	0	0	0	0	0	0	0	0	0	0
	OxPC(16:0_18:2(OH))+HCO2	0	0	0	0	0	0	0	0	0	0	0	0	0	0	2.8667	3.1667	3179		OxPC(16:0_18:2(OH))+HCO2	0	0	0	0	0	0	0	0	0	0	0	0	0	0	2.8667	3.1667	3179		OxPC(16:0_18:2(OH))+HCO2	0	0	0	0	0	0	0	0	0	0
	OxPC(16:1_20:4(OOH))+HCO2	0	0	0	0	0	0	0	0	0	0	0	0	0	0	5.6331196969697	5.9331196969697	3020		OxPC(16:1_20:4(OOH))+HCO2	0	0	0	0	0	0	0	0	0	0	0	0	0	0	5.6331196969697	5.9331196969697	3020		OxPC(16:1_20:4(OOH))+HCO2	0	0	0	0	0	0	0	0	0	0
	OxPC(17:2_20:4(OOH))+HCO2	0	0	0	0	0	0	0	0	0	0	0	0	0	0	5.13399242424242	5.43399242424242	1492		OxPC(17:2_20:4(OOH))+HCO2	0	0	0	0	0	0	0	0	0	0	0	0	0	0	5.13399242424242	5.43399242424242	1492		OxPC(17:2_20:4(OOH))+HCO2	0	0	0	0	0	0	0	0	0	0
	OxPC(17:2_20:4(OOH))+HCO2	0	0	0	0	0	0	0	0	0	0	0	0	0	0	5.38814393939394	5.68814393939394	1627		OxPC(17:2_20:4(OOH))+HCO2	0	0	0	0	0	0	0	0	0	0	0	0	0	0	5.38814393939394	5.68814393939394	1627		OxPC(17:2_20:4(OOH))+HCO2	0	0	0	0	0	0	0	0	0	0
	OxPC(17:2_20:4(OOH))+HCO2	0	0	0	0	0	0	0	0	0	0	0	0	0	0	5.59400757575758	5.89400757575758	2606		OxPC(17:2_20:4(OOH))+HCO2	0	0	0	0	0	0	0	0	0	0	0	0	0	0	5.59400757575758	5.89400757575758	2606		OxPC(17:2_20:4(OOH))+HCO2	0	0	0	0	0	0	0	0	0	0
	OxPC(17:2_18:2(OOH))+HCO2	0	0	0	0	0	0	0	0	0	0	0	0	0	0	5.97570151515152	6.27570151515152	2848		OxPC(17:2_18:2(OOH))+HCO2	0	0	0	0	0	0	0	0	0	0	0	0	0	0	5.97570151515152	6.27570151515152	2848		OxPC(17:2_18:2(OOH))+HCO2	0	0	0	0	0	0	0	0	0	0
	OxPC(17:1_20:4(OOH))+HCO2	1	0	0	0	0	0	0	0	0	0	0	0	0	0	6.23912121212121	6.53912121212121	662		OxPC(17:1_20:4(OOH))+HCO2	6.37818	0	0	0	0	0	0	0	0	0	0	0	0	0	6.23912121212121	6.53912121212121	662		OxPC(17:1_20:4(OOH))+HCO2	1	0	0	0	0	0	0	0	0	0
	OxPC(17:0_20:4(OOH))+HCO2	0	0	0	0	0	0	0	0	0	0	0	0	0	0	7.15863787878788	7.45863787878788	1554		OxPC(17:0_20:4(OOH))+HCO2	0	0	0	0	0	0	0	0	0	0	0	0	0	0	7.15863787878788	7.45863787878788	1554		OxPC(17:0_20:4(OOH))+HCO2	0	0	0	0	0	0	0	0	0	0
	OxPC(18:3_18:2(OOH))+HCO2	0	0	0	0	0	0	0	0	0	0	0	0	0	0	5.6331196969697	5.9331196969697	3020		OxPC(18:3_18:2(OOH))+HCO2	0	0	0	0	0	0	0	0	0	0	0	0	0	0	5.6331196969697	5.9331196969697	3020		OxPC(18:3_18:2(OOH))+HCO2	0	0	0	0	0	0	0	0	0	0
	OxPC(23:0_20:4(OH))+HCO2	0	0	0	0	0	0	0	0	0	0	0	0	0	0	9.04043636363636	9.34043636363636	2619		OxPC(23:0_20:4(OH))+HCO2	0	0	0	0	0	0	0	0	0	0	0	0	0	0	9.04043636363636	9.34043636363636	2619		OxPC(23:0_20:4(OH))+HCO2	0	0	0	0	0	0	0	0	0	0
	OxPC(23:0_18:2(OH))+HCO2	0	0	0	0	0	0	0	0	0	0	0	0	0	0	9.60615454545455	9.90615454545455	1196		OxPC(23:0_18:2(OH))+HCO2	0	0	0	0	0	0	0	0	0	0	0	0	0	0	9.60615454545455	9.90615454545455	1196		OxPC(23:0_18:2(OH))+HCO2	0	0	0	0	0	0	0	0	0	0
	OxPC(25:0_18:2(OH))+HCO2	0	0	0	0	0	0	0	0	0	0	0	0	0	0	10.4386924242424	10.7386924242424	1442		OxPC(25:0_18:2(OH))+HCO2	0	0	0	0	0	0	0	0	0	0	0	0	0	0	10.4386924242424	10.7386924242424	1442		OxPC(25:0_18:2(OH))+HCO2	0	0	0	0	0	0	0	0	0	0
	OxPC(8:0_17:1(OH))+HCO2	0	0	0	0	0	0	0	0	0	0	0	0	0	0	1.17247666666667	1.47247666666667	1834		OxPC(8:0_17:1(OH))+HCO2	0	0	0	0	0	0	0	0	0	0	0	0	0	0	1.17247666666667	1.47247666666667	1834		OxPC(8:0_17:1(OH))+HCO2	0	0	0	0	0	0	0	0	0	0
	OxPC(8:0_20:2(OO))+HCO2	0	0	0	0	0	0	0	0	0	0	0	0	0	0	4.23709393939394	4.53709393939394	1287		OxPC(8:0_20:2(OO))+HCO2	0	0	0	0	0	0	0	0	0	0	0	0	0	0	4.23709393939394	4.53709393939394	1287		OxPC(8:0_20:2(OO))+HCO2	0	0	0	0	0	0	0	0	0	0
	OxPC(8:0_14:1(Ke))+HCO2	1	0	0	0	0	0	0	0	0	0	0	0	0	0	1.52206666666667	1.82206666666667	379		OxPC(8:0_14:1(Ke))+HCO2	1.683694	0	0	0	0	0	0	0	0	0	0	0	0	0	1.52206666666667	1.82206666666667	379		OxPC(8:0_14:1(Ke))+HCO2	1	0	0	0	0	0	0	0	0	0
	OxPC(8:0_20:1(Ke,OH))+HCO2	0	0	0	0	0	0	0	0	0	0	0	0	0	0	4.23709393939394	4.53709393939394	1287		OxPC(8:0_20:1(Ke,OH))+HCO2	0	0	0	0	0	0	0	0	0	0	0	0	0	0	4.23709393939394	4.53709393939394	1287		OxPC(8:0_20:1(Ke,OH))+HCO2	0	0	0	0	0	0	0	0	0	0
	OxPC(8:0_20:3(Ke,OH))+HCO2	0	0	0	0	0	0	0	0	0	0	0	0	0	0	3.71538181818182	4.01538181818182	3056		OxPC(8:0_20:3(Ke,OH))+HCO2	0	0	0	0	0	0	0	0	0	0	0	0	0	0	3.71538181818182	4.01538181818182	3056		OxPC(8:0_20:3(Ke,OH))+HCO2	0	0	0	0	0	0	0	0	0	0
	OxPC(10:0_15:1(OH))+HCO2	0	0	0	0	0	0	0	0	0	0	0	0	0	0	1.17247666666667	1.47247666666667	1834		OxPC(10:0_15:1(OH))+HCO2	0	0	0	0	0	0	0	0	0	0	0	0	0	0	1.17247666666667	1.47247666666667	1834		OxPC(10:0_15:1(OH))+HCO2	0	0	0	0	0	0	0	0	0	0
	OxPC(10:0_24:1(OH))+HCO2	0	0	0	0	0	0	0	0	0	0	0	0	0	0	5.91440757575758	6.21440757575758	806		OxPC(10:0_24:1(OH))+HCO2	0	0	0	0	0	0	0	0	0	0	0	0	0	0	5.91440757575758	6.21440757575758	806		OxPC(10:0_24:1(OH))+HCO2	0	0	0	0	0	0	0	0	0	0
	OxPC(10:0_17:2(OO))+HCO2	1	0	0	0	0	0	0	0	0	0	0	1	0	0	3.77912272727273	4.07912272727273	310		OxPC(10:0_17:2(OO))+HCO2	3.969057	0	0	0	0	0	0	0	0	0	0	3.969057	3.969057	0	3.77912272727273	4.07912272727273	310		OxPC(10:0_17:2(OO))+HCO2	1	0	0	0	0	0	0	0	0	0
	OxPC(10:0_18:4(OO))+HCO2	0	0	0	0	0	0	0	0	0	0	0	0	0	0	3.71538181818182	4.01538181818182	3056		OxPC(10:0_18:4(OO))+HCO2	0	0	0	0	0	0	0	0	0	0	0	0	0	0	3.71538181818182	4.01538181818182	3056		OxPC(10:0_18:4(OO))+HCO2	0	0	0	0	0	0	0	0	0	0
	OxPC(10:0_24:1(Ke))+HCO2	0	0	0	0	0	0	0	0	0	0	0	0	0	0	4.95413939393939	5.25413939393939	989		OxPC(10:0_24:1(Ke))+HCO2	0	0	0	0	0	0	0	0	0	0	0	0	0	0	4.95413939393939	5.25413939393939	989		OxPC(10:0_24:1(Ke))+HCO2	0	0	0	0	0	0	0	0	0	0
	OxPC(10:0_24:1(Ke))+HCO2	0	0	0	0	0	0	0	0	0	0	0	0	0	0	2.8667	3.1667	3179		OxPC(10:0_24:1(Ke))+HCO2	0	0	0	0	0	0	0	0	0	0	0	0	0	0	2.8667	3.1667	3179		OxPC(10:0_24:1(Ke))+HCO2	0	0	0	0	0	0	0	0	0	0
	OxPC(10:0_17:1(Ke,OH))+HCO2	1	0	0	0	0	0	0	0	0	0	0	1	0	0	3.77912272727273	4.07912272727273	310		OxPC(10:0_17:1(Ke,OH))+HCO2	3.969057	0	0	0	0	0	0	0	0	0	0	3.969057	3.969057	0	3.77912272727273	4.07912272727273	310		OxPC(10:0_17:1(Ke,OH))+HCO2	1	0	0	0	0	0	0	0	0	0
	OxPC(10:0_18:1(Ke,OH))+HCO2	0	0	0	0	0	0	0	0	0	0	0	0	0	0	4.23709393939394	4.53709393939394	1287		OxPC(10:0_18:1(Ke,OH))+HCO2	0	0	0	0	0	0	0	0	0	0	0	0	0	0	4.23709393939394	4.53709393939394	1287		OxPC(10:0_18:1(Ke,OH))+HCO2	0	0	0	0	0	0	0	0	0	0
	OxPC(10:0_18:3(Ke,OH))+HCO2	0	0	0	0	0	0	0	0	0	0	0	0	0	0	3.71538181818182	4.01538181818182	3056		OxPC(10:0_18:3(Ke,OH))+HCO2	0	0	0	0	0	0	0	0	0	0	0	0	0	0	3.71538181818182	4.01538181818182	3056		OxPC(10:0_18:3(Ke,OH))+HCO2	0	0	0	0	0	0	0	0	0	0
	OxPC(12:0_22:1(OH))+HCO2	0	0	0	0	0	0	0	0	0	0	0	0	0	0	5.91440757575758	6.21440757575758	806		OxPC(12:0_22:1(OH))+HCO2	0	0	0	0	0	0	0	0	0	0	0	0	0	0	5.91440757575758	6.21440757575758	806		OxPC(12:0_22:1(OH))+HCO2	0	0	0	0	0	0	0	0	0	0
	OxPC(12:0_22:2(OH))+HCO2	0	0	0	0	0	0	0	0	0	0	0	0	0	0	4.95413939393939	5.25413939393939	989		OxPC(12:0_22:2(OH))+HCO2	0	0	0	0	0	0	0	0	0	0	0	0	0	0	4.95413939393939	5.25413939393939	989		OxPC(12:0_22:2(OH))+HCO2	0	0	0	0	0	0	0	0	0	0
	OxPC(12:0_22:2(OH))+HCO2	0	0	0	0	0	0	0	0	0	0	0	0	0	0	2.8667	3.1667	3179		OxPC(12:0_22:2(OH))+HCO2	0	0	0	0	0	0	0	0	0	0	0	0	0	0	2.8667	3.1667	3179		OxPC(12:0_22:2(OH))+HCO2	0	0	0	0	0	0	0	0	0	0
	OxPC(12:0_22:1(Ke))+HCO2	0	0	0	0	0	0	0	0	0	0	0	0	0	0	4.95413939393939	5.25413939393939	989		OxPC(12:0_22:1(Ke))+HCO2	0	0	0	0	0	0	0	0	0	0	0	0	0	0	4.95413939393939	5.25413939393939	989		OxPC(12:0_22:1(Ke))+HCO2	0	0	0	0	0	0	0	0	0	0
	OxPC(12:0_22:1(Ke))+HCO2	0	0	0	0	0	0	0	0	0	0	0	0	0	0	2.8667	3.1667	3179		OxPC(12:0_22:1(Ke))+HCO2	0	0	0	0	0	0	0	0	0	0	0	0	0	0	2.8667	3.1667	3179		OxPC(12:0_22:1(Ke))+HCO2	0	0	0	0	0	0	0	0	0	0
	OxPC(12:0_15:1(Ke,OH))+HCO2	1	0	0	0	0	0	0	0	0	0	0	1	0	0	3.77912272727273	4.07912272727273	310		OxPC(12:0_15:1(Ke,OH))+HCO2	3.969057	0	0	0	0	0	0	0	0	0	0	3.969057	3.969057	0	3.77912272727273	4.07912272727273	310		OxPC(12:0_15:1(Ke,OH))+HCO2	1	0	0	0	0	0	0	0	0	0
	OxPC(12:0_16:1(Ke,OH))+HCO2	0	0	0	0	0	0	0	0	0	0	0	0	0	0	4.23709393939394	4.53709393939394	1287		OxPC(12:0_16:1(Ke,OH))+HCO2	0	0	0	0	0	0	0	0	0	0	0	0	0	0	4.23709393939394	4.53709393939394	1287		OxPC(12:0_16:1(Ke,OH))+HCO2	0	0	0	0	0	0	0	0	0	0
	OxPC(13:0_22:4(OO))+HCO2	0	0	0	0	0	0	0	0	0	0	0	0	0	0	5.97570151515152	6.27570151515152	2848		OxPC(13:0_22:4(OO))+HCO2	0	0	0	0	0	0	0	0	0	0	0	0	0	0	5.97570151515152	6.27570151515152	2848		OxPC(13:0_22:4(OO))+HCO2	0	0	0	0	0	0	0	0	0	0
	OxPC(13:0_22:5(OO))+HCO2	0	0	0	0	0	0	0	0	0	0	0	0	0	0	4.99785303030303	5.29785303030303	1793		OxPC(13:0_22:5(OO))+HCO2	0	0	0	0	0	0	0	0	0	0	0	0	0	0	4.99785303030303	5.29785303030303	1793		OxPC(13:0_22:5(OO))+HCO2	0	0	0	0	0	0	0	0	0	0
	OxPC(13:0_14:1(Ke,OH))+HCO2	1	0	0	0	0	0	0	0	0	0	0	1	0	0	3.77912272727273	4.07912272727273	310		OxPC(13:0_14:1(Ke,OH))+HCO2	3.969057	0	0	0	0	0	0	0	0	0	0	3.969057	3.969057	0	3.77912272727273	4.07912272727273	310		OxPC(13:0_14:1(Ke,OH))+HCO2	1	0	0	0	0	0	0	0	0	0
	OxPC(13:0_15:1(Ke,OH))+HCO2	0	0	0	0	0	0	0	0	0	0	0	0	0	0	4.23709393939394	4.53709393939394	1287		OxPC(13:0_15:1(Ke,OH))+HCO2	0	0	0	0	0	0	0	0	0	0	0	0	0	0	4.23709393939394	4.53709393939394	1287		OxPC(13:0_15:1(Ke,OH))+HCO2	0	0	0	0	0	0	0	0	0	0
	OxPC(13:0_22:3(Ke,OH))+HCO2	0	0	0	0	0	0	0	0	0	0	0	0	0	0	5.97570151515152	6.27570151515152	2848		OxPC(13:0_22:3(Ke,OH))+HCO2	0	0	0	0	0	0	0	0	0	0	0	0	0	0	5.97570151515152	6.27570151515152	2848		OxPC(13:0_22:3(Ke,OH))+HCO2	0	0	0	0	0	0	0	0	0	0
	OxPC(13:0_22:4(Ke,OH))+HCO2	0	0	0	0	0	0	0	0	0	0	0	0	0	0	4.99785303030303	5.29785303030303	1793		OxPC(13:0_22:4(Ke,OH))+HCO2	0	0	0	0	0	0	0	0	0	0	0	0	0	0	4.99785303030303	5.29785303030303	1793		OxPC(13:0_22:4(Ke,OH))+HCO2	0	0	0	0	0	0	0	0	0	0
	OxPC(14:1_20:1(OH))+HCO2	0	0	0	0	0	0	0	0	0	0	0	0	0	0	4.95413939393939	5.25413939393939	989		OxPC(14:1_20:1(OH))+HCO2	0	0	0	0	0	0	0	0	0	0	0	0	0	0	4.95413939393939	5.25413939393939	989		OxPC(14:1_20:1(OH))+HCO2	0	0	0	0	0	0	0	0	0	0
	OxPC(14:1_20:1(OH))+HCO2	0	0	0	0	0	0	0	0	0	0	0	0	0	0	2.8667	3.1667	3179		OxPC(14:1_20:1(OH))+HCO2	0	0	0	0	0	0	0	0	0	0	0	0	0	0	2.8667	3.1667	3179		OxPC(14:1_20:1(OH))+HCO2	0	0	0	0	0	0	0	0	0	0
	OxPC(14:1_14:1(OO))+HCO2	0	0	0	0	0	0	0	0	0	0	0	0	0	0	4.23709393939394	4.53709393939394	1287		OxPC(14:1_14:1(OO))+HCO2	0	0	0	0	0	0	0	0	0	0	0	0	0	0	4.23709393939394	4.53709393939394	1287		OxPC(14:1_14:1(OO))+HCO2	0	0	0	0	0	0	0	0	0	0
	OxPC(14:1_22:4(OO))+HCO2	0	0	0	0	0	0	0	0	0	0	0	0	0	0	5.6331196969697	5.9331196969697	3020		OxPC(14:1_22:4(OO))+HCO2	0	0	0	0	0	0	0	0	0	0	0	0	0	0	5.6331196969697	5.9331196969697	3020		OxPC(14:1_22:4(OO))+HCO2	0	0	0	0	0	0	0	0	0	0
	OxPC(14:1_22:3(Ke,OH))+HCO2	0	0	0	0	0	0	0	0	0	0	0	0	0	0	5.6331196969697	5.9331196969697	3020		OxPC(14:1_22:3(Ke,OH))+HCO2	0	0	0	0	0	0	0	0	0	0	0	0	0	0	5.6331196969697	5.9331196969697	3020		OxPC(14:1_22:3(Ke,OH))+HCO2	0	0	0	0	0	0	0	0	0	0
	OxPC(14:0_20:1(OH))+HCO2	0	0	0	0	0	0	0	0	0	0	0	0	0	0	5.91440757575758	6.21440757575758	806		OxPC(14:0_20:1(OH))+HCO2	0	0	0	0	0	0	0	0	0	0	0	0	0	0	5.91440757575758	6.21440757575758	806		OxPC(14:0_20:1(OH))+HCO2	0	0	0	0	0	0	0	0	0	0
	OxPC(14:0_20:2(OH))+HCO2	0	0	0	0	0	0	0	0	0	0	0	0	0	0	4.95413939393939	5.25413939393939	989		OxPC(14:0_20:2(OH))+HCO2	0	0	0	0	0	0	0	0	0	0	0	0	0	0	4.95413939393939	5.25413939393939	989		OxPC(14:0_20:2(OH))+HCO2	0	0	0	0	0	0	0	0	0	0
	OxPC(14:0_20:2(OH))+HCO2	0	0	0	0	0	0	0	0	0	0	0	0	0	0	2.8667	3.1667	3179		OxPC(14:0_20:2(OH))+HCO2	0	0	0	0	0	0	0	0	0	0	0	0	0	0	2.8667	3.1667	3179		OxPC(14:0_20:2(OH))+HCO2	0	0	0	0	0	0	0	0	0	0
	OxPC(14:0_22:5(OO))+HCO2	0	0	0	0	0	0	0	0	0	0	0	0	0	0	5.6331196969697	5.9331196969697	3020		OxPC(14:0_22:5(OO))+HCO2	0	0	0	0	0	0	0	0	0	0	0	0	0	0	5.6331196969697	5.9331196969697	3020		OxPC(14:0_22:5(OO))+HCO2	0	0	0	0	0	0	0	0	0	0
	OxPC(14:0_20:1(Ke))+HCO2	0	0	0	0	0	0	0	0	0	0	0	0	0	0	4.95413939393939	5.25413939393939	989		OxPC(14:0_20:1(Ke))+HCO2	0	0	0	0	0	0	0	0	0	0	0	0	0	0	4.95413939393939	5.25413939393939	989		OxPC(14:0_20:1(Ke))+HCO2	0	0	0	0	0	0	0	0	0	0
	OxPC(14:0_20:1(Ke))+HCO2	0	0	0	0	0	0	0	0	0	0	0	0	0	0	2.8667	3.1667	3179		OxPC(14:0_20:1(Ke))+HCO2	0	0	0	0	0	0	0	0	0	0	0	0	0	0	2.8667	3.1667	3179		OxPC(14:0_20:1(Ke))+HCO2	0	0	0	0	0	0	0	0	0	0
	OxPC(14:0_14:1(Ke,OH))+HCO2	0	0	0	0	0	0	0	0	0	0	0	0	0	0	4.23709393939394	4.53709393939394	1287		OxPC(14:0_14:1(Ke,OH))+HCO2	0	0	0	0	0	0	0	0	0	0	0	0	0	0	4.23709393939394	4.53709393939394	1287		OxPC(14:0_14:1(Ke,OH))+HCO2	0	0	0	0	0	0	0	0	0	0
	OxPC(14:0_22:4(Ke,OH))+HCO2	0	0	0	0	0	0	0	0	0	0	0	0	0	0	5.6331196969697	5.9331196969697	3020		OxPC(14:0_22:4(Ke,OH))+HCO2	0	0	0	0	0	0	0	0	0	0	0	0	0	0	5.6331196969697	5.9331196969697	3020		OxPC(14:0_22:4(Ke,OH))+HCO2	0	0	0	0	0	0	0	0	0	0
	OxPC(15:1_20:3(OO))+HCO2	0	0	0	0	0	0	0	0	0	0	0	0	0	0	5.97570151515152	6.27570151515152	2848		OxPC(15:1_20:3(OO))+HCO2	0	0	0	0	0	0	0	0	0	0	0	0	0	0	5.97570151515152	6.27570151515152	2848		OxPC(15:1_20:3(OO))+HCO2	0	0	0	0	0	0	0	0	0	0
	OxPC(15:1_22:3(OO))+HCO2	0	0	0	0	0	0	0	0	0	0	0	0	0	0	7.15863787878788	7.45863787878788	1554		OxPC(15:1_22:3(OO))+HCO2	0	0	0	0	0	0	0	0	0	0	0	0	0	0	7.15863787878788	7.45863787878788	1554		OxPC(15:1_22:3(OO))+HCO2	0	0	0	0	0	0	0	0	0	0
	OxPC(15:1_22:4(OO))+HCO2	1	0	0	0	0	0	0	0	0	0	0	0	0	0	6.23912121212121	6.53912121212121	662		OxPC(15:1_22:4(OO))+HCO2	6.37818	0	0	0	0	0	0	0	0	0	0	0	0	0	6.23912121212121	6.53912121212121	662		OxPC(15:1_22:4(OO))+HCO2	1	0	0	0	0	0	0	0	0	0
	OxPC(15:1_22:5(OO))+HCO2	0	0	0	0	0	0	0	0	0	0	0	0	0	0	5.13399242424242	5.43399242424242	1492		OxPC(15:1_22:5(OO))+HCO2	0	0	0	0	0	0	0	0	0	0	0	0	0	0	5.13399242424242	5.43399242424242	1492		OxPC(15:1_22:5(OO))+HCO2	0	0	0	0	0	0	0	0	0	0
	OxPC(15:1_22:5(OO))+HCO2	0	0	0	0	0	0	0	0	0	0	0	0	0	0	5.38814393939394	5.68814393939394	1627		OxPC(15:1_22:5(OO))+HCO2	0	0	0	0	0	0	0	0	0	0	0	0	0	0	5.38814393939394	5.68814393939394	1627		OxPC(15:1_22:5(OO))+HCO2	0	0	0	0	0	0	0	0	0	0
	OxPC(15:1_22:5(OO))+HCO2	0	0	0	0	0	0	0	0	0	0	0	0	0	0	5.59400757575758	5.89400757575758	2606		OxPC(15:1_22:5(OO))+HCO2	0	0	0	0	0	0	0	0	0	0	0	0	0	0	5.59400757575758	5.89400757575758	2606		OxPC(15:1_22:5(OO))+HCO2	0	0	0	0	0	0	0	0	0	0
	OxPC(15:1_20:2(Ke,OH))+HCO2	0	0	0	0	0	0	0	0	0	0	0	0	0	0	5.97570151515152	6.27570151515152	2848		OxPC(15:1_20:2(Ke,OH))+HCO2	0	0	0	0	0	0	0	0	0	0	0	0	0	0	5.97570151515152	6.27570151515152	2848		OxPC(15:1_20:2(Ke,OH))+HCO2	0	0	0	0	0	0	0	0	0	0
	OxPC(15:1_20:3(Ke,OH))+HCO2	0	0	0	0	0	0	0	0	0	0	0	0	0	0	4.99785303030303	5.29785303030303	1793		OxPC(15:1_20:3(Ke,OH))+HCO2	0	0	0	0	0	0	0	0	0	0	0	0	0	0	4.99785303030303	5.29785303030303	1793		OxPC(15:1_20:3(Ke,OH))+HCO2	0	0	0	0	0	0	0	0	0	0
	OxPC(15:1_22:2(Ke,OH))+HCO2	0	0	0	0	0	0	0	0	0	0	0	0	0	0	7.15863787878788	7.45863787878788	1554		OxPC(15:1_22:2(Ke,OH))+HCO2	0	0	0	0	0	0	0	0	0	0	0	0	0	0	7.15863787878788	7.45863787878788	1554		OxPC(15:1_22:2(Ke,OH))+HCO2	0	0	0	0	0	0	0	0	0	0
	OxPC(15:1_22:3(Ke,OH))+HCO2	1	0	0	0	0	0	0	0	0	0	0	0	0	0	6.23912121212121	6.53912121212121	662		OxPC(15:1_22:3(Ke,OH))+HCO2	6.37818	0	0	0	0	0	0	0	0	0	0	0	0	0	6.23912121212121	6.53912121212121	662		OxPC(15:1_22:3(Ke,OH))+HCO2	1	0	0	0	0	0	0	0	0	0
	OxPC(15:1_22:4(Ke,OH))+HCO2	0	0	0	0	0	0	0	0	0	0	0	0	0	0	5.13399242424242	5.43399242424242	1492		OxPC(15:1_22:4(Ke,OH))+HCO2	0	0	0	0	0	0	0	0	0	0	0	0	0	0	5.13399242424242	5.43399242424242	1492		OxPC(15:1_22:4(Ke,OH))+HCO2	0	0	0	0	0	0	0	0	0	0
	OxPC(15:1_22:4(Ke,OH))+HCO2	0	0	0	0	0	0	0	0	0	0	0	0	0	0	5.38814393939394	5.68814393939394	1627		OxPC(15:1_22:4(Ke,OH))+HCO2	0	0	0	0	0	0	0	0	0	0	0	0	0	0	5.38814393939394	5.68814393939394	1627		OxPC(15:1_22:4(Ke,OH))+HCO2	0	0	0	0	0	0	0	0	0	0
	OxPC(15:1_22:4(Ke,OH))+HCO2	0	0	0	0	0	0	0	0	0	0	0	0	0	0	5.59400757575758	5.89400757575758	2606		OxPC(15:1_22:4(Ke,OH))+HCO2	0	0	0	0	0	0	0	0	0	0	0	0	0	0	5.59400757575758	5.89400757575758	2606		OxPC(15:1_22:4(Ke,OH))+HCO2	0	0	0	0	0	0	0	0	0	0
	OxPC(15:0_20:5(OO))+HCO2	0	0	0	0	0	0	0	0	0	0	0	0	0	0	4.99785303030303	5.29785303030303	1793		OxPC(15:0_20:5(OO))+HCO2	0	0	0	0	0	0	0	0	0	0	0	0	0	0	4.99785303030303	5.29785303030303	1793		OxPC(15:0_20:5(OO))+HCO2	0	0	0	0	0	0	0	0	0	0
	OxPC(15:0_22:4(OO))+HCO2	0	0	0	0	0	0	0	0	0	0	0	0	0	0	7.15863787878788	7.45863787878788	1554		OxPC(15:0_22:4(OO))+HCO2	0	0	0	0	0	0	0	0	0	0	0	0	0	0	7.15863787878788	7.45863787878788	1554		OxPC(15:0_22:4(OO))+HCO2	0	0	0	0	0	0	0	0	0	0
	OxPC(15:0_22:5(OO))+HCO2	1	0	0	0	0	0	0	0	0	0	0	0	0	0	6.23912121212121	6.53912121212121	662		OxPC(15:0_22:5(OO))+HCO2	6.37818	0	0	0	0	0	0	0	0	0	0	0	0	0	6.23912121212121	6.53912121212121	662		OxPC(15:0_22:5(OO))+HCO2	1	0	0	0	0	0	0	0	0	0
	OxPC(15:0_22:6(OO))+HCO2	0	0	0	0	0	0	0	0	0	0	0	0	0	0	5.13399242424242	5.43399242424242	1492		OxPC(15:0_22:6(OO))+HCO2	0	0	0	0	0	0	0	0	0	0	0	0	0	0	5.13399242424242	5.43399242424242	1492		OxPC(15:0_22:6(OO))+HCO2	0	0	0	0	0	0	0	0	0	0
	OxPC(15:0_22:6(OO))+HCO2	0	0	0	0	0	0	0	0	0	0	0	0	0	0	5.38814393939394	5.68814393939394	1627		OxPC(15:0_22:6(OO))+HCO2	0	0	0	0	0	0	0	0	0	0	0	0	0	0	5.38814393939394	5.68814393939394	1627		OxPC(15:0_22:6(OO))+HCO2	0	0	0	0	0	0	0	0	0	0
	OxPC(15:0_22:6(OO))+HCO2	0	0	0	0	0	0	0	0	0	0	0	0	0	0	5.59400757575758	5.89400757575758	2606		OxPC(15:0_22:6(OO))+HCO2	0	0	0	0	0	0	0	0	0	0	0	0	0	0	5.59400757575758	5.89400757575758	2606		OxPC(15:0_22:6(OO))+HCO2	0	0	0	0	0	0	0	0	0	0
	OxPC(15:0_20:3(Ke,OH))+HCO2	0	0	0	0	0	0	0	0	0	0	0	0	0	0	5.97570151515152	6.27570151515152	2848		OxPC(15:0_20:3(Ke,OH))+HCO2	0	0	0	0	0	0	0	0	0	0	0	0	0	0	5.97570151515152	6.27570151515152	2848		OxPC(15:0_20:3(Ke,OH))+HCO2	0	0	0	0	0	0	0	0	0	0
	OxPC(15:0_20:4(Ke,OH))+HCO2	0	0	0	0	0	0	0	0	0	0	0	0	0	0	4.99785303030303	5.29785303030303	1793		OxPC(15:0_20:4(Ke,OH))+HCO2	0	0	0	0	0	0	0	0	0	0	0	0	0	0	4.99785303030303	5.29785303030303	1793		OxPC(15:0_20:4(Ke,OH))+HCO2	0	0	0	0	0	0	0	0	0	0
	OxPC(15:0_22:3(Ke,OH))+HCO2	0	0	0	0	0	0	0	0	0	0	0	0	0	0	7.15863787878788	7.45863787878788	1554		OxPC(15:0_22:3(Ke,OH))+HCO2	0	0	0	0	0	0	0	0	0	0	0	0	0	0	7.15863787878788	7.45863787878788	1554		OxPC(15:0_22:3(Ke,OH))+HCO2	0	0	0	0	0	0	0	0	0	0
	OxPC(15:0_22:4(Ke,OH))+HCO2	1	0	0	0	0	0	0	0	0	0	0	0	0	0	6.23912121212121	6.53912121212121	662		OxPC(15:0_22:4(Ke,OH))+HCO2	6.37818	0	0	0	0	0	0	0	0	0	0	0	0	0	6.23912121212121	6.53912121212121	662		OxPC(15:0_22:4(Ke,OH))+HCO2	1	0	0	0	0	0	0	0	0	0
	OxPC(15:0_22:5(Ke,OH))+HCO2	0	0	0	0	0	0	0	0	0	0	0	0	0	0	5.13399242424242	5.43399242424242	1492		OxPC(15:0_22:5(Ke,OH))+HCO2	0	0	0	0	0	0	0	0	0	0	0	0	0	0	5.13399242424242	5.43399242424242	1492		OxPC(15:0_22:5(Ke,OH))+HCO2	0	0	0	0	0	0	0	0	0	0
	OxPC(15:0_22:5(Ke,OH))+HCO2	0	0	0	0	0	0	0	0	0	0	0	0	0	0	5.38814393939394	5.68814393939394	1627		OxPC(15:0_22:5(Ke,OH))+HCO2	0	0	0	0	0	0	0	0	0	0	0	0	0	0	5.38814393939394	5.68814393939394	1627		OxPC(15:0_22:5(Ke,OH))+HCO2	0	0	0	0	0	0	0	0	0	0
	OxPC(15:0_22:5(Ke,OH))+HCO2	0	0	0	0	0	0	0	0	0	0	0	0	0	0	5.59400757575758	5.89400757575758	2606		OxPC(15:0_22:5(Ke,OH))+HCO2	0	0	0	0	0	0	0	0	0	0	0	0	0	0	5.59400757575758	5.89400757575758	2606		OxPC(15:0_22:5(Ke,OH))+HCO2	0	0	0	0	0	0	0	0	0	0
	OxPC(16:1_18:1(OH))+HCO2	0	0	0	0	0	0	0	0	0	0	0	0	0	0	4.95413939393939	5.25413939393939	989		OxPC(16:1_18:1(OH))+HCO2	0	0	0	0	0	0	0	0	0	0	0	0	0	0	4.95413939393939	5.25413939393939	989		OxPC(16:1_18:1(OH))+HCO2	0	0	0	0	0	0	0	0	0	0
	OxPC(16:1_18:1(OH))+HCO2	0	0	0	0	0	0	0	0	0	0	0	0	0	0	2.8667	3.1667	3179		OxPC(16:1_18:1(OH))+HCO2	0	0	0	0	0	0	0	0	0	0	0	0	0	0	2.8667	3.1667	3179		OxPC(16:1_18:1(OH))+HCO2	0	0	0	0	0	0	0	0	0	0
	OxPC(16:1_20:3(Ke,OH))+HCO2	0	0	0	0	0	0	0	0	0	0	0	0	0	0	5.6331196969697	5.9331196969697	3020		OxPC(16:1_20:3(Ke,OH))+HCO2	0	0	0	0	0	0	0	0	0	0	0	0	0	0	5.6331196969697	5.9331196969697	3020		OxPC(16:1_20:3(Ke,OH))+HCO2	0	0	0	0	0	0	0	0	0	0
	OxPC(16:0_18:1(OH))+HCO2	0	0	0	0	0	0	0	0	0	0	0	0	0	0	5.91440757575758	6.21440757575758	806		OxPC(16:0_18:1(OH))+HCO2	0	0	0	0	0	0	0	0	0	0	0	0	0	0	5.91440757575758	6.21440757575758	806		OxPC(16:0_18:1(OH))+HCO2	0	0	0	0	0	0	0	0	0	0
	OxPC(16:0_20:5(OO))+HCO2	0	0	0	0	0	0	0	0	0	0	0	0	0	0	5.6331196969697	5.9331196969697	3020		OxPC(16:0_20:5(OO))+HCO2	0	0	0	0	0	0	0	0	0	0	0	0	0	0	5.6331196969697	5.9331196969697	3020		OxPC(16:0_20:5(OO))+HCO2	0	0	0	0	0	0	0	0	0	0
	OxPC(16:0_18:1(Ke))+HCO2	0	0	0	0	0	0	0	0	0	0	0	0	0	0	4.95413939393939	5.25413939393939	989		OxPC(16:0_18:1(Ke))+HCO2	0	0	0	0	0	0	0	0	0	0	0	0	0	0	4.95413939393939	5.25413939393939	989		OxPC(16:0_18:1(Ke))+HCO2	0	0	0	0	0	0	0	0	0	0
	OxPC(16:0_18:1(Ke))+HCO2	0	0	0	0	0	0	0	0	0	0	0	0	0	0	2.8667	3.1667	3179		OxPC(16:0_18:1(Ke))+HCO2	0	0	0	0	0	0	0	0	0	0	0	0	0	0	2.8667	3.1667	3179		OxPC(16:0_18:1(Ke))+HCO2	0	0	0	0	0	0	0	0	0	0
	OxPC(16:0_20:4(Ke,OH))+HCO2	0	0	0	0	0	0	0	0	0	0	0	0	0	0	5.6331196969697	5.9331196969697	3020		OxPC(16:0_20:4(Ke,OH))+HCO2	0	0	0	0	0	0	0	0	0	0	0	0	0	0	5.6331196969697	5.9331196969697	3020		OxPC(16:0_20:4(Ke,OH))+HCO2	0	0	0	0	0	0	0	0	0	0
	OxPC(17:2_18:3(OO))+HCO2	0	0	0	0	0	0	0	0	0	0	0	0	0	0	4.99785303030303	5.29785303030303	1793		OxPC(17:2_18:3(OO))+HCO2	0	0	0	0	0	0	0	0	0	0	0	0	0	0	4.99785303030303	5.29785303030303	1793		OxPC(17:2_18:3(OO))+HCO2	0	0	0	0	0	0	0	0	0	0
	OxPC(17:2_20:2(OO))+HCO2	0	0	0	0	0	0	0	0	0	0	0	0	0	0	7.15863787878788	7.45863787878788	1554		OxPC(17:2_20:2(OO))+HCO2	0	0	0	0	0	0	0	0	0	0	0	0	0	0	7.15863787878788	7.45863787878788	1554		OxPC(17:2_20:2(OO))+HCO2	0	0	0	0	0	0	0	0	0	0
	OxPC(17:2_20:3(OO))+HCO2	1	0	0	0	0	0	0	0	0	0	0	0	0	0	6.23912121212121	6.53912121212121	662		OxPC(17:2_20:3(OO))+HCO2	6.37818	0	0	0	0	0	0	0	0	0	0	0	0	0	6.23912121212121	6.53912121212121	662		OxPC(17:2_20:3(OO))+HCO2	1	0	0	0	0	0	0	0	0	0
	OxPC(17:2_22:3(OO))+HCO2	0	0	0	0	0	0	0	0	0	0	0	0	0	0	7.41586515151515	7.71586515151515	1611		OxPC(17:2_22:3(OO))+HCO2	0	0	0	0	0	0	0	0	0	0	0	0	0	0	7.41586515151515	7.71586515151515	1611		OxPC(17:2_22:3(OO))+HCO2	0	0	0	0	0	0	0	0	0	0
	OxPC(17:2_22:4(OO))+HCO2	0	0	0	0	0	0	0	0	0	0	0	0	0	0	6.54471363636364	6.84471363636364	1805		OxPC(17:2_22:4(OO))+HCO2	0	0	0	0	0	0	0	0	0	0	0	0	0	0	6.54471363636364	6.84471363636364	1805		OxPC(17:2_22:4(OO))+HCO2	0	0	0	0	0	0	0	0	0	0
	OxPC(17:2_22:5(OO))+HCO2	0	0	0	0	0	0	0	0	0	0	0	0	0	0	6.03525606060606	6.33525606060606	361		OxPC(17:2_22:5(OO))+HCO2	0	0	0	0	0	0	0	0	0	0	0	0	0	0	6.03525606060606	6.33525606060606	361		OxPC(17:2_22:5(OO))+HCO2	0	0	0	0	0	0	0	0	0	0
	OxPC(17:2_22:5(OO))+HCO2	0	0	0	0	0	0	0	0	0	0	0	0	0	0	5.38873181818182	5.68873181818182	514		OxPC(17:2_22:5(OO))+HCO2	0	0	0	0	0	0	0	0	0	0	0	0	0	0	5.38873181818182	5.68873181818182	514		OxPC(17:2_22:5(OO))+HCO2	0	0	0	0	0	0	0	0	0	0
	OxPC(17:2_22:6(OO))+HCO2	0	0	0	0	0	0	0	0	0	0	0	0	0	0	5.24059393939394	5.54059393939394	624		OxPC(17:2_22:6(OO))+HCO2	0	0	0	0	0	0	0	0	0	0	0	0	0	0	5.24059393939394	5.54059393939394	624		OxPC(17:2_22:6(OO))+HCO2	0	0	0	0	0	0	0	0	0	0
	OxPC(17:2_24:1(OO))+HCO2	0	0	0	0	0	0	0	0	0	0	0	0	0	0	10.1583272727273	10.4583272727273	348		OxPC(17:2_24:1(OO))+HCO2	0	0	0	0	0	0	0	0	0	0	0	0	0	0	10.1583272727273	10.4583272727273	348		OxPC(17:2_24:1(OO))+HCO2	0	0	0	0	0	0	0	0	0	0
	OxPC(17:2_18:1(Ke,OH))+HCO2	0	0	0	0	0	0	0	0	0	0	0	0	0	0	5.97570151515152	6.27570151515152	2848		OxPC(17:2_18:1(Ke,OH))+HCO2	0	0	0	0	0	0	0	0	0	0	0	0	0	0	5.97570151515152	6.27570151515152	2848		OxPC(17:2_18:1(Ke,OH))+HCO2	0	0	0	0	0	0	0	0	0	0
	OxPC(17:2_18:2(Ke,OH))+HCO2	0	0	0	0	0	0	0	0	0	0	0	0	0	0	4.99785303030303	5.29785303030303	1793		OxPC(17:2_18:2(Ke,OH))+HCO2	0	0	0	0	0	0	0	0	0	0	0	0	0	0	4.99785303030303	5.29785303030303	1793		OxPC(17:2_18:2(Ke,OH))+HCO2	0	0	0	0	0	0	0	0	0	0
	OxPC(17:2_20:1(Ke,OH))+HCO2	0	0	0	0	0	0	0	0	0	0	0	0	0	0	7.15863787878788	7.45863787878788	1554		OxPC(17:2_20:1(Ke,OH))+HCO2	0	0	0	0	0	0	0	0	0	0	0	0	0	0	7.15863787878788	7.45863787878788	1554		OxPC(17:2_20:1(Ke,OH))+HCO2	0	0	0	0	0	0	0	0	0	0
	OxPC(17:2_20:2(Ke,OH))+HCO2	1	0	0	0	0	0	0	0	0	0	0	0	0	0	6.23912121212121	6.53912121212121	662		OxPC(17:2_20:2(Ke,OH))+HCO2	6.37818	0	0	0	0	0	0	0	0	0	0	0	0	0	6.23912121212121	6.53912121212121	662		OxPC(17:2_20:2(Ke,OH))+HCO2	1	0	0	0	0	0	0	0	0	0
	OxPC(17:2_20:3(Ke,OH))+HCO2	0	0	0	0	0	0	0	0	0	0	0	0	0	0	5.13399242424242	5.43399242424242	1492		OxPC(17:2_20:3(Ke,OH))+HCO2	0	0	0	0	0	0	0	0	0	0	0	0	0	0	5.13399242424242	5.43399242424242	1492		OxPC(17:2_20:3(Ke,OH))+HCO2	0	0	0	0	0	0	0	0	0	0
	OxPC(17:2_20:3(Ke,OH))+HCO2	0	0	0	0	0	0	0	0	0	0	0	0	0	0	5.38814393939394	5.68814393939394	1627		OxPC(17:2_20:3(Ke,OH))+HCO2	0	0	0	0	0	0	0	0	0	0	0	0	0	0	5.38814393939394	5.68814393939394	1627		OxPC(17:2_20:3(Ke,OH))+HCO2	0	0	0	0	0	0	0	0	0	0
	OxPC(17:2_20:3(Ke,OH))+HCO2	0	0	0	0	0	0	0	0	0	0	0	0	0	0	5.59400757575758	5.89400757575758	2606		OxPC(17:2_20:3(Ke,OH))+HCO2	0	0	0	0	0	0	0	0	0	0	0	0	0	0	5.59400757575758	5.89400757575758	2606		OxPC(17:2_20:3(Ke,OH))+HCO2	0	0	0	0	0	0	0	0	0	0
	OxPC(17:2_22:2(Ke,OH))+HCO2	0	0	0	0	0	0	0	0	0	0	0	0	0	0	7.41586515151515	7.71586515151515	1611		OxPC(17:2_22:2(Ke,OH))+HCO2	0	0	0	0	0	0	0	0	0	0	0	0	0	0	7.41586515151515	7.71586515151515	1611		OxPC(17:2_22:2(Ke,OH))+HCO2	0	0	0	0	0	0	0	0	0	0
	OxPC(17:2_22:3(Ke,OH))+HCO2	0	0	0	0	0	0	0	0	0	0	0	0	0	0	6.54471363636364	6.84471363636364	1805		OxPC(17:2_22:3(Ke,OH))+HCO2	0	0	0	0	0	0	0	0	0	0	0	0	0	0	6.54471363636364	6.84471363636364	1805		OxPC(17:2_22:3(Ke,OH))+HCO2	0	0	0	0	0	0	0	0	0	0
	OxPC(17:2_22:4(Ke,OH))+HCO2	0	0	0	0	0	0	0	0	0	0	0	0	0	0	6.03525606060606	6.33525606060606	361		OxPC(17:2_22:4(Ke,OH))+HCO2	0	0	0	0	0	0	0	0	0	0	0	0	0	0	6.03525606060606	6.33525606060606	361		OxPC(17:2_22:4(Ke,OH))+HCO2	0	0	0	0	0	0	0	0	0	0
	OxPC(17:2_22:4(Ke,OH))+HCO2	0	0	0	0	0	0	0	0	0	0	0	0	0	0	5.38873181818182	5.68873181818182	514		OxPC(17:2_22:4(Ke,OH))+HCO2	0	0	0	0	0	0	0	0	0	0	0	0	0	0	5.38873181818182	5.68873181818182	514		OxPC(17:2_22:4(Ke,OH))+HCO2	0	0	0	0	0	0	0	0	0	0
	OxPC(17:2_22:5(Ke,OH))+HCO2	0	0	0	0	0	0	0	0	0	0	0	0	0	0	5.24059393939394	5.54059393939394	624		OxPC(17:2_22:5(Ke,OH))+HCO2	0	0	0	0	0	0	0	0	0	0	0	0	0	0	5.24059393939394	5.54059393939394	624		OxPC(17:2_22:5(Ke,OH))+HCO2	0	0	0	0	0	0	0	0	0	0
	OxPC(17:1_17:1(OH))+HCO2	0	0	0	0	0	0	0	0	0	0	0	0	0	0	4.95413939393939	5.25413939393939	989		OxPC(17:1_17:1(OH))+HCO2	0	0	0	0	0	0	0	0	0	0	0	0	0	0	4.95413939393939	5.25413939393939	989		OxPC(17:1_17:1(OH))+HCO2	0	0	0	0	0	0	0	0	0	0
	OxPC(17:1_17:1(OH))+HCO2	0	0	0	0	0	0	0	0	0	0	0	0	0	0	2.8667	3.1667	3179		OxPC(17:1_17:1(OH))+HCO2	0	0	0	0	0	0	0	0	0	0	0	0	0	0	2.8667	3.1667	3179		OxPC(17:1_17:1(OH))+HCO2	0	0	0	0	0	0	0	0	0	0
	OxPC(17:1_24:1(OH))+HCO2	0	0	0	0	0	0	0	0	0	0	0	0	0	0	9.60615454545455	9.90615454545455	1196		OxPC(17:1_24:1(OH))+HCO2	0	0	0	0	0	0	0	0	0	0	0	0	0	0	9.60615454545455	9.90615454545455	1196		OxPC(17:1_24:1(OH))+HCO2	0	0	0	0	0	0	0	0	0	0
	OxPC(17:1_18:3(OO))+HCO2	0	0	0	0	0	0	0	0	0	0	0	0	0	0	5.97570151515152	6.27570151515152	2848		OxPC(17:1_18:3(OO))+HCO2	0	0	0	0	0	0	0	0	0	0	0	0	0	0	5.97570151515152	6.27570151515152	2848		OxPC(17:1_18:3(OO))+HCO2	0	0	0	0	0	0	0	0	0	0
	OxPC(17:1_18:4(OO))+HCO2	0	0	0	0	0	0	0	0	0	0	0	0	0	0	4.99785303030303	5.29785303030303	1793		OxPC(17:1_18:4(OO))+HCO2	0	0	0	0	0	0	0	0	0	0	0	0	0	0	4.99785303030303	5.29785303030303	1793		OxPC(17:1_18:4(OO))+HCO2	0	0	0	0	0	0	0	0	0	0
	OxPC(17:1_20:3(OO))+HCO2	0	0	0	0	0	0	0	0	0	0	0	0	0	0	7.15863787878788	7.45863787878788	1554		OxPC(17:1_20:3(OO))+HCO2	0	0	0	0	0	0	0	0	0	0	0	0	0	0	7.15863787878788	7.45863787878788	1554		OxPC(17:1_20:3(OO))+HCO2	0	0	0	0	0	0	0	0	0	0
	OxPC(17:1_20:5(OO))+HCO2	0	0	0	0	0	0	0	0	0	0	0	0	0	0	5.13399242424242	5.43399242424242	1492		OxPC(17:1_20:5(OO))+HCO2	0	0	0	0	0	0	0	0	0	0	0	0	0	0	5.13399242424242	5.43399242424242	1492		OxPC(17:1_20:5(OO))+HCO2	0	0	0	0	0	0	0	0	0	0
	OxPC(17:1_20:5(OO))+HCO2	0	0	0	0	0	0	0	0	0	0	0	0	0	0	5.38814393939394	5.68814393939394	1627		OxPC(17:1_20:5(OO))+HCO2	0	0	0	0	0	0	0	0	0	0	0	0	0	0	5.38814393939394	5.68814393939394	1627		OxPC(17:1_20:5(OO))+HCO2	0	0	0	0	0	0	0	0	0	0
	OxPC(17:1_20:5(OO))+HCO2	0	0	0	0	0	0	0	0	0	0	0	0	0	0	5.59400757575758	5.89400757575758	2606		OxPC(17:1_20:5(OO))+HCO2	0	0	0	0	0	0	0	0	0	0	0	0	0	0	5.59400757575758	5.89400757575758	2606		OxPC(17:1_20:5(OO))+HCO2	0	0	0	0	0	0	0	0	0	0
	OxPC(17:1_22:4(OO))+HCO2	0	0	0	0	0	0	0	0	0	0	0	0	0	0	7.41586515151515	7.71586515151515	1611		OxPC(17:1_22:4(OO))+HCO2	0	0	0	0	0	0	0	0	0	0	0	0	0	0	7.41586515151515	7.71586515151515	1611		OxPC(17:1_22:4(OO))+HCO2	0	0	0	0	0	0	0	0	0	0
	OxPC(17:1_22:5(OO))+HCO2	0	0	0	0	0	0	0	0	0	0	0	0	0	0	6.54471363636364	6.84471363636364	1805		OxPC(17:1_22:5(OO))+HCO2	0	0	0	0	0	0	0	0	0	0	0	0	0	0	6.54471363636364	6.84471363636364	1805		OxPC(17:1_22:5(OO))+HCO2	0	0	0	0	0	0	0	0	0	0
	OxPC(17:1_22:6(OO))+HCO2	0	0	0	0	0	0	0	0	0	0	0	0	0	0	6.03525606060606	6.33525606060606	361		OxPC(17:1_22:6(OO))+HCO2	0	0	0	0	0	0	0	0	0	0	0	0	0	0	6.03525606060606	6.33525606060606	361		OxPC(17:1_22:6(OO))+HCO2	0	0	0	0	0	0	0	0	0	0
	OxPC(17:1_22:6(OO))+HCO2	0	0	0	0	0	0	0	0	0	0	0	0	0	0	5.38873181818182	5.68873181818182	514		OxPC(17:1_22:6(OO))+HCO2	0	0	0	0	0	0	0	0	0	0	0	0	0	0	5.38873181818182	5.68873181818182	514		OxPC(17:1_22:6(OO))+HCO2	0	0	0	0	0	0	0	0	0	0
	OxPC(17:1_18:2(Ke,OH))+HCO2	0	0	0	0	0	0	0	0	0	0	0	0	0	0	5.97570151515152	6.27570151515152	2848		OxPC(17:1_18:2(Ke,OH))+HCO2	0	0	0	0	0	0	0	0	0	0	0	0	0	0	5.97570151515152	6.27570151515152	2848		OxPC(17:1_18:2(Ke,OH))+HCO2	0	0	0	0	0	0	0	0	0	0
	OxPC(17:1_18:3(Ke,OH))+HCO2	0	0	0	0	0	0	0	0	0	0	0	0	0	0	4.99785303030303	5.29785303030303	1793		OxPC(17:1_18:3(Ke,OH))+HCO2	0	0	0	0	0	0	0	0	0	0	0	0	0	0	4.99785303030303	5.29785303030303	1793		OxPC(17:1_18:3(Ke,OH))+HCO2	0	0	0	0	0	0	0	0	0	0
	OxPC(17:1_20:2(Ke,OH))+HCO2	0	0	0	0	0	0	0	0	0	0	0	0	0	0	7.15863787878788	7.45863787878788	1554		OxPC(17:1_20:2(Ke,OH))+HCO2	0	0	0	0	0	0	0	0	0	0	0	0	0	0	7.15863787878788	7.45863787878788	1554		OxPC(17:1_20:2(Ke,OH))+HCO2	0	0	0	0	0	0	0	0	0	0
	OxPC(17:1_20:3(Ke,OH))+HCO2	1	0	0	0	0	0	0	0	0	0	0	0	0	0	6.23912121212121	6.53912121212121	662		OxPC(17:1_20:3(Ke,OH))+HCO2	6.37818	0	0	0	0	0	0	0	0	0	0	0	0	0	6.23912121212121	6.53912121212121	662		OxPC(17:1_20:3(Ke,OH))+HCO2	1	0	0	0	0	0	0	0	0	0
	OxPC(17:1_20:4(Ke,OH))+HCO2	0	0	0	0	0	0	0	0	0	0	0	0	0	0	5.13399242424242	5.43399242424242	1492		OxPC(17:1_20:4(Ke,OH))+HCO2	0	0	0	0	0	0	0	0	0	0	0	0	0	0	5.13399242424242	5.43399242424242	1492		OxPC(17:1_20:4(Ke,OH))+HCO2	0	0	0	0	0	0	0	0	0	0
	OxPC(17:1_20:4(Ke,OH))+HCO2	0	0	0	0	0	0	0	0	0	0	0	0	0	0	5.38814393939394	5.68814393939394	1627		OxPC(17:1_20:4(Ke,OH))+HCO2	0	0	0	0	0	0	0	0	0	0	0	0	0	0	5.38814393939394	5.68814393939394	1627		OxPC(17:1_20:4(Ke,OH))+HCO2	0	0	0	0	0	0	0	0	0	0
	OxPC(17:1_20:4(Ke,OH))+HCO2	0	0	0	0	0	0	0	0	0	0	0	0	0	0	5.59400757575758	5.89400757575758	2606		OxPC(17:1_20:4(Ke,OH))+HCO2	0	0	0	0	0	0	0	0	0	0	0	0	0	0	5.59400757575758	5.89400757575758	2606		OxPC(17:1_20:4(Ke,OH))+HCO2	0	0	0	0	0	0	0	0	0	0
	OxPC(17:1_22:3(Ke,OH))+HCO2	0	0	0	0	0	0	0	0	0	0	0	0	0	0	7.41586515151515	7.71586515151515	1611		OxPC(17:1_22:3(Ke,OH))+HCO2	0	0	0	0	0	0	0	0	0	0	0	0	0	0	7.41586515151515	7.71586515151515	1611		OxPC(17:1_22:3(Ke,OH))+HCO2	0	0	0	0	0	0	0	0	0	0
	OxPC(17:1_22:4(Ke,OH))+HCO2	0	0	0	0	0	0	0	0	0	0	0	0	0	0	6.54471363636364	6.84471363636364	1805		OxPC(17:1_22:4(Ke,OH))+HCO2	0	0	0	0	0	0	0	0	0	0	0	0	0	0	6.54471363636364	6.84471363636364	1805		OxPC(17:1_22:4(Ke,OH))+HCO2	0	0	0	0	0	0	0	0	0	0
	OxPC(17:1_22:5(Ke,OH))+HCO2	0	0	0	0	0	0	0	0	0	0	0	0	0	0	6.03525606060606	6.33525606060606	361		OxPC(17:1_22:5(Ke,OH))+HCO2	0	0	0	0	0	0	0	0	0	0	0	0	0	0	6.03525606060606	6.33525606060606	361		OxPC(17:1_22:5(Ke,OH))+HCO2	0	0	0	0	0	0	0	0	0	0
	OxPC(17:1_22:5(Ke,OH))+HCO2	0	0	0	0	0	0	0	0	0	0	0	0	0	0	5.38873181818182	5.68873181818182	514		OxPC(17:1_22:5(Ke,OH))+HCO2	0	0	0	0	0	0	0	0	0	0	0	0	0	0	5.38873181818182	5.68873181818182	514		OxPC(17:1_22:5(Ke,OH))+HCO2	0	0	0	0	0	0	0	0	0	0
	OxPC(17:1_22:6(Ke,OH))+HCO2	0	0	0	0	0	0	0	0	0	0	0	0	0	0	5.24059393939394	5.54059393939394	624		OxPC(17:1_22:6(Ke,OH))+HCO2	0	0	0	0	0	0	0	0	0	0	0	0	0	0	5.24059393939394	5.54059393939394	624		OxPC(17:1_22:6(Ke,OH))+HCO2	0	0	0	0	0	0	0	0	0	0
	OxPC(17:1_24:1(Ke,OH))+HCO2	0	0	0	0	0	0	0	0	0	0	0	0	0	0	10.1583272727273	10.4583272727273	348		OxPC(17:1_24:1(Ke,OH))+HCO2	0	0	0	0	0	0	0	0	0	0	0	0	0	0	10.1583272727273	10.4583272727273	348		OxPC(17:1_24:1(Ke,OH))+HCO2	0	0	0	0	0	0	0	0	0	0
	OxPC(17:0_17:1(OH))+HCO2	0	0	0	0	0	0	0	0	0	0	0	0	0	0	5.91440757575758	6.21440757575758	806		OxPC(17:0_17:1(OH))+HCO2	0	0	0	0	0	0	0	0	0	0	0	0	0	0	5.91440757575758	6.21440757575758	806		OxPC(17:0_17:1(OH))+HCO2	0	0	0	0	0	0	0	0	0	0
	OxPC(17:0_17:2(OH))+HCO2	0	0	0	0	0	0	0	0	0	0	0	0	0	0	4.95413939393939	5.25413939393939	989		OxPC(17:0_17:2(OH))+HCO2	0	0	0	0	0	0	0	0	0	0	0	0	0	0	4.95413939393939	5.25413939393939	989		OxPC(17:0_17:2(OH))+HCO2	0	0	0	0	0	0	0	0	0	0
	OxPC(17:0_17:2(OH))+HCO2	0	0	0	0	0	0	0	0	0	0	0	0	0	0	2.8667	3.1667	3179		OxPC(17:0_17:2(OH))+HCO2	0	0	0	0	0	0	0	0	0	0	0	0	0	0	2.8667	3.1667	3179		OxPC(17:0_17:2(OH))+HCO2	0	0	0	0	0	0	0	0	0	0
	OxPC(17:0_18:4(OO))+HCO2	0	0	0	0	0	0	0	0	0	0	0	0	0	0	5.97570151515152	6.27570151515152	2848		OxPC(17:0_18:4(OO))+HCO2	0	0	0	0	0	0	0	0	0	0	0	0	0	0	5.97570151515152	6.27570151515152	2848		OxPC(17:0_18:4(OO))+HCO2	0	0	0	0	0	0	0	0	0	0
	OxPC(17:0_20:5(OO))+HCO2	1	0	0	0	0	0	0	0	0	0	0	0	0	0	6.23912121212121	6.53912121212121	662		OxPC(17:0_20:5(OO))+HCO2	6.37818	0	0	0	0	0	0	0	0	0	0	0	0	0	6.23912121212121	6.53912121212121	662		OxPC(17:0_20:5(OO))+HCO2	1	0	0	0	0	0	0	0	0	0
	OxPC(17:0_22:5(OO))+HCO2	0	0	0	0	0	0	0	0	0	0	0	0	0	0	7.41586515151515	7.71586515151515	1611		OxPC(17:0_22:5(OO))+HCO2	0	0	0	0	0	0	0	0	0	0	0	0	0	0	7.41586515151515	7.71586515151515	1611		OxPC(17:0_22:5(OO))+HCO2	0	0	0	0	0	0	0	0	0	0
	OxPC(17:0_22:6(OO))+HCO2	0	0	0	0	0	0	0	0	0	0	0	0	0	0	6.54471363636364	6.84471363636364	1805		OxPC(17:0_22:6(OO))+HCO2	0	0	0	0	0	0	0	0	0	0	0	0	0	0	6.54471363636364	6.84471363636364	1805		OxPC(17:0_22:6(OO))+HCO2	0	0	0	0	0	0	0	0	0	0
	OxPC(17:0_17:1(Ke))+HCO2	0	0	0	0	0	0	0	0	0	0	0	0	0	0	4.95413939393939	5.25413939393939	989		OxPC(17:0_17:1(Ke))+HCO2	0	0	0	0	0	0	0	0	0	0	0	0	0	0	4.95413939393939	5.25413939393939	989		OxPC(17:0_17:1(Ke))+HCO2	0	0	0	0	0	0	0	0	0	0
	OxPC(17:0_17:1(Ke))+HCO2	0	0	0	0	0	0	0	0	0	0	0	0	0	0	2.8667	3.1667	3179		OxPC(17:0_17:1(Ke))+HCO2	0	0	0	0	0	0	0	0	0	0	0	0	0	0	2.8667	3.1667	3179		OxPC(17:0_17:1(Ke))+HCO2	0	0	0	0	0	0	0	0	0	0
	OxPC(17:0_24:1(Ke))+HCO2	0	0	0	0	0	0	0	0	0	0	0	0	0	0	9.60615454545455	9.90615454545455	1196		OxPC(17:0_24:1(Ke))+HCO2	0	0	0	0	0	0	0	0	0	0	0	0	0	0	9.60615454545455	9.90615454545455	1196		OxPC(17:0_24:1(Ke))+HCO2	0	0	0	0	0	0	0	0	0	0
	OxPC(17:0_18:3(Ke,OH))+HCO2	0	0	0	0	0	0	0	0	0	0	0	0	0	0	5.97570151515152	6.27570151515152	2848		OxPC(17:0_18:3(Ke,OH))+HCO2	0	0	0	0	0	0	0	0	0	0	0	0	0	0	5.97570151515152	6.27570151515152	2848		OxPC(17:0_18:3(Ke,OH))+HCO2	0	0	0	0	0	0	0	0	0	0
	OxPC(17:0_18:4(Ke,OH))+HCO2	0	0	0	0	0	0	0	0	0	0	0	0	0	0	4.99785303030303	5.29785303030303	1793		OxPC(17:0_18:4(Ke,OH))+HCO2	0	0	0	0	0	0	0	0	0	0	0	0	0	0	4.99785303030303	5.29785303030303	1793		OxPC(17:0_18:4(Ke,OH))+HCO2	0	0	0	0	0	0	0	0	0	0
	OxPC(17:0_20:3(Ke,OH))+HCO2	0	0	0	0	0	0	0	0	0	0	0	0	0	0	7.15863787878788	7.45863787878788	1554		OxPC(17:0_20:3(Ke,OH))+HCO2	0	0	0	0	0	0	0	0	0	0	0	0	0	0	7.15863787878788	7.45863787878788	1554		OxPC(17:0_20:3(Ke,OH))+HCO2	0	0	0	0	0	0	0	0	0	0
	OxPC(17:0_20:4(Ke,OH))+HCO2	1	0	0	0	0	0	0	0	0	0	0	0	0	0	6.23912121212121	6.53912121212121	662		OxPC(17:0_20:4(Ke,OH))+HCO2	6.37818	0	0	0	0	0	0	0	0	0	0	0	0	0	6.23912121212121	6.53912121212121	662		OxPC(17:0_20:4(Ke,OH))+HCO2	1	0	0	0	0	0	0	0	0	0
	OxPC(17:0_20:5(Ke,OH))+HCO2	0	0	0	0	0	0	0	0	0	0	0	0	0	0	5.13399242424242	5.43399242424242	1492		OxPC(17:0_20:5(Ke,OH))+HCO2	0	0	0	0	0	0	0	0	0	0	0	0	0	0	5.13399242424242	5.43399242424242	1492		OxPC(17:0_20:5(Ke,OH))+HCO2	0	0	0	0	0	0	0	0	0	0
	OxPC(17:0_20:5(Ke,OH))+HCO2	0	0	0	0	0	0	0	0	0	0	0	0	0	0	5.38814393939394	5.68814393939394	1627		OxPC(17:0_20:5(Ke,OH))+HCO2	0	0	0	0	0	0	0	0	0	0	0	0	0	0	5.38814393939394	5.68814393939394	1627		OxPC(17:0_20:5(Ke,OH))+HCO2	0	0	0	0	0	0	0	0	0	0
	OxPC(17:0_20:5(Ke,OH))+HCO2	0	0	0	0	0	0	0	0	0	0	0	0	0	0	5.59400757575758	5.89400757575758	2606		OxPC(17:0_20:5(Ke,OH))+HCO2	0	0	0	0	0	0	0	0	0	0	0	0	0	0	5.59400757575758	5.89400757575758	2606		OxPC(17:0_20:5(Ke,OH))+HCO2	0	0	0	0	0	0	0	0	0	0
	OxPC(17:0_22:4(Ke,OH))+HCO2	0	0	0	0	0	0	0	0	0	0	0	0	0	0	7.41586515151515	7.71586515151515	1611		OxPC(17:0_22:4(Ke,OH))+HCO2	0	0	0	0	0	0	0	0	0	0	0	0	0	0	7.41586515151515	7.71586515151515	1611		OxPC(17:0_22:4(Ke,OH))+HCO2	0	0	0	0	0	0	0	0	0	0
	OxPC(17:0_22:5(Ke,OH))+HCO2	0	0	0	0	0	0	0	0	0	0	0	0	0	0	6.54471363636364	6.84471363636364	1805		OxPC(17:0_22:5(Ke,OH))+HCO2	0	0	0	0	0	0	0	0	0	0	0	0	0	0	6.54471363636364	6.84471363636364	1805		OxPC(17:0_22:5(Ke,OH))+HCO2	0	0	0	0	0	0	0	0	0	0
	OxPC(17:0_22:6(Ke,OH))+HCO2	0	0	0	0	0	0	0	0	0	0	0	0	0	0	6.03525606060606	6.33525606060606	361		OxPC(17:0_22:6(Ke,OH))+HCO2	0	0	0	0	0	0	0	0	0	0	0	0	0	0	6.03525606060606	6.33525606060606	361		OxPC(17:0_22:6(Ke,OH))+HCO2	0	0	0	0	0	0	0	0	0	0
	OxPC(17:0_22:6(Ke,OH))+HCO2	0	0	0	0	0	0	0	0	0	0	0	0	0	0	5.38873181818182	5.68873181818182	514		OxPC(17:0_22:6(Ke,OH))+HCO2	0	0	0	0	0	0	0	0	0	0	0	0	0	0	5.38873181818182	5.68873181818182	514		OxPC(17:0_22:6(Ke,OH))+HCO2	0	0	0	0	0	0	0	0	0	0
	OxPC(18:4_17:1(OO))+HCO2	0	0	0	0	0	0	0	0	0	0	0	0	0	0	4.99785303030303	5.29785303030303	1793		OxPC(18:4_17:1(OO))+HCO2	0	0	0	0	0	0	0	0	0	0	0	0	0	0	4.99785303030303	5.29785303030303	1793		OxPC(18:4_17:1(OO))+HCO2	0	0	0	0	0	0	0	0	0	0
	OxPC(18:4_18:1(OO))+HCO2	0	0	0	0	0	0	0	0	0	0	0	0	0	0	5.6331196969697	5.9331196969697	3020		OxPC(18:4_18:1(OO))+HCO2	0	0	0	0	0	0	0	0	0	0	0	0	0	0	5.6331196969697	5.9331196969697	3020		OxPC(18:4_18:1(OO))+HCO2	0	0	0	0	0	0	0	0	0	0
	OxPC(18:3_17:1(OO))+HCO2	0	0	0	0	0	0	0	0	0	0	0	0	0	0	5.97570151515152	6.27570151515152	2848		OxPC(18:3_17:1(OO))+HCO2	0	0	0	0	0	0	0	0	0	0	0	0	0	0	5.97570151515152	6.27570151515152	2848		OxPC(18:3_17:1(OO))+HCO2	0	0	0	0	0	0	0	0	0	0
	OxPC(18:3_17:2(OO))+HCO2	0	0	0	0	0	0	0	0	0	0	0	0	0	0	4.99785303030303	5.29785303030303	1793		OxPC(18:3_17:2(OO))+HCO2	0	0	0	0	0	0	0	0	0	0	0	0	0	0	4.99785303030303	5.29785303030303	1793		OxPC(18:3_17:2(OO))+HCO2	0	0	0	0	0	0	0	0	0	0
	OxPC(18:3_17:1(Ke,OH))+HCO2	0	0	0	0	0	0	0	0	0	0	0	0	0	0	4.99785303030303	5.29785303030303	1793		OxPC(18:3_17:1(Ke,OH))+HCO2	0	0	0	0	0	0	0	0	0	0	0	0	0	0	4.99785303030303	5.29785303030303	1793		OxPC(18:3_17:1(Ke,OH))+HCO2	0	0	0	0	0	0	0	0	0	0
	OxPC(18:3_18:1(Ke,OH))+HCO2	0	0	0	0	0	0	0	0	0	0	0	0	0	0	5.6331196969697	5.9331196969697	3020		OxPC(18:3_18:1(Ke,OH))+HCO2	0	0	0	0	0	0	0	0	0	0	0	0	0	0	5.6331196969697	5.9331196969697	3020		OxPC(18:3_18:1(Ke,OH))+HCO2	0	0	0	0	0	0	0	0	0	0
	OxPC(18:2_17:2(OO))+HCO2	0	0	0	0	0	0	0	0	0	0	0	0	0	0	5.97570151515152	6.27570151515152	2848		OxPC(18:2_17:2(OO))+HCO2	0	0	0	0	0	0	0	0	0	0	0	0	0	0	5.97570151515152	6.27570151515152	2848		OxPC(18:2_17:2(OO))+HCO2	0	0	0	0	0	0	0	0	0	0
	OxPC(18:2_18:3(OO))+HCO2	0	0	0	0	0	0	0	0	0	0	0	0	0	0	5.6331196969697	5.9331196969697	3020		OxPC(18:2_18:3(OO))+HCO2	0	0	0	0	0	0	0	0	0	0	0	0	0	0	5.6331196969697	5.9331196969697	3020		OxPC(18:2_18:3(OO))+HCO2	0	0	0	0	0	0	0	0	0	0
	OxPC(18:2_17:1(Ke,OH))+HCO2	0	0	0	0	0	0	0	0	0	0	0	0	0	0	5.97570151515152	6.27570151515152	2848		OxPC(18:2_17:1(Ke,OH))+HCO2	0	0	0	0	0	0	0	0	0	0	0	0	0	0	5.97570151515152	6.27570151515152	2848		OxPC(18:2_17:1(Ke,OH))+HCO2	0	0	0	0	0	0	0	0	0	0
	OxPC(18:2_17:2(Ke,OH))+HCO2	0	0	0	0	0	0	0	0	0	0	0	0	0	0	4.99785303030303	5.29785303030303	1793		OxPC(18:2_17:2(Ke,OH))+HCO2	0	0	0	0	0	0	0	0	0	0	0	0	0	0	4.99785303030303	5.29785303030303	1793		OxPC(18:2_17:2(Ke,OH))+HCO2	0	0	0	0	0	0	0	0	0	0
	OxPC(18:2_18:2(Ke,OH))+HCO2	0	0	0	0	0	0	0	0	0	0	0	0	0	0	5.6331196969697	5.9331196969697	3020		OxPC(18:2_18:2(Ke,OH))+HCO2	0	0	0	0	0	0	0	0	0	0	0	0	0	0	5.6331196969697	5.9331196969697	3020		OxPC(18:2_18:2(Ke,OH))+HCO2	0	0	0	0	0	0	0	0	0	0
	OxPC(18:1_16:1(OH))+HCO2	0	0	0	0	0	0	0	0	0	0	0	0	0	0	4.95413939393939	5.25413939393939	989		OxPC(18:1_16:1(OH))+HCO2	0	0	0	0	0	0	0	0	0	0	0	0	0	0	4.95413939393939	5.25413939393939	989		OxPC(18:1_16:1(OH))+HCO2	0	0	0	0	0	0	0	0	0	0
	OxPC(18:1_16:1(OH))+HCO2	0	0	0	0	0	0	0	0	0	0	0	0	0	0	2.8667	3.1667	3179		OxPC(18:1_16:1(OH))+HCO2	0	0	0	0	0	0	0	0	0	0	0	0	0	0	2.8667	3.1667	3179		OxPC(18:1_16:1(OH))+HCO2	0	0	0	0	0	0	0	0	0	0
	OxPC(18:1_18:4(OO))+HCO2	0	0	0	0	0	0	0	0	0	0	0	0	0	0	5.6331196969697	5.9331196969697	3020		OxPC(18:1_18:4(OO))+HCO2	0	0	0	0	0	0	0	0	0	0	0	0	0	0	5.6331196969697	5.9331196969697	3020		OxPC(18:1_18:4(OO))+HCO2	0	0	0	0	0	0	0	0	0	0
	OxPC(18:1_17:2(Ke,OH))+HCO2	0	0	0	0	0	0	0	0	0	0	0	0	0	0	5.97570151515152	6.27570151515152	2848		OxPC(18:1_17:2(Ke,OH))+HCO2	0	0	0	0	0	0	0	0	0	0	0	0	0	0	5.97570151515152	6.27570151515152	2848		OxPC(18:1_17:2(Ke,OH))+HCO2	0	0	0	0	0	0	0	0	0	0
	OxPC(18:1_18:3(Ke,OH))+HCO2	0	0	0	0	0	0	0	0	0	0	0	0	0	0	5.6331196969697	5.9331196969697	3020		OxPC(18:1_18:3(Ke,OH))+HCO2	0	0	0	0	0	0	0	0	0	0	0	0	0	0	5.6331196969697	5.9331196969697	3020		OxPC(18:1_18:3(Ke,OH))+HCO2	0	0	0	0	0	0	0	0	0	0
	OxPC(18:0_16:1(OH))+HCO2	0	0	0	0	0	0	0	0	0	0	0	0	0	0	5.91440757575758	6.21440757575758	806		OxPC(18:0_16:1(OH))+HCO2	0	0	0	0	0	0	0	0	0	0	0	0	0	0	5.91440757575758	6.21440757575758	806		OxPC(18:0_16:1(OH))+HCO2	0	0	0	0	0	0	0	0	0	0
	OxPC(18:0_16:1(Ke))+HCO2	0	0	0	0	0	0	0	0	0	0	0	0	0	0	4.95413939393939	5.25413939393939	989		OxPC(18:0_16:1(Ke))+HCO2	0	0	0	0	0	0	0	0	0	0	0	0	0	0	4.95413939393939	5.25413939393939	989		OxPC(18:0_16:1(Ke))+HCO2	0	0	0	0	0	0	0	0	0	0
	OxPC(18:0_16:1(Ke))+HCO2	0	0	0	0	0	0	0	0	0	0	0	0	0	0	2.8667	3.1667	3179		OxPC(18:0_16:1(Ke))+HCO2	0	0	0	0	0	0	0	0	0	0	0	0	0	0	2.8667	3.1667	3179		OxPC(18:0_16:1(Ke))+HCO2	0	0	0	0	0	0	0	0	0	0
	OxPC(18:0_18:4(Ke,OH))+HCO2	0	0	0	0	0	0	0	0	0	0	0	0	0	0	5.6331196969697	5.9331196969697	3020		OxPC(18:0_18:4(Ke,OH))+HCO2	0	0	0	0	0	0	0	0	0	0	0	0	0	0	5.6331196969697	5.9331196969697	3020		OxPC(18:0_18:4(Ke,OH))+HCO2	0	0	0	0	0	0	0	0	0	0
	OxPC(19:0_15:1(OH))+HCO2	0	0	0	0	0	0	0	0	0	0	0	0	0	0	5.91440757575758	6.21440757575758	806		OxPC(19:0_15:1(OH))+HCO2	0	0	0	0	0	0	0	0	0	0	0	0	0	0	5.91440757575758	6.21440757575758	806		OxPC(19:0_15:1(OH))+HCO2	0	0	0	0	0	0	0	0	0	0
	OxPC(19:0_22:2(OH))+HCO2	0	0	0	0	0	0	0	0	0	0	0	0	0	0	9.60615454545455	9.90615454545455	1196		OxPC(19:0_22:2(OH))+HCO2	0	0	0	0	0	0	0	0	0	0	0	0	0	0	9.60615454545455	9.90615454545455	1196		OxPC(19:0_22:2(OH))+HCO2	0	0	0	0	0	0	0	0	0	0
	OxPC(19:0_18:4(OO))+HCO2	0	0	0	0	0	0	0	0	0	0	0	0	0	0	7.15863787878788	7.45863787878788	1554		OxPC(19:0_18:4(OO))+HCO2	0	0	0	0	0	0	0	0	0	0	0	0	0	0	7.15863787878788	7.45863787878788	1554		OxPC(19:0_18:4(OO))+HCO2	0	0	0	0	0	0	0	0	0	0
	OxPC(19:0_20:5(OO))+HCO2	0	0	0	0	0	0	0	0	0	0	0	0	0	0	7.41586515151515	7.71586515151515	1611		OxPC(19:0_20:5(OO))+HCO2	0	0	0	0	0	0	0	0	0	0	0	0	0	0	7.41586515151515	7.71586515151515	1611		OxPC(19:0_20:5(OO))+HCO2	0	0	0	0	0	0	0	0	0	0
	OxPC(19:0_22:3(OO))+HCO2	0	0	0	0	0	0	0	0	0	1	0	0	0	0	10.1583272727273	10.4583272727273	348		OxPC(19:0_22:3(OO))+HCO2	0	0	0	0	0	0	0	0	0	10.33368	0	0	0	0	10.1583272727273	10.4583272727273	348		OxPC(19:0_22:3(OO))+HCO2	0	0	0	0	0	0	0	0	0	1
	OxPC(19:0_15:1(Ke))+HCO2	0	0	0	0	0	0	0	0	0	0	0	0	0	0	4.95413939393939	5.25413939393939	989		OxPC(19:0_15:1(Ke))+HCO2	0	0	0	0	0	0	0	0	0	0	0	0	0	0	4.95413939393939	5.25413939393939	989		OxPC(19:0_15:1(Ke))+HCO2	0	0	0	0	0	0	0	0	0	0
	OxPC(19:0_15:1(Ke))+HCO2	0	0	0	0	0	0	0	0	0	0	0	0	0	0	2.8667	3.1667	3179		OxPC(19:0_15:1(Ke))+HCO2	0	0	0	0	0	0	0	0	0	0	0	0	0	0	2.8667	3.1667	3179		OxPC(19:0_15:1(Ke))+HCO2	0	0	0	0	0	0	0	0	0	0
	OxPC(19:0_22:1(Ke))+HCO2	0	0	0	0	0	0	0	0	0	0	0	0	0	0	9.60615454545455	9.90615454545455	1196		OxPC(19:0_22:1(Ke))+HCO2	0	0	0	0	0	0	0	0	0	0	0	0	0	0	9.60615454545455	9.90615454545455	1196		OxPC(19:0_22:1(Ke))+HCO2	0	0	0	0	0	0	0	0	0	0
	OxPC(19:0_24:1(Ke))+HCO2	0	0	0	0	0	0	0	0	0	0	0	0	0	0	10.4386924242424	10.7386924242424	1442		OxPC(19:0_24:1(Ke))+HCO2	0	0	0	0	0	0	0	0	0	0	0	0	0	0	10.4386924242424	10.7386924242424	1442		OxPC(19:0_24:1(Ke))+HCO2	0	0	0	0	0	0	0	0	0	0
	OxPC(19:0_18:3(Ke,OH))+HCO2	0	0	0	0	0	0	0	0	0	0	0	0	0	0	7.15863787878788	7.45863787878788	1554		OxPC(19:0_18:3(Ke,OH))+HCO2	0	0	0	0	0	0	0	0	0	0	0	0	0	0	7.15863787878788	7.45863787878788	1554		OxPC(19:0_18:3(Ke,OH))+HCO2	0	0	0	0	0	0	0	0	0	0
	OxPC(19:0_18:4(Ke,OH))+HCO2	1	0	0	0	0	0	0	0	0	0	0	0	0	0	6.23912121212121	6.53912121212121	662		OxPC(19:0_18:4(Ke,OH))+HCO2	6.37818	0	0	0	0	0	0	0	0	0	0	0	0	0	6.23912121212121	6.53912121212121	662		OxPC(19:0_18:4(Ke,OH))+HCO2	1	0	0	0	0	0	0	0	0	0
	OxPC(19:0_20:4(Ke,OH))+HCO2	0	0	0	0	0	0	0	0	0	0	0	0	0	0	7.41586515151515	7.71586515151515	1611		OxPC(19:0_20:4(Ke,OH))+HCO2	0	0	0	0	0	0	0	0	0	0	0	0	0	0	7.41586515151515	7.71586515151515	1611		OxPC(19:0_20:4(Ke,OH))+HCO2	0	0	0	0	0	0	0	0	0	0
	OxPC(19:0_20:5(Ke,OH))+HCO2	0	0	0	0	0	0	0	0	0	0	0	0	0	0	6.54471363636364	6.84471363636364	1805		OxPC(19:0_20:5(Ke,OH))+HCO2	0	0	0	0	0	0	0	0	0	0	0	0	0	0	6.54471363636364	6.84471363636364	1805		OxPC(19:0_20:5(Ke,OH))+HCO2	0	0	0	0	0	0	0	0	0	0
	OxPC(19:0_22:2(Ke,OH))+HCO2	0	0	0	0	0	0	0	0	0	1	0	0	0	0	10.1583272727273	10.4583272727273	348		OxPC(19:0_22:2(Ke,OH))+HCO2	0	0	0	0	0	0	0	0	0	10.33368	0	0	0	0	10.1583272727273	10.4583272727273	348		OxPC(19:0_22:2(Ke,OH))+HCO2	0	0	0	0	0	0	0	0	0	1
	OxPC(20:5_17:1(OO))+HCO2	0	0	0	0	0	0	0	0	0	0	0	0	0	0	5.13399242424242	5.43399242424242	1492		OxPC(20:5_17:1(OO))+HCO2	0	0	0	0	0	0	0	0	0	0	0	0	0	0	5.13399242424242	5.43399242424242	1492		OxPC(20:5_17:1(OO))+HCO2	0	0	0	0	0	0	0	0	0	0
	OxPC(20:5_17:1(OO))+HCO2	0	0	0	0	0	0	0	0	0	0	0	0	0	0	5.38814393939394	5.68814393939394	1627		OxPC(20:5_17:1(OO))+HCO2	0	0	0	0	0	0	0	0	0	0	0	0	0	0	5.38814393939394	5.68814393939394	1627		OxPC(20:5_17:1(OO))+HCO2	0	0	0	0	0	0	0	0	0	0
	OxPC(20:5_17:1(OO))+HCO2	0	0	0	0	0	0	0	0	0	0	0	0	0	0	5.59400757575758	5.89400757575758	2606		OxPC(20:5_17:1(OO))+HCO2	0	0	0	0	0	0	0	0	0	0	0	0	0	0	5.59400757575758	5.89400757575758	2606		OxPC(20:5_17:1(OO))+HCO2	0	0	0	0	0	0	0	0	0	0
	OxPC(20:5_22:5(OOOO))+HCO2	0	0	0	0	0	0	0	0	0	0	0	0	0	0	5.38943484848485	5.68943484848485	1274		OxPC(20:5_22:5(OOOO))+HCO2	0	0	0	0	0	0	0	0	0	0	0	0	0	0	5.38943484848485	5.68943484848485	1274		OxPC(20:5_22:5(OOOO))+HCO2	0	0	0	0	0	0	0	0	0	0
	OxPC(20:5_22:5(OOOO))+HCO2	0	0	0	0	0	0	0	0	0	0	0	0	0	0	6.00927272727273	6.30927272727273	2966		OxPC(20:5_22:5(OOOO))+HCO2	0	0	0	0	0	0	0	0	0	0	0	0	0	0	6.00927272727273	6.30927272727273	2966		OxPC(20:5_22:5(OOOO))+HCO2	0	0	0	0	0	0	0	0	0	0
	OxPC(20:5_22:6(OOOO))+HCO2	0	0	0	0	0	0	0	0	0	0	0	0	0	0	5.24543787878788	5.54543787878788	2501		OxPC(20:5_22:6(OOOO))+HCO2	0	0	0	0	0	0	0	0	0	0	0	0	0	0	5.24543787878788	5.54543787878788	2501		OxPC(20:5_22:6(OOOO))+HCO2	0	0	0	0	0	0	0	0	0	0
	OxPC(20:5_24:1(OOOO))+HCO2	0	0	0	0	0	0	0	0	0	0	0	0	0	0	10.1508484848485	10.4508484848485	2056		OxPC(20:5_24:1(OOOO))+HCO2	0	0	0	0	0	0	0	0	0	0	0	0	0	0	10.1508484848485	10.4508484848485	2056		OxPC(20:5_24:1(OOOO))+HCO2	0	0	0	0	0	0	0	0	0	0
	OxPC(20:4_15:1(OO))+HCO2	0	0	0	0	0	0	0	0	0	0	0	0	0	0	4.99785303030303	5.29785303030303	1793		OxPC(20:4_15:1(OO))+HCO2	0	0	0	0	0	0	0	0	0	0	0	0	0	0	4.99785303030303	5.29785303030303	1793		OxPC(20:4_15:1(OO))+HCO2	0	0	0	0	0	0	0	0	0	0
	OxPC(20:4_16:1(OO))+HCO2	0	0	0	0	0	0	0	0	0	0	0	0	0	0	5.6331196969697	5.9331196969697	3020		OxPC(20:4_16:1(OO))+HCO2	0	0	0	0	0	0	0	0	0	0	0	0	0	0	5.6331196969697	5.9331196969697	3020		OxPC(20:4_16:1(OO))+HCO2	0	0	0	0	0	0	0	0	0	0
	OxPC(20:4_17:1(OO))+HCO2	1	0	0	0	0	0	0	0	0	0	0	0	0	0	6.23912121212121	6.53912121212121	662		OxPC(20:4_17:1(OO))+HCO2	6.37818	0	0	0	0	0	0	0	0	0	0	0	0	0	6.23912121212121	6.53912121212121	662		OxPC(20:4_17:1(OO))+HCO2	1	0	0	0	0	0	0	0	0	0
	OxPC(20:4_17:2(OO))+HCO2	0	0	0	0	0	0	0	0	0	0	0	0	0	0	5.13399242424242	5.43399242424242	1492		OxPC(20:4_17:2(OO))+HCO2	0	0	0	0	0	0	0	0	0	0	0	0	0	0	5.13399242424242	5.43399242424242	1492		OxPC(20:4_17:2(OO))+HCO2	0	0	0	0	0	0	0	0	0	0
	OxPC(20:4_17:2(OO))+HCO2	0	0	0	0	0	0	0	0	0	0	0	0	0	0	5.38814393939394	5.68814393939394	1627		OxPC(20:4_17:2(OO))+HCO2	0	0	0	0	0	0	0	0	0	0	0	0	0	0	5.38814393939394	5.68814393939394	1627		OxPC(20:4_17:2(OO))+HCO2	0	0	0	0	0	0	0	0	0	0
	OxPC(20:4_17:2(OO))+HCO2	0	0	0	0	0	0	0	0	0	0	0	0	0	0	5.59400757575758	5.89400757575758	2606		OxPC(20:4_17:2(OO))+HCO2	0	0	0	0	0	0	0	0	0	0	0	0	0	0	5.59400757575758	5.89400757575758	2606		OxPC(20:4_17:2(OO))+HCO2	0	0	0	0	0	0	0	0	0	0
	OxPC(20:4_22:6(OOOO))+HCO2	0	0	0	0	0	0	0	0	0	0	0	0	0	0	5.38943484848485	5.68943484848485	1274		OxPC(20:4_22:6(OOOO))+HCO2	0	0	0	0	0	0	0	0	0	0	0	0	0	0	5.38943484848485	5.68943484848485	1274		OxPC(20:4_22:6(OOOO))+HCO2	0	0	0	0	0	0	0	0	0	0
	OxPC(20:4_22:6(OOOO))+HCO2	0	0	0	0	0	0	0	0	0	0	0	0	0	0	6.00927272727273	6.30927272727273	2966		OxPC(20:4_22:6(OOOO))+HCO2	0	0	0	0	0	0	0	0	0	0	0	0	0	0	6.00927272727273	6.30927272727273	2966		OxPC(20:4_22:6(OOOO))+HCO2	0	0	0	0	0	0	0	0	0	0
	OxPC(20:4_17:1(Ke,OH))+HCO2	0	0	0	0	0	0	0	0	0	0	0	0	0	0	5.13399242424242	5.43399242424242	1492		OxPC(20:4_17:1(Ke,OH))+HCO2	0	0	0	0	0	0	0	0	0	0	0	0	0	0	5.13399242424242	5.43399242424242	1492		OxPC(20:4_17:1(Ke,OH))+HCO2	0	0	0	0	0	0	0	0	0	0
	OxPC(20:4_17:1(Ke,OH))+HCO2	0	0	0	0	0	0	0	0	0	0	0	0	0	0	5.38814393939394	5.68814393939394	1627		OxPC(20:4_17:1(Ke,OH))+HCO2	0	0	0	0	0	0	0	0	0	0	0	0	0	0	5.38814393939394	5.68814393939394	1627		OxPC(20:4_17:1(Ke,OH))+HCO2	0	0	0	0	0	0	0	0	0	0
	OxPC(20:4_17:1(Ke,OH))+HCO2	0	0	0	0	0	0	0	0	0	0	0	0	0	0	5.59400757575758	5.89400757575758	2606		OxPC(20:4_17:1(Ke,OH))+HCO2	0	0	0	0	0	0	0	0	0	0	0	0	0	0	5.59400757575758	5.89400757575758	2606		OxPC(20:4_17:1(Ke,OH))+HCO2	0	0	0	0	0	0	0	0	0	0
	OxPC(20:3_15:1(OO))+HCO2	0	0	0	0	0	0	0	0	0	0	0	0	0	0	5.97570151515152	6.27570151515152	2848		OxPC(20:3_15:1(OO))+HCO2	0	0	0	0	0	0	0	0	0	0	0	0	0	0	5.97570151515152	6.27570151515152	2848		OxPC(20:3_15:1(OO))+HCO2	0	0	0	0	0	0	0	0	0	0
	OxPC(20:3_17:1(OO))+HCO2	0	0	0	0	0	0	0	0	0	0	0	0	0	0	7.15863787878788	7.45863787878788	1554		OxPC(20:3_17:1(OO))+HCO2	0	0	0	0	0	0	0	0	0	0	0	0	0	0	7.15863787878788	7.45863787878788	1554		OxPC(20:3_17:1(OO))+HCO2	0	0	0	0	0	0	0	0	0	0
	OxPC(20:3_17:2(OO))+HCO2	1	0	0	0	0	0	0	0	0	0	0	0	0	0	6.23912121212121	6.53912121212121	662		OxPC(20:3_17:2(OO))+HCO2	6.37818	0	0	0	0	0	0	0	0	0	0	0	0	0	6.23912121212121	6.53912121212121	662		OxPC(20:3_17:2(OO))+HCO2	1	0	0	0	0	0	0	0	0	0
	OxPC(20:3_15:1(Ke,OH))+HCO2	0	0	0	0	0	0	0	0	0	0	0	0	0	0	4.99785303030303	5.29785303030303	1793		OxPC(20:3_15:1(Ke,OH))+HCO2	0	0	0	0	0	0	0	0	0	0	0	0	0	0	4.99785303030303	5.29785303030303	1793		OxPC(20:3_15:1(Ke,OH))+HCO2	0	0	0	0	0	0	0	0	0	0
	OxPC(20:3_16:1(Ke,OH))+HCO2	0	0	0	0	0	0	0	0	0	0	0	0	0	0	5.6331196969697	5.9331196969697	3020		OxPC(20:3_16:1(Ke,OH))+HCO2	0	0	0	0	0	0	0	0	0	0	0	0	0	0	5.6331196969697	5.9331196969697	3020		OxPC(20:3_16:1(Ke,OH))+HCO2	0	0	0	0	0	0	0	0	0	0
	OxPC(20:3_17:1(Ke,OH))+HCO2	1	0	0	0	0	0	0	0	0	0	0	0	0	0	6.23912121212121	6.53912121212121	662		OxPC(20:3_17:1(Ke,OH))+HCO2	6.37818	0	0	0	0	0	0	0	0	0	0	0	0	0	6.23912121212121	6.53912121212121	662		OxPC(20:3_17:1(Ke,OH))+HCO2	1	0	0	0	0	0	0	0	0	0
	OxPC(20:3_17:2(Ke,OH))+HCO2	0	0	0	0	0	0	0	0	0	0	0	0	0	0	5.13399242424242	5.43399242424242	1492		OxPC(20:3_17:2(Ke,OH))+HCO2	0	0	0	0	0	0	0	0	0	0	0	0	0	0	5.13399242424242	5.43399242424242	1492		OxPC(20:3_17:2(Ke,OH))+HCO2	0	0	0	0	0	0	0	0	0	0
	OxPC(20:3_17:2(Ke,OH))+HCO2	0	0	0	0	0	0	0	0	0	0	0	0	0	0	5.38814393939394	5.68814393939394	1627		OxPC(20:3_17:2(Ke,OH))+HCO2	0	0	0	0	0	0	0	0	0	0	0	0	0	0	5.38814393939394	5.68814393939394	1627		OxPC(20:3_17:2(Ke,OH))+HCO2	0	0	0	0	0	0	0	0	0	0
	OxPC(20:3_17:2(Ke,OH))+HCO2	0	0	0	0	0	0	0	0	0	0	0	0	0	0	5.59400757575758	5.89400757575758	2606		OxPC(20:3_17:2(Ke,OH))+HCO2	0	0	0	0	0	0	0	0	0	0	0	0	0	0	5.59400757575758	5.89400757575758	2606		OxPC(20:3_17:2(Ke,OH))+HCO2	0	0	0	0	0	0	0	0	0	0
	OxPC(20:2_17:2(OO))+HCO2	0	0	0	0	0	0	0	0	0	0	0	0	0	0	7.15863787878788	7.45863787878788	1554		OxPC(20:2_17:2(OO))+HCO2	0	0	0	0	0	0	0	0	0	0	0	0	0	0	7.15863787878788	7.45863787878788	1554		OxPC(20:2_17:2(OO))+HCO2	0	0	0	0	0	0	0	0	0	0
	OxPC(20:2_15:1(Ke,OH))+HCO2	0	0	0	0	0	0	0	0	0	0	0	0	0	0	5.97570151515152	6.27570151515152	2848		OxPC(20:2_15:1(Ke,OH))+HCO2	0	0	0	0	0	0	0	0	0	0	0	0	0	0	5.97570151515152	6.27570151515152	2848		OxPC(20:2_15:1(Ke,OH))+HCO2	0	0	0	0	0	0	0	0	0	0
	OxPC(20:2_17:1(Ke,OH))+HCO2	0	0	0	0	0	0	0	0	0	0	0	0	0	0	7.15863787878788	7.45863787878788	1554		OxPC(20:2_17:1(Ke,OH))+HCO2	0	0	0	0	0	0	0	0	0	0	0	0	0	0	7.15863787878788	7.45863787878788	1554		OxPC(20:2_17:1(Ke,OH))+HCO2	0	0	0	0	0	0	0	0	0	0
	OxPC(20:2_17:2(Ke,OH))+HCO2	1	0	0	0	0	0	0	0	0	0	0	0	0	0	6.23912121212121	6.53912121212121	662		OxPC(20:2_17:2(Ke,OH))+HCO2	6.37818	0	0	0	0	0	0	0	0	0	0	0	0	0	6.23912121212121	6.53912121212121	662		OxPC(20:2_17:2(Ke,OH))+HCO2	1	0	0	0	0	0	0	0	0	0
	OxPC(20:1_14:1(OH))+HCO2	0	0	0	0	0	0	0	0	0	0	0	0	0	0	4.95413939393939	5.25413939393939	989		OxPC(20:1_14:1(OH))+HCO2	0	0	0	0	0	0	0	0	0	0	0	0	0	0	4.95413939393939	5.25413939393939	989		OxPC(20:1_14:1(OH))+HCO2	0	0	0	0	0	0	0	0	0	0
	OxPC(20:1_14:1(OH))+HCO2	0	0	0	0	0	0	0	0	0	0	0	0	0	0	2.8667	3.1667	3179		OxPC(20:1_14:1(OH))+HCO2	0	0	0	0	0	0	0	0	0	0	0	0	0	0	2.8667	3.1667	3179		OxPC(20:1_14:1(OH))+HCO2	0	0	0	0	0	0	0	0	0	0
	OxPC(20:1_17:2(Ke,OH))+HCO2	0	0	0	0	0	0	0	0	0	0	0	0	0	0	7.15863787878788	7.45863787878788	1554		OxPC(20:1_17:2(Ke,OH))+HCO2	0	0	0	0	0	0	0	0	0	0	0	0	0	0	7.15863787878788	7.45863787878788	1554		OxPC(20:1_17:2(Ke,OH))+HCO2	0	0	0	0	0	0	0	0	0	0
	OxPC(20:0_14:1(OH))+HCO2	0	0	0	0	0	0	0	0	0	0	0	0	0	0	5.91440757575758	6.21440757575758	806		OxPC(20:0_14:1(OH))+HCO2	0	0	0	0	0	0	0	0	0	0	0	0	0	0	5.91440757575758	6.21440757575758	806		OxPC(20:0_14:1(OH))+HCO2	0	0	0	0	0	0	0	0	0	0
	OxPC(20:0_14:1(Ke))+HCO2	0	0	0	0	0	0	0	0	0	0	0	0	0	0	4.95413939393939	5.25413939393939	989		OxPC(20:0_14:1(Ke))+HCO2	0	0	0	0	0	0	0	0	0	0	0	0	0	0	4.95413939393939	5.25413939393939	989		OxPC(20:0_14:1(Ke))+HCO2	0	0	0	0	0	0	0	0	0	0
	OxPC(20:0_14:1(Ke))+HCO2	0	0	0	0	0	0	0	0	0	0	0	0	0	0	2.8667	3.1667	3179		OxPC(20:0_14:1(Ke))+HCO2	0	0	0	0	0	0	0	0	0	0	0	0	0	0	2.8667	3.1667	3179		OxPC(20:0_14:1(Ke))+HCO2	0	0	0	0	0	0	0	0	0	0
	OxPC(21:0_20:2(OH))+HCO2	0	0	0	0	0	0	0	0	0	0	0	0	0	0	9.60615454545455	9.90615454545455	1196		OxPC(21:0_20:2(OH))+HCO2	0	0	0	0	0	0	0	0	0	0	0	0	0	0	9.60615454545455	9.90615454545455	1196		OxPC(21:0_20:2(OH))+HCO2	0	0	0	0	0	0	0	0	0	0
	OxPC(21:0_22:2(OH))+HCO2	0	0	0	0	0	0	0	0	0	0	0	0	0	0	10.4386924242424	10.7386924242424	1442		OxPC(21:0_22:2(OH))+HCO2	0	0	0	0	0	0	0	0	0	0	0	0	0	0	10.4386924242424	10.7386924242424	1442		OxPC(21:0_22:2(OH))+HCO2	0	0	0	0	0	0	0	0	0	0
	OxPC(21:0_22:3(OH))+HCO2	0	0	0	0	0	0	0	0	0	0	0	0	0	0	9.71016212121212	10.0101621212121	1252		OxPC(21:0_22:3(OH))+HCO2	0	0	0	0	0	0	0	0	0	0	0	0	0	0	9.71016212121212	10.0101621212121	1252		OxPC(21:0_22:3(OH))+HCO2	0	0	0	0	0	0	0	0	0	0
	OxPC(21:0_22:4(OH))+HCO2	0	0	0	0	0	0	0	0	0	0	0	0	0	0	9.04043636363636	9.34043636363636	2619		OxPC(21:0_22:4(OH))+HCO2	0	0	0	0	0	0	0	0	0	0	0	0	0	0	9.04043636363636	9.34043636363636	2619		OxPC(21:0_22:4(OH))+HCO2	0	0	0	0	0	0	0	0	0	0
	OxPC(21:0_20:3(OO))+HCO2	0	0	0	0	0	0	0	0	0	0	0	0	0	0	10.1583272727273	10.4583272727273	348		OxPC(21:0_20:3(OO))+HCO2	0	0	0	0	0	0	0	0	0	0	0	0	0	0	10.1583272727273	10.4583272727273	348		OxPC(21:0_20:3(OO))+HCO2	0	0	0	0	0	0	0	0	0	0
	OxPC(21:0_20:1(Ke))+HCO2	0	0	0	0	0	0	0	0	0	0	0	0	0	0	9.60615454545455	9.90615454545455	1196		OxPC(21:0_20:1(Ke))+HCO2	0	0	0	0	0	0	0	0	0	0	0	0	0	0	9.60615454545455	9.90615454545455	1196		OxPC(21:0_20:1(Ke))+HCO2	0	0	0	0	0	0	0	0	0	0
	OxPC(21:0_22:1(Ke))+HCO2	0	0	0	0	0	0	0	0	0	0	0	0	0	0	10.4386924242424	10.7386924242424	1442		OxPC(21:0_22:1(Ke))+HCO2	0	0	0	0	0	0	0	0	0	0	0	0	0	0	10.4386924242424	10.7386924242424	1442		OxPC(21:0_22:1(Ke))+HCO2	0	0	0	0	0	0	0	0	0	0
	OxPC(21:0_22:2(Ke))+HCO2	0	0	0	0	0	0	0	0	0	0	0	0	0	0	9.71016212121212	10.0101621212121	1252		OxPC(21:0_22:2(Ke))+HCO2	0	0	0	0	0	0	0	0	0	0	0	0	0	0	9.71016212121212	10.0101621212121	1252		OxPC(21:0_22:2(Ke))+HCO2	0	0	0	0	0	0	0	0	0	0
	OxPC(21:0_22:3(Ke))+HCO2	0	0	0	0	0	0	0	0	0	0	0	0	0	0	9.04043636363636	9.34043636363636	2619		OxPC(21:0_22:3(Ke))+HCO2	0	0	0	0	0	0	0	0	0	0	0	0	0	0	9.04043636363636	9.34043636363636	2619		OxPC(21:0_22:3(Ke))+HCO2	0	0	0	0	0	0	0	0	0	0
	OxPC(21:0_18:4(Ke,OH))+HCO2	0	0	0	0	0	0	0	0	0	0	0	0	0	0	7.41586515151515	7.71586515151515	1611		OxPC(21:0_18:4(Ke,OH))+HCO2	0	0	0	0	0	0	0	0	0	0	0	0	0	0	7.41586515151515	7.71586515151515	1611		OxPC(21:0_18:4(Ke,OH))+HCO2	0	0	0	0	0	0	0	0	0	0
	OxPC(21:0_20:2(Ke,OH))+HCO2	0	0	0	0	0	0	0	0	0	0	0	0	0	0	10.1583272727273	10.4583272727273	348		OxPC(21:0_20:2(Ke,OH))+HCO2	0	0	0	0	0	0	0	0	0	0	0	0	0	0	10.1583272727273	10.4583272727273	348		OxPC(21:0_20:2(Ke,OH))+HCO2	0	0	0	0	0	0	0	0	0	0
	OxPC(22:6_17:1(OO))+HCO2	0	0	0	0	0	0	0	0	0	0	0	0	0	0	6.03525606060606	6.33525606060606	361		OxPC(22:6_17:1(OO))+HCO2	0	0	0	0	0	0	0	0	0	0	0	0	0	0	6.03525606060606	6.33525606060606	361		OxPC(22:6_17:1(OO))+HCO2	0	0	0	0	0	0	0	0	0	0
	OxPC(22:6_17:1(OO))+HCO2	0	0	0	0	0	0	0	0	0	0	0	0	0	0	5.38873181818182	5.68873181818182	514		OxPC(22:6_17:1(OO))+HCO2	0	0	0	0	0	0	0	0	0	0	0	0	0	0	5.38873181818182	5.68873181818182	514		OxPC(22:6_17:1(OO))+HCO2	0	0	0	0	0	0	0	0	0	0
	OxPC(22:6_17:2(OO))+HCO2	0	0	0	0	0	0	0	0	0	0	0	0	0	0	5.24059393939394	5.54059393939394	624		OxPC(22:6_17:2(OO))+HCO2	0	0	0	0	0	0	0	0	0	0	0	0	0	0	5.24059393939394	5.54059393939394	624		OxPC(22:6_17:2(OO))+HCO2	0	0	0	0	0	0	0	0	0	0
	OxPC(22:6_20:4(OOOO))+HCO2	0	0	0	0	0	0	0	0	0	0	0	0	0	0	5.38943484848485	5.68943484848485	1274		OxPC(22:6_20:4(OOOO))+HCO2	0	0	0	0	0	0	0	0	0	0	0	0	0	0	5.38943484848485	5.68943484848485	1274		OxPC(22:6_20:4(OOOO))+HCO2	0	0	0	0	0	0	0	0	0	0
	OxPC(22:6_20:4(OOOO))+HCO2	0	0	0	0	0	0	0	0	0	0	0	0	0	0	6.00927272727273	6.30927272727273	2966		OxPC(22:6_20:4(OOOO))+HCO2	0	0	0	0	0	0	0	0	0	0	0	0	0	0	6.00927272727273	6.30927272727273	2966		OxPC(22:6_20:4(OOOO))+HCO2	0	0	0	0	0	0	0	0	0	0
	OxPC(22:6_20:5(OOOO))+HCO2	0	0	0	0	0	0	0	0	0	0	0	0	0	0	5.24543787878788	5.54543787878788	2501		OxPC(22:6_20:5(OOOO))+HCO2	0	0	0	0	0	0	0	0	0	0	0	0	0	0	5.24543787878788	5.54543787878788	2501		OxPC(22:6_20:5(OOOO))+HCO2	0	0	0	0	0	0	0	0	0	0
	OxPC(22:6_22:6(OOOO))+HCO2	0	0	0	0	0	0	0	0	0	0	0	0	0	0	5.70061060606061	6.00061060606061	2388		OxPC(22:6_22:6(OOOO))+HCO2	0	0	0	0	0	0	0	0	0	0	0	0	0	0	5.70061060606061	6.00061060606061	2388		OxPC(22:6_22:6(OOOO))+HCO2	0	0	0	0	0	0	0	0	0	0
	OxPC(22:6_17:1(Ke,OH))+HCO2	0	0	0	0	0	0	0	0	0	0	0	0	0	0	5.24059393939394	5.54059393939394	624		OxPC(22:6_17:1(Ke,OH))+HCO2	0	0	0	0	0	0	0	0	0	0	0	0	0	0	5.24059393939394	5.54059393939394	624		OxPC(22:6_17:1(Ke,OH))+HCO2	0	0	0	0	0	0	0	0	0	0
	OxPC(22:5_15:1(OO))+HCO2	0	0	0	0	0	0	0	0	0	0	0	0	0	0	5.13399242424242	5.43399242424242	1492		OxPC(22:5_15:1(OO))+HCO2	0	0	0	0	0	0	0	0	0	0	0	0	0	0	5.13399242424242	5.43399242424242	1492		OxPC(22:5_15:1(OO))+HCO2	0	0	0	0	0	0	0	0	0	0
	OxPC(22:5_15:1(OO))+HCO2	0	0	0	0	0	0	0	0	0	0	0	0	0	0	5.38814393939394	5.68814393939394	1627		OxPC(22:5_15:1(OO))+HCO2	0	0	0	0	0	0	0	0	0	0	0	0	0	0	5.38814393939394	5.68814393939394	1627		OxPC(22:5_15:1(OO))+HCO2	0	0	0	0	0	0	0	0	0	0
	OxPC(22:5_15:1(OO))+HCO2	0	0	0	0	0	0	0	0	0	0	0	0	0	0	5.59400757575758	5.89400757575758	2606		OxPC(22:5_15:1(OO))+HCO2	0	0	0	0	0	0	0	0	0	0	0	0	0	0	5.59400757575758	5.89400757575758	2606		OxPC(22:5_15:1(OO))+HCO2	0	0	0	0	0	0	0	0	0	0
	OxPC(22:5_17:1(OO))+HCO2	0	0	0	0	0	0	0	0	0	0	0	0	0	0	6.54471363636364	6.84471363636364	1805		OxPC(22:5_17:1(OO))+HCO2	0	0	0	0	0	0	0	0	0	0	0	0	0	0	6.54471363636364	6.84471363636364	1805		OxPC(22:5_17:1(OO))+HCO2	0	0	0	0	0	0	0	0	0	0
	OxPC(22:5_17:2(OO))+HCO2	0	0	0	0	0	0	0	0	0	0	0	0	0	0	6.03525606060606	6.33525606060606	361		OxPC(22:5_17:2(OO))+HCO2	0	0	0	0	0	0	0	0	0	0	0	0	0	0	6.03525606060606	6.33525606060606	361		OxPC(22:5_17:2(OO))+HCO2	0	0	0	0	0	0	0	0	0	0
	OxPC(22:5_17:2(OO))+HCO2	0	0	0	0	0	0	0	0	0	0	0	0	0	0	5.38873181818182	5.68873181818182	514		OxPC(22:5_17:2(OO))+HCO2	0	0	0	0	0	0	0	0	0	0	0	0	0	0	5.38873181818182	5.68873181818182	514		OxPC(22:5_17:2(OO))+HCO2	0	0	0	0	0	0	0	0	0	0
	OxPC(22:5_20:5(OOOO))+HCO2	0	0	0	0	0	0	0	0	0	0	0	0	0	0	5.38943484848485	5.68943484848485	1274		OxPC(22:5_20:5(OOOO))+HCO2	0	0	0	0	0	0	0	0	0	0	0	0	0	0	5.38943484848485	5.68943484848485	1274		OxPC(22:5_20:5(OOOO))+HCO2	0	0	0	0	0	0	0	0	0	0
	OxPC(22:5_20:5(OOOO))+HCO2	0	0	0	0	0	0	0	0	0	0	0	0	0	0	6.00927272727273	6.30927272727273	2966		OxPC(22:5_20:5(OOOO))+HCO2	0	0	0	0	0	0	0	0	0	0	0	0	0	0	6.00927272727273	6.30927272727273	2966		OxPC(22:5_20:5(OOOO))+HCO2	0	0	0	0	0	0	0	0	0	0
	OxPC(22:5_22:1(OOOO))+HCO2	0	0	0	0	0	0	0	0	0	0	0	0	0	0	10.1508484848485	10.4508484848485	2056		OxPC(22:5_22:1(OOOO))+HCO2	0	0	0	0	0	0	0	0	0	0	0	0	0	0	10.1508484848485	10.4508484848485	2056		OxPC(22:5_22:1(OOOO))+HCO2	0	0	0	0	0	0	0	0	0	0
	OxPC(22:5_17:1(Ke,OH))+HCO2	0	0	0	0	0	0	0	0	0	0	0	0	0	0	6.03525606060606	6.33525606060606	361		OxPC(22:5_17:1(Ke,OH))+HCO2	0	0	0	0	0	0	0	0	0	0	0	0	0	0	6.03525606060606	6.33525606060606	361		OxPC(22:5_17:1(Ke,OH))+HCO2	0	0	0	0	0	0	0	0	0	0
	OxPC(22:5_17:1(Ke,OH))+HCO2	0	0	0	0	0	0	0	0	0	0	0	0	0	0	5.38873181818182	5.68873181818182	514		OxPC(22:5_17:1(Ke,OH))+HCO2	0	0	0	0	0	0	0	0	0	0	0	0	0	0	5.38873181818182	5.68873181818182	514		OxPC(22:5_17:1(Ke,OH))+HCO2	0	0	0	0	0	0	0	0	0	0
	OxPC(22:5_17:2(Ke,OH))+HCO2	0	0	0	0	0	0	0	0	0	0	0	0	0	0	5.24059393939394	5.54059393939394	624		OxPC(22:5_17:2(Ke,OH))+HCO2	0	0	0	0	0	0	0	0	0	0	0	0	0	0	5.24059393939394	5.54059393939394	624		OxPC(22:5_17:2(Ke,OH))+HCO2	0	0	0	0	0	0	0	0	0	0
	OxPC(22:4_14:1(OO))+HCO2	0	0	0	0	0	0	0	0	0	0	0	0	0	0	5.6331196969697	5.9331196969697	3020		OxPC(22:4_14:1(OO))+HCO2	0	0	0	0	0	0	0	0	0	0	0	0	0	0	5.6331196969697	5.9331196969697	3020		OxPC(22:4_14:1(OO))+HCO2	0	0	0	0	0	0	0	0	0	0
	OxPC(22:4_15:1(OO))+HCO2	1	0	0	0	0	0	0	0	0	0	0	0	0	0	6.23912121212121	6.53912121212121	662		OxPC(22:4_15:1(OO))+HCO2	6.37818	0	0	0	0	0	0	0	0	0	0	0	0	0	6.23912121212121	6.53912121212121	662		OxPC(22:4_15:1(OO))+HCO2	1	0	0	0	0	0	0	0	0	0
	OxPC(22:4_17:1(OO))+HCO2	0	0	0	0	0	0	0	0	0	0	0	0	0	0	7.41586515151515	7.71586515151515	1611		OxPC(22:4_17:1(OO))+HCO2	0	0	0	0	0	0	0	0	0	0	0	0	0	0	7.41586515151515	7.71586515151515	1611		OxPC(22:4_17:1(OO))+HCO2	0	0	0	0	0	0	0	0	0	0
	OxPC(22:4_17:2(OO))+HCO2	0	0	0	0	0	0	0	0	0	0	0	0	0	0	6.54471363636364	6.84471363636364	1805		OxPC(22:4_17:2(OO))+HCO2	0	0	0	0	0	0	0	0	0	0	0	0	0	0	6.54471363636364	6.84471363636364	1805		OxPC(22:4_17:2(OO))+HCO2	0	0	0	0	0	0	0	0	0	0
	OxPC(22:4_22:2(OOOO))+HCO2	0	0	0	0	0	0	0	0	0	0	0	0	0	0	10.1508484848485	10.4508484848485	2056		OxPC(22:4_22:2(OOOO))+HCO2	0	0	0	0	0	0	0	0	0	0	0	0	0	0	10.1508484848485	10.4508484848485	2056		OxPC(22:4_22:2(OOOO))+HCO2	0	0	0	0	0	0	0	0	0	0
	OxPC(22:4_15:1(Ke,OH))+HCO2	0	0	0	0	0	0	0	0	0	0	0	0	0	0	5.13399242424242	5.43399242424242	1492		OxPC(22:4_15:1(Ke,OH))+HCO2	0	0	0	0	0	0	0	0	0	0	0	0	0	0	5.13399242424242	5.43399242424242	1492		OxPC(22:4_15:1(Ke,OH))+HCO2	0	0	0	0	0	0	0	0	0	0
	OxPC(22:4_15:1(Ke,OH))+HCO2	0	0	0	0	0	0	0	0	0	0	0	0	0	0	5.38814393939394	5.68814393939394	1627		OxPC(22:4_15:1(Ke,OH))+HCO2	0	0	0	0	0	0	0	0	0	0	0	0	0	0	5.38814393939394	5.68814393939394	1627		OxPC(22:4_15:1(Ke,OH))+HCO2	0	0	0	0	0	0	0	0	0	0
	OxPC(22:4_15:1(Ke,OH))+HCO2	0	0	0	0	0	0	0	0	0	0	0	0	0	0	5.59400757575758	5.89400757575758	2606		OxPC(22:4_15:1(Ke,OH))+HCO2	0	0	0	0	0	0	0	0	0	0	0	0	0	0	5.59400757575758	5.89400757575758	2606		OxPC(22:4_15:1(Ke,OH))+HCO2	0	0	0	0	0	0	0	0	0	0
	OxPC(22:4_17:1(Ke,OH))+HCO2	0	0	0	0	0	0	0	0	0	0	0	0	0	0	6.54471363636364	6.84471363636364	1805		OxPC(22:4_17:1(Ke,OH))+HCO2	0	0	0	0	0	0	0	0	0	0	0	0	0	0	6.54471363636364	6.84471363636364	1805		OxPC(22:4_17:1(Ke,OH))+HCO2	0	0	0	0	0	0	0	0	0	0
	OxPC(22:4_17:2(Ke,OH))+HCO2	0	0	0	0	0	0	0	0	0	0	0	0	0	0	6.03525606060606	6.33525606060606	361		OxPC(22:4_17:2(Ke,OH))+HCO2	0	0	0	0	0	0	0	0	0	0	0	0	0	0	6.03525606060606	6.33525606060606	361		OxPC(22:4_17:2(Ke,OH))+HCO2	0	0	0	0	0	0	0	0	0	0
	OxPC(22:4_17:2(Ke,OH))+HCO2	0	0	0	0	0	0	0	0	0	0	0	0	0	0	5.38873181818182	5.68873181818182	514		OxPC(22:4_17:2(Ke,OH))+HCO2	0	0	0	0	0	0	0	0	0	0	0	0	0	0	5.38873181818182	5.68873181818182	514		OxPC(22:4_17:2(Ke,OH))+HCO2	0	0	0	0	0	0	0	0	0	0
	OxPC(22:3_15:1(OO))+HCO2	0	0	0	0	0	0	0	0	0	0	0	0	0	0	7.15863787878788	7.45863787878788	1554		OxPC(22:3_15:1(OO))+HCO2	0	0	0	0	0	0	0	0	0	0	0	0	0	0	7.15863787878788	7.45863787878788	1554		OxPC(22:3_15:1(OO))+HCO2	0	0	0	0	0	0	0	0	0	0
	OxPC(22:3_17:2(OO))+HCO2	0	0	0	0	0	0	0	0	0	0	0	0	0	0	7.41586515151515	7.71586515151515	1611		OxPC(22:3_17:2(OO))+HCO2	0	0	0	0	0	0	0	0	0	0	0	0	0	0	7.41586515151515	7.71586515151515	1611		OxPC(22:3_17:2(OO))+HCO2	0	0	0	0	0	0	0	0	0	0
	OxPC(22:3_22:3(OOOO))+HCO2	0	0	0	0	0	0	0	0	0	0	0	0	0	0	10.1508484848485	10.4508484848485	2056		OxPC(22:3_22:3(OOOO))+HCO2	0	0	0	0	0	0	0	0	0	0	0	0	0	0	10.1508484848485	10.4508484848485	2056		OxPC(22:3_22:3(OOOO))+HCO2	0	0	0	0	0	0	0	0	0	0
	OxPC(22:3_14:1(Ke,OH))+HCO2	0	0	0	0	0	0	0	0	0	0	0	0	0	0	5.6331196969697	5.9331196969697	3020		OxPC(22:3_14:1(Ke,OH))+HCO2	0	0	0	0	0	0	0	0	0	0	0	0	0	0	5.6331196969697	5.9331196969697	3020		OxPC(22:3_14:1(Ke,OH))+HCO2	0	0	0	0	0	0	0	0	0	0
	OxPC(22:3_15:1(Ke,OH))+HCO2	1	0	0	0	0	0	0	0	0	0	0	0	0	0	6.23912121212121	6.53912121212121	662		OxPC(22:3_15:1(Ke,OH))+HCO2	6.37818	0	0	0	0	0	0	0	0	0	0	0	0	0	6.23912121212121	6.53912121212121	662		OxPC(22:3_15:1(Ke,OH))+HCO2	1	0	0	0	0	0	0	0	0	0
	OxPC(22:3_17:1(Ke,OH))+HCO2	0	0	0	0	0	0	0	0	0	0	0	0	0	0	7.41586515151515	7.71586515151515	1611		OxPC(22:3_17:1(Ke,OH))+HCO2	0	0	0	0	0	0	0	0	0	0	0	0	0	0	7.41586515151515	7.71586515151515	1611		OxPC(22:3_17:1(Ke,OH))+HCO2	0	0	0	0	0	0	0	0	0	0
	OxPC(22:3_17:2(Ke,OH))+HCO2	0	0	0	0	0	0	0	0	0	0	0	0	0	0	6.54471363636364	6.84471363636364	1805		OxPC(22:3_17:2(Ke,OH))+HCO2	0	0	0	0	0	0	0	0	0	0	0	0	0	0	6.54471363636364	6.84471363636364	1805		OxPC(22:3_17:2(Ke,OH))+HCO2	0	0	0	0	0	0	0	0	0	0
	OxPC(22:2_22:4(OOOO))+HCO2	0	0	0	0	0	0	0	0	0	0	0	0	0	0	10.1508484848485	10.4508484848485	2056		OxPC(22:2_22:4(OOOO))+HCO2	0	0	0	0	0	0	0	0	0	0	0	0	0	0	10.1508484848485	10.4508484848485	2056		OxPC(22:2_22:4(OOOO))+HCO2	0	0	0	0	0	0	0	0	0	0
	OxPC(22:2_15:1(Ke,OH))+HCO2	0	0	0	0	0	0	0	0	0	0	0	0	0	0	7.15863787878788	7.45863787878788	1554		OxPC(22:2_15:1(Ke,OH))+HCO2	0	0	0	0	0	0	0	0	0	0	0	0	0	0	7.15863787878788	7.45863787878788	1554		OxPC(22:2_15:1(Ke,OH))+HCO2	0	0	0	0	0	0	0	0	0	0
	OxPC(22:2_17:2(Ke,OH))+HCO2	0	0	0	0	0	0	0	0	0	0	0	0	0	0	7.41586515151515	7.71586515151515	1611		OxPC(22:2_17:2(Ke,OH))+HCO2	0	0	0	0	0	0	0	0	0	0	0	0	0	0	7.41586515151515	7.71586515151515	1611		OxPC(22:2_17:2(Ke,OH))+HCO2	0	0	0	0	0	0	0	0	0	0
	OxPC(22:1_22:5(OOOO))+HCO2	0	0	0	0	0	0	0	0	0	0	0	0	0	0	10.1508484848485	10.4508484848485	2056		OxPC(22:1_22:5(OOOO))+HCO2	0	0	0	0	0	0	0	0	0	0	0	0	0	0	10.1508484848485	10.4508484848485	2056		OxPC(22:1_22:5(OOOO))+HCO2	0	0	0	0	0	0	0	0	0	0
	OxPC(22:0_22:6(OOOO))+HCO2	0	0	0	0	0	0	0	0	0	0	0	0	0	0	10.1508484848485	10.4508484848485	2056		OxPC(22:0_22:6(OOOO))+HCO2	0	0	0	0	0	0	0	0	0	0	0	0	0	0	10.1508484848485	10.4508484848485	2056		OxPC(22:0_22:6(OOOO))+HCO2	0	0	0	0	0	0	0	0	0	0
	OxPC(23:0_20:2(OH))+HCO2	0	0	0	0	0	0	0	0	0	0	0	0	0	0	10.4386924242424	10.7386924242424	1442		OxPC(23:0_20:2(OH))+HCO2	0	0	0	0	0	0	0	0	0	0	0	0	0	0	10.4386924242424	10.7386924242424	1442		OxPC(23:0_20:2(OH))+HCO2	0	0	0	0	0	0	0	0	0	0
	OxPC(23:0_20:3(OH))+HCO2	0	0	0	0	0	0	0	0	0	0	0	0	0	0	9.71016212121212	10.0101621212121	1252		OxPC(23:0_20:3(OH))+HCO2	0	0	0	0	0	0	0	0	0	0	0	0	0	0	9.71016212121212	10.0101621212121	1252		OxPC(23:0_20:3(OH))+HCO2	0	0	0	0	0	0	0	0	0	0
	OxPC(23:0_18:3(OO))+HCO2	0	0	0	0	0	0	0	0	0	0	0	0	0	0	10.1583272727273	10.4583272727273	348		OxPC(23:0_18:3(OO))+HCO2	0	0	0	0	0	0	0	0	0	0	0	0	0	0	10.1583272727273	10.4583272727273	348		OxPC(23:0_18:3(OO))+HCO2	0	0	0	0	0	0	0	0	0	0
	OxPC(23:0_18:1(Ke))+HCO2	0	0	0	0	0	0	0	0	0	0	0	0	0	0	9.60615454545455	9.90615454545455	1196		OxPC(23:0_18:1(Ke))+HCO2	0	0	0	0	0	0	0	0	0	0	0	0	0	0	9.60615454545455	9.90615454545455	1196		OxPC(23:0_18:1(Ke))+HCO2	0	0	0	0	0	0	0	0	0	0
	OxPC(23:0_20:1(Ke))+HCO2	0	0	0	0	0	0	0	0	0	0	0	0	0	0	10.4386924242424	10.7386924242424	1442		OxPC(23:0_20:1(Ke))+HCO2	0	0	0	0	0	0	0	0	0	0	0	0	0	0	10.4386924242424	10.7386924242424	1442		OxPC(23:0_20:1(Ke))+HCO2	0	0	0	0	0	0	0	0	0	0
	OxPC(23:0_20:2(Ke))+HCO2	0	0	0	0	0	0	0	0	0	0	0	0	0	0	9.71016212121212	10.0101621212121	1252		OxPC(23:0_20:2(Ke))+HCO2	0	0	0	0	0	0	0	0	0	0	0	0	0	0	9.71016212121212	10.0101621212121	1252		OxPC(23:0_20:2(Ke))+HCO2	0	0	0	0	0	0	0	0	0	0
	OxPC(23:0_20:3(Ke))+HCO2	0	0	0	0	0	0	0	0	0	0	0	0	0	0	9.04043636363636	9.34043636363636	2619		OxPC(23:0_20:3(Ke))+HCO2	0	0	0	0	0	0	0	0	0	0	0	0	0	0	9.04043636363636	9.34043636363636	2619		OxPC(23:0_20:3(Ke))+HCO2	0	0	0	0	0	0	0	0	0	0
	OxPC(23:0_24:1(Ke))+HCO2	0	0	0	0	0	0	0	0	0	0	0	0	0	0	11.8629954545455	12.1629954545455	988		OxPC(23:0_24:1(Ke))+HCO2	0	0	0	0	0	0	0	0	0	0	0	0	0	0	11.8629954545455	12.1629954545455	988		OxPC(23:0_24:1(Ke))+HCO2	0	0	0	0	0	0	0	0	0	0
	OxPC(23:0_18:2(Ke,OH))+HCO2	0	0	0	0	0	0	0	0	0	0	0	0	0	0	10.1583272727273	10.4583272727273	348		OxPC(23:0_18:2(Ke,OH))+HCO2	0	0	0	0	0	0	0	0	0	0	0	0	0	0	10.1583272727273	10.4583272727273	348		OxPC(23:0_18:2(Ke,OH))+HCO2	0	0	0	0	0	0	0	0	0	0
	OxPC(24:1_17:1(OH))+HCO2	0	0	0	0	0	0	0	0	0	0	0	0	0	0	9.60615454545455	9.90615454545455	1196		OxPC(24:1_17:1(OH))+HCO2	0	0	0	0	0	0	0	0	0	0	0	0	0	0	9.60615454545455	9.90615454545455	1196		OxPC(24:1_17:1(OH))+HCO2	0	0	0	0	0	0	0	0	0	0
	OxPC(24:1_17:2(OO))+HCO2	0	0	0	0	0	0	0	0	0	0	0	0	0	0	10.1583272727273	10.4583272727273	348		OxPC(24:1_17:2(OO))+HCO2	0	0	0	0	0	0	0	0	0	0	0	0	0	0	10.1583272727273	10.4583272727273	348		OxPC(24:1_17:2(OO))+HCO2	0	0	0	0	0	0	0	0	0	0
	OxPC(24:1_20:5(OOOO))+HCO2	0	0	0	0	0	0	0	0	0	0	0	0	0	0	10.1508484848485	10.4508484848485	2056		OxPC(24:1_20:5(OOOO))+HCO2	0	0	0	0	0	0	0	0	0	0	0	0	0	0	10.1508484848485	10.4508484848485	2056		OxPC(24:1_20:5(OOOO))+HCO2	0	0	0	0	0	0	0	0	0	0
	OxPC(24:1_17:1(Ke,OH))+HCO2	0	0	0	0	0	0	0	0	0	0	0	0	0	0	10.1583272727273	10.4583272727273	348		OxPC(24:1_17:1(Ke,OH))+HCO2	0	0	0	0	0	0	0	0	0	0	0	0	0	0	10.1583272727273	10.4583272727273	348		OxPC(24:1_17:1(Ke,OH))+HCO2	0	0	0	0	0	0	0	0	0	0
	OxPC(24:0_17:2(OH))+HCO2	0	0	0	0	0	0	0	0	0	0	0	0	0	0	9.60615454545455	9.90615454545455	1196		OxPC(24:0_17:2(OH))+HCO2	0	0	0	0	0	0	0	0	0	0	0	0	0	0	9.60615454545455	9.90615454545455	1196		OxPC(24:0_17:2(OH))+HCO2	0	0	0	0	0	0	0	0	0	0
	OxPC(24:0_17:1(Ke))+HCO2	0	0	0	0	0	0	0	0	0	0	0	0	0	0	9.60615454545455	9.90615454545455	1196		OxPC(24:0_17:1(Ke))+HCO2	0	0	0	0	0	0	0	0	0	0	0	0	0	0	9.60615454545455	9.90615454545455	1196		OxPC(24:0_17:1(Ke))+HCO2	0	0	0	0	0	0	0	0	0	0
	OxPC(24:0_17:2(Ke,OH))+HCO2	0	0	0	0	0	0	0	0	0	0	0	0	0	0	10.1583272727273	10.4583272727273	348		OxPC(24:0_17:2(Ke,OH))+HCO2	0	0	0	0	0	0	0	0	0	0	0	0	0	0	10.1583272727273	10.4583272727273	348		OxPC(24:0_17:2(Ke,OH))+HCO2	0	0	0	0	0	0	0	0	0	0
	OxPC(25:0_18:3(OH))+HCO2	0	0	0	0	0	0	0	0	0	0	0	0	0	0	9.71016212121212	10.0101621212121	1252		OxPC(25:0_18:3(OH))+HCO2	0	0	0	0	0	0	0	0	0	0	0	0	0	0	9.71016212121212	10.0101621212121	1252		OxPC(25:0_18:3(OH))+HCO2	0	0	0	0	0	0	0	0	0	0
	OxPC(25:0_18:4(OH))+HCO2	0	0	0	0	0	0	0	0	0	0	0	0	0	0	9.04043636363636	9.34043636363636	2619		OxPC(25:0_18:4(OH))+HCO2	0	0	0	0	0	0	0	0	0	0	0	0	0	0	9.04043636363636	9.34043636363636	2619		OxPC(25:0_18:4(OH))+HCO2	0	0	0	0	0	0	0	0	0	0
	OxPC(25:0_22:2(OH))+HCO2	0	0	0	0	0	0	0	0	0	0	0	0	0	0	11.8629954545455	12.1629954545455	988		OxPC(25:0_22:2(OH))+HCO2	0	0	0	0	0	0	0	0	0	0	0	0	0	0	11.8629954545455	12.1629954545455	988		OxPC(25:0_22:2(OH))+HCO2	0	0	0	0	0	0	0	0	0	0
	OxPC(25:0_16:1(Ke))+HCO2	0	0	0	0	0	0	0	0	0	0	0	0	0	0	9.60615454545455	9.90615454545455	1196		OxPC(25:0_16:1(Ke))+HCO2	0	0	0	0	0	0	0	0	0	0	0	0	0	0	9.60615454545455	9.90615454545455	1196		OxPC(25:0_16:1(Ke))+HCO2	0	0	0	0	0	0	0	0	0	0
	OxPC(25:0_18:1(Ke))+HCO2	0	0	0	0	0	0	0	0	0	0	0	0	0	0	10.4386924242424	10.7386924242424	1442		OxPC(25:0_18:1(Ke))+HCO2	0	0	0	0	0	0	0	0	0	0	0	0	0	0	10.4386924242424	10.7386924242424	1442		OxPC(25:0_18:1(Ke))+HCO2	0	0	0	0	0	0	0	0	0	0
	OxPC(25:0_18:2(Ke))+HCO2	0	0	0	0	0	0	0	0	0	0	0	0	0	0	9.71016212121212	10.0101621212121	1252		OxPC(25:0_18:2(Ke))+HCO2	0	0	0	0	0	0	0	0	0	0	0	0	0	0	9.71016212121212	10.0101621212121	1252		OxPC(25:0_18:2(Ke))+HCO2	0	0	0	0	0	0	0	0	0	0
	OxPC(25:0_18:3(Ke))+HCO2	0	0	0	0	0	0	0	0	0	0	0	0	0	0	9.04043636363636	9.34043636363636	2619		OxPC(25:0_18:3(Ke))+HCO2	0	0	0	0	0	0	0	0	0	0	0	0	0	0	9.04043636363636	9.34043636363636	2619		OxPC(25:0_18:3(Ke))+HCO2	0	0	0	0	0	0	0	0	0	0
	OxPC(25:0_22:1(Ke))+HCO2	0	0	0	0	0	0	0	0	0	0	0	0	0	0	11.8629954545455	12.1629954545455	988		OxPC(25:0_22:1(Ke))+HCO2	0	0	0	0	0	0	0	0	0	0	0	0	0	0	11.8629954545455	12.1629954545455	988		OxPC(25:0_22:1(Ke))+HCO2	0	0	0	0	0	0	0	0	0	0
	OxPC(25:0_24:1(Ke))+HCO2	0	0	0	0	0	0	0	0	0	0	0	0	0	0	12.5017303030303	12.8017303030303	3234		OxPC(25:0_24:1(Ke))+HCO2	0	0	0	0	0	0	0	0	0	0	0	0	0	0	12.5017303030303	12.8017303030303	3234		OxPC(25:0_24:1(Ke))+HCO2	0	0	0	0	0	0	0	0	0	0
	OxPC(26:0_17:2(OH))+HCO2	0	0	0	0	0	0	0	0	0	0	0	0	0	0	10.4386924242424	10.7386924242424	1442		OxPC(26:0_17:2(OH))+HCO2	0	0	0	0	0	0	0	0	0	0	0	0	0	0	10.4386924242424	10.7386924242424	1442		OxPC(26:0_17:2(OH))+HCO2	0	0	0	0	0	0	0	0	0	0
	OxPC(26:0_15:1(Ke))+HCO2	0	0	0	0	0	0	0	0	0	0	0	0	0	0	9.60615454545455	9.90615454545455	1196		OxPC(26:0_15:1(Ke))+HCO2	0	0	0	0	0	0	0	0	0	0	0	0	0	0	9.60615454545455	9.90615454545455	1196		OxPC(26:0_15:1(Ke))+HCO2	0	0	0	0	0	0	0	0	0	0
	OxPC(26:0_17:1(Ke))+HCO2	0	0	0	0	0	0	0	0	0	0	0	0	0	0	10.4386924242424	10.7386924242424	1442		OxPC(26:0_17:1(Ke))+HCO2	0	0	0	0	0	0	0	0	0	0	0	0	0	0	10.4386924242424	10.7386924242424	1442		OxPC(26:0_17:1(Ke))+HCO2	0	0	0	0	0	0	0	0	0	0
	OxPC(26:0_17:2(Ke))+HCO2	0	0	0	0	0	0	0	0	0	0	0	0	0	0	9.71016212121212	10.0101621212121	1252		OxPC(26:0_17:2(Ke))+HCO2	0	0	0	0	0	0	0	0	0	0	0	0	0	0	9.71016212121212	10.0101621212121	1252		OxPC(26:0_17:2(Ke))+HCO2	0	0	0	0	0	0	0	0	0	0
	OxPC(20:4(Ke)_17:1(OH))+HCO2	0	0	0	0	0	0	0	0	0	0	0	0	0	0	5.13399242424242	5.43399242424242	1492		OxPC(20:4(Ke)_17:1(OH))+HCO2	0	0	0	0	0	0	0	0	0	0	0	0	0	0	5.13399242424242	5.43399242424242	1492		OxPC(20:4(Ke)_17:1(OH))+HCO2	0	0	0	0	0	0	0	0	0	0
	OxPC(20:4(Ke)_17:1(OH))+HCO2	0	0	0	0	0	0	0	0	0	0	0	0	0	0	5.38814393939394	5.68814393939394	1627		OxPC(20:4(Ke)_17:1(OH))+HCO2	0	0	0	0	0	0	0	0	0	0	0	0	0	0	5.38814393939394	5.68814393939394	1627		OxPC(20:4(Ke)_17:1(OH))+HCO2	0	0	0	0	0	0	0	0	0	0
	OxPC(20:4(Ke)_17:1(OH))+HCO2	0	0	0	0	0	0	0	0	0	0	0	0	0	0	5.59400757575758	5.89400757575758	2606		OxPC(20:4(Ke)_17:1(OH))+HCO2	0	0	0	0	0	0	0	0	0	0	0	0	0	0	5.59400757575758	5.89400757575758	2606		OxPC(20:4(Ke)_17:1(OH))+HCO2	0	0	0	0	0	0	0	0	0	0
	OxPC(20:4(Ke)_22:5(OOO))+HCO2	0	0	0	0	0	0	0	0	0	0	0	0	0	0	5.38943484848485	5.68943484848485	1274		OxPC(20:4(Ke)_22:5(OOO))+HCO2	0	0	0	0	0	0	0	0	0	0	0	0	0	0	5.38943484848485	5.68943484848485	1274		OxPC(20:4(Ke)_22:5(OOO))+HCO2	0	0	0	0	0	0	0	0	0	0
	OxPC(20:4(Ke)_22:5(OOO))+HCO2	0	0	0	0	0	0	0	0	0	0	0	0	0	0	6.00927272727273	6.30927272727273	2966		OxPC(20:4(Ke)_22:5(OOO))+HCO2	0	0	0	0	0	0	0	0	0	0	0	0	0	0	6.00927272727273	6.30927272727273	2966		OxPC(20:4(Ke)_22:5(OOO))+HCO2	0	0	0	0	0	0	0	0	0	0
	OxPC(20:4(Ke)_22:6(OOO))+HCO2	0	0	0	0	0	0	0	0	0	0	0	0	0	0	5.24543787878788	5.54543787878788	2501		OxPC(20:4(Ke)_22:6(OOO))+HCO2	0	0	0	0	0	0	0	0	0	0	0	0	0	0	5.24543787878788	5.54543787878788	2501		OxPC(20:4(Ke)_22:6(OOO))+HCO2	0	0	0	0	0	0	0	0	0	0
	OxPC(20:4(Ke)_24:1(OOO))+HCO2	0	0	0	0	0	0	0	0	0	0	0	0	0	0	10.1508484848485	10.4508484848485	2056		OxPC(20:4(Ke)_24:1(OOO))+HCO2	0	0	0	0	0	0	0	0	0	0	0	0	0	0	10.1508484848485	10.4508484848485	2056		OxPC(20:4(Ke)_24:1(OOO))+HCO2	0	0	0	0	0	0	0	0	0	0
	OxPC(20:4(OOH)_22:6(OO))+HCO2	0	0	0	0	0	0	0	0	0	0	0	0	0	0	5.38943484848485	5.68943484848485	1274		OxPC(20:4(OOH)_22:6(OO))+HCO2	0	0	0	0	0	0	0	0	0	0	0	0	0	0	5.38943484848485	5.68943484848485	1274		OxPC(20:4(OOH)_22:6(OO))+HCO2	0	0	0	0	0	0	0	0	0	0
	OxPC(20:4(OOH)_22:6(OO))+HCO2	0	0	0	0	0	0	0	0	0	0	0	0	0	0	6.00927272727273	6.30927272727273	2966		OxPC(20:4(OOH)_22:6(OO))+HCO2	0	0	0	0	0	0	0	0	0	0	0	0	0	0	6.00927272727273	6.30927272727273	2966		OxPC(20:4(OOH)_22:6(OO))+HCO2	0	0	0	0	0	0	0	0	0	0
	OxPC(20:4(OOH)_22:5(Ke,OH))+HCO2	0	0	0	0	0	0	0	0	0	0	0	0	0	0	5.38943484848485	5.68943484848485	1274		OxPC(20:4(OOH)_22:5(Ke,OH))+HCO2	0	0	0	0	0	0	0	0	0	0	0	0	0	0	5.38943484848485	5.68943484848485	1274		OxPC(20:4(OOH)_22:5(Ke,OH))+HCO2	0	0	0	0	0	0	0	0	0	0
	OxPC(20:4(OOH)_22:5(Ke,OH))+HCO2	0	0	0	0	0	0	0	0	0	0	0	0	0	0	6.00927272727273	6.30927272727273	2966		OxPC(20:4(OOH)_22:5(Ke,OH))+HCO2	0	0	0	0	0	0	0	0	0	0	0	0	0	0	6.00927272727273	6.30927272727273	2966		OxPC(20:4(OOH)_22:5(Ke,OH))+HCO2	0	0	0	0	0	0	0	0	0	0
	OxPC(20:4(OOH)_22:6(Ke,OH))+HCO2	0	0	0	0	0	0	0	0	0	0	0	0	0	0	5.24543787878788	5.54543787878788	2501		OxPC(20:4(OOH)_22:6(Ke,OH))+HCO2	0	0	0	0	0	0	0	0	0	0	0	0	0	0	5.24543787878788	5.54543787878788	2501		OxPC(20:4(OOH)_22:6(Ke,OH))+HCO2	0	0	0	0	0	0	0	0	0	0
	OxPC(20:4(OOH)_24:1(Ke,OH))+HCO2	0	0	0	0	0	0	0	0	0	0	0	0	0	0	10.1508484848485	10.4508484848485	2056		OxPC(20:4(OOH)_24:1(Ke,OH))+HCO2	0	0	0	0	0	0	0	0	0	0	0	0	0	0	10.1508484848485	10.4508484848485	2056		OxPC(20:4(OOH)_24:1(Ke,OH))+HCO2	0	0	0	0	0	0	0	0	0	0
	OxPC(20:4(OOH)_5:0(CHO))+HCO2	0	0	0	0	0	0	0	0	0	0	0	0	0	0	1.52206666666667	1.82206666666667	2930		OxPC(20:4(OOH)_5:0(CHO))+HCO2	0	0	0	0	0	0	0	0	0	0	0	0	0	0	1.52206666666667	1.82206666666667	2930		OxPC(20:4(OOH)_5:0(CHO))+HCO2	0	0	0	0	0	0	0	0	0	0
	OxPC(20:4(OOH)_3:0(CHO))+HCO2	0	0	0	0	0	0	0	0	0	0	0	0	0	0	0.99729848484848	1.29729848484848	2985		OxPC(20:4(OOH)_3:0(CHO))+HCO2	0	0	0	0	0	0	0	0	0	0	0	0	0	0	0.99729848484848	1.29729848484848	2985		OxPC(20:4(OOH)_3:0(CHO))+HCO2	0	0	0	0	0	0	0	0	0	0
	OxPC(20:4(OOH)_4:0(CHO))+HCO2	0	0	0	0	0	0	0	0	0	0	0	0	0	0	1.25207424242424	1.55207424242424	1235		OxPC(20:4(OOH)_4:0(CHO))+HCO2	0	0	0	0	0	0	0	0	0	0	0	0	0	0	1.25207424242424	1.55207424242424	1235		OxPC(20:4(OOH)_4:0(CHO))+HCO2	0	0	0	0	0	0	0	0	0	0
	OxPC(20:4(OH)_15:1(OH))+HCO2	0	0	0	0	0	0	0	0	0	0	0	0	0	0	4.99785303030303	5.29785303030303	1793		OxPC(20:4(OH)_15:1(OH))+HCO2	0	0	0	0	0	0	0	0	0	0	0	0	0	0	4.99785303030303	5.29785303030303	1793		OxPC(20:4(OH)_15:1(OH))+HCO2	0	0	0	0	0	0	0	0	0	0
	OxPC(20:4(OH)_16:1(OH))+HCO2	0	0	0	0	0	0	0	0	0	0	0	0	0	0	5.6331196969697	5.9331196969697	3020		OxPC(20:4(OH)_16:1(OH))+HCO2	0	0	0	0	0	0	0	0	0	0	0	0	0	0	5.6331196969697	5.9331196969697	3020		OxPC(20:4(OH)_16:1(OH))+HCO2	0	0	0	0	0	0	0	0	0	0
	OxPC(20:4(OH)_17:1(OH))+HCO2	1	0	0	0	0	0	0	0	0	0	0	0	0	0	6.23912121212121	6.53912121212121	662		OxPC(20:4(OH)_17:1(OH))+HCO2	6.37818	0	0	0	0	0	0	0	0	0	0	0	0	0	6.23912121212121	6.53912121212121	662		OxPC(20:4(OH)_17:1(OH))+HCO2	1	0	0	0	0	0	0	0	0	0
	OxPC(20:4(OH)_17:2(OH))+HCO2	0	0	0	0	0	0	0	0	0	0	0	0	0	0	5.13399242424242	5.43399242424242	1492		OxPC(20:4(OH)_17:2(OH))+HCO2	0	0	0	0	0	0	0	0	0	0	0	0	0	0	5.13399242424242	5.43399242424242	1492		OxPC(20:4(OH)_17:2(OH))+HCO2	0	0	0	0	0	0	0	0	0	0
	OxPC(20:4(OH)_17:2(OH))+HCO2	0	0	0	0	0	0	0	0	0	0	0	0	0	0	5.38814393939394	5.68814393939394	1627		OxPC(20:4(OH)_17:2(OH))+HCO2	0	0	0	0	0	0	0	0	0	0	0	0	0	0	5.38814393939394	5.68814393939394	1627		OxPC(20:4(OH)_17:2(OH))+HCO2	0	0	0	0	0	0	0	0	0	0
	OxPC(20:4(OH)_17:2(OH))+HCO2	0	0	0	0	0	0	0	0	0	0	0	0	0	0	5.59400757575758	5.89400757575758	2606		OxPC(20:4(OH)_17:2(OH))+HCO2	0	0	0	0	0	0	0	0	0	0	0	0	0	0	5.59400757575758	5.89400757575758	2606		OxPC(20:4(OH)_17:2(OH))+HCO2	0	0	0	0	0	0	0	0	0	0
	OxPC(20:4(OH)_22:6(OOO))+HCO2	0	0	0	0	0	0	0	0	0	0	0	0	0	0	5.38943484848485	5.68943484848485	1274		OxPC(20:4(OH)_22:6(OOO))+HCO2	0	0	0	0	0	0	0	0	0	0	0	0	0	0	5.38943484848485	5.68943484848485	1274		OxPC(20:4(OH)_22:6(OOO))+HCO2	0	0	0	0	0	0	0	0	0	0
	OxPC(20:4(OH)_22:6(OOO))+HCO2	0	0	0	0	0	0	0	0	0	0	0	0	0	0	6.00927272727273	6.30927272727273	2966		OxPC(20:4(OH)_22:6(OOO))+HCO2	0	0	0	0	0	0	0	0	0	0	0	0	0	0	6.00927272727273	6.30927272727273	2966		OxPC(20:4(OH)_22:6(OOO))+HCO2	0	0	0	0	0	0	0	0	0	0
	OxPC(20:4(OH)_17:1(Ke))+HCO2	0	0	0	0	0	0	0	0	0	0	0	0	0	0	5.13399242424242	5.43399242424242	1492		OxPC(20:4(OH)_17:1(Ke))+HCO2	0	0	0	0	0	0	0	0	0	0	0	0	0	0	5.13399242424242	5.43399242424242	1492		OxPC(20:4(OH)_17:1(Ke))+HCO2	0	0	0	0	0	0	0	0	0	0
	OxPC(20:4(OH)_17:1(Ke))+HCO2	0	0	0	0	0	0	0	0	0	0	0	0	0	0	5.38814393939394	5.68814393939394	1627		OxPC(20:4(OH)_17:1(Ke))+HCO2	0	0	0	0	0	0	0	0	0	0	0	0	0	0	5.38814393939394	5.68814393939394	1627		OxPC(20:4(OH)_17:1(Ke))+HCO2	0	0	0	0	0	0	0	0	0	0
	OxPC(20:4(OH)_17:1(Ke))+HCO2	0	0	0	0	0	0	0	0	0	0	0	0	0	0	5.59400757575758	5.89400757575758	2606		OxPC(20:4(OH)_17:1(Ke))+HCO2	0	0	0	0	0	0	0	0	0	0	0	0	0	0	5.59400757575758	5.89400757575758	2606		OxPC(20:4(OH)_17:1(Ke))+HCO2	0	0	0	0	0	0	0	0	0	0
	OxPC(20:4(OH)_15:0(CHO))+HCO2	0	0	0	0	0	0	0	0	0	0	0	0	0	0	4.99785303030303	5.29785303030303	1793		OxPC(20:4(OH)_15:0(CHO))+HCO2	0	0	0	0	0	0	0	0	0	0	0	0	0	0	4.99785303030303	5.29785303030303	1793		OxPC(20:4(OH)_15:0(CHO))+HCO2	0	0	0	0	0	0	0	0	0	0
	OxPC(20:4(OH)_3:0(COOH))+HCO2	0	0	0	0	0	0	0	0	0	0	0	0	0	0	0.99729848484848	1.29729848484848	2985		OxPC(20:4(OH)_3:0(COOH))+HCO2	0	0	0	0	0	0	0	0	0	0	0	0	0	0	0.99729848484848	1.29729848484848	2985		OxPC(20:4(OH)_3:0(COOH))+HCO2	0	0	0	0	0	0	0	0	0	0
	OxPC(20:4(OH)_4:0(COOH))+HCO2	0	0	0	0	0	0	0	0	0	0	0	0	0	0	1.25207424242424	1.55207424242424	1235		OxPC(20:4(OH)_4:0(COOH))+HCO2	0	0	0	0	0	0	0	0	0	0	0	0	0	0	1.25207424242424	1.55207424242424	1235		OxPC(20:4(OH)_4:0(COOH))+HCO2	0	0	0	0	0	0	0	0	0	0
	OxPC(20:4(OH)_5:0(COOH))+HCO2	0	0	0	0	0	0	0	0	0	0	0	0	0	0	1.52206666666667	1.82206666666667	2930		OxPC(20:4(OH)_5:0(COOH))+HCO2	0	0	0	0	0	0	0	0	0	0	0	0	0	0	1.52206666666667	1.82206666666667	2930		OxPC(20:4(OH)_5:0(COOH))+HCO2	0	0	0	0	0	0	0	0	0	0
	OxPC(18:2(OH)_17:2(OH))+HCO2	0	0	0	0	0	0	0	0	0	0	0	0	0	0	5.97570151515152	6.27570151515152	2848		OxPC(18:2(OH)_17:2(OH))+HCO2	0	0	0	0	0	0	0	0	0	0	0	0	0	0	5.97570151515152	6.27570151515152	2848		OxPC(18:2(OH)_17:2(OH))+HCO2	0	0	0	0	0	0	0	0	0	0
	OxPC(18:2(OH)_18:3(OH))+HCO2	0	0	0	0	0	0	0	0	0	0	0	0	0	0	5.6331196969697	5.9331196969697	3020		OxPC(18:2(OH)_18:3(OH))+HCO2	0	0	0	0	0	0	0	0	0	0	0	0	0	0	5.6331196969697	5.9331196969697	3020		OxPC(18:2(OH)_18:3(OH))+HCO2	0	0	0	0	0	0	0	0	0	0
	OxPC(18:2(OH)_17:1(Ke))+HCO2	0	0	0	0	0	0	0	0	0	0	0	0	0	0	5.97570151515152	6.27570151515152	2848		OxPC(18:2(OH)_17:1(Ke))+HCO2	0	0	0	0	0	0	0	0	0	0	0	0	0	0	5.97570151515152	6.27570151515152	2848		OxPC(18:2(OH)_17:1(Ke))+HCO2	0	0	0	0	0	0	0	0	0	0
	OxPC(18:2(OH)_17:2(Ke))+HCO2	0	0	0	0	0	0	0	0	0	0	0	0	0	0	4.99785303030303	5.29785303030303	1793		OxPC(18:2(OH)_17:2(Ke))+HCO2	0	0	0	0	0	0	0	0	0	0	0	0	0	0	4.99785303030303	5.29785303030303	1793		OxPC(18:2(OH)_17:2(Ke))+HCO2	0	0	0	0	0	0	0	0	0	0
	OxPC(18:2(OH)_18:2(Ke))+HCO2	0	0	0	0	0	0	0	0	0	0	0	0	0	0	5.6331196969697	5.9331196969697	3020		OxPC(18:2(OH)_18:2(Ke))+HCO2	0	0	0	0	0	0	0	0	0	0	0	0	0	0	5.6331196969697	5.9331196969697	3020		OxPC(18:2(OH)_18:2(Ke))+HCO2	0	0	0	0	0	0	0	0	0	0
	OxPC(18:2(OH)_10:1(CHO))+HCO2	0	0	0	0	0	0	0	0	0	0	0	0	0	0	3.71538181818182	4.01538181818182	3056		OxPC(18:2(OH)_10:1(CHO))+HCO2	0	0	0	0	0	0	0	0	0	0	0	0	0	0	3.71538181818182	4.01538181818182	3056		OxPC(18:2(OH)_10:1(CHO))+HCO2	0	0	0	0	0	0	0	0	0	0
	OxPC(14:1(OH)_14:1(OH))+HCO2	0	0	0	0	0	0	0	0	0	0	0	0	0	0	4.23709393939394	4.53709393939394	1287		OxPC(14:1(OH)_14:1(OH))+HCO2	0	0	0	0	0	0	0	0	0	0	0	0	0	0	4.23709393939394	4.53709393939394	1287		OxPC(14:1(OH)_14:1(OH))+HCO2	0	0	0	0	0	0	0	0	0	0
	OxPC(14:1(OH)_22:4(OH))+HCO2	0	0	0	0	0	0	0	0	0	0	0	0	0	0	5.6331196969697	5.9331196969697	3020		OxPC(14:1(OH)_22:4(OH))+HCO2	0	0	0	0	0	0	0	0	0	0	0	0	0	0	5.6331196969697	5.9331196969697	3020		OxPC(14:1(OH)_22:4(OH))+HCO2	0	0	0	0	0	0	0	0	0	0
	OxPC(14:1(OH)_22:3(Ke))+HCO2	0	0	0	0	0	0	0	0	0	0	0	0	0	0	5.6331196969697	5.9331196969697	3020		OxPC(14:1(OH)_22:3(Ke))+HCO2	0	0	0	0	0	0	0	0	0	0	0	0	0	0	5.6331196969697	5.9331196969697	3020		OxPC(14:1(OH)_22:3(Ke))+HCO2	0	0	0	0	0	0	0	0	0	0
	OxPC(14:1(OH)_13:0(CHO))+HCO2	1	0	0	0	0	0	0	0	0	0	0	1	0	0	3.77912272727273	4.07912272727273	310		OxPC(14:1(OH)_13:0(CHO))+HCO2	3.969057	0	0	0	0	0	0	0	0	0	0	3.969057	3.969057	0	3.77912272727273	4.07912272727273	310		OxPC(14:1(OH)_13:0(CHO))+HCO2	1	0	0	0	0	0	0	0	0	0
	OxPC(14:1(OH)_14:0(CHO))+HCO2	0	0	0	0	0	0	0	0	0	0	0	0	0	0	4.23709393939394	4.53709393939394	1287		OxPC(14:1(OH)_14:0(CHO))+HCO2	0	0	0	0	0	0	0	0	0	0	0	0	0	0	4.23709393939394	4.53709393939394	1287		OxPC(14:1(OH)_14:0(CHO))+HCO2	0	0	0	0	0	0	0	0	0	0
	OxPC(14:1(OH)_14:2(CHO))+HCO2	0	0	0	0	0	0	0	0	0	0	0	0	0	0	3.71538181818182	4.01538181818182	3056		OxPC(14:1(OH)_14:2(CHO))+HCO2	0	0	0	0	0	0	0	0	0	0	0	0	0	0	3.71538181818182	4.01538181818182	3056		OxPC(14:1(OH)_14:2(CHO))+HCO2	0	0	0	0	0	0	0	0	0	0
	OxPC(15:1(OH)_20:3(OH))+HCO2	0	0	0	0	0	0	0	0	0	0	0	0	0	0	5.97570151515152	6.27570151515152	2848		OxPC(15:1(OH)_20:3(OH))+HCO2	0	0	0	0	0	0	0	0	0	0	0	0	0	0	5.97570151515152	6.27570151515152	2848		OxPC(15:1(OH)_20:3(OH))+HCO2	0	0	0	0	0	0	0	0	0	0
	OxPC(15:1(OH)_22:3(OH))+HCO2	0	0	0	0	0	0	0	0	0	0	0	0	0	0	7.15863787878788	7.45863787878788	1554		OxPC(15:1(OH)_22:3(OH))+HCO2	0	0	0	0	0	0	0	0	0	0	0	0	0	0	7.15863787878788	7.45863787878788	1554		OxPC(15:1(OH)_22:3(OH))+HCO2	0	0	0	0	0	0	0	0	0	0
	OxPC(15:1(OH)_22:4(OH))+HCO2	1	0	0	0	0	0	0	0	0	0	0	0	0	0	6.23912121212121	6.53912121212121	662		OxPC(15:1(OH)_22:4(OH))+HCO2	6.37818	0	0	0	0	0	0	0	0	0	0	0	0	0	6.23912121212121	6.53912121212121	662		OxPC(15:1(OH)_22:4(OH))+HCO2	1	0	0	0	0	0	0	0	0	0
	OxPC(15:1(OH)_22:5(OH))+HCO2	0	0	0	0	0	0	0	0	0	0	0	0	0	0	5.13399242424242	5.43399242424242	1492		OxPC(15:1(OH)_22:5(OH))+HCO2	0	0	0	0	0	0	0	0	0	0	0	0	0	0	5.13399242424242	5.43399242424242	1492		OxPC(15:1(OH)_22:5(OH))+HCO2	0	0	0	0	0	0	0	0	0	0
	OxPC(15:1(OH)_22:5(OH))+HCO2	0	0	0	0	0	0	0	0	0	0	0	0	0	0	5.38814393939394	5.68814393939394	1627		OxPC(15:1(OH)_22:5(OH))+HCO2	0	0	0	0	0	0	0	0	0	0	0	0	0	0	5.38814393939394	5.68814393939394	1627		OxPC(15:1(OH)_22:5(OH))+HCO2	0	0	0	0	0	0	0	0	0	0
	OxPC(15:1(OH)_22:5(OH))+HCO2	0	0	0	0	0	0	0	0	0	0	0	0	0	0	5.59400757575758	5.89400757575758	2606		OxPC(15:1(OH)_22:5(OH))+HCO2	0	0	0	0	0	0	0	0	0	0	0	0	0	0	5.59400757575758	5.89400757575758	2606		OxPC(15:1(OH)_22:5(OH))+HCO2	0	0	0	0	0	0	0	0	0	0
	OxPC(15:1(OH)_20:2(Ke))+HCO2	0	0	0	0	0	0	0	0	0	0	0	0	0	0	5.97570151515152	6.27570151515152	2848		OxPC(15:1(OH)_20:2(Ke))+HCO2	0	0	0	0	0	0	0	0	0	0	0	0	0	0	5.97570151515152	6.27570151515152	2848		OxPC(15:1(OH)_20:2(Ke))+HCO2	0	0	0	0	0	0	0	0	0	0
	OxPC(15:1(OH)_20:3(Ke))+HCO2	0	0	0	0	0	0	0	0	0	0	0	0	0	0	4.99785303030303	5.29785303030303	1793		OxPC(15:1(OH)_20:3(Ke))+HCO2	0	0	0	0	0	0	0	0	0	0	0	0	0	0	4.99785303030303	5.29785303030303	1793		OxPC(15:1(OH)_20:3(Ke))+HCO2	0	0	0	0	0	0	0	0	0	0
	OxPC(15:1(OH)_22:2(Ke))+HCO2	0	0	0	0	0	0	0	0	0	0	0	0	0	0	7.15863787878788	7.45863787878788	1554		OxPC(15:1(OH)_22:2(Ke))+HCO2	0	0	0	0	0	0	0	0	0	0	0	0	0	0	7.15863787878788	7.45863787878788	1554		OxPC(15:1(OH)_22:2(Ke))+HCO2	0	0	0	0	0	0	0	0	0	0
	OxPC(15:1(OH)_22:3(Ke))+HCO2	1	0	0	0	0	0	0	0	0	0	0	0	0	0	6.23912121212121	6.53912121212121	662		OxPC(15:1(OH)_22:3(Ke))+HCO2	6.37818	0	0	0	0	0	0	0	0	0	0	0	0	0	6.23912121212121	6.53912121212121	662		OxPC(15:1(OH)_22:3(Ke))+HCO2	1	0	0	0	0	0	0	0	0	0
	OxPC(15:1(OH)_22:4(Ke))+HCO2	0	0	0	0	0	0	0	0	0	0	0	0	0	0	5.13399242424242	5.43399242424242	1492		OxPC(15:1(OH)_22:4(Ke))+HCO2	0	0	0	0	0	0	0	0	0	0	0	0	0	0	5.13399242424242	5.43399242424242	1492		OxPC(15:1(OH)_22:4(Ke))+HCO2	0	0	0	0	0	0	0	0	0	0
	OxPC(15:1(OH)_22:4(Ke))+HCO2	0	0	0	0	0	0	0	0	0	0	0	0	0	0	5.38814393939394	5.68814393939394	1627		OxPC(15:1(OH)_22:4(Ke))+HCO2	0	0	0	0	0	0	0	0	0	0	0	0	0	0	5.38814393939394	5.68814393939394	1627		OxPC(15:1(OH)_22:4(Ke))+HCO2	0	0	0	0	0	0	0	0	0	0
	OxPC(15:1(OH)_22:4(Ke))+HCO2	0	0	0	0	0	0	0	0	0	0	0	0	0	0	5.59400757575758	5.89400757575758	2606		OxPC(15:1(OH)_22:4(Ke))+HCO2	0	0	0	0	0	0	0	0	0	0	0	0	0	0	5.59400757575758	5.89400757575758	2606		OxPC(15:1(OH)_22:4(Ke))+HCO2	0	0	0	0	0	0	0	0	0	0
	OxPC(15:1(OH)_12:0(CHO))+HCO2	1	0	0	0	0	0	0	0	0	0	0	1	0	0	3.77912272727273	4.07912272727273	310		OxPC(15:1(OH)_12:0(CHO))+HCO2	3.969057	0	0	0	0	0	0	0	0	0	0	3.969057	3.969057	0	3.77912272727273	4.07912272727273	310		OxPC(15:1(OH)_12:0(CHO))+HCO2	1	0	0	0	0	0	0	0	0	0
	OxPC(15:1(OH)_13:0(CHO))+HCO2	0	0	0	0	0	0	0	0	0	0	0	0	0	0	4.23709393939394	4.53709393939394	1287		OxPC(15:1(OH)_13:0(CHO))+HCO2	0	0	0	0	0	0	0	0	0	0	0	0	0	0	4.23709393939394	4.53709393939394	1287		OxPC(15:1(OH)_13:0(CHO))+HCO2	0	0	0	0	0	0	0	0	0	0
	OxPC(15:1(OH)_13:2(CHO))+HCO2	0	0	0	0	0	0	0	0	0	0	0	0	0	0	3.71538181818182	4.01538181818182	3056		OxPC(15:1(OH)_13:2(CHO))+HCO2	0	0	0	0	0	0	0	0	0	0	0	0	0	0	3.71538181818182	4.01538181818182	3056		OxPC(15:1(OH)_13:2(CHO))+HCO2	0	0	0	0	0	0	0	0	0	0
	OxPC(16:1(OH)_20:3(Ke))+HCO2	0	0	0	0	0	0	0	0	0	0	0	0	0	0	5.6331196969697	5.9331196969697	3020		OxPC(16:1(OH)_20:3(Ke))+HCO2	0	0	0	0	0	0	0	0	0	0	0	0	0	0	5.6331196969697	5.9331196969697	3020		OxPC(16:1(OH)_20:3(Ke))+HCO2	0	0	0	0	0	0	0	0	0	0
	OxPC(16:1(OH)_11:0(CHO))+HCO2	1	0	0	0	0	0	0	0	0	0	0	1	0	0	3.77912272727273	4.07912272727273	310		OxPC(16:1(OH)_11:0(CHO))+HCO2	3.969057	0	0	0	0	0	0	0	0	0	0	3.969057	3.969057	0	3.77912272727273	4.07912272727273	310		OxPC(16:1(OH)_11:0(CHO))+HCO2	1	0	0	0	0	0	0	0	0	0
	OxPC(16:1(OH)_12:0(CHO))+HCO2	0	0	0	0	0	0	0	0	0	0	0	0	0	0	4.23709393939394	4.53709393939394	1287		OxPC(16:1(OH)_12:0(CHO))+HCO2	0	0	0	0	0	0	0	0	0	0	0	0	0	0	4.23709393939394	4.53709393939394	1287		OxPC(16:1(OH)_12:0(CHO))+HCO2	0	0	0	0	0	0	0	0	0	0
	OxPC(16:1(OH)_12:2(CHO))+HCO2	0	0	0	0	0	0	0	0	0	0	0	0	0	0	3.71538181818182	4.01538181818182	3056		OxPC(16:1(OH)_12:2(CHO))+HCO2	0	0	0	0	0	0	0	0	0	0	0	0	0	0	3.71538181818182	4.01538181818182	3056		OxPC(16:1(OH)_12:2(CHO))+HCO2	0	0	0	0	0	0	0	0	0	0
	OxPC(17:1(OH)_18:3(OH))+HCO2	0	0	0	0	0	0	0	0	0	0	0	0	0	0	5.97570151515152	6.27570151515152	2848		OxPC(17:1(OH)_18:3(OH))+HCO2	0	0	0	0	0	0	0	0	0	0	0	0	0	0	5.97570151515152	6.27570151515152	2848		OxPC(17:1(OH)_18:3(OH))+HCO2	0	0	0	0	0	0	0	0	0	0
	OxPC(17:1(OH)_18:4(OH))+HCO2	0	0	0	0	0	0	0	0	0	0	0	0	0	0	4.99785303030303	5.29785303030303	1793		OxPC(17:1(OH)_18:4(OH))+HCO2	0	0	0	0	0	0	0	0	0	0	0	0	0	0	4.99785303030303	5.29785303030303	1793		OxPC(17:1(OH)_18:4(OH))+HCO2	0	0	0	0	0	0	0	0	0	0
	OxPC(17:1(OH)_20:3(OH))+HCO2	0	0	0	0	0	0	0	0	0	0	0	0	0	0	7.15863787878788	7.45863787878788	1554		OxPC(17:1(OH)_20:3(OH))+HCO2	0	0	0	0	0	0	0	0	0	0	0	0	0	0	7.15863787878788	7.45863787878788	1554		OxPC(17:1(OH)_20:3(OH))+HCO2	0	0	0	0	0	0	0	0	0	0
	OxPC(17:1(OH)_20:5(OH))+HCO2	0	0	0	0	0	0	0	0	0	0	0	0	0	0	5.13399242424242	5.43399242424242	1492		OxPC(17:1(OH)_20:5(OH))+HCO2	0	0	0	0	0	0	0	0	0	0	0	0	0	0	5.13399242424242	5.43399242424242	1492		OxPC(17:1(OH)_20:5(OH))+HCO2	0	0	0	0	0	0	0	0	0	0
	OxPC(17:1(OH)_20:5(OH))+HCO2	0	0	0	0	0	0	0	0	0	0	0	0	0	0	5.38814393939394	5.68814393939394	1627		OxPC(17:1(OH)_20:5(OH))+HCO2	0	0	0	0	0	0	0	0	0	0	0	0	0	0	5.38814393939394	5.68814393939394	1627		OxPC(17:1(OH)_20:5(OH))+HCO2	0	0	0	0	0	0	0	0	0	0
	OxPC(17:1(OH)_20:5(OH))+HCO2	0	0	0	0	0	0	0	0	0	0	0	0	0	0	5.59400757575758	5.89400757575758	2606		OxPC(17:1(OH)_20:5(OH))+HCO2	0	0	0	0	0	0	0	0	0	0	0	0	0	0	5.59400757575758	5.89400757575758	2606		OxPC(17:1(OH)_20:5(OH))+HCO2	0	0	0	0	0	0	0	0	0	0
	OxPC(17:1(OH)_22:4(OH))+HCO2	0	0	0	0	0	0	0	0	0	0	0	0	0	0	7.41586515151515	7.71586515151515	1611		OxPC(17:1(OH)_22:4(OH))+HCO2	0	0	0	0	0	0	0	0	0	0	0	0	0	0	7.41586515151515	7.71586515151515	1611		OxPC(17:1(OH)_22:4(OH))+HCO2	0	0	0	0	0	0	0	0	0	0
	OxPC(17:1(OH)_22:5(OH))+HCO2	0	0	0	0	0	0	0	0	0	0	0	0	0	0	6.54471363636364	6.84471363636364	1805		OxPC(17:1(OH)_22:5(OH))+HCO2	0	0	0	0	0	0	0	0	0	0	0	0	0	0	6.54471363636364	6.84471363636364	1805		OxPC(17:1(OH)_22:5(OH))+HCO2	0	0	0	0	0	0	0	0	0	0
	OxPC(17:1(OH)_22:6(OH))+HCO2	0	0	0	0	0	0	0	0	0	0	0	0	0	0	6.03525606060606	6.33525606060606	361		OxPC(17:1(OH)_22:6(OH))+HCO2	0	0	0	0	0	0	0	0	0	0	0	0	0	0	6.03525606060606	6.33525606060606	361		OxPC(17:1(OH)_22:6(OH))+HCO2	0	0	0	0	0	0	0	0	0	0
	OxPC(17:1(OH)_22:6(OH))+HCO2	0	0	0	0	0	0	0	0	0	0	0	0	0	0	5.38873181818182	5.68873181818182	514		OxPC(17:1(OH)_22:6(OH))+HCO2	0	0	0	0	0	0	0	0	0	0	0	0	0	0	5.38873181818182	5.68873181818182	514		OxPC(17:1(OH)_22:6(OH))+HCO2	0	0	0	0	0	0	0	0	0	0
	OxPC(17:1(OH)_18:2(Ke))+HCO2	0	0	0	0	0	0	0	0	0	0	0	0	0	0	5.97570151515152	6.27570151515152	2848		OxPC(17:1(OH)_18:2(Ke))+HCO2	0	0	0	0	0	0	0	0	0	0	0	0	0	0	5.97570151515152	6.27570151515152	2848		OxPC(17:1(OH)_18:2(Ke))+HCO2	0	0	0	0	0	0	0	0	0	0
	OxPC(17:1(OH)_18:3(Ke))+HCO2	0	0	0	0	0	0	0	0	0	0	0	0	0	0	4.99785303030303	5.29785303030303	1793		OxPC(17:1(OH)_18:3(Ke))+HCO2	0	0	0	0	0	0	0	0	0	0	0	0	0	0	4.99785303030303	5.29785303030303	1793		OxPC(17:1(OH)_18:3(Ke))+HCO2	0	0	0	0	0	0	0	0	0	0
	OxPC(17:1(OH)_20:2(Ke))+HCO2	0	0	0	0	0	0	0	0	0	0	0	0	0	0	7.15863787878788	7.45863787878788	1554		OxPC(17:1(OH)_20:2(Ke))+HCO2	0	0	0	0	0	0	0	0	0	0	0	0	0	0	7.15863787878788	7.45863787878788	1554		OxPC(17:1(OH)_20:2(Ke))+HCO2	0	0	0	0	0	0	0	0	0	0
	OxPC(17:1(OH)_20:3(Ke))+HCO2	1	0	0	0	0	0	0	0	0	0	0	0	0	0	6.23912121212121	6.53912121212121	662		OxPC(17:1(OH)_20:3(Ke))+HCO2	6.37818	0	0	0	0	0	0	0	0	0	0	0	0	0	6.23912121212121	6.53912121212121	662		OxPC(17:1(OH)_20:3(Ke))+HCO2	1	0	0	0	0	0	0	0	0	0
	OxPC(17:1(OH)_22:3(Ke))+HCO2	0	0	0	0	0	0	0	0	0	0	0	0	0	0	7.41586515151515	7.71586515151515	1611		OxPC(17:1(OH)_22:3(Ke))+HCO2	0	0	0	0	0	0	0	0	0	0	0	0	0	0	7.41586515151515	7.71586515151515	1611		OxPC(17:1(OH)_22:3(Ke))+HCO2	0	0	0	0	0	0	0	0	0	0
	OxPC(17:1(OH)_22:4(Ke))+HCO2	0	0	0	0	0	0	0	0	0	0	0	0	0	0	6.54471363636364	6.84471363636364	1805		OxPC(17:1(OH)_22:4(Ke))+HCO2	0	0	0	0	0	0	0	0	0	0	0	0	0	0	6.54471363636364	6.84471363636364	1805		OxPC(17:1(OH)_22:4(Ke))+HCO2	0	0	0	0	0	0	0	0	0	0
	OxPC(17:1(OH)_22:5(Ke))+HCO2	0	0	0	0	0	0	0	0	0	0	0	0	0	0	6.03525606060606	6.33525606060606	361		OxPC(17:1(OH)_22:5(Ke))+HCO2	0	0	0	0	0	0	0	0	0	0	0	0	0	0	6.03525606060606	6.33525606060606	361		OxPC(17:1(OH)_22:5(Ke))+HCO2	0	0	0	0	0	0	0	0	0	0
	OxPC(17:1(OH)_22:5(Ke))+HCO2	0	0	0	0	0	0	0	0	0	0	0	0	0	0	5.38873181818182	5.68873181818182	514		OxPC(17:1(OH)_22:5(Ke))+HCO2	0	0	0	0	0	0	0	0	0	0	0	0	0	0	5.38873181818182	5.68873181818182	514		OxPC(17:1(OH)_22:5(Ke))+HCO2	0	0	0	0	0	0	0	0	0	0
	OxPC(17:1(OH)_22:6(Ke))+HCO2	0	0	0	0	0	0	0	0	0	0	0	0	0	0	5.24059393939394	5.54059393939394	624		OxPC(17:1(OH)_22:6(Ke))+HCO2	0	0	0	0	0	0	0	0	0	0	0	0	0	0	5.24059393939394	5.54059393939394	624		OxPC(17:1(OH)_22:6(Ke))+HCO2	0	0	0	0	0	0	0	0	0	0
	OxPC(17:1(OH)_24:1(Ke))+HCO2	0	0	0	0	0	0	0	0	0	0	0	0	0	0	10.1583272727273	10.4583272727273	348		OxPC(17:1(OH)_24:1(Ke))+HCO2	0	0	0	0	0	0	0	0	0	0	0	0	0	0	10.1583272727273	10.4583272727273	348		OxPC(17:1(OH)_24:1(Ke))+HCO2	0	0	0	0	0	0	0	0	0	0
	OxPC(17:1(OH)_10:0(CHO))+HCO2	1	0	0	0	0	0	0	0	0	0	0	1	0	0	3.77912272727273	4.07912272727273	310		OxPC(17:1(OH)_10:0(CHO))+HCO2	3.969057	0	0	0	0	0	0	0	0	0	0	3.969057	3.969057	0	3.77912272727273	4.07912272727273	310		OxPC(17:1(OH)_10:0(CHO))+HCO2	1	0	0	0	0	0	0	0	0	0
	OxPC(17:1(OH)_11:0(CHO))+HCO2	0	0	0	0	0	0	0	0	0	0	0	0	0	0	4.23709393939394	4.53709393939394	1287		OxPC(17:1(OH)_11:0(CHO))+HCO2	0	0	0	0	0	0	0	0	0	0	0	0	0	0	4.23709393939394	4.53709393939394	1287		OxPC(17:1(OH)_11:0(CHO))+HCO2	0	0	0	0	0	0	0	0	0	0
	OxPC(17:1(OH)_11:2(CHO))+HCO2	0	0	0	0	0	0	0	0	0	0	0	0	0	0	3.71538181818182	4.01538181818182	3056		OxPC(17:1(OH)_11:2(CHO))+HCO2	0	0	0	0	0	0	0	0	0	0	0	0	0	0	3.71538181818182	4.01538181818182	3056		OxPC(17:1(OH)_11:2(CHO))+HCO2	0	0	0	0	0	0	0	0	0	0
	OxPC(17:2(OH)_18:3(OH))+HCO2	0	0	0	0	0	0	0	0	0	0	0	0	0	0	4.99785303030303	5.29785303030303	1793		OxPC(17:2(OH)_18:3(OH))+HCO2	0	0	0	0	0	0	0	0	0	0	0	0	0	0	4.99785303030303	5.29785303030303	1793		OxPC(17:2(OH)_18:3(OH))+HCO2	0	0	0	0	0	0	0	0	0	0
	OxPC(17:2(OH)_20:2(OH))+HCO2	0	0	0	0	0	0	0	0	0	0	0	0	0	0	7.15863787878788	7.45863787878788	1554		OxPC(17:2(OH)_20:2(OH))+HCO2	0	0	0	0	0	0	0	0	0	0	0	0	0	0	7.15863787878788	7.45863787878788	1554		OxPC(17:2(OH)_20:2(OH))+HCO2	0	0	0	0	0	0	0	0	0	0
	OxPC(17:2(OH)_20:3(OH))+HCO2	1	0	0	0	0	0	0	0	0	0	0	0	0	0	6.23912121212121	6.53912121212121	662		OxPC(17:2(OH)_20:3(OH))+HCO2	6.37818	0	0	0	0	0	0	0	0	0	0	0	0	0	6.23912121212121	6.53912121212121	662		OxPC(17:2(OH)_20:3(OH))+HCO2	1	0	0	0	0	0	0	0	0	0
	OxPC(17:2(OH)_22:3(OH))+HCO2	0	0	0	0	0	0	0	0	0	0	0	0	0	0	7.41586515151515	7.71586515151515	1611		OxPC(17:2(OH)_22:3(OH))+HCO2	0	0	0	0	0	0	0	0	0	0	0	0	0	0	7.41586515151515	7.71586515151515	1611		OxPC(17:2(OH)_22:3(OH))+HCO2	0	0	0	0	0	0	0	0	0	0
	OxPC(17:2(OH)_22:4(OH))+HCO2	0	0	0	0	0	0	0	0	0	0	0	0	0	0	6.54471363636364	6.84471363636364	1805		OxPC(17:2(OH)_22:4(OH))+HCO2	0	0	0	0	0	0	0	0	0	0	0	0	0	0	6.54471363636364	6.84471363636364	1805		OxPC(17:2(OH)_22:4(OH))+HCO2	0	0	0	0	0	0	0	0	0	0
	OxPC(17:2(OH)_22:5(OH))+HCO2	0	0	0	0	0	0	0	0	0	0	0	0	0	0	6.03525606060606	6.33525606060606	361		OxPC(17:2(OH)_22:5(OH))+HCO2	0	0	0	0	0	0	0	0	0	0	0	0	0	0	6.03525606060606	6.33525606060606	361		OxPC(17:2(OH)_22:5(OH))+HCO2	0	0	0	0	0	0	0	0	0	0
	OxPC(17:2(OH)_22:5(OH))+HCO2	0	0	0	0	0	0	0	0	0	0	0	0	0	0	5.38873181818182	5.68873181818182	514		OxPC(17:2(OH)_22:5(OH))+HCO2	0	0	0	0	0	0	0	0	0	0	0	0	0	0	5.38873181818182	5.68873181818182	514		OxPC(17:2(OH)_22:5(OH))+HCO2	0	0	0	0	0	0	0	0	0	0
	OxPC(17:2(OH)_22:6(OH))+HCO2	0	0	0	0	0	0	0	0	0	0	0	0	0	0	5.24059393939394	5.54059393939394	624		OxPC(17:2(OH)_22:6(OH))+HCO2	0	0	0	0	0	0	0	0	0	0	0	0	0	0	5.24059393939394	5.54059393939394	624		OxPC(17:2(OH)_22:6(OH))+HCO2	0	0	0	0	0	0	0	0	0	0
	OxPC(17:2(OH)_24:1(OH))+HCO2	0	0	0	0	0	0	0	0	0	0	0	0	0	0	10.1583272727273	10.4583272727273	348		OxPC(17:2(OH)_24:1(OH))+HCO2	0	0	0	0	0	0	0	0	0	0	0	0	0	0	10.1583272727273	10.4583272727273	348		OxPC(17:2(OH)_24:1(OH))+HCO2	0	0	0	0	0	0	0	0	0	0
	OxPC(17:2(OH)_18:1(Ke))+HCO2	0	0	0	0	0	0	0	0	0	0	0	0	0	0	5.97570151515152	6.27570151515152	2848		OxPC(17:2(OH)_18:1(Ke))+HCO2	0	0	0	0	0	0	0	0	0	0	0	0	0	0	5.97570151515152	6.27570151515152	2848		OxPC(17:2(OH)_18:1(Ke))+HCO2	0	0	0	0	0	0	0	0	0	0
	OxPC(17:2(OH)_18:2(Ke))+HCO2	0	0	0	0	0	0	0	0	0	0	0	0	0	0	4.99785303030303	5.29785303030303	1793		OxPC(17:2(OH)_18:2(Ke))+HCO2	0	0	0	0	0	0	0	0	0	0	0	0	0	0	4.99785303030303	5.29785303030303	1793		OxPC(17:2(OH)_18:2(Ke))+HCO2	0	0	0	0	0	0	0	0	0	0
	OxPC(17:2(OH)_20:1(Ke))+HCO2	0	0	0	0	0	0	0	0	0	0	0	0	0	0	7.15863787878788	7.45863787878788	1554		OxPC(17:2(OH)_20:1(Ke))+HCO2	0	0	0	0	0	0	0	0	0	0	0	0	0	0	7.15863787878788	7.45863787878788	1554		OxPC(17:2(OH)_20:1(Ke))+HCO2	0	0	0	0	0	0	0	0	0	0
	OxPC(17:2(OH)_20:2(Ke))+HCO2	1	0	0	0	0	0	0	0	0	0	0	0	0	0	6.23912121212121	6.53912121212121	662		OxPC(17:2(OH)_20:2(Ke))+HCO2	6.37818	0	0	0	0	0	0	0	0	0	0	0	0	0	6.23912121212121	6.53912121212121	662		OxPC(17:2(OH)_20:2(Ke))+HCO2	1	0	0	0	0	0	0	0	0	0
	OxPC(17:2(OH)_20:3(Ke))+HCO2	0	0	0	0	0	0	0	0	0	0	0	0	0	0	5.13399242424242	5.43399242424242	1492		OxPC(17:2(OH)_20:3(Ke))+HCO2	0	0	0	0	0	0	0	0	0	0	0	0	0	0	5.13399242424242	5.43399242424242	1492		OxPC(17:2(OH)_20:3(Ke))+HCO2	0	0	0	0	0	0	0	0	0	0
	OxPC(17:2(OH)_20:3(Ke))+HCO2	0	0	0	0	0	0	0	0	0	0	0	0	0	0	5.38814393939394	5.68814393939394	1627		OxPC(17:2(OH)_20:3(Ke))+HCO2	0	0	0	0	0	0	0	0	0	0	0	0	0	0	5.38814393939394	5.68814393939394	1627		OxPC(17:2(OH)_20:3(Ke))+HCO2	0	0	0	0	0	0	0	0	0	0
	OxPC(17:2(OH)_20:3(Ke))+HCO2	0	0	0	0	0	0	0	0	0	0	0	0	0	0	5.59400757575758	5.89400757575758	2606		OxPC(17:2(OH)_20:3(Ke))+HCO2	0	0	0	0	0	0	0	0	0	0	0	0	0	0	5.59400757575758	5.89400757575758	2606		OxPC(17:2(OH)_20:3(Ke))+HCO2	0	0	0	0	0	0	0	0	0	0
	OxPC(17:2(OH)_22:2(Ke))+HCO2	0	0	0	0	0	0	0	0	0	0	0	0	0	0	7.41586515151515	7.71586515151515	1611		OxPC(17:2(OH)_22:2(Ke))+HCO2	0	0	0	0	0	0	0	0	0	0	0	0	0	0	7.41586515151515	7.71586515151515	1611		OxPC(17:2(OH)_22:2(Ke))+HCO2	0	0	0	0	0	0	0	0	0	0
	OxPC(17:2(OH)_22:3(Ke))+HCO2	0	0	0	0	0	0	0	0	0	0	0	0	0	0	6.54471363636364	6.84471363636364	1805		OxPC(17:2(OH)_22:3(Ke))+HCO2	0	0	0	0	0	0	0	0	0	0	0	0	0	0	6.54471363636364	6.84471363636364	1805		OxPC(17:2(OH)_22:3(Ke))+HCO2	0	0	0	0	0	0	0	0	0	0
	OxPC(17:2(OH)_22:4(Ke))+HCO2	0	0	0	0	0	0	0	0	0	0	0	0	0	0	6.03525606060606	6.33525606060606	361		OxPC(17:2(OH)_22:4(Ke))+HCO2	0	0	0	0	0	0	0	0	0	0	0	0	0	0	6.03525606060606	6.33525606060606	361		OxPC(17:2(OH)_22:4(Ke))+HCO2	0	0	0	0	0	0	0	0	0	0
	OxPC(17:2(OH)_22:4(Ke))+HCO2	0	0	0	0	0	0	0	0	0	0	0	0	0	0	5.38873181818182	5.68873181818182	514		OxPC(17:2(OH)_22:4(Ke))+HCO2	0	0	0	0	0	0	0	0	0	0	0	0	0	0	5.38873181818182	5.68873181818182	514		OxPC(17:2(OH)_22:4(Ke))+HCO2	0	0	0	0	0	0	0	0	0	0
	OxPC(17:2(OH)_22:5(Ke))+HCO2	0	0	0	0	0	0	0	0	0	0	0	0	0	0	5.24059393939394	5.54059393939394	624		OxPC(17:2(OH)_22:5(Ke))+HCO2	0	0	0	0	0	0	0	0	0	0	0	0	0	0	5.24059393939394	5.54059393939394	624		OxPC(17:2(OH)_22:5(Ke))+HCO2	0	0	0	0	0	0	0	0	0	0
	OxPC(17:2(OH)_11:1(CHO))+HCO2	0	0	0	0	0	0	0	0	0	0	0	0	0	0	3.71538181818182	4.01538181818182	3056		OxPC(17:2(OH)_11:1(CHO))+HCO2	0	0	0	0	0	0	0	0	0	0	0	0	0	0	3.71538181818182	4.01538181818182	3056		OxPC(17:2(OH)_11:1(CHO))+HCO2	0	0	0	0	0	0	0	0	0	0
	OxPC(18:1(OH)_18:4(OH))+HCO2	0	0	0	0	0	0	0	0	0	0	0	0	0	0	5.6331196969697	5.9331196969697	3020		OxPC(18:1(OH)_18:4(OH))+HCO2	0	0	0	0	0	0	0	0	0	0	0	0	0	0	5.6331196969697	5.9331196969697	3020		OxPC(18:1(OH)_18:4(OH))+HCO2	0	0	0	0	0	0	0	0	0	0
	OxPC(18:1(OH)_17:2(Ke))+HCO2	0	0	0	0	0	0	0	0	0	0	0	0	0	0	5.97570151515152	6.27570151515152	2848		OxPC(18:1(OH)_17:2(Ke))+HCO2	0	0	0	0	0	0	0	0	0	0	0	0	0	0	5.97570151515152	6.27570151515152	2848		OxPC(18:1(OH)_17:2(Ke))+HCO2	0	0	0	0	0	0	0	0	0	0
	OxPC(18:1(OH)_18:3(Ke))+HCO2	0	0	0	0	0	0	0	0	0	0	0	0	0	0	5.6331196969697	5.9331196969697	3020		OxPC(18:1(OH)_18:3(Ke))+HCO2	0	0	0	0	0	0	0	0	0	0	0	0	0	0	5.6331196969697	5.9331196969697	3020		OxPC(18:1(OH)_18:3(Ke))+HCO2	0	0	0	0	0	0	0	0	0	0
	OxPC(18:1(OH)_9:0(CHO))+HCO2	1	0	0	0	0	0	0	0	0	0	0	1	0	0	3.77912272727273	4.07912272727273	310		OxPC(18:1(OH)_9:0(CHO))+HCO2	3.969057	0	0	0	0	0	0	0	0	0	0	3.969057	3.969057	0	3.77912272727273	4.07912272727273	310		OxPC(18:1(OH)_9:0(CHO))+HCO2	1	0	0	0	0	0	0	0	0	0
	OxPC(18:1(OH)_10:0(CHO))+HCO2	0	0	0	0	0	0	0	0	0	0	0	0	0	0	4.23709393939394	4.53709393939394	1287		OxPC(18:1(OH)_10:0(CHO))+HCO2	0	0	0	0	0	0	0	0	0	0	0	0	0	0	4.23709393939394	4.53709393939394	1287		OxPC(18:1(OH)_10:0(CHO))+HCO2	0	0	0	0	0	0	0	0	0	0
	OxPC(18:1(OH)_10:2(CHO))+HCO2	0	0	0	0	0	0	0	0	0	0	0	0	0	0	3.71538181818182	4.01538181818182	3056		OxPC(18:1(OH)_10:2(CHO))+HCO2	0	0	0	0	0	0	0	0	0	0	0	0	0	0	3.71538181818182	4.01538181818182	3056		OxPC(18:1(OH)_10:2(CHO))+HCO2	0	0	0	0	0	0	0	0	0	0
	OxPC(18:1(OH)_19:4(CHO))+HCO2	0	0	0	0	0	0	0	0	0	0	0	0	0	0	5.13399242424242	5.43399242424242	1492		OxPC(18:1(OH)_19:4(CHO))+HCO2	0	0	0	0	0	0	0	0	0	0	0	0	0	0	5.13399242424242	5.43399242424242	1492		OxPC(18:1(OH)_19:4(CHO))+HCO2	0	0	0	0	0	0	0	0	0	0
	OxPC(18:1(OH)_19:4(CHO))+HCO2	0	0	0	0	0	0	0	0	0	0	0	0	0	0	5.38814393939394	5.68814393939394	1627		OxPC(18:1(OH)_19:4(CHO))+HCO2	0	0	0	0	0	0	0	0	0	0	0	0	0	0	5.38814393939394	5.68814393939394	1627		OxPC(18:1(OH)_19:4(CHO))+HCO2	0	0	0	0	0	0	0	0	0	0
	OxPC(18:1(OH)_19:4(CHO))+HCO2	0	0	0	0	0	0	0	0	0	0	0	0	0	0	5.59400757575758	5.89400757575758	2606		OxPC(18:1(OH)_19:4(CHO))+HCO2	0	0	0	0	0	0	0	0	0	0	0	0	0	0	5.59400757575758	5.89400757575758	2606		OxPC(18:1(OH)_19:4(CHO))+HCO2	0	0	0	0	0	0	0	0	0	0
	OxPC(18:3(OH)_17:1(Ke))+HCO2	0	0	0	0	0	0	0	0	0	0	0	0	0	0	4.99785303030303	5.29785303030303	1793		OxPC(18:3(OH)_17:1(Ke))+HCO2	0	0	0	0	0	0	0	0	0	0	0	0	0	0	4.99785303030303	5.29785303030303	1793		OxPC(18:3(OH)_17:1(Ke))+HCO2	0	0	0	0	0	0	0	0	0	0
	OxPC(18:3(OH)_18:1(Ke))+HCO2	0	0	0	0	0	0	0	0	0	0	0	0	0	0	5.6331196969697	5.9331196969697	3020		OxPC(18:3(OH)_18:1(Ke))+HCO2	0	0	0	0	0	0	0	0	0	0	0	0	0	0	5.6331196969697	5.9331196969697	3020		OxPC(18:3(OH)_18:1(Ke))+HCO2	0	0	0	0	0	0	0	0	0	0
	OxPC(18:3(OH)_10:0(CHO))+HCO2	0	0	0	0	0	0	0	0	0	0	0	0	0	0	3.71538181818182	4.01538181818182	3056		OxPC(18:3(OH)_10:0(CHO))+HCO2	0	0	0	0	0	0	0	0	0	0	0	0	0	0	3.71538181818182	4.01538181818182	3056		OxPC(18:3(OH)_10:0(CHO))+HCO2	0	0	0	0	0	0	0	0	0	0
	OxPC(18:3(OH)_6:1(COOH))+HCO2	0	0	0	0	0	0	0	0	0	0	0	0	0	0	1.25207424242424	1.55207424242424	1235		OxPC(18:3(OH)_6:1(COOH))+HCO2	0	0	0	0	0	0	0	0	0	0	0	0	0	0	1.25207424242424	1.55207424242424	1235		OxPC(18:3(OH)_6:1(COOH))+HCO2	0	0	0	0	0	0	0	0	0	0
	OxPC(18:3(OH)_7:1(COOH))+HCO2	0	0	0	0	0	0	0	0	0	0	0	0	0	0	1.52206666666667	1.82206666666667	2930		OxPC(18:3(OH)_7:1(COOH))+HCO2	0	0	0	0	0	0	0	0	0	0	0	0	0	0	1.52206666666667	1.82206666666667	2930		OxPC(18:3(OH)_7:1(COOH))+HCO2	0	0	0	0	0	0	0	0	0	0
	OxPC(18:4(OH)_4:0(COOH))+HCO2	0	0	0	0	0	0	0	0	0	0	0	0	0	0	0.754063636363636	1.05406363636364	1773		OxPC(18:4(OH)_4:0(COOH))+HCO2	0	0	0	0	0	0	0	0	0	0	0	0	0	0	0.754063636363636	1.05406363636364	1773		OxPC(18:4(OH)_4:0(COOH))+HCO2	0	0	0	0	0	0	0	0	0	0
	OxPC(18:4(OH)_5:0(COOH))+HCO2	0	0	0	0	0	0	0	0	0	0	0	0	0	0	0.99729848484848	1.29729848484848	2985		OxPC(18:4(OH)_5:0(COOH))+HCO2	0	0	0	0	0	0	0	0	0	0	0	0	0	0	0.99729848484848	1.29729848484848	2985		OxPC(18:4(OH)_5:0(COOH))+HCO2	0	0	0	0	0	0	0	0	0	0
	OxPC(18:4(OH)_6:0(COOH))+HCO2	0	0	0	0	0	0	0	0	0	0	0	0	0	0	1.25207424242424	1.55207424242424	1235		OxPC(18:4(OH)_6:0(COOH))+HCO2	0	0	0	0	0	0	0	0	0	0	0	0	0	0	1.25207424242424	1.55207424242424	1235		OxPC(18:4(OH)_6:0(COOH))+HCO2	0	0	0	0	0	0	0	0	0	0
	OxPC(18:4(OH)_7:0(COOH))+HCO2	0	0	0	0	0	0	0	0	0	0	0	0	0	0	1.52206666666667	1.82206666666667	2930		OxPC(18:4(OH)_7:0(COOH))+HCO2	0	0	0	0	0	0	0	0	0	0	0	0	0	0	1.52206666666667	1.82206666666667	2930		OxPC(18:4(OH)_7:0(COOH))+HCO2	0	0	0	0	0	0	0	0	0	0
	OxPC(20:1(OH)_17:2(Ke))+HCO2	0	0	0	0	0	0	0	0	0	0	0	0	0	0	7.15863787878788	7.45863787878788	1554		OxPC(20:1(OH)_17:2(Ke))+HCO2	0	0	0	0	0	0	0	0	0	0	0	0	0	0	7.15863787878788	7.45863787878788	1554		OxPC(20:1(OH)_17:2(Ke))+HCO2	0	0	0	0	0	0	0	0	0	0
	OxPC(20:1(OH)_7:0(CHO))+HCO2	1	0	0	0	0	0	0	0	0	0	0	1	0	0	3.77912272727273	4.07912272727273	310		OxPC(20:1(OH)_7:0(CHO))+HCO2	3.969057	0	0	0	0	0	0	0	0	0	0	3.969057	3.969057	0	3.77912272727273	4.07912272727273	310		OxPC(20:1(OH)_7:0(CHO))+HCO2	1	0	0	0	0	0	0	0	0	0
	OxPC(20:1(OH)_8:0(CHO))+HCO2	0	0	0	0	0	0	0	0	0	0	0	0	0	0	4.23709393939394	4.53709393939394	1287		OxPC(20:1(OH)_8:0(CHO))+HCO2	0	0	0	0	0	0	0	0	0	0	0	0	0	0	4.23709393939394	4.53709393939394	1287		OxPC(20:1(OH)_8:0(CHO))+HCO2	0	0	0	0	0	0	0	0	0	0
	OxPC(20:1(OH)_15:2(CHO))+HCO2	0	0	0	0	0	0	0	0	0	0	0	0	0	0	5.97570151515152	6.27570151515152	2848		OxPC(20:1(OH)_15:2(CHO))+HCO2	0	0	0	0	0	0	0	0	0	0	0	0	0	0	5.97570151515152	6.27570151515152	2848		OxPC(20:1(OH)_15:2(CHO))+HCO2	0	0	0	0	0	0	0	0	0	0
	OxPC(20:1(OH)_15:3(CHO))+HCO2	0	0	0	0	0	0	0	0	0	0	0	0	0	0	4.99785303030303	5.29785303030303	1793		OxPC(20:1(OH)_15:3(CHO))+HCO2	0	0	0	0	0	0	0	0	0	0	0	0	0	0	4.99785303030303	5.29785303030303	1793		OxPC(20:1(OH)_15:3(CHO))+HCO2	0	0	0	0	0	0	0	0	0	0
	OxPC(20:1(OH)_16:3(CHO))+HCO2	0	0	0	0	0	0	0	0	0	0	0	0	0	0	5.6331196969697	5.9331196969697	3020		OxPC(20:1(OH)_16:3(CHO))+HCO2	0	0	0	0	0	0	0	0	0	0	0	0	0	0	5.6331196969697	5.9331196969697	3020		OxPC(20:1(OH)_16:3(CHO))+HCO2	0	0	0	0	0	0	0	0	0	0
	OxPC(20:1(OH)_17:4(CHO))+HCO2	0	0	0	0	0	0	0	0	0	0	0	0	0	0	5.13399242424242	5.43399242424242	1492		OxPC(20:1(OH)_17:4(CHO))+HCO2	0	0	0	0	0	0	0	0	0	0	0	0	0	0	5.13399242424242	5.43399242424242	1492		OxPC(20:1(OH)_17:4(CHO))+HCO2	0	0	0	0	0	0	0	0	0	0
	OxPC(20:1(OH)_17:4(CHO))+HCO2	0	0	0	0	0	0	0	0	0	0	0	0	0	0	5.38814393939394	5.68814393939394	1627		OxPC(20:1(OH)_17:4(CHO))+HCO2	0	0	0	0	0	0	0	0	0	0	0	0	0	0	5.38814393939394	5.68814393939394	1627		OxPC(20:1(OH)_17:4(CHO))+HCO2	0	0	0	0	0	0	0	0	0	0
	OxPC(20:1(OH)_17:4(CHO))+HCO2	0	0	0	0	0	0	0	0	0	0	0	0	0	0	5.59400757575758	5.89400757575758	2606		OxPC(20:1(OH)_17:4(CHO))+HCO2	0	0	0	0	0	0	0	0	0	0	0	0	0	0	5.59400757575758	5.89400757575758	2606		OxPC(20:1(OH)_17:4(CHO))+HCO2	0	0	0	0	0	0	0	0	0	0
	OxPC(20:1(OH)_19:4(CHO))+HCO2	0	0	0	0	0	0	0	0	0	0	0	0	0	0	6.54471363636364	6.84471363636364	1805		OxPC(20:1(OH)_19:4(CHO))+HCO2	0	0	0	0	0	0	0	0	0	0	0	0	0	0	6.54471363636364	6.84471363636364	1805		OxPC(20:1(OH)_19:4(CHO))+HCO2	0	0	0	0	0	0	0	0	0	0
	OxPC(20:1(OH)_19:5(CHO))+HCO2	0	0	0	0	0	0	0	0	0	0	0	0	0	0	6.03525606060606	6.33525606060606	361		OxPC(20:1(OH)_19:5(CHO))+HCO2	0	0	0	0	0	0	0	0	0	0	0	0	0	0	6.03525606060606	6.33525606060606	361		OxPC(20:1(OH)_19:5(CHO))+HCO2	0	0	0	0	0	0	0	0	0	0
	OxPC(20:1(OH)_19:5(CHO))+HCO2	0	0	0	0	0	0	0	0	0	0	0	0	0	0	5.38873181818182	5.68873181818182	514		OxPC(20:1(OH)_19:5(CHO))+HCO2	0	0	0	0	0	0	0	0	0	0	0	0	0	0	5.38873181818182	5.68873181818182	514		OxPC(20:1(OH)_19:5(CHO))+HCO2	0	0	0	0	0	0	0	0	0	0
	OxPC(20:2(OH)_15:1(Ke))+HCO2	0	0	0	0	0	0	0	0	0	0	0	0	0	0	5.97570151515152	6.27570151515152	2848		OxPC(20:2(OH)_15:1(Ke))+HCO2	0	0	0	0	0	0	0	0	0	0	0	0	0	0	5.97570151515152	6.27570151515152	2848		OxPC(20:2(OH)_15:1(Ke))+HCO2	0	0	0	0	0	0	0	0	0	0
	OxPC(20:2(OH)_17:1(Ke))+HCO2	0	0	0	0	0	0	0	0	0	0	0	0	0	0	7.15863787878788	7.45863787878788	1554		OxPC(20:2(OH)_17:1(Ke))+HCO2	0	0	0	0	0	0	0	0	0	0	0	0	0	0	7.15863787878788	7.45863787878788	1554		OxPC(20:2(OH)_17:1(Ke))+HCO2	0	0	0	0	0	0	0	0	0	0
	OxPC(20:2(OH)_17:2(Ke))+HCO2	1	0	0	0	0	0	0	0	0	0	0	0	0	0	6.23912121212121	6.53912121212121	662		OxPC(20:2(OH)_17:2(Ke))+HCO2	6.37818	0	0	0	0	0	0	0	0	0	0	0	0	0	6.23912121212121	6.53912121212121	662		OxPC(20:2(OH)_17:2(Ke))+HCO2	1	0	0	0	0	0	0	0	0	0
	OxPC(20:2(OH)_8:1(CHO))+HCO2	0	0	0	0	0	0	0	0	0	0	0	0	0	0	3.71538181818182	4.01538181818182	3056		OxPC(20:2(OH)_8:1(CHO))+HCO2	0	0	0	0	0	0	0	0	0	0	0	0	0	0	3.71538181818182	4.01538181818182	3056		OxPC(20:2(OH)_8:1(CHO))+HCO2	0	0	0	0	0	0	0	0	0	0
	OxPC(20:2(OH)_15:1(CHO))+HCO2	0	0	0	0	0	0	0	0	0	0	0	0	0	0	5.97570151515152	6.27570151515152	2848		OxPC(20:2(OH)_15:1(CHO))+HCO2	0	0	0	0	0	0	0	0	0	0	0	0	0	0	5.97570151515152	6.27570151515152	2848		OxPC(20:2(OH)_15:1(CHO))+HCO2	0	0	0	0	0	0	0	0	0	0
	OxPC(20:2(OH)_15:2(CHO))+HCO2	0	0	0	0	0	0	0	0	0	0	0	0	0	0	4.99785303030303	5.29785303030303	1793		OxPC(20:2(OH)_15:2(CHO))+HCO2	0	0	0	0	0	0	0	0	0	0	0	0	0	0	4.99785303030303	5.29785303030303	1793		OxPC(20:2(OH)_15:2(CHO))+HCO2	0	0	0	0	0	0	0	0	0	0
	OxPC(20:2(OH)_16:2(CHO))+HCO2	0	0	0	0	0	0	0	0	0	0	0	0	0	0	5.6331196969697	5.9331196969697	3020		OxPC(20:2(OH)_16:2(CHO))+HCO2	0	0	0	0	0	0	0	0	0	0	0	0	0	0	5.6331196969697	5.9331196969697	3020		OxPC(20:2(OH)_16:2(CHO))+HCO2	0	0	0	0	0	0	0	0	0	0
	OxPC(20:2(OH)_19:4(CHO))+HCO2	0	0	0	0	0	0	0	0	0	0	0	0	0	0	6.03525606060606	6.33525606060606	361		OxPC(20:2(OH)_19:4(CHO))+HCO2	0	0	0	0	0	0	0	0	0	0	0	0	0	0	6.03525606060606	6.33525606060606	361		OxPC(20:2(OH)_19:4(CHO))+HCO2	0	0	0	0	0	0	0	0	0	0
	OxPC(20:2(OH)_19:4(CHO))+HCO2	0	0	0	0	0	0	0	0	0	0	0	0	0	0	5.38873181818182	5.68873181818182	514		OxPC(20:2(OH)_19:4(CHO))+HCO2	0	0	0	0	0	0	0	0	0	0	0	0	0	0	5.38873181818182	5.68873181818182	514		OxPC(20:2(OH)_19:4(CHO))+HCO2	0	0	0	0	0	0	0	0	0	0
	OxPC(20:2(OH)_19:5(CHO))+HCO2	0	0	0	0	0	0	0	0	0	0	0	0	0	0	5.24059393939394	5.54059393939394	624		OxPC(20:2(OH)_19:5(CHO))+HCO2	0	0	0	0	0	0	0	0	0	0	0	0	0	0	5.24059393939394	5.54059393939394	624		OxPC(20:2(OH)_19:5(CHO))+HCO2	0	0	0	0	0	0	0	0	0	0
	OxPC(20:3(OH)_15:1(Ke))+HCO2	0	0	0	0	0	0	0	0	0	0	0	0	0	0	4.99785303030303	5.29785303030303	1793		OxPC(20:3(OH)_15:1(Ke))+HCO2	0	0	0	0	0	0	0	0	0	0	0	0	0	0	4.99785303030303	5.29785303030303	1793		OxPC(20:3(OH)_15:1(Ke))+HCO2	0	0	0	0	0	0	0	0	0	0
	OxPC(20:3(OH)_16:1(Ke))+HCO2	0	0	0	0	0	0	0	0	0	0	0	0	0	0	5.6331196969697	5.9331196969697	3020		OxPC(20:3(OH)_16:1(Ke))+HCO2	0	0	0	0	0	0	0	0	0	0	0	0	0	0	5.6331196969697	5.9331196969697	3020		OxPC(20:3(OH)_16:1(Ke))+HCO2	0	0	0	0	0	0	0	0	0	0
	OxPC(20:3(OH)_17:1(Ke))+HCO2	1	0	0	0	0	0	0	0	0	0	0	0	0	0	6.23912121212121	6.53912121212121	662		OxPC(20:3(OH)_17:1(Ke))+HCO2	6.37818	0	0	0	0	0	0	0	0	0	0	0	0	0	6.23912121212121	6.53912121212121	662		OxPC(20:3(OH)_17:1(Ke))+HCO2	1	0	0	0	0	0	0	0	0	0
	OxPC(20:3(OH)_17:2(Ke))+HCO2	0	0	0	0	0	0	0	0	0	0	0	0	0	0	5.13399242424242	5.43399242424242	1492		OxPC(20:3(OH)_17:2(Ke))+HCO2	0	0	0	0	0	0	0	0	0	0	0	0	0	0	5.13399242424242	5.43399242424242	1492		OxPC(20:3(OH)_17:2(Ke))+HCO2	0	0	0	0	0	0	0	0	0	0
	OxPC(20:3(OH)_17:2(Ke))+HCO2	0	0	0	0	0	0	0	0	0	0	0	0	0	0	5.38814393939394	5.68814393939394	1627		OxPC(20:3(OH)_17:2(Ke))+HCO2	0	0	0	0	0	0	0	0	0	0	0	0	0	0	5.38814393939394	5.68814393939394	1627		OxPC(20:3(OH)_17:2(Ke))+HCO2	0	0	0	0	0	0	0	0	0	0
	OxPC(20:3(OH)_17:2(Ke))+HCO2	0	0	0	0	0	0	0	0	0	0	0	0	0	0	5.59400757575758	5.89400757575758	2606		OxPC(20:3(OH)_17:2(Ke))+HCO2	0	0	0	0	0	0	0	0	0	0	0	0	0	0	5.59400757575758	5.89400757575758	2606		OxPC(20:3(OH)_17:2(Ke))+HCO2	0	0	0	0	0	0	0	0	0	0
	OxPC(20:3(OH)_8:0(CHO))+HCO2	0	0	0	0	0	0	0	0	0	0	0	0	0	0	3.71538181818182	4.01538181818182	3056		OxPC(20:3(OH)_8:0(CHO))+HCO2	0	0	0	0	0	0	0	0	0	0	0	0	0	0	3.71538181818182	4.01538181818182	3056		OxPC(20:3(OH)_8:0(CHO))+HCO2	0	0	0	0	0	0	0	0	0	0
	OxPC(20:3(OH)_15:0(CHO))+HCO2	0	0	0	0	0	0	0	0	0	0	0	0	0	0	5.97570151515152	6.27570151515152	2848		OxPC(20:3(OH)_15:0(CHO))+HCO2	0	0	0	0	0	0	0	0	0	0	0	0	0	0	5.97570151515152	6.27570151515152	2848		OxPC(20:3(OH)_15:0(CHO))+HCO2	0	0	0	0	0	0	0	0	0	0
	OxPC(20:3(OH)_15:1(CHO))+HCO2	0	0	0	0	0	0	0	0	0	0	0	0	0	0	4.99785303030303	5.29785303030303	1793		OxPC(20:3(OH)_15:1(CHO))+HCO2	0	0	0	0	0	0	0	0	0	0	0	0	0	0	4.99785303030303	5.29785303030303	1793		OxPC(20:3(OH)_15:1(CHO))+HCO2	0	0	0	0	0	0	0	0	0	0
	OxPC(20:3(OH)_16:1(CHO))+HCO2	0	0	0	0	0	0	0	0	0	0	0	0	0	0	5.6331196969697	5.9331196969697	3020		OxPC(20:3(OH)_16:1(CHO))+HCO2	0	0	0	0	0	0	0	0	0	0	0	0	0	0	5.6331196969697	5.9331196969697	3020		OxPC(20:3(OH)_16:1(CHO))+HCO2	0	0	0	0	0	0	0	0	0	0
	OxPC(20:3(OH)_19:4(CHO))+HCO2	0	0	0	0	0	0	0	0	0	0	0	0	0	0	5.24059393939394	5.54059393939394	624		OxPC(20:3(OH)_19:4(CHO))+HCO2	0	0	0	0	0	0	0	0	0	0	0	0	0	0	5.24059393939394	5.54059393939394	624		OxPC(20:3(OH)_19:4(CHO))+HCO2	0	0	0	0	0	0	0	0	0	0
	OxPC(20:5(OH)_22:5(OOO))+HCO2	0	0	0	0	0	0	0	0	0	0	0	0	0	0	5.38943484848485	5.68943484848485	1274		OxPC(20:5(OH)_22:5(OOO))+HCO2	0	0	0	0	0	0	0	0	0	0	0	0	0	0	5.38943484848485	5.68943484848485	1274		OxPC(20:5(OH)_22:5(OOO))+HCO2	0	0	0	0	0	0	0	0	0	0
	OxPC(20:5(OH)_22:5(OOO))+HCO2	0	0	0	0	0	0	0	0	0	0	0	0	0	0	6.00927272727273	6.30927272727273	2966		OxPC(20:5(OH)_22:5(OOO))+HCO2	0	0	0	0	0	0	0	0	0	0	0	0	0	0	6.00927272727273	6.30927272727273	2966		OxPC(20:5(OH)_22:5(OOO))+HCO2	0	0	0	0	0	0	0	0	0	0
	OxPC(20:5(OH)_22:6(OOO))+HCO2	0	0	0	0	0	0	0	0	0	0	0	0	0	0	5.24543787878788	5.54543787878788	2501		OxPC(20:5(OH)_22:6(OOO))+HCO2	0	0	0	0	0	0	0	0	0	0	0	0	0	0	5.24543787878788	5.54543787878788	2501		OxPC(20:5(OH)_22:6(OOO))+HCO2	0	0	0	0	0	0	0	0	0	0
	OxPC(20:5(OH)_24:1(OOO))+HCO2	0	0	0	0	0	0	0	0	0	0	0	0	0	0	10.1508484848485	10.4508484848485	2056		OxPC(20:5(OH)_24:1(OOO))+HCO2	0	0	0	0	0	0	0	0	0	0	0	0	0	0	10.1508484848485	10.4508484848485	2056		OxPC(20:5(OH)_24:1(OOO))+HCO2	0	0	0	0	0	0	0	0	0	0
	OxPC(22:1(OH)_22:5(OOO))+HCO2	0	0	0	0	0	0	0	0	0	0	0	0	0	0	10.1508484848485	10.4508484848485	2056		OxPC(22:1(OH)_22:5(OOO))+HCO2	0	0	0	0	0	0	0	0	0	0	0	0	0	0	10.1508484848485	10.4508484848485	2056		OxPC(22:1(OH)_22:5(OOO))+HCO2	0	0	0	0	0	0	0	0	0	0
	OxPC(22:1(OH)_5:0(CHO))+HCO2	1	0	0	0	0	0	0	0	0	0	0	1	0	0	3.77912272727273	4.07912272727273	310		OxPC(22:1(OH)_5:0(CHO))+HCO2	3.969057	0	0	0	0	0	0	0	0	0	0	3.969057	3.969057	0	3.77912272727273	4.07912272727273	310		OxPC(22:1(OH)_5:0(CHO))+HCO2	1	0	0	0	0	0	0	0	0	0
	OxPC(22:1(OH)_6:0(CHO))+HCO2	0	0	0	0	0	0	0	0	0	0	0	0	0	0	4.23709393939394	4.53709393939394	1287		OxPC(22:1(OH)_6:0(CHO))+HCO2	0	0	0	0	0	0	0	0	0	0	0	0	0	0	4.23709393939394	4.53709393939394	1287		OxPC(22:1(OH)_6:0(CHO))+HCO2	0	0	0	0	0	0	0	0	0	0
	OxPC(22:1(OH)_13:2(CHO))+HCO2	0	0	0	0	0	0	0	0	0	0	0	0	0	0	5.97570151515152	6.27570151515152	2848		OxPC(22:1(OH)_13:2(CHO))+HCO2	0	0	0	0	0	0	0	0	0	0	0	0	0	0	5.97570151515152	6.27570151515152	2848		OxPC(22:1(OH)_13:2(CHO))+HCO2	0	0	0	0	0	0	0	0	0	0
	OxPC(22:1(OH)_13:3(CHO))+HCO2	0	0	0	0	0	0	0	0	0	0	0	0	0	0	4.99785303030303	5.29785303030303	1793		OxPC(22:1(OH)_13:3(CHO))+HCO2	0	0	0	0	0	0	0	0	0	0	0	0	0	0	4.99785303030303	5.29785303030303	1793		OxPC(22:1(OH)_13:3(CHO))+HCO2	0	0	0	0	0	0	0	0	0	0
	OxPC(22:1(OH)_14:3(CHO))+HCO2	0	0	0	0	0	0	0	0	0	0	0	0	0	0	5.6331196969697	5.9331196969697	3020		OxPC(22:1(OH)_14:3(CHO))+HCO2	0	0	0	0	0	0	0	0	0	0	0	0	0	0	5.6331196969697	5.9331196969697	3020		OxPC(22:1(OH)_14:3(CHO))+HCO2	0	0	0	0	0	0	0	0	0	0
	OxPC(22:1(OH)_15:2(CHO))+HCO2	0	0	0	0	0	0	0	0	0	0	0	0	0	0	7.15863787878788	7.45863787878788	1554		OxPC(22:1(OH)_15:2(CHO))+HCO2	0	0	0	0	0	0	0	0	0	0	0	0	0	0	7.15863787878788	7.45863787878788	1554		OxPC(22:1(OH)_15:2(CHO))+HCO2	0	0	0	0	0	0	0	0	0	0
	OxPC(22:1(OH)_15:3(CHO))+HCO2	1	0	0	0	0	0	0	0	0	0	0	0	0	0	6.23912121212121	6.53912121212121	662		OxPC(22:1(OH)_15:3(CHO))+HCO2	6.37818	0	0	0	0	0	0	0	0	0	0	0	0	0	6.23912121212121	6.53912121212121	662		OxPC(22:1(OH)_15:3(CHO))+HCO2	1	0	0	0	0	0	0	0	0	0
	OxPC(22:1(OH)_15:4(CHO))+HCO2	0	0	0	0	0	0	0	0	0	0	0	0	0	0	5.13399242424242	5.43399242424242	1492		OxPC(22:1(OH)_15:4(CHO))+HCO2	0	0	0	0	0	0	0	0	0	0	0	0	0	0	5.13399242424242	5.43399242424242	1492		OxPC(22:1(OH)_15:4(CHO))+HCO2	0	0	0	0	0	0	0	0	0	0
	OxPC(22:1(OH)_15:4(CHO))+HCO2	0	0	0	0	0	0	0	0	0	0	0	0	0	0	5.38814393939394	5.68814393939394	1627		OxPC(22:1(OH)_15:4(CHO))+HCO2	0	0	0	0	0	0	0	0	0	0	0	0	0	0	5.38814393939394	5.68814393939394	1627		OxPC(22:1(OH)_15:4(CHO))+HCO2	0	0	0	0	0	0	0	0	0	0
	OxPC(22:1(OH)_15:4(CHO))+HCO2	0	0	0	0	0	0	0	0	0	0	0	0	0	0	5.59400757575758	5.89400757575758	2606		OxPC(22:1(OH)_15:4(CHO))+HCO2	0	0	0	0	0	0	0	0	0	0	0	0	0	0	5.59400757575758	5.89400757575758	2606		OxPC(22:1(OH)_15:4(CHO))+HCO2	0	0	0	0	0	0	0	0	0	0
	OxPC(22:1(OH)_17:4(CHO))+HCO2	0	0	0	0	0	0	0	0	0	0	0	0	0	0	6.54471363636364	6.84471363636364	1805		OxPC(22:1(OH)_17:4(CHO))+HCO2	0	0	0	0	0	0	0	0	0	0	0	0	0	0	6.54471363636364	6.84471363636364	1805		OxPC(22:1(OH)_17:4(CHO))+HCO2	0	0	0	0	0	0	0	0	0	0
	OxPC(22:2(OH)_22:4(OOO))+HCO2	0	0	0	0	0	0	0	0	0	0	0	0	0	0	10.1508484848485	10.4508484848485	2056		OxPC(22:2(OH)_22:4(OOO))+HCO2	0	0	0	0	0	0	0	0	0	0	0	0	0	0	10.1508484848485	10.4508484848485	2056		OxPC(22:2(OH)_22:4(OOO))+HCO2	0	0	0	0	0	0	0	0	0	0
	OxPC(22:2(OH)_15:1(Ke))+HCO2	0	0	0	0	0	0	0	0	0	0	0	0	0	0	7.15863787878788	7.45863787878788	1554		OxPC(22:2(OH)_15:1(Ke))+HCO2	0	0	0	0	0	0	0	0	0	0	0	0	0	0	7.15863787878788	7.45863787878788	1554		OxPC(22:2(OH)_15:1(Ke))+HCO2	0	0	0	0	0	0	0	0	0	0
	OxPC(22:2(OH)_17:2(Ke))+HCO2	0	0	0	0	0	0	0	0	0	0	0	0	0	0	7.41586515151515	7.71586515151515	1611		OxPC(22:2(OH)_17:2(Ke))+HCO2	0	0	0	0	0	0	0	0	0	0	0	0	0	0	7.41586515151515	7.71586515151515	1611		OxPC(22:2(OH)_17:2(Ke))+HCO2	0	0	0	0	0	0	0	0	0	0
	OxPC(22:2(OH)_6:1(CHO))+HCO2	0	0	0	0	0	0	0	0	0	0	0	0	0	0	3.71538181818182	4.01538181818182	3056		OxPC(22:2(OH)_6:1(CHO))+HCO2	0	0	0	0	0	0	0	0	0	0	0	0	0	0	3.71538181818182	4.01538181818182	3056		OxPC(22:2(OH)_6:1(CHO))+HCO2	0	0	0	0	0	0	0	0	0	0
	OxPC(22:2(OH)_13:1(CHO))+HCO2	0	0	0	0	0	0	0	0	0	0	0	0	0	0	5.97570151515152	6.27570151515152	2848		OxPC(22:2(OH)_13:1(CHO))+HCO2	0	0	0	0	0	0	0	0	0	0	0	0	0	0	5.97570151515152	6.27570151515152	2848		OxPC(22:2(OH)_13:1(CHO))+HCO2	0	0	0	0	0	0	0	0	0	0
	OxPC(22:2(OH)_13:2(CHO))+HCO2	0	0	0	0	0	0	0	0	0	0	0	0	0	0	4.99785303030303	5.29785303030303	1793		OxPC(22:2(OH)_13:2(CHO))+HCO2	0	0	0	0	0	0	0	0	0	0	0	0	0	0	4.99785303030303	5.29785303030303	1793		OxPC(22:2(OH)_13:2(CHO))+HCO2	0	0	0	0	0	0	0	0	0	0
	OxPC(22:2(OH)_14:2(CHO))+HCO2	0	0	0	0	0	0	0	0	0	0	0	0	0	0	5.6331196969697	5.9331196969697	3020		OxPC(22:2(OH)_14:2(CHO))+HCO2	0	0	0	0	0	0	0	0	0	0	0	0	0	0	5.6331196969697	5.9331196969697	3020		OxPC(22:2(OH)_14:2(CHO))+HCO2	0	0	0	0	0	0	0	0	0	0
	OxPC(22:2(OH)_15:1(CHO))+HCO2	0	0	0	0	0	0	0	0	0	0	0	0	0	0	7.15863787878788	7.45863787878788	1554		OxPC(22:2(OH)_15:1(CHO))+HCO2	0	0	0	0	0	0	0	0	0	0	0	0	0	0	7.15863787878788	7.45863787878788	1554		OxPC(22:2(OH)_15:1(CHO))+HCO2	0	0	0	0	0	0	0	0	0	0
	OxPC(22:2(OH)_15:2(CHO))+HCO2	1	0	0	0	0	0	0	0	0	0	0	0	0	0	6.23912121212121	6.53912121212121	662		OxPC(22:2(OH)_15:2(CHO))+HCO2	6.37818	0	0	0	0	0	0	0	0	0	0	0	0	0	6.23912121212121	6.53912121212121	662		OxPC(22:2(OH)_15:2(CHO))+HCO2	1	0	0	0	0	0	0	0	0	0
	OxPC(22:2(OH)_15:3(CHO))+HCO2	0	0	0	0	0	0	0	0	0	0	0	0	0	0	5.13399242424242	5.43399242424242	1492		OxPC(22:2(OH)_15:3(CHO))+HCO2	0	0	0	0	0	0	0	0	0	0	0	0	0	0	5.13399242424242	5.43399242424242	1492		OxPC(22:2(OH)_15:3(CHO))+HCO2	0	0	0	0	0	0	0	0	0	0
	OxPC(22:2(OH)_15:3(CHO))+HCO2	0	0	0	0	0	0	0	0	0	0	0	0	0	0	5.38814393939394	5.68814393939394	1627		OxPC(22:2(OH)_15:3(CHO))+HCO2	0	0	0	0	0	0	0	0	0	0	0	0	0	0	5.38814393939394	5.68814393939394	1627		OxPC(22:2(OH)_15:3(CHO))+HCO2	0	0	0	0	0	0	0	0	0	0
	OxPC(22:2(OH)_15:3(CHO))+HCO2	0	0	0	0	0	0	0	0	0	0	0	0	0	0	5.59400757575758	5.89400757575758	2606		OxPC(22:2(OH)_15:3(CHO))+HCO2	0	0	0	0	0	0	0	0	0	0	0	0	0	0	5.59400757575758	5.89400757575758	2606		OxPC(22:2(OH)_15:3(CHO))+HCO2	0	0	0	0	0	0	0	0	0	0
	OxPC(22:2(OH)_17:4(CHO))+HCO2	0	0	0	0	0	0	0	0	0	0	0	0	0	0	6.03525606060606	6.33525606060606	361		OxPC(22:2(OH)_17:4(CHO))+HCO2	0	0	0	0	0	0	0	0	0	0	0	0	0	0	6.03525606060606	6.33525606060606	361		OxPC(22:2(OH)_17:4(CHO))+HCO2	0	0	0	0	0	0	0	0	0	0
	OxPC(22:2(OH)_17:4(CHO))+HCO2	0	0	0	0	0	0	0	0	0	0	0	0	0	0	5.38873181818182	5.68873181818182	514		OxPC(22:2(OH)_17:4(CHO))+HCO2	0	0	0	0	0	0	0	0	0	0	0	0	0	0	5.38873181818182	5.68873181818182	514		OxPC(22:2(OH)_17:4(CHO))+HCO2	0	0	0	0	0	0	0	0	0	0
	OxPC(22:2(OH)_19:5(CHO))+HCO2	0	0	0	0	0	0	0	0	0	0	0	0	0	0	6.11446363636364	6.41446363636364	1852		OxPC(22:2(OH)_19:5(CHO))+HCO2	0	0	0	0	0	0	0	0	0	0	0	0	0	0	6.11446363636364	6.41446363636364	1852		OxPC(22:2(OH)_19:5(CHO))+HCO2	0	0	0	0	0	0	0	0	0	0
	OxPC(22:3(OH)_22:3(OOO))+HCO2	0	0	0	0	0	0	0	0	0	0	0	0	0	0	10.1508484848485	10.4508484848485	2056		OxPC(22:3(OH)_22:3(OOO))+HCO2	0	0	0	0	0	0	0	0	0	0	0	0	0	0	10.1508484848485	10.4508484848485	2056		OxPC(22:3(OH)_22:3(OOO))+HCO2	0	0	0	0	0	0	0	0	0	0
	OxPC(22:3(OH)_14:1(Ke))+HCO2	0	0	0	0	0	0	0	0	0	0	0	0	0	0	5.6331196969697	5.9331196969697	3020		OxPC(22:3(OH)_14:1(Ke))+HCO2	0	0	0	0	0	0	0	0	0	0	0	0	0	0	5.6331196969697	5.9331196969697	3020		OxPC(22:3(OH)_14:1(Ke))+HCO2	0	0	0	0	0	0	0	0	0	0
	OxPC(22:3(OH)_15:1(Ke))+HCO2	1	0	0	0	0	0	0	0	0	0	0	0	0	0	6.23912121212121	6.53912121212121	662		OxPC(22:3(OH)_15:1(Ke))+HCO2	6.37818	0	0	0	0	0	0	0	0	0	0	0	0	0	6.23912121212121	6.53912121212121	662		OxPC(22:3(OH)_15:1(Ke))+HCO2	1	0	0	0	0	0	0	0	0	0
	OxPC(22:3(OH)_17:1(Ke))+HCO2	0	0	0	0	0	0	0	0	0	0	0	0	0	0	7.41586515151515	7.71586515151515	1611		OxPC(22:3(OH)_17:1(Ke))+HCO2	0	0	0	0	0	0	0	0	0	0	0	0	0	0	7.41586515151515	7.71586515151515	1611		OxPC(22:3(OH)_17:1(Ke))+HCO2	0	0	0	0	0	0	0	0	0	0
	OxPC(22:3(OH)_17:2(Ke))+HCO2	0	0	0	0	0	0	0	0	0	0	0	0	0	0	6.54471363636364	6.84471363636364	1805		OxPC(22:3(OH)_17:2(Ke))+HCO2	0	0	0	0	0	0	0	0	0	0	0	0	0	0	6.54471363636364	6.84471363636364	1805		OxPC(22:3(OH)_17:2(Ke))+HCO2	0	0	0	0	0	0	0	0	0	0
	OxPC(22:3(OH)_6:0(CHO))+HCO2	0	0	0	0	0	0	0	0	0	0	0	0	0	0	3.71538181818182	4.01538181818182	3056		OxPC(22:3(OH)_6:0(CHO))+HCO2	0	0	0	0	0	0	0	0	0	0	0	0	0	0	3.71538181818182	4.01538181818182	3056		OxPC(22:3(OH)_6:0(CHO))+HCO2	0	0	0	0	0	0	0	0	0	0
	OxPC(22:3(OH)_13:0(CHO))+HCO2	0	0	0	0	0	0	0	0	0	0	0	0	0	0	5.97570151515152	6.27570151515152	2848		OxPC(22:3(OH)_13:0(CHO))+HCO2	0	0	0	0	0	0	0	0	0	0	0	0	0	0	5.97570151515152	6.27570151515152	2848		OxPC(22:3(OH)_13:0(CHO))+HCO2	0	0	0	0	0	0	0	0	0	0
	OxPC(22:3(OH)_15:0(CHO))+HCO2	0	0	0	0	0	0	0	0	0	0	0	0	0	0	7.15863787878788	7.45863787878788	1554		OxPC(22:3(OH)_15:0(CHO))+HCO2	0	0	0	0	0	0	0	0	0	0	0	0	0	0	7.15863787878788	7.45863787878788	1554		OxPC(22:3(OH)_15:0(CHO))+HCO2	0	0	0	0	0	0	0	0	0	0
	OxPC(22:3(OH)_13:1(CHO))+HCO2	0	0	0	0	0	0	0	0	0	0	0	0	0	0	4.99785303030303	5.29785303030303	1793		OxPC(22:3(OH)_13:1(CHO))+HCO2	0	0	0	0	0	0	0	0	0	0	0	0	0	0	4.99785303030303	5.29785303030303	1793		OxPC(22:3(OH)_13:1(CHO))+HCO2	0	0	0	0	0	0	0	0	0	0
	OxPC(22:3(OH)_14:1(CHO))+HCO2	0	0	0	0	0	0	0	0	0	0	0	0	0	0	5.6331196969697	5.9331196969697	3020		OxPC(22:3(OH)_14:1(CHO))+HCO2	0	0	0	0	0	0	0	0	0	0	0	0	0	0	5.6331196969697	5.9331196969697	3020		OxPC(22:3(OH)_14:1(CHO))+HCO2	0	0	0	0	0	0	0	0	0	0
	OxPC(22:3(OH)_15:1(CHO))+HCO2	1	0	0	0	0	0	0	0	0	0	0	0	0	0	6.23912121212121	6.53912121212121	662		OxPC(22:3(OH)_15:1(CHO))+HCO2	6.37818	0	0	0	0	0	0	0	0	0	0	0	0	0	6.23912121212121	6.53912121212121	662		OxPC(22:3(OH)_15:1(CHO))+HCO2	1	0	0	0	0	0	0	0	0	0
	OxPC(22:3(OH)_15:2(CHO))+HCO2	0	0	0	0	0	0	0	0	0	0	0	0	0	0	5.13399242424242	5.43399242424242	1492		OxPC(22:3(OH)_15:2(CHO))+HCO2	0	0	0	0	0	0	0	0	0	0	0	0	0	0	5.13399242424242	5.43399242424242	1492		OxPC(22:3(OH)_15:2(CHO))+HCO2	0	0	0	0	0	0	0	0	0	0
	OxPC(22:3(OH)_15:2(CHO))+HCO2	0	0	0	0	0	0	0	0	0	0	0	0	0	0	5.38814393939394	5.68814393939394	1627		OxPC(22:3(OH)_15:2(CHO))+HCO2	0	0	0	0	0	0	0	0	0	0	0	0	0	0	5.38814393939394	5.68814393939394	1627		OxPC(22:3(OH)_15:2(CHO))+HCO2	0	0	0	0	0	0	0	0	0	0
	OxPC(22:3(OH)_15:2(CHO))+HCO2	0	0	0	0	0	0	0	0	0	0	0	0	0	0	5.59400757575758	5.89400757575758	2606		OxPC(22:3(OH)_15:2(CHO))+HCO2	0	0	0	0	0	0	0	0	0	0	0	0	0	0	5.59400757575758	5.89400757575758	2606		OxPC(22:3(OH)_15:2(CHO))+HCO2	0	0	0	0	0	0	0	0	0	0
	OxPC(22:3(OH)_17:4(CHO))+HCO2	0	0	0	0	0	0	0	0	0	0	0	0	0	0	5.24059393939394	5.54059393939394	624		OxPC(22:3(OH)_17:4(CHO))+HCO2	0	0	0	0	0	0	0	0	0	0	0	0	0	0	5.24059393939394	5.54059393939394	624		OxPC(22:3(OH)_17:4(CHO))+HCO2	0	0	0	0	0	0	0	0	0	0
	OxPC(22:3(OH)_19:4(CHO))+HCO2	0	0	0	0	0	0	0	0	0	0	0	0	0	0	6.11446363636364	6.41446363636364	1852		OxPC(22:3(OH)_19:4(CHO))+HCO2	0	0	0	0	0	0	0	0	0	0	0	0	0	0	6.11446363636364	6.41446363636364	1852		OxPC(22:3(OH)_19:4(CHO))+HCO2	0	0	0	0	0	0	0	0	0	0
	OxPC(22:3(OH)_19:5(CHO))+HCO2	0	0	0	0	0	0	0	0	0	0	0	0	0	0	5.71723787878788	6.01723787878788	433		OxPC(22:3(OH)_19:5(CHO))+HCO2	0	0	0	0	0	0	0	0	0	0	0	0	0	0	5.71723787878788	6.01723787878788	433		OxPC(22:3(OH)_19:5(CHO))+HCO2	0	0	0	0	0	0	0	0	0	0
	OxPC(22:3(OH)_19:5(CHO))+HCO2	0	0	0	0	0	0	0	0	0	0	0	0	0	0	5.17991363636364	5.47991363636364	1070		OxPC(22:3(OH)_19:5(CHO))+HCO2	0	0	0	0	0	0	0	0	0	0	0	0	0	0	5.17991363636364	5.47991363636364	1070		OxPC(22:3(OH)_19:5(CHO))+HCO2	0	0	0	0	0	0	0	0	0	0
	OxPC(22:4(OH)_22:2(OOO))+HCO2	0	0	0	0	0	0	0	0	0	0	0	0	0	0	10.1508484848485	10.4508484848485	2056		OxPC(22:4(OH)_22:2(OOO))+HCO2	0	0	0	0	0	0	0	0	0	0	0	0	0	0	10.1508484848485	10.4508484848485	2056		OxPC(22:4(OH)_22:2(OOO))+HCO2	0	0	0	0	0	0	0	0	0	0
	OxPC(22:4(OH)_15:1(Ke))+HCO2	0	0	0	0	0	0	0	0	0	0	0	0	0	0	5.13399242424242	5.43399242424242	1492		OxPC(22:4(OH)_15:1(Ke))+HCO2	0	0	0	0	0	0	0	0	0	0	0	0	0	0	5.13399242424242	5.43399242424242	1492		OxPC(22:4(OH)_15:1(Ke))+HCO2	0	0	0	0	0	0	0	0	0	0
	OxPC(22:4(OH)_15:1(Ke))+HCO2	0	0	0	0	0	0	0	0	0	0	0	0	0	0	5.38814393939394	5.68814393939394	1627		OxPC(22:4(OH)_15:1(Ke))+HCO2	0	0	0	0	0	0	0	0	0	0	0	0	0	0	5.38814393939394	5.68814393939394	1627		OxPC(22:4(OH)_15:1(Ke))+HCO2	0	0	0	0	0	0	0	0	0	0
	OxPC(22:4(OH)_15:1(Ke))+HCO2	0	0	0	0	0	0	0	0	0	0	0	0	0	0	5.59400757575758	5.89400757575758	2606		OxPC(22:4(OH)_15:1(Ke))+HCO2	0	0	0	0	0	0	0	0	0	0	0	0	0	0	5.59400757575758	5.89400757575758	2606		OxPC(22:4(OH)_15:1(Ke))+HCO2	0	0	0	0	0	0	0	0	0	0
	OxPC(22:4(OH)_17:1(Ke))+HCO2	0	0	0	0	0	0	0	0	0	0	0	0	0	0	6.54471363636364	6.84471363636364	1805		OxPC(22:4(OH)_17:1(Ke))+HCO2	0	0	0	0	0	0	0	0	0	0	0	0	0	0	6.54471363636364	6.84471363636364	1805		OxPC(22:4(OH)_17:1(Ke))+HCO2	0	0	0	0	0	0	0	0	0	0
	OxPC(22:4(OH)_17:2(Ke))+HCO2	0	0	0	0	0	0	0	0	0	0	0	0	0	0	6.03525606060606	6.33525606060606	361		OxPC(22:4(OH)_17:2(Ke))+HCO2	0	0	0	0	0	0	0	0	0	0	0	0	0	0	6.03525606060606	6.33525606060606	361		OxPC(22:4(OH)_17:2(Ke))+HCO2	0	0	0	0	0	0	0	0	0	0
	OxPC(22:4(OH)_17:2(Ke))+HCO2	0	0	0	0	0	0	0	0	0	0	0	0	0	0	5.38873181818182	5.68873181818182	514		OxPC(22:4(OH)_17:2(Ke))+HCO2	0	0	0	0	0	0	0	0	0	0	0	0	0	0	5.38873181818182	5.68873181818182	514		OxPC(22:4(OH)_17:2(Ke))+HCO2	0	0	0	0	0	0	0	0	0	0
	OxPC(22:4(OH)_13:0(CHO))+HCO2	0	0	0	0	0	0	0	0	0	0	0	0	0	0	4.99785303030303	5.29785303030303	1793		OxPC(22:4(OH)_13:0(CHO))+HCO2	0	0	0	0	0	0	0	0	0	0	0	0	0	0	4.99785303030303	5.29785303030303	1793		OxPC(22:4(OH)_13:0(CHO))+HCO2	0	0	0	0	0	0	0	0	0	0
	OxPC(22:4(OH)_14:0(CHO))+HCO2	0	0	0	0	0	0	0	0	0	0	0	0	0	0	5.6331196969697	5.9331196969697	3020		OxPC(22:4(OH)_14:0(CHO))+HCO2	0	0	0	0	0	0	0	0	0	0	0	0	0	0	5.6331196969697	5.9331196969697	3020		OxPC(22:4(OH)_14:0(CHO))+HCO2	0	0	0	0	0	0	0	0	0	0
	OxPC(22:4(OH)_15:0(CHO))+HCO2	1	0	0	0	0	0	0	0	0	0	0	0	0	0	6.23912121212121	6.53912121212121	662		OxPC(22:4(OH)_15:0(CHO))+HCO2	6.37818	0	0	0	0	0	0	0	0	0	0	0	0	0	6.23912121212121	6.53912121212121	662		OxPC(22:4(OH)_15:0(CHO))+HCO2	1	0	0	0	0	0	0	0	0	0
	OxPC(22:4(OH)_15:1(CHO))+HCO2	0	0	0	0	0	0	0	0	0	0	0	0	0	0	5.13399242424242	5.43399242424242	1492		OxPC(22:4(OH)_15:1(CHO))+HCO2	0	0	0	0	0	0	0	0	0	0	0	0	0	0	5.13399242424242	5.43399242424242	1492		OxPC(22:4(OH)_15:1(CHO))+HCO2	0	0	0	0	0	0	0	0	0	0
	OxPC(22:4(OH)_15:1(CHO))+HCO2	0	0	0	0	0	0	0	0	0	0	0	0	0	0	5.38814393939394	5.68814393939394	1627		OxPC(22:4(OH)_15:1(CHO))+HCO2	0	0	0	0	0	0	0	0	0	0	0	0	0	0	5.38814393939394	5.68814393939394	1627		OxPC(22:4(OH)_15:1(CHO))+HCO2	0	0	0	0	0	0	0	0	0	0
	OxPC(22:4(OH)_15:1(CHO))+HCO2	0	0	0	0	0	0	0	0	0	0	0	0	0	0	5.59400757575758	5.89400757575758	2606		OxPC(22:4(OH)_15:1(CHO))+HCO2	0	0	0	0	0	0	0	0	0	0	0	0	0	0	5.59400757575758	5.89400757575758	2606		OxPC(22:4(OH)_15:1(CHO))+HCO2	0	0	0	0	0	0	0	0	0	0
	OxPC(22:4(OH)_19:4(CHO))+HCO2	0	0	0	0	0	0	0	0	0	0	0	0	0	0	5.71723787878788	6.01723787878788	433		OxPC(22:4(OH)_19:4(CHO))+HCO2	0	0	0	0	0	0	0	0	0	0	0	0	0	0	5.71723787878788	6.01723787878788	433		OxPC(22:4(OH)_19:4(CHO))+HCO2	0	0	0	0	0	0	0	0	0	0
	OxPC(22:4(OH)_19:4(CHO))+HCO2	0	0	0	0	0	0	0	0	0	0	0	0	0	0	5.17991363636364	5.47991363636364	1070		OxPC(22:4(OH)_19:4(CHO))+HCO2	0	0	0	0	0	0	0	0	0	0	0	0	0	0	5.17991363636364	5.47991363636364	1070		OxPC(22:4(OH)_19:4(CHO))+HCO2	0	0	0	0	0	0	0	0	0	0
	OxPC(22:4(OH)_3:0(COOH))+HCO2	0	0	0	0	0	0	0	0	0	0	0	0	0	0	1.52206666666667	1.82206666666667	2930		OxPC(22:4(OH)_3:0(COOH))+HCO2	0	0	0	0	0	0	0	0	0	0	0	0	0	0	1.52206666666667	1.82206666666667	2930		OxPC(22:4(OH)_3:0(COOH))+HCO2	0	0	0	0	0	0	0	0	0	0
	OxPC(22:5(OH)_20:5(OOO))+HCO2	0	0	0	0	0	0	0	0	0	0	0	0	0	0	5.38943484848485	5.68943484848485	1274		OxPC(22:5(OH)_20:5(OOO))+HCO2	0	0	0	0	0	0	0	0	0	0	0	0	0	0	5.38943484848485	5.68943484848485	1274		OxPC(22:5(OH)_20:5(OOO))+HCO2	0	0	0	0	0	0	0	0	0	0
	OxPC(22:5(OH)_20:5(OOO))+HCO2	0	0	0	0	0	0	0	0	0	0	0	0	0	0	6.00927272727273	6.30927272727273	2966		OxPC(22:5(OH)_20:5(OOO))+HCO2	0	0	0	0	0	0	0	0	0	0	0	0	0	0	6.00927272727273	6.30927272727273	2966		OxPC(22:5(OH)_20:5(OOO))+HCO2	0	0	0	0	0	0	0	0	0	0
	OxPC(22:5(OH)_22:1(OOO))+HCO2	0	0	0	0	0	0	0	0	0	0	0	0	0	0	10.1508484848485	10.4508484848485	2056		OxPC(22:5(OH)_22:1(OOO))+HCO2	0	0	0	0	0	0	0	0	0	0	0	0	0	0	10.1508484848485	10.4508484848485	2056		OxPC(22:5(OH)_22:1(OOO))+HCO2	0	0	0	0	0	0	0	0	0	0
	OxPC(22:5(OH)_17:1(Ke))+HCO2	0	0	0	0	0	0	0	0	0	0	0	0	0	0	6.03525606060606	6.33525606060606	361		OxPC(22:5(OH)_17:1(Ke))+HCO2	0	0	0	0	0	0	0	0	0	0	0	0	0	0	6.03525606060606	6.33525606060606	361		OxPC(22:5(OH)_17:1(Ke))+HCO2	0	0	0	0	0	0	0	0	0	0
	OxPC(22:5(OH)_17:1(Ke))+HCO2	0	0	0	0	0	0	0	0	0	0	0	0	0	0	5.38873181818182	5.68873181818182	514		OxPC(22:5(OH)_17:1(Ke))+HCO2	0	0	0	0	0	0	0	0	0	0	0	0	0	0	5.38873181818182	5.68873181818182	514		OxPC(22:5(OH)_17:1(Ke))+HCO2	0	0	0	0	0	0	0	0	0	0
	OxPC(22:5(OH)_17:2(Ke))+HCO2	0	0	0	0	0	0	0	0	0	0	0	0	0	0	5.24059393939394	5.54059393939394	624		OxPC(22:5(OH)_17:2(Ke))+HCO2	0	0	0	0	0	0	0	0	0	0	0	0	0	0	5.24059393939394	5.54059393939394	624		OxPC(22:5(OH)_17:2(Ke))+HCO2	0	0	0	0	0	0	0	0	0	0
	OxPC(22:5(OH)_15:0(CHO))+HCO2	0	0	0	0	0	0	0	0	0	0	0	0	0	0	5.13399242424242	5.43399242424242	1492		OxPC(22:5(OH)_15:0(CHO))+HCO2	0	0	0	0	0	0	0	0	0	0	0	0	0	0	5.13399242424242	5.43399242424242	1492		OxPC(22:5(OH)_15:0(CHO))+HCO2	0	0	0	0	0	0	0	0	0	0
	OxPC(22:5(OH)_15:0(CHO))+HCO2	0	0	0	0	0	0	0	0	0	0	0	0	0	0	5.38814393939394	5.68814393939394	1627		OxPC(22:5(OH)_15:0(CHO))+HCO2	0	0	0	0	0	0	0	0	0	0	0	0	0	0	5.38814393939394	5.68814393939394	1627		OxPC(22:5(OH)_15:0(CHO))+HCO2	0	0	0	0	0	0	0	0	0	0
	OxPC(22:5(OH)_15:0(CHO))+HCO2	0	0	0	0	0	0	0	0	0	0	0	0	0	0	5.59400757575758	5.89400757575758	2606		OxPC(22:5(OH)_15:0(CHO))+HCO2	0	0	0	0	0	0	0	0	0	0	0	0	0	0	5.59400757575758	5.89400757575758	2606		OxPC(22:5(OH)_15:0(CHO))+HCO2	0	0	0	0	0	0	0	0	0	0
	OxPC(22:6(OH)_20:4(OOO))+HCO2	0	0	0	0	0	0	0	0	0	0	0	0	0	0	5.38943484848485	5.68943484848485	1274		OxPC(22:6(OH)_20:4(OOO))+HCO2	0	0	0	0	0	0	0	0	0	0	0	0	0	0	5.38943484848485	5.68943484848485	1274		OxPC(22:6(OH)_20:4(OOO))+HCO2	0	0	0	0	0	0	0	0	0	0
	OxPC(22:6(OH)_20:4(OOO))+HCO2	0	0	0	0	0	0	0	0	0	0	0	0	0	0	6.00927272727273	6.30927272727273	2966		OxPC(22:6(OH)_20:4(OOO))+HCO2	0	0	0	0	0	0	0	0	0	0	0	0	0	0	6.00927272727273	6.30927272727273	2966		OxPC(22:6(OH)_20:4(OOO))+HCO2	0	0	0	0	0	0	0	0	0	0
	OxPC(22:6(OH)_20:5(OOO))+HCO2	0	0	0	0	0	0	0	0	0	0	0	0	0	0	5.24543787878788	5.54543787878788	2501		OxPC(22:6(OH)_20:5(OOO))+HCO2	0	0	0	0	0	0	0	0	0	0	0	0	0	0	5.24543787878788	5.54543787878788	2501		OxPC(22:6(OH)_20:5(OOO))+HCO2	0	0	0	0	0	0	0	0	0	0
	OxPC(22:6(OH)_22:6(OOO))+HCO2	0	0	0	0	0	0	0	0	0	0	0	0	0	0	5.70061060606061	6.00061060606061	2388		OxPC(22:6(OH)_22:6(OOO))+HCO2	0	0	0	0	0	0	0	0	0	0	0	0	0	0	5.70061060606061	6.00061060606061	2388		OxPC(22:6(OH)_22:6(OOO))+HCO2	0	0	0	0	0	0	0	0	0	0
	OxPC(22:6(OH)_17:1(Ke))+HCO2	0	0	0	0	0	0	0	0	0	0	0	0	0	0	5.24059393939394	5.54059393939394	624		OxPC(22:6(OH)_17:1(Ke))+HCO2	0	0	0	0	0	0	0	0	0	0	0	0	0	0	5.24059393939394	5.54059393939394	624		OxPC(22:6(OH)_17:1(Ke))+HCO2	0	0	0	0	0	0	0	0	0	0
	OxPC(24:1(OH)_20:5(OOO))+HCO2	0	0	0	0	0	0	0	0	0	0	0	0	0	0	10.1508484848485	10.4508484848485	2056		OxPC(24:1(OH)_20:5(OOO))+HCO2	0	0	0	0	0	0	0	0	0	0	0	0	0	0	10.1508484848485	10.4508484848485	2056		OxPC(24:1(OH)_20:5(OOO))+HCO2	0	0	0	0	0	0	0	0	0	0
	OxPC(24:1(OH)_17:1(Ke))+HCO2	0	0	0	0	0	0	0	0	0	0	0	0	0	0	10.1583272727273	10.4583272727273	348		OxPC(24:1(OH)_17:1(Ke))+HCO2	0	0	0	0	0	0	0	0	0	0	0	0	0	0	10.1583272727273	10.4583272727273	348		OxPC(24:1(OH)_17:1(Ke))+HCO2	0	0	0	0	0	0	0	0	0	0
	OxPC(24:1(OH)_11:2(CHO))+HCO2	0	0	0	0	0	0	0	0	0	0	0	0	0	0	5.97570151515152	6.27570151515152	2848		OxPC(24:1(OH)_11:2(CHO))+HCO2	0	0	0	0	0	0	0	0	0	0	0	0	0	0	5.97570151515152	6.27570151515152	2848		OxPC(24:1(OH)_11:2(CHO))+HCO2	0	0	0	0	0	0	0	0	0	0
	OxPC(24:1(OH)_12:3(CHO))+HCO2	0	0	0	0	0	0	0	0	0	0	0	0	0	0	5.6331196969697	5.9331196969697	3020		OxPC(24:1(OH)_12:3(CHO))+HCO2	0	0	0	0	0	0	0	0	0	0	0	0	0	0	5.6331196969697	5.9331196969697	3020		OxPC(24:1(OH)_12:3(CHO))+HCO2	0	0	0	0	0	0	0	0	0	0
	OxPC(24:1(OH)_13:2(CHO))+HCO2	0	0	0	0	0	0	0	0	0	0	0	0	0	0	7.15863787878788	7.45863787878788	1554		OxPC(24:1(OH)_13:2(CHO))+HCO2	0	0	0	0	0	0	0	0	0	0	0	0	0	0	7.15863787878788	7.45863787878788	1554		OxPC(24:1(OH)_13:2(CHO))+HCO2	0	0	0	0	0	0	0	0	0	0
	OxPC(24:1(OH)_13:3(CHO))+HCO2	1	0	0	0	0	0	0	0	0	0	0	0	0	0	6.23912121212121	6.53912121212121	662		OxPC(24:1(OH)_13:3(CHO))+HCO2	6.37818	0	0	0	0	0	0	0	0	0	0	0	0	0	6.23912121212121	6.53912121212121	662		OxPC(24:1(OH)_13:3(CHO))+HCO2	1	0	0	0	0	0	0	0	0	0
	OxPC(24:1(OH)_15:3(CHO))+HCO2	0	0	0	0	0	0	0	0	0	0	0	0	0	0	7.41586515151515	7.71586515151515	1611		OxPC(24:1(OH)_15:3(CHO))+HCO2	0	0	0	0	0	0	0	0	0	0	0	0	0	0	7.41586515151515	7.71586515151515	1611		OxPC(24:1(OH)_15:3(CHO))+HCO2	0	0	0	0	0	0	0	0	0	0
	OxPC(24:1(OH)_15:4(CHO))+HCO2	0	0	0	0	0	0	0	0	0	0	0	0	0	0	6.54471363636364	6.84471363636364	1805		OxPC(24:1(OH)_15:4(CHO))+HCO2	0	0	0	0	0	0	0	0	0	0	0	0	0	0	6.54471363636364	6.84471363636364	1805		OxPC(24:1(OH)_15:4(CHO))+HCO2	0	0	0	0	0	0	0	0	0	0
	OxPC(24:1(OH)_3:0(CHO))+HCO2	1	0	0	0	0	0	0	0	0	0	0	1	0	0	3.77912272727273	4.07912272727273	310		OxPC(24:1(OH)_3:0(CHO))+HCO2	3.969057	0	0	0	0	0	0	0	0	0	0	3.969057	3.969057	0	3.77912272727273	4.07912272727273	310		OxPC(24:1(OH)_3:0(CHO))+HCO2	1	0	0	0	0	0	0	0	0	0
	OxPC(24:1(OH)_4:0(CHO))+HCO2	0	0	0	0	0	0	0	0	0	0	0	0	0	0	4.23709393939394	4.53709393939394	1287		OxPC(24:1(OH)_4:0(CHO))+HCO2	0	0	0	0	0	0	0	0	0	0	0	0	0	0	4.23709393939394	4.53709393939394	1287		OxPC(24:1(OH)_4:0(CHO))+HCO2	0	0	0	0	0	0	0	0	0	0
	OxPC(18:3(OO)_6:1(CHO))+HCO2	0	0	0	0	0	0	0	0	0	0	0	0	0	0	1.25207424242424	1.55207424242424	1235		OxPC(18:3(OO)_6:1(CHO))+HCO2	0	0	0	0	0	0	0	0	0	0	0	0	0	0	1.25207424242424	1.55207424242424	1235		OxPC(18:3(OO)_6:1(CHO))+HCO2	0	0	0	0	0	0	0	0	0	0
	OxPC(18:3(OO)_7:1(CHO))+HCO2	0	0	0	0	0	0	0	0	0	0	0	0	0	0	1.52206666666667	1.82206666666667	2930		OxPC(18:3(OO)_7:1(CHO))+HCO2	0	0	0	0	0	0	0	0	0	0	0	0	0	0	1.52206666666667	1.82206666666667	2930		OxPC(18:3(OO)_7:1(CHO))+HCO2	0	0	0	0	0	0	0	0	0	0
	OxPC(18:4(OO)_5:0(CHO))+HCO2	0	0	0	0	0	0	0	0	0	0	0	0	0	0	0.99729848484848	1.29729848484848	2985		OxPC(18:4(OO)_5:0(CHO))+HCO2	0	0	0	0	0	0	0	0	0	0	0	0	0	0	0.99729848484848	1.29729848484848	2985		OxPC(18:4(OO)_5:0(CHO))+HCO2	0	0	0	0	0	0	0	0	0	0
	OxPC(18:4(OO)_6:0(CHO))+HCO2	0	0	0	0	0	0	0	0	0	0	0	0	0	0	1.25207424242424	1.55207424242424	1235		OxPC(18:4(OO)_6:0(CHO))+HCO2	0	0	0	0	0	0	0	0	0	0	0	0	0	0	1.25207424242424	1.55207424242424	1235		OxPC(18:4(OO)_6:0(CHO))+HCO2	0	0	0	0	0	0	0	0	0	0
	OxPC(18:4(OO)_7:0(CHO))+HCO2	0	0	0	0	0	0	0	0	0	0	0	0	0	0	1.52206666666667	1.82206666666667	2930		OxPC(18:4(OO)_7:0(CHO))+HCO2	0	0	0	0	0	0	0	0	0	0	0	0	0	0	1.52206666666667	1.82206666666667	2930		OxPC(18:4(OO)_7:0(CHO))+HCO2	0	0	0	0	0	0	0	0	0	0
	OxPC(18:4(OO)_4:0(CHO))+HCO2	0	0	0	0	0	0	0	0	0	0	0	0	0	0	0.754063636363636	1.05406363636364	1773		OxPC(18:4(OO)_4:0(CHO))+HCO2	0	0	0	0	0	0	0	0	0	0	0	0	0	0	0.754063636363636	1.05406363636364	1773		OxPC(18:4(OO)_4:0(CHO))+HCO2	0	0	0	0	0	0	0	0	0	0
	OxPC(20:3(OO)_22:6(Ke,OH))+HCO2	0	0	0	0	0	0	0	0	0	0	0	0	0	0	5.38943484848485	5.68943484848485	1274		OxPC(20:3(OO)_22:6(Ke,OH))+HCO2	0	0	0	0	0	0	0	0	0	0	0	0	0	0	5.38943484848485	5.68943484848485	1274		OxPC(20:3(OO)_22:6(Ke,OH))+HCO2	0	0	0	0	0	0	0	0	0	0
	OxPC(20:3(OO)_22:6(Ke,OH))+HCO2	0	0	0	0	0	0	0	0	0	0	0	0	0	0	6.00927272727273	6.30927272727273	2966		OxPC(20:3(OO)_22:6(Ke,OH))+HCO2	0	0	0	0	0	0	0	0	0	0	0	0	0	0	6.00927272727273	6.30927272727273	2966		OxPC(20:3(OO)_22:6(Ke,OH))+HCO2	0	0	0	0	0	0	0	0	0	0
	OxPC(20:5(OO)_22:5(OO))+HCO2	0	0	0	0	0	0	0	0	0	0	0	0	0	0	5.38943484848485	5.68943484848485	1274		OxPC(20:5(OO)_22:5(OO))+HCO2	0	0	0	0	0	0	0	0	0	0	0	0	0	0	5.38943484848485	5.68943484848485	1274		OxPC(20:5(OO)_22:5(OO))+HCO2	0	0	0	0	0	0	0	0	0	0
	OxPC(20:5(OO)_22:5(OO))+HCO2	0	0	0	0	0	0	0	0	0	0	0	0	0	0	6.00927272727273	6.30927272727273	2966		OxPC(20:5(OO)_22:5(OO))+HCO2	0	0	0	0	0	0	0	0	0	0	0	0	0	0	6.00927272727273	6.30927272727273	2966		OxPC(20:5(OO)_22:5(OO))+HCO2	0	0	0	0	0	0	0	0	0	0
	OxPC(20:5(OO)_22:6(OO))+HCO2	0	0	0	0	0	0	0	0	0	0	0	0	0	0	5.24543787878788	5.54543787878788	2501		OxPC(20:5(OO)_22:6(OO))+HCO2	0	0	0	0	0	0	0	0	0	0	0	0	0	0	5.24543787878788	5.54543787878788	2501		OxPC(20:5(OO)_22:6(OO))+HCO2	0	0	0	0	0	0	0	0	0	0
	OxPC(20:5(OO)_24:1(OO))+HCO2	0	0	0	0	0	0	0	0	0	0	0	0	0	0	10.1508484848485	10.4508484848485	2056		OxPC(20:5(OO)_24:1(OO))+HCO2	0	0	0	0	0	0	0	0	0	0	0	0	0	0	10.1508484848485	10.4508484848485	2056		OxPC(20:5(OO)_24:1(OO))+HCO2	0	0	0	0	0	0	0	0	0	0
	OxPC(20:5(OO)_22:4(Ke,OH))+HCO2	0	0	0	0	0	0	0	0	0	0	0	0	0	0	5.38943484848485	5.68943484848485	1274		OxPC(20:5(OO)_22:4(Ke,OH))+HCO2	0	0	0	0	0	0	0	0	0	0	0	0	0	0	5.38943484848485	5.68943484848485	1274		OxPC(20:5(OO)_22:4(Ke,OH))+HCO2	0	0	0	0	0	0	0	0	0	0
	OxPC(20:5(OO)_22:4(Ke,OH))+HCO2	0	0	0	0	0	0	0	0	0	0	0	0	0	0	6.00927272727273	6.30927272727273	2966		OxPC(20:5(OO)_22:4(Ke,OH))+HCO2	0	0	0	0	0	0	0	0	0	0	0	0	0	0	6.00927272727273	6.30927272727273	2966		OxPC(20:5(OO)_22:4(Ke,OH))+HCO2	0	0	0	0	0	0	0	0	0	0
	OxPC(20:5(OO)_22:5(Ke,OH))+HCO2	0	0	0	0	0	0	0	0	0	0	0	0	0	0	5.24543787878788	5.54543787878788	2501		OxPC(20:5(OO)_22:5(Ke,OH))+HCO2	0	0	0	0	0	0	0	0	0	0	0	0	0	0	5.24543787878788	5.54543787878788	2501		OxPC(20:5(OO)_22:5(Ke,OH))+HCO2	0	0	0	0	0	0	0	0	0	0
	OxPC(22:1(OO)_22:5(OO))+HCO2	0	0	0	0	0	0	0	0	0	0	0	0	0	0	10.1508484848485	10.4508484848485	2056		OxPC(22:1(OO)_22:5(OO))+HCO2	0	0	0	0	0	0	0	0	0	0	0	0	0	0	10.1508484848485	10.4508484848485	2056		OxPC(22:1(OO)_22:5(OO))+HCO2	0	0	0	0	0	0	0	0	0	0
	OxPC(22:1(OO)_22:4(Ke,OH))+HCO2	0	0	0	0	0	0	0	0	0	0	0	0	0	0	10.1508484848485	10.4508484848485	2056		OxPC(22:1(OO)_22:4(Ke,OH))+HCO2	0	0	0	0	0	0	0	0	0	0	0	0	0	0	10.1508484848485	10.4508484848485	2056		OxPC(22:1(OO)_22:4(Ke,OH))+HCO2	0	0	0	0	0	0	0	0	0	0
	OxPC(22:2(OO)_22:4(OO))+HCO2	0	0	0	0	0	0	0	0	0	0	0	0	0	0	10.1508484848485	10.4508484848485	2056		OxPC(22:2(OO)_22:4(OO))+HCO2	0	0	0	0	0	0	0	0	0	0	0	0	0	0	10.1508484848485	10.4508484848485	2056		OxPC(22:2(OO)_22:4(OO))+HCO2	0	0	0	0	0	0	0	0	0	0
	OxPC(22:2(OO)_22:3(Ke,OH))+HCO2	0	0	0	0	0	0	0	0	0	0	0	0	0	0	10.1508484848485	10.4508484848485	2056		OxPC(22:2(OO)_22:3(Ke,OH))+HCO2	0	0	0	0	0	0	0	0	0	0	0	0	0	0	10.1508484848485	10.4508484848485	2056		OxPC(22:2(OO)_22:3(Ke,OH))+HCO2	0	0	0	0	0	0	0	0	0	0
	OxPC(22:3(OO)_22:3(OO))+HCO2	0	0	0	0	0	0	0	0	0	0	0	0	0	0	10.1508484848485	10.4508484848485	2056		OxPC(22:3(OO)_22:3(OO))+HCO2	0	0	0	0	0	0	0	0	0	0	0	0	0	0	10.1508484848485	10.4508484848485	2056		OxPC(22:3(OO)_22:3(OO))+HCO2	0	0	0	0	0	0	0	0	0	0
	OxPC(22:3(OO)_22:2(Ke,OH))+HCO2	0	0	0	0	0	0	0	0	0	0	0	0	0	0	10.1508484848485	10.4508484848485	2056		OxPC(22:3(OO)_22:2(Ke,OH))+HCO2	0	0	0	0	0	0	0	0	0	0	0	0	0	0	10.1508484848485	10.4508484848485	2056		OxPC(22:3(OO)_22:2(Ke,OH))+HCO2	0	0	0	0	0	0	0	0	0	0
	OxPC(22:4(OO)_20:5(Ke,OH))+HCO2	0	0	0	0	0	0	0	0	0	0	0	0	0	0	5.38943484848485	5.68943484848485	1274		OxPC(22:4(OO)_20:5(Ke,OH))+HCO2	0	0	0	0	0	0	0	0	0	0	0	0	0	0	5.38943484848485	5.68943484848485	1274		OxPC(22:4(OO)_20:5(Ke,OH))+HCO2	0	0	0	0	0	0	0	0	0	0
	OxPC(22:4(OO)_20:5(Ke,OH))+HCO2	0	0	0	0	0	0	0	0	0	0	0	0	0	0	6.00927272727273	6.30927272727273	2966		OxPC(22:4(OO)_20:5(Ke,OH))+HCO2	0	0	0	0	0	0	0	0	0	0	0	0	0	0	6.00927272727273	6.30927272727273	2966		OxPC(22:4(OO)_20:5(Ke,OH))+HCO2	0	0	0	0	0	0	0	0	0	0
	OxPC(22:4(OO)_22:1(Ke,OH))+HCO2	0	0	0	0	0	0	0	0	0	0	0	0	0	0	10.1508484848485	10.4508484848485	2056		OxPC(22:4(OO)_22:1(Ke,OH))+HCO2	0	0	0	0	0	0	0	0	0	0	0	0	0	0	10.1508484848485	10.4508484848485	2056		OxPC(22:4(OO)_22:1(Ke,OH))+HCO2	0	0	0	0	0	0	0	0	0	0
	OxPC(22:4(OO)_3:0(CHO))+HCO2	0	0	0	0	0	0	0	0	0	0	0	0	0	0	1.52206666666667	1.82206666666667	2930		OxPC(22:4(OO)_3:0(CHO))+HCO2	0	0	0	0	0	0	0	0	0	0	0	0	0	0	1.52206666666667	1.82206666666667	2930		OxPC(22:4(OO)_3:0(CHO))+HCO2	0	0	0	0	0	0	0	0	0	0
	OxPC(22:5(OO)_20:4(Ke,OH))+HCO2	0	0	0	0	0	0	0	0	0	0	0	0	0	0	5.38943484848485	5.68943484848485	1274		OxPC(22:5(OO)_20:4(Ke,OH))+HCO2	0	0	0	0	0	0	0	0	0	0	0	0	0	0	5.38943484848485	5.68943484848485	1274		OxPC(22:5(OO)_20:4(Ke,OH))+HCO2	0	0	0	0	0	0	0	0	0	0
	OxPC(22:5(OO)_20:4(Ke,OH))+HCO2	0	0	0	0	0	0	0	0	0	0	0	0	0	0	6.00927272727273	6.30927272727273	2966		OxPC(22:5(OO)_20:4(Ke,OH))+HCO2	0	0	0	0	0	0	0	0	0	0	0	0	0	0	6.00927272727273	6.30927272727273	2966		OxPC(22:5(OO)_20:4(Ke,OH))+HCO2	0	0	0	0	0	0	0	0	0	0
	OxPC(22:5(OO)_20:5(Ke,OH))+HCO2	0	0	0	0	0	0	0	0	0	0	0	0	0	0	5.24543787878788	5.54543787878788	2501		OxPC(22:5(OO)_20:5(Ke,OH))+HCO2	0	0	0	0	0	0	0	0	0	0	0	0	0	0	5.24543787878788	5.54543787878788	2501		OxPC(22:5(OO)_20:5(Ke,OH))+HCO2	0	0	0	0	0	0	0	0	0	0
	OxPC(22:5(OO)_22:6(Ke,OH))+HCO2	0	0	0	0	0	0	0	0	0	0	0	0	0	0	5.70061060606061	6.00061060606061	2388		OxPC(22:5(OO)_22:6(Ke,OH))+HCO2	0	0	0	0	0	0	0	0	0	0	0	0	0	0	5.70061060606061	6.00061060606061	2388		OxPC(22:5(OO)_22:6(Ke,OH))+HCO2	0	0	0	0	0	0	0	0	0	0
	OxPC(22:6(OO)_22:6(OO))+HCO2	0	0	0	0	0	0	0	0	0	0	0	0	0	0	5.70061060606061	6.00061060606061	2388		OxPC(22:6(OO)_22:6(OO))+HCO2	0	0	0	0	0	0	0	0	0	0	0	0	0	0	5.70061060606061	6.00061060606061	2388		OxPC(22:6(OO)_22:6(OO))+HCO2	0	0	0	0	0	0	0	0	0	0
	OxPC(22:6(OO)_20:3(Ke,OH))+HCO2	0	0	0	0	0	0	0	0	0	0	0	0	0	0	5.38943484848485	5.68943484848485	1274		OxPC(22:6(OO)_20:3(Ke,OH))+HCO2	0	0	0	0	0	0	0	0	0	0	0	0	0	0	5.38943484848485	5.68943484848485	1274		OxPC(22:6(OO)_20:3(Ke,OH))+HCO2	0	0	0	0	0	0	0	0	0	0
	OxPC(22:6(OO)_20:3(Ke,OH))+HCO2	0	0	0	0	0	0	0	0	0	0	0	0	0	0	6.00927272727273	6.30927272727273	2966		OxPC(22:6(OO)_20:3(Ke,OH))+HCO2	0	0	0	0	0	0	0	0	0	0	0	0	0	0	6.00927272727273	6.30927272727273	2966		OxPC(22:6(OO)_20:3(Ke,OH))+HCO2	0	0	0	0	0	0	0	0	0	0
	OxPC(22:6(OO)_20:4(Ke,OH))+HCO2	0	0	0	0	0	0	0	0	0	0	0	0	0	0	5.24543787878788	5.54543787878788	2501		OxPC(22:6(OO)_20:4(Ke,OH))+HCO2	0	0	0	0	0	0	0	0	0	0	0	0	0	0	5.24543787878788	5.54543787878788	2501		OxPC(22:6(OO)_20:4(Ke,OH))+HCO2	0	0	0	0	0	0	0	0	0	0
	OxPC(22:6(OO)_22:5(Ke,OH))+HCO2	0	0	0	0	0	0	0	0	0	0	0	0	0	0	5.70061060606061	6.00061060606061	2388		OxPC(22:6(OO)_22:5(Ke,OH))+HCO2	0	0	0	0	0	0	0	0	0	0	0	0	0	0	5.70061060606061	6.00061060606061	2388		OxPC(22:6(OO)_22:5(Ke,OH))+HCO2	0	0	0	0	0	0	0	0	0	0
	OxPC(24:1(OO)_20:4(Ke,OH))+HCO2	0	0	0	0	0	0	0	0	0	0	0	0	0	0	10.1508484848485	10.4508484848485	2056		OxPC(24:1(OO)_20:4(Ke,OH))+HCO2	0	0	0	0	0	0	0	0	0	0	0	0	0	0	10.1508484848485	10.4508484848485	2056		OxPC(24:1(OO)_20:4(Ke,OH))+HCO2	0	0	0	0	0	0	0	0	0	0
	OxPC(14:1(OOO)_7:1(COOH))+HCO2	0	0	0	0	0	0	0	0	0	0	0	0	0	0	1.24302166666667	1.54302166666667	2479		OxPC(14:1(OOO)_7:1(COOH))+HCO2	0	0	0	0	0	0	0	0	0	0	0	0	0	0	1.24302166666667	1.54302166666667	2479		OxPC(14:1(OOO)_7:1(COOH))+HCO2	0	0	0	0	0	0	0	0	0	0
	OxPC(15:1(OOO)_6:1(COOH))+HCO2	0	0	0	0	0	0	0	0	0	0	0	0	0	0	1.24302166666667	1.54302166666667	2479		OxPC(15:1(OOO)_6:1(COOH))+HCO2	0	0	0	0	0	0	0	0	0	0	0	0	0	0	1.24302166666667	1.54302166666667	2479		OxPC(15:1(OOO)_6:1(COOH))+HCO2	0	0	0	0	0	0	0	0	0	0
	OxPC(17:2(OOO)_4:0(COOH))+HCO2	0	0	0	0	0	0	0	0	0	0	0	0	0	0	1.24302166666667	1.54302166666667	2479		OxPC(17:2(OOO)_4:0(COOH))+HCO2	0	0	0	0	0	0	0	0	0	0	0	0	0	0	1.24302166666667	1.54302166666667	2479		OxPC(17:2(OOO)_4:0(COOH))+HCO2	0	0	0	0	0	0	0	0	0	0
	OxPC(18:2(OOO)_3:0(COOH))+HCO2	0	0	0	0	0	0	0	0	0	0	0	0	0	0	1.24302166666667	1.54302166666667	2479		OxPC(18:2(OOO)_3:0(COOH))+HCO2	0	0	0	0	0	0	0	0	0	0	0	0	0	0	1.24302166666667	1.54302166666667	2479		OxPC(18:2(OOO)_3:0(COOH))+HCO2	0	0	0	0	0	0	0	0	0	0
	OxPC(18:4(OOO)_3:0(COOH))+HCO2	0	0	0	0	0	0	0	0	0	0	0	0	0	0	0.588163333333333	0.888163333333333	3997		OxPC(18:4(OOO)_3:0(COOH))+HCO2	0	0	0	0	0	0	0	0	0	0	0	0	0	0	0.588163333333333	0.888163333333333	3997		OxPC(18:4(OOO)_3:0(COOH))+HCO2	0	0	0	0	0	0	0	0	0	0
	OxPC(20:3(OOO)_22:6(Ke))+HCO2	0	0	0	0	0	0	0	0	0	0	0	0	0	0	5.38943484848485	5.68943484848485	1274		OxPC(20:3(OOO)_22:6(Ke))+HCO2	0	0	0	0	0	0	0	0	0	0	0	0	0	0	5.38943484848485	5.68943484848485	1274		OxPC(20:3(OOO)_22:6(Ke))+HCO2	0	0	0	0	0	0	0	0	0	0
	OxPC(20:3(OOO)_22:6(Ke))+HCO2	0	0	0	0	0	0	0	0	0	0	0	0	0	0	6.00927272727273	6.30927272727273	2966		OxPC(20:3(OOO)_22:6(Ke))+HCO2	0	0	0	0	0	0	0	0	0	0	0	0	0	0	6.00927272727273	6.30927272727273	2966		OxPC(20:3(OOO)_22:6(Ke))+HCO2	0	0	0	0	0	0	0	0	0	0
	OxPC(20:4(OOO)_22:5(Ke))+HCO2	0	0	0	0	0	0	0	0	0	0	0	0	0	0	5.38943484848485	5.68943484848485	1274		OxPC(20:4(OOO)_22:5(Ke))+HCO2	0	0	0	0	0	0	0	0	0	0	0	0	0	0	5.38943484848485	5.68943484848485	1274		OxPC(20:4(OOO)_22:5(Ke))+HCO2	0	0	0	0	0	0	0	0	0	0
	OxPC(20:4(OOO)_22:5(Ke))+HCO2	0	0	0	0	0	0	0	0	0	0	0	0	0	0	6.00927272727273	6.30927272727273	2966		OxPC(20:4(OOO)_22:5(Ke))+HCO2	0	0	0	0	0	0	0	0	0	0	0	0	0	0	6.00927272727273	6.30927272727273	2966		OxPC(20:4(OOO)_22:5(Ke))+HCO2	0	0	0	0	0	0	0	0	0	0
	OxPC(20:4(OOO)_22:6(Ke))+HCO2	0	0	0	0	0	0	0	0	0	0	0	0	0	0	5.24543787878788	5.54543787878788	2501		OxPC(20:4(OOO)_22:6(Ke))+HCO2	0	0	0	0	0	0	0	0	0	0	0	0	0	0	5.24543787878788	5.54543787878788	2501		OxPC(20:4(OOO)_22:6(Ke))+HCO2	0	0	0	0	0	0	0	0	0	0
	OxPC(20:4(OOO)_24:1(Ke))+HCO2	0	0	0	0	0	0	0	0	0	0	0	0	0	0	10.1508484848485	10.4508484848485	2056		OxPC(20:4(OOO)_24:1(Ke))+HCO2	0	0	0	0	0	0	0	0	0	0	0	0	0	0	10.1508484848485	10.4508484848485	2056		OxPC(20:4(OOO)_24:1(Ke))+HCO2	0	0	0	0	0	0	0	0	0	0
	OxPC(20:5(OOO)_22:4(Ke))+HCO2	0	0	0	0	0	0	0	0	0	0	0	0	0	0	5.38943484848485	5.68943484848485	1274		OxPC(20:5(OOO)_22:4(Ke))+HCO2	0	0	0	0	0	0	0	0	0	0	0	0	0	0	5.38943484848485	5.68943484848485	1274		OxPC(20:5(OOO)_22:4(Ke))+HCO2	0	0	0	0	0	0	0	0	0	0
	OxPC(20:5(OOO)_22:4(Ke))+HCO2	0	0	0	0	0	0	0	0	0	0	0	0	0	0	6.00927272727273	6.30927272727273	2966		OxPC(20:5(OOO)_22:4(Ke))+HCO2	0	0	0	0	0	0	0	0	0	0	0	0	0	0	6.00927272727273	6.30927272727273	2966		OxPC(20:5(OOO)_22:4(Ke))+HCO2	0	0	0	0	0	0	0	0	0	0
	OxPC(20:5(OOO)_22:5(Ke))+HCO2	0	0	0	0	0	0	0	0	0	0	0	0	0	0	5.24543787878788	5.54543787878788	2501		OxPC(20:5(OOO)_22:5(Ke))+HCO2	0	0	0	0	0	0	0	0	0	0	0	0	0	0	5.24543787878788	5.54543787878788	2501		OxPC(20:5(OOO)_22:5(Ke))+HCO2	0	0	0	0	0	0	0	0	0	0
	OxPC(22:1(OOO)_22:4(Ke))+HCO2	0	0	0	0	0	0	0	0	0	0	0	0	0	0	10.1508484848485	10.4508484848485	2056		OxPC(22:1(OOO)_22:4(Ke))+HCO2	0	0	0	0	0	0	0	0	0	0	0	0	0	0	10.1508484848485	10.4508484848485	2056		OxPC(22:1(OOO)_22:4(Ke))+HCO2	0	0	0	0	0	0	0	0	0	0
	OxPC(22:2(OOO)_22:3(Ke))+HCO2	0	0	0	0	0	0	0	0	0	0	0	0	0	0	10.1508484848485	10.4508484848485	2056		OxPC(22:2(OOO)_22:3(Ke))+HCO2	0	0	0	0	0	0	0	0	0	0	0	0	0	0	10.1508484848485	10.4508484848485	2056		OxPC(22:2(OOO)_22:3(Ke))+HCO2	0	0	0	0	0	0	0	0	0	0
	OxPC(22:3(OOO)_22:2(Ke))+HCO2	0	0	0	0	0	0	0	0	0	0	0	0	0	0	10.1508484848485	10.4508484848485	2056		OxPC(22:3(OOO)_22:2(Ke))+HCO2	0	0	0	0	0	0	0	0	0	0	0	0	0	0	10.1508484848485	10.4508484848485	2056		OxPC(22:3(OOO)_22:2(Ke))+HCO2	0	0	0	0	0	0	0	0	0	0
	OxPC(22:4(OOO)_20:5(Ke))+HCO2	0	0	0	0	0	0	0	0	0	0	0	0	0	0	5.38943484848485	5.68943484848485	1274		OxPC(22:4(OOO)_20:5(Ke))+HCO2	0	0	0	0	0	0	0	0	0	0	0	0	0	0	5.38943484848485	5.68943484848485	1274		OxPC(22:4(OOO)_20:5(Ke))+HCO2	0	0	0	0	0	0	0	0	0	0
	OxPC(22:4(OOO)_20:5(Ke))+HCO2	0	0	0	0	0	0	0	0	0	0	0	0	0	0	6.00927272727273	6.30927272727273	2966		OxPC(22:4(OOO)_20:5(Ke))+HCO2	0	0	0	0	0	0	0	0	0	0	0	0	0	0	6.00927272727273	6.30927272727273	2966		OxPC(22:4(OOO)_20:5(Ke))+HCO2	0	0	0	0	0	0	0	0	0	0
	OxPC(22:4(OOO)_22:1(Ke))+HCO2	0	0	0	0	0	0	0	0	0	0	0	0	0	0	10.1508484848485	10.4508484848485	2056		OxPC(22:4(OOO)_22:1(Ke))+HCO2	0	0	0	0	0	0	0	0	0	0	0	0	0	0	10.1508484848485	10.4508484848485	2056		OxPC(22:4(OOO)_22:1(Ke))+HCO2	0	0	0	0	0	0	0	0	0	0
	OxPC(22:5(OOO)_20:5(Ke))+HCO2	0	0	0	0	0	0	0	0	0	0	0	0	0	0	5.24543787878788	5.54543787878788	2501		OxPC(22:5(OOO)_20:5(Ke))+HCO2	0	0	0	0	0	0	0	0	0	0	0	0	0	0	5.24543787878788	5.54543787878788	2501		OxPC(22:5(OOO)_20:5(Ke))+HCO2	0	0	0	0	0	0	0	0	0	0
	OxPC(22:5(OOO)_22:6(Ke))+HCO2	0	0	0	0	0	0	0	0	0	0	0	0	0	0	5.70061060606061	6.00061060606061	2388		OxPC(22:5(OOO)_22:6(Ke))+HCO2	0	0	0	0	0	0	0	0	0	0	0	0	0	0	5.70061060606061	6.00061060606061	2388		OxPC(22:5(OOO)_22:6(Ke))+HCO2	0	0	0	0	0	0	0	0	0	0
	OxPC(22:6(OOO)_20:3(Ke))+HCO2	0	0	0	0	0	0	0	0	0	0	0	0	0	0	5.38943484848485	5.68943484848485	1274		OxPC(22:6(OOO)_20:3(Ke))+HCO2	0	0	0	0	0	0	0	0	0	0	0	0	0	0	5.38943484848485	5.68943484848485	1274		OxPC(22:6(OOO)_20:3(Ke))+HCO2	0	0	0	0	0	0	0	0	0	0
	OxPC(22:6(OOO)_20:3(Ke))+HCO2	0	0	0	0	0	0	0	0	0	0	0	0	0	0	6.00927272727273	6.30927272727273	2966		OxPC(22:6(OOO)_20:3(Ke))+HCO2	0	0	0	0	0	0	0	0	0	0	0	0	0	0	6.00927272727273	6.30927272727273	2966		OxPC(22:6(OOO)_20:3(Ke))+HCO2	0	0	0	0	0	0	0	0	0	0
	OxPC(22:6(OOO)_22:5(Ke))+HCO2	0	0	0	0	0	0	0	0	0	0	0	0	0	0	5.70061060606061	6.00061060606061	2388		OxPC(22:6(OOO)_22:5(Ke))+HCO2	0	0	0	0	0	0	0	0	0	0	0	0	0	0	5.70061060606061	6.00061060606061	2388		OxPC(22:6(OOO)_22:5(Ke))+HCO2	0	0	0	0	0	0	0	0	0	0
	OxPC(14:1(OOOO)_7:1(CHO))+HCO2	0	0	0	0	0	0	0	0	0	0	0	0	0	0	1.24302166666667	1.54302166666667	2479		OxPC(14:1(OOOO)_7:1(CHO))+HCO2	0	0	0	0	0	0	0	0	0	0	0	0	0	0	1.24302166666667	1.54302166666667	2479		OxPC(14:1(OOOO)_7:1(CHO))+HCO2	0	0	0	0	0	0	0	0	0	0
	OxPC(15:1(OOOO)_6:1(CHO))+HCO2	0	0	0	0	0	0	0	0	0	0	0	0	0	0	1.24302166666667	1.54302166666667	2479		OxPC(15:1(OOOO)_6:1(CHO))+HCO2	0	0	0	0	0	0	0	0	0	0	0	0	0	0	1.24302166666667	1.54302166666667	2479		OxPC(15:1(OOOO)_6:1(CHO))+HCO2	0	0	0	0	0	0	0	0	0	0
	OxPC(17:2(OOOO)_4:0(CHO))+HCO2	0	0	0	0	0	0	0	0	0	0	0	0	0	0	1.24302166666667	1.54302166666667	2479		OxPC(17:2(OOOO)_4:0(CHO))+HCO2	0	0	0	0	0	0	0	0	0	0	0	0	0	0	1.24302166666667	1.54302166666667	2479		OxPC(17:2(OOOO)_4:0(CHO))+HCO2	0	0	0	0	0	0	0	0	0	0
	OxPC(18:2(OOOO)_3:0(CHO))+HCO2	0	0	0	0	0	0	0	0	0	0	0	0	0	0	1.24302166666667	1.54302166666667	2479		OxPC(18:2(OOOO)_3:0(CHO))+HCO2	0	0	0	0	0	0	0	0	0	0	0	0	0	0	1.24302166666667	1.54302166666667	2479		OxPC(18:2(OOOO)_3:0(CHO))+HCO2	0	0	0	0	0	0	0	0	0	0
	OxPC(18:4(OOOO)_3:0(CHO))+HCO2	0	0	0	0	0	0	0	0	0	0	0	0	0	0	0.588163333333333	0.888163333333333	3997		OxPC(18:4(OOOO)_3:0(CHO))+HCO2	0	0	0	0	0	0	0	0	0	0	0	0	0	0	0.588163333333333	0.888163333333333	3997		OxPC(18:4(OOOO)_3:0(CHO))+HCO2	0	0	0	0	0	0	0	0	0	0
	OxPC(14:1(Ke)_14:1(Ke))+HCO2	0	0	0	0	0	0	0	0	0	0	0	0	0	0	3.71538181818182	4.01538181818182	3056		OxPC(14:1(Ke)_14:1(Ke))+HCO2	0	0	0	0	0	0	0	0	0	0	0	0	0	0	3.71538181818182	4.01538181818182	3056		OxPC(14:1(Ke)_14:1(Ke))+HCO2	0	0	0	0	0	0	0	0	0	0
	OxPC(14:1(Ke)_22:2(Ke))+HCO2	0	0	0	0	0	0	0	0	0	0	0	0	0	0	5.6331196969697	5.9331196969697	3020		OxPC(14:1(Ke)_22:2(Ke))+HCO2	0	0	0	0	0	0	0	0	0	0	0	0	0	0	5.6331196969697	5.9331196969697	3020		OxPC(14:1(Ke)_22:2(Ke))+HCO2	0	0	0	0	0	0	0	0	0	0
	OxPC(14:1(Ke)_14:1(CHO))+HCO2	0	0	0	0	0	0	0	0	0	0	0	0	0	0	3.71538181818182	4.01538181818182	3056		OxPC(14:1(Ke)_14:1(CHO))+HCO2	0	0	0	0	0	0	0	0	0	0	0	0	0	0	3.71538181818182	4.01538181818182	3056		OxPC(14:1(Ke)_14:1(CHO))+HCO2	0	0	0	0	0	0	0	0	0	0
	OxPC(14:1(Ke)_9:2(COOH))+HCO2	0	0	0	0	0	0	0	0	0	0	0	0	0	0	0.99729848484848	1.29729848484848	2985		OxPC(14:1(Ke)_9:2(COOH))+HCO2	0	0	0	0	0	0	0	0	0	0	0	0	0	0	0.99729848484848	1.29729848484848	2985		OxPC(14:1(Ke)_9:2(COOH))+HCO2	0	0	0	0	0	0	0	0	0	0
	OxPC(14:1(Ke)_10:2(COOH))+HCO2	0	0	0	0	0	0	0	0	0	0	0	0	0	0	1.25207424242424	1.55207424242424	1235		OxPC(14:1(Ke)_10:2(COOH))+HCO2	0	0	0	0	0	0	0	0	0	0	0	0	0	0	1.25207424242424	1.55207424242424	1235		OxPC(14:1(Ke)_10:2(COOH))+HCO2	0	0	0	0	0	0	0	0	0	0
	OxPC(14:1(Ke)_11:2(COOH))+HCO2	0	0	0	0	0	0	0	0	0	0	0	0	0	0	1.52206666666667	1.82206666666667	2930		OxPC(14:1(Ke)_11:2(COOH))+HCO2	0	0	0	0	0	0	0	0	0	0	0	0	0	0	1.52206666666667	1.82206666666667	2930		OxPC(14:1(Ke)_11:2(COOH))+HCO2	0	0	0	0	0	0	0	0	0	0
	OxPC(15:1(Ke)_20:1(Ke))+HCO2	0	0	0	0	0	0	0	0	0	0	0	0	0	0	5.97570151515152	6.27570151515152	2848		OxPC(15:1(Ke)_20:1(Ke))+HCO2	0	0	0	0	0	0	0	0	0	0	0	0	0	0	5.97570151515152	6.27570151515152	2848		OxPC(15:1(Ke)_20:1(Ke))+HCO2	0	0	0	0	0	0	0	0	0	0
	OxPC(15:1(Ke)_20:2(Ke))+HCO2	0	0	0	0	0	0	0	0	0	0	0	0	0	0	4.99785303030303	5.29785303030303	1793		OxPC(15:1(Ke)_20:2(Ke))+HCO2	0	0	0	0	0	0	0	0	0	0	0	0	0	0	4.99785303030303	5.29785303030303	1793		OxPC(15:1(Ke)_20:2(Ke))+HCO2	0	0	0	0	0	0	0	0	0	0
	OxPC(15:1(Ke)_22:1(Ke))+HCO2	0	0	0	0	0	0	0	0	0	0	0	0	0	0	7.15863787878788	7.45863787878788	1554		OxPC(15:1(Ke)_22:1(Ke))+HCO2	0	0	0	0	0	0	0	0	0	0	0	0	0	0	7.15863787878788	7.45863787878788	1554		OxPC(15:1(Ke)_22:1(Ke))+HCO2	0	0	0	0	0	0	0	0	0	0
	OxPC(15:1(Ke)_22:2(Ke))+HCO2	1	0	0	0	0	0	0	0	0	0	0	0	0	0	6.23912121212121	6.53912121212121	662		OxPC(15:1(Ke)_22:2(Ke))+HCO2	6.37818	0	0	0	0	0	0	0	0	0	0	0	0	0	6.23912121212121	6.53912121212121	662		OxPC(15:1(Ke)_22:2(Ke))+HCO2	1	0	0	0	0	0	0	0	0	0
	OxPC(15:1(Ke)_22:3(Ke))+HCO2	0	0	0	0	0	0	0	0	0	0	0	0	0	0	5.13399242424242	5.43399242424242	1492		OxPC(15:1(Ke)_22:3(Ke))+HCO2	0	0	0	0	0	0	0	0	0	0	0	0	0	0	5.13399242424242	5.43399242424242	1492		OxPC(15:1(Ke)_22:3(Ke))+HCO2	0	0	0	0	0	0	0	0	0	0
	OxPC(15:1(Ke)_22:3(Ke))+HCO2	0	0	0	0	0	0	0	0	0	0	0	0	0	0	5.38814393939394	5.68814393939394	1627		OxPC(15:1(Ke)_22:3(Ke))+HCO2	0	0	0	0	0	0	0	0	0	0	0	0	0	0	5.38814393939394	5.68814393939394	1627		OxPC(15:1(Ke)_22:3(Ke))+HCO2	0	0	0	0	0	0	0	0	0	0
	OxPC(15:1(Ke)_22:3(Ke))+HCO2	0	0	0	0	0	0	0	0	0	0	0	0	0	0	5.59400757575758	5.89400757575758	2606		OxPC(15:1(Ke)_22:3(Ke))+HCO2	0	0	0	0	0	0	0	0	0	0	0	0	0	0	5.59400757575758	5.89400757575758	2606		OxPC(15:1(Ke)_22:3(Ke))+HCO2	0	0	0	0	0	0	0	0	0	0
	OxPC(15:1(Ke)_13:1(CHO))+HCO2	0	0	0	0	0	0	0	0	0	0	0	0	0	0	3.71538181818182	4.01538181818182	3056		OxPC(15:1(Ke)_13:1(CHO))+HCO2	0	0	0	0	0	0	0	0	0	0	0	0	0	0	3.71538181818182	4.01538181818182	3056		OxPC(15:1(Ke)_13:1(CHO))+HCO2	0	0	0	0	0	0	0	0	0	0
	OxPC(15:1(Ke)_9:2(COOH))+HCO2	0	0	0	0	0	0	0	0	0	0	0	0	0	0	1.25207424242424	1.55207424242424	1235		OxPC(15:1(Ke)_9:2(COOH))+HCO2	0	0	0	0	0	0	0	0	0	0	0	0	0	0	1.25207424242424	1.55207424242424	1235		OxPC(15:1(Ke)_9:2(COOH))+HCO2	0	0	0	0	0	0	0	0	0	0
	OxPC(15:1(Ke)_10:2(COOH))+HCO2	0	0	0	0	0	0	0	0	0	0	0	0	0	0	1.52206666666667	1.82206666666667	2930		OxPC(15:1(Ke)_10:2(COOH))+HCO2	0	0	0	0	0	0	0	0	0	0	0	0	0	0	1.52206666666667	1.82206666666667	2930		OxPC(15:1(Ke)_10:2(COOH))+HCO2	0	0	0	0	0	0	0	0	0	0
	OxPC(16:1(Ke)_20:2(Ke))+HCO2	0	0	0	0	0	0	0	0	0	0	0	0	0	0	5.6331196969697	5.9331196969697	3020		OxPC(16:1(Ke)_20:2(Ke))+HCO2	0	0	0	0	0	0	0	0	0	0	0	0	0	0	5.6331196969697	5.9331196969697	3020		OxPC(16:1(Ke)_20:2(Ke))+HCO2	0	0	0	0	0	0	0	0	0	0
	OxPC(16:1(Ke)_12:1(CHO))+HCO2	0	0	0	0	0	0	0	0	0	0	0	0	0	0	3.71538181818182	4.01538181818182	3056		OxPC(16:1(Ke)_12:1(CHO))+HCO2	0	0	0	0	0	0	0	0	0	0	0	0	0	0	3.71538181818182	4.01538181818182	3056		OxPC(16:1(Ke)_12:1(CHO))+HCO2	0	0	0	0	0	0	0	0	0	0
	OxPC(16:1(Ke)_9:2(COOH))+HCO2	0	0	0	0	0	0	0	0	0	0	0	0	0	0	1.52206666666667	1.82206666666667	2930		OxPC(16:1(Ke)_9:2(COOH))+HCO2	0	0	0	0	0	0	0	0	0	0	0	0	0	0	1.52206666666667	1.82206666666667	2930		OxPC(16:1(Ke)_9:2(COOH))+HCO2	0	0	0	0	0	0	0	0	0	0
	OxPC(17:1(Ke)_18:1(Ke))+HCO2	0	0	0	0	0	0	0	0	0	0	0	0	0	0	5.97570151515152	6.27570151515152	2848		OxPC(17:1(Ke)_18:1(Ke))+HCO2	0	0	0	0	0	0	0	0	0	0	0	0	0	0	5.97570151515152	6.27570151515152	2848		OxPC(17:1(Ke)_18:1(Ke))+HCO2	0	0	0	0	0	0	0	0	0	0
	OxPC(17:1(Ke)_18:2(Ke))+HCO2	0	0	0	0	0	0	0	0	0	0	0	0	0	0	4.99785303030303	5.29785303030303	1793		OxPC(17:1(Ke)_18:2(Ke))+HCO2	0	0	0	0	0	0	0	0	0	0	0	0	0	0	4.99785303030303	5.29785303030303	1793		OxPC(17:1(Ke)_18:2(Ke))+HCO2	0	0	0	0	0	0	0	0	0	0
	OxPC(17:1(Ke)_20:1(Ke))+HCO2	0	0	0	0	0	0	0	0	0	0	0	0	0	0	7.15863787878788	7.45863787878788	1554		OxPC(17:1(Ke)_20:1(Ke))+HCO2	0	0	0	0	0	0	0	0	0	0	0	0	0	0	7.15863787878788	7.45863787878788	1554		OxPC(17:1(Ke)_20:1(Ke))+HCO2	0	0	0	0	0	0	0	0	0	0
	OxPC(17:1(Ke)_20:2(Ke))+HCO2	1	0	0	0	0	0	0	0	0	0	0	0	0	0	6.23912121212121	6.53912121212121	662		OxPC(17:1(Ke)_20:2(Ke))+HCO2	6.37818	0	0	0	0	0	0	0	0	0	0	0	0	0	6.23912121212121	6.53912121212121	662		OxPC(17:1(Ke)_20:2(Ke))+HCO2	1	0	0	0	0	0	0	0	0	0
	OxPC(17:1(Ke)_20:3(Ke))+HCO2	0	0	0	0	0	0	0	0	0	0	0	0	0	0	5.13399242424242	5.43399242424242	1492		OxPC(17:1(Ke)_20:3(Ke))+HCO2	0	0	0	0	0	0	0	0	0	0	0	0	0	0	5.13399242424242	5.43399242424242	1492		OxPC(17:1(Ke)_20:3(Ke))+HCO2	0	0	0	0	0	0	0	0	0	0
	OxPC(17:1(Ke)_20:3(Ke))+HCO2	0	0	0	0	0	0	0	0	0	0	0	0	0	0	5.38814393939394	5.68814393939394	1627		OxPC(17:1(Ke)_20:3(Ke))+HCO2	0	0	0	0	0	0	0	0	0	0	0	0	0	0	5.38814393939394	5.68814393939394	1627		OxPC(17:1(Ke)_20:3(Ke))+HCO2	0	0	0	0	0	0	0	0	0	0
	OxPC(17:1(Ke)_20:3(Ke))+HCO2	0	0	0	0	0	0	0	0	0	0	0	0	0	0	5.59400757575758	5.89400757575758	2606		OxPC(17:1(Ke)_20:3(Ke))+HCO2	0	0	0	0	0	0	0	0	0	0	0	0	0	0	5.59400757575758	5.89400757575758	2606		OxPC(17:1(Ke)_20:3(Ke))+HCO2	0	0	0	0	0	0	0	0	0	0
	OxPC(17:1(Ke)_22:2(Ke))+HCO2	0	0	0	0	0	0	0	0	0	0	0	0	0	0	7.41586515151515	7.71586515151515	1611		OxPC(17:1(Ke)_22:2(Ke))+HCO2	0	0	0	0	0	0	0	0	0	0	0	0	0	0	7.41586515151515	7.71586515151515	1611		OxPC(17:1(Ke)_22:2(Ke))+HCO2	0	0	0	0	0	0	0	0	0	0
	OxPC(17:1(Ke)_22:3(Ke))+HCO2	0	0	0	0	0	0	0	0	0	0	0	0	0	0	6.54471363636364	6.84471363636364	1805		OxPC(17:1(Ke)_22:3(Ke))+HCO2	0	0	0	0	0	0	0	0	0	0	0	0	0	0	6.54471363636364	6.84471363636364	1805		OxPC(17:1(Ke)_22:3(Ke))+HCO2	0	0	0	0	0	0	0	0	0	0
	OxPC(17:1(Ke)_22:4(Ke))+HCO2	0	0	0	0	0	0	0	0	0	0	0	0	0	0	6.03525606060606	6.33525606060606	361		OxPC(17:1(Ke)_22:4(Ke))+HCO2	0	0	0	0	0	0	0	0	0	0	0	0	0	0	6.03525606060606	6.33525606060606	361		OxPC(17:1(Ke)_22:4(Ke))+HCO2	0	0	0	0	0	0	0	0	0	0
	OxPC(17:1(Ke)_22:4(Ke))+HCO2	0	0	0	0	0	0	0	0	0	0	0	0	0	0	5.38873181818182	5.68873181818182	514		OxPC(17:1(Ke)_22:4(Ke))+HCO2	0	0	0	0	0	0	0	0	0	0	0	0	0	0	5.38873181818182	5.68873181818182	514		OxPC(17:1(Ke)_22:4(Ke))+HCO2	0	0	0	0	0	0	0	0	0	0
	OxPC(17:1(Ke)_22:5(Ke))+HCO2	0	0	0	0	0	0	0	0	0	0	0	0	0	0	5.24059393939394	5.54059393939394	624		OxPC(17:1(Ke)_22:5(Ke))+HCO2	0	0	0	0	0	0	0	0	0	0	0	0	0	0	5.24059393939394	5.54059393939394	624		OxPC(17:1(Ke)_22:5(Ke))+HCO2	0	0	0	0	0	0	0	0	0	0
	OxPC(17:1(Ke)_11:1(CHO))+HCO2	0	0	0	0	0	0	0	0	0	0	0	0	0	0	3.71538181818182	4.01538181818182	3056		OxPC(17:1(Ke)_11:1(CHO))+HCO2	0	0	0	0	0	0	0	0	0	0	0	0	0	0	3.71538181818182	4.01538181818182	3056		OxPC(17:1(Ke)_11:1(CHO))+HCO2	0	0	0	0	0	0	0	0	0	0
	OxPC(17:2(Ke)_18:1(Ke))+HCO2	0	0	0	0	0	0	0	0	0	0	0	0	0	0	4.99785303030303	5.29785303030303	1793		OxPC(17:2(Ke)_18:1(Ke))+HCO2	0	0	0	0	0	0	0	0	0	0	0	0	0	0	4.99785303030303	5.29785303030303	1793		OxPC(17:2(Ke)_18:1(Ke))+HCO2	0	0	0	0	0	0	0	0	0	0
	OxPC(17:2(Ke)_20:1(Ke))+HCO2	1	0	0	0	0	0	0	0	0	0	0	0	0	0	6.23912121212121	6.53912121212121	662		OxPC(17:2(Ke)_20:1(Ke))+HCO2	6.37818	0	0	0	0	0	0	0	0	0	0	0	0	0	6.23912121212121	6.53912121212121	662		OxPC(17:2(Ke)_20:1(Ke))+HCO2	1	0	0	0	0	0	0	0	0	0
	OxPC(17:2(Ke)_20:2(Ke))+HCO2	0	0	0	0	0	0	0	0	0	0	0	0	0	0	5.13399242424242	5.43399242424242	1492		OxPC(17:2(Ke)_20:2(Ke))+HCO2	0	0	0	0	0	0	0	0	0	0	0	0	0	0	5.13399242424242	5.43399242424242	1492		OxPC(17:2(Ke)_20:2(Ke))+HCO2	0	0	0	0	0	0	0	0	0	0
	OxPC(17:2(Ke)_20:2(Ke))+HCO2	0	0	0	0	0	0	0	0	0	0	0	0	0	0	5.38814393939394	5.68814393939394	1627		OxPC(17:2(Ke)_20:2(Ke))+HCO2	0	0	0	0	0	0	0	0	0	0	0	0	0	0	5.38814393939394	5.68814393939394	1627		OxPC(17:2(Ke)_20:2(Ke))+HCO2	0	0	0	0	0	0	0	0	0	0
	OxPC(17:2(Ke)_20:2(Ke))+HCO2	0	0	0	0	0	0	0	0	0	0	0	0	0	0	5.59400757575758	5.89400757575758	2606		OxPC(17:2(Ke)_20:2(Ke))+HCO2	0	0	0	0	0	0	0	0	0	0	0	0	0	0	5.59400757575758	5.89400757575758	2606		OxPC(17:2(Ke)_20:2(Ke))+HCO2	0	0	0	0	0	0	0	0	0	0
	OxPC(17:2(Ke)_22:1(Ke))+HCO2	0	0	0	0	0	0	0	0	0	0	0	0	0	0	7.41586515151515	7.71586515151515	1611		OxPC(17:2(Ke)_22:1(Ke))+HCO2	0	0	0	0	0	0	0	0	0	0	0	0	0	0	7.41586515151515	7.71586515151515	1611		OxPC(17:2(Ke)_22:1(Ke))+HCO2	0	0	0	0	0	0	0	0	0	0
	OxPC(17:2(Ke)_22:2(Ke))+HCO2	0	0	0	0	0	0	0	0	0	0	0	0	0	0	6.54471363636364	6.84471363636364	1805		OxPC(17:2(Ke)_22:2(Ke))+HCO2	0	0	0	0	0	0	0	0	0	0	0	0	0	0	6.54471363636364	6.84471363636364	1805		OxPC(17:2(Ke)_22:2(Ke))+HCO2	0	0	0	0	0	0	0	0	0	0
	OxPC(17:2(Ke)_22:3(Ke))+HCO2	0	0	0	0	0	0	0	0	0	0	0	0	0	0	6.03525606060606	6.33525606060606	361		OxPC(17:2(Ke)_22:3(Ke))+HCO2	0	0	0	0	0	0	0	0	0	0	0	0	0	0	6.03525606060606	6.33525606060606	361		OxPC(17:2(Ke)_22:3(Ke))+HCO2	0	0	0	0	0	0	0	0	0	0
	OxPC(17:2(Ke)_22:3(Ke))+HCO2	0	0	0	0	0	0	0	0	0	0	0	0	0	0	5.38873181818182	5.68873181818182	514		OxPC(17:2(Ke)_22:3(Ke))+HCO2	0	0	0	0	0	0	0	0	0	0	0	0	0	0	5.38873181818182	5.68873181818182	514		OxPC(17:2(Ke)_22:3(Ke))+HCO2	0	0	0	0	0	0	0	0	0	0
	OxPC(17:2(Ke)_22:4(Ke))+HCO2	0	0	0	0	0	0	0	0	0	0	0	0	0	0	5.24059393939394	5.54059393939394	624		OxPC(17:2(Ke)_22:4(Ke))+HCO2	0	0	0	0	0	0	0	0	0	0	0	0	0	0	5.24059393939394	5.54059393939394	624		OxPC(17:2(Ke)_22:4(Ke))+HCO2	0	0	0	0	0	0	0	0	0	0
	OxPC(17:2(Ke)_11:0(CHO))+HCO2	0	0	0	0	0	0	0	0	0	0	0	0	0	0	3.71538181818182	4.01538181818182	3056		OxPC(17:2(Ke)_11:0(CHO))+HCO2	0	0	0	0	0	0	0	0	0	0	0	0	0	0	3.71538181818182	4.01538181818182	3056		OxPC(17:2(Ke)_11:0(CHO))+HCO2	0	0	0	0	0	0	0	0	0	0
	OxPC(17:2(Ke)_6:1(COOH))+HCO2	0	0	0	0	0	0	0	0	0	0	0	0	0	0	0.99729848484848	1.29729848484848	2985		OxPC(17:2(Ke)_6:1(COOH))+HCO2	0	0	0	0	0	0	0	0	0	0	0	0	0	0	0.99729848484848	1.29729848484848	2985		OxPC(17:2(Ke)_6:1(COOH))+HCO2	0	0	0	0	0	0	0	0	0	0
	OxPC(17:2(Ke)_7:1(COOH))+HCO2	0	0	0	0	0	0	0	0	0	0	0	0	0	0	1.25207424242424	1.55207424242424	1235		OxPC(17:2(Ke)_7:1(COOH))+HCO2	0	0	0	0	0	0	0	0	0	0	0	0	0	0	1.25207424242424	1.55207424242424	1235		OxPC(17:2(Ke)_7:1(COOH))+HCO2	0	0	0	0	0	0	0	0	0	0
	OxPC(17:2(Ke)_8:1(COOH))+HCO2	0	0	0	0	0	0	0	0	0	0	0	0	0	0	1.52206666666667	1.82206666666667	2930		OxPC(17:2(Ke)_8:1(COOH))+HCO2	0	0	0	0	0	0	0	0	0	0	0	0	0	0	1.52206666666667	1.82206666666667	2930		OxPC(17:2(Ke)_8:1(COOH))+HCO2	0	0	0	0	0	0	0	0	0	0
	OxPC(18:1(Ke)_18:2(Ke))+HCO2	0	0	0	0	0	0	0	0	0	0	0	0	0	0	5.6331196969697	5.9331196969697	3020		OxPC(18:1(Ke)_18:2(Ke))+HCO2	0	0	0	0	0	0	0	0	0	0	0	0	0	0	5.6331196969697	5.9331196969697	3020		OxPC(18:1(Ke)_18:2(Ke))+HCO2	0	0	0	0	0	0	0	0	0	0
	OxPC(18:1(Ke)_10:1(CHO))+HCO2	0	0	0	0	0	0	0	0	0	0	0	0	0	0	3.71538181818182	4.01538181818182	3056		OxPC(18:1(Ke)_10:1(CHO))+HCO2	0	0	0	0	0	0	0	0	0	0	0	0	0	0	3.71538181818182	4.01538181818182	3056		OxPC(18:1(Ke)_10:1(CHO))+HCO2	0	0	0	0	0	0	0	0	0	0
	OxPC(18:2(Ke)_10:0(CHO))+HCO2	0	0	0	0	0	0	0	0	0	0	0	0	0	0	3.71538181818182	4.01538181818182	3056		OxPC(18:2(Ke)_10:0(CHO))+HCO2	0	0	0	0	0	0	0	0	0	0	0	0	0	0	3.71538181818182	4.01538181818182	3056		OxPC(18:2(Ke)_10:0(CHO))+HCO2	0	0	0	0	0	0	0	0	0	0
	OxPC(18:2(Ke)_6:1(COOH))+HCO2	0	0	0	0	0	0	0	0	0	0	0	0	0	0	1.25207424242424	1.55207424242424	1235		OxPC(18:2(Ke)_6:1(COOH))+HCO2	0	0	0	0	0	0	0	0	0	0	0	0	0	0	1.25207424242424	1.55207424242424	1235		OxPC(18:2(Ke)_6:1(COOH))+HCO2	0	0	0	0	0	0	0	0	0	0
	OxPC(18:2(Ke)_7:1(COOH))+HCO2	0	0	0	0	0	0	0	0	0	0	0	0	0	0	1.52206666666667	1.82206666666667	2930		OxPC(18:2(Ke)_7:1(COOH))+HCO2	0	0	0	0	0	0	0	0	0	0	0	0	0	0	1.52206666666667	1.82206666666667	2930		OxPC(18:2(Ke)_7:1(COOH))+HCO2	0	0	0	0	0	0	0	0	0	0
	OxPC(18:3(Ke)_4:0(COOH))+HCO2	0	0	0	0	0	0	0	0	0	0	0	0	0	0	0.754063636363636	1.05406363636364	1773		OxPC(18:3(Ke)_4:0(COOH))+HCO2	0	0	0	0	0	0	0	0	0	0	0	0	0	0	0.754063636363636	1.05406363636364	1773		OxPC(18:3(Ke)_4:0(COOH))+HCO2	0	0	0	0	0	0	0	0	0	0
	OxPC(18:3(Ke)_5:0(COOH))+HCO2	0	0	0	0	0	0	0	0	0	0	0	0	0	0	0.99729848484848	1.29729848484848	2985		OxPC(18:3(Ke)_5:0(COOH))+HCO2	0	0	0	0	0	0	0	0	0	0	0	0	0	0	0.99729848484848	1.29729848484848	2985		OxPC(18:3(Ke)_5:0(COOH))+HCO2	0	0	0	0	0	0	0	0	0	0
	OxPC(18:3(Ke)_6:0(COOH))+HCO2	0	0	0	0	0	0	0	0	0	0	0	0	0	0	1.25207424242424	1.55207424242424	1235		OxPC(18:3(Ke)_6:0(COOH))+HCO2	0	0	0	0	0	0	0	0	0	0	0	0	0	0	1.25207424242424	1.55207424242424	1235		OxPC(18:3(Ke)_6:0(COOH))+HCO2	0	0	0	0	0	0	0	0	0	0
	OxPC(18:3(Ke)_7:0(COOH))+HCO2	0	0	0	0	0	0	0	0	0	0	0	0	0	0	1.52206666666667	1.82206666666667	2930		OxPC(18:3(Ke)_7:0(COOH))+HCO2	0	0	0	0	0	0	0	0	0	0	0	0	0	0	1.52206666666667	1.82206666666667	2930		OxPC(18:3(Ke)_7:0(COOH))+HCO2	0	0	0	0	0	0	0	0	0	0
	OxPC(18:4(Ke)_6:1(COOH))+HCO2	0	0	0	0	0	0	0	0	0	0	0	0	0	0	0.598343333333333	0.898343333333333	2591		OxPC(18:4(Ke)_6:1(COOH))+HCO2	0	0	0	0	0	0	0	0	0	0	0	0	0	0	0.598343333333333	0.898343333333333	2591		OxPC(18:4(Ke)_6:1(COOH))+HCO2	0	0	0	0	0	0	0	0	0	0
	OxPC(20:1(Ke)_8:1(CHO))+HCO2	0	0	0	0	0	0	0	0	0	0	0	0	0	0	3.71538181818182	4.01538181818182	3056		OxPC(20:1(Ke)_8:1(CHO))+HCO2	0	0	0	0	0	0	0	0	0	0	0	0	0	0	3.71538181818182	4.01538181818182	3056		OxPC(20:1(Ke)_8:1(CHO))+HCO2	0	0	0	0	0	0	0	0	0	0
	OxPC(20:1(Ke)_15:1(CHO))+HCO2	0	0	0	0	0	0	0	0	0	0	0	0	0	0	5.97570151515152	6.27570151515152	2848		OxPC(20:1(Ke)_15:1(CHO))+HCO2	0	0	0	0	0	0	0	0	0	0	0	0	0	0	5.97570151515152	6.27570151515152	2848		OxPC(20:1(Ke)_15:1(CHO))+HCO2	0	0	0	0	0	0	0	0	0	0
	OxPC(20:1(Ke)_15:2(CHO))+HCO2	0	0	0	0	0	0	0	0	0	0	0	0	0	0	4.99785303030303	5.29785303030303	1793		OxPC(20:1(Ke)_15:2(CHO))+HCO2	0	0	0	0	0	0	0	0	0	0	0	0	0	0	4.99785303030303	5.29785303030303	1793		OxPC(20:1(Ke)_15:2(CHO))+HCO2	0	0	0	0	0	0	0	0	0	0
	OxPC(20:1(Ke)_16:2(CHO))+HCO2	0	0	0	0	0	0	0	0	0	0	0	0	0	0	5.6331196969697	5.9331196969697	3020		OxPC(20:1(Ke)_16:2(CHO))+HCO2	0	0	0	0	0	0	0	0	0	0	0	0	0	0	5.6331196969697	5.9331196969697	3020		OxPC(20:1(Ke)_16:2(CHO))+HCO2	0	0	0	0	0	0	0	0	0	0
	OxPC(20:1(Ke)_19:4(CHO))+HCO2	0	0	0	0	0	0	0	0	0	0	0	0	0	0	6.03525606060606	6.33525606060606	361		OxPC(20:1(Ke)_19:4(CHO))+HCO2	0	0	0	0	0	0	0	0	0	0	0	0	0	0	6.03525606060606	6.33525606060606	361		OxPC(20:1(Ke)_19:4(CHO))+HCO2	0	0	0	0	0	0	0	0	0	0
	OxPC(20:1(Ke)_19:4(CHO))+HCO2	0	0	0	0	0	0	0	0	0	0	0	0	0	0	5.38873181818182	5.68873181818182	514		OxPC(20:1(Ke)_19:4(CHO))+HCO2	0	0	0	0	0	0	0	0	0	0	0	0	0	0	5.38873181818182	5.68873181818182	514		OxPC(20:1(Ke)_19:4(CHO))+HCO2	0	0	0	0	0	0	0	0	0	0
	OxPC(20:1(Ke)_19:5(CHO))+HCO2	0	0	0	0	0	0	0	0	0	0	0	0	0	0	5.24059393939394	5.54059393939394	624		OxPC(20:1(Ke)_19:5(CHO))+HCO2	0	0	0	0	0	0	0	0	0	0	0	0	0	0	5.24059393939394	5.54059393939394	624		OxPC(20:1(Ke)_19:5(CHO))+HCO2	0	0	0	0	0	0	0	0	0	0
	OxPC(20:2(Ke)_8:0(CHO))+HCO2	0	0	0	0	0	0	0	0	0	0	0	0	0	0	3.71538181818182	4.01538181818182	3056		OxPC(20:2(Ke)_8:0(CHO))+HCO2	0	0	0	0	0	0	0	0	0	0	0	0	0	0	3.71538181818182	4.01538181818182	3056		OxPC(20:2(Ke)_8:0(CHO))+HCO2	0	0	0	0	0	0	0	0	0	0
	OxPC(20:2(Ke)_15:0(CHO))+HCO2	0	0	0	0	0	0	0	0	0	0	0	0	0	0	5.97570151515152	6.27570151515152	2848		OxPC(20:2(Ke)_15:0(CHO))+HCO2	0	0	0	0	0	0	0	0	0	0	0	0	0	0	5.97570151515152	6.27570151515152	2848		OxPC(20:2(Ke)_15:0(CHO))+HCO2	0	0	0	0	0	0	0	0	0	0
	OxPC(20:2(Ke)_15:1(CHO))+HCO2	0	0	0	0	0	0	0	0	0	0	0	0	0	0	4.99785303030303	5.29785303030303	1793		OxPC(20:2(Ke)_15:1(CHO))+HCO2	0	0	0	0	0	0	0	0	0	0	0	0	0	0	4.99785303030303	5.29785303030303	1793		OxPC(20:2(Ke)_15:1(CHO))+HCO2	0	0	0	0	0	0	0	0	0	0
	OxPC(20:2(Ke)_16:1(CHO))+HCO2	0	0	0	0	0	0	0	0	0	0	0	0	0	0	5.6331196969697	5.9331196969697	3020		OxPC(20:2(Ke)_16:1(CHO))+HCO2	0	0	0	0	0	0	0	0	0	0	0	0	0	0	5.6331196969697	5.9331196969697	3020		OxPC(20:2(Ke)_16:1(CHO))+HCO2	0	0	0	0	0	0	0	0	0	0
	OxPC(20:2(Ke)_19:4(CHO))+HCO2	0	0	0	0	0	0	0	0	0	0	0	0	0	0	5.24059393939394	5.54059393939394	624		OxPC(20:2(Ke)_19:4(CHO))+HCO2	0	0	0	0	0	0	0	0	0	0	0	0	0	0	5.24059393939394	5.54059393939394	624		OxPC(20:2(Ke)_19:4(CHO))+HCO2	0	0	0	0	0	0	0	0	0	0
	OxPC(20:3(Ke)_15:0(CHO))+HCO2	0	0	0	0	0	0	0	0	0	0	0	0	0	0	4.99785303030303	5.29785303030303	1793		OxPC(20:3(Ke)_15:0(CHO))+HCO2	0	0	0	0	0	0	0	0	0	0	0	0	0	0	4.99785303030303	5.29785303030303	1793		OxPC(20:3(Ke)_15:0(CHO))+HCO2	0	0	0	0	0	0	0	0	0	0
	OxPC(20:3(Ke)_3:0(COOH))+HCO2	0	0	0	0	0	0	0	0	0	0	0	0	0	0	0.99729848484848	1.29729848484848	2985		OxPC(20:3(Ke)_3:0(COOH))+HCO2	0	0	0	0	0	0	0	0	0	0	0	0	0	0	0.99729848484848	1.29729848484848	2985		OxPC(20:3(Ke)_3:0(COOH))+HCO2	0	0	0	0	0	0	0	0	0	0
	OxPC(20:3(Ke)_4:0(COOH))+HCO2	0	0	0	0	0	0	0	0	0	0	0	0	0	0	1.25207424242424	1.55207424242424	1235		OxPC(20:3(Ke)_4:0(COOH))+HCO2	0	0	0	0	0	0	0	0	0	0	0	0	0	0	1.25207424242424	1.55207424242424	1235		OxPC(20:3(Ke)_4:0(COOH))+HCO2	0	0	0	0	0	0	0	0	0	0
	OxPC(20:3(Ke)_5:0(COOH))+HCO2	0	0	0	0	0	0	0	0	0	0	0	0	0	0	1.52206666666667	1.82206666666667	2930		OxPC(20:3(Ke)_5:0(COOH))+HCO2	0	0	0	0	0	0	0	0	0	0	0	0	0	0	1.52206666666667	1.82206666666667	2930		OxPC(20:3(Ke)_5:0(COOH))+HCO2	0	0	0	0	0	0	0	0	0	0
	OxPC(20:5(Ke)_4:0(COOH))+HCO2	0	0	0	0	0	0	0	0	0	0	0	0	0	0	0.598343333333333	0.898343333333333	2591		OxPC(20:5(Ke)_4:0(COOH))+HCO2	0	0	0	0	0	0	0	0	0	0	0	0	0	0	0.598343333333333	0.898343333333333	2591		OxPC(20:5(Ke)_4:0(COOH))+HCO2	0	0	0	0	0	0	0	0	0	0
	OxPC(22:1(Ke)_6:1(CHO))+HCO2	0	0	0	0	0	0	0	0	0	0	0	0	0	0	3.71538181818182	4.01538181818182	3056		OxPC(22:1(Ke)_6:1(CHO))+HCO2	0	0	0	0	0	0	0	0	0	0	0	0	0	0	3.71538181818182	4.01538181818182	3056		OxPC(22:1(Ke)_6:1(CHO))+HCO2	0	0	0	0	0	0	0	0	0	0
	OxPC(22:1(Ke)_13:1(CHO))+HCO2	0	0	0	0	0	0	0	0	0	0	0	0	0	0	5.97570151515152	6.27570151515152	2848		OxPC(22:1(Ke)_13:1(CHO))+HCO2	0	0	0	0	0	0	0	0	0	0	0	0	0	0	5.97570151515152	6.27570151515152	2848		OxPC(22:1(Ke)_13:1(CHO))+HCO2	0	0	0	0	0	0	0	0	0	0
	OxPC(22:1(Ke)_13:2(CHO))+HCO2	0	0	0	0	0	0	0	0	0	0	0	0	0	0	4.99785303030303	5.29785303030303	1793		OxPC(22:1(Ke)_13:2(CHO))+HCO2	0	0	0	0	0	0	0	0	0	0	0	0	0	0	4.99785303030303	5.29785303030303	1793		OxPC(22:1(Ke)_13:2(CHO))+HCO2	0	0	0	0	0	0	0	0	0	0
	OxPC(22:1(Ke)_14:2(CHO))+HCO2	0	0	0	0	0	0	0	0	0	0	0	0	0	0	5.6331196969697	5.9331196969697	3020		OxPC(22:1(Ke)_14:2(CHO))+HCO2	0	0	0	0	0	0	0	0	0	0	0	0	0	0	5.6331196969697	5.9331196969697	3020		OxPC(22:1(Ke)_14:2(CHO))+HCO2	0	0	0	0	0	0	0	0	0	0
	OxPC(22:1(Ke)_15:1(CHO))+HCO2	0	0	0	0	0	0	0	0	0	0	0	0	0	0	7.15863787878788	7.45863787878788	1554		OxPC(22:1(Ke)_15:1(CHO))+HCO2	0	0	0	0	0	0	0	0	0	0	0	0	0	0	7.15863787878788	7.45863787878788	1554		OxPC(22:1(Ke)_15:1(CHO))+HCO2	0	0	0	0	0	0	0	0	0	0
	OxPC(22:1(Ke)_15:2(CHO))+HCO2	1	0	0	0	0	0	0	0	0	0	0	0	0	0	6.23912121212121	6.53912121212121	662		OxPC(22:1(Ke)_15:2(CHO))+HCO2	6.37818	0	0	0	0	0	0	0	0	0	0	0	0	0	6.23912121212121	6.53912121212121	662		OxPC(22:1(Ke)_15:2(CHO))+HCO2	1	0	0	0	0	0	0	0	0	0
	OxPC(22:1(Ke)_15:3(CHO))+HCO2	0	0	0	0	0	0	0	0	0	0	0	0	0	0	5.13399242424242	5.43399242424242	1492		OxPC(22:1(Ke)_15:3(CHO))+HCO2	0	0	0	0	0	0	0	0	0	0	0	0	0	0	5.13399242424242	5.43399242424242	1492		OxPC(22:1(Ke)_15:3(CHO))+HCO2	0	0	0	0	0	0	0	0	0	0
	OxPC(22:1(Ke)_15:3(CHO))+HCO2	0	0	0	0	0	0	0	0	0	0	0	0	0	0	5.38814393939394	5.68814393939394	1627		OxPC(22:1(Ke)_15:3(CHO))+HCO2	0	0	0	0	0	0	0	0	0	0	0	0	0	0	5.38814393939394	5.68814393939394	1627		OxPC(22:1(Ke)_15:3(CHO))+HCO2	0	0	0	0	0	0	0	0	0	0
	OxPC(22:1(Ke)_15:3(CHO))+HCO2	0	0	0	0	0	0	0	0	0	0	0	0	0	0	5.59400757575758	5.89400757575758	2606		OxPC(22:1(Ke)_15:3(CHO))+HCO2	0	0	0	0	0	0	0	0	0	0	0	0	0	0	5.59400757575758	5.89400757575758	2606		OxPC(22:1(Ke)_15:3(CHO))+HCO2	0	0	0	0	0	0	0	0	0	0
	OxPC(22:1(Ke)_17:4(CHO))+HCO2	0	0	0	0	0	0	0	0	0	0	0	0	0	0	6.03525606060606	6.33525606060606	361		OxPC(22:1(Ke)_17:4(CHO))+HCO2	0	0	0	0	0	0	0	0	0	0	0	0	0	0	6.03525606060606	6.33525606060606	361		OxPC(22:1(Ke)_17:4(CHO))+HCO2	0	0	0	0	0	0	0	0	0	0
	OxPC(22:1(Ke)_17:4(CHO))+HCO2	0	0	0	0	0	0	0	0	0	0	0	0	0	0	5.38873181818182	5.68873181818182	514		OxPC(22:1(Ke)_17:4(CHO))+HCO2	0	0	0	0	0	0	0	0	0	0	0	0	0	0	5.38873181818182	5.68873181818182	514		OxPC(22:1(Ke)_17:4(CHO))+HCO2	0	0	0	0	0	0	0	0	0	0
	OxPC(22:1(Ke)_19:5(CHO))+HCO2	0	0	0	0	0	0	0	0	0	0	0	0	0	0	6.11446363636364	6.41446363636364	1852		OxPC(22:1(Ke)_19:5(CHO))+HCO2	0	0	0	0	0	0	0	0	0	0	0	0	0	0	6.11446363636364	6.41446363636364	1852		OxPC(22:1(Ke)_19:5(CHO))+HCO2	0	0	0	0	0	0	0	0	0	0
	OxPC(22:2(Ke)_6:0(CHO))+HCO2	0	0	0	0	0	0	0	0	0	0	0	0	0	0	3.71538181818182	4.01538181818182	3056		OxPC(22:2(Ke)_6:0(CHO))+HCO2	0	0	0	0	0	0	0	0	0	0	0	0	0	0	3.71538181818182	4.01538181818182	3056		OxPC(22:2(Ke)_6:0(CHO))+HCO2	0	0	0	0	0	0	0	0	0	0
	OxPC(22:2(Ke)_13:0(CHO))+HCO2	0	0	0	0	0	0	0	0	0	0	0	0	0	0	5.97570151515152	6.27570151515152	2848		OxPC(22:2(Ke)_13:0(CHO))+HCO2	0	0	0	0	0	0	0	0	0	0	0	0	0	0	5.97570151515152	6.27570151515152	2848		OxPC(22:2(Ke)_13:0(CHO))+HCO2	0	0	0	0	0	0	0	0	0	0
	OxPC(22:2(Ke)_15:0(CHO))+HCO2	0	0	0	0	0	0	0	0	0	0	0	0	0	0	7.15863787878788	7.45863787878788	1554		OxPC(22:2(Ke)_15:0(CHO))+HCO2	0	0	0	0	0	0	0	0	0	0	0	0	0	0	7.15863787878788	7.45863787878788	1554		OxPC(22:2(Ke)_15:0(CHO))+HCO2	0	0	0	0	0	0	0	0	0	0
	OxPC(22:2(Ke)_13:1(CHO))+HCO2	0	0	0	0	0	0	0	0	0	0	0	0	0	0	4.99785303030303	5.29785303030303	1793		OxPC(22:2(Ke)_13:1(CHO))+HCO2	0	0	0	0	0	0	0	0	0	0	0	0	0	0	4.99785303030303	5.29785303030303	1793		OxPC(22:2(Ke)_13:1(CHO))+HCO2	0	0	0	0	0	0	0	0	0	0
	OxPC(22:2(Ke)_14:1(CHO))+HCO2	0	0	0	0	0	0	0	0	0	0	0	0	0	0	5.6331196969697	5.9331196969697	3020		OxPC(22:2(Ke)_14:1(CHO))+HCO2	0	0	0	0	0	0	0	0	0	0	0	0	0	0	5.6331196969697	5.9331196969697	3020		OxPC(22:2(Ke)_14:1(CHO))+HCO2	0	0	0	0	0	0	0	0	0	0
	OxPC(22:2(Ke)_15:1(CHO))+HCO2	1	0	0	0	0	0	0	0	0	0	0	0	0	0	6.23912121212121	6.53912121212121	662		OxPC(22:2(Ke)_15:1(CHO))+HCO2	6.37818	0	0	0	0	0	0	0	0	0	0	0	0	0	6.23912121212121	6.53912121212121	662		OxPC(22:2(Ke)_15:1(CHO))+HCO2	1	0	0	0	0	0	0	0	0	0
	OxPC(22:2(Ke)_15:2(CHO))+HCO2	0	0	0	0	0	0	0	0	0	0	0	0	0	0	5.13399242424242	5.43399242424242	1492		OxPC(22:2(Ke)_15:2(CHO))+HCO2	0	0	0	0	0	0	0	0	0	0	0	0	0	0	5.13399242424242	5.43399242424242	1492		OxPC(22:2(Ke)_15:2(CHO))+HCO2	0	0	0	0	0	0	0	0	0	0
	OxPC(22:2(Ke)_15:2(CHO))+HCO2	0	0	0	0	0	0	0	0	0	0	0	0	0	0	5.38814393939394	5.68814393939394	1627		OxPC(22:2(Ke)_15:2(CHO))+HCO2	0	0	0	0	0	0	0	0	0	0	0	0	0	0	5.38814393939394	5.68814393939394	1627		OxPC(22:2(Ke)_15:2(CHO))+HCO2	0	0	0	0	0	0	0	0	0	0
	OxPC(22:2(Ke)_15:2(CHO))+HCO2	0	0	0	0	0	0	0	0	0	0	0	0	0	0	5.59400757575758	5.89400757575758	2606		OxPC(22:2(Ke)_15:2(CHO))+HCO2	0	0	0	0	0	0	0	0	0	0	0	0	0	0	5.59400757575758	5.89400757575758	2606		OxPC(22:2(Ke)_15:2(CHO))+HCO2	0	0	0	0	0	0	0	0	0	0
	OxPC(22:2(Ke)_17:4(CHO))+HCO2	0	0	0	0	0	0	0	0	0	0	0	0	0	0	5.24059393939394	5.54059393939394	624		OxPC(22:2(Ke)_17:4(CHO))+HCO2	0	0	0	0	0	0	0	0	0	0	0	0	0	0	5.24059393939394	5.54059393939394	624		OxPC(22:2(Ke)_17:4(CHO))+HCO2	0	0	0	0	0	0	0	0	0	0
	OxPC(22:2(Ke)_19:4(CHO))+HCO2	0	0	0	0	0	0	0	0	0	0	0	0	0	0	6.11446363636364	6.41446363636364	1852		OxPC(22:2(Ke)_19:4(CHO))+HCO2	0	0	0	0	0	0	0	0	0	0	0	0	0	0	6.11446363636364	6.41446363636364	1852		OxPC(22:2(Ke)_19:4(CHO))+HCO2	0	0	0	0	0	0	0	0	0	0
	OxPC(22:2(Ke)_19:5(CHO))+HCO2	0	0	0	0	0	0	0	0	0	0	0	0	0	0	5.71723787878788	6.01723787878788	433		OxPC(22:2(Ke)_19:5(CHO))+HCO2	0	0	0	0	0	0	0	0	0	0	0	0	0	0	5.71723787878788	6.01723787878788	433		OxPC(22:2(Ke)_19:5(CHO))+HCO2	0	0	0	0	0	0	0	0	0	0
	OxPC(22:2(Ke)_19:5(CHO))+HCO2	0	0	0	0	0	0	0	0	0	0	0	0	0	0	5.17991363636364	5.47991363636364	1070		OxPC(22:2(Ke)_19:5(CHO))+HCO2	0	0	0	0	0	0	0	0	0	0	0	0	0	0	5.17991363636364	5.47991363636364	1070		OxPC(22:2(Ke)_19:5(CHO))+HCO2	0	0	0	0	0	0	0	0	0	0
	OxPC(22:3(Ke)_13:0(CHO))+HCO2	0	0	0	0	0	0	0	0	0	0	0	0	0	0	4.99785303030303	5.29785303030303	1793		OxPC(22:3(Ke)_13:0(CHO))+HCO2	0	0	0	0	0	0	0	0	0	0	0	0	0	0	4.99785303030303	5.29785303030303	1793		OxPC(22:3(Ke)_13:0(CHO))+HCO2	0	0	0	0	0	0	0	0	0	0
	OxPC(22:3(Ke)_14:0(CHO))+HCO2	0	0	0	0	0	0	0	0	0	0	0	0	0	0	5.6331196969697	5.9331196969697	3020		OxPC(22:3(Ke)_14:0(CHO))+HCO2	0	0	0	0	0	0	0	0	0	0	0	0	0	0	5.6331196969697	5.9331196969697	3020		OxPC(22:3(Ke)_14:0(CHO))+HCO2	0	0	0	0	0	0	0	0	0	0
	OxPC(22:3(Ke)_15:0(CHO))+HCO2	1	0	0	0	0	0	0	0	0	0	0	0	0	0	6.23912121212121	6.53912121212121	662		OxPC(22:3(Ke)_15:0(CHO))+HCO2	6.37818	0	0	0	0	0	0	0	0	0	0	0	0	0	6.23912121212121	6.53912121212121	662		OxPC(22:3(Ke)_15:0(CHO))+HCO2	1	0	0	0	0	0	0	0	0	0
	OxPC(22:3(Ke)_15:1(CHO))+HCO2	0	0	0	0	0	0	0	0	0	0	0	0	0	0	5.13399242424242	5.43399242424242	1492		OxPC(22:3(Ke)_15:1(CHO))+HCO2	0	0	0	0	0	0	0	0	0	0	0	0	0	0	5.13399242424242	5.43399242424242	1492		OxPC(22:3(Ke)_15:1(CHO))+HCO2	0	0	0	0	0	0	0	0	0	0
	OxPC(22:3(Ke)_15:1(CHO))+HCO2	0	0	0	0	0	0	0	0	0	0	0	0	0	0	5.38814393939394	5.68814393939394	1627		OxPC(22:3(Ke)_15:1(CHO))+HCO2	0	0	0	0	0	0	0	0	0	0	0	0	0	0	5.38814393939394	5.68814393939394	1627		OxPC(22:3(Ke)_15:1(CHO))+HCO2	0	0	0	0	0	0	0	0	0	0
	OxPC(22:3(Ke)_15:1(CHO))+HCO2	0	0	0	0	0	0	0	0	0	0	0	0	0	0	5.59400757575758	5.89400757575758	2606		OxPC(22:3(Ke)_15:1(CHO))+HCO2	0	0	0	0	0	0	0	0	0	0	0	0	0	0	5.59400757575758	5.89400757575758	2606		OxPC(22:3(Ke)_15:1(CHO))+HCO2	0	0	0	0	0	0	0	0	0	0
	OxPC(22:3(Ke)_19:4(CHO))+HCO2	0	0	0	0	0	0	0	0	0	0	0	0	0	0	5.71723787878788	6.01723787878788	433		OxPC(22:3(Ke)_19:4(CHO))+HCO2	0	0	0	0	0	0	0	0	0	0	0	0	0	0	5.71723787878788	6.01723787878788	433		OxPC(22:3(Ke)_19:4(CHO))+HCO2	0	0	0	0	0	0	0	0	0	0
	OxPC(22:3(Ke)_19:4(CHO))+HCO2	0	0	0	0	0	0	0	0	0	0	0	0	0	0	5.17991363636364	5.47991363636364	1070		OxPC(22:3(Ke)_19:4(CHO))+HCO2	0	0	0	0	0	0	0	0	0	0	0	0	0	0	5.17991363636364	5.47991363636364	1070		OxPC(22:3(Ke)_19:4(CHO))+HCO2	0	0	0	0	0	0	0	0	0	0
	OxPC(22:3(Ke)_3:0(COOH))+HCO2	0	0	0	0	0	0	0	0	0	0	0	0	0	0	1.52206666666667	1.82206666666667	2930		OxPC(22:3(Ke)_3:0(COOH))+HCO2	0	0	0	0	0	0	0	0	0	0	0	0	0	0	1.52206666666667	1.82206666666667	2930		OxPC(22:3(Ke)_3:0(COOH))+HCO2	0	0	0	0	0	0	0	0	0	0
	OxPC(22:4(Ke)_15:0(CHO))+HCO2	0	0	0	0	0	0	0	0	0	0	0	0	0	0	5.13399242424242	5.43399242424242	1492		OxPC(22:4(Ke)_15:0(CHO))+HCO2	0	0	0	0	0	0	0	0	0	0	0	0	0	0	5.13399242424242	5.43399242424242	1492		OxPC(22:4(Ke)_15:0(CHO))+HCO2	0	0	0	0	0	0	0	0	0	0
	OxPC(22:4(Ke)_15:0(CHO))+HCO2	0	0	0	0	0	0	0	0	0	0	0	0	0	0	5.38814393939394	5.68814393939394	1627		OxPC(22:4(Ke)_15:0(CHO))+HCO2	0	0	0	0	0	0	0	0	0	0	0	0	0	0	5.38814393939394	5.68814393939394	1627		OxPC(22:4(Ke)_15:0(CHO))+HCO2	0	0	0	0	0	0	0	0	0	0
	OxPC(22:4(Ke)_15:0(CHO))+HCO2	0	0	0	0	0	0	0	0	0	0	0	0	0	0	5.59400757575758	5.89400757575758	2606		OxPC(22:4(Ke)_15:0(CHO))+HCO2	0	0	0	0	0	0	0	0	0	0	0	0	0	0	5.59400757575758	5.89400757575758	2606		OxPC(22:4(Ke)_15:0(CHO))+HCO2	0	0	0	0	0	0	0	0	0	0
	OxPC(24:1(Ke)_11:1(CHO))+HCO2	0	0	0	0	0	0	0	0	0	0	0	0	0	0	5.97570151515152	6.27570151515152	2848		OxPC(24:1(Ke)_11:1(CHO))+HCO2	0	0	0	0	0	0	0	0	0	0	0	0	0	0	5.97570151515152	6.27570151515152	2848		OxPC(24:1(Ke)_11:1(CHO))+HCO2	0	0	0	0	0	0	0	0	0	0
	OxPC(24:1(Ke)_11:2(CHO))+HCO2	0	0	0	0	0	0	0	0	0	0	0	0	0	0	4.99785303030303	5.29785303030303	1793		OxPC(24:1(Ke)_11:2(CHO))+HCO2	0	0	0	0	0	0	0	0	0	0	0	0	0	0	4.99785303030303	5.29785303030303	1793		OxPC(24:1(Ke)_11:2(CHO))+HCO2	0	0	0	0	0	0	0	0	0	0
	OxPC(24:1(Ke)_12:2(CHO))+HCO2	0	0	0	0	0	0	0	0	0	0	0	0	0	0	5.6331196969697	5.9331196969697	3020		OxPC(24:1(Ke)_12:2(CHO))+HCO2	0	0	0	0	0	0	0	0	0	0	0	0	0	0	5.6331196969697	5.9331196969697	3020		OxPC(24:1(Ke)_12:2(CHO))+HCO2	0	0	0	0	0	0	0	0	0	0
	OxPC(24:1(Ke)_13:1(CHO))+HCO2	0	0	0	0	0	0	0	0	0	0	0	0	0	0	7.15863787878788	7.45863787878788	1554		OxPC(24:1(Ke)_13:1(CHO))+HCO2	0	0	0	0	0	0	0	0	0	0	0	0	0	0	7.15863787878788	7.45863787878788	1554		OxPC(24:1(Ke)_13:1(CHO))+HCO2	0	0	0	0	0	0	0	0	0	0
	OxPC(24:1(Ke)_13:2(CHO))+HCO2	1	0	0	0	0	0	0	0	0	0	0	0	0	0	6.23912121212121	6.53912121212121	662		OxPC(24:1(Ke)_13:2(CHO))+HCO2	6.37818	0	0	0	0	0	0	0	0	0	0	0	0	0	6.23912121212121	6.53912121212121	662		OxPC(24:1(Ke)_13:2(CHO))+HCO2	1	0	0	0	0	0	0	0	0	0
	OxPC(24:1(Ke)_13:3(CHO))+HCO2	0	0	0	0	0	0	0	0	0	0	0	0	0	0	5.13399242424242	5.43399242424242	1492		OxPC(24:1(Ke)_13:3(CHO))+HCO2	0	0	0	0	0	0	0	0	0	0	0	0	0	0	5.13399242424242	5.43399242424242	1492		OxPC(24:1(Ke)_13:3(CHO))+HCO2	0	0	0	0	0	0	0	0	0	0
	OxPC(24:1(Ke)_13:3(CHO))+HCO2	0	0	0	0	0	0	0	0	0	0	0	0	0	0	5.38814393939394	5.68814393939394	1627		OxPC(24:1(Ke)_13:3(CHO))+HCO2	0	0	0	0	0	0	0	0	0	0	0	0	0	0	5.38814393939394	5.68814393939394	1627		OxPC(24:1(Ke)_13:3(CHO))+HCO2	0	0	0	0	0	0	0	0	0	0
	OxPC(24:1(Ke)_13:3(CHO))+HCO2	0	0	0	0	0	0	0	0	0	0	0	0	0	0	5.59400757575758	5.89400757575758	2606		OxPC(24:1(Ke)_13:3(CHO))+HCO2	0	0	0	0	0	0	0	0	0	0	0	0	0	0	5.59400757575758	5.89400757575758	2606		OxPC(24:1(Ke)_13:3(CHO))+HCO2	0	0	0	0	0	0	0	0	0	0
	OxPC(24:1(Ke)_15:2(CHO))+HCO2	0	0	0	0	0	0	0	0	0	0	0	0	0	0	7.41586515151515	7.71586515151515	1611		OxPC(24:1(Ke)_15:2(CHO))+HCO2	0	0	0	0	0	0	0	0	0	0	0	0	0	0	7.41586515151515	7.71586515151515	1611		OxPC(24:1(Ke)_15:2(CHO))+HCO2	0	0	0	0	0	0	0	0	0	0
	OxPC(24:1(Ke)_15:3(CHO))+HCO2	0	0	0	0	0	0	0	0	0	0	0	0	0	0	6.54471363636364	6.84471363636364	1805		OxPC(24:1(Ke)_15:3(CHO))+HCO2	0	0	0	0	0	0	0	0	0	0	0	0	0	0	6.54471363636364	6.84471363636364	1805		OxPC(24:1(Ke)_15:3(CHO))+HCO2	0	0	0	0	0	0	0	0	0	0
	OxPC(24:1(Ke)_15:4(CHO))+HCO2	0	0	0	0	0	0	0	0	0	0	0	0	0	0	6.03525606060606	6.33525606060606	361		OxPC(24:1(Ke)_15:4(CHO))+HCO2	0	0	0	0	0	0	0	0	0	0	0	0	0	0	6.03525606060606	6.33525606060606	361		OxPC(24:1(Ke)_15:4(CHO))+HCO2	0	0	0	0	0	0	0	0	0	0
	OxPC(24:1(Ke)_15:4(CHO))+HCO2	0	0	0	0	0	0	0	0	0	0	0	0	0	0	5.38873181818182	5.68873181818182	514		OxPC(24:1(Ke)_15:4(CHO))+HCO2	0	0	0	0	0	0	0	0	0	0	0	0	0	0	5.38873181818182	5.68873181818182	514		OxPC(24:1(Ke)_15:4(CHO))+HCO2	0	0	0	0	0	0	0	0	0	0
	OxPC(14:1(Ke,OH)_9:2(CHO))+HCO2	0	0	0	0	0	0	0	0	0	0	0	0	0	0	0.99729848484848	1.29729848484848	2985		OxPC(14:1(Ke,OH)_9:2(CHO))+HCO2	0	0	0	0	0	0	0	0	0	0	0	0	0	0	0.99729848484848	1.29729848484848	2985		OxPC(14:1(Ke,OH)_9:2(CHO))+HCO2	0	0	0	0	0	0	0	0	0	0
	OxPC(14:1(Ke,OH)_10:2(CHO))+HCO2	0	0	0	0	0	0	0	0	0	0	0	0	0	0	1.25207424242424	1.55207424242424	1235		OxPC(14:1(Ke,OH)_10:2(CHO))+HCO2	0	0	0	0	0	0	0	0	0	0	0	0	0	0	1.25207424242424	1.55207424242424	1235		OxPC(14:1(Ke,OH)_10:2(CHO))+HCO2	0	0	0	0	0	0	0	0	0	0
	OxPC(14:1(Ke,OH)_11:2(CHO))+HCO2	0	0	0	0	0	0	0	0	0	0	0	0	0	0	1.52206666666667	1.82206666666667	2930		OxPC(14:1(Ke,OH)_11:2(CHO))+HCO2	0	0	0	0	0	0	0	0	0	0	0	0	0	0	1.52206666666667	1.82206666666667	2930		OxPC(14:1(Ke,OH)_11:2(CHO))+HCO2	0	0	0	0	0	0	0	0	0	0
	OxPC(15:1(Ke,OH)_9:2(CHO))+HCO2	0	0	0	0	0	0	0	0	0	0	0	0	0	0	1.25207424242424	1.55207424242424	1235		OxPC(15:1(Ke,OH)_9:2(CHO))+HCO2	0	0	0	0	0	0	0	0	0	0	0	0	0	0	1.25207424242424	1.55207424242424	1235		OxPC(15:1(Ke,OH)_9:2(CHO))+HCO2	0	0	0	0	0	0	0	0	0	0
	OxPC(15:1(Ke,OH)_10:2(CHO))+HCO2	0	0	0	0	0	0	0	0	0	0	0	0	0	0	1.52206666666667	1.82206666666667	2930		OxPC(15:1(Ke,OH)_10:2(CHO))+HCO2	0	0	0	0	0	0	0	0	0	0	0	0	0	0	1.52206666666667	1.82206666666667	2930		OxPC(15:1(Ke,OH)_10:2(CHO))+HCO2	0	0	0	0	0	0	0	0	0	0
	OxPC(16:1(Ke,OH)_9:2(CHO))+HCO2	0	0	0	0	0	0	0	0	0	0	0	0	0	0	1.52206666666667	1.82206666666667	2930		OxPC(16:1(Ke,OH)_9:2(CHO))+HCO2	0	0	0	0	0	0	0	0	0	0	0	0	0	0	1.52206666666667	1.82206666666667	2930		OxPC(16:1(Ke,OH)_9:2(CHO))+HCO2	0	0	0	0	0	0	0	0	0	0
	OxPC(17:2(Ke,OH)_6:1(CHO))+HCO2	0	0	0	0	0	0	0	0	0	0	0	0	0	0	0.99729848484848	1.29729848484848	2985		OxPC(17:2(Ke,OH)_6:1(CHO))+HCO2	0	0	0	0	0	0	0	0	0	0	0	0	0	0	0.99729848484848	1.29729848484848	2985		OxPC(17:2(Ke,OH)_6:1(CHO))+HCO2	0	0	0	0	0	0	0	0	0	0
	OxPC(17:2(Ke,OH)_7:1(CHO))+HCO2	0	0	0	0	0	0	0	0	0	0	0	0	0	0	1.25207424242424	1.55207424242424	1235		OxPC(17:2(Ke,OH)_7:1(CHO))+HCO2	0	0	0	0	0	0	0	0	0	0	0	0	0	0	1.25207424242424	1.55207424242424	1235		OxPC(17:2(Ke,OH)_7:1(CHO))+HCO2	0	0	0	0	0	0	0	0	0	0
	OxPC(17:2(Ke,OH)_8:1(CHO))+HCO2	0	0	0	0	0	0	0	0	0	0	0	0	0	0	1.52206666666667	1.82206666666667	2930		OxPC(17:2(Ke,OH)_8:1(CHO))+HCO2	0	0	0	0	0	0	0	0	0	0	0	0	0	0	1.52206666666667	1.82206666666667	2930		OxPC(17:2(Ke,OH)_8:1(CHO))+HCO2	0	0	0	0	0	0	0	0	0	0
	OxPC(18:2(Ke,OH)_6:1(CHO))+HCO2	0	0	0	0	0	0	0	0	0	0	0	0	0	0	1.25207424242424	1.55207424242424	1235		OxPC(18:2(Ke,OH)_6:1(CHO))+HCO2	0	0	0	0	0	0	0	0	0	0	0	0	0	0	1.25207424242424	1.55207424242424	1235		OxPC(18:2(Ke,OH)_6:1(CHO))+HCO2	0	0	0	0	0	0	0	0	0	0
	OxPC(18:2(Ke,OH)_7:1(CHO))+HCO2	0	0	0	0	0	0	0	0	0	0	0	0	0	0	1.52206666666667	1.82206666666667	2930		OxPC(18:2(Ke,OH)_7:1(CHO))+HCO2	0	0	0	0	0	0	0	0	0	0	0	0	0	0	1.52206666666667	1.82206666666667	2930		OxPC(18:2(Ke,OH)_7:1(CHO))+HCO2	0	0	0	0	0	0	0	0	0	0
	OxPC(18:3(Ke,OH)_5:0(CHO))+HCO2	0	0	0	0	0	0	0	0	0	0	0	0	0	0	0.99729848484848	1.29729848484848	2985		OxPC(18:3(Ke,OH)_5:0(CHO))+HCO2	0	0	0	0	0	0	0	0	0	0	0	0	0	0	0.99729848484848	1.29729848484848	2985		OxPC(18:3(Ke,OH)_5:0(CHO))+HCO2	0	0	0	0	0	0	0	0	0	0
	OxPC(18:3(Ke,OH)_6:0(CHO))+HCO2	0	0	0	0	0	0	0	0	0	0	0	0	0	0	1.25207424242424	1.55207424242424	1235		OxPC(18:3(Ke,OH)_6:0(CHO))+HCO2	0	0	0	0	0	0	0	0	0	0	0	0	0	0	1.25207424242424	1.55207424242424	1235		OxPC(18:3(Ke,OH)_6:0(CHO))+HCO2	0	0	0	0	0	0	0	0	0	0
	OxPC(18:3(Ke,OH)_7:0(CHO))+HCO2	0	0	0	0	0	0	0	0	0	0	0	0	0	0	1.52206666666667	1.82206666666667	2930		OxPC(18:3(Ke,OH)_7:0(CHO))+HCO2	0	0	0	0	0	0	0	0	0	0	0	0	0	0	1.52206666666667	1.82206666666667	2930		OxPC(18:3(Ke,OH)_7:0(CHO))+HCO2	0	0	0	0	0	0	0	0	0	0
	OxPC(18:3(Ke,OH)_4:0(CHO))+HCO2	0	0	0	0	0	0	0	0	0	0	0	0	0	0	0.754063636363636	1.05406363636364	1773		OxPC(18:3(Ke,OH)_4:0(CHO))+HCO2	0	0	0	0	0	0	0	0	0	0	0	0	0	0	0.754063636363636	1.05406363636364	1773		OxPC(18:3(Ke,OH)_4:0(CHO))+HCO2	0	0	0	0	0	0	0	0	0	0
	OxPC(18:4(Ke,OH)_6:1(CHO))+HCO2	0	0	0	0	0	0	0	0	0	0	0	0	0	0	0.598343333333333	0.898343333333333	2591		OxPC(18:4(Ke,OH)_6:1(CHO))+HCO2	0	0	0	0	0	0	0	0	0	0	0	0	0	0	0.598343333333333	0.898343333333333	2591		OxPC(18:4(Ke,OH)_6:1(CHO))+HCO2	0	0	0	0	0	0	0	0	0	0
	OxPC(20:2(Ke,OH)_22:6(Ke,OH))+HCO2	0	0	0	0	0	0	0	0	0	0	0	0	0	0	5.38943484848485	5.68943484848485	1274		OxPC(20:2(Ke,OH)_22:6(Ke,OH))+HCO2	0	0	0	0	0	0	0	0	0	0	0	0	0	0	5.38943484848485	5.68943484848485	1274		OxPC(20:2(Ke,OH)_22:6(Ke,OH))+HCO2	0	0	0	0	0	0	0	0	0	0
	OxPC(20:2(Ke,OH)_22:6(Ke,OH))+HCO2	0	0	0	0	0	0	0	0	0	0	0	0	0	0	6.00927272727273	6.30927272727273	2966		OxPC(20:2(Ke,OH)_22:6(Ke,OH))+HCO2	0	0	0	0	0	0	0	0	0	0	0	0	0	0	6.00927272727273	6.30927272727273	2966		OxPC(20:2(Ke,OH)_22:6(Ke,OH))+HCO2	0	0	0	0	0	0	0	0	0	0
	OxPC(20:3(Ke,OH)_22:5(Ke,OH))+HCO2	0	0	0	0	0	0	0	0	0	0	0	0	0	0	5.38943484848485	5.68943484848485	1274		OxPC(20:3(Ke,OH)_22:5(Ke,OH))+HCO2	0	0	0	0	0	0	0	0	0	0	0	0	0	0	5.38943484848485	5.68943484848485	1274		OxPC(20:3(Ke,OH)_22:5(Ke,OH))+HCO2	0	0	0	0	0	0	0	0	0	0
	OxPC(20:3(Ke,OH)_22:5(Ke,OH))+HCO2	0	0	0	0	0	0	0	0	0	0	0	0	0	0	6.00927272727273	6.30927272727273	2966		OxPC(20:3(Ke,OH)_22:5(Ke,OH))+HCO2	0	0	0	0	0	0	0	0	0	0	0	0	0	0	6.00927272727273	6.30927272727273	2966		OxPC(20:3(Ke,OH)_22:5(Ke,OH))+HCO2	0	0	0	0	0	0	0	0	0	0
	OxPC(20:3(Ke,OH)_22:6(Ke,OH))+HCO2	0	0	0	0	0	0	0	0	0	0	0	0	0	0	5.24543787878788	5.54543787878788	2501		OxPC(20:3(Ke,OH)_22:6(Ke,OH))+HCO2	0	0	0	0	0	0	0	0	0	0	0	0	0	0	5.24543787878788	5.54543787878788	2501		OxPC(20:3(Ke,OH)_22:6(Ke,OH))+HCO2	0	0	0	0	0	0	0	0	0	0
	OxPC(20:3(Ke,OH)_24:1(Ke,OH))+HCO2	0	0	0	0	0	0	0	0	0	0	0	0	0	0	10.1508484848485	10.4508484848485	2056		OxPC(20:3(Ke,OH)_24:1(Ke,OH))+HCO2	0	0	0	0	0	0	0	0	0	0	0	0	0	0	10.1508484848485	10.4508484848485	2056		OxPC(20:3(Ke,OH)_24:1(Ke,OH))+HCO2	0	0	0	0	0	0	0	0	0	0
	OxPC(20:3(Ke,OH)_5:0(CHO))+HCO2	0	0	0	0	0	0	0	0	0	0	0	0	0	0	1.52206666666667	1.82206666666667	2930		OxPC(20:3(Ke,OH)_5:0(CHO))+HCO2	0	0	0	0	0	0	0	0	0	0	0	0	0	0	1.52206666666667	1.82206666666667	2930		OxPC(20:3(Ke,OH)_5:0(CHO))+HCO2	0	0	0	0	0	0	0	0	0	0
	OxPC(20:3(Ke,OH)_3:0(CHO))+HCO2	0	0	0	0	0	0	0	0	0	0	0	0	0	0	0.99729848484848	1.29729848484848	2985		OxPC(20:3(Ke,OH)_3:0(CHO))+HCO2	0	0	0	0	0	0	0	0	0	0	0	0	0	0	0.99729848484848	1.29729848484848	2985		OxPC(20:3(Ke,OH)_3:0(CHO))+HCO2	0	0	0	0	0	0	0	0	0	0
	OxPC(20:3(Ke,OH)_4:0(CHO))+HCO2	0	0	0	0	0	0	0	0	0	0	0	0	0	0	1.25207424242424	1.55207424242424	1235		OxPC(20:3(Ke,OH)_4:0(CHO))+HCO2	0	0	0	0	0	0	0	0	0	0	0	0	0	0	1.25207424242424	1.55207424242424	1235		OxPC(20:3(Ke,OH)_4:0(CHO))+HCO2	0	0	0	0	0	0	0	0	0	0
	OxPC(20:4(Ke,OH)_22:4(Ke,OH))+HCO2	0	0	0	0	0	0	0	0	0	0	0	0	0	0	5.38943484848485	5.68943484848485	1274		OxPC(20:4(Ke,OH)_22:4(Ke,OH))+HCO2	0	0	0	0	0	0	0	0	0	0	0	0	0	0	5.38943484848485	5.68943484848485	1274		OxPC(20:4(Ke,OH)_22:4(Ke,OH))+HCO2	0	0	0	0	0	0	0	0	0	0
	OxPC(20:4(Ke,OH)_22:4(Ke,OH))+HCO2	0	0	0	0	0	0	0	0	0	0	0	0	0	0	6.00927272727273	6.30927272727273	2966		OxPC(20:4(Ke,OH)_22:4(Ke,OH))+HCO2	0	0	0	0	0	0	0	0	0	0	0	0	0	0	6.00927272727273	6.30927272727273	2966		OxPC(20:4(Ke,OH)_22:4(Ke,OH))+HCO2	0	0	0	0	0	0	0	0	0	0
	OxPC(20:4(Ke,OH)_22:5(Ke,OH))+HCO2	0	0	0	0	0	0	0	0	0	0	0	0	0	0	5.24543787878788	5.54543787878788	2501		OxPC(20:4(Ke,OH)_22:5(Ke,OH))+HCO2	0	0	0	0	0	0	0	0	0	0	0	0	0	0	5.24543787878788	5.54543787878788	2501		OxPC(20:4(Ke,OH)_22:5(Ke,OH))+HCO2	0	0	0	0	0	0	0	0	0	0
	OxPC(20:5(Ke,OH)_22:3(Ke,OH))+HCO2	0	0	0	0	0	0	0	0	0	0	0	0	0	0	5.38943484848485	5.68943484848485	1274		OxPC(20:5(Ke,OH)_22:3(Ke,OH))+HCO2	0	0	0	0	0	0	0	0	0	0	0	0	0	0	5.38943484848485	5.68943484848485	1274		OxPC(20:5(Ke,OH)_22:3(Ke,OH))+HCO2	0	0	0	0	0	0	0	0	0	0
	OxPC(20:5(Ke,OH)_22:3(Ke,OH))+HCO2	0	0	0	0	0	0	0	0	0	0	0	0	0	0	6.00927272727273	6.30927272727273	2966		OxPC(20:5(Ke,OH)_22:3(Ke,OH))+HCO2	0	0	0	0	0	0	0	0	0	0	0	0	0	0	6.00927272727273	6.30927272727273	2966		OxPC(20:5(Ke,OH)_22:3(Ke,OH))+HCO2	0	0	0	0	0	0	0	0	0	0
	OxPC(20:5(Ke,OH)_22:4(Ke,OH))+HCO2	0	0	0	0	0	0	0	0	0	0	0	0	0	0	5.24543787878788	5.54543787878788	2501		OxPC(20:5(Ke,OH)_22:4(Ke,OH))+HCO2	0	0	0	0	0	0	0	0	0	0	0	0	0	0	5.24543787878788	5.54543787878788	2501		OxPC(20:5(Ke,OH)_22:4(Ke,OH))+HCO2	0	0	0	0	0	0	0	0	0	0
	OxPC(20:5(Ke,OH)_4:0(CHO))+HCO2	0	0	0	0	0	0	0	0	0	0	0	0	0	0	0.598343333333333	0.898343333333333	2591		OxPC(20:5(Ke,OH)_4:0(CHO))+HCO2	0	0	0	0	0	0	0	0	0	0	0	0	0	0	0.598343333333333	0.898343333333333	2591		OxPC(20:5(Ke,OH)_4:0(CHO))+HCO2	0	0	0	0	0	0	0	0	0	0
	OxPC(22:1(Ke,OH)_22:3(Ke,OH))+HCO2	0	0	0	0	0	0	0	0	0	0	0	0	0	0	10.1508484848485	10.4508484848485	2056		OxPC(22:1(Ke,OH)_22:3(Ke,OH))+HCO2	0	0	0	0	0	0	0	0	0	0	0	0	0	0	10.1508484848485	10.4508484848485	2056		OxPC(22:1(Ke,OH)_22:3(Ke,OH))+HCO2	0	0	0	0	0	0	0	0	0	0
	OxPC(22:2(Ke,OH)_22:2(Ke,OH))+HCO2	0	0	0	0	0	0	0	0	0	0	0	0	0	0	10.1508484848485	10.4508484848485	2056		OxPC(22:2(Ke,OH)_22:2(Ke,OH))+HCO2	0	0	0	0	0	0	0	0	0	0	0	0	0	0	10.1508484848485	10.4508484848485	2056		OxPC(22:2(Ke,OH)_22:2(Ke,OH))+HCO2	0	0	0	0	0	0	0	0	0	0
	OxPC(22:3(Ke,OH)_3:0(CHO))+HCO2	0	0	0	0	0	0	0	0	0	0	0	0	0	0	1.52206666666667	1.82206666666667	2930		OxPC(22:3(Ke,OH)_3:0(CHO))+HCO2	0	0	0	0	0	0	0	0	0	0	0	0	0	0	1.52206666666667	1.82206666666667	2930		OxPC(22:3(Ke,OH)_3:0(CHO))+HCO2	0	0	0	0	0	0	0	0	0	0
	OxPC(22:4(Ke,OH)_22:6(Ke,OH))+HCO2	0	0	0	0	0	0	0	0	0	0	0	0	0	0	5.70061060606061	6.00061060606061	2388		OxPC(22:4(Ke,OH)_22:6(Ke,OH))+HCO2	0	0	0	0	0	0	0	0	0	0	0	0	0	0	5.70061060606061	6.00061060606061	2388		OxPC(22:4(Ke,OH)_22:6(Ke,OH))+HCO2	0	0	0	0	0	0	0	0	0	0
	OxPC(22:5(Ke,OH)_22:5(Ke,OH))+HCO2	0	0	0	0	0	0	0	0	0	0	0	0	0	0	5.70061060606061	6.00061060606061	2388		OxPC(22:5(Ke,OH)_22:5(Ke,OH))+HCO2	0	0	0	0	0	0	0	0	0	0	0	0	0	0	5.70061060606061	6.00061060606061	2388		OxPC(22:5(Ke,OH)_22:5(Ke,OH))+HCO2	0	0	0	0	0	0	0	0	0	0
	OxPC(5:0(CHO)_19:5(COOH))+HCO2	0	0	0	0	0	0	0	0	0	0	0	0	0	0	0.598343333333333	0.898343333333333	2591		OxPC(5:0(CHO)_19:5(COOH))+HCO2	0	0	0	0	0	0	0	0	0	0	0	0	0	0	0.598343333333333	0.898343333333333	2591		OxPC(5:0(CHO)_19:5(COOH))+HCO2	0	0	0	0	0	0	0	0	0	0
	OxPC(6:0(CHO)_16:3(COOH))+HCO2	0	0	0	0	0	0	0	0	0	0	0	0	0	0	0.754063636363636	1.05406363636364	1773		OxPC(6:0(CHO)_16:3(COOH))+HCO2	0	0	0	0	0	0	0	0	0	0	0	0	0	0	0.754063636363636	1.05406363636364	1773		OxPC(6:0(CHO)_16:3(COOH))+HCO2	0	0	0	0	0	0	0	0	0	0
	OxPC(6:0(CHO)_18:5(COOH))+HCO2	0	0	0	0	0	0	0	0	0	0	0	0	0	0	0.598343333333333	0.898343333333333	2591		OxPC(6:0(CHO)_18:5(COOH))+HCO2	0	0	0	0	0	0	0	0	0	0	0	0	0	0	0.598343333333333	0.898343333333333	2591		OxPC(6:0(CHO)_18:5(COOH))+HCO2	0	0	0	0	0	0	0	0	0	0
	OxPC(7:0(CHO)_15:3(COOH))+HCO2	0	0	0	0	0	0	0	0	0	0	0	0	0	0	0.754063636363636	1.05406363636364	1773		OxPC(7:0(CHO)_15:3(COOH))+HCO2	0	0	0	0	0	0	0	0	0	0	0	0	0	0	0.754063636363636	1.05406363636364	1773		OxPC(7:0(CHO)_15:3(COOH))+HCO2	0	0	0	0	0	0	0	0	0	0
	OxPC(7:0(CHO)_16:3(COOH))+HCO2	0	0	0	0	0	0	0	0	0	0	0	0	0	0	0.99729848484848	1.29729848484848	2985		OxPC(7:0(CHO)_16:3(COOH))+HCO2	0	0	0	0	0	0	0	0	0	0	0	0	0	0	0.99729848484848	1.29729848484848	2985		OxPC(7:0(CHO)_16:3(COOH))+HCO2	0	0	0	0	0	0	0	0	0	0
	OxPC(8:0(CHO)_14:3(COOH))+HCO2	0	0	0	0	0	0	0	0	0	0	0	0	0	0	0.754063636363636	1.05406363636364	1773		OxPC(8:0(CHO)_14:3(COOH))+HCO2	0	0	0	0	0	0	0	0	0	0	0	0	0	0	0.754063636363636	1.05406363636364	1773		OxPC(8:0(CHO)_14:3(COOH))+HCO2	0	0	0	0	0	0	0	0	0	0
	OxPC(8:0(CHO)_15:3(COOH))+HCO2	0	0	0	0	0	0	0	0	0	0	0	0	0	0	0.99729848484848	1.29729848484848	2985		OxPC(8:0(CHO)_15:3(COOH))+HCO2	0	0	0	0	0	0	0	0	0	0	0	0	0	0	0.99729848484848	1.29729848484848	2985		OxPC(8:0(CHO)_15:3(COOH))+HCO2	0	0	0	0	0	0	0	0	0	0
	OxPC(8:0(CHO)_16:3(COOH))+HCO2	0	0	0	0	0	0	0	0	0	0	0	0	0	0	1.25207424242424	1.55207424242424	1235		OxPC(8:0(CHO)_16:3(COOH))+HCO2	0	0	0	0	0	0	0	0	0	0	0	0	0	0	1.25207424242424	1.55207424242424	1235		OxPC(8:0(CHO)_16:3(COOH))+HCO2	0	0	0	0	0	0	0	0	0	0
	OxPC(9:0(CHO)_13:3(COOH))+HCO2	0	0	0	0	0	0	0	0	0	0	0	0	0	0	0.754063636363636	1.05406363636364	1773		OxPC(9:0(CHO)_13:3(COOH))+HCO2	0	0	0	0	0	0	0	0	0	0	0	0	0	0	0.754063636363636	1.05406363636364	1773		OxPC(9:0(CHO)_13:3(COOH))+HCO2	0	0	0	0	0	0	0	0	0	0
	OxPC(9:0(CHO)_14:3(COOH))+HCO2	0	0	0	0	0	0	0	0	0	0	0	0	0	0	0.99729848484848	1.29729848484848	2985		OxPC(9:0(CHO)_14:3(COOH))+HCO2	0	0	0	0	0	0	0	0	0	0	0	0	0	0	0.99729848484848	1.29729848484848	2985		OxPC(9:0(CHO)_14:3(COOH))+HCO2	0	0	0	0	0	0	0	0	0	0
	OxPC(9:0(CHO)_15:3(COOH))+HCO2	0	0	0	0	0	0	0	0	0	0	0	0	0	0	1.25207424242424	1.55207424242424	1235		OxPC(9:0(CHO)_15:3(COOH))+HCO2	0	0	0	0	0	0	0	0	0	0	0	0	0	0	1.25207424242424	1.55207424242424	1235		OxPC(9:0(CHO)_15:3(COOH))+HCO2	0	0	0	0	0	0	0	0	0	0
	OxPC(9:0(CHO)_16:3(COOH))+HCO2	0	0	0	0	0	0	0	0	0	0	0	0	0	0	1.52206666666667	1.82206666666667	2930		OxPC(9:0(CHO)_16:3(COOH))+HCO2	0	0	0	0	0	0	0	0	0	0	0	0	0	0	1.52206666666667	1.82206666666667	2930		OxPC(9:0(CHO)_16:3(COOH))+HCO2	0	0	0	0	0	0	0	0	0	0
	OxPC(10:0(CHO)_12:3(COOH))+HCO2	0	0	0	0	0	0	0	0	0	0	0	0	0	0	0.754063636363636	1.05406363636364	1773		OxPC(10:0(CHO)_12:3(COOH))+HCO2	0	0	0	0	0	0	0	0	0	0	0	0	0	0	0.754063636363636	1.05406363636364	1773		OxPC(10:0(CHO)_12:3(COOH))+HCO2	0	0	0	0	0	0	0	0	0	0
	OxPC(10:0(CHO)_13:3(COOH))+HCO2	0	0	0	0	0	0	0	0	0	0	0	0	0	0	0.99729848484848	1.29729848484848	2985		OxPC(10:0(CHO)_13:3(COOH))+HCO2	0	0	0	0	0	0	0	0	0	0	0	0	0	0	0.99729848484848	1.29729848484848	2985		OxPC(10:0(CHO)_13:3(COOH))+HCO2	0	0	0	0	0	0	0	0	0	0
	OxPC(10:0(CHO)_14:3(COOH))+HCO2	0	0	0	0	0	0	0	0	0	0	0	0	0	0	1.25207424242424	1.55207424242424	1235		OxPC(10:0(CHO)_14:3(COOH))+HCO2	0	0	0	0	0	0	0	0	0	0	0	0	0	0	1.25207424242424	1.55207424242424	1235		OxPC(10:0(CHO)_14:3(COOH))+HCO2	0	0	0	0	0	0	0	0	0	0
	OxPC(10:0(CHO)_15:3(COOH))+HCO2	0	0	0	0	0	0	0	0	0	0	0	0	0	0	1.52206666666667	1.82206666666667	2930		OxPC(10:0(CHO)_15:3(COOH))+HCO2	0	0	0	0	0	0	0	0	0	0	0	0	0	0	1.52206666666667	1.82206666666667	2930		OxPC(10:0(CHO)_15:3(COOH))+HCO2	0	0	0	0	0	0	0	0	0	0
	OxPC(11:0(CHO)_12:3(COOH))+HCO2	0	0	0	0	0	0	0	0	0	0	0	0	0	0	0.99729848484848	1.29729848484848	2985		OxPC(11:0(CHO)_12:3(COOH))+HCO2	0	0	0	0	0	0	0	0	0	0	0	0	0	0	0.99729848484848	1.29729848484848	2985		OxPC(11:0(CHO)_12:3(COOH))+HCO2	0	0	0	0	0	0	0	0	0	0
	OxPC(11:0(CHO)_13:3(COOH))+HCO2	0	0	0	0	0	0	0	0	0	0	0	0	0	0	1.25207424242424	1.55207424242424	1235		OxPC(11:0(CHO)_13:3(COOH))+HCO2	0	0	0	0	0	0	0	0	0	0	0	0	0	0	1.25207424242424	1.55207424242424	1235		OxPC(11:0(CHO)_13:3(COOH))+HCO2	0	0	0	0	0	0	0	0	0	0
	OxPC(11:0(CHO)_14:3(COOH))+HCO2	0	0	0	0	0	0	0	0	0	0	0	0	0	0	1.52206666666667	1.82206666666667	2930		OxPC(11:0(CHO)_14:3(COOH))+HCO2	0	0	0	0	0	0	0	0	0	0	0	0	0	0	1.52206666666667	1.82206666666667	2930		OxPC(11:0(CHO)_14:3(COOH))+HCO2	0	0	0	0	0	0	0	0	0	0
	OxPC(12:0(CHO)_15:0(CHO))+HCO2	1	0	0	0	0	0	0	0	0	0	0	1	0	0	3.77912272727273	4.07912272727273	310		OxPC(12:0(CHO)_15:0(CHO))+HCO2	3.969057	0	0	0	0	0	0	0	0	0	0	3.969057	3.969057	0	3.77912272727273	4.07912272727273	310		OxPC(12:0(CHO)_15:0(CHO))+HCO2	1	0	0	0	0	0	0	0	0	0
	OxPC(12:0(CHO)_16:2(CHO))+HCO2	0	0	0	0	0	0	0	0	0	0	0	0	0	0	3.71538181818182	4.01538181818182	3056		OxPC(12:0(CHO)_16:2(CHO))+HCO2	0	0	0	0	0	0	0	0	0	0	0	0	0	0	3.71538181818182	4.01538181818182	3056		OxPC(12:0(CHO)_16:2(CHO))+HCO2	0	0	0	0	0	0	0	0	0	0
	OxPC(12:0(CHO)_12:3(COOH))+HCO2	0	0	0	0	0	0	0	0	0	0	0	0	0	0	1.25207424242424	1.55207424242424	1235		OxPC(12:0(CHO)_12:3(COOH))+HCO2	0	0	0	0	0	0	0	0	0	0	0	0	0	0	1.25207424242424	1.55207424242424	1235		OxPC(12:0(CHO)_12:3(COOH))+HCO2	0	0	0	0	0	0	0	0	0	0
	OxPC(12:0(CHO)_13:3(COOH))+HCO2	0	0	0	0	0	0	0	0	0	0	0	0	0	0	1.52206666666667	1.82206666666667	2930		OxPC(12:0(CHO)_13:3(COOH))+HCO2	0	0	0	0	0	0	0	0	0	0	0	0	0	0	1.52206666666667	1.82206666666667	2930		OxPC(12:0(CHO)_13:3(COOH))+HCO2	0	0	0	0	0	0	0	0	0	0
	OxPC(13:0(CHO)_14:0(CHO))+HCO2	1	0	0	0	0	0	0	0	0	0	0	1	0	0	3.77912272727273	4.07912272727273	310		OxPC(13:0(CHO)_14:0(CHO))+HCO2	3.969057	0	0	0	0	0	0	0	0	0	0	3.969057	3.969057	0	3.77912272727273	4.07912272727273	310		OxPC(13:0(CHO)_14:0(CHO))+HCO2	1	0	0	0	0	0	0	0	0	0
	OxPC(13:0(CHO)_15:0(CHO))+HCO2	0	0	0	0	0	0	0	0	0	0	0	0	0	0	4.23709393939394	4.53709393939394	1287		OxPC(13:0(CHO)_15:0(CHO))+HCO2	0	0	0	0	0	0	0	0	0	0	0	0	0	0	4.23709393939394	4.53709393939394	1287		OxPC(13:0(CHO)_15:0(CHO))+HCO2	0	0	0	0	0	0	0	0	0	0
	OxPC(13:0(CHO)_15:2(CHO))+HCO2	0	0	0	0	0	0	0	0	0	0	0	0	0	0	3.71538181818182	4.01538181818182	3056		OxPC(13:0(CHO)_15:2(CHO))+HCO2	0	0	0	0	0	0	0	0	0	0	0	0	0	0	3.71538181818182	4.01538181818182	3056		OxPC(13:0(CHO)_15:2(CHO))+HCO2	0	0	0	0	0	0	0	0	0	0
	OxPC(13:0(CHO)_12:3(COOH))+HCO2	0	0	0	0	0	0	0	0	0	0	0	0	0	0	1.52206666666667	1.82206666666667	2930		OxPC(13:0(CHO)_12:3(COOH))+HCO2	0	0	0	0	0	0	0	0	0	0	0	0	0	0	1.52206666666667	1.82206666666667	2930		OxPC(13:0(CHO)_12:3(COOH))+HCO2	0	0	0	0	0	0	0	0	0	0
	OxPC(14:0(CHO)_14:0(CHO))+HCO2	0	0	0	0	0	0	0	0	0	0	0	0	0	0	4.23709393939394	4.53709393939394	1287		OxPC(14:0(CHO)_14:0(CHO))+HCO2	0	0	0	0	0	0	0	0	0	0	0	0	0	0	4.23709393939394	4.53709393939394	1287		OxPC(14:0(CHO)_14:0(CHO))+HCO2	0	0	0	0	0	0	0	0	0	0
	OxPC(14:0(CHO)_14:2(CHO))+HCO2	0	0	0	0	0	0	0	0	0	0	0	0	0	0	3.71538181818182	4.01538181818182	3056		OxPC(14:0(CHO)_14:2(CHO))+HCO2	0	0	0	0	0	0	0	0	0	0	0	0	0	0	3.71538181818182	4.01538181818182	3056		OxPC(14:0(CHO)_14:2(CHO))+HCO2	0	0	0	0	0	0	0	0	0	0
	OxPC(15:0(CHO)_13:2(CHO))+HCO2	0	0	0	0	0	0	0	0	0	0	0	0	0	0	3.71538181818182	4.01538181818182	3056		OxPC(15:0(CHO)_13:2(CHO))+HCO2	0	0	0	0	0	0	0	0	0	0	0	0	0	0	3.71538181818182	4.01538181818182	3056		OxPC(15:0(CHO)_13:2(CHO))+HCO2	0	0	0	0	0	0	0	0	0	0
	OxPC(6:1(CHO)_16:2(COOH))+HCO2	0	0	0	0	0	0	0	0	0	0	0	0	0	0	0.754063636363636	1.05406363636364	1773		OxPC(6:1(CHO)_16:2(COOH))+HCO2	0	0	0	0	0	0	0	0	0	0	0	0	0	0	0.754063636363636	1.05406363636364	1773		OxPC(6:1(CHO)_16:2(COOH))+HCO2	0	0	0	0	0	0	0	0	0	0
	OxPC(6:1(CHO)_18:4(COOH))+HCO2	0	0	0	0	0	0	0	0	0	0	0	0	0	0	0.598343333333333	0.898343333333333	2591		OxPC(6:1(CHO)_18:4(COOH))+HCO2	0	0	0	0	0	0	0	0	0	0	0	0	0	0	0.598343333333333	0.898343333333333	2591		OxPC(6:1(CHO)_18:4(COOH))+HCO2	0	0	0	0	0	0	0	0	0	0
	OxPC(7:1(CHO)_15:2(COOH))+HCO2	0	0	0	0	0	0	0	0	0	0	0	0	0	0	0.754063636363636	1.05406363636364	1773		OxPC(7:1(CHO)_15:2(COOH))+HCO2	0	0	0	0	0	0	0	0	0	0	0	0	0	0	0.754063636363636	1.05406363636364	1773		OxPC(7:1(CHO)_15:2(COOH))+HCO2	0	0	0	0	0	0	0	0	0	0
	OxPC(7:1(CHO)_16:2(COOH))+HCO2	0	0	0	0	0	0	0	0	0	0	0	0	0	0	0.99729848484848	1.29729848484848	2985		OxPC(7:1(CHO)_16:2(COOH))+HCO2	0	0	0	0	0	0	0	0	0	0	0	0	0	0	0.99729848484848	1.29729848484848	2985		OxPC(7:1(CHO)_16:2(COOH))+HCO2	0	0	0	0	0	0	0	0	0	0
	OxPC(7:1(CHO)_17:4(COOH))+HCO2	0	0	0	0	0	0	0	0	0	0	0	0	0	0	0.598343333333333	0.898343333333333	2591		OxPC(7:1(CHO)_17:4(COOH))+HCO2	0	0	0	0	0	0	0	0	0	0	0	0	0	0	0.598343333333333	0.898343333333333	2591		OxPC(7:1(CHO)_17:4(COOH))+HCO2	0	0	0	0	0	0	0	0	0	0
	OxPC(8:1(CHO)_14:2(COOH))+HCO2	0	0	0	0	0	0	0	0	0	0	0	0	0	0	0.754063636363636	1.05406363636364	1773		OxPC(8:1(CHO)_14:2(COOH))+HCO2	0	0	0	0	0	0	0	0	0	0	0	0	0	0	0.754063636363636	1.05406363636364	1773		OxPC(8:1(CHO)_14:2(COOH))+HCO2	0	0	0	0	0	0	0	0	0	0
	OxPC(8:1(CHO)_15:2(COOH))+HCO2	0	0	0	0	0	0	0	0	0	0	0	0	0	0	0.99729848484848	1.29729848484848	2985		OxPC(8:1(CHO)_15:2(COOH))+HCO2	0	0	0	0	0	0	0	0	0	0	0	0	0	0	0.99729848484848	1.29729848484848	2985		OxPC(8:1(CHO)_15:2(COOH))+HCO2	0	0	0	0	0	0	0	0	0	0
	OxPC(8:1(CHO)_16:2(COOH))+HCO2	0	0	0	0	0	0	0	0	0	0	0	0	0	0	1.25207424242424	1.55207424242424	1235		OxPC(8:1(CHO)_16:2(COOH))+HCO2	0	0	0	0	0	0	0	0	0	0	0	0	0	0	1.25207424242424	1.55207424242424	1235		OxPC(8:1(CHO)_16:2(COOH))+HCO2	0	0	0	0	0	0	0	0	0	0
	OxPC(8:1(CHO)_16:4(COOH))+HCO2	0	0	0	0	0	0	0	0	0	0	0	0	0	0	0.598343333333333	0.898343333333333	2591		OxPC(8:1(CHO)_16:4(COOH))+HCO2	0	0	0	0	0	0	0	0	0	0	0	0	0	0	0.598343333333333	0.898343333333333	2591		OxPC(8:1(CHO)_16:4(COOH))+HCO2	0	0	0	0	0	0	0	0	0	0
	OxPC(9:1(CHO)_13:2(COOH))+HCO2	0	0	0	0	0	0	0	0	0	0	0	0	0	0	0.754063636363636	1.05406363636364	1773		OxPC(9:1(CHO)_13:2(COOH))+HCO2	0	0	0	0	0	0	0	0	0	0	0	0	0	0	0.754063636363636	1.05406363636364	1773		OxPC(9:1(CHO)_13:2(COOH))+HCO2	0	0	0	0	0	0	0	0	0	0
	OxPC(9:1(CHO)_14:2(COOH))+HCO2	0	0	0	0	0	0	0	0	0	0	0	0	0	0	0.99729848484848	1.29729848484848	2985		OxPC(9:1(CHO)_14:2(COOH))+HCO2	0	0	0	0	0	0	0	0	0	0	0	0	0	0	0.99729848484848	1.29729848484848	2985		OxPC(9:1(CHO)_14:2(COOH))+HCO2	0	0	0	0	0	0	0	0	0	0
	OxPC(9:1(CHO)_15:2(COOH))+HCO2	0	0	0	0	0	0	0	0	0	0	0	0	0	0	1.25207424242424	1.55207424242424	1235		OxPC(9:1(CHO)_15:2(COOH))+HCO2	0	0	0	0	0	0	0	0	0	0	0	0	0	0	1.25207424242424	1.55207424242424	1235		OxPC(9:1(CHO)_15:2(COOH))+HCO2	0	0	0	0	0	0	0	0	0	0
	OxPC(9:1(CHO)_15:4(COOH))+HCO2	0	0	0	0	0	0	0	0	0	0	0	0	0	0	0.598343333333333	0.898343333333333	2591		OxPC(9:1(CHO)_15:4(COOH))+HCO2	0	0	0	0	0	0	0	0	0	0	0	0	0	0	0.598343333333333	0.898343333333333	2591		OxPC(9:1(CHO)_15:4(COOH))+HCO2	0	0	0	0	0	0	0	0	0	0
	OxPC(9:1(CHO)_16:2(COOH))+HCO2	0	0	0	0	0	0	0	0	0	0	0	0	0	0	1.52206666666667	1.82206666666667	2930		OxPC(9:1(CHO)_16:2(COOH))+HCO2	0	0	0	0	0	0	0	0	0	0	0	0	0	0	1.52206666666667	1.82206666666667	2930		OxPC(9:1(CHO)_16:2(COOH))+HCO2	0	0	0	0	0	0	0	0	0	0
	OxPC(9:2(CHO)_13:1(COOH))+HCO2	0	0	0	0	0	0	0	0	0	0	0	0	0	0	0.754063636363636	1.05406363636364	1773		OxPC(9:2(CHO)_13:1(COOH))+HCO2	0	0	0	0	0	0	0	0	0	0	0	0	0	0	0.754063636363636	1.05406363636364	1773		OxPC(9:2(CHO)_13:1(COOH))+HCO2	0	0	0	0	0	0	0	0	0	0
	OxPC(9:2(CHO)_14:1(COOH))+HCO2	0	0	0	0	0	0	0	0	0	0	0	0	0	0	0.99729848484848	1.29729848484848	2985		OxPC(9:2(CHO)_14:1(COOH))+HCO2	0	0	0	0	0	0	0	0	0	0	0	0	0	0	0.99729848484848	1.29729848484848	2985		OxPC(9:2(CHO)_14:1(COOH))+HCO2	0	0	0	0	0	0	0	0	0	0
	OxPC(9:2(CHO)_15:1(COOH))+HCO2	0	0	0	0	0	0	0	0	0	0	0	0	0	0	1.25207424242424	1.55207424242424	1235		OxPC(9:2(CHO)_15:1(COOH))+HCO2	0	0	0	0	0	0	0	0	0	0	0	0	0	0	1.25207424242424	1.55207424242424	1235		OxPC(9:2(CHO)_15:1(COOH))+HCO2	0	0	0	0	0	0	0	0	0	0
	OxPC(9:2(CHO)_15:3(COOH))+HCO2	0	0	0	0	0	0	0	0	0	0	0	0	0	0	0.598343333333333	0.898343333333333	2591		OxPC(9:2(CHO)_15:3(COOH))+HCO2	0	0	0	0	0	0	0	0	0	0	0	0	0	0	0.598343333333333	0.898343333333333	2591		OxPC(9:2(CHO)_15:3(COOH))+HCO2	0	0	0	0	0	0	0	0	0	0
	OxPC(9:2(CHO)_16:1(COOH))+HCO2	0	0	0	0	0	0	0	0	0	0	0	0	0	0	1.52206666666667	1.82206666666667	2930		OxPC(9:2(CHO)_16:1(COOH))+HCO2	0	0	0	0	0	0	0	0	0	0	0	0	0	0	1.52206666666667	1.82206666666667	2930		OxPC(9:2(CHO)_16:1(COOH))+HCO2	0	0	0	0	0	0	0	0	0	0
	OxPC(10:1(CHO)_12:2(COOH))+HCO2	0	0	0	0	0	0	0	0	0	0	0	0	0	0	0.754063636363636	1.05406363636364	1773		OxPC(10:1(CHO)_12:2(COOH))+HCO2	0	0	0	0	0	0	0	0	0	0	0	0	0	0	0.754063636363636	1.05406363636364	1773		OxPC(10:1(CHO)_12:2(COOH))+HCO2	0	0	0	0	0	0	0	0	0	0
	OxPC(10:1(CHO)_13:2(COOH))+HCO2	0	0	0	0	0	0	0	0	0	0	0	0	0	0	0.99729848484848	1.29729848484848	2985		OxPC(10:1(CHO)_13:2(COOH))+HCO2	0	0	0	0	0	0	0	0	0	0	0	0	0	0	0.99729848484848	1.29729848484848	2985		OxPC(10:1(CHO)_13:2(COOH))+HCO2	0	0	0	0	0	0	0	0	0	0
	OxPC(10:1(CHO)_14:2(COOH))+HCO2	0	0	0	0	0	0	0	0	0	0	0	0	0	0	1.25207424242424	1.55207424242424	1235		OxPC(10:1(CHO)_14:2(COOH))+HCO2	0	0	0	0	0	0	0	0	0	0	0	0	0	0	1.25207424242424	1.55207424242424	1235		OxPC(10:1(CHO)_14:2(COOH))+HCO2	0	0	0	0	0	0	0	0	0	0
	OxPC(10:1(CHO)_15:2(COOH))+HCO2	0	0	0	0	0	0	0	0	0	0	0	0	0	0	1.52206666666667	1.82206666666667	2930		OxPC(10:1(CHO)_15:2(COOH))+HCO2	0	0	0	0	0	0	0	0	0	0	0	0	0	0	1.52206666666667	1.82206666666667	2930		OxPC(10:1(CHO)_15:2(COOH))+HCO2	0	0	0	0	0	0	0	0	0	0
	OxPC(10:2(CHO)_12:1(COOH))+HCO2	0	0	0	0	0	0	0	0	0	0	0	0	0	0	0.754063636363636	1.05406363636364	1773		OxPC(10:2(CHO)_12:1(COOH))+HCO2	0	0	0	0	0	0	0	0	0	0	0	0	0	0	0.754063636363636	1.05406363636364	1773		OxPC(10:2(CHO)_12:1(COOH))+HCO2	0	0	0	0	0	0	0	0	0	0
	OxPC(10:2(CHO)_13:1(COOH))+HCO2	0	0	0	0	0	0	0	0	0	0	0	0	0	0	0.99729848484848	1.29729848484848	2985		OxPC(10:2(CHO)_13:1(COOH))+HCO2	0	0	0	0	0	0	0	0	0	0	0	0	0	0	0.99729848484848	1.29729848484848	2985		OxPC(10:2(CHO)_13:1(COOH))+HCO2	0	0	0	0	0	0	0	0	0	0
	OxPC(10:2(CHO)_14:1(COOH))+HCO2	0	0	0	0	0	0	0	0	0	0	0	0	0	0	1.25207424242424	1.55207424242424	1235		OxPC(10:2(CHO)_14:1(COOH))+HCO2	0	0	0	0	0	0	0	0	0	0	0	0	0	0	1.25207424242424	1.55207424242424	1235		OxPC(10:2(CHO)_14:1(COOH))+HCO2	0	0	0	0	0	0	0	0	0	0
	OxPC(10:2(CHO)_14:3(COOH))+HCO2	0	0	0	0	0	0	0	0	0	0	0	0	0	0	0.598343333333333	0.898343333333333	2591		OxPC(10:2(CHO)_14:3(COOH))+HCO2	0	0	0	0	0	0	0	0	0	0	0	0	0	0	0.598343333333333	0.898343333333333	2591		OxPC(10:2(CHO)_14:3(COOH))+HCO2	0	0	0	0	0	0	0	0	0	0
	OxPC(10:2(CHO)_15:1(COOH))+HCO2	0	0	0	0	0	0	0	0	0	0	0	0	0	0	1.52206666666667	1.82206666666667	2930		OxPC(10:2(CHO)_15:1(COOH))+HCO2	0	0	0	0	0	0	0	0	0	0	0	0	0	0	1.52206666666667	1.82206666666667	2930		OxPC(10:2(CHO)_15:1(COOH))+HCO2	0	0	0	0	0	0	0	0	0	0
	OxPC(11:1(CHO)_11:2(COOH))+HCO2	0	0	0	0	0	0	0	0	0	0	0	0	0	0	0.754063636363636	1.05406363636364	1773		OxPC(11:1(CHO)_11:2(COOH))+HCO2	0	0	0	0	0	0	0	0	0	0	0	0	0	0	0.754063636363636	1.05406363636364	1773		OxPC(11:1(CHO)_11:2(COOH))+HCO2	0	0	0	0	0	0	0	0	0	0
	OxPC(11:1(CHO)_12:2(COOH))+HCO2	0	0	0	0	0	0	0	0	0	0	0	0	0	0	0.99729848484848	1.29729848484848	2985		OxPC(11:1(CHO)_12:2(COOH))+HCO2	0	0	0	0	0	0	0	0	0	0	0	0	0	0	0.99729848484848	1.29729848484848	2985		OxPC(11:1(CHO)_12:2(COOH))+HCO2	0	0	0	0	0	0	0	0	0	0
	OxPC(11:1(CHO)_13:2(COOH))+HCO2	0	0	0	0	0	0	0	0	0	0	0	0	0	0	1.25207424242424	1.55207424242424	1235		OxPC(11:1(CHO)_13:2(COOH))+HCO2	0	0	0	0	0	0	0	0	0	0	0	0	0	0	1.25207424242424	1.55207424242424	1235		OxPC(11:1(CHO)_13:2(COOH))+HCO2	0	0	0	0	0	0	0	0	0	0
	OxPC(11:1(CHO)_14:2(COOH))+HCO2	0	0	0	0	0	0	0	0	0	0	0	0	0	0	1.52206666666667	1.82206666666667	2930		OxPC(11:1(CHO)_14:2(COOH))+HCO2	0	0	0	0	0	0	0	0	0	0	0	0	0	0	1.52206666666667	1.82206666666667	2930		OxPC(11:1(CHO)_14:2(COOH))+HCO2	0	0	0	0	0	0	0	0	0	0
	OxPC(11:2(CHO)_11:1(COOH))+HCO2	0	0	0	0	0	0	0	0	0	0	0	0	0	0	0.754063636363636	1.05406363636364	1773		OxPC(11:2(CHO)_11:1(COOH))+HCO2	0	0	0	0	0	0	0	0	0	0	0	0	0	0	0.754063636363636	1.05406363636364	1773		OxPC(11:2(CHO)_11:1(COOH))+HCO2	0	0	0	0	0	0	0	0	0	0
	OxPC(11:2(CHO)_12:1(COOH))+HCO2	0	0	0	0	0	0	0	0	0	0	0	0	0	0	0.99729848484848	1.29729848484848	2985		OxPC(11:2(CHO)_12:1(COOH))+HCO2	0	0	0	0	0	0	0	0	0	0	0	0	0	0	0.99729848484848	1.29729848484848	2985		OxPC(11:2(CHO)_12:1(COOH))+HCO2	0	0	0	0	0	0	0	0	0	0
	OxPC(11:2(CHO)_13:1(COOH))+HCO2	0	0	0	0	0	0	0	0	0	0	0	0	0	0	1.25207424242424	1.55207424242424	1235		OxPC(11:2(CHO)_13:1(COOH))+HCO2	0	0	0	0	0	0	0	0	0	0	0	0	0	0	1.25207424242424	1.55207424242424	1235		OxPC(11:2(CHO)_13:1(COOH))+HCO2	0	0	0	0	0	0	0	0	0	0
	OxPC(11:2(CHO)_13:3(COOH))+HCO2	0	0	0	0	0	0	0	0	0	0	0	0	0	0	0.598343333333333	0.898343333333333	2591		OxPC(11:2(CHO)_13:3(COOH))+HCO2	0	0	0	0	0	0	0	0	0	0	0	0	0	0	0.598343333333333	0.898343333333333	2591		OxPC(11:2(CHO)_13:3(COOH))+HCO2	0	0	0	0	0	0	0	0	0	0
	OxPC(11:2(CHO)_14:1(COOH))+HCO2	0	0	0	0	0	0	0	0	0	0	0	0	0	0	1.52206666666667	1.82206666666667	2930		OxPC(11:2(CHO)_14:1(COOH))+HCO2	0	0	0	0	0	0	0	0	0	0	0	0	0	0	1.52206666666667	1.82206666666667	2930		OxPC(11:2(CHO)_14:1(COOH))+HCO2	0	0	0	0	0	0	0	0	0	0
	OxPC(12:1(CHO)_16:1(CHO))+HCO2	0	0	0	0	0	0	0	0	0	0	0	0	0	0	3.71538181818182	4.01538181818182	3056		OxPC(12:1(CHO)_16:1(CHO))+HCO2	0	0	0	0	0	0	0	0	0	0	0	0	0	0	3.71538181818182	4.01538181818182	3056		OxPC(12:1(CHO)_16:1(CHO))+HCO2	0	0	0	0	0	0	0	0	0	0
	OxPC(12:1(CHO)_10:2(COOH))+HCO2	0	0	0	0	0	0	0	0	0	0	0	0	0	0	0.754063636363636	1.05406363636364	1773		OxPC(12:1(CHO)_10:2(COOH))+HCO2	0	0	0	0	0	0	0	0	0	0	0	0	0	0	0.754063636363636	1.05406363636364	1773		OxPC(12:1(CHO)_10:2(COOH))+HCO2	0	0	0	0	0	0	0	0	0	0
	OxPC(12:1(CHO)_11:2(COOH))+HCO2	0	0	0	0	0	0	0	0	0	0	0	0	0	0	0.99729848484848	1.29729848484848	2985		OxPC(12:1(CHO)_11:2(COOH))+HCO2	0	0	0	0	0	0	0	0	0	0	0	0	0	0	0.99729848484848	1.29729848484848	2985		OxPC(12:1(CHO)_11:2(COOH))+HCO2	0	0	0	0	0	0	0	0	0	0
	OxPC(12:1(CHO)_12:2(COOH))+HCO2	0	0	0	0	0	0	0	0	0	0	0	0	0	0	1.25207424242424	1.55207424242424	1235		OxPC(12:1(CHO)_12:2(COOH))+HCO2	0	0	0	0	0	0	0	0	0	0	0	0	0	0	1.25207424242424	1.55207424242424	1235		OxPC(12:1(CHO)_12:2(COOH))+HCO2	0	0	0	0	0	0	0	0	0	0
	OxPC(12:1(CHO)_13:2(COOH))+HCO2	0	0	0	0	0	0	0	0	0	0	0	0	0	0	1.52206666666667	1.82206666666667	2930		OxPC(12:1(CHO)_13:2(COOH))+HCO2	0	0	0	0	0	0	0	0	0	0	0	0	0	0	1.52206666666667	1.82206666666667	2930		OxPC(12:1(CHO)_13:2(COOH))+HCO2	0	0	0	0	0	0	0	0	0	0
	OxPC(12:2(CHO)_10:1(COOH))+HCO2	0	0	0	0	0	0	0	0	0	0	0	0	0	0	0.754063636363636	1.05406363636364	1773		OxPC(12:2(CHO)_10:1(COOH))+HCO2	0	0	0	0	0	0	0	0	0	0	0	0	0	0	0.754063636363636	1.05406363636364	1773		OxPC(12:2(CHO)_10:1(COOH))+HCO2	0	0	0	0	0	0	0	0	0	0
	OxPC(12:2(CHO)_11:1(COOH))+HCO2	0	0	0	0	0	0	0	0	0	0	0	0	0	0	0.99729848484848	1.29729848484848	2985		OxPC(12:2(CHO)_11:1(COOH))+HCO2	0	0	0	0	0	0	0	0	0	0	0	0	0	0	0.99729848484848	1.29729848484848	2985		OxPC(12:2(CHO)_11:1(COOH))+HCO2	0	0	0	0	0	0	0	0	0	0
	OxPC(12:2(CHO)_12:1(COOH))+HCO2	0	0	0	0	0	0	0	0	0	0	0	0	0	0	1.25207424242424	1.55207424242424	1235		OxPC(12:2(CHO)_12:1(COOH))+HCO2	0	0	0	0	0	0	0	0	0	0	0	0	0	0	1.25207424242424	1.55207424242424	1235		OxPC(12:2(CHO)_12:1(COOH))+HCO2	0	0	0	0	0	0	0	0	0	0
	OxPC(12:2(CHO)_12:3(COOH))+HCO2	0	0	0	0	0	0	0	0	0	0	0	0	0	0	0.598343333333333	0.898343333333333	2591		OxPC(12:2(CHO)_12:3(COOH))+HCO2	0	0	0	0	0	0	0	0	0	0	0	0	0	0	0.598343333333333	0.898343333333333	2591		OxPC(12:2(CHO)_12:3(COOH))+HCO2	0	0	0	0	0	0	0	0	0	0
	OxPC(12:2(CHO)_13:1(COOH))+HCO2	0	0	0	0	0	0	0	0	0	0	0	0	0	0	1.52206666666667	1.82206666666667	2930		OxPC(12:2(CHO)_13:1(COOH))+HCO2	0	0	0	0	0	0	0	0	0	0	0	0	0	0	1.52206666666667	1.82206666666667	2930		OxPC(12:2(CHO)_13:1(COOH))+HCO2	0	0	0	0	0	0	0	0	0	0
	OxPC(12:3(CHO)_10:0(COOH))+HCO2	0	0	0	0	0	0	0	0	0	0	0	0	0	0	0.754063636363636	1.05406363636364	1773		OxPC(12:3(CHO)_10:0(COOH))+HCO2	0	0	0	0	0	0	0	0	0	0	0	0	0	0	0.754063636363636	1.05406363636364	1773		OxPC(12:3(CHO)_10:0(COOH))+HCO2	0	0	0	0	0	0	0	0	0	0
	OxPC(12:3(CHO)_11:0(COOH))+HCO2	0	0	0	0	0	0	0	0	0	0	0	0	0	0	0.99729848484848	1.29729848484848	2985		OxPC(12:3(CHO)_11:0(COOH))+HCO2	0	0	0	0	0	0	0	0	0	0	0	0	0	0	0.99729848484848	1.29729848484848	2985		OxPC(12:3(CHO)_11:0(COOH))+HCO2	0	0	0	0	0	0	0	0	0	0
	OxPC(12:3(CHO)_12:0(COOH))+HCO2	0	0	0	0	0	0	0	0	0	0	0	0	0	0	1.25207424242424	1.55207424242424	1235		OxPC(12:3(CHO)_12:0(COOH))+HCO2	0	0	0	0	0	0	0	0	0	0	0	0	0	0	1.25207424242424	1.55207424242424	1235		OxPC(12:3(CHO)_12:0(COOH))+HCO2	0	0	0	0	0	0	0	0	0	0
	OxPC(12:3(CHO)_13:0(COOH))+HCO2	0	0	0	0	0	0	0	0	0	0	0	0	0	0	1.52206666666667	1.82206666666667	2930		OxPC(12:3(CHO)_13:0(COOH))+HCO2	0	0	0	0	0	0	0	0	0	0	0	0	0	0	1.52206666666667	1.82206666666667	2930		OxPC(12:3(CHO)_13:0(COOH))+HCO2	0	0	0	0	0	0	0	0	0	0
	OxPC(12:3(CHO)_12:2(COOH))+HCO2	0	0	0	0	0	0	0	0	0	0	0	0	0	0	0.598343333333333	0.898343333333333	2591		OxPC(12:3(CHO)_12:2(COOH))+HCO2	0	0	0	0	0	0	0	0	0	0	0	0	0	0	0.598343333333333	0.898343333333333	2591		OxPC(12:3(CHO)_12:2(COOH))+HCO2	0	0	0	0	0	0	0	0	0	0
	OxPC(13:1(CHO)_15:1(CHO))+HCO2	0	0	0	0	0	0	0	0	0	0	0	0	0	0	3.71538181818182	4.01538181818182	3056		OxPC(13:1(CHO)_15:1(CHO))+HCO2	0	0	0	0	0	0	0	0	0	0	0	0	0	0	3.71538181818182	4.01538181818182	3056		OxPC(13:1(CHO)_15:1(CHO))+HCO2	0	0	0	0	0	0	0	0	0	0
	OxPC(13:1(CHO)_9:2(COOH))+HCO2	0	0	0	0	0	0	0	0	0	0	0	0	0	0	0.754063636363636	1.05406363636364	1773		OxPC(13:1(CHO)_9:2(COOH))+HCO2	0	0	0	0	0	0	0	0	0	0	0	0	0	0	0.754063636363636	1.05406363636364	1773		OxPC(13:1(CHO)_9:2(COOH))+HCO2	0	0	0	0	0	0	0	0	0	0
	OxPC(13:1(CHO)_10:2(COOH))+HCO2	0	0	0	0	0	0	0	0	0	0	0	0	0	0	0.99729848484848	1.29729848484848	2985		OxPC(13:1(CHO)_10:2(COOH))+HCO2	0	0	0	0	0	0	0	0	0	0	0	0	0	0	0.99729848484848	1.29729848484848	2985		OxPC(13:1(CHO)_10:2(COOH))+HCO2	0	0	0	0	0	0	0	0	0	0
	OxPC(13:1(CHO)_11:2(COOH))+HCO2	0	0	0	0	0	0	0	0	0	0	0	0	0	0	1.25207424242424	1.55207424242424	1235		OxPC(13:1(CHO)_11:2(COOH))+HCO2	0	0	0	0	0	0	0	0	0	0	0	0	0	0	1.25207424242424	1.55207424242424	1235		OxPC(13:1(CHO)_11:2(COOH))+HCO2	0	0	0	0	0	0	0	0	0	0
	OxPC(13:1(CHO)_12:2(COOH))+HCO2	0	0	0	0	0	0	0	0	0	0	0	0	0	0	1.52206666666667	1.82206666666667	2930		OxPC(13:1(CHO)_12:2(COOH))+HCO2	0	0	0	0	0	0	0	0	0	0	0	0	0	0	1.52206666666667	1.82206666666667	2930		OxPC(13:1(CHO)_12:2(COOH))+HCO2	0	0	0	0	0	0	0	0	0	0
	OxPC(13:2(CHO)_9:1(COOH))+HCO2	0	0	0	0	0	0	0	0	0	0	0	0	0	0	0.754063636363636	1.05406363636364	1773		OxPC(13:2(CHO)_9:1(COOH))+HCO2	0	0	0	0	0	0	0	0	0	0	0	0	0	0	0.754063636363636	1.05406363636364	1773		OxPC(13:2(CHO)_9:1(COOH))+HCO2	0	0	0	0	0	0	0	0	0	0
	OxPC(13:2(CHO)_10:1(COOH))+HCO2	0	0	0	0	0	0	0	0	0	0	0	0	0	0	0.99729848484848	1.29729848484848	2985		OxPC(13:2(CHO)_10:1(COOH))+HCO2	0	0	0	0	0	0	0	0	0	0	0	0	0	0	0.99729848484848	1.29729848484848	2985		OxPC(13:2(CHO)_10:1(COOH))+HCO2	0	0	0	0	0	0	0	0	0	0
	OxPC(13:2(CHO)_11:1(COOH))+HCO2	0	0	0	0	0	0	0	0	0	0	0	0	0	0	1.25207424242424	1.55207424242424	1235		OxPC(13:2(CHO)_11:1(COOH))+HCO2	0	0	0	0	0	0	0	0	0	0	0	0	0	0	1.25207424242424	1.55207424242424	1235		OxPC(13:2(CHO)_11:1(COOH))+HCO2	0	0	0	0	0	0	0	0	0	0
	OxPC(13:2(CHO)_12:1(COOH))+HCO2	0	0	0	0	0	0	0	0	0	0	0	0	0	0	1.52206666666667	1.82206666666667	2930		OxPC(13:2(CHO)_12:1(COOH))+HCO2	0	0	0	0	0	0	0	0	0	0	0	0	0	0	1.52206666666667	1.82206666666667	2930		OxPC(13:2(CHO)_12:1(COOH))+HCO2	0	0	0	0	0	0	0	0	0	0
	OxPC(13:3(CHO)_9:0(COOH))+HCO2	0	0	0	0	0	0	0	0	0	0	0	0	0	0	0.754063636363636	1.05406363636364	1773		OxPC(13:3(CHO)_9:0(COOH))+HCO2	0	0	0	0	0	0	0	0	0	0	0	0	0	0	0.754063636363636	1.05406363636364	1773		OxPC(13:3(CHO)_9:0(COOH))+HCO2	0	0	0	0	0	0	0	0	0	0
	OxPC(13:3(CHO)_10:0(COOH))+HCO2	0	0	0	0	0	0	0	0	0	0	0	0	0	0	0.99729848484848	1.29729848484848	2985		OxPC(13:3(CHO)_10:0(COOH))+HCO2	0	0	0	0	0	0	0	0	0	0	0	0	0	0	0.99729848484848	1.29729848484848	2985		OxPC(13:3(CHO)_10:0(COOH))+HCO2	0	0	0	0	0	0	0	0	0	0
	OxPC(13:3(CHO)_11:0(COOH))+HCO2	0	0	0	0	0	0	0	0	0	0	0	0	0	0	1.25207424242424	1.55207424242424	1235		OxPC(13:3(CHO)_11:0(COOH))+HCO2	0	0	0	0	0	0	0	0	0	0	0	0	0	0	1.25207424242424	1.55207424242424	1235		OxPC(13:3(CHO)_11:0(COOH))+HCO2	0	0	0	0	0	0	0	0	0	0
	OxPC(13:3(CHO)_12:0(COOH))+HCO2	0	0	0	0	0	0	0	0	0	0	0	0	0	0	1.52206666666667	1.82206666666667	2930		OxPC(13:3(CHO)_12:0(COOH))+HCO2	0	0	0	0	0	0	0	0	0	0	0	0	0	0	1.52206666666667	1.82206666666667	2930		OxPC(13:3(CHO)_12:0(COOH))+HCO2	0	0	0	0	0	0	0	0	0	0
	OxPC(13:3(CHO)_11:2(COOH))+HCO2	0	0	0	0	0	0	0	0	0	0	0	0	0	0	0.598343333333333	0.898343333333333	2591		OxPC(13:3(CHO)_11:2(COOH))+HCO2	0	0	0	0	0	0	0	0	0	0	0	0	0	0	0.598343333333333	0.898343333333333	2591		OxPC(13:3(CHO)_11:2(COOH))+HCO2	0	0	0	0	0	0	0	0	0	0
	OxPC(14:1(CHO)_14:1(CHO))+HCO2	0	0	0	0	0	0	0	0	0	0	0	0	0	0	3.71538181818182	4.01538181818182	3056		OxPC(14:1(CHO)_14:1(CHO))+HCO2	0	0	0	0	0	0	0	0	0	0	0	0	0	0	3.71538181818182	4.01538181818182	3056		OxPC(14:1(CHO)_14:1(CHO))+HCO2	0	0	0	0	0	0	0	0	0	0
	OxPC(14:1(CHO)_9:2(COOH))+HCO2	0	0	0	0	0	0	0	0	0	0	0	0	0	0	0.99729848484848	1.29729848484848	2985		OxPC(14:1(CHO)_9:2(COOH))+HCO2	0	0	0	0	0	0	0	0	0	0	0	0	0	0	0.99729848484848	1.29729848484848	2985		OxPC(14:1(CHO)_9:2(COOH))+HCO2	0	0	0	0	0	0	0	0	0	0
	OxPC(14:1(CHO)_10:2(COOH))+HCO2	0	0	0	0	0	0	0	0	0	0	0	0	0	0	1.25207424242424	1.55207424242424	1235		OxPC(14:1(CHO)_10:2(COOH))+HCO2	0	0	0	0	0	0	0	0	0	0	0	0	0	0	1.25207424242424	1.55207424242424	1235		OxPC(14:1(CHO)_10:2(COOH))+HCO2	0	0	0	0	0	0	0	0	0	0
	OxPC(14:1(CHO)_11:2(COOH))+HCO2	0	0	0	0	0	0	0	0	0	0	0	0	0	0	1.52206666666667	1.82206666666667	2930		OxPC(14:1(CHO)_11:2(COOH))+HCO2	0	0	0	0	0	0	0	0	0	0	0	0	0	0	1.52206666666667	1.82206666666667	2930		OxPC(14:1(CHO)_11:2(COOH))+HCO2	0	0	0	0	0	0	0	0	0	0
	OxPC(14:2(CHO)_8:1(COOH))+HCO2	0	0	0	0	0	0	0	0	0	0	0	0	0	0	0.754063636363636	1.05406363636364	1773		OxPC(14:2(CHO)_8:1(COOH))+HCO2	0	0	0	0	0	0	0	0	0	0	0	0	0	0	0.754063636363636	1.05406363636364	1773		OxPC(14:2(CHO)_8:1(COOH))+HCO2	0	0	0	0	0	0	0	0	0	0
	OxPC(14:2(CHO)_9:1(COOH))+HCO2	0	0	0	0	0	0	0	0	0	0	0	0	0	0	0.99729848484848	1.29729848484848	2985		OxPC(14:2(CHO)_9:1(COOH))+HCO2	0	0	0	0	0	0	0	0	0	0	0	0	0	0	0.99729848484848	1.29729848484848	2985		OxPC(14:2(CHO)_9:1(COOH))+HCO2	0	0	0	0	0	0	0	0	0	0
	OxPC(14:2(CHO)_10:1(COOH))+HCO2	0	0	0	0	0	0	0	0	0	0	0	0	0	0	1.25207424242424	1.55207424242424	1235		OxPC(14:2(CHO)_10:1(COOH))+HCO2	0	0	0	0	0	0	0	0	0	0	0	0	0	0	1.25207424242424	1.55207424242424	1235		OxPC(14:2(CHO)_10:1(COOH))+HCO2	0	0	0	0	0	0	0	0	0	0
	OxPC(14:2(CHO)_11:1(COOH))+HCO2	0	0	0	0	0	0	0	0	0	0	0	0	0	0	1.52206666666667	1.82206666666667	2930		OxPC(14:2(CHO)_11:1(COOH))+HCO2	0	0	0	0	0	0	0	0	0	0	0	0	0	0	1.52206666666667	1.82206666666667	2930		OxPC(14:2(CHO)_11:1(COOH))+HCO2	0	0	0	0	0	0	0	0	0	0
	OxPC(14:3(CHO)_8:0(COOH))+HCO2	0	0	0	0	0	0	0	0	0	0	0	0	0	0	0.754063636363636	1.05406363636364	1773		OxPC(14:3(CHO)_8:0(COOH))+HCO2	0	0	0	0	0	0	0	0	0	0	0	0	0	0	0.754063636363636	1.05406363636364	1773		OxPC(14:3(CHO)_8:0(COOH))+HCO2	0	0	0	0	0	0	0	0	0	0
	OxPC(14:3(CHO)_9:0(COOH))+HCO2	0	0	0	0	0	0	0	0	0	0	0	0	0	0	0.99729848484848	1.29729848484848	2985		OxPC(14:3(CHO)_9:0(COOH))+HCO2	0	0	0	0	0	0	0	0	0	0	0	0	0	0	0.99729848484848	1.29729848484848	2985		OxPC(14:3(CHO)_9:0(COOH))+HCO2	0	0	0	0	0	0	0	0	0	0
	OxPC(14:3(CHO)_10:0(COOH))+HCO2	0	0	0	0	0	0	0	0	0	0	0	0	0	0	1.25207424242424	1.55207424242424	1235		OxPC(14:3(CHO)_10:0(COOH))+HCO2	0	0	0	0	0	0	0	0	0	0	0	0	0	0	1.25207424242424	1.55207424242424	1235		OxPC(14:3(CHO)_10:0(COOH))+HCO2	0	0	0	0	0	0	0	0	0	0
	OxPC(14:3(CHO)_11:0(COOH))+HCO2	0	0	0	0	0	0	0	0	0	0	0	0	0	0	1.52206666666667	1.82206666666667	2930		OxPC(14:3(CHO)_11:0(COOH))+HCO2	0	0	0	0	0	0	0	0	0	0	0	0	0	0	1.52206666666667	1.82206666666667	2930		OxPC(14:3(CHO)_11:0(COOH))+HCO2	0	0	0	0	0	0	0	0	0	0
	OxPC(14:3(CHO)_10:2(COOH))+HCO2	0	0	0	0	0	0	0	0	0	0	0	0	0	0	0.598343333333333	0.898343333333333	2591		OxPC(14:3(CHO)_10:2(COOH))+HCO2	0	0	0	0	0	0	0	0	0	0	0	0	0	0	0.598343333333333	0.898343333333333	2591		OxPC(14:3(CHO)_10:2(COOH))+HCO2	0	0	0	0	0	0	0	0	0	0
	OxPC(15:1(CHO)_9:2(COOH))+HCO2	0	0	0	0	0	0	0	0	0	0	0	0	0	0	1.25207424242424	1.55207424242424	1235		OxPC(15:1(CHO)_9:2(COOH))+HCO2	0	0	0	0	0	0	0	0	0	0	0	0	0	0	1.25207424242424	1.55207424242424	1235		OxPC(15:1(CHO)_9:2(COOH))+HCO2	0	0	0	0	0	0	0	0	0	0
	OxPC(15:1(CHO)_10:2(COOH))+HCO2	0	0	0	0	0	0	0	0	0	0	0	0	0	0	1.52206666666667	1.82206666666667	2930		OxPC(15:1(CHO)_10:2(COOH))+HCO2	0	0	0	0	0	0	0	0	0	0	0	0	0	0	1.52206666666667	1.82206666666667	2930		OxPC(15:1(CHO)_10:2(COOH))+HCO2	0	0	0	0	0	0	0	0	0	0
	OxPC(15:2(CHO)_7:1(COOH))+HCO2	0	0	0	0	0	0	0	0	0	0	0	0	0	0	0.754063636363636	1.05406363636364	1773		OxPC(15:2(CHO)_7:1(COOH))+HCO2	0	0	0	0	0	0	0	0	0	0	0	0	0	0	0.754063636363636	1.05406363636364	1773		OxPC(15:2(CHO)_7:1(COOH))+HCO2	0	0	0	0	0	0	0	0	0	0
	OxPC(15:2(CHO)_8:1(COOH))+HCO2	0	0	0	0	0	0	0	0	0	0	0	0	0	0	0.99729848484848	1.29729848484848	2985		OxPC(15:2(CHO)_8:1(COOH))+HCO2	0	0	0	0	0	0	0	0	0	0	0	0	0	0	0.99729848484848	1.29729848484848	2985		OxPC(15:2(CHO)_8:1(COOH))+HCO2	0	0	0	0	0	0	0	0	0	0
	OxPC(15:2(CHO)_9:1(COOH))+HCO2	0	0	0	0	0	0	0	0	0	0	0	0	0	0	1.25207424242424	1.55207424242424	1235		OxPC(15:2(CHO)_9:1(COOH))+HCO2	0	0	0	0	0	0	0	0	0	0	0	0	0	0	1.25207424242424	1.55207424242424	1235		OxPC(15:2(CHO)_9:1(COOH))+HCO2	0	0	0	0	0	0	0	0	0	0
	OxPC(15:2(CHO)_10:1(COOH))+HCO2	0	0	0	0	0	0	0	0	0	0	0	0	0	0	1.52206666666667	1.82206666666667	2930		OxPC(15:2(CHO)_10:1(COOH))+HCO2	0	0	0	0	0	0	0	0	0	0	0	0	0	0	1.52206666666667	1.82206666666667	2930		OxPC(15:2(CHO)_10:1(COOH))+HCO2	0	0	0	0	0	0	0	0	0	0
	OxPC(15:3(CHO)_7:0(COOH))+HCO2	0	0	0	0	0	0	0	0	0	0	0	0	0	0	0.754063636363636	1.05406363636364	1773		OxPC(15:3(CHO)_7:0(COOH))+HCO2	0	0	0	0	0	0	0	0	0	0	0	0	0	0	0.754063636363636	1.05406363636364	1773		OxPC(15:3(CHO)_7:0(COOH))+HCO2	0	0	0	0	0	0	0	0	0	0
	OxPC(15:3(CHO)_8:0(COOH))+HCO2	0	0	0	0	0	0	0	0	0	0	0	0	0	0	0.99729848484848	1.29729848484848	2985		OxPC(15:3(CHO)_8:0(COOH))+HCO2	0	0	0	0	0	0	0	0	0	0	0	0	0	0	0.99729848484848	1.29729848484848	2985		OxPC(15:3(CHO)_8:0(COOH))+HCO2	0	0	0	0	0	0	0	0	0	0
	OxPC(15:3(CHO)_9:0(COOH))+HCO2	0	0	0	0	0	0	0	0	0	0	0	0	0	0	1.25207424242424	1.55207424242424	1235		OxPC(15:3(CHO)_9:0(COOH))+HCO2	0	0	0	0	0	0	0	0	0	0	0	0	0	0	1.25207424242424	1.55207424242424	1235		OxPC(15:3(CHO)_9:0(COOH))+HCO2	0	0	0	0	0	0	0	0	0	0
	OxPC(15:3(CHO)_10:0(COOH))+HCO2	0	0	0	0	0	0	0	0	0	0	0	0	0	0	1.52206666666667	1.82206666666667	2930		OxPC(15:3(CHO)_10:0(COOH))+HCO2	0	0	0	0	0	0	0	0	0	0	0	0	0	0	1.52206666666667	1.82206666666667	2930		OxPC(15:3(CHO)_10:0(COOH))+HCO2	0	0	0	0	0	0	0	0	0	0
	OxPC(15:3(CHO)_9:2(COOH))+HCO2	0	0	0	0	0	0	0	0	0	0	0	0	0	0	0.598343333333333	0.898343333333333	2591		OxPC(15:3(CHO)_9:2(COOH))+HCO2	0	0	0	0	0	0	0	0	0	0	0	0	0	0	0.598343333333333	0.898343333333333	2591		OxPC(15:3(CHO)_9:2(COOH))+HCO2	0	0	0	0	0	0	0	0	0	0
	OxPC(15:4(CHO)_9:1(COOH))+HCO2	0	0	0	0	0	0	0	0	0	0	0	0	0	0	0.598343333333333	0.898343333333333	2591		OxPC(15:4(CHO)_9:1(COOH))+HCO2	0	0	0	0	0	0	0	0	0	0	0	0	0	0	0.598343333333333	0.898343333333333	2591		OxPC(15:4(CHO)_9:1(COOH))+HCO2	0	0	0	0	0	0	0	0	0	0
	OxPC(16:1(CHO)_9:2(COOH))+HCO2	0	0	0	0	0	0	0	0	0	0	0	0	0	0	1.52206666666667	1.82206666666667	2930		OxPC(16:1(CHO)_9:2(COOH))+HCO2	0	0	0	0	0	0	0	0	0	0	0	0	0	0	1.52206666666667	1.82206666666667	2930		OxPC(16:1(CHO)_9:2(COOH))+HCO2	0	0	0	0	0	0	0	0	0	0
	OxPC(16:2(CHO)_6:1(COOH))+HCO2	0	0	0	0	0	0	0	0	0	0	0	0	0	0	0.754063636363636	1.05406363636364	1773		OxPC(16:2(CHO)_6:1(COOH))+HCO2	0	0	0	0	0	0	0	0	0	0	0	0	0	0	0.754063636363636	1.05406363636364	1773		OxPC(16:2(CHO)_6:1(COOH))+HCO2	0	0	0	0	0	0	0	0	0	0
	OxPC(16:2(CHO)_7:1(COOH))+HCO2	0	0	0	0	0	0	0	0	0	0	0	0	0	0	0.99729848484848	1.29729848484848	2985		OxPC(16:2(CHO)_7:1(COOH))+HCO2	0	0	0	0	0	0	0	0	0	0	0	0	0	0	0.99729848484848	1.29729848484848	2985		OxPC(16:2(CHO)_7:1(COOH))+HCO2	0	0	0	0	0	0	0	0	0	0
	OxPC(16:2(CHO)_8:1(COOH))+HCO2	0	0	0	0	0	0	0	0	0	0	0	0	0	0	1.25207424242424	1.55207424242424	1235		OxPC(16:2(CHO)_8:1(COOH))+HCO2	0	0	0	0	0	0	0	0	0	0	0	0	0	0	1.25207424242424	1.55207424242424	1235		OxPC(16:2(CHO)_8:1(COOH))+HCO2	0	0	0	0	0	0	0	0	0	0
	OxPC(16:2(CHO)_9:1(COOH))+HCO2	0	0	0	0	0	0	0	0	0	0	0	0	0	0	1.52206666666667	1.82206666666667	2930		OxPC(16:2(CHO)_9:1(COOH))+HCO2	0	0	0	0	0	0	0	0	0	0	0	0	0	0	1.52206666666667	1.82206666666667	2930		OxPC(16:2(CHO)_9:1(COOH))+HCO2	0	0	0	0	0	0	0	0	0	0
	OxPC(16:3(CHO)_6:0(COOH))+HCO2	0	0	0	0	0	0	0	0	0	0	0	0	0	0	0.754063636363636	1.05406363636364	1773		OxPC(16:3(CHO)_6:0(COOH))+HCO2	0	0	0	0	0	0	0	0	0	0	0	0	0	0	0.754063636363636	1.05406363636364	1773		OxPC(16:3(CHO)_6:0(COOH))+HCO2	0	0	0	0	0	0	0	0	0	0
	OxPC(16:3(CHO)_7:0(COOH))+HCO2	0	0	0	0	0	0	0	0	0	0	0	0	0	0	0.99729848484848	1.29729848484848	2985		OxPC(16:3(CHO)_7:0(COOH))+HCO2	0	0	0	0	0	0	0	0	0	0	0	0	0	0	0.99729848484848	1.29729848484848	2985		OxPC(16:3(CHO)_7:0(COOH))+HCO2	0	0	0	0	0	0	0	0	0	0
	OxPC(16:3(CHO)_8:0(COOH))+HCO2	0	0	0	0	0	0	0	0	0	0	0	0	0	0	1.25207424242424	1.55207424242424	1235		OxPC(16:3(CHO)_8:0(COOH))+HCO2	0	0	0	0	0	0	0	0	0	0	0	0	0	0	1.25207424242424	1.55207424242424	1235		OxPC(16:3(CHO)_8:0(COOH))+HCO2	0	0	0	0	0	0	0	0	0	0
	OxPC(16:3(CHO)_9:0(COOH))+HCO2	0	0	0	0	0	0	0	0	0	0	0	0	0	0	1.52206666666667	1.82206666666667	2930		OxPC(16:3(CHO)_9:0(COOH))+HCO2	0	0	0	0	0	0	0	0	0	0	0	0	0	0	1.52206666666667	1.82206666666667	2930		OxPC(16:3(CHO)_9:0(COOH))+HCO2	0	0	0	0	0	0	0	0	0	0
	OxPC(16:4(CHO)_8:1(COOH))+HCO2	0	0	0	0	0	0	0	0	0	0	0	0	0	0	0.598343333333333	0.898343333333333	2591		OxPC(16:4(CHO)_8:1(COOH))+HCO2	0	0	0	0	0	0	0	0	0	0	0	0	0	0	0.598343333333333	0.898343333333333	2591		OxPC(16:4(CHO)_8:1(COOH))+HCO2	0	0	0	0	0	0	0	0	0	0
	OxPC(17:4(CHO)_7:1(COOH))+HCO2	0	0	0	0	0	0	0	0	0	0	0	0	0	0	0.598343333333333	0.898343333333333	2591		OxPC(17:4(CHO)_7:1(COOH))+HCO2	0	0	0	0	0	0	0	0	0	0	0	0	0	0	0.598343333333333	0.898343333333333	2591		OxPC(17:4(CHO)_7:1(COOH))+HCO2	0	0	0	0	0	0	0	0	0	0
	OxPC(18:4(CHO)_6:1(COOH))+HCO2	0	0	0	0	0	0	0	0	0	0	0	0	0	0	0.598343333333333	0.898343333333333	2591		OxPC(18:4(CHO)_6:1(COOH))+HCO2	0	0	0	0	0	0	0	0	0	0	0	0	0	0	0.598343333333333	0.898343333333333	2591		OxPC(18:4(CHO)_6:1(COOH))+HCO2	0	0	0	0	0	0	0	0	0	0
	OxPC(18:5(CHO)_6:0(COOH))+HCO2	0	0	0	0	0	0	0	0	0	0	0	0	0	0	0.598343333333333	0.898343333333333	2591		OxPC(18:5(CHO)_6:0(COOH))+HCO2	0	0	0	0	0	0	0	0	0	0	0	0	0	0	0.598343333333333	0.898343333333333	2591		OxPC(18:5(CHO)_6:0(COOH))+HCO2	0	0	0	0	0	0	0	0	0	0
	OxPC(19:5(CHO)_5:0(COOH))+HCO2	0	0	0	0	0	0	0	0	0	0	0	0	0	0	0.598343333333333	0.898343333333333	2591		OxPC(19:5(CHO)_5:0(COOH))+HCO2	0	0	0	0	0	0	0	0	0	0	0	0	0	0	0.598343333333333	0.898343333333333	2591		OxPC(19:5(CHO)_5:0(COOH))+HCO2	0	0	0	0	0	0	0	0	0	0
	OxPC(6:1(COOH)_18:5(COOH))+HCO2	0	0	0	0	0	0	0	0	0	0	0	0	0	0	1.246835	1.546835	1300		OxPC(6:1(COOH)_18:5(COOH))+HCO2	0	0	0	0	0	0	0	0	0	0	0	0	0	0	1.246835	1.546835	1300		OxPC(6:1(COOH)_18:5(COOH))+HCO2	0	0	0	0	0	0	0	0	0	0
	OxPC(9:2(COOH)_15:4(COOH))+HCO2	0	0	0	0	0	0	0	0	0	0	0	0	0	0	1.246835	1.546835	1300		OxPC(9:2(COOH)_15:4(COOH))+HCO2	0	0	0	0	0	0	0	0	0	0	0	0	0	0	1.246835	1.546835	1300		OxPC(9:2(COOH)_15:4(COOH))+HCO2	0	0	0	0	0	0	0	0	0	0
	OxPC(12:3(COOH)_12:3(COOH))+HCO2	0	0	0	0	0	0	0	0	0	0	0	0	0	0	1.246835	1.546835	1300		OxPC(12:3(COOH)_12:3(COOH))+HCO2	0	0	0	0	0	0	0	0	0	0	0	0	0	0	1.246835	1.546835	1300		OxPC(12:3(COOH)_12:3(COOH))+HCO2	0	0	0	0	0	0	0	0	0	0
[truncated: 64 more columns]
