# Supplementary material for: LipidMatch: an automated workflow for rule-based lipid identification using untargeted high-resolution tandem mass spectrometry data
Source: BMC Bioinformatics. 2017 Jul 10;18:331. doi: 10.1186/s12859-017-1744-3 (PMC5504796; doi:10.1186/s12859-017-1744-3)
Supplement: Supplementary file 1 — LipidMatch Software. The 2017_6_14_LipidMatch_Distribution.zip file contains lipid libraries in .csv format, a batch file for lipidomics with MZmine processing, the LipidMatch R script, and additional helpful R scripts for lipidomics data processing. The .zip file also contains files to guide the user in using LipidMatch, which include: video tutorials, a manual, a trouble shooting document, and example input and output data. For the most up to date version of LipidMatch please visit: http://secim.ufl.edu/secim-tools/. (ZIP 376634 kb) [file 12859_2017_1744_MOESM1_ESM.zip › 2017_6_14_LipidMatch_Distribution/ExampleOutput/ddMS/Neg/Additional_Files/DD_neg_OxPE_neg_minH_All.csv]

Confirmed fragments if intensity is above 1000 and number of scans is greater than or equal to 1	OxPE	[M-H]-	NL_T1Ketene&serene	NL_T2Ketene&serene	NL_T1RCOOH	NL_T2RCOOH	T1_RCOO-	T2_RCOO-	Glycerol-3-phosphate_NLH2O	H2PO4-	PO3-	EthanolaminePhosphate	EthanolaminePhosphate_NLH2O	RT_min	RT_max	Comment	RT at Max Intensity	OxPE	[M-H]-	NL_T1Ketene&serene	NL_T2Ketene&serene	NL_T1RCOOH	NL_T2RCOOH	T1_RCOO-	T2_RCOO-	Glycerol-3-phosphate_NLH2O	H2PO4-	PO3-	EthanolaminePhosphate	EthanolaminePhosphate_NLH2O	RT_min	RT_max	Comment	Number of Scans	OxPE	[M-H]-	NL_T1Ketene&serene	NL_T2Ketene&serene	NL_T1RCOOH	NL_T2RCOOH	T1_RCOO-	T2_RCOO-	Glycerol-3-phosphate_NLH2O	H2PO4-	PO3-	EthanolaminePhosphate	EthanolaminePhosphate_NLH2O	RT_min	RT_max
	OxPE(8:0_12:0(CHO))-H	0	0	0	0	0	0	0	0	0	0	0	0	0.817175757575758	1.11717575757576	898		OxPE(8:0_12:0(CHO))-H	0	0	0	0	0	0	0	0	0	0	0	0	0.817175757575758	1.11717575757576	898		OxPE(8:0_12:0(CHO))-H	0	0	0	0	0	0	0	0	0	0	0	0	0.817175757575758	1.11717575757576
	OxPE(8:0_14:0(CHO))-H	1	0	0	0	0	0	0	1	0	0	0	0	0.590513636363636	0.890513636363636	28		OxPE(8:0_14:0(CHO))-H	0.778071	0	0	0	0	0	0	0.778071	0	0	0	0	0.590513636363636	0.890513636363636	28		OxPE(8:0_14:0(CHO))-H	1	0	0	0	0	0	0	1	0	0	0	0	0.590513636363636	0.890513636363636
	OxPE(8:0_14:0(CHO))-H	1	0	0	0	0	0	0	1	0	0	0	0	0.765088888888889	1.06508888888889	276		OxPE(8:0_14:0(CHO))-H	0.778071	0	0	0	0	0	0	0.778071	0	0	0	0	0.765088888888889	1.06508888888889	276		OxPE(8:0_14:0(CHO))-H	2	0	0	0	0	0	0	2	0	0	0	0	0.765088888888889	1.06508888888889
	OxPE(8:0_12:1(CHO))-H	1	0	0	0	0	0	0	0	0	0	0	0	0.570583333333333	0.870583333333333	575		OxPE(8:0_12:1(CHO))-H	0.7473137	0	0	0	0	0	0	0	0	0	0	0	0.570583333333333	0.870583333333333	575		OxPE(8:0_12:1(CHO))-H	1	0	0	0	0	0	0	0	0	0	0	0	0.570583333333333	0.870583333333333
	OxPE(8:0_14:1(CHO))-H	1	0	0	0	0	0	0	0	0	0	0	0	0.452106060606061	0.752106060606061	352		OxPE(8:0_14:1(CHO))-H	0.6191943	0	0	0	0	0	0	0	0	0	0	0	0.452106060606061	0.752106060606061	352		OxPE(8:0_14:1(CHO))-H	1	0	0	0	0	0	0	0	0	0	0	0	0.452106060606061	0.752106060606061
	OxPE(8:0_14:3(CHO))-H	0	0	0	0	0	0	0	0	0	0	0	0	0.533388333333333	0.833388333333333	2084		OxPE(8:0_14:3(CHO))-H	0	0	0	0	0	0	0	0	0	0	0	0	0.533388333333333	0.833388333333333	2084		OxPE(8:0_14:3(CHO))-H	0	0	0	0	0	0	0	0	0	0	0	0	0.533388333333333	0.833388333333333
	OxPE(8:0_16:1(CHO))-H	1	0	0	0	0	0	0	0	0	0	0	0	0.69500303030303	0.99500303030303	179		OxPE(8:0_16:1(CHO))-H	0.8874418	0	0	0	0	0	0	0	0	0	0	0	0.69500303030303	0.99500303030303	179		OxPE(8:0_16:1(CHO))-H	1	0	0	0	0	0	0	0	0	0	0	0	0.69500303030303	0.99500303030303
	OxPE(8:0_16:1(CHO))-H	1	0	0	0	0	0	0	0	0	0	0	0	0.84495	1.14495	3808		OxPE(8:0_16:1(CHO))-H	0.8874418	0	0	0	0	0	0	0	0	0	0	0	0.84495	1.14495	3808		OxPE(8:0_16:1(CHO))-H	1	0	0	0	0	0	0	0	0	0	0	0	0.84495	1.14495
	OxPE(8:0_16:2(CHO))-H	1	0	0	0	0	0	0	1	0	0	0	0	0.553121212121212	0.853121212121212	92		OxPE(8:0_16:2(CHO))-H	0.7421239	0	0	0	0	0	0	0.7421239	0	0	0	0	0.553121212121212	0.853121212121212	92		OxPE(8:0_16:2(CHO))-H	1	0	0	0	0	0	0	1	0	0	0	0	0.553121212121212	0.853121212121212
	OxPE(8:0_16:2(CHO))-H	1	0	0	0	0	0	0	1	0	0	0	0	0.725137037037037	1.02513703703704	786		OxPE(8:0_16:2(CHO))-H	0.7421239	0	0	0	0	0	0	0.7421239	0	0	0	0	0.725137037037037	1.02513703703704	786		OxPE(8:0_16:2(CHO))-H	1	0	0	0	0	0	0	1	0	0	0	0	0.725137037037037	1.02513703703704
	OxPE(8:0_16:3(CHO))-H	0	0	0	0	0	0	0	0	0	0	0	0	0.41939696969697	0.71939696969697	1954		OxPE(8:0_16:3(CHO))-H	0	0	0	0	0	0	0	0	0	0	0	0	0.41939696969697	0.71939696969697	1954		OxPE(8:0_16:3(CHO))-H	0	0	0	0	0	0	0	0	0	0	0	0	0.41939696969697	0.71939696969697
	OxPE(8:0_18:4(CHO))-H	1	0	0	0	0	0	0	0	0	0	0	0	0.50565	0.80565	241		OxPE(8:0_18:4(CHO))-H	0.68343	0	0	0	0	0	0	0	0	0	0	0	0.50565	0.80565	241		OxPE(8:0_18:4(CHO))-H	1	0	0	0	0	0	0	0	0	0	0	0	0.50565	0.80565
	OxPE(8:0_15:1(COOH))-H	0	0	0	0	0	0	0	0	0	0	0	0	0.590781666666667	0.890781666666667	3933		OxPE(8:0_15:1(COOH))-H	0	0	0	0	0	0	0	0	0	0	0	0	0.590781666666667	0.890781666666667	3933		OxPE(8:0_15:1(COOH))-H	0	0	0	0	0	0	0	0	0	0	0	0	0.590781666666667	0.890781666666667
	OxPE(10:0_10:0(CHO))-H	0	0	0	0	0	0	0	0	0	0	0	0	0.817175757575758	1.11717575757576	898		OxPE(10:0_10:0(CHO))-H	0	0	0	0	0	0	0	0	0	0	0	0	0.817175757575758	1.11717575757576	898		OxPE(10:0_10:0(CHO))-H	0	0	0	0	0	0	0	0	0	0	0	0	0.817175757575758	1.11717575757576
	OxPE(10:0_12:0(CHO))-H	1	0	0	0	0	0	0	1	0	0	0	0	0.590513636363636	0.890513636363636	28		OxPE(10:0_12:0(CHO))-H	0.778071	0	0	0	0	0	0	0.778071	0	0	0	0	0.590513636363636	0.890513636363636	28		OxPE(10:0_12:0(CHO))-H	1	0	0	0	0	0	0	1	0	0	0	0	0.590513636363636	0.890513636363636
	OxPE(10:0_12:0(CHO))-H	1	0	0	0	0	0	0	1	0	0	0	0	0.765088888888889	1.06508888888889	276		OxPE(10:0_12:0(CHO))-H	0.778071	0	0	0	0	0	0	0.778071	0	0	0	0	0.765088888888889	1.06508888888889	276		OxPE(10:0_12:0(CHO))-H	2	0	0	0	0	0	0	2	0	0	0	0	0.765088888888889	1.06508888888889
	OxPE(10:0_14:0(CHO))-H	0	0	0	0	0	0	0	0	0	0	0	0	0.92862878787879	1.22862878787879	483		OxPE(10:0_14:0(CHO))-H	0	0	0	0	0	0	0	0	0	0	0	0	0.92862878787879	1.22862878787879	483		OxPE(10:0_14:0(CHO))-H	0	0	0	0	0	0	0	0	0	0	0	0	0.92862878787879	1.22862878787879
	OxPE(10:0_10:1(CHO))-H	1	0	0	0	0	0	0	0	0	0	0	0	0.570583333333333	0.870583333333333	575		OxPE(10:0_10:1(CHO))-H	0.7473137	0	0	0	0	0	0	0	0	0	0	0	0.570583333333333	0.870583333333333	575		OxPE(10:0_10:1(CHO))-H	1	0	0	0	0	0	0	0	0	0	0	0	0.570583333333333	0.870583333333333
	OxPE(10:0_12:1(CHO))-H	1	0	0	0	0	0	0	0	0	0	0	0	0.452106060606061	0.752106060606061	352		OxPE(10:0_12:1(CHO))-H	0.6191943	0	0	0	0	0	0	0	0	0	0	0	0.452106060606061	0.752106060606061	352		OxPE(10:0_12:1(CHO))-H	1	0	0	0	0	0	0	0	0	0	0	0	0.452106060606061	0.752106060606061
	OxPE(10:0_12:3(CHO))-H	0	0	0	0	0	0	0	0	0	0	0	0	0.533388333333333	0.833388333333333	2084		OxPE(10:0_12:3(CHO))-H	0	0	0	0	0	0	0	0	0	0	0	0	0.533388333333333	0.833388333333333	2084		OxPE(10:0_12:3(CHO))-H	0	0	0	0	0	0	0	0	0	0	0	0	0.533388333333333	0.833388333333333
	OxPE(10:0_14:1(CHO))-H	1	0	0	0	0	0	0	0	0	0	0	0	0.69500303030303	0.99500303030303	179		OxPE(10:0_14:1(CHO))-H	0.8874418	0	0	0	0	0	0	0	0	0	0	0	0.69500303030303	0.99500303030303	179		OxPE(10:0_14:1(CHO))-H	1	0	0	0	0	0	0	0	0	0	0	0	0.69500303030303	0.99500303030303
	OxPE(10:0_14:1(CHO))-H	1	0	0	0	0	0	0	0	0	0	0	0	0.84495	1.14495	3808		OxPE(10:0_14:1(CHO))-H	0.8874418	0	0	0	0	0	0	0	0	0	0	0	0.84495	1.14495	3808		OxPE(10:0_14:1(CHO))-H	1	0	0	0	0	0	0	0	0	0	0	0	0.84495	1.14495
	OxPE(10:0_14:2(CHO))-H	1	0	0	0	0	0	0	1	0	0	0	0	0.553121212121212	0.853121212121212	92		OxPE(10:0_14:2(CHO))-H	0.7421239	0	0	0	0	0	0	0.7421239	0	0	0	0	0.553121212121212	0.853121212121212	92		OxPE(10:0_14:2(CHO))-H	1	0	0	0	0	0	0	1	0	0	0	0	0.553121212121212	0.853121212121212
	OxPE(10:0_14:2(CHO))-H	1	0	0	0	0	0	0	1	0	0	0	0	0.725137037037037	1.02513703703704	786		OxPE(10:0_14:2(CHO))-H	0.7421239	0	0	0	0	0	0	0.7421239	0	0	0	0	0.725137037037037	1.02513703703704	786		OxPE(10:0_14:2(CHO))-H	1	0	0	0	0	0	0	1	0	0	0	0	0.725137037037037	1.02513703703704
	OxPE(10:0_14:3(CHO))-H	0	0	0	0	0	0	0	0	0	0	0	0	0.41939696969697	0.71939696969697	1954		OxPE(10:0_14:3(CHO))-H	0	0	0	0	0	0	0	0	0	0	0	0	0.41939696969697	0.71939696969697	1954		OxPE(10:0_14:3(CHO))-H	0	0	0	0	0	0	0	0	0	0	0	0	0.41939696969697	0.71939696969697
	OxPE(10:0_16:2(CHO))-H	0	0	0	0	0	0	0	0	0	0	0	0	0.805712121212121	1.10571212121212	995		OxPE(10:0_16:2(CHO))-H	0	0	0	0	0	0	0	0	0	0	0	0	0.805712121212121	1.10571212121212	995		OxPE(10:0_16:2(CHO))-H	0	0	0	0	0	0	0	0	0	0	0	0	0.805712121212121	1.10571212121212
	OxPE(10:0_16:3(CHO))-H	0	0	0	0	0	0	0	0	0	0	0	0	0.592887878787879	0.892887878787879	3432		OxPE(10:0_16:3(CHO))-H	0	0	0	0	0	0	0	0	0	0	0	0	0.592887878787879	0.892887878787879	3432		OxPE(10:0_16:3(CHO))-H	0	0	0	0	0	0	0	0	0	0	0	0	0.592887878787879	0.892887878787879
	OxPE(10:0_16:4(CHO))-H	1	0	0	0	0	0	0	0	0	0	0	0	0.50565	0.80565	241		OxPE(10:0_16:4(CHO))-H	0.68343	0	0	0	0	0	0	0	0	0	0	0	0.50565	0.80565	241		OxPE(10:0_16:4(CHO))-H	1	0	0	0	0	0	0	0	0	0	0	0	0.50565	0.80565
	OxPE(10:0_13:1(COOH))-H	0	0	0	0	0	0	0	0	0	0	0	0	0.590781666666667	0.890781666666667	3933		OxPE(10:0_13:1(COOH))-H	0	0	0	0	0	0	0	0	0	0	0	0	0.590781666666667	0.890781666666667	3933		OxPE(10:0_13:1(COOH))-H	0	0	0	0	0	0	0	0	0	0	0	0	0.590781666666667	0.890781666666667
	OxPE(10:0_15:3(COOH))-H	0	0	0	0	0	0	0	0	0	0	0	0	0.556195	0.856195	3915		OxPE(10:0_15:3(COOH))-H	0	0	0	0	0	0	0	0	0	0	0	0	0.556195	0.856195	3915		OxPE(10:0_15:3(COOH))-H	0	0	0	0	0	0	0	0	0	0	0	0	0.556195	0.856195
	OxPE(12:0_8:0(CHO))-H	0	0	0	0	0	0	0	0	0	0	0	0	0.817175757575758	1.11717575757576	898		OxPE(12:0_8:0(CHO))-H	0	0	0	0	0	0	0	0	0	0	0	0	0.817175757575758	1.11717575757576	898		OxPE(12:0_8:0(CHO))-H	0	0	0	0	0	0	0	0	0	0	0	0	0.817175757575758	1.11717575757576
	OxPE(12:0_10:0(CHO))-H	1	0	0	0	0	0	0	1	0	0	0	0	0.590513636363636	0.890513636363636	28		OxPE(12:0_10:0(CHO))-H	0.778071	0	0	0	0	0	0	0.778071	0	0	0	0	0.590513636363636	0.890513636363636	28		OxPE(12:0_10:0(CHO))-H	1	0	0	0	0	0	0	1	0	0	0	0	0.590513636363636	0.890513636363636
	OxPE(12:0_10:0(CHO))-H	1	0	0	0	0	0	0	1	0	0	0	0	0.765088888888889	1.06508888888889	276		OxPE(12:0_10:0(CHO))-H	0.778071	0	0	0	0	0	0	0.778071	0	0	0	0	0.765088888888889	1.06508888888889	276		OxPE(12:0_10:0(CHO))-H	2	0	0	0	0	0	0	2	0	0	0	0	0.765088888888889	1.06508888888889
	OxPE(12:0_12:0(CHO))-H	0	0	0	0	0	0	0	0	0	0	0	0	0.92862878787879	1.22862878787879	483		OxPE(12:0_12:0(CHO))-H	0	0	0	0	0	0	0	0	0	0	0	0	0.92862878787879	1.22862878787879	483		OxPE(12:0_12:0(CHO))-H	0	0	0	0	0	0	0	0	0	0	0	0	0.92862878787879	1.22862878787879
	OxPE(12:0_8:1(CHO))-H	1	0	0	0	0	0	0	0	0	0	0	0	0.570583333333333	0.870583333333333	575		OxPE(12:0_8:1(CHO))-H	0.7473137	0	0	0	0	0	0	0	0	0	0	0	0.570583333333333	0.870583333333333	575		OxPE(12:0_8:1(CHO))-H	1	0	0	0	0	0	0	0	0	0	0	0	0.570583333333333	0.870583333333333
	OxPE(12:0_10:1(CHO))-H	1	0	0	0	0	0	0	0	0	0	0	0	0.452106060606061	0.752106060606061	352		OxPE(12:0_10:1(CHO))-H	0.6191943	0	0	0	0	0	0	0	0	0	0	0	0.452106060606061	0.752106060606061	352		OxPE(12:0_10:1(CHO))-H	1	0	0	0	0	0	0	0	0	0	0	0	0.452106060606061	0.752106060606061
	OxPE(12:0_12:1(CHO))-H	1	0	0	0	0	0	0	0	0	0	0	0	0.69500303030303	0.99500303030303	179		OxPE(12:0_12:1(CHO))-H	0.8874418	0	0	0	0	0	0	0	0	0	0	0	0.69500303030303	0.99500303030303	179		OxPE(12:0_12:1(CHO))-H	1	0	0	0	0	0	0	0	0	0	0	0	0.69500303030303	0.99500303030303
	OxPE(12:0_12:1(CHO))-H	1	0	0	0	0	0	0	0	0	0	0	0	0.84495	1.14495	3808		OxPE(12:0_12:1(CHO))-H	0.8874418	0	0	0	0	0	0	0	0	0	0	0	0.84495	1.14495	3808		OxPE(12:0_12:1(CHO))-H	1	0	0	0	0	0	0	0	0	0	0	0	0.84495	1.14495
	OxPE(12:0_12:2(CHO))-H	1	0	0	0	0	0	0	1	0	0	0	0	0.553121212121212	0.853121212121212	92		OxPE(12:0_12:2(CHO))-H	0.7421239	0	0	0	0	0	0	0.7421239	0	0	0	0	0.553121212121212	0.853121212121212	92		OxPE(12:0_12:2(CHO))-H	1	0	0	0	0	0	0	1	0	0	0	0	0.553121212121212	0.853121212121212
	OxPE(12:0_12:2(CHO))-H	1	0	0	0	0	0	0	1	0	0	0	0	0.725137037037037	1.02513703703704	786		OxPE(12:0_12:2(CHO))-H	0.7421239	0	0	0	0	0	0	0.7421239	0	0	0	0	0.725137037037037	1.02513703703704	786		OxPE(12:0_12:2(CHO))-H	1	0	0	0	0	0	0	1	0	0	0	0	0.725137037037037	1.02513703703704
	OxPE(12:0_12:3(CHO))-H	0	0	0	0	0	0	0	0	0	0	0	0	0.41939696969697	0.71939696969697	1954		OxPE(12:0_12:3(CHO))-H	0	0	0	0	0	0	0	0	0	0	0	0	0.41939696969697	0.71939696969697	1954		OxPE(12:0_12:3(CHO))-H	0	0	0	0	0	0	0	0	0	0	0	0	0.41939696969697	0.71939696969697
	OxPE(12:0_14:2(CHO))-H	0	0	0	0	0	0	0	0	0	0	0	0	0.805712121212121	1.10571212121212	995		OxPE(12:0_14:2(CHO))-H	0	0	0	0	0	0	0	0	0	0	0	0	0.805712121212121	1.10571212121212	995		OxPE(12:0_14:2(CHO))-H	0	0	0	0	0	0	0	0	0	0	0	0	0.805712121212121	1.10571212121212
	OxPE(12:0_14:3(CHO))-H	0	0	0	0	0	0	0	0	0	0	0	0	0.592887878787879	0.892887878787879	3432		OxPE(12:0_14:3(CHO))-H	0	0	0	0	0	0	0	0	0	0	0	0	0.592887878787879	0.892887878787879	3432		OxPE(12:0_14:3(CHO))-H	0	0	0	0	0	0	0	0	0	0	0	0	0.592887878787879	0.892887878787879
	OxPE(12:0_11:1(COOH))-H	0	0	0	0	0	0	0	0	0	0	0	0	0.590781666666667	0.890781666666667	3933		OxPE(12:0_11:1(COOH))-H	0	0	0	0	0	0	0	0	0	0	0	0	0.590781666666667	0.890781666666667	3933		OxPE(12:0_11:1(COOH))-H	0	0	0	0	0	0	0	0	0	0	0	0	0.590781666666667	0.890781666666667
	OxPE(12:0_13:3(COOH))-H	0	0	0	0	0	0	0	0	0	0	0	0	0.556195	0.856195	3915		OxPE(12:0_13:3(COOH))-H	0	0	0	0	0	0	0	0	0	0	0	0	0.556195	0.856195	3915		OxPE(12:0_13:3(COOH))-H	0	0	0	0	0	0	0	0	0	0	0	0	0.556195	0.856195
	OxPE(13:0_7:0(CHO))-H	0	0	0	0	0	0	0	0	0	0	0	0	0.817175757575758	1.11717575757576	898		OxPE(13:0_7:0(CHO))-H	0	0	0	0	0	0	0	0	0	0	0	0	0.817175757575758	1.11717575757576	898		OxPE(13:0_7:0(CHO))-H	0	0	0	0	0	0	0	0	0	0	0	0	0.817175757575758	1.11717575757576
	OxPE(13:0_9:0(CHO))-H	1	0	0	0	0	0	0	1	0	0	0	0	0.590513636363636	0.890513636363636	28		OxPE(13:0_9:0(CHO))-H	0.778071	0	0	0	0	0	0	0.778071	0	0	0	0	0.590513636363636	0.890513636363636	28		OxPE(13:0_9:0(CHO))-H	1	0	0	0	0	0	0	1	0	0	0	0	0.590513636363636	0.890513636363636
	OxPE(13:0_9:0(CHO))-H	1	0	0	0	0	0	0	1	0	0	0	0	0.765088888888889	1.06508888888889	276		OxPE(13:0_9:0(CHO))-H	0.778071	0	0	0	0	0	0	0.778071	0	0	0	0	0.765088888888889	1.06508888888889	276		OxPE(13:0_9:0(CHO))-H	2	0	0	0	0	0	0	2	0	0	0	0	0.765088888888889	1.06508888888889
	OxPE(13:0_11:0(CHO))-H	0	0	0	0	0	0	0	0	0	0	0	0	0.92862878787879	1.22862878787879	483		OxPE(13:0_11:0(CHO))-H	0	0	0	0	0	0	0	0	0	0	0	0	0.92862878787879	1.22862878787879	483		OxPE(13:0_11:0(CHO))-H	0	0	0	0	0	0	0	0	0	0	0	0	0.92862878787879	1.22862878787879
	OxPE(13:0_7:1(CHO))-H	1	0	0	0	0	0	0	0	0	0	0	0	0.570583333333333	0.870583333333333	575		OxPE(13:0_7:1(CHO))-H	0.7473137	0	0	0	0	0	0	0	0	0	0	0	0.570583333333333	0.870583333333333	575		OxPE(13:0_7:1(CHO))-H	1	0	0	0	0	0	0	0	0	0	0	0	0.570583333333333	0.870583333333333
	OxPE(13:0_9:1(CHO))-H	1	0	0	0	0	0	0	0	0	0	0	0	0.452106060606061	0.752106060606061	352		OxPE(13:0_9:1(CHO))-H	0.6191943	0	0	0	0	0	0	0	0	0	0	0	0.452106060606061	0.752106060606061	352		OxPE(13:0_9:1(CHO))-H	1	0	0	0	0	0	0	0	0	0	0	0	0.452106060606061	0.752106060606061
	OxPE(13:0_11:1(CHO))-H	1	0	0	0	0	0	0	0	0	0	0	0	0.69500303030303	0.99500303030303	179		OxPE(13:0_11:1(CHO))-H	0.8874418	0	0	0	0	0	0	0	0	0	0	0	0.69500303030303	0.99500303030303	179		OxPE(13:0_11:1(CHO))-H	1	0	0	0	0	0	0	0	0	0	0	0	0.69500303030303	0.99500303030303
	OxPE(13:0_11:1(CHO))-H	1	0	0	0	0	0	0	0	0	0	0	0	0.84495	1.14495	3808		OxPE(13:0_11:1(CHO))-H	0.8874418	0	0	0	0	0	0	0	0	0	0	0	0.84495	1.14495	3808		OxPE(13:0_11:1(CHO))-H	1	0	0	0	0	0	0	0	0	0	0	0	0.84495	1.14495
	OxPE(13:0_11:2(CHO))-H	1	0	0	0	0	0	0	1	0	0	0	0	0.553121212121212	0.853121212121212	92		OxPE(13:0_11:2(CHO))-H	0.7421239	0	0	0	0	0	0	0.7421239	0	0	0	0	0.553121212121212	0.853121212121212	92		OxPE(13:0_11:2(CHO))-H	1	0	0	0	0	0	0	1	0	0	0	0	0.553121212121212	0.853121212121212
	OxPE(13:0_11:2(CHO))-H	1	0	0	0	0	0	0	1	0	0	0	0	0.725137037037037	1.02513703703704	786		OxPE(13:0_11:2(CHO))-H	0.7421239	0	0	0	0	0	0	0.7421239	0	0	0	0	0.725137037037037	1.02513703703704	786		OxPE(13:0_11:2(CHO))-H	1	0	0	0	0	0	0	1	0	0	0	0	0.725137037037037	1.02513703703704
	OxPE(13:0_13:2(CHO))-H	0	0	0	0	0	0	0	0	0	0	0	0	0.805712121212121	1.10571212121212	995		OxPE(13:0_13:2(CHO))-H	0	0	0	0	0	0	0	0	0	0	0	0	0.805712121212121	1.10571212121212	995		OxPE(13:0_13:2(CHO))-H	0	0	0	0	0	0	0	0	0	0	0	0	0.805712121212121	1.10571212121212
	OxPE(13:0_13:3(CHO))-H	0	0	0	0	0	0	0	0	0	0	0	0	0.592887878787879	0.892887878787879	3432		OxPE(13:0_13:3(CHO))-H	0	0	0	0	0	0	0	0	0	0	0	0	0.592887878787879	0.892887878787879	3432		OxPE(13:0_13:3(CHO))-H	0	0	0	0	0	0	0	0	0	0	0	0	0.592887878787879	0.892887878787879
	OxPE(13:0_10:1(COOH))-H	0	0	0	0	0	0	0	0	0	0	0	0	0.590781666666667	0.890781666666667	3933		OxPE(13:0_10:1(COOH))-H	0	0	0	0	0	0	0	0	0	0	0	0	0.590781666666667	0.890781666666667	3933		OxPE(13:0_10:1(COOH))-H	0	0	0	0	0	0	0	0	0	0	0	0	0.590781666666667	0.890781666666667
	OxPE(13:0_12:3(COOH))-H	0	0	0	0	0	0	0	0	0	0	0	0	0.556195	0.856195	3915		OxPE(13:0_12:3(COOH))-H	0	0	0	0	0	0	0	0	0	0	0	0	0.556195	0.856195	3915		OxPE(13:0_12:3(COOH))-H	0	0	0	0	0	0	0	0	0	0	0	0	0.556195	0.856195
	OxPE(14:1_6:0(CHO))-H	1	0	0	0	0	0	0	0	0	0	0	0	0.570583333333333	0.870583333333333	575		OxPE(14:1_6:0(CHO))-H	0.7473137	0	0	0	0	0	0	0	0	0	0	0	0.570583333333333	0.870583333333333	575		OxPE(14:1_6:0(CHO))-H	1	0	0	0	0	0	0	0	0	0	0	0	0.570583333333333	0.870583333333333
	OxPE(14:1_8:0(CHO))-H	1	0	0	0	0	0	0	0	0	0	0	0	0.452106060606061	0.752106060606061	352		OxPE(14:1_8:0(CHO))-H	0.6191943	0	0	0	0	0	0	0	0	0	0	0	0.452106060606061	0.752106060606061	352		OxPE(14:1_8:0(CHO))-H	1	0	0	0	0	0	0	0	0	0	0	0	0.452106060606061	0.752106060606061
	OxPE(14:1_10:0(CHO))-H	1	0	0	0	0	0	0	0	0	0	0	0	0.69500303030303	0.99500303030303	179		OxPE(14:1_10:0(CHO))-H	0.8874418	0	0	0	0	0	0	0	0	0	0	0	0.69500303030303	0.99500303030303	179		OxPE(14:1_10:0(CHO))-H	1	0	0	0	0	0	0	0	0	0	0	0	0.69500303030303	0.99500303030303
	OxPE(14:1_10:0(CHO))-H	1	0	0	0	0	0	0	0	0	0	0	0	0.84495	1.14495	3808		OxPE(14:1_10:0(CHO))-H	0.8874418	0	0	0	0	0	0	0	0	0	0	0	0.84495	1.14495	3808		OxPE(14:1_10:0(CHO))-H	1	0	0	0	0	0	0	0	0	0	0	0	0.84495	1.14495
	OxPE(14:1_10:1(CHO))-H	1	0	0	0	0	0	0	1	0	0	0	0	0.553121212121212	0.853121212121212	92		OxPE(14:1_10:1(CHO))-H	0.7421239	0	0	0	0	0	0	0.7421239	0	0	0	0	0.553121212121212	0.853121212121212	92		OxPE(14:1_10:1(CHO))-H	1	0	0	0	0	0	0	1	0	0	0	0	0.553121212121212	0.853121212121212
	OxPE(14:1_10:1(CHO))-H	1	0	0	0	0	0	0	1	0	0	0	0	0.725137037037037	1.02513703703704	786		OxPE(14:1_10:1(CHO))-H	0.7421239	0	0	0	0	0	0	0.7421239	0	0	0	0	0.725137037037037	1.02513703703704	786		OxPE(14:1_10:1(CHO))-H	1	0	0	0	0	0	0	1	0	0	0	0	0.725137037037037	1.02513703703704
	OxPE(14:1_10:2(CHO))-H	0	0	0	0	0	0	0	0	0	0	0	0	0.41939696969697	0.71939696969697	1954		OxPE(14:1_10:2(CHO))-H	0	0	0	0	0	0	0	0	0	0	0	0	0.41939696969697	0.71939696969697	1954		OxPE(14:1_10:2(CHO))-H	0	0	0	0	0	0	0	0	0	0	0	0	0.41939696969697	0.71939696969697
	OxPE(14:1_12:1(CHO))-H	0	0	0	0	0	0	0	0	0	0	0	0	0.805712121212121	1.10571212121212	995		OxPE(14:1_12:1(CHO))-H	0	0	0	0	0	0	0	0	0	0	0	0	0.805712121212121	1.10571212121212	995		OxPE(14:1_12:1(CHO))-H	0	0	0	0	0	0	0	0	0	0	0	0	0.805712121212121	1.10571212121212
	OxPE(14:1_12:2(CHO))-H	0	0	0	0	0	0	0	0	0	0	0	0	0.592887878787879	0.892887878787879	3432		OxPE(14:1_12:2(CHO))-H	0	0	0	0	0	0	0	0	0	0	0	0	0.592887878787879	0.892887878787879	3432		OxPE(14:1_12:2(CHO))-H	0	0	0	0	0	0	0	0	0	0	0	0	0.592887878787879	0.892887878787879
	OxPE(14:1_12:3(CHO))-H	1	0	0	0	0	0	0	0	0	0	0	0	0.50565	0.80565	241		OxPE(14:1_12:3(CHO))-H	0.68343	0	0	0	0	0	0	0	0	0	0	0	0.50565	0.80565	241		OxPE(14:1_12:3(CHO))-H	1	0	0	0	0	0	0	0	0	0	0	0	0.50565	0.80565
	OxPE(14:1_9:0(COOH))-H	0	0	0	0	0	0	0	0	0	0	0	0	0.590781666666667	0.890781666666667	3933		OxPE(14:1_9:0(COOH))-H	0	0	0	0	0	0	0	0	0	0	0	0	0.590781666666667	0.890781666666667	3933		OxPE(14:1_9:0(COOH))-H	0	0	0	0	0	0	0	0	0	0	0	0	0.590781666666667	0.890781666666667
	OxPE(14:1_11:2(COOH))-H	0	0	0	0	0	0	0	0	0	0	0	0	0.556195	0.856195	3915		OxPE(14:1_11:2(COOH))-H	0	0	0	0	0	0	0	0	0	0	0	0	0.556195	0.856195	3915		OxPE(14:1_11:2(COOH))-H	0	0	0	0	0	0	0	0	0	0	0	0	0.556195	0.856195
	OxPE(14:0_6:0(CHO))-H	0	0	0	0	0	0	0	0	0	0	0	0	0.817175757575758	1.11717575757576	898		OxPE(14:0_6:0(CHO))-H	0	0	0	0	0	0	0	0	0	0	0	0	0.817175757575758	1.11717575757576	898		OxPE(14:0_6:0(CHO))-H	0	0	0	0	0	0	0	0	0	0	0	0	0.817175757575758	1.11717575757576
	OxPE(14:0_8:0(CHO))-H	1	0	0	0	0	0	0	1	0	0	0	0	0.590513636363636	0.890513636363636	28		OxPE(14:0_8:0(CHO))-H	0.778071	0	0	0	0	0	0	0.778071	0	0	0	0	0.590513636363636	0.890513636363636	28		OxPE(14:0_8:0(CHO))-H	1	0	0	0	0	0	0	1	0	0	0	0	0.590513636363636	0.890513636363636
	OxPE(14:0_8:0(CHO))-H	1	0	0	0	0	0	0	1	0	0	0	0	0.765088888888889	1.06508888888889	276		OxPE(14:0_8:0(CHO))-H	0.778071	0	0	0	0	0	0	0.778071	0	0	0	0	0.765088888888889	1.06508888888889	276		OxPE(14:0_8:0(CHO))-H	2	0	0	0	0	0	0	2	0	0	0	0	0.765088888888889	1.06508888888889
	OxPE(14:0_10:0(CHO))-H	0	0	0	0	0	0	0	0	0	0	0	0	0.92862878787879	1.22862878787879	483		OxPE(14:0_10:0(CHO))-H	0	0	0	0	0	0	0	0	0	0	0	0	0.92862878787879	1.22862878787879	483		OxPE(14:0_10:0(CHO))-H	0	0	0	0	0	0	0	0	0	0	0	0	0.92862878787879	1.22862878787879
	OxPE(14:0_6:1(CHO))-H	1	0	0	0	0	0	0	0	0	0	0	0	0.570583333333333	0.870583333333333	575		OxPE(14:0_6:1(CHO))-H	0.7473137	0	0	0	0	0	0	0	0	0	0	0	0.570583333333333	0.870583333333333	575		OxPE(14:0_6:1(CHO))-H	1	0	0	0	0	0	0	0	0	0	0	0	0.570583333333333	0.870583333333333
	OxPE(14:0_8:1(CHO))-H	1	0	0	0	0	0	0	0	0	0	0	0	0.452106060606061	0.752106060606061	352		OxPE(14:0_8:1(CHO))-H	0.6191943	0	0	0	0	0	0	0	0	0	0	0	0.452106060606061	0.752106060606061	352		OxPE(14:0_8:1(CHO))-H	1	0	0	0	0	0	0	0	0	0	0	0	0.452106060606061	0.752106060606061
	OxPE(14:0_10:1(CHO))-H	1	0	0	0	0	0	0	0	0	0	0	0	0.69500303030303	0.99500303030303	179		OxPE(14:0_10:1(CHO))-H	0.8874418	0	0	0	0	0	0	0	0	0	0	0	0.69500303030303	0.99500303030303	179		OxPE(14:0_10:1(CHO))-H	1	0	0	0	0	0	0	0	0	0	0	0	0.69500303030303	0.99500303030303
	OxPE(14:0_10:1(CHO))-H	1	0	0	0	0	0	0	0	0	0	0	0	0.84495	1.14495	3808		OxPE(14:0_10:1(CHO))-H	0.8874418	0	0	0	0	0	0	0	0	0	0	0	0.84495	1.14495	3808		OxPE(14:0_10:1(CHO))-H	1	0	0	0	0	0	0	0	0	0	0	0	0.84495	1.14495
	OxPE(14:0_10:2(CHO))-H	1	0	0	0	0	0	0	1	0	0	0	0	0.553121212121212	0.853121212121212	92		OxPE(14:0_10:2(CHO))-H	0.7421239	0	0	0	0	0	0	0.7421239	0	0	0	0	0.553121212121212	0.853121212121212	92		OxPE(14:0_10:2(CHO))-H	1	0	0	0	0	0	0	1	0	0	0	0	0.553121212121212	0.853121212121212
	OxPE(14:0_10:2(CHO))-H	1	0	0	0	0	0	0	1	0	0	0	0	0.725137037037037	1.02513703703704	786		OxPE(14:0_10:2(CHO))-H	0.7421239	0	0	0	0	0	0	0.7421239	0	0	0	0	0.725137037037037	1.02513703703704	786		OxPE(14:0_10:2(CHO))-H	1	0	0	0	0	0	0	1	0	0	0	0	0.725137037037037	1.02513703703704
	OxPE(14:0_12:2(CHO))-H	0	0	0	0	0	0	0	0	0	0	0	0	0.805712121212121	1.10571212121212	995		OxPE(14:0_12:2(CHO))-H	0	0	0	0	0	0	0	0	0	0	0	0	0.805712121212121	1.10571212121212	995		OxPE(14:0_12:2(CHO))-H	0	0	0	0	0	0	0	0	0	0	0	0	0.805712121212121	1.10571212121212
	OxPE(14:0_12:3(CHO))-H	0	0	0	0	0	0	0	0	0	0	0	0	0.592887878787879	0.892887878787879	3432		OxPE(14:0_12:3(CHO))-H	0	0	0	0	0	0	0	0	0	0	0	0	0.592887878787879	0.892887878787879	3432		OxPE(14:0_12:3(CHO))-H	0	0	0	0	0	0	0	0	0	0	0	0	0.592887878787879	0.892887878787879
	OxPE(14:0_15:0(COOH))-H	1	0	0	0	0	1	0	1	1	0	0	0	3.71595909090909	4.01595909090909	111		OxPE(14:0_15:0(COOH))-H	3.867781	3.867781	0	0	0	3.867781	0	3.867781	3.867781	0	0	0	3.71595909090909	4.01595909090909	111		OxPE(14:0_15:0(COOH))-H	2	1	0	0	0	2	0	2	1	0	0	0	3.71595909090909	4.01595909090909
	OxPE(14:0_9:1(COOH))-H	0	0	0	0	0	0	0	0	0	0	0	0	0.590781666666667	0.890781666666667	3933		OxPE(14:0_9:1(COOH))-H	0	0	0	0	0	0	0	0	0	0	0	0	0.590781666666667	0.890781666666667	3933		OxPE(14:0_9:1(COOH))-H	0	0	0	0	0	0	0	0	0	0	0	0	0.590781666666667	0.890781666666667
	OxPE(15:1_5:0(CHO))-H	1	0	0	0	0	0	0	0	0	0	0	0	0.570583333333333	0.870583333333333	575		OxPE(15:1_5:0(CHO))-H	0.7473137	0	0	0	0	0	0	0	0	0	0	0	0.570583333333333	0.870583333333333	575		OxPE(15:1_5:0(CHO))-H	1	0	0	0	0	0	0	0	0	0	0	0	0.570583333333333	0.870583333333333
	OxPE(15:1_7:0(CHO))-H	1	0	0	0	0	0	0	0	0	0	0	0	0.452106060606061	0.752106060606061	352		OxPE(15:1_7:0(CHO))-H	0.6191943	0	0	0	0	0	0	0	0	0	0	0	0.452106060606061	0.752106060606061	352		OxPE(15:1_7:0(CHO))-H	1	0	0	0	0	0	0	0	0	0	0	0	0.452106060606061	0.752106060606061
	OxPE(15:1_9:0(CHO))-H	1	0	0	0	0	0	0	0	0	0	0	0	0.69500303030303	0.99500303030303	179		OxPE(15:1_9:0(CHO))-H	0.8874418	0	0	0	0	0	0	0	0	0	0	0	0.69500303030303	0.99500303030303	179		OxPE(15:1_9:0(CHO))-H	1	0	0	0	0	0	0	0	0	0	0	0	0.69500303030303	0.99500303030303
	OxPE(15:1_9:0(CHO))-H	1	0	0	0	0	0	0	0	0	0	0	0	0.84495	1.14495	3808		OxPE(15:1_9:0(CHO))-H	0.8874418	0	0	0	0	0	0	0	0	0	0	0	0.84495	1.14495	3808		OxPE(15:1_9:0(CHO))-H	1	0	0	0	0	0	0	0	0	0	0	0	0.84495	1.14495
	OxPE(15:1_9:1(CHO))-H	1	0	0	0	0	0	0	1	0	0	0	0	0.553121212121212	0.853121212121212	92		OxPE(15:1_9:1(CHO))-H	0.7421239	0	0	0	0	0	0	0.7421239	0	0	0	0	0.553121212121212	0.853121212121212	92		OxPE(15:1_9:1(CHO))-H	1	0	0	0	0	0	0	1	0	0	0	0	0.553121212121212	0.853121212121212
	OxPE(15:1_9:1(CHO))-H	1	0	0	0	0	0	0	1	0	0	0	0	0.725137037037037	1.02513703703704	786		OxPE(15:1_9:1(CHO))-H	0.7421239	0	0	0	0	0	0	0.7421239	0	0	0	0	0.725137037037037	1.02513703703704	786		OxPE(15:1_9:1(CHO))-H	1	0	0	0	0	0	0	1	0	0	0	0	0.725137037037037	1.02513703703704
	OxPE(15:1_9:2(CHO))-H	0	0	0	0	0	0	0	0	0	0	0	0	0.41939696969697	0.71939696969697	1954		OxPE(15:1_9:2(CHO))-H	0	0	0	0	0	0	0	0	0	0	0	0	0.41939696969697	0.71939696969697	1954		OxPE(15:1_9:2(CHO))-H	0	0	0	0	0	0	0	0	0	0	0	0	0.41939696969697	0.71939696969697
	OxPE(15:1_11:1(CHO))-H	0	0	0	0	0	0	0	0	0	0	0	0	0.805712121212121	1.10571212121212	995		OxPE(15:1_11:1(CHO))-H	0	0	0	0	0	0	0	0	0	0	0	0	0.805712121212121	1.10571212121212	995		OxPE(15:1_11:1(CHO))-H	0	0	0	0	0	0	0	0	0	0	0	0	0.805712121212121	1.10571212121212
	OxPE(15:1_11:2(CHO))-H	0	0	0	0	0	0	0	0	0	0	0	0	0.592887878787879	0.892887878787879	3432		OxPE(15:1_11:2(CHO))-H	0	0	0	0	0	0	0	0	0	0	0	0	0.592887878787879	0.892887878787879	3432		OxPE(15:1_11:2(CHO))-H	0	0	0	0	0	0	0	0	0	0	0	0	0.592887878787879	0.892887878787879
	OxPE(15:1_8:0(COOH))-H	0	0	0	0	0	0	0	0	0	0	0	0	0.590781666666667	0.890781666666667	3933		OxPE(15:1_8:0(COOH))-H	0	0	0	0	0	0	0	0	0	0	0	0	0.590781666666667	0.890781666666667	3933		OxPE(15:1_8:0(COOH))-H	0	0	0	0	0	0	0	0	0	0	0	0	0.590781666666667	0.890781666666667
	OxPE(15:1_10:2(COOH))-H	0	0	0	0	0	0	0	0	0	0	0	0	0.556195	0.856195	3915		OxPE(15:1_10:2(COOH))-H	0	0	0	0	0	0	0	0	0	0	0	0	0.556195	0.856195	3915		OxPE(15:1_10:2(COOH))-H	0	0	0	0	0	0	0	0	0	0	0	0	0.556195	0.856195
	OxPE(15:0_5:0(CHO))-H	0	0	0	0	0	0	0	0	0	0	0	0	0.817175757575758	1.11717575757576	898		OxPE(15:0_5:0(CHO))-H	0	0	0	0	0	0	0	0	0	0	0	0	0.817175757575758	1.11717575757576	898		OxPE(15:0_5:0(CHO))-H	0	0	0	0	0	0	0	0	0	0	0	0	0.817175757575758	1.11717575757576
	OxPE(15:0_7:0(CHO))-H	1	0	0	0	0	0	0	1	0	0	0	0	0.590513636363636	0.890513636363636	28		OxPE(15:0_7:0(CHO))-H	0.778071	0	0	0	0	0	0	0.778071	0	0	0	0	0.590513636363636	0.890513636363636	28		OxPE(15:0_7:0(CHO))-H	1	0	0	0	0	0	0	1	0	0	0	0	0.590513636363636	0.890513636363636
	OxPE(15:0_7:0(CHO))-H	1	0	0	0	0	0	0	1	0	0	0	0	0.765088888888889	1.06508888888889	276		OxPE(15:0_7:0(CHO))-H	0.778071	0	0	0	0	0	0	0.778071	0	0	0	0	0.765088888888889	1.06508888888889	276		OxPE(15:0_7:0(CHO))-H	2	0	0	0	0	0	0	2	0	0	0	0	0.765088888888889	1.06508888888889
	OxPE(15:0_9:0(CHO))-H	0	0	0	0	0	0	0	0	0	0	0	0	0.92862878787879	1.22862878787879	483		OxPE(15:0_9:0(CHO))-H	0	0	0	0	0	0	0	0	0	0	0	0	0.92862878787879	1.22862878787879	483		OxPE(15:0_9:0(CHO))-H	0	0	0	0	0	0	0	0	0	0	0	0	0.92862878787879	1.22862878787879
	OxPE(15:0_7:1(CHO))-H	1	0	0	0	0	0	0	0	0	0	0	0	0.452106060606061	0.752106060606061	352		OxPE(15:0_7:1(CHO))-H	0.6191943	0	0	0	0	0	0	0	0	0	0	0	0.452106060606061	0.752106060606061	352		OxPE(15:0_7:1(CHO))-H	1	0	0	0	0	0	0	0	0	0	0	0	0.452106060606061	0.752106060606061
	OxPE(15:0_9:1(CHO))-H	1	0	0	0	0	0	0	0	0	0	0	0	0.69500303030303	0.99500303030303	179		OxPE(15:0_9:1(CHO))-H	0.8874418	0	0	0	0	0	0	0	0	0	0	0	0.69500303030303	0.99500303030303	179		OxPE(15:0_9:1(CHO))-H	1	0	0	0	0	0	0	0	0	0	0	0	0.69500303030303	0.99500303030303
	OxPE(15:0_9:1(CHO))-H	1	0	0	0	0	0	0	0	0	0	0	0	0.84495	1.14495	3808		OxPE(15:0_9:1(CHO))-H	0.8874418	0	0	0	0	0	0	0	0	0	0	0	0.84495	1.14495	3808		OxPE(15:0_9:1(CHO))-H	1	0	0	0	0	0	0	0	0	0	0	0	0.84495	1.14495
	OxPE(15:0_9:2(CHO))-H	1	0	0	0	0	0	0	1	0	0	0	0	0.553121212121212	0.853121212121212	92		OxPE(15:0_9:2(CHO))-H	0.7421239	0	0	0	0	0	0	0.7421239	0	0	0	0	0.553121212121212	0.853121212121212	92		OxPE(15:0_9:2(CHO))-H	1	0	0	0	0	0	0	1	0	0	0	0	0.553121212121212	0.853121212121212
	OxPE(15:0_9:2(CHO))-H	1	0	0	0	0	0	0	1	0	0	0	0	0.725137037037037	1.02513703703704	786		OxPE(15:0_9:2(CHO))-H	0.7421239	0	0	0	0	0	0	0.7421239	0	0	0	0	0.725137037037037	1.02513703703704	786		OxPE(15:0_9:2(CHO))-H	1	0	0	0	0	0	0	1	0	0	0	0	0.725137037037037	1.02513703703704
	OxPE(15:0_11:2(CHO))-H	0	0	0	0	0	0	0	0	0	0	0	0	0.805712121212121	1.10571212121212	995		OxPE(15:0_11:2(CHO))-H	0	0	0	0	0	0	0	0	0	0	0	0	0.805712121212121	1.10571212121212	995		OxPE(15:0_11:2(CHO))-H	0	0	0	0	0	0	0	0	0	0	0	0	0.805712121212121	1.10571212121212
	OxPE(15:0_14:0(COOH))-H	1	0	0	0	0	0	0	1	1	0	0	0	3.71595909090909	4.01595909090909	111		OxPE(15:0_14:0(COOH))-H	3.867781	0	0	0	0	0	0	3.867781	3.867781	0	0	0	3.71595909090909	4.01595909090909	111		OxPE(15:0_14:0(COOH))-H	2	0	0	0	0	0	0	2	1	0	0	0	3.71595909090909	4.01595909090909
	OxPE(15:0_8:1(COOH))-H	0	0	0	0	0	0	0	0	0	0	0	0	0.590781666666667	0.890781666666667	3933		OxPE(15:0_8:1(COOH))-H	0	0	0	0	0	0	0	0	0	0	0	0	0.590781666666667	0.890781666666667	3933		OxPE(15:0_8:1(COOH))-H	0	0	0	0	0	0	0	0	0	0	0	0	0.590781666666667	0.890781666666667
	OxPE(16:1_6:0(CHO))-H	1	0	0	0	0	0	0	0	0	0	0	0	0.452106060606061	0.752106060606061	352		OxPE(16:1_6:0(CHO))-H	0.6191943	0	0	0	0	0	0	0	0	0	0	0	0.452106060606061	0.752106060606061	352		OxPE(16:1_6:0(CHO))-H	1	0	0	0	0	0	0	0	0	0	0	0	0.452106060606061	0.752106060606061
	OxPE(16:1_8:0(CHO))-H	1	0	0	0	0	0	0	0	0	0	0	0	0.69500303030303	0.99500303030303	179		OxPE(16:1_8:0(CHO))-H	0.8874418	0	0	0	0	0	0	0	0	0	0	0	0.69500303030303	0.99500303030303	179		OxPE(16:1_8:0(CHO))-H	1	0	0	0	0	0	0	0	0	0	0	0	0.69500303030303	0.99500303030303
	OxPE(16:1_8:0(CHO))-H	1	0	0	0	0	0	0	0	0	0	0	0	0.84495	1.14495	3808		OxPE(16:1_8:0(CHO))-H	0.8874418	0	0	0	0	0	0	0	0	0	0	0	0.84495	1.14495	3808		OxPE(16:1_8:0(CHO))-H	1	0	0	0	0	0	0	0	0	0	0	0	0.84495	1.14495
	OxPE(16:1_8:1(CHO))-H	1	0	0	0	0	0	0	1	0	0	0	0	0.553121212121212	0.853121212121212	92		OxPE(16:1_8:1(CHO))-H	0.7421239	0	0	0	0	0	0	0.7421239	0	0	0	0	0.553121212121212	0.853121212121212	92		OxPE(16:1_8:1(CHO))-H	1	0	0	0	0	0	0	1	0	0	0	0	0.553121212121212	0.853121212121212
	OxPE(16:1_8:1(CHO))-H	1	0	0	0	0	0	0	1	0	0	0	0	0.725137037037037	1.02513703703704	786		OxPE(16:1_8:1(CHO))-H	0.7421239	0	0	0	0	0	0	0.7421239	0	0	0	0	0.725137037037037	1.02513703703704	786		OxPE(16:1_8:1(CHO))-H	1	0	0	0	0	0	0	1	0	0	0	0	0.725137037037037	1.02513703703704
	OxPE(16:1_10:1(CHO))-H	0	0	0	0	0	0	0	0	0	0	0	0	0.805712121212121	1.10571212121212	995		OxPE(16:1_10:1(CHO))-H	0	0	0	0	0	0	0	0	0	0	0	0	0.805712121212121	1.10571212121212	995		OxPE(16:1_10:1(CHO))-H	0	0	0	0	0	0	0	0	0	0	0	0	0.805712121212121	1.10571212121212
	OxPE(16:1_10:2(CHO))-H	0	0	0	0	0	0	0	0	0	0	0	0	0.592887878787879	0.892887878787879	3432		OxPE(16:1_10:2(CHO))-H	0	0	0	0	0	0	0	0	0	0	0	0	0.592887878787879	0.892887878787879	3432		OxPE(16:1_10:2(CHO))-H	0	0	0	0	0	0	0	0	0	0	0	0	0.592887878787879	0.892887878787879
	OxPE(16:1_7:0(COOH))-H	0	0	0	0	0	0	0	0	0	0	0	0	0.590781666666667	0.890781666666667	3933		OxPE(16:1_7:0(COOH))-H	0	0	0	0	0	0	0	0	0	0	0	0	0.590781666666667	0.890781666666667	3933		OxPE(16:1_7:0(COOH))-H	0	0	0	0	0	0	0	0	0	0	0	0	0.590781666666667	0.890781666666667
	OxPE(16:1_9:2(COOH))-H	0	0	0	0	0	0	0	0	0	0	0	0	0.556195	0.856195	3915		OxPE(16:1_9:2(COOH))-H	0	0	0	0	0	0	0	0	0	0	0	0	0.556195	0.856195	3915		OxPE(16:1_9:2(COOH))-H	0	0	0	0	0	0	0	0	0	0	0	0	0.556195	0.856195
	OxPE(16:1_4:0(CHO))-H	1	0	0	0	0	0	0	0	0	0	0	0	0.570583333333333	0.870583333333333	575		OxPE(16:1_4:0(CHO))-H	0.7473137	0	0	0	0	0	0	0	0	0	0	0	0.570583333333333	0.870583333333333	575		OxPE(16:1_4:0(CHO))-H	1	0	0	0	0	0	0	0	0	0	0	0	0.570583333333333	0.870583333333333
	OxPE(16:0_6:0(CHO))-H	1	0	0	0	0	0	0	1	0	0	0	0	0.590513636363636	0.890513636363636	28		OxPE(16:0_6:0(CHO))-H	0.778071	0	0	0	0	0	0	0.778071	0	0	0	0	0.590513636363636	0.890513636363636	28		OxPE(16:0_6:0(CHO))-H	1	0	0	0	0	0	0	1	0	0	0	0	0.590513636363636	0.890513636363636
	OxPE(16:0_6:0(CHO))-H	1	0	0	0	0	0	0	1	0	0	0	0	0.765088888888889	1.06508888888889	276		OxPE(16:0_6:0(CHO))-H	0.778071	0	0	0	0	0	0	0.778071	0	0	0	0	0.765088888888889	1.06508888888889	276		OxPE(16:0_6:0(CHO))-H	2	0	0	0	0	0	0	2	0	0	0	0	0.765088888888889	1.06508888888889
	OxPE(16:0_8:0(CHO))-H	0	0	0	0	0	0	0	0	0	0	0	0	0.92862878787879	1.22862878787879	483		OxPE(16:0_8:0(CHO))-H	0	0	0	0	0	0	0	0	0	0	0	0	0.92862878787879	1.22862878787879	483		OxPE(16:0_8:0(CHO))-H	0	0	0	0	0	0	0	0	0	0	0	0	0.92862878787879	1.22862878787879
	OxPE(16:0_6:1(CHO))-H	1	0	0	0	0	0	0	0	0	0	0	0	0.452106060606061	0.752106060606061	352		OxPE(16:0_6:1(CHO))-H	0.6191943	0	0	0	0	0	0	0	0	0	0	0	0.452106060606061	0.752106060606061	352		OxPE(16:0_6:1(CHO))-H	1	0	0	0	0	0	0	0	0	0	0	0	0.452106060606061	0.752106060606061
	OxPE(16:0_8:1(CHO))-H	1	0	0	0	0	0	0	0	0	0	0	0	0.69500303030303	0.99500303030303	179		OxPE(16:0_8:1(CHO))-H	0.8874418	0	0	0	0	0	0	0	0	0	0	0	0.69500303030303	0.99500303030303	179		OxPE(16:0_8:1(CHO))-H	1	0	0	0	0	0	0	0	0	0	0	0	0.69500303030303	0.99500303030303
	OxPE(16:0_8:1(CHO))-H	1	0	0	0	0	0	0	0	0	0	0	0	0.84495	1.14495	3808		OxPE(16:0_8:1(CHO))-H	0.8874418	0	0	0	0	0	0	0	0	0	0	0	0.84495	1.14495	3808		OxPE(16:0_8:1(CHO))-H	1	0	0	0	0	0	0	0	0	0	0	0	0.84495	1.14495
	OxPE(16:0_10:2(CHO))-H	0	0	0	0	0	0	0	0	0	0	0	0	0.805712121212121	1.10571212121212	995		OxPE(16:0_10:2(CHO))-H	0	0	0	0	0	0	0	0	0	0	0	0	0.805712121212121	1.10571212121212	995		OxPE(16:0_10:2(CHO))-H	0	0	0	0	0	0	0	0	0	0	0	0	0.805712121212121	1.10571212121212
	OxPE(16:0_13:0(COOH))-H	1	0	0	0	0	0	0	1	1	0	0	0	3.71595909090909	4.01595909090909	111		OxPE(16:0_13:0(COOH))-H	3.867781	0	0	0	0	0	0	3.867781	3.867781	0	0	0	3.71595909090909	4.01595909090909	111		OxPE(16:0_13:0(COOH))-H	2	0	0	0	0	0	0	2	1	0	0	0	3.71595909090909	4.01595909090909
	OxPE(16:0_7:1(COOH))-H	0	0	0	0	0	0	0	0	0	0	0	0	0.590781666666667	0.890781666666667	3933		OxPE(16:0_7:1(COOH))-H	0	0	0	0	0	0	0	0	0	0	0	0	0.590781666666667	0.890781666666667	3933		OxPE(16:0_7:1(COOH))-H	0	0	0	0	0	0	0	0	0	0	0	0	0.590781666666667	0.890781666666667
	OxPE(16:0_4:0(CHO))-H	0	0	0	0	0	0	0	0	0	0	0	0	0.817175757575758	1.11717575757576	898		OxPE(16:0_4:0(CHO))-H	0	0	0	0	0	0	0	0	0	0	0	0	0.817175757575758	1.11717575757576	898		OxPE(16:0_4:0(CHO))-H	0	0	0	0	0	0	0	0	0	0	0	0	0.817175757575758	1.11717575757576
	OxPE(17:2_7:0(CHO))-H	1	0	0	0	0	0	0	1	0	0	0	0	0.553121212121212	0.853121212121212	92		OxPE(17:2_7:0(CHO))-H	0.7421239	0	0	0	0	0	0	0.7421239	0	0	0	0	0.553121212121212	0.853121212121212	92		OxPE(17:2_7:0(CHO))-H	1	0	0	0	0	0	0	1	0	0	0	0	0.553121212121212	0.853121212121212
	OxPE(17:2_7:0(CHO))-H	1	0	0	0	0	0	0	1	0	0	0	0	0.725137037037037	1.02513703703704	786		OxPE(17:2_7:0(CHO))-H	0.7421239	0	0	0	0	0	0	0.7421239	0	0	0	0	0.725137037037037	1.02513703703704	786		OxPE(17:2_7:0(CHO))-H	1	0	0	0	0	0	0	1	0	0	0	0	0.725137037037037	1.02513703703704
	OxPE(17:2_9:0(CHO))-H	0	0	0	0	0	0	0	0	0	0	0	0	0.805712121212121	1.10571212121212	995		OxPE(17:2_9:0(CHO))-H	0	0	0	0	0	0	0	0	0	0	0	0	0.805712121212121	1.10571212121212	995		OxPE(17:2_9:0(CHO))-H	0	0	0	0	0	0	0	0	0	0	0	0	0.805712121212121	1.10571212121212
	OxPE(17:2_7:1(CHO))-H	0	0	0	0	0	0	0	0	0	0	0	0	0.41939696969697	0.71939696969697	1954		OxPE(17:2_7:1(CHO))-H	0	0	0	0	0	0	0	0	0	0	0	0	0.41939696969697	0.71939696969697	1954		OxPE(17:2_7:1(CHO))-H	0	0	0	0	0	0	0	0	0	0	0	0	0.41939696969697	0.71939696969697
	OxPE(17:2_9:1(CHO))-H	0	0	0	0	0	0	0	0	0	0	0	0	0.592887878787879	0.892887878787879	3432		OxPE(17:2_9:1(CHO))-H	0	0	0	0	0	0	0	0	0	0	0	0	0.592887878787879	0.892887878787879	3432		OxPE(17:2_9:1(CHO))-H	0	0	0	0	0	0	0	0	0	0	0	0	0.592887878787879	0.892887878787879
	OxPE(17:2_9:2(CHO))-H	1	0	0	0	0	0	0	0	0	0	0	0	0.50565	0.80565	241		OxPE(17:2_9:2(CHO))-H	0.68343	0	0	0	0	0	0	0	0	0	0	0	0.50565	0.80565	241		OxPE(17:2_9:2(CHO))-H	1	0	0	0	0	0	0	0	0	0	0	0	0.50565	0.80565
	OxPE(17:2_8:1(COOH))-H	0	0	0	0	0	0	0	0	0	0	0	0	0.556195	0.856195	3915		OxPE(17:2_8:1(COOH))-H	0	0	0	0	0	0	0	0	0	0	0	0	0.556195	0.856195	3915		OxPE(17:2_8:1(COOH))-H	0	0	0	0	0	0	0	0	0	0	0	0	0.556195	0.856195
	OxPE(17:1_5:0(CHO))-H	1	0	0	0	0	0	0	0	0	0	0	0	0.452106060606061	0.752106060606061	352		OxPE(17:1_5:0(CHO))-H	0.6191943	0	0	0	0	0	0	0	0	0	0	0	0.452106060606061	0.752106060606061	352		OxPE(17:1_5:0(CHO))-H	1	0	0	0	0	0	0	0	0	0	0	0	0.452106060606061	0.752106060606061
	OxPE(17:1_7:0(CHO))-H	1	0	0	0	0	0	0	0	0	0	0	0	0.69500303030303	0.99500303030303	179		OxPE(17:1_7:0(CHO))-H	0.8874418	0	0	0	0	0	0	0	0	0	0	0	0.69500303030303	0.99500303030303	179		OxPE(17:1_7:0(CHO))-H	1	0	0	0	0	0	0	0	0	0	0	0	0.69500303030303	0.99500303030303
	OxPE(17:1_7:0(CHO))-H	1	0	0	0	0	0	0	0	0	0	0	0	0.84495	1.14495	3808		OxPE(17:1_7:0(CHO))-H	0.8874418	0	0	0	0	0	0	0	0	0	0	0	0.84495	1.14495	3808		OxPE(17:1_7:0(CHO))-H	1	0	0	0	0	0	0	0	0	0	0	0	0.84495	1.14495
	OxPE(17:1_7:1(CHO))-H	1	0	0	0	0	0	0	1	0	0	0	0	0.553121212121212	0.853121212121212	92		OxPE(17:1_7:1(CHO))-H	0.7421239	0	0	0	0	0	0	0.7421239	0	0	0	0	0.553121212121212	0.853121212121212	92		OxPE(17:1_7:1(CHO))-H	1	0	0	0	0	0	0	1	0	0	0	0	0.553121212121212	0.853121212121212
	OxPE(17:1_7:1(CHO))-H	1	0	0	0	0	0	0	1	0	0	0	0	0.725137037037037	1.02513703703704	786		OxPE(17:1_7:1(CHO))-H	0.7421239	0	0	0	0	0	0	0.7421239	0	0	0	0	0.725137037037037	1.02513703703704	786		OxPE(17:1_7:1(CHO))-H	1	0	0	0	0	0	0	1	0	0	0	0	0.725137037037037	1.02513703703704
	OxPE(17:1_9:1(CHO))-H	0	0	0	0	0	0	0	0	0	0	0	0	0.805712121212121	1.10571212121212	995		OxPE(17:1_9:1(CHO))-H	0	0	0	0	0	0	0	0	0	0	0	0	0.805712121212121	1.10571212121212	995		OxPE(17:1_9:1(CHO))-H	0	0	0	0	0	0	0	0	0	0	0	0	0.805712121212121	1.10571212121212
	OxPE(17:1_9:2(CHO))-H	0	0	0	0	0	0	0	0	0	0	0	0	0.592887878787879	0.892887878787879	3432		OxPE(17:1_9:2(CHO))-H	0	0	0	0	0	0	0	0	0	0	0	0	0.592887878787879	0.892887878787879	3432		OxPE(17:1_9:2(CHO))-H	0	0	0	0	0	0	0	0	0	0	0	0	0.592887878787879	0.892887878787879
	OxPE(17:1_6:0(COOH))-H	0	0	0	0	0	0	0	0	0	0	0	0	0.590781666666667	0.890781666666667	3933		OxPE(17:1_6:0(COOH))-H	0	0	0	0	0	0	0	0	0	0	0	0	0.590781666666667	0.890781666666667	3933		OxPE(17:1_6:0(COOH))-H	0	0	0	0	0	0	0	0	0	0	0	0	0.590781666666667	0.890781666666667
	OxPE(17:1_3:0(CHO))-H	1	0	0	0	0	0	0	0	0	0	0	0	0.570583333333333	0.870583333333333	575		OxPE(17:1_3:0(CHO))-H	0.7473137	0	0	0	0	0	0	0	0	0	0	0	0.570583333333333	0.870583333333333	575		OxPE(17:1_3:0(CHO))-H	1	0	0	0	0	0	0	0	0	0	0	0	0.570583333333333	0.870583333333333
	OxPE(17:0_5:0(CHO))-H	1	0	0	0	0	0	0	1	0	0	0	0	0.590513636363636	0.890513636363636	28		OxPE(17:0_5:0(CHO))-H	0.778071	0	0	0	0	0	0	0.778071	0	0	0	0	0.590513636363636	0.890513636363636	28		OxPE(17:0_5:0(CHO))-H	1	0	0	0	0	0	0	1	0	0	0	0	0.590513636363636	0.890513636363636
	OxPE(17:0_5:0(CHO))-H	1	0	0	0	0	0	0	1	0	0	0	0	0.765088888888889	1.06508888888889	276		OxPE(17:0_5:0(CHO))-H	0.778071	0	0	0	0	0	0	0.778071	0	0	0	0	0.765088888888889	1.06508888888889	276		OxPE(17:0_5:0(CHO))-H	2	0	0	0	0	0	0	2	0	0	0	0	0.765088888888889	1.06508888888889
	OxPE(17:0_7:0(CHO))-H	0	0	0	0	0	0	0	0	0	0	0	0	0.92862878787879	1.22862878787879	483		OxPE(17:0_7:0(CHO))-H	0	0	0	0	0	0	0	0	0	0	0	0	0.92862878787879	1.22862878787879	483		OxPE(17:0_7:0(CHO))-H	0	0	0	0	0	0	0	0	0	0	0	0	0.92862878787879	1.22862878787879
	OxPE(17:0_7:1(CHO))-H	1	0	0	0	0	0	0	0	0	0	0	0	0.69500303030303	0.99500303030303	179		OxPE(17:0_7:1(CHO))-H	0.8874418	0	0	0	0	0	0	0	0	0	0	0	0.69500303030303	0.99500303030303	179		OxPE(17:0_7:1(CHO))-H	1	0	0	0	0	0	0	0	0	0	0	0	0.69500303030303	0.99500303030303
	OxPE(17:0_7:1(CHO))-H	1	0	0	0	0	0	0	0	0	0	0	0	0.84495	1.14495	3808		OxPE(17:0_7:1(CHO))-H	0.8874418	0	0	0	0	0	0	0	0	0	0	0	0.84495	1.14495	3808		OxPE(17:0_7:1(CHO))-H	1	0	0	0	0	0	0	0	0	0	0	0	0.84495	1.14495
	OxPE(17:0_9:2(CHO))-H	0	0	0	0	0	0	0	0	0	0	0	0	0.805712121212121	1.10571212121212	995		OxPE(17:0_9:2(CHO))-H	0	0	0	0	0	0	0	0	0	0	0	0	0.805712121212121	1.10571212121212	995		OxPE(17:0_9:2(CHO))-H	0	0	0	0	0	0	0	0	0	0	0	0	0.805712121212121	1.10571212121212
	OxPE(17:0_12:0(COOH))-H	1	0	0	0	0	0	0	1	1	0	0	0	3.71595909090909	4.01595909090909	111		OxPE(17:0_12:0(COOH))-H	3.867781	0	0	0	0	0	0	3.867781	3.867781	0	0	0	3.71595909090909	4.01595909090909	111		OxPE(17:0_12:0(COOH))-H	2	0	0	0	0	0	0	2	1	0	0	0	3.71595909090909	4.01595909090909
	OxPE(17:0_15:0(COOH))-H	1	0	0	0	0	0	0	0	0	0	0	0	5.56829242424242	5.86829242424242	190		OxPE(17:0_15:0(COOH))-H	5.740896	0	0	0	0	0	0	5.740896	0	0	0	0	5.56829242424242	5.86829242424242	190		OxPE(17:0_15:0(COOH))-H	1	0	0	0	0	0	0	1	0	0	0	0	5.56829242424242	5.86829242424242
	OxPE(17:0_6:1(COOH))-H	0	0	0	0	0	0	0	0	0	0	0	0	0.590781666666667	0.890781666666667	3933		OxPE(17:0_6:1(COOH))-H	0	0	0	0	0	0	0	0	0	0	0	0	0.590781666666667	0.890781666666667	3933		OxPE(17:0_6:1(COOH))-H	0	0	0	0	0	0	0	0	0	0	0	0	0.590781666666667	0.890781666666667
	OxPE(17:0_3:0(CHO))-H	0	0	0	0	0	0	0	0	0	0	0	0	0.817175757575758	1.11717575757576	898		OxPE(17:0_3:0(CHO))-H	0	0	0	0	0	0	0	0	0	0	0	0	0.817175757575758	1.11717575757576	898		OxPE(17:0_3:0(CHO))-H	0	0	0	0	0	0	0	0	0	0	0	0	0.817175757575758	1.11717575757576
	OxPE(18:4_8:0(CHO))-H	1	0	0	0	0	0	0	0	0	0	0	0	0.50565	0.80565	241		OxPE(18:4_8:0(CHO))-H	0.68343	0	0	0	0	0	0	0	0	0	0	0	0.50565	0.80565	241		OxPE(18:4_8:0(CHO))-H	1	0	0	0	0	0	0	0	0	0	0	0	0.50565	0.80565
	OxPE(18:4_6:1(CHO))-H	0	0	0	0	0	0	0	0	0	0	0	0	0.4898	0.7898	2959		OxPE(18:4_6:1(CHO))-H	0	0	0	0	0	0	0	0	0	0	0	0	0.4898	0.7898	2959		OxPE(18:4_6:1(CHO))-H	0	0	0	0	0	0	0	0	0	0	0	0	0.4898	0.7898
	OxPE(18:4_18:4(CHO))-H	0	0	0	0	0	0	0	0	0	0	0	0	1.490845	1.790845	2707		OxPE(18:4_18:4(CHO))-H	0	0	0	0	0	0	0	0	0	0	0	0	1.490845	1.790845	2707		OxPE(18:4_18:4(CHO))-H	0	0	0	0	0	0	0	0	0	0	0	0	1.490845	1.790845
	OxPE(18:3_4:0(CHO))-H	0	0	0	0	0	0	0	0	0	0	0	0	0.533388333333333	0.833388333333333	2084		OxPE(18:3_4:0(CHO))-H	0	0	0	0	0	0	0	0	0	0	0	0	0.533388333333333	0.833388333333333	2084		OxPE(18:3_4:0(CHO))-H	0	0	0	0	0	0	0	0	0	0	0	0	0.533388333333333	0.833388333333333
	OxPE(18:3_6:0(CHO))-H	0	0	0	0	0	0	0	0	0	0	0	0	0.41939696969697	0.71939696969697	1954		OxPE(18:3_6:0(CHO))-H	0	0	0	0	0	0	0	0	0	0	0	0	0.41939696969697	0.71939696969697	1954		OxPE(18:3_6:0(CHO))-H	0	0	0	0	0	0	0	0	0	0	0	0	0.41939696969697	0.71939696969697
	OxPE(18:3_8:0(CHO))-H	0	0	0	0	0	0	0	0	0	0	0	0	0.592887878787879	0.892887878787879	3432		OxPE(18:3_8:0(CHO))-H	0	0	0	0	0	0	0	0	0	0	0	0	0.592887878787879	0.892887878787879	3432		OxPE(18:3_8:0(CHO))-H	0	0	0	0	0	0	0	0	0	0	0	0	0.592887878787879	0.892887878787879
	OxPE(18:3_8:1(CHO))-H	1	0	0	0	0	0	0	0	0	0	0	0	0.50565	0.80565	241		OxPE(18:3_8:1(CHO))-H	0.68343	0	0	0	0	0	0	0	0	0	0	0	0.50565	0.80565	241		OxPE(18:3_8:1(CHO))-H	1	0	0	0	0	0	0	0	0	0	0	0	0.50565	0.80565
	OxPE(18:3_18:5(CHO))-H	0	0	0	0	0	0	0	0	0	0	0	0	1.490845	1.790845	2707		OxPE(18:3_18:5(CHO))-H	0	0	0	0	0	0	0	0	0	0	0	0	1.490845	1.790845	2707		OxPE(18:3_18:5(CHO))-H	0	0	0	0	0	0	0	0	0	0	0	0	1.490845	1.790845
	OxPE(18:3_7:0(COOH))-H	0	0	0	0	0	0	0	0	0	0	0	0	0.556195	0.856195	3915		OxPE(18:3_7:0(COOH))-H	0	0	0	0	0	0	0	0	0	0	0	0	0.556195	0.856195	3915		OxPE(18:3_7:0(COOH))-H	0	0	0	0	0	0	0	0	0	0	0	0	0.556195	0.856195
	OxPE(18:2_6:0(CHO))-H	1	0	0	0	0	0	0	1	0	0	0	0	0.553121212121212	0.853121212121212	92		OxPE(18:2_6:0(CHO))-H	0.7421239	0	0	0	0	0	0	0.7421239	0	0	0	0	0.553121212121212	0.853121212121212	92		OxPE(18:2_6:0(CHO))-H	1	0	0	0	0	0	0	1	0	0	0	0	0.553121212121212	0.853121212121212
	OxPE(18:2_6:0(CHO))-H	1	0	0	0	0	0	0	1	0	0	0	0	0.725137037037037	1.02513703703704	786		OxPE(18:2_6:0(CHO))-H	0.7421239	0	0	0	0	0	0	0.7421239	0	0	0	0	0.725137037037037	1.02513703703704	786		OxPE(18:2_6:0(CHO))-H	1	0	0	0	0	0	0	1	0	0	0	0	0.725137037037037	1.02513703703704
	OxPE(18:2_8:0(CHO))-H	0	0	0	0	0	0	0	0	0	0	0	0	0.805712121212121	1.10571212121212	995		OxPE(18:2_8:0(CHO))-H	0	0	0	0	0	0	0	0	0	0	0	0	0.805712121212121	1.10571212121212	995		OxPE(18:2_8:0(CHO))-H	0	0	0	0	0	0	0	0	0	0	0	0	0.805712121212121	1.10571212121212
	OxPE(18:2_6:1(CHO))-H	0	0	0	0	0	0	0	0	0	0	0	0	0.41939696969697	0.71939696969697	1954		OxPE(18:2_6:1(CHO))-H	0	0	0	0	0	0	0	0	0	0	0	0	0.41939696969697	0.71939696969697	1954		OxPE(18:2_6:1(CHO))-H	0	0	0	0	0	0	0	0	0	0	0	0	0.41939696969697	0.71939696969697
	OxPE(18:2_8:1(CHO))-H	0	0	0	0	0	0	0	0	0	0	0	0	0.592887878787879	0.892887878787879	3432		OxPE(18:2_8:1(CHO))-H	0	0	0	0	0	0	0	0	0	0	0	0	0.592887878787879	0.892887878787879	3432		OxPE(18:2_8:1(CHO))-H	0	0	0	0	0	0	0	0	0	0	0	0	0.592887878787879	0.892887878787879
	OxPE(18:2_7:1(COOH))-H	0	0	0	0	0	0	0	0	0	0	0	0	0.556195	0.856195	3915		OxPE(18:2_7:1(COOH))-H	0	0	0	0	0	0	0	0	0	0	0	0	0.556195	0.856195	3915		OxPE(18:2_7:1(COOH))-H	0	0	0	0	0	0	0	0	0	0	0	0	0.556195	0.856195
	OxPE(18:1_6:0(CHO))-H	1	0	0	0	0	0	0	0	0	0	0	0	0.69500303030303	0.99500303030303	179		OxPE(18:1_6:0(CHO))-H	0.8874418	0	0	0	0	0	0	0	0	0	0	0	0.69500303030303	0.99500303030303	179		OxPE(18:1_6:0(CHO))-H	1	0	0	0	0	0	0	0	0	0	0	0	0.69500303030303	0.99500303030303
	OxPE(18:1_6:0(CHO))-H	1	0	0	0	0	0	0	0	0	0	0	0	0.84495	1.14495	3808		OxPE(18:1_6:0(CHO))-H	0.8874418	0	0	0	0	0	0	0	0	0	0	0	0.84495	1.14495	3808		OxPE(18:1_6:0(CHO))-H	1	0	0	0	0	0	0	0	0	0	0	0	0.84495	1.14495
	OxPE(18:1_6:1(CHO))-H	1	0	0	0	0	0	0	1	0	0	0	0	0.553121212121212	0.853121212121212	92		OxPE(18:1_6:1(CHO))-H	0.7421239	0	0	0	0	0	0	0.7421239	0	0	0	0	0.553121212121212	0.853121212121212	92		OxPE(18:1_6:1(CHO))-H	1	0	0	0	0	0	0	1	0	0	0	0	0.553121212121212	0.853121212121212
	OxPE(18:1_6:1(CHO))-H	1	0	0	0	0	0	0	1	0	0	0	0	0.725137037037037	1.02513703703704	786		OxPE(18:1_6:1(CHO))-H	0.7421239	0	0	0	0	0	0	0.7421239	0	0	0	0	0.725137037037037	1.02513703703704	786		OxPE(18:1_6:1(CHO))-H	1	0	0	0	0	0	0	1	0	0	0	0	0.725137037037037	1.02513703703704
	OxPE(18:1_8:1(CHO))-H	0	0	0	0	0	0	0	0	0	0	0	0	0.805712121212121	1.10571212121212	995		OxPE(18:1_8:1(CHO))-H	0	0	0	0	0	0	0	0	0	0	0	0	0.805712121212121	1.10571212121212	995		OxPE(18:1_8:1(CHO))-H	0	0	0	0	0	0	0	0	0	0	0	0	0.805712121212121	1.10571212121212
	OxPE(18:1_5:0(COOH))-H	0	0	0	0	0	0	0	0	0	0	0	0	0.590781666666667	0.890781666666667	3933		OxPE(18:1_5:0(COOH))-H	0	0	0	0	0	0	0	0	0	0	0	0	0.590781666666667	0.890781666666667	3933		OxPE(18:1_5:0(COOH))-H	0	0	0	0	0	0	0	0	0	0	0	0	0.590781666666667	0.890781666666667
	OxPE(18:1_4:0(CHO))-H	1	0	0	0	0	0	0	0	0	0	0	0	0.452106060606061	0.752106060606061	352		OxPE(18:1_4:0(CHO))-H	0.6191943	0	0	0	0	0	0	0	0	0	0	0	0.452106060606061	0.752106060606061	352		OxPE(18:1_4:0(CHO))-H	1	0	0	0	0	0	0	0	0	0	0	0	0.452106060606061	0.752106060606061
	OxPE(18:0_6:0(CHO))-H	0	0	0	0	0	0	0	0	0	0	0	0	0.92862878787879	1.22862878787879	483		OxPE(18:0_6:0(CHO))-H	0	0	0	0	0	0	0	0	0	0	0	0	0.92862878787879	1.22862878787879	483		OxPE(18:0_6:0(CHO))-H	0	0	0	0	0	0	0	0	0	0	0	0	0.92862878787879	1.22862878787879
	OxPE(18:0_6:1(CHO))-H	1	0	0	0	0	0	0	0	0	0	0	0	0.69500303030303	0.99500303030303	179		OxPE(18:0_6:1(CHO))-H	0.8874418	0	0	0	0	0	0	0	0	0	0	0	0.69500303030303	0.99500303030303	179		OxPE(18:0_6:1(CHO))-H	1	0	0	0	0	0	0	0	0	0	0	0	0.69500303030303	0.99500303030303
	OxPE(18:0_6:1(CHO))-H	1	0	0	0	0	0	0	0	0	0	0	0	0.84495	1.14495	3808		OxPE(18:0_6:1(CHO))-H	0.8874418	0	0	0	0	0	0	0	0	0	0	0	0.84495	1.14495	3808		OxPE(18:0_6:1(CHO))-H	1	0	0	0	0	0	0	0	0	0	0	0	0.84495	1.14495
	OxPE(18:0_11:0(COOH))-H	1	0	0	0	0	0	0	1	1	0	0	0	3.71595909090909	4.01595909090909	111		OxPE(18:0_11:0(COOH))-H	3.867781	0	0	0	0	0	0	3.867781	3.867781	0	0	0	3.71595909090909	4.01595909090909	111		OxPE(18:0_11:0(COOH))-H	2	0	0	0	0	0	0	2	1	0	0	0	3.71595909090909	4.01595909090909
	OxPE(18:0_14:0(COOH))-H	1	0	0	0	0	0	0	0	0	0	0	0	5.56829242424242	5.86829242424242	190		OxPE(18:0_14:0(COOH))-H	5.740896	0	0	0	0	0	0	5.740896	0	0	0	0	5.56829242424242	5.86829242424242	190		OxPE(18:0_14:0(COOH))-H	1	0	0	0	0	0	0	1	0	0	0	0	5.56829242424242	5.86829242424242
	OxPE(18:0_4:0(CHO))-H	1	0	0	0	0	0	0	1	0	0	0	0	0.590513636363636	0.890513636363636	28		OxPE(18:0_4:0(CHO))-H	0.778071	0	0	0	0	0	0	0.778071	0	0	0	0	0.590513636363636	0.890513636363636	28		OxPE(18:0_4:0(CHO))-H	1	0	0	0	0	0	0	1	0	0	0	0	0.590513636363636	0.890513636363636
	OxPE(18:0_4:0(CHO))-H	1	0	0	0	0	0	0	1	0	0	0	0	0.765088888888889	1.06508888888889	276		OxPE(18:0_4:0(CHO))-H	0.778071	0	0	0	0	0	0	0.778071	0	0	0	0	0.765088888888889	1.06508888888889	276		OxPE(18:0_4:0(CHO))-H	2	0	0	0	0	0	0	2	0	0	0	0	0.765088888888889	1.06508888888889
	OxPE(19:0_5:0(CHO))-H	0	0	0	0	0	0	0	0	0	0	0	0	0.92862878787879	1.22862878787879	483		OxPE(19:0_5:0(CHO))-H	0	0	0	0	0	0	0	0	0	0	0	0	0.92862878787879	1.22862878787879	483		OxPE(19:0_5:0(CHO))-H	0	0	0	0	0	0	0	0	0	0	0	0	0.92862878787879	1.22862878787879
	OxPE(19:0_10:0(COOH))-H	1	0	0	0	0	0	0	1	1	0	0	0	3.71595909090909	4.01595909090909	111		OxPE(19:0_10:0(COOH))-H	3.867781	0	0	0	0	0	0	3.867781	3.867781	0	0	0	3.71595909090909	4.01595909090909	111		OxPE(19:0_10:0(COOH))-H	2	0	0	0	0	0	0	2	1	0	0	0	3.71595909090909	4.01595909090909
	OxPE(19:0_13:0(COOH))-H	1	0	0	0	0	0	0	0	0	0	0	0	5.56829242424242	5.86829242424242	190		OxPE(19:0_13:0(COOH))-H	5.740896	0	0	0	0	0	0	5.740896	0	0	0	0	5.56829242424242	5.86829242424242	190		OxPE(19:0_13:0(COOH))-H	1	0	0	0	0	0	0	1	0	0	0	0	5.56829242424242	5.86829242424242
	OxPE(19:0_15:0(COOH))-H	0	0	0	0	0	0	0	0	0	0	0	0	4.66369090909091	4.96369090909091	3080		OxPE(19:0_15:0(COOH))-H	0	0	0	0	0	0	0	0	0	0	0	0	4.66369090909091	4.96369090909091	3080		OxPE(19:0_15:0(COOH))-H	0	0	0	0	0	0	0	0	0	0	0	0	4.66369090909091	4.96369090909091
	OxPE(19:0_19:4(COOH))-H	0	0	0	0	0	0	0	0	0	0	0	0	5.74913636363636	6.04913636363636	976		OxPE(19:0_19:4(COOH))-H	0	0	0	0	0	0	0	0	0	0	0	0	5.74913636363636	6.04913636363636	976		OxPE(19:0_19:4(COOH))-H	0	0	0	0	0	0	0	0	0	0	0	0	5.74913636363636	6.04913636363636
	OxPE(19:0_3:0(CHO))-H	1	0	0	0	0	0	0	1	0	0	0	0	0.590513636363636	0.890513636363636	28		OxPE(19:0_3:0(CHO))-H	0.778071	0	0	0	0	0	0	0.778071	0	0	0	0	0.590513636363636	0.890513636363636	28		OxPE(19:0_3:0(CHO))-H	1	0	0	0	0	0	0	1	0	0	0	0	0.590513636363636	0.890513636363636
	OxPE(19:0_3:0(CHO))-H	1	0	0	0	0	0	0	1	0	0	0	0	0.765088888888889	1.06508888888889	276		OxPE(19:0_3:0(CHO))-H	0.778071	0	0	0	0	0	0	0.778071	0	0	0	0	0.765088888888889	1.06508888888889	276		OxPE(19:0_3:0(CHO))-H	2	0	0	0	0	0	0	2	0	0	0	0	0.765088888888889	1.06508888888889
	OxPE(20:5_4:0(CHO))-H	0	0	0	0	0	0	0	0	0	0	0	0	0.4898	0.7898	2959		OxPE(20:5_4:0(CHO))-H	0	0	0	0	0	0	0	0	0	0	0	0	0.4898	0.7898	2959		OxPE(20:5_4:0(CHO))-H	0	0	0	0	0	0	0	0	0	0	0	0	0.4898	0.7898
	OxPE(20:5_16:3(CHO))-H	0	0	0	0	0	0	0	0	0	0	0	0	1.490845	1.790845	2707		OxPE(20:5_16:3(CHO))-H	0	0	0	0	0	0	0	0	0	0	0	0	1.490845	1.790845	2707		OxPE(20:5_16:3(CHO))-H	0	0	0	0	0	0	0	0	0	0	0	0	1.490845	1.790845
	OxPE(20:4_6:0(CHO))-H	1	0	0	0	0	0	0	0	0	0	0	0	0.50565	0.80565	241		OxPE(20:4_6:0(CHO))-H	0.68343	0	0	0	0	0	0	0	0	0	0	0	0.50565	0.80565	241		OxPE(20:4_6:0(CHO))-H	1	0	0	0	0	0	0	0	0	0	0	0	0.50565	0.80565
	OxPE(20:4_16:4(CHO))-H	0	0	0	0	0	0	0	0	0	0	0	0	1.490845	1.790845	2707		OxPE(20:4_16:4(CHO))-H	0	0	0	0	0	0	0	0	0	0	0	0	1.490845	1.790845	2707		OxPE(20:4_16:4(CHO))-H	0	0	0	0	0	0	0	0	0	0	0	0	1.490845	1.790845
	OxPE(20:3_6:0(CHO))-H	0	0	0	0	0	0	0	0	0	0	0	0	0.592887878787879	0.892887878787879	3432		OxPE(20:3_6:0(CHO))-H	0	0	0	0	0	0	0	0	0	0	0	0	0.592887878787879	0.892887878787879	3432		OxPE(20:3_6:0(CHO))-H	0	0	0	0	0	0	0	0	0	0	0	0	0.592887878787879	0.892887878787879
	OxPE(20:3_6:1(CHO))-H	1	0	0	0	0	0	0	0	0	0	0	0	0.50565	0.80565	241		OxPE(20:3_6:1(CHO))-H	0.68343	0	0	0	0	0	0	0	0	0	0	0	0.50565	0.80565	241		OxPE(20:3_6:1(CHO))-H	1	0	0	0	0	0	0	0	0	0	0	0	0.50565	0.80565
	OxPE(20:3_5:0(COOH))-H	0	0	0	0	0	0	0	0	0	0	0	0	0.556195	0.856195	3915		OxPE(20:3_5:0(COOH))-H	0	0	0	0	0	0	0	0	0	0	0	0	0.556195	0.856195	3915		OxPE(20:3_5:0(COOH))-H	0	0	0	0	0	0	0	0	0	0	0	0	0.556195	0.856195
	OxPE(20:3_4:0(CHO))-H	0	0	0	0	0	0	0	0	0	0	0	0	0.41939696969697	0.71939696969697	1954		OxPE(20:3_4:0(CHO))-H	0	0	0	0	0	0	0	0	0	0	0	0	0.41939696969697	0.71939696969697	1954		OxPE(20:3_4:0(CHO))-H	0	0	0	0	0	0	0	0	0	0	0	0	0.41939696969697	0.71939696969697
	OxPE(20:2_6:0(CHO))-H	0	0	0	0	0	0	0	0	0	0	0	0	0.805712121212121	1.10571212121212	995		OxPE(20:2_6:0(CHO))-H	0	0	0	0	0	0	0	0	0	0	0	0	0.805712121212121	1.10571212121212	995		OxPE(20:2_6:0(CHO))-H	0	0	0	0	0	0	0	0	0	0	0	0	0.805712121212121	1.10571212121212
	OxPE(20:2_6:1(CHO))-H	0	0	0	0	0	0	0	0	0	0	0	0	0.592887878787879	0.892887878787879	3432		OxPE(20:2_6:1(CHO))-H	0	0	0	0	0	0	0	0	0	0	0	0	0.592887878787879	0.892887878787879	3432		OxPE(20:2_6:1(CHO))-H	0	0	0	0	0	0	0	0	0	0	0	0	0.592887878787879	0.892887878787879
	OxPE(20:2_4:0(CHO))-H	1	0	0	0	0	0	0	1	0	0	0	0	0.553121212121212	0.853121212121212	92		OxPE(20:2_4:0(CHO))-H	0.7421239	0	0	0	0	0	0	0.7421239	0	0	0	0	0.553121212121212	0.853121212121212	92		OxPE(20:2_4:0(CHO))-H	1	0	0	0	0	0	0	1	0	0	0	0	0.553121212121212	0.853121212121212
	OxPE(20:2_4:0(CHO))-H	1	0	0	0	0	0	0	1	0	0	0	0	0.725137037037037	1.02513703703704	786		OxPE(20:2_4:0(CHO))-H	0.7421239	0	0	0	0	0	0	0.7421239	0	0	0	0	0.725137037037037	1.02513703703704	786		OxPE(20:2_4:0(CHO))-H	1	0	0	0	0	0	0	1	0	0	0	0	0.725137037037037	1.02513703703704
	OxPE(20:1_6:1(CHO))-H	0	0	0	0	0	0	0	0	0	0	0	0	0.805712121212121	1.10571212121212	995		OxPE(20:1_6:1(CHO))-H	0	0	0	0	0	0	0	0	0	0	0	0	0.805712121212121	1.10571212121212	995		OxPE(20:1_6:1(CHO))-H	0	0	0	0	0	0	0	0	0	0	0	0	0.805712121212121	1.10571212121212
	OxPE(20:1_3:0(COOH))-H	0	0	0	0	0	0	0	0	0	0	0	0	0.590781666666667	0.890781666666667	3933		OxPE(20:1_3:0(COOH))-H	0	0	0	0	0	0	0	0	0	0	0	0	0.590781666666667	0.890781666666667	3933		OxPE(20:1_3:0(COOH))-H	0	0	0	0	0	0	0	0	0	0	0	0	0.590781666666667	0.890781666666667
	OxPE(20:1_16:1(COOH))-H	0	0	0	0	0	0	0	0	0	0	0	0	5.93952727272727	6.23952727272727	902		OxPE(20:1_16:1(COOH))-H	0	0	0	0	0	0	0	0	0	0	0	0	5.93952727272727	6.23952727272727	902		OxPE(20:1_16:1(COOH))-H	0	0	0	0	0	0	0	0	0	0	0	0	5.93952727272727	6.23952727272727
	OxPE(20:1_4:0(CHO))-H	1	0	0	0	0	0	0	0	0	0	0	0	0.69500303030303	0.99500303030303	179		OxPE(20:1_4:0(CHO))-H	0.8874418	0	0	0	0	0	0	0	0	0	0	0	0.69500303030303	0.99500303030303	179		OxPE(20:1_4:0(CHO))-H	1	0	0	0	0	0	0	0	0	0	0	0	0.69500303030303	0.99500303030303
	OxPE(20:1_4:0(CHO))-H	1	0	0	0	0	0	0	0	0	0	0	0	0.84495	1.14495	3808		OxPE(20:1_4:0(CHO))-H	0.8874418	0	0	0	0	0	0	0	0	0	0	0	0.84495	1.14495	3808		OxPE(20:1_4:0(CHO))-H	1	0	0	0	0	0	0	0	0	0	0	0	0.84495	1.14495
	OxPE(20:0_4:0(CHO))-H	0	0	0	0	0	0	0	0	0	0	0	0	0.92862878787879	1.22862878787879	483		OxPE(20:0_4:0(CHO))-H	0	0	0	0	0	0	0	0	0	0	0	0	0.92862878787879	1.22862878787879	483		OxPE(20:0_4:0(CHO))-H	0	0	0	0	0	0	0	0	0	0	0	0	0.92862878787879	1.22862878787879
	OxPE(20:0_9:0(COOH))-H	1	0	0	0	0	0	0	1	1	0	0	0	3.71595909090909	4.01595909090909	111		OxPE(20:0_9:0(COOH))-H	3.867781	0	0	0	0	0	0	3.867781	3.867781	0	0	0	3.71595909090909	4.01595909090909	111		OxPE(20:0_9:0(COOH))-H	2	0	0	0	0	0	0	2	1	0	0	0	3.71595909090909	4.01595909090909
	OxPE(20:0_12:0(COOH))-H	1	0	0	0	0	0	0	0	0	0	0	0	5.56829242424242	5.86829242424242	190		OxPE(20:0_12:0(COOH))-H	5.740896	0	0	0	0	0	0	5.740896	0	0	0	0	5.56829242424242	5.86829242424242	190		OxPE(20:0_12:0(COOH))-H	1	0	0	0	0	0	0	1	0	0	0	0	5.56829242424242	5.86829242424242
	OxPE(20:0_14:0(COOH))-H	0	0	0	0	0	0	0	0	0	0	0	0	4.66369090909091	4.96369090909091	3080		OxPE(20:0_14:0(COOH))-H	0	0	0	0	0	0	0	0	0	0	0	0	4.66369090909091	4.96369090909091	3080		OxPE(20:0_14:0(COOH))-H	0	0	0	0	0	0	0	0	0	0	0	0	4.66369090909091	4.96369090909091
	OxPE(20:0_15:0(COOH))-H	0	0	0	0	0	0	0	0	0	0	0	0	7.52695606060606	7.82695606060606	949		OxPE(20:0_15:0(COOH))-H	0	0	0	0	0	0	0	0	0	0	0	0	7.52695606060606	7.82695606060606	949		OxPE(20:0_15:0(COOH))-H	0	0	0	0	0	0	0	0	0	0	0	0	7.52695606060606	7.82695606060606
	OxPE(20:0_16:1(COOH))-H	1	0	0	0	0	0	0	0	0	0	0	0	4.99847121212121	5.29847121212121	226		OxPE(20:0_16:1(COOH))-H	5.170068	0	0	0	0	0	0	0	0	0	0	0	4.99847121212121	5.29847121212121	226		OxPE(20:0_16:1(COOH))-H	1	0	0	0	0	0	0	0	0	0	0	0	4.99847121212121	5.29847121212121
	OxPE(20:0_16:2(COOH))-H	0	0	0	0	0	0	0	0	0	0	0	0	5.93952727272727	6.23952727272727	902		OxPE(20:0_16:2(COOH))-H	0	0	0	0	0	0	0	0	0	0	0	0	5.93952727272727	6.23952727272727	902		OxPE(20:0_16:2(COOH))-H	0	0	0	0	0	0	0	0	0	0	0	0	5.93952727272727	6.23952727272727
	OxPE(20:0_18:4(COOH))-H	0	0	0	0	0	0	0	0	0	0	0	0	5.74913636363636	6.04913636363636	976		OxPE(20:0_18:4(COOH))-H	0	0	0	0	0	0	0	0	0	0	0	0	5.74913636363636	6.04913636363636	976		OxPE(20:0_18:4(COOH))-H	0	0	0	0	0	0	0	0	0	0	0	0	5.74913636363636	6.04913636363636
	OxPE(21:0_19:4(CHO))-H	0	0	0	0	0	0	0	0	0	0	0	0	5.69895909090909	5.99895909090909	1030		OxPE(21:0_19:4(CHO))-H	0	0	0	0	0	0	0	0	0	0	0	0	5.69895909090909	5.99895909090909	1030		OxPE(21:0_19:4(CHO))-H	0	0	0	0	0	0	0	0	0	0	0	0	5.69895909090909	5.99895909090909
	OxPE(21:0_8:0(COOH))-H	1	0	0	0	0	0	0	1	1	0	0	0	3.71595909090909	4.01595909090909	111		OxPE(21:0_8:0(COOH))-H	3.867781	0	0	0	0	0	0	3.867781	3.867781	0	0	0	3.71595909090909	4.01595909090909	111		OxPE(21:0_8:0(COOH))-H	2	0	0	0	0	0	0	2	1	0	0	0	3.71595909090909	4.01595909090909
	OxPE(21:0_11:0(COOH))-H	1	0	0	0	0	0	0	0	0	0	0	0	5.56829242424242	5.86829242424242	190		OxPE(21:0_11:0(COOH))-H	5.740896	0	0	0	0	0	0	5.740896	0	0	0	0	5.56829242424242	5.86829242424242	190		OxPE(21:0_11:0(COOH))-H	1	0	0	0	0	0	0	1	0	0	0	0	5.56829242424242	5.86829242424242
	OxPE(21:0_13:0(COOH))-H	0	0	0	0	0	0	0	0	0	0	0	0	4.66369090909091	4.96369090909091	3080		OxPE(21:0_13:0(COOH))-H	0	0	0	0	0	0	0	0	0	0	0	0	4.66369090909091	4.96369090909091	3080		OxPE(21:0_13:0(COOH))-H	0	0	0	0	0	0	0	0	0	0	0	0	4.66369090909091	4.96369090909091
	OxPE(21:0_14:0(COOH))-H	0	0	0	0	0	0	0	0	0	0	0	0	7.52695606060606	7.82695606060606	949		OxPE(21:0_14:0(COOH))-H	0	0	0	0	0	0	0	0	0	0	0	0	7.52695606060606	7.82695606060606	949		OxPE(21:0_14:0(COOH))-H	0	0	0	0	0	0	0	0	0	0	0	0	7.52695606060606	7.82695606060606
	OxPE(21:0_15:0(COOH))-H	1	0	0	0	0	0	0	0	0	0	0	0	5.97987878787879	6.27987878787879	160		OxPE(21:0_15:0(COOH))-H	6.165564	0	0	0	0	0	0	0	0	0	0	0	5.97987878787879	6.27987878787879	160		OxPE(21:0_15:0(COOH))-H	1	0	0	0	0	0	0	0	0	0	0	0	5.97987878787879	6.27987878787879
	OxPE(21:0_15:0(COOH))-H	1	0	0	0	0	0	0	0	0	0	0	0	7.8329303030303	8.1329303030303	782		OxPE(21:0_15:0(COOH))-H	8.003457	0	0	0	0	0	0	0	0	0	0	0	7.8329303030303	8.1329303030303	782		OxPE(21:0_15:0(COOH))-H	1	0	0	0	0	0	0	0	0	0	0	0	7.8329303030303	8.1329303030303
	OxPE(21:0_15:0(COOH))-H	1	0	0	0	0	0	0	0	0	0	0	0	6.10964166666667	6.40964166666667	2194		OxPE(21:0_15:0(COOH))-H	6.165564	0	0	0	0	0	0	0	0	0	0	0	6.10964166666667	6.40964166666667	2194		OxPE(21:0_15:0(COOH))-H	1	0	0	0	0	0	0	0	0	0	0	0	6.10964166666667	6.40964166666667
	OxPE(21:0_15:1(COOH))-H	1	0	0	0	0	0	0	0	0	0	0	0	4.99847121212121	5.29847121212121	226		OxPE(21:0_15:1(COOH))-H	5.170068	0	0	0	0	0	0	0	0	0	0	0	4.99847121212121	5.29847121212121	226		OxPE(21:0_15:1(COOH))-H	1	0	0	0	0	0	0	0	0	0	0	0	4.99847121212121	5.29847121212121
	OxPE(21:0_15:2(COOH))-H	0	0	0	0	0	0	0	0	0	0	0	0	5.93952727272727	6.23952727272727	902		OxPE(21:0_15:2(COOH))-H	0	0	0	0	0	0	0	0	0	0	0	0	5.93952727272727	6.23952727272727	902		OxPE(21:0_15:2(COOH))-H	0	0	0	0	0	0	0	0	0	0	0	0	5.93952727272727	6.23952727272727
	OxPE(21:0_16:1(COOH))-H	1	0	0	0	0	0	0	0	0	0	0	0	5.63370151515152	5.93370151515152	220		OxPE(21:0_16:1(COOH))-H	5.804299	0	0	0	0	0	0	0	0	0	0	0	5.63370151515152	5.93370151515152	220		OxPE(21:0_16:1(COOH))-H	1	0	0	0	0	0	0	0	0	0	0	0	5.63370151515152	5.93370151515152
	OxPE(21:0_17:4(COOH))-H	0	0	0	0	0	0	0	0	0	0	0	0	5.74913636363636	6.04913636363636	976		OxPE(21:0_17:4(COOH))-H	0	0	0	0	0	0	0	0	0	0	0	0	5.74913636363636	6.04913636363636	976		OxPE(21:0_17:4(COOH))-H	0	0	0	0	0	0	0	0	0	0	0	0	5.74913636363636	6.04913636363636
	OxPE(21:0_19:4(COOH))-H	1	0	0	0	0	0	0	0	0	0	0	0	5.23841363636364	5.53841363636364	104		OxPE(21:0_19:4(COOH))-H	5.362202	0	0	0	0	0	0	5.362202	0	0	0	0	5.23841363636364	5.53841363636364	104		OxPE(21:0_19:4(COOH))-H	2	0	0	0	0	0	0	1	0	0	0	0	5.23841363636364	5.53841363636364
	OxPE(21:0_19:4(COOH))-H	0	0	0	0	0	0	0	0	0	0	0	0	4.93768939393939	5.23768939393939	489		OxPE(21:0_19:4(COOH))-H	0	0	0	0	0	0	0	0	0	0	0	0	4.93768939393939	5.23768939393939	489		OxPE(21:0_19:4(COOH))-H	0	0	0	0	0	0	0	0	0	0	0	0	4.93768939393939	5.23768939393939
	OxPE(21:0_19:4(COOH))-H	1	0	0	0	0	0	0	0	0	0	0	0	4.46556363636364	4.76556363636364	532		OxPE(21:0_19:4(COOH))-H	4.639425	0	0	0	0	0	0	0	0	0	0	0	4.46556363636364	4.76556363636364	532		OxPE(21:0_19:4(COOH))-H	1	0	0	0	0	0	0	0	0	0	0	0	4.46556363636364	4.76556363636364
	OxPE(21:0_19:5(COOH))-H	0	0	0	0	0	0	0	0	0	0	0	0	5.82562272727273	6.12562272727273	1568		OxPE(21:0_19:5(COOH))-H	0	0	0	0	0	0	0	0	0	0	0	0	5.82562272727273	6.12562272727273	1568		OxPE(21:0_19:5(COOH))-H	0	0	0	0	0	0	0	0	0	0	0	0	5.82562272727273	6.12562272727273
	OxPE(21:0_19:5(COOH))-H	0	0	0	0	0	0	0	0	0	0	0	0	4.00810151515151	4.30810151515151	3225		OxPE(21:0_19:5(COOH))-H	0	0	0	0	0	0	0	0	0	0	0	0	4.00810151515151	4.30810151515151	3225		OxPE(21:0_19:5(COOH))-H	0	0	0	0	0	0	0	0	0	0	0	0	4.00810151515151	4.30810151515151
	OxPE(21:0_3:0(CHO))-H	0	0	0	0	0	0	0	0	0	0	0	0	0.92862878787879	1.22862878787879	483		OxPE(21:0_3:0(CHO))-H	0	0	0	0	0	0	0	0	0	0	0	0	0.92862878787879	1.22862878787879	483		OxPE(21:0_3:0(CHO))-H	0	0	0	0	0	0	0	0	0	0	0	0	0.92862878787879	1.22862878787879
	OxPE(22:6_14:2(CHO))-H	0	0	0	0	0	0	0	0	0	0	0	0	1.490845	1.790845	2707		OxPE(22:6_14:2(CHO))-H	0	0	0	0	0	0	0	0	0	0	0	0	1.490845	1.790845	2707		OxPE(22:6_14:2(CHO))-H	0	0	0	0	0	0	0	0	0	0	0	0	1.490845	1.790845
	OxPE(22:5_14:3(CHO))-H	0	0	0	0	0	0	0	0	0	0	0	0	1.490845	1.790845	2707		OxPE(22:5_14:3(CHO))-H	0	0	0	0	0	0	0	0	0	0	0	0	1.490845	1.790845	2707		OxPE(22:5_14:3(CHO))-H	0	0	0	0	0	0	0	0	0	0	0	0	1.490845	1.790845
	OxPE(22:4_4:0(CHO))-H	1	0	0	0	0	0	0	0	0	0	0	0	0.50565	0.80565	241		OxPE(22:4_4:0(CHO))-H	0.68343	0	0	0	0	0	0	0	0	0	0	0	0.50565	0.80565	241		OxPE(22:4_4:0(CHO))-H	1	0	0	0	0	0	0	0	0	0	0	0	0.50565	0.80565
	OxPE(22:3_3:0(COOH))-H	0	0	0	0	0	0	0	0	0	0	0	0	0.556195	0.856195	3915		OxPE(22:3_3:0(COOH))-H	0	0	0	0	0	0	0	0	0	0	0	0	0.556195	0.856195	3915		OxPE(22:3_3:0(COOH))-H	0	0	0	0	0	0	0	0	0	0	0	0	0.556195	0.856195
	OxPE(22:3_16:1(COOH))-H	0	0	0	0	0	0	0	0	0	0	0	0	5.74913636363636	6.04913636363636	976		OxPE(22:3_16:1(COOH))-H	0	0	0	0	0	0	0	0	0	0	0	0	5.74913636363636	6.04913636363636	976		OxPE(22:3_16:1(COOH))-H	0	0	0	0	0	0	0	0	0	0	0	0	5.74913636363636	6.04913636363636
	OxPE(22:3_4:0(CHO))-H	0	0	0	0	0	0	0	0	0	0	0	0	0.592887878787879	0.892887878787879	3432		OxPE(22:3_4:0(CHO))-H	0	0	0	0	0	0	0	0	0	0	0	0	0.592887878787879	0.892887878787879	3432		OxPE(22:3_4:0(CHO))-H	0	0	0	0	0	0	0	0	0	0	0	0	0.592887878787879	0.892887878787879
	OxPE(22:2_18:4(CHO))-H	0	0	0	0	0	0	0	0	0	0	0	0	5.89958636363636	6.19958636363636	918		OxPE(22:2_18:4(CHO))-H	0	0	0	0	0	0	0	0	0	0	0	0	5.89958636363636	6.19958636363636	918		OxPE(22:2_18:4(CHO))-H	0	0	0	0	0	0	0	0	0	0	0	0	5.89958636363636	6.19958636363636
	OxPE(22:2_14:0(COOH))-H	0	0	0	0	0	0	0	0	0	0	0	0	5.93952727272727	6.23952727272727	902		OxPE(22:2_14:0(COOH))-H	0	0	0	0	0	0	0	0	0	0	0	0	5.93952727272727	6.23952727272727	902		OxPE(22:2_14:0(COOH))-H	0	0	0	0	0	0	0	0	0	0	0	0	5.93952727272727	6.23952727272727
	OxPE(22:2_16:1(COOH))-H	0	0	0	0	0	0	0	0	0	0	0	0	4.7790303030303	5.0790303030303	844		OxPE(22:2_16:1(COOH))-H	0	0	0	0	0	0	0	0	0	0	0	0	4.7790303030303	5.0790303030303	844		OxPE(22:2_16:1(COOH))-H	0	0	0	0	0	0	0	0	0	0	0	0	4.7790303030303	5.0790303030303
	OxPE(22:2_16:1(COOH))-H	0	0	0	0	0	0	0	0	0	0	0	0	6.00865757575758	6.30865757575758	1893		OxPE(22:2_16:1(COOH))-H	0	0	0	0	0	0	0	0	0	0	0	0	6.00865757575758	6.30865757575758	1893		OxPE(22:2_16:1(COOH))-H	0	0	0	0	0	0	0	0	0	0	0	0	6.00865757575758	6.30865757575758
	OxPE(22:2_16:2(COOH))-H	0	0	0	0	0	0	0	0	0	0	0	0	5.74913636363636	6.04913636363636	976		OxPE(22:2_16:2(COOH))-H	0	0	0	0	0	0	0	0	0	0	0	0	5.74913636363636	6.04913636363636	976		OxPE(22:2_16:2(COOH))-H	0	0	0	0	0	0	0	0	0	0	0	0	5.74913636363636	6.04913636363636
	OxPE(22:2_18:4(COOH))-H	0	0	0	0	0	0	0	0	0	0	0	0	5.43825606060606	5.73825606060606	894		OxPE(22:2_18:4(COOH))-H	0	0	0	0	0	0	0	0	0	0	0	0	5.43825606060606	5.73825606060606	894		OxPE(22:2_18:4(COOH))-H	0	0	0	0	0	0	0	0	0	0	0	0	5.43825606060606	5.73825606060606
	OxPE(22:2_4:0(CHO))-H	0	0	0	0	0	0	0	0	0	0	0	0	0.805712121212121	1.10571212121212	995		OxPE(22:2_4:0(CHO))-H	0	0	0	0	0	0	0	0	0	0	0	0	0.805712121212121	1.10571212121212	995		OxPE(22:2_4:0(CHO))-H	0	0	0	0	0	0	0	0	0	0	0	0	0.805712121212121	1.10571212121212
	OxPE(22:1_18:5(CHO))-H	0	0	0	0	0	0	0	0	0	0	0	0	5.89958636363636	6.19958636363636	918		OxPE(22:1_18:5(CHO))-H	0	0	0	0	0	0	0	0	0	0	0	0	5.89958636363636	6.19958636363636	918		OxPE(22:1_18:5(CHO))-H	0	0	0	0	0	0	0	0	0	0	0	0	5.89958636363636	6.19958636363636
	OxPE(22:1_14:0(COOH))-H	1	0	0	0	0	0	0	0	0	0	0	0	4.99847121212121	5.29847121212121	226		OxPE(22:1_14:0(COOH))-H	5.170068	0	0	0	0	0	0	0	0	0	0	0	4.99847121212121	5.29847121212121	226		OxPE(22:1_14:0(COOH))-H	1	0	0	0	0	0	0	0	0	0	0	0	4.99847121212121	5.29847121212121
	OxPE(22:1_15:0(COOH))-H	1	0	0	0	0	0	0	0	0	0	0	0	5.63370151515152	5.93370151515152	220		OxPE(22:1_15:0(COOH))-H	5.804299	0	0	0	0	0	0	0	0	0	0	0	5.63370151515152	5.93370151515152	220		OxPE(22:1_15:0(COOH))-H	1	0	0	0	0	0	0	0	0	0	0	0	5.63370151515152	5.93370151515152
	OxPE(22:1_14:1(COOH))-H	0	0	0	0	0	0	0	0	0	0	0	0	5.93952727272727	6.23952727272727	902		OxPE(22:1_14:1(COOH))-H	0	0	0	0	0	0	0	0	0	0	0	0	5.93952727272727	6.23952727272727	902		OxPE(22:1_14:1(COOH))-H	0	0	0	0	0	0	0	0	0	0	0	0	5.93952727272727	6.23952727272727
	OxPE(22:1_16:1(COOH))-H	1	0	0	0	0	0	0	0	0	0	0	0	5.38637727272727	5.68637727272727	185		OxPE(22:1_16:1(COOH))-H	5.500496	0	0	0	0	0	0	0	0	0	0	0	5.38637727272727	5.68637727272727	185		OxPE(22:1_16:1(COOH))-H	2	0	0	0	0	0	0	0	0	0	0	0	5.38637727272727	5.68637727272727
	OxPE(22:1_16:1(COOH))-H	1	0	0	0	0	0	0	0	0	0	0	0	5.13399242424242	5.43399242424242	191		OxPE(22:1_16:1(COOH))-H	5.235445	0	0	0	0	0	0	0	0	0	0	0	5.13399242424242	5.43399242424242	191		OxPE(22:1_16:1(COOH))-H	2	0	0	0	0	0	0	0	0	0	0	0	5.13399242424242	5.43399242424242
	OxPE(22:1_16:1(COOH))-H	1	0	0	0	0	0	0	0	0	0	0	0	5.5910696969697	5.8910696969697	244		OxPE(22:1_16:1(COOH))-H	5.76282	0	0	0	0	0	0	0	0	0	0	0	5.5910696969697	5.8910696969697	244		OxPE(22:1_16:1(COOH))-H	2	0	0	0	0	0	0	0	0	0	0	0	5.5910696969697	5.8910696969697
	OxPE(22:1_16:2(COOH))-H	0	0	0	0	0	0	0	0	0	0	0	0	4.7790303030303	5.0790303030303	844		OxPE(22:1_16:2(COOH))-H	0	0	0	0	0	0	0	0	0	0	0	0	4.7790303030303	5.0790303030303	844		OxPE(22:1_16:2(COOH))-H	0	0	0	0	0	0	0	0	0	0	0	0	4.7790303030303	5.0790303030303
	OxPE(22:1_16:2(COOH))-H	0	0	0	0	0	0	0	0	0	0	0	0	6.00865757575758	6.30865757575758	1893		OxPE(22:1_16:2(COOH))-H	0	0	0	0	0	0	0	0	0	0	0	0	6.00865757575758	6.30865757575758	1893		OxPE(22:1_16:2(COOH))-H	0	0	0	0	0	0	0	0	0	0	0	0	6.00865757575758	6.30865757575758
	OxPE(22:1_16:3(COOH))-H	0	0	0	0	0	0	0	0	0	0	0	0	5.74913636363636	6.04913636363636	976		OxPE(22:1_16:3(COOH))-H	0	0	0	0	0	0	0	0	0	0	0	0	5.74913636363636	6.04913636363636	976		OxPE(22:1_16:3(COOH))-H	0	0	0	0	0	0	0	0	0	0	0	0	5.74913636363636	6.04913636363636
	OxPE(22:1_18:4(COOH))-H	0	0	0	0	0	0	0	0	0	0	0	0	5.82562272727273	6.12562272727273	1568		OxPE(22:1_18:4(COOH))-H	0	0	0	0	0	0	0	0	0	0	0	0	5.82562272727273	6.12562272727273	1568		OxPE(22:1_18:4(COOH))-H	0	0	0	0	0	0	0	0	0	0	0	0	5.82562272727273	6.12562272727273
	OxPE(22:1_18:4(COOH))-H	0	0	0	0	0	0	0	0	0	0	0	0	4.00810151515151	4.30810151515151	3225		OxPE(22:1_18:4(COOH))-H	0	0	0	0	0	0	0	0	0	0	0	0	4.00810151515151	4.30810151515151	3225		OxPE(22:1_18:4(COOH))-H	0	0	0	0	0	0	0	0	0	0	0	0	4.00810151515151	4.30810151515151
	OxPE(22:1_18:5(COOH))-H	0	0	0	0	0	0	0	0	0	0	0	0	5.43825606060606	5.73825606060606	894		OxPE(22:1_18:5(COOH))-H	0	0	0	0	0	0	0	0	0	0	0	0	5.43825606060606	5.73825606060606	894		OxPE(22:1_18:5(COOH))-H	0	0	0	0	0	0	0	0	0	0	0	0	5.43825606060606	5.73825606060606
	OxPE(22:1_19:4(COOH))-H	0	0	0	0	0	0	0	0	0	0	0	0	5.10081363636364	5.40081363636364	845		OxPE(22:1_19:4(COOH))-H	0	0	0	0	0	0	0	0	0	0	0	0	5.10081363636364	5.40081363636364	845		OxPE(22:1_19:4(COOH))-H	0	0	0	0	0	0	0	0	0	0	0	0	5.10081363636364	5.40081363636364
	OxPE(22:0_16:1(CHO))-H	1	0	0	0	0	0	0	0	0	0	0	0	6.72870454545455	7.02870454545455	554		OxPE(22:0_16:1(CHO))-H	6.916239	0	0	0	0	0	0	0	0	0	0	0	6.72870454545455	7.02870454545455	554		OxPE(22:0_16:1(CHO))-H	1	0	0	0	0	0	0	0	0	0	0	0	6.72870454545455	7.02870454545455
	OxPE(22:0_18:4(CHO))-H	0	0	0	0	0	0	0	0	0	0	0	0	5.69895909090909	5.99895909090909	1030		OxPE(22:0_18:4(CHO))-H	0	0	0	0	0	0	0	0	0	0	0	0	5.69895909090909	5.99895909090909	1030		OxPE(22:0_18:4(CHO))-H	0	0	0	0	0	0	0	0	0	0	0	0	5.69895909090909	5.99895909090909
	OxPE(22:0_7:0(COOH))-H	1	0	0	0	0	0	0	1	1	0	0	0	3.71595909090909	4.01595909090909	111		OxPE(22:0_7:0(COOH))-H	3.867781	0	0	0	0	0	0	3.867781	3.867781	0	0	0	3.71595909090909	4.01595909090909	111		OxPE(22:0_7:0(COOH))-H	2	0	0	0	0	0	0	2	1	0	0	0	3.71595909090909	4.01595909090909
	OxPE(22:0_10:0(COOH))-H	1	0	0	0	0	0	0	0	0	0	0	0	5.56829242424242	5.86829242424242	190		OxPE(22:0_10:0(COOH))-H	5.740896	0	0	0	0	0	0	5.740896	0	0	0	0	5.56829242424242	5.86829242424242	190		OxPE(22:0_10:0(COOH))-H	1	0	0	0	0	0	0	1	0	0	0	0	5.56829242424242	5.86829242424242
	OxPE(22:0_12:0(COOH))-H	0	0	0	0	0	0	0	0	0	0	0	0	4.66369090909091	4.96369090909091	3080		OxPE(22:0_12:0(COOH))-H	0	0	0	0	0	0	0	0	0	0	0	0	4.66369090909091	4.96369090909091	3080		OxPE(22:0_12:0(COOH))-H	0	0	0	0	0	0	0	0	0	0	0	0	4.66369090909091	4.96369090909091
	OxPE(22:0_13:0(COOH))-H	0	0	0	0	0	0	0	0	0	0	0	0	7.52695606060606	7.82695606060606	949		OxPE(22:0_13:0(COOH))-H	0	0	0	0	0	0	0	0	0	0	0	0	7.52695606060606	7.82695606060606	949		OxPE(22:0_13:0(COOH))-H	0	0	0	0	0	0	0	0	0	0	0	0	7.52695606060606	7.82695606060606
	OxPE(22:0_14:0(COOH))-H	1	0	0	0	0	0	0	0	0	0	0	0	5.97987878787879	6.27987878787879	160		OxPE(22:0_14:0(COOH))-H	6.165564	0	0	0	0	0	0	0	0	0	0	0	5.97987878787879	6.27987878787879	160		OxPE(22:0_14:0(COOH))-H	1	0	0	0	0	0	0	0	0	0	0	0	5.97987878787879	6.27987878787879
	OxPE(22:0_14:0(COOH))-H	1	0	0	0	0	0	0	0	0	0	0	0	7.8329303030303	8.1329303030303	782		OxPE(22:0_14:0(COOH))-H	8.003457	0	0	0	0	0	0	0	0	0	0	0	7.8329303030303	8.1329303030303	782		OxPE(22:0_14:0(COOH))-H	1	0	0	0	0	0	0	0	0	0	0	0	7.8329303030303	8.1329303030303
	OxPE(22:0_14:0(COOH))-H	1	0	0	0	0	0	0	0	0	0	0	0	6.10964166666667	6.40964166666667	2194		OxPE(22:0_14:0(COOH))-H	6.165564	0	0	0	0	0	0	0	0	0	0	0	6.10964166666667	6.40964166666667	2194		OxPE(22:0_14:0(COOH))-H	1	0	0	0	0	0	0	0	0	0	0	0	6.10964166666667	6.40964166666667
	OxPE(22:0_15:0(COOH))-H	0	0	0	0	0	0	0	0	0	0	0	0	6.59304242424242	6.89304242424242	2477		OxPE(22:0_15:0(COOH))-H	0	0	0	0	0	0	0	0	0	0	0	0	6.59304242424242	6.89304242424242	2477		OxPE(22:0_15:0(COOH))-H	0	0	0	0	0	0	0	0	0	0	0	0	6.59304242424242	6.89304242424242
	OxPE(22:0_14:1(COOH))-H	1	0	0	0	0	0	0	0	0	0	0	0	4.99847121212121	5.29847121212121	226		OxPE(22:0_14:1(COOH))-H	5.170068	0	0	0	0	0	0	0	0	0	0	0	4.99847121212121	5.29847121212121	226		OxPE(22:0_14:1(COOH))-H	1	0	0	0	0	0	0	0	0	0	0	0	4.99847121212121	5.29847121212121
	OxPE(22:0_14:2(COOH))-H	0	0	0	0	0	0	0	0	0	0	0	0	5.93952727272727	6.23952727272727	902		OxPE(22:0_14:2(COOH))-H	0	0	0	0	0	0	0	0	0	0	0	0	5.93952727272727	6.23952727272727	902		OxPE(22:0_14:2(COOH))-H	0	0	0	0	0	0	0	0	0	0	0	0	5.93952727272727	6.23952727272727
	OxPE(22:0_15:1(COOH))-H	1	0	0	0	0	0	0	0	0	0	0	0	5.63370151515152	5.93370151515152	220		OxPE(22:0_15:1(COOH))-H	5.804299	0	0	0	0	0	0	0	0	0	0	0	5.63370151515152	5.93370151515152	220		OxPE(22:0_15:1(COOH))-H	1	0	0	0	0	0	0	0	0	0	0	0	5.63370151515152	5.93370151515152
	OxPE(22:0_16:1(COOH))-H	1	0	0	0	0	0	0	1	0	0	0	0	6.24482727272727	6.54482727272727	70		OxPE(22:0_16:1(COOH))-H	6.367817	0	0	0	0	0	0	6.367817	0	0	0	0	6.24482727272727	6.54482727272727	70		OxPE(22:0_16:1(COOH))-H	2	0	0	0	0	0	0	1	0	0	0	0	6.24482727272727	6.54482727272727
	OxPE(22:0_16:1(COOH))-H	1	0	0	0	0	0	0	1	0	0	0	0	6.0695696969697	6.3695696969697	500		OxPE(22:0_16:1(COOH))-H	6.367817	0	0	0	0	0	0	6.367817	0	0	0	0	6.0695696969697	6.3695696969697	500		OxPE(22:0_16:1(COOH))-H	2	0	0	0	0	0	0	1	0	0	0	0	6.0695696969697	6.3695696969697
	OxPE(22:0_16:2(COOH))-H	1	0	0	0	0	0	0	0	0	0	0	0	5.38637727272727	5.68637727272727	185		OxPE(22:0_16:2(COOH))-H	5.500496	0	0	0	0	0	0	0	0	0	0	0	5.38637727272727	5.68637727272727	185		OxPE(22:0_16:2(COOH))-H	2	0	0	0	0	0	0	0	0	0	0	0	5.38637727272727	5.68637727272727
	OxPE(22:0_16:2(COOH))-H	1	0	0	0	0	0	0	0	0	0	0	0	5.13399242424242	5.43399242424242	191		OxPE(22:0_16:2(COOH))-H	5.235445	0	0	0	0	0	0	0	0	0	0	0	5.13399242424242	5.43399242424242	191		OxPE(22:0_16:2(COOH))-H	2	0	0	0	0	0	0	0	0	0	0	0	5.13399242424242	5.43399242424242
	OxPE(22:0_16:2(COOH))-H	1	0	0	0	0	0	0	0	0	0	0	0	5.5910696969697	5.8910696969697	244		OxPE(22:0_16:2(COOH))-H	5.76282	0	0	0	0	0	0	0	0	0	0	0	5.5910696969697	5.8910696969697	244		OxPE(22:0_16:2(COOH))-H	2	0	0	0	0	0	0	0	0	0	0	0	5.5910696969697	5.8910696969697
	OxPE(22:0_16:3(COOH))-H	0	0	0	0	0	0	0	0	0	0	0	0	4.7790303030303	5.0790303030303	844		OxPE(22:0_16:3(COOH))-H	0	0	0	0	0	0	0	0	0	0	0	0	4.7790303030303	5.0790303030303	844		OxPE(22:0_16:3(COOH))-H	0	0	0	0	0	0	0	0	0	0	0	0	4.7790303030303	5.0790303030303
	OxPE(22:0_16:3(COOH))-H	0	0	0	0	0	0	0	0	0	0	0	0	6.00865757575758	6.30865757575758	1893		OxPE(22:0_16:3(COOH))-H	0	0	0	0	0	0	0	0	0	0	0	0	6.00865757575758	6.30865757575758	1893		OxPE(22:0_16:3(COOH))-H	0	0	0	0	0	0	0	0	0	0	0	0	6.00865757575758	6.30865757575758
	OxPE(22:0_16:4(COOH))-H	0	0	0	0	0	0	0	0	0	0	0	0	5.74913636363636	6.04913636363636	976		OxPE(22:0_16:4(COOH))-H	0	0	0	0	0	0	0	0	0	0	0	0	5.74913636363636	6.04913636363636	976		OxPE(22:0_16:4(COOH))-H	0	0	0	0	0	0	0	0	0	0	0	0	5.74913636363636	6.04913636363636
	OxPE(22:0_18:4(COOH))-H	1	0	0	0	0	0	0	0	0	0	0	0	5.23841363636364	5.53841363636364	104		OxPE(22:0_18:4(COOH))-H	5.362202	0	0	0	0	0	0	5.362202	0	0	0	0	5.23841363636364	5.53841363636364	104		OxPE(22:0_18:4(COOH))-H	2	0	0	0	0	0	0	1	0	0	0	0	5.23841363636364	5.53841363636364
	OxPE(22:0_18:4(COOH))-H	0	0	0	0	0	0	0	0	0	0	0	0	4.93768939393939	5.23768939393939	489		OxPE(22:0_18:4(COOH))-H	0	0	0	0	0	0	0	0	0	0	0	0	4.93768939393939	5.23768939393939	489		OxPE(22:0_18:4(COOH))-H	0	0	0	0	0	0	0	0	0	0	0	0	4.93768939393939	5.23768939393939
	OxPE(22:0_18:4(COOH))-H	1	0	0	0	0	0	0	0	0	0	0	0	4.46556363636364	4.76556363636364	532		OxPE(22:0_18:4(COOH))-H	4.639425	0	0	0	0	0	0	0	0	0	0	0	4.46556363636364	4.76556363636364	532		OxPE(22:0_18:4(COOH))-H	1	0	0	0	0	0	0	0	0	0	0	0	4.46556363636364	4.76556363636364
	OxPE(22:0_18:5(COOH))-H	0	0	0	0	0	0	0	0	0	0	0	0	5.82562272727273	6.12562272727273	1568		OxPE(22:0_18:5(COOH))-H	0	0	0	0	0	0	0	0	0	0	0	0	5.82562272727273	6.12562272727273	1568		OxPE(22:0_18:5(COOH))-H	0	0	0	0	0	0	0	0	0	0	0	0	5.82562272727273	6.12562272727273
	OxPE(22:0_18:5(COOH))-H	0	0	0	0	0	0	0	0	0	0	0	0	4.00810151515151	4.30810151515151	3225		OxPE(22:0_18:5(COOH))-H	0	0	0	0	0	0	0	0	0	0	0	0	4.00810151515151	4.30810151515151	3225		OxPE(22:0_18:5(COOH))-H	0	0	0	0	0	0	0	0	0	0	0	0	4.00810151515151	4.30810151515151
	OxPE(22:0_19:4(COOH))-H	0	0	0	0	0	0	0	0	0	0	0	0	5.54417878787879	5.84417878787879	1271		OxPE(22:0_19:4(COOH))-H	0	0	0	0	0	0	0	0	0	0	0	0	5.54417878787879	5.84417878787879	1271		OxPE(22:0_19:4(COOH))-H	0	0	0	0	0	0	0	0	0	0	0	0	5.54417878787879	5.84417878787879
	OxPE(22:0_19:4(COOH))-H	0	0	0	0	0	0	0	0	0	0	0	0	5.8542696969697	6.1542696969697	1649		OxPE(22:0_19:4(COOH))-H	0	0	0	0	0	0	0	0	0	0	0	0	5.8542696969697	6.1542696969697	1649		OxPE(22:0_19:4(COOH))-H	0	0	0	0	0	0	0	0	0	0	0	0	5.8542696969697	6.1542696969697
	OxPE(22:0_19:4(COOH))-H	0	0	0	0	0	0	0	0	0	0	0	0	5.57073636363636	5.87073636363636	3957		OxPE(22:0_19:4(COOH))-H	0	0	0	0	0	0	0	0	0	0	0	0	5.57073636363636	5.87073636363636	3957		OxPE(22:0_19:4(COOH))-H	0	0	0	0	0	0	0	0	0	0	0	0	5.57073636363636	5.87073636363636
	OxPE(22:0_19:5(COOH))-H	0	0	0	0	0	0	0	0	0	0	0	0	5.10081363636364	5.40081363636364	845		OxPE(22:0_19:5(COOH))-H	0	0	0	0	0	0	0	0	0	0	0	0	5.10081363636364	5.40081363636364	845		OxPE(22:0_19:5(COOH))-H	0	0	0	0	0	0	0	0	0	0	0	0	5.10081363636364	5.40081363636364
	OxPE(23:0_15:0(CHO))-H	0	0	0	0	0	0	0	0	0	0	0	0	7.64452121212121	7.94452121212121	1776		OxPE(23:0_15:0(CHO))-H	0	0	0	0	0	0	0	0	0	0	0	0	7.64452121212121	7.94452121212121	1776		OxPE(23:0_15:0(CHO))-H	0	0	0	0	0	0	0	0	0	0	0	0	7.64452121212121	7.94452121212121
	OxPE(23:0_15:0(CHO))-H	0	0	0	0	0	0	0	0	0	0	0	0	6.91709848484848	7.21709848484848	3363		OxPE(23:0_15:0(CHO))-H	0	0	0	0	0	0	0	0	0	0	0	0	6.91709848484848	7.21709848484848	3363		OxPE(23:0_15:0(CHO))-H	0	0	0	0	0	0	0	0	0	0	0	0	6.91709848484848	7.21709848484848
	OxPE(23:0_15:1(CHO))-H	1	0	0	0	0	0	0	0	0	0	0	0	6.72870454545455	7.02870454545455	554		OxPE(23:0_15:1(CHO))-H	6.916239	0	0	0	0	0	0	0	0	0	0	0	6.72870454545455	7.02870454545455	554		OxPE(23:0_15:1(CHO))-H	1	0	0	0	0	0	0	0	0	0	0	0	6.72870454545455	7.02870454545455
	OxPE(23:0_17:4(CHO))-H	0	0	0	0	0	0	0	0	0	0	0	0	5.69895909090909	5.99895909090909	1030		OxPE(23:0_17:4(CHO))-H	0	0	0	0	0	0	0	0	0	0	0	0	5.69895909090909	5.99895909090909	1030		OxPE(23:0_17:4(CHO))-H	0	0	0	0	0	0	0	0	0	0	0	0	5.69895909090909	5.99895909090909
	OxPE(23:0_19:4(CHO))-H	0	0	0	0	0	0	0	0	0	0	0	0	5.9642803030303	6.2642803030303	1218		OxPE(23:0_19:4(CHO))-H	0	0	0	0	0	0	0	0	0	0	0	0	5.9642803030303	6.2642803030303	1218		OxPE(23:0_19:4(CHO))-H	0	0	0	0	0	0	0	0	0	0	0	0	5.9642803030303	6.2642803030303
	OxPE(23:0_19:4(CHO))-H	0	0	0	0	0	0	0	0	0	0	0	0	6.60623484848485	6.90623484848485	2508		OxPE(23:0_19:4(CHO))-H	0	0	0	0	0	0	0	0	0	0	0	0	6.60623484848485	6.90623484848485	2508		OxPE(23:0_19:4(CHO))-H	0	0	0	0	0	0	0	0	0	0	0	0	6.60623484848485	6.90623484848485
	OxPE(23:0_19:4(CHO))-H	0	0	0	0	0	0	0	0	0	0	0	0	5.81634090909091	6.11634090909091	2993		OxPE(23:0_19:4(CHO))-H	0	0	0	0	0	0	0	0	0	0	0	0	5.81634090909091	6.11634090909091	2993		OxPE(23:0_19:4(CHO))-H	0	0	0	0	0	0	0	0	0	0	0	0	5.81634090909091	6.11634090909091
	OxPE(23:0_19:5(CHO))-H	0	0	0	0	0	0	0	0	0	0	0	0	6.16300303030303	6.46300303030303	4103		OxPE(23:0_19:5(CHO))-H	0	0	0	0	0	0	0	0	0	0	0	0	6.16300303030303	6.46300303030303	4103		OxPE(23:0_19:5(CHO))-H	0	0	0	0	0	0	0	0	0	0	0	0	6.16300303030303	6.46300303030303
	OxPE(23:0_6:0(COOH))-H	1	0	0	0	0	0	0	1	1	0	0	0	3.71595909090909	4.01595909090909	111		OxPE(23:0_6:0(COOH))-H	3.867781	0	0	0	0	0	0	3.867781	3.867781	0	0	0	3.71595909090909	4.01595909090909	111		OxPE(23:0_6:0(COOH))-H	2	0	0	0	0	0	0	2	1	0	0	0	3.71595909090909	4.01595909090909
	OxPE(23:0_9:0(COOH))-H	1	0	0	0	0	0	0	0	0	0	0	0	5.56829242424242	5.86829242424242	190		OxPE(23:0_9:0(COOH))-H	5.740896	0	0	0	0	0	0	5.740896	0	0	0	0	5.56829242424242	5.86829242424242	190		OxPE(23:0_9:0(COOH))-H	1	0	0	0	0	0	0	1	0	0	0	0	5.56829242424242	5.86829242424242
	OxPE(23:0_11:0(COOH))-H	0	0	0	0	0	0	0	0	0	0	0	0	4.66369090909091	4.96369090909091	3080		OxPE(23:0_11:0(COOH))-H	0	0	0	0	0	0	0	0	0	0	0	0	4.66369090909091	4.96369090909091	3080		OxPE(23:0_11:0(COOH))-H	0	0	0	0	0	0	0	0	0	0	0	0	4.66369090909091	4.96369090909091
	OxPE(23:0_12:0(COOH))-H	0	0	0	0	0	0	0	0	0	0	0	0	7.52695606060606	7.82695606060606	949		OxPE(23:0_12:0(COOH))-H	0	0	0	0	0	0	0	0	0	0	0	0	7.52695606060606	7.82695606060606	949		OxPE(23:0_12:0(COOH))-H	0	0	0	0	0	0	0	0	0	0	0	0	7.52695606060606	7.82695606060606
	OxPE(23:0_13:0(COOH))-H	1	0	0	0	0	0	0	0	0	0	0	0	5.97987878787879	6.27987878787879	160		OxPE(23:0_13:0(COOH))-H	6.165564	0	0	0	0	0	0	0	0	0	0	0	5.97987878787879	6.27987878787879	160		OxPE(23:0_13:0(COOH))-H	1	0	0	0	0	0	0	0	0	0	0	0	5.97987878787879	6.27987878787879
	OxPE(23:0_13:0(COOH))-H	1	0	0	0	0	0	0	0	0	0	0	0	7.8329303030303	8.1329303030303	782		OxPE(23:0_13:0(COOH))-H	8.003457	0	0	0	0	0	0	0	0	0	0	0	7.8329303030303	8.1329303030303	782		OxPE(23:0_13:0(COOH))-H	1	0	0	0	0	0	0	0	0	0	0	0	7.8329303030303	8.1329303030303
	OxPE(23:0_13:0(COOH))-H	1	0	0	0	0	0	0	0	0	0	0	0	6.10964166666667	6.40964166666667	2194		OxPE(23:0_13:0(COOH))-H	6.165564	0	0	0	0	0	0	0	0	0	0	0	6.10964166666667	6.40964166666667	2194		OxPE(23:0_13:0(COOH))-H	1	0	0	0	0	0	0	0	0	0	0	0	6.10964166666667	6.40964166666667
	OxPE(23:0_14:0(COOH))-H	0	0	0	0	0	0	0	0	0	0	0	0	6.59304242424242	6.89304242424242	2477		OxPE(23:0_14:0(COOH))-H	0	0	0	0	0	0	0	0	0	0	0	0	6.59304242424242	6.89304242424242	2477		OxPE(23:0_14:0(COOH))-H	0	0	0	0	0	0	0	0	0	0	0	0	6.59304242424242	6.89304242424242
	OxPE(23:0_15:0(COOH))-H	1	0	0	0	0	0	0	0	0	0	0	0	7.16090151515151	7.46090151515151	155		OxPE(23:0_15:0(COOH))-H	7.344148	0	0	0	0	0	0	0	0	0	0	0	7.16090151515151	7.46090151515151	155		OxPE(23:0_15:0(COOH))-H	2	0	0	0	0	0	0	0	0	0	0	0	7.16090151515151	7.46090151515151
	OxPE(23:0_13:1(COOH))-H	1	0	0	0	0	0	0	0	0	0	0	0	4.99847121212121	5.29847121212121	226		OxPE(23:0_13:1(COOH))-H	5.170068	0	0	0	0	0	0	0	0	0	0	0	4.99847121212121	5.29847121212121	226		OxPE(23:0_13:1(COOH))-H	1	0	0	0	0	0	0	0	0	0	0	0	4.99847121212121	5.29847121212121
	OxPE(23:0_13:2(COOH))-H	0	0	0	0	0	0	0	0	0	0	0	0	5.93952727272727	6.23952727272727	902		OxPE(23:0_13:2(COOH))-H	0	0	0	0	0	0	0	0	0	0	0	0	5.93952727272727	6.23952727272727	902		OxPE(23:0_13:2(COOH))-H	0	0	0	0	0	0	0	0	0	0	0	0	5.93952727272727	6.23952727272727
	OxPE(23:0_14:1(COOH))-H	1	0	0	0	0	0	0	0	0	0	0	0	5.63370151515152	5.93370151515152	220		OxPE(23:0_14:1(COOH))-H	5.804299	0	0	0	0	0	0	0	0	0	0	0	5.63370151515152	5.93370151515152	220		OxPE(23:0_14:1(COOH))-H	1	0	0	0	0	0	0	0	0	0	0	0	5.63370151515152	5.93370151515152
	OxPE(23:0_15:1(COOH))-H	1	0	0	0	0	0	0	1	0	0	0	0	6.24482727272727	6.54482727272727	70		OxPE(23:0_15:1(COOH))-H	6.367817	0	0	0	0	0	0	6.367817	0	0	0	0	6.24482727272727	6.54482727272727	70		OxPE(23:0_15:1(COOH))-H	2	0	0	0	0	0	0	1	0	0	0	0	6.24482727272727	6.54482727272727
	OxPE(23:0_15:1(COOH))-H	1	0	0	0	0	0	0	1	0	0	0	0	6.0695696969697	6.3695696969697	500		OxPE(23:0_15:1(COOH))-H	6.367817	0	0	0	0	0	0	6.367817	0	0	0	0	6.0695696969697	6.3695696969697	500		OxPE(23:0_15:1(COOH))-H	2	0	0	0	0	0	0	1	0	0	0	0	6.0695696969697	6.3695696969697
	OxPE(23:0_15:2(COOH))-H	1	0	0	0	0	0	0	0	0	0	0	0	5.38637727272727	5.68637727272727	185		OxPE(23:0_15:2(COOH))-H	5.500496	0	0	0	0	0	0	0	0	0	0	0	5.38637727272727	5.68637727272727	185		OxPE(23:0_15:2(COOH))-H	2	0	0	0	0	0	0	0	0	0	0	0	5.38637727272727	5.68637727272727
	OxPE(23:0_15:2(COOH))-H	1	0	0	0	0	0	0	0	0	0	0	0	5.13399242424242	5.43399242424242	191		OxPE(23:0_15:2(COOH))-H	5.235445	0	0	0	0	0	0	0	0	0	0	0	5.13399242424242	5.43399242424242	191		OxPE(23:0_15:2(COOH))-H	2	0	0	0	0	0	0	0	0	0	0	0	5.13399242424242	5.43399242424242
	OxPE(23:0_15:2(COOH))-H	1	0	0	0	0	0	0	0	0	0	0	0	5.5910696969697	5.8910696969697	244		OxPE(23:0_15:2(COOH))-H	5.76282	0	0	0	0	0	0	0	0	0	0	0	5.5910696969697	5.8910696969697	244		OxPE(23:0_15:2(COOH))-H	2	0	0	0	0	0	0	0	0	0	0	0	5.5910696969697	5.8910696969697
	OxPE(23:0_15:3(COOH))-H	0	0	0	0	0	0	0	0	0	0	0	0	4.7790303030303	5.0790303030303	844		OxPE(23:0_15:3(COOH))-H	0	0	0	0	0	0	0	0	0	0	0	0	4.7790303030303	5.0790303030303	844		OxPE(23:0_15:3(COOH))-H	0	0	0	0	0	0	0	0	0	0	0	0	4.7790303030303	5.0790303030303
	OxPE(23:0_15:3(COOH))-H	0	0	0	0	0	0	0	0	0	0	0	0	6.00865757575758	6.30865757575758	1893		OxPE(23:0_15:3(COOH))-H	0	0	0	0	0	0	0	0	0	0	0	0	6.00865757575758	6.30865757575758	1893		OxPE(23:0_15:3(COOH))-H	0	0	0	0	0	0	0	0	0	0	0	0	6.00865757575758	6.30865757575758
	OxPE(23:0_15:4(COOH))-H	0	0	0	0	0	0	0	0	0	0	0	0	5.74913636363636	6.04913636363636	976		OxPE(23:0_15:4(COOH))-H	0	0	0	0	0	0	0	0	0	0	0	0	5.74913636363636	6.04913636363636	976		OxPE(23:0_15:4(COOH))-H	0	0	0	0	0	0	0	0	0	0	0	0	5.74913636363636	6.04913636363636
	OxPE(23:0_16:1(COOH))-H	1	0	0	0	0	0	0	0	0	0	0	0	6.82934393939394	7.12934393939394	684		OxPE(23:0_16:1(COOH))-H	7.000907	0	0	0	0	0	0	0	0	0	0	0	6.82934393939394	7.12934393939394	684		OxPE(23:0_16:1(COOH))-H	1	0	0	0	0	0	0	0	0	0	0	0	6.82934393939394	7.12934393939394
	OxPE(23:0_16:1(COOH))-H	0	0	0	0	0	0	0	0	0	0	0	0	6.67263333333333	6.97263333333333	969		OxPE(23:0_16:1(COOH))-H	0	0	0	0	0	0	0	0	0	0	0	0	6.67263333333333	6.97263333333333	969		OxPE(23:0_16:1(COOH))-H	0	0	0	0	0	0	0	0	0	0	0	0	6.67263333333333	6.97263333333333
	OxPE(23:0_16:2(COOH))-H	0	0	0	0	0	0	0	0	0	0	0	0	5.94582272727273	6.24582272727273	702		OxPE(23:0_16:2(COOH))-H	0	0	0	0	0	0	0	0	0	0	0	0	5.94582272727273	6.24582272727273	702		OxPE(23:0_16:2(COOH))-H	0	0	0	0	0	0	0	0	0	0	0	0	5.94582272727273	6.24582272727273
	OxPE(23:0_16:3(COOH))-H	1	0	0	0	0	0	0	0	0	0	0	0	5.44529696969697	5.74529696969697	458		OxPE(23:0_16:3(COOH))-H	5.57034	0	0	0	0	0	0	0	0	0	0	0	5.44529696969697	5.74529696969697	458		OxPE(23:0_16:3(COOH))-H	1	0	0	0	0	0	0	0	0	0	0	0	5.44529696969697	5.74529696969697
	OxPE(23:0_17:4(COOH))-H	1	0	0	0	0	0	0	0	0	0	0	0	5.23841363636364	5.53841363636364	104		OxPE(23:0_17:4(COOH))-H	5.362202	0	0	0	0	0	0	5.362202	0	0	0	0	5.23841363636364	5.53841363636364	104		OxPE(23:0_17:4(COOH))-H	2	0	0	0	0	0	0	1	0	0	0	0	5.23841363636364	5.53841363636364
	OxPE(23:0_17:4(COOH))-H	0	0	0	0	0	0	0	0	0	0	0	0	4.93768939393939	5.23768939393939	489		OxPE(23:0_17:4(COOH))-H	0	0	0	0	0	0	0	0	0	0	0	0	4.93768939393939	5.23768939393939	489		OxPE(23:0_17:4(COOH))-H	0	0	0	0	0	0	0	0	0	0	0	0	4.93768939393939	5.23768939393939
	OxPE(23:0_17:4(COOH))-H	1	0	0	0	0	0	0	0	0	0	0	0	4.46556363636364	4.76556363636364	532		OxPE(23:0_17:4(COOH))-H	4.639425	0	0	0	0	0	0	0	0	0	0	0	4.46556363636364	4.76556363636364	532		OxPE(23:0_17:4(COOH))-H	1	0	0	0	0	0	0	0	0	0	0	0	4.46556363636364	4.76556363636364
	OxPE(23:0_18:4(COOH))-H	0	0	0	0	0	0	0	0	0	0	0	0	5.54417878787879	5.84417878787879	1271		OxPE(23:0_18:4(COOH))-H	0	0	0	0	0	0	0	0	0	0	0	0	5.54417878787879	5.84417878787879	1271		OxPE(23:0_18:4(COOH))-H	0	0	0	0	0	0	0	0	0	0	0	0	5.54417878787879	5.84417878787879
	OxPE(23:0_18:4(COOH))-H	0	0	0	0	0	0	0	0	0	0	0	0	5.8542696969697	6.1542696969697	1649		OxPE(23:0_18:4(COOH))-H	0	0	0	0	0	0	0	0	0	0	0	0	5.8542696969697	6.1542696969697	1649		OxPE(23:0_18:4(COOH))-H	0	0	0	0	0	0	0	0	0	0	0	0	5.8542696969697	6.1542696969697
	OxPE(23:0_18:4(COOH))-H	0	0	0	0	0	0	0	0	0	0	0	0	5.57073636363636	5.87073636363636	3957		OxPE(23:0_18:4(COOH))-H	0	0	0	0	0	0	0	0	0	0	0	0	5.57073636363636	5.87073636363636	3957		OxPE(23:0_18:4(COOH))-H	0	0	0	0	0	0	0	0	0	0	0	0	5.57073636363636	5.87073636363636
	OxPE(23:0_18:5(COOH))-H	0	0	0	0	0	0	0	0	0	0	0	0	5.10081363636364	5.40081363636364	845		OxPE(23:0_18:5(COOH))-H	0	0	0	0	0	0	0	0	0	0	0	0	5.10081363636364	5.40081363636364	845		OxPE(23:0_18:5(COOH))-H	0	0	0	0	0	0	0	0	0	0	0	0	5.10081363636364	5.40081363636364
	OxPE(23:0_19:4(COOH))-H	1	0	0	0	0	0	0	0	0	0	0	0	6.09909090909091	6.39909090909091	174		OxPE(23:0_19:4(COOH))-H	6.198611	0	0	0	0	0	0	0	0	0	0	0	6.09909090909091	6.39909090909091	174		OxPE(23:0_19:4(COOH))-H	2	0	0	0	0	0	0	0	0	0	0	0	6.09909090909091	6.39909090909091
	OxPE(23:0_19:4(COOH))-H	1	0	0	0	0	0	0	0	0	0	0	0	6.45892424242424	6.75892424242424	486		OxPE(23:0_19:4(COOH))-H	6.587777	0	0	0	0	0	0	0	0	0	0	0	6.45892424242424	6.75892424242424	486		OxPE(23:0_19:4(COOH))-H	2	0	0	0	0	0	0	0	0	0	0	0	6.45892424242424	6.75892424242424
	OxPE(23:0_19:4(COOH))-H	1	0	0	0	0	0	0	0	0	0	0	0	6.28235606060606	6.58235606060606	2898		OxPE(23:0_19:4(COOH))-H	6.329809	0	0	0	0	0	0	0	0	0	0	0	6.28235606060606	6.58235606060606	2898		OxPE(23:0_19:4(COOH))-H	2	0	0	0	0	0	0	0	0	0	0	0	6.28235606060606	6.58235606060606
	OxPE(23:0_19:5(COOH))-H	1	0	0	0	0	0	0	0	0	0	0	0	5.72840454545454	6.02840454545454	60		OxPE(23:0_19:5(COOH))-H	5.923332	0	0	0	0	0	0	5.809507	0	0	0	0	5.72840454545454	6.02840454545454	60		OxPE(23:0_19:5(COOH))-H	2	0	0	0	0	0	0	1	0	0	0	0	5.72840454545454	6.02840454545454
	OxPE(23:0_19:5(COOH))-H	1	0	0	0	0	0	0	0	0	0	0	0	5.18166212121212	5.48166212121212	148		OxPE(23:0_19:5(COOH))-H	5.350597	0	0	0	0	0	0	0	0	0	0	0	5.18166212121212	5.48166212121212	148		OxPE(23:0_19:5(COOH))-H	1	0	0	0	0	0	0	0	0	0	0	0	5.18166212121212	5.48166212121212
	OxPE(24:1_14:0(CHO))-H	1	0	0	0	0	0	0	0	0	0	0	0	6.72870454545455	7.02870454545455	554		OxPE(24:1_14:0(CHO))-H	6.916239	0	0	0	0	0	0	0	0	0	0	0	6.72870454545455	7.02870454545455	554		OxPE(24:1_14:0(CHO))-H	1	0	0	0	0	0	0	0	0	0	0	0	6.72870454545455	7.02870454545455
	OxPE(24:1_16:1(CHO))-H	1	0	0	0	0	0	0	0	0	0	0	0	6.72865757575758	7.02865757575758	422		OxPE(24:1_16:1(CHO))-H	6.844614	0	0	0	0	0	0	0	0	0	0	0	6.72865757575758	7.02865757575758	422		OxPE(24:1_16:1(CHO))-H	1	0	0	0	0	0	0	0	0	0	0	0	6.72865757575758	7.02865757575758
	OxPE(24:1_16:2(CHO))-H	1	0	0	0	0	0	0	0	0	0	0	0	6.5105303030303	6.8105303030303	548		OxPE(24:1_16:2(CHO))-H	6.670787	0	0	0	0	0	0	0	0	0	0	0	6.5105303030303	6.8105303030303	548		OxPE(24:1_16:2(CHO))-H	1	0	0	0	0	0	0	0	0	0	0	0	6.5105303030303	6.8105303030303
	OxPE(24:1_16:2(CHO))-H	0	0	0	0	0	0	0	0	0	0	0	0	5.91286515151515	6.21286515151515	854		OxPE(24:1_16:2(CHO))-H	0	0	0	0	0	0	0	0	0	0	0	0	5.91286515151515	6.21286515151515	854		OxPE(24:1_16:2(CHO))-H	0	0	0	0	0	0	0	0	0	0	0	0	5.91286515151515	6.21286515151515
	OxPE(24:1_16:3(CHO))-H	0	0	0	0	0	0	0	0	0	0	0	0	5.69895909090909	5.99895909090909	1030		OxPE(24:1_16:3(CHO))-H	0	0	0	0	0	0	0	0	0	0	0	0	5.69895909090909	5.99895909090909	1030		OxPE(24:1_16:3(CHO))-H	0	0	0	0	0	0	0	0	0	0	0	0	5.69895909090909	5.99895909090909
	OxPE(24:1_18:4(CHO))-H	0	0	0	0	0	0	0	0	0	0	0	0	6.16300303030303	6.46300303030303	4103		OxPE(24:1_18:4(CHO))-H	0	0	0	0	0	0	0	0	0	0	0	0	6.16300303030303	6.46300303030303	4103		OxPE(24:1_18:4(CHO))-H	0	0	0	0	0	0	0	0	0	0	0	0	6.16300303030303	6.46300303030303
	OxPE(24:1_12:0(COOH))-H	1	0	0	0	0	0	0	0	0	0	0	0	4.99847121212121	5.29847121212121	226		OxPE(24:1_12:0(COOH))-H	5.170068	0	0	0	0	0	0	0	0	0	0	0	4.99847121212121	5.29847121212121	226		OxPE(24:1_12:0(COOH))-H	1	0	0	0	0	0	0	0	0	0	0	0	4.99847121212121	5.29847121212121
	OxPE(24:1_13:0(COOH))-H	1	0	0	0	0	0	0	0	0	0	0	0	5.63370151515152	5.93370151515152	220		OxPE(24:1_13:0(COOH))-H	5.804299	0	0	0	0	0	0	0	0	0	0	0	5.63370151515152	5.93370151515152	220		OxPE(24:1_13:0(COOH))-H	1	0	0	0	0	0	0	0	0	0	0	0	5.63370151515152	5.93370151515152
	OxPE(24:1_14:0(COOH))-H	1	0	0	0	0	0	0	1	0	0	0	0	6.24482727272727	6.54482727272727	70		OxPE(24:1_14:0(COOH))-H	6.367817	0	0	0	0	0	0	6.367817	0	0	0	0	6.24482727272727	6.54482727272727	70		OxPE(24:1_14:0(COOH))-H	2	0	0	0	0	0	0	1	0	0	0	0	6.24482727272727	6.54482727272727
	OxPE(24:1_14:0(COOH))-H	1	0	0	0	0	0	0	1	0	0	0	0	6.0695696969697	6.3695696969697	500		OxPE(24:1_14:0(COOH))-H	6.367817	0	0	0	0	0	0	6.367817	0	0	0	0	6.0695696969697	6.3695696969697	500		OxPE(24:1_14:0(COOH))-H	2	0	0	0	0	0	0	1	0	0	0	0	6.0695696969697	6.3695696969697
	OxPE(24:1_15:0(COOH))-H	1	0	0	0	0	0	0	0	0	0	0	0	6.82934393939394	7.12934393939394	684		OxPE(24:1_15:0(COOH))-H	7.000907	0	0	0	0	0	0	0	0	0	0	0	6.82934393939394	7.12934393939394	684		OxPE(24:1_15:0(COOH))-H	1	0	0	0	0	0	0	0	0	0	0	0	6.82934393939394	7.12934393939394
	OxPE(24:1_15:0(COOH))-H	0	0	0	0	0	0	0	0	0	0	0	0	6.67263333333333	6.97263333333333	969		OxPE(24:1_15:0(COOH))-H	0	0	0	0	0	0	0	0	0	0	0	0	6.67263333333333	6.97263333333333	969		OxPE(24:1_15:0(COOH))-H	0	0	0	0	0	0	0	0	0	0	0	0	6.67263333333333	6.97263333333333
	OxPE(24:1_12:1(COOH))-H	0	0	0	0	0	0	0	0	0	0	0	0	5.93952727272727	6.23952727272727	902		OxPE(24:1_12:1(COOH))-H	0	0	0	0	0	0	0	0	0	0	0	0	5.93952727272727	6.23952727272727	902		OxPE(24:1_12:1(COOH))-H	0	0	0	0	0	0	0	0	0	0	0	0	5.93952727272727	6.23952727272727
	OxPE(24:1_14:1(COOH))-H	1	0	0	0	0	0	0	0	0	0	0	0	5.38637727272727	5.68637727272727	185		OxPE(24:1_14:1(COOH))-H	5.500496	0	0	0	0	0	0	0	0	0	0	0	5.38637727272727	5.68637727272727	185		OxPE(24:1_14:1(COOH))-H	2	0	0	0	0	0	0	0	0	0	0	0	5.38637727272727	5.68637727272727
	OxPE(24:1_14:1(COOH))-H	1	0	0	0	0	0	0	0	0	0	0	0	5.13399242424242	5.43399242424242	191		OxPE(24:1_14:1(COOH))-H	5.235445	0	0	0	0	0	0	0	0	0	0	0	5.13399242424242	5.43399242424242	191		OxPE(24:1_14:1(COOH))-H	2	0	0	0	0	0	0	0	0	0	0	0	5.13399242424242	5.43399242424242
	OxPE(24:1_14:1(COOH))-H	1	0	0	0	0	0	0	0	0	0	0	0	5.5910696969697	5.8910696969697	244		OxPE(24:1_14:1(COOH))-H	5.76282	0	0	0	0	0	0	0	0	0	0	0	5.5910696969697	5.8910696969697	244		OxPE(24:1_14:1(COOH))-H	2	0	0	0	0	0	0	0	0	0	0	0	5.5910696969697	5.8910696969697
	OxPE(24:1_14:2(COOH))-H	0	0	0	0	0	0	0	0	0	0	0	0	4.7790303030303	5.0790303030303	844		OxPE(24:1_14:2(COOH))-H	0	0	0	0	0	0	0	0	0	0	0	0	4.7790303030303	5.0790303030303	844		OxPE(24:1_14:2(COOH))-H	0	0	0	0	0	0	0	0	0	0	0	0	4.7790303030303	5.0790303030303
	OxPE(24:1_14:2(COOH))-H	0	0	0	0	0	0	0	0	0	0	0	0	6.00865757575758	6.30865757575758	1893		OxPE(24:1_14:2(COOH))-H	0	0	0	0	0	0	0	0	0	0	0	0	6.00865757575758	6.30865757575758	1893		OxPE(24:1_14:2(COOH))-H	0	0	0	0	0	0	0	0	0	0	0	0	6.00865757575758	6.30865757575758
	OxPE(24:1_14:3(COOH))-H	0	0	0	0	0	0	0	0	0	0	0	0	5.74913636363636	6.04913636363636	976		OxPE(24:1_14:3(COOH))-H	0	0	0	0	0	0	0	0	0	0	0	0	5.74913636363636	6.04913636363636	976		OxPE(24:1_14:3(COOH))-H	0	0	0	0	0	0	0	0	0	0	0	0	5.74913636363636	6.04913636363636
	OxPE(24:1_15:1(COOH))-H	0	0	0	0	0	0	0	0	0	0	0	0	5.94582272727273	6.24582272727273	702		OxPE(24:1_15:1(COOH))-H	0	0	0	0	0	0	0	0	0	0	0	0	5.94582272727273	6.24582272727273	702		OxPE(24:1_15:1(COOH))-H	0	0	0	0	0	0	0	0	0	0	0	0	5.94582272727273	6.24582272727273
	OxPE(24:1_15:2(COOH))-H	1	0	0	0	0	0	0	0	0	0	0	0	5.44529696969697	5.74529696969697	458		OxPE(24:1_15:2(COOH))-H	5.57034	0	0	0	0	0	0	0	0	0	0	0	5.44529696969697	5.74529696969697	458		OxPE(24:1_15:2(COOH))-H	1	0	0	0	0	0	0	0	0	0	0	0	5.44529696969697	5.74529696969697
	OxPE(24:1_16:1(COOH))-H	1	0	0	0	0	0	0	0	0	0	0	0	6.54269393939394	6.84269393939394	187		OxPE(24:1_16:1(COOH))-H	6.64095	0	0	0	0	0	0	0	0	0	0	0	6.54269393939394	6.84269393939394	187		OxPE(24:1_16:1(COOH))-H	2	0	0	0	0	0	0	0	0	0	0	0	6.54269393939394	6.84269393939394
	OxPE(24:1_16:1(COOH))-H	1	0	0	0	0	0	0	0	0	0	0	0	6.33619848484848	6.63619848484848	219		OxPE(24:1_16:1(COOH))-H	6.523652	0	0	0	0	0	0	0	0	0	0	0	6.33619848484848	6.63619848484848	219		OxPE(24:1_16:1(COOH))-H	1	0	0	0	0	0	0	0	0	0	0	0	6.33619848484848	6.63619848484848
	OxPE(24:1_16:2(COOH))-H	1	0	0	0	0	0	0	0	0	0	0	0	6.04034545454545	6.34034545454545	46		OxPE(24:1_16:2(COOH))-H	6.155149	0	0	0	0	0	0	6.155149	0	0	0	0	6.04034545454545	6.34034545454545	46		OxPE(24:1_16:2(COOH))-H	3	0	0	0	0	0	0	1	0	0	0	0	6.04034545454545	6.34034545454545
	OxPE(24:1_16:2(COOH))-H	1	0	0	0	0	0	0	0	0	0	0	0	5.38873333333333	5.68873333333333	83		OxPE(24:1_16:2(COOH))-H	5.628545	0	0	0	0	0	0	0	0	0	0	0	5.38873333333333	5.68873333333333	83		OxPE(24:1_16:2(COOH))-H	1	0	0	0	0	0	0	0	0	0	0	0	5.38873333333333	5.68873333333333
	OxPE(24:1_16:2(COOH))-H	1	0	0	0	0	0	0	0	0	0	0	0	5.71959545454545	6.01959545454545	3405		OxPE(24:1_16:2(COOH))-H	5.896158	0	0	0	0	0	0	0	0	0	0	0	5.71959545454545	6.01959545454545	3405		OxPE(24:1_16:2(COOH))-H	2	0	0	0	0	0	0	0	0	0	0	0	5.71959545454545	6.01959545454545
	OxPE(24:1_16:3(COOH))-H	1	0	0	0	0	0	0	0	0	0	0	0	5.23841363636364	5.53841363636364	104		OxPE(24:1_16:3(COOH))-H	5.362202	0	0	0	0	0	0	5.362202	0	0	0	0	5.23841363636364	5.53841363636364	104		OxPE(24:1_16:3(COOH))-H	2	0	0	0	0	0	0	1	0	0	0	0	5.23841363636364	5.53841363636364
	OxPE(24:1_16:3(COOH))-H	0	0	0	0	0	0	0	0	0	0	0	0	4.93768939393939	5.23768939393939	489		OxPE(24:1_16:3(COOH))-H	0	0	0	0	0	0	0	0	0	0	0	0	4.93768939393939	5.23768939393939	489		OxPE(24:1_16:3(COOH))-H	0	0	0	0	0	0	0	0	0	0	0	0	4.93768939393939	5.23768939393939
	OxPE(24:1_16:3(COOH))-H	1	0	0	0	0	0	0	0	0	0	0	0	4.46556363636364	4.76556363636364	532		OxPE(24:1_16:3(COOH))-H	4.639425	0	0	0	0	0	0	0	0	0	0	0	4.46556363636364	4.76556363636364	532		OxPE(24:1_16:3(COOH))-H	1	0	0	0	0	0	0	0	0	0	0	0	4.46556363636364	4.76556363636364
	OxPE(24:1_16:4(COOH))-H	0	0	0	0	0	0	0	0	0	0	0	0	5.82562272727273	6.12562272727273	1568		OxPE(24:1_16:4(COOH))-H	0	0	0	0	0	0	0	0	0	0	0	0	5.82562272727273	6.12562272727273	1568		OxPE(24:1_16:4(COOH))-H	0	0	0	0	0	0	0	0	0	0	0	0	5.82562272727273	6.12562272727273
	OxPE(24:1_16:4(COOH))-H	0	0	0	0	0	0	0	0	0	0	0	0	4.00810151515151	4.30810151515151	3225		OxPE(24:1_16:4(COOH))-H	0	0	0	0	0	0	0	0	0	0	0	0	4.00810151515151	4.30810151515151	3225		OxPE(24:1_16:4(COOH))-H	0	0	0	0	0	0	0	0	0	0	0	0	4.00810151515151	4.30810151515151
	OxPE(24:1_17:4(COOH))-H	0	0	0	0	0	0	0	0	0	0	0	0	5.10081363636364	5.40081363636364	845		OxPE(24:1_17:4(COOH))-H	0	0	0	0	0	0	0	0	0	0	0	0	5.10081363636364	5.40081363636364	845		OxPE(24:1_17:4(COOH))-H	0	0	0	0	0	0	0	0	0	0	0	0	5.10081363636364	5.40081363636364
	OxPE(24:1_18:4(COOH))-H	1	0	0	0	0	0	0	0	0	0	0	0	5.72840454545454	6.02840454545454	60		OxPE(24:1_18:4(COOH))-H	5.923332	0	0	0	0	0	0	5.809507	0	0	0	0	5.72840454545454	6.02840454545454	60		OxPE(24:1_18:4(COOH))-H	2	0	0	0	0	0	0	1	0	0	0	0	5.72840454545454	6.02840454545454
	OxPE(24:1_18:4(COOH))-H	1	0	0	0	0	0	0	0	0	0	0	0	5.18166212121212	5.48166212121212	148		OxPE(24:1_18:4(COOH))-H	5.350597	0	0	0	0	0	0	0	0	0	0	0	5.18166212121212	5.48166212121212	148		OxPE(24:1_18:4(COOH))-H	1	0	0	0	0	0	0	0	0	0	0	0	5.18166212121212	5.48166212121212
	OxPE(24:1_18:5(COOH))-H	0	0	0	0	0	0	0	0	0	0	0	0	4.2777696969697	4.5777696969697	701		OxPE(24:1_18:5(COOH))-H	0	0	0	0	0	0	0	0	0	0	0	0	4.2777696969697	4.5777696969697	701		OxPE(24:1_18:5(COOH))-H	0	0	0	0	0	0	0	0	0	0	0	0	4.2777696969697	4.5777696969697
	OxPE(24:1_18:5(COOH))-H	0	0	0	0	0	0	0	0	0	0	0	0	4.56622575757576	4.86622575757576	877		OxPE(24:1_18:5(COOH))-H	0	0	0	0	0	0	0	0	0	0	0	0	4.56622575757576	4.86622575757576	877		OxPE(24:1_18:5(COOH))-H	0	0	0	0	0	0	0	0	0	0	0	0	4.56622575757576	4.86622575757576
	OxPE(24:1_18:5(COOH))-H	0	0	0	0	0	0	0	0	0	0	0	0	4.99178181818182	5.29178181818182	1859		OxPE(24:1_18:5(COOH))-H	0	0	0	0	0	0	0	0	0	0	0	0	4.99178181818182	5.29178181818182	1859		OxPE(24:1_18:5(COOH))-H	0	0	0	0	0	0	0	0	0	0	0	0	4.99178181818182	5.29178181818182
	OxPE(24:0_14:0(CHO))-H	0	0	0	0	0	0	0	0	0	0	0	0	7.64452121212121	7.94452121212121	1776		OxPE(24:0_14:0(CHO))-H	0	0	0	0	0	0	0	0	0	0	0	0	7.64452121212121	7.94452121212121	1776		OxPE(24:0_14:0(CHO))-H	0	0	0	0	0	0	0	0	0	0	0	0	7.64452121212121	7.94452121212121
	OxPE(24:0_14:0(CHO))-H	0	0	0	0	0	0	0	0	0	0	0	0	6.91709848484848	7.21709848484848	3363		OxPE(24:0_14:0(CHO))-H	0	0	0	0	0	0	0	0	0	0	0	0	6.91709848484848	7.21709848484848	3363		OxPE(24:0_14:0(CHO))-H	0	0	0	0	0	0	0	0	0	0	0	0	6.91709848484848	7.21709848484848
	OxPE(24:0_14:1(CHO))-H	1	0	0	0	0	0	0	0	0	0	0	0	6.72870454545455	7.02870454545455	554		OxPE(24:0_14:1(CHO))-H	6.916239	0	0	0	0	0	0	0	0	0	0	0	6.72870454545455	7.02870454545455	554		OxPE(24:0_14:1(CHO))-H	1	0	0	0	0	0	0	0	0	0	0	0	6.72870454545455	7.02870454545455
	OxPE(24:0_16:1(CHO))-H	0	0	0	0	0	0	0	0	0	0	0	0	7.87242424242424	8.17242424242424	1705		OxPE(24:0_16:1(CHO))-H	0	0	0	0	0	0	0	0	0	0	0	0	7.87242424242424	8.17242424242424	1705		OxPE(24:0_16:1(CHO))-H	0	0	0	0	0	0	0	0	0	0	0	0	7.87242424242424	8.17242424242424
	OxPE(24:0_16:2(CHO))-H	1	0	0	0	0	0	0	0	0	0	0	0	6.72865757575758	7.02865757575758	422		OxPE(24:0_16:2(CHO))-H	6.844614	0	0	0	0	0	0	0	0	0	0	0	6.72865757575758	7.02865757575758	422		OxPE(24:0_16:2(CHO))-H	1	0	0	0	0	0	0	0	0	0	0	0	6.72865757575758	7.02865757575758
	OxPE(24:0_16:3(CHO))-H	1	0	0	0	0	0	0	0	0	0	0	0	6.5105303030303	6.8105303030303	548		OxPE(24:0_16:3(CHO))-H	6.670787	0	0	0	0	0	0	0	0	0	0	0	6.5105303030303	6.8105303030303	548		OxPE(24:0_16:3(CHO))-H	1	0	0	0	0	0	0	0	0	0	0	0	6.5105303030303	6.8105303030303
	OxPE(24:0_16:3(CHO))-H	0	0	0	0	0	0	0	0	0	0	0	0	5.91286515151515	6.21286515151515	854		OxPE(24:0_16:3(CHO))-H	0	0	0	0	0	0	0	0	0	0	0	0	5.91286515151515	6.21286515151515	854		OxPE(24:0_16:3(CHO))-H	0	0	0	0	0	0	0	0	0	0	0	0	5.91286515151515	6.21286515151515
	OxPE(24:0_16:4(CHO))-H	0	0	0	0	0	0	0	0	0	0	0	0	5.69895909090909	5.99895909090909	1030		OxPE(24:0_16:4(CHO))-H	0	0	0	0	0	0	0	0	0	0	0	0	5.69895909090909	5.99895909090909	1030		OxPE(24:0_16:4(CHO))-H	0	0	0	0	0	0	0	0	0	0	0	0	5.69895909090909	5.99895909090909
	OxPE(24:0_18:4(CHO))-H	0	0	0	0	0	0	0	0	0	0	0	0	5.9642803030303	6.2642803030303	1218		OxPE(24:0_18:4(CHO))-H	0	0	0	0	0	0	0	0	0	0	0	0	5.9642803030303	6.2642803030303	1218		OxPE(24:0_18:4(CHO))-H	0	0	0	0	0	0	0	0	0	0	0	0	5.9642803030303	6.2642803030303
	OxPE(24:0_18:4(CHO))-H	0	0	0	0	0	0	0	0	0	0	0	0	6.60623484848485	6.90623484848485	2508		OxPE(24:0_18:4(CHO))-H	0	0	0	0	0	0	0	0	0	0	0	0	6.60623484848485	6.90623484848485	2508		OxPE(24:0_18:4(CHO))-H	0	0	0	0	0	0	0	0	0	0	0	0	6.60623484848485	6.90623484848485
	OxPE(24:0_18:4(CHO))-H	0	0	0	0	0	0	0	0	0	0	0	0	5.81634090909091	6.11634090909091	2993		OxPE(24:0_18:4(CHO))-H	0	0	0	0	0	0	0	0	0	0	0	0	5.81634090909091	6.11634090909091	2993		OxPE(24:0_18:4(CHO))-H	0	0	0	0	0	0	0	0	0	0	0	0	5.81634090909091	6.11634090909091
	OxPE(24:0_18:5(CHO))-H	0	0	0	0	0	0	0	0	0	0	0	0	6.16300303030303	6.46300303030303	4103		OxPE(24:0_18:5(CHO))-H	0	0	0	0	0	0	0	0	0	0	0	0	6.16300303030303	6.46300303030303	4103		OxPE(24:0_18:5(CHO))-H	0	0	0	0	0	0	0	0	0	0	0	0	6.16300303030303	6.46300303030303
	OxPE(24:0_5:0(COOH))-H	1	0	0	0	0	0	0	1	1	0	0	0	3.71595909090909	4.01595909090909	111		OxPE(24:0_5:0(COOH))-H	3.867781	0	0	0	0	0	0	3.867781	3.867781	0	0	0	3.71595909090909	4.01595909090909	111		OxPE(24:0_5:0(COOH))-H	2	0	0	0	0	0	0	2	1	0	0	0	3.71595909090909	4.01595909090909
	OxPE(24:0_8:0(COOH))-H	1	0	0	0	0	0	0	0	0	0	0	0	5.56829242424242	5.86829242424242	190		OxPE(24:0_8:0(COOH))-H	5.740896	0	0	0	0	0	0	5.740896	0	0	0	0	5.56829242424242	5.86829242424242	190		OxPE(24:0_8:0(COOH))-H	1	0	0	0	0	0	0	1	0	0	0	0	5.56829242424242	5.86829242424242
	OxPE(24:0_10:0(COOH))-H	0	0	0	0	0	0	0	0	0	0	0	0	4.66369090909091	4.96369090909091	3080		OxPE(24:0_10:0(COOH))-H	0	0	0	0	0	0	0	0	0	0	0	0	4.66369090909091	4.96369090909091	3080		OxPE(24:0_10:0(COOH))-H	0	0	0	0	0	0	0	0	0	0	0	0	4.66369090909091	4.96369090909091
	OxPE(24:0_11:0(COOH))-H	0	0	0	0	0	0	0	0	0	0	0	0	7.52695606060606	7.82695606060606	949		OxPE(24:0_11:0(COOH))-H	0	0	0	0	0	0	0	0	0	0	0	0	7.52695606060606	7.82695606060606	949		OxPE(24:0_11:0(COOH))-H	0	0	0	0	0	0	0	0	0	0	0	0	7.52695606060606	7.82695606060606
	OxPE(24:0_12:0(COOH))-H	1	0	0	0	0	0	0	0	0	0	0	0	5.97987878787879	6.27987878787879	160		OxPE(24:0_12:0(COOH))-H	6.165564	0	0	0	0	0	0	0	0	0	0	0	5.97987878787879	6.27987878787879	160		OxPE(24:0_12:0(COOH))-H	1	0	0	0	0	0	0	0	0	0	0	0	5.97987878787879	6.27987878787879
	OxPE(24:0_12:0(COOH))-H	1	0	0	0	0	0	0	0	0	0	0	0	7.8329303030303	8.1329303030303	782		OxPE(24:0_12:0(COOH))-H	8.003457	0	0	0	0	0	0	0	0	0	0	0	7.8329303030303	8.1329303030303	782		OxPE(24:0_12:0(COOH))-H	1	0	0	0	0	0	0	0	0	0	0	0	7.8329303030303	8.1329303030303
	OxPE(24:0_12:0(COOH))-H	1	0	0	0	0	0	0	0	0	0	0	0	6.10964166666667	6.40964166666667	2194		OxPE(24:0_12:0(COOH))-H	6.165564	0	0	0	0	0	0	0	0	0	0	0	6.10964166666667	6.40964166666667	2194		OxPE(24:0_12:0(COOH))-H	1	0	0	0	0	0	0	0	0	0	0	0	6.10964166666667	6.40964166666667
	OxPE(24:0_13:0(COOH))-H	0	0	0	0	0	0	0	0	0	0	0	0	6.59304242424242	6.89304242424242	2477		OxPE(24:0_13:0(COOH))-H	0	0	0	0	0	0	0	0	0	0	0	0	6.59304242424242	6.89304242424242	2477		OxPE(24:0_13:0(COOH))-H	0	0	0	0	0	0	0	0	0	0	0	0	6.59304242424242	6.89304242424242
	OxPE(24:0_14:0(COOH))-H	1	0	0	0	0	0	0	0	0	0	0	0	7.16090151515151	7.46090151515151	155		OxPE(24:0_14:0(COOH))-H	7.344148	0	0	0	0	0	0	0	0	0	0	0	7.16090151515151	7.46090151515151	155		OxPE(24:0_14:0(COOH))-H	2	0	0	0	0	0	0	0	0	0	0	0	7.16090151515151	7.46090151515151
	OxPE(24:0_15:0(COOH))-H	0	0	0	0	0	0	0	0	0	0	0	0	7.75165	8.05165	1796		OxPE(24:0_15:0(COOH))-H	0	0	0	0	0	0	0	0	0	0	0	0	7.75165	8.05165	1796		OxPE(24:0_15:0(COOH))-H	0	0	0	0	0	0	0	0	0	0	0	0	7.75165	8.05165
	OxPE(24:0_12:1(COOH))-H	1	0	0	0	0	0	0	0	0	0	0	0	4.99847121212121	5.29847121212121	226		OxPE(24:0_12:1(COOH))-H	5.170068	0	0	0	0	0	0	0	0	0	0	0	4.99847121212121	5.29847121212121	226		OxPE(24:0_12:1(COOH))-H	1	0	0	0	0	0	0	0	0	0	0	0	4.99847121212121	5.29847121212121
	OxPE(24:0_12:2(COOH))-H	0	0	0	0	0	0	0	0	0	0	0	0	5.93952727272727	6.23952727272727	902		OxPE(24:0_12:2(COOH))-H	0	0	0	0	0	0	0	0	0	0	0	0	5.93952727272727	6.23952727272727	902		OxPE(24:0_12:2(COOH))-H	0	0	0	0	0	0	0	0	0	0	0	0	5.93952727272727	6.23952727272727
	OxPE(24:0_13:1(COOH))-H	1	0	0	0	0	0	0	0	0	0	0	0	5.63370151515152	5.93370151515152	220		OxPE(24:0_13:1(COOH))-H	5.804299	0	0	0	0	0	0	0	0	0	0	0	5.63370151515152	5.93370151515152	220		OxPE(24:0_13:1(COOH))-H	1	0	0	0	0	0	0	0	0	0	0	0	5.63370151515152	5.93370151515152
	OxPE(24:0_14:1(COOH))-H	1	0	0	0	0	0	0	1	0	0	0	0	6.24482727272727	6.54482727272727	70		OxPE(24:0_14:1(COOH))-H	6.367817	0	0	0	0	0	0	6.367817	0	0	0	0	6.24482727272727	6.54482727272727	70		OxPE(24:0_14:1(COOH))-H	2	0	0	0	0	0	0	1	0	0	0	0	6.24482727272727	6.54482727272727
	OxPE(24:0_14:1(COOH))-H	1	0	0	0	0	0	0	1	0	0	0	0	6.0695696969697	6.3695696969697	500		OxPE(24:0_14:1(COOH))-H	6.367817	0	0	0	0	0	0	6.367817	0	0	0	0	6.0695696969697	6.3695696969697	500		OxPE(24:0_14:1(COOH))-H	2	0	0	0	0	0	0	1	0	0	0	0	6.0695696969697	6.3695696969697
	OxPE(24:0_14:2(COOH))-H	1	0	0	0	0	0	0	0	0	0	0	0	5.38637727272727	5.68637727272727	185		OxPE(24:0_14:2(COOH))-H	5.500496	0	0	0	0	0	0	0	0	0	0	0	5.38637727272727	5.68637727272727	185		OxPE(24:0_14:2(COOH))-H	2	0	0	0	0	0	0	0	0	0	0	0	5.38637727272727	5.68637727272727
	OxPE(24:0_14:2(COOH))-H	1	0	0	0	0	0	0	0	0	0	0	0	5.13399242424242	5.43399242424242	191		OxPE(24:0_14:2(COOH))-H	5.235445	0	0	0	0	0	0	0	0	0	0	0	5.13399242424242	5.43399242424242	191		OxPE(24:0_14:2(COOH))-H	2	0	0	0	0	0	0	0	0	0	0	0	5.13399242424242	5.43399242424242
	OxPE(24:0_14:2(COOH))-H	1	0	0	0	0	0	0	0	0	0	0	0	5.5910696969697	5.8910696969697	244		OxPE(24:0_14:2(COOH))-H	5.76282	0	0	0	0	0	0	0	0	0	0	0	5.5910696969697	5.8910696969697	244		OxPE(24:0_14:2(COOH))-H	2	0	0	0	0	0	0	0	0	0	0	0	5.5910696969697	5.8910696969697
	OxPE(24:0_14:3(COOH))-H	0	0	0	0	0	0	0	0	0	0	0	0	4.7790303030303	5.0790303030303	844		OxPE(24:0_14:3(COOH))-H	0	0	0	0	0	0	0	0	0	0	0	0	4.7790303030303	5.0790303030303	844		OxPE(24:0_14:3(COOH))-H	0	0	0	0	0	0	0	0	0	0	0	0	4.7790303030303	5.0790303030303
	OxPE(24:0_14:3(COOH))-H	0	0	0	0	0	0	0	0	0	0	0	0	6.00865757575758	6.30865757575758	1893		OxPE(24:0_14:3(COOH))-H	0	0	0	0	0	0	0	0	0	0	0	0	6.00865757575758	6.30865757575758	1893		OxPE(24:0_14:3(COOH))-H	0	0	0	0	0	0	0	0	0	0	0	0	6.00865757575758	6.30865757575758
	OxPE(24:0_15:1(COOH))-H	1	0	0	0	0	0	0	0	0	0	0	0	6.82934393939394	7.12934393939394	684		OxPE(24:0_15:1(COOH))-H	7.000907	0	0	0	0	0	0	0	0	0	0	0	6.82934393939394	7.12934393939394	684		OxPE(24:0_15:1(COOH))-H	1	0	0	0	0	0	0	0	0	0	0	0	6.82934393939394	7.12934393939394
	OxPE(24:0_15:1(COOH))-H	0	0	0	0	0	0	0	0	0	0	0	0	6.67263333333333	6.97263333333333	969		OxPE(24:0_15:1(COOH))-H	0	0	0	0	0	0	0	0	0	0	0	0	6.67263333333333	6.97263333333333	969		OxPE(24:0_15:1(COOH))-H	0	0	0	0	0	0	0	0	0	0	0	0	6.67263333333333	6.97263333333333
	OxPE(24:0_15:2(COOH))-H	0	0	0	0	0	0	0	0	0	0	0	0	5.94582272727273	6.24582272727273	702		OxPE(24:0_15:2(COOH))-H	0	0	0	0	0	0	0	0	0	0	0	0	5.94582272727273	6.24582272727273	702		OxPE(24:0_15:2(COOH))-H	0	0	0	0	0	0	0	0	0	0	0	0	5.94582272727273	6.24582272727273
	OxPE(24:0_15:3(COOH))-H	1	0	0	0	0	0	0	0	0	0	0	0	5.44529696969697	5.74529696969697	458		OxPE(24:0_15:3(COOH))-H	5.57034	0	0	0	0	0	0	0	0	0	0	0	5.44529696969697	5.74529696969697	458		OxPE(24:0_15:3(COOH))-H	1	0	0	0	0	0	0	0	0	0	0	0	5.44529696969697	5.74529696969697
	OxPE(24:0_16:1(COOH))-H	1	0	0	0	0	0	0	0	0	0	0	0	7.41247424242424	7.71247424242424	162		OxPE(24:0_16:1(COOH))-H	7.607316	0	0	0	0	0	0	7.607316	0	0	0	0	7.41247424242424	7.71247424242424	162		OxPE(24:0_16:1(COOH))-H	2	0	0	0	0	0	0	1	0	0	0	0	7.41247424242424	7.71247424242424
	OxPE(24:0_16:2(COOH))-H	1	0	0	0	0	0	0	0	0	0	0	0	6.54269393939394	6.84269393939394	187		OxPE(24:0_16:2(COOH))-H	6.64095	0	0	0	0	0	0	0	0	0	0	0	6.54269393939394	6.84269393939394	187		OxPE(24:0_16:2(COOH))-H	2	0	0	0	0	0	0	0	0	0	0	0	6.54269393939394	6.84269393939394
	OxPE(24:0_16:2(COOH))-H	1	0	0	0	0	0	0	0	0	0	0	0	6.33619848484848	6.63619848484848	219		OxPE(24:0_16:2(COOH))-H	6.523652	0	0	0	0	0	0	0	0	0	0	0	6.33619848484848	6.63619848484848	219		OxPE(24:0_16:2(COOH))-H	1	0	0	0	0	0	0	0	0	0	0	0	6.33619848484848	6.63619848484848
	OxPE(24:0_16:3(COOH))-H	1	0	0	0	0	0	0	0	0	0	0	0	6.04034545454545	6.34034545454545	46		OxPE(24:0_16:3(COOH))-H	6.155149	0	0	0	0	0	0	6.155149	0	0	0	0	6.04034545454545	6.34034545454545	46		OxPE(24:0_16:3(COOH))-H	3	0	0	0	0	0	0	1	0	0	0	0	6.04034545454545	6.34034545454545
	OxPE(24:0_16:3(COOH))-H	1	0	0	0	0	0	0	0	0	0	0	0	5.38873333333333	5.68873333333333	83		OxPE(24:0_16:3(COOH))-H	5.628545	0	0	0	0	0	0	0	0	0	0	0	5.38873333333333	5.68873333333333	83		OxPE(24:0_16:3(COOH))-H	1	0	0	0	0	0	0	0	0	0	0	0	5.38873333333333	5.68873333333333
	OxPE(24:0_16:3(COOH))-H	1	0	0	0	0	0	0	0	0	0	0	0	5.71959545454545	6.01959545454545	3405		OxPE(24:0_16:3(COOH))-H	5.896158	0	0	0	0	0	0	0	0	0	0	0	5.71959545454545	6.01959545454545	3405		OxPE(24:0_16:3(COOH))-H	2	0	0	0	0	0	0	0	0	0	0	0	5.71959545454545	6.01959545454545
	OxPE(24:0_16:4(COOH))-H	1	0	0	0	0	0	0	0	0	0	0	0	5.23841363636364	5.53841363636364	104		OxPE(24:0_16:4(COOH))-H	5.362202	0	0	0	0	0	0	5.362202	0	0	0	0	5.23841363636364	5.53841363636364	104		OxPE(24:0_16:4(COOH))-H	2	0	0	0	0	0	0	1	0	0	0	0	5.23841363636364	5.53841363636364
	OxPE(24:0_16:4(COOH))-H	0	0	0	0	0	0	0	0	0	0	0	0	4.93768939393939	5.23768939393939	489		OxPE(24:0_16:4(COOH))-H	0	0	0	0	0	0	0	0	0	0	0	0	4.93768939393939	5.23768939393939	489		OxPE(24:0_16:4(COOH))-H	0	0	0	0	0	0	0	0	0	0	0	0	4.93768939393939	5.23768939393939
	OxPE(24:0_16:4(COOH))-H	1	0	0	0	0	0	0	0	0	0	0	0	4.46556363636364	4.76556363636364	532		OxPE(24:0_16:4(COOH))-H	4.639425	0	0	0	0	0	0	0	0	0	0	0	4.46556363636364	4.76556363636364	532		OxPE(24:0_16:4(COOH))-H	1	0	0	0	0	0	0	0	0	0	0	0	4.46556363636364	4.76556363636364
	OxPE(24:0_17:4(COOH))-H	0	0	0	0	0	0	0	0	0	0	0	0	5.54417878787879	5.84417878787879	1271		OxPE(24:0_17:4(COOH))-H	0	0	0	0	0	0	0	0	0	0	0	0	5.54417878787879	5.84417878787879	1271		OxPE(24:0_17:4(COOH))-H	0	0	0	0	0	0	0	0	0	0	0	0	5.54417878787879	5.84417878787879
	OxPE(24:0_17:4(COOH))-H	0	0	0	0	0	0	0	0	0	0	0	0	5.8542696969697	6.1542696969697	1649		OxPE(24:0_17:4(COOH))-H	0	0	0	0	0	0	0	0	0	0	0	0	5.8542696969697	6.1542696969697	1649		OxPE(24:0_17:4(COOH))-H	0	0	0	0	0	0	0	0	0	0	0	0	5.8542696969697	6.1542696969697
	OxPE(24:0_17:4(COOH))-H	0	0	0	0	0	0	0	0	0	0	0	0	5.57073636363636	5.87073636363636	3957		OxPE(24:0_17:4(COOH))-H	0	0	0	0	0	0	0	0	0	0	0	0	5.57073636363636	5.87073636363636	3957		OxPE(24:0_17:4(COOH))-H	0	0	0	0	0	0	0	0	0	0	0	0	5.57073636363636	5.87073636363636
	OxPE(24:0_18:4(COOH))-H	1	0	0	0	0	0	0	0	0	0	0	0	6.09909090909091	6.39909090909091	174		OxPE(24:0_18:4(COOH))-H	6.198611	0	0	0	0	0	0	0	0	0	0	0	6.09909090909091	6.39909090909091	174		OxPE(24:0_18:4(COOH))-H	2	0	0	0	0	0	0	0	0	0	0	0	6.09909090909091	6.39909090909091
	OxPE(24:0_18:4(COOH))-H	1	0	0	0	0	0	0	0	0	0	0	0	6.45892424242424	6.75892424242424	486		OxPE(24:0_18:4(COOH))-H	6.587777	0	0	0	0	0	0	0	0	0	0	0	6.45892424242424	6.75892424242424	486		OxPE(24:0_18:4(COOH))-H	2	0	0	0	0	0	0	0	0	0	0	0	6.45892424242424	6.75892424242424
	OxPE(24:0_18:4(COOH))-H	1	0	0	0	0	0	0	0	0	0	0	0	6.28235606060606	6.58235606060606	2898		OxPE(24:0_18:4(COOH))-H	6.329809	0	0	0	0	0	0	0	0	0	0	0	6.28235606060606	6.58235606060606	2898		OxPE(24:0_18:4(COOH))-H	2	0	0	0	0	0	0	0	0	0	0	0	6.28235606060606	6.58235606060606
	OxPE(24:0_18:5(COOH))-H	1	0	0	0	0	0	0	0	0	0	0	0	5.72840454545454	6.02840454545454	60		OxPE(24:0_18:5(COOH))-H	5.923332	0	0	0	0	0	0	5.809507	0	0	0	0	5.72840454545454	6.02840454545454	60		OxPE(24:0_18:5(COOH))-H	2	0	0	0	0	0	0	1	0	0	0	0	5.72840454545454	6.02840454545454
	OxPE(24:0_18:5(COOH))-H	1	0	0	0	0	0	0	0	0	0	0	0	5.18166212121212	5.48166212121212	148		OxPE(24:0_18:5(COOH))-H	5.350597	0	0	0	0	0	0	0	0	0	0	0	5.18166212121212	5.48166212121212	148		OxPE(24:0_18:5(COOH))-H	1	0	0	0	0	0	0	0	0	0	0	0	5.18166212121212	5.48166212121212
	OxPE(25:0_13:0(CHO))-H	0	0	0	0	0	0	0	0	0	0	0	0	7.64452121212121	7.94452121212121	1776		OxPE(25:0_13:0(CHO))-H	0	0	0	0	0	0	0	0	0	0	0	0	7.64452121212121	7.94452121212121	1776		OxPE(25:0_13:0(CHO))-H	0	0	0	0	0	0	0	0	0	0	0	0	7.64452121212121	7.94452121212121
	OxPE(25:0_13:0(CHO))-H	0	0	0	0	0	0	0	0	0	0	0	0	6.91709848484848	7.21709848484848	3363		OxPE(25:0_13:0(CHO))-H	0	0	0	0	0	0	0	0	0	0	0	0	6.91709848484848	7.21709848484848	3363		OxPE(25:0_13:0(CHO))-H	0	0	0	0	0	0	0	0	0	0	0	0	6.91709848484848	7.21709848484848
	OxPE(25:0_15:0(CHO))-H	0	0	0	0	0	0	0	0	0	0	0	0	8.07845303030303	8.37845303030303	1249		OxPE(25:0_15:0(CHO))-H	0	0	0	0	0	0	0	0	0	0	0	0	8.07845303030303	8.37845303030303	1249		OxPE(25:0_15:0(CHO))-H	0	0	0	0	0	0	0	0	0	0	0	0	8.07845303030303	8.37845303030303
	OxPE(25:0_13:1(CHO))-H	1	0	0	0	0	0	0	0	0	0	0	0	6.72870454545455	7.02870454545455	554		OxPE(25:0_13:1(CHO))-H	6.916239	0	0	0	0	0	0	0	0	0	0	0	6.72870454545455	7.02870454545455	554		OxPE(25:0_13:1(CHO))-H	1	0	0	0	0	0	0	0	0	0	0	0	6.72870454545455	7.02870454545455
	OxPE(25:0_15:1(CHO))-H	0	0	0	0	0	0	0	0	0	0	0	0	7.87242424242424	8.17242424242424	1705		OxPE(25:0_15:1(CHO))-H	0	0	0	0	0	0	0	0	0	0	0	0	7.87242424242424	8.17242424242424	1705		OxPE(25:0_15:1(CHO))-H	0	0	0	0	0	0	0	0	0	0	0	0	7.87242424242424	8.17242424242424
	OxPE(25:0_15:2(CHO))-H	1	0	0	0	0	0	0	0	0	0	0	0	6.72865757575758	7.02865757575758	422		OxPE(25:0_15:2(CHO))-H	6.844614	0	0	0	0	0	0	0	0	0	0	0	6.72865757575758	7.02865757575758	422		OxPE(25:0_15:2(CHO))-H	1	0	0	0	0	0	0	0	0	0	0	0	6.72865757575758	7.02865757575758
	OxPE(25:0_15:3(CHO))-H	1	0	0	0	0	0	0	0	0	0	0	0	6.5105303030303	6.8105303030303	548		OxPE(25:0_15:3(CHO))-H	6.670787	0	0	0	0	0	0	0	0	0	0	0	6.5105303030303	6.8105303030303	548		OxPE(25:0_15:3(CHO))-H	1	0	0	0	0	0	0	0	0	0	0	0	6.5105303030303	6.8105303030303
	OxPE(25:0_15:3(CHO))-H	0	0	0	0	0	0	0	0	0	0	0	0	5.91286515151515	6.21286515151515	854		OxPE(25:0_15:3(CHO))-H	0	0	0	0	0	0	0	0	0	0	0	0	5.91286515151515	6.21286515151515	854		OxPE(25:0_15:3(CHO))-H	0	0	0	0	0	0	0	0	0	0	0	0	5.91286515151515	6.21286515151515
	OxPE(25:0_15:4(CHO))-H	0	0	0	0	0	0	0	0	0	0	0	0	5.69895909090909	5.99895909090909	1030		OxPE(25:0_15:4(CHO))-H	0	0	0	0	0	0	0	0	0	0	0	0	5.69895909090909	5.99895909090909	1030		OxPE(25:0_15:4(CHO))-H	0	0	0	0	0	0	0	0	0	0	0	0	5.69895909090909	5.99895909090909
	OxPE(25:0_17:4(CHO))-H	0	0	0	0	0	0	0	0	0	0	0	0	5.9642803030303	6.2642803030303	1218		OxPE(25:0_17:4(CHO))-H	0	0	0	0	0	0	0	0	0	0	0	0	5.9642803030303	6.2642803030303	1218		OxPE(25:0_17:4(CHO))-H	0	0	0	0	0	0	0	0	0	0	0	0	5.9642803030303	6.2642803030303
	OxPE(25:0_17:4(CHO))-H	0	0	0	0	0	0	0	0	0	0	0	0	6.60623484848485	6.90623484848485	2508		OxPE(25:0_17:4(CHO))-H	0	0	0	0	0	0	0	0	0	0	0	0	6.60623484848485	6.90623484848485	2508		OxPE(25:0_17:4(CHO))-H	0	0	0	0	0	0	0	0	0	0	0	0	6.60623484848485	6.90623484848485
	OxPE(25:0_17:4(CHO))-H	0	0	0	0	0	0	0	0	0	0	0	0	5.81634090909091	6.11634090909091	2993		OxPE(25:0_17:4(CHO))-H	0	0	0	0	0	0	0	0	0	0	0	0	5.81634090909091	6.11634090909091	2993		OxPE(25:0_17:4(CHO))-H	0	0	0	0	0	0	0	0	0	0	0	0	5.81634090909091	6.11634090909091
	OxPE(25:0_4:0(COOH))-H	1	0	0	0	0	0	0	1	1	0	0	0	3.71595909090909	4.01595909090909	111		OxPE(25:0_4:0(COOH))-H	3.867781	0	0	0	0	0	0	3.867781	3.867781	0	0	0	3.71595909090909	4.01595909090909	111		OxPE(25:0_4:0(COOH))-H	2	0	0	0	0	0	0	2	1	0	0	0	3.71595909090909	4.01595909090909
	OxPE(25:0_7:0(COOH))-H	1	0	0	0	0	0	0	0	0	0	0	0	5.56829242424242	5.86829242424242	190		OxPE(25:0_7:0(COOH))-H	5.740896	0	0	0	0	0	0	5.740896	0	0	0	0	5.56829242424242	5.86829242424242	190		OxPE(25:0_7:0(COOH))-H	1	0	0	0	0	0	0	1	0	0	0	0	5.56829242424242	5.86829242424242
	OxPE(25:0_9:0(COOH))-H	0	0	0	0	0	0	0	0	0	0	0	0	4.66369090909091	4.96369090909091	3080		OxPE(25:0_9:0(COOH))-H	0	0	0	0	0	0	0	0	0	0	0	0	4.66369090909091	4.96369090909091	3080		OxPE(25:0_9:0(COOH))-H	0	0	0	0	0	0	0	0	0	0	0	0	4.66369090909091	4.96369090909091
	OxPE(25:0_10:0(COOH))-H	0	0	0	0	0	0	0	0	0	0	0	0	7.52695606060606	7.82695606060606	949		OxPE(25:0_10:0(COOH))-H	0	0	0	0	0	0	0	0	0	0	0	0	7.52695606060606	7.82695606060606	949		OxPE(25:0_10:0(COOH))-H	0	0	0	0	0	0	0	0	0	0	0	0	7.52695606060606	7.82695606060606
	OxPE(25:0_11:0(COOH))-H	1	0	0	0	0	0	0	0	0	0	0	0	5.97987878787879	6.27987878787879	160		OxPE(25:0_11:0(COOH))-H	6.165564	0	0	0	0	0	0	0	0	0	0	0	5.97987878787879	6.27987878787879	160		OxPE(25:0_11:0(COOH))-H	1	0	0	0	0	0	0	0	0	0	0	0	5.97987878787879	6.27987878787879
	OxPE(25:0_11:0(COOH))-H	1	0	0	0	0	0	0	0	0	0	0	0	7.8329303030303	8.1329303030303	782		OxPE(25:0_11:0(COOH))-H	8.003457	0	0	0	0	0	0	0	0	0	0	0	7.8329303030303	8.1329303030303	782		OxPE(25:0_11:0(COOH))-H	1	0	0	0	0	0	0	0	0	0	0	0	7.8329303030303	8.1329303030303
	OxPE(25:0_11:0(COOH))-H	1	0	0	0	0	0	0	0	0	0	0	0	6.10964166666667	6.40964166666667	2194		OxPE(25:0_11:0(COOH))-H	6.165564	0	0	0	0	0	0	0	0	0	0	0	6.10964166666667	6.40964166666667	2194		OxPE(25:0_11:0(COOH))-H	1	0	0	0	0	0	0	0	0	0	0	0	6.10964166666667	6.40964166666667
	OxPE(25:0_12:0(COOH))-H	0	0	0	0	0	0	0	0	0	0	0	0	6.59304242424242	6.89304242424242	2477		OxPE(25:0_12:0(COOH))-H	0	0	0	0	0	0	0	0	0	0	0	0	6.59304242424242	6.89304242424242	2477		OxPE(25:0_12:0(COOH))-H	0	0	0	0	0	0	0	0	0	0	0	0	6.59304242424242	6.89304242424242
	OxPE(25:0_13:0(COOH))-H	1	0	0	0	0	0	0	0	0	0	0	0	7.16090151515151	7.46090151515151	155		OxPE(25:0_13:0(COOH))-H	7.344148	0	0	0	0	0	0	0	0	0	0	0	7.16090151515151	7.46090151515151	155		OxPE(25:0_13:0(COOH))-H	2	0	0	0	0	0	0	0	0	0	0	0	7.16090151515151	7.46090151515151
	OxPE(25:0_14:0(COOH))-H	0	0	0	0	0	0	0	0	0	0	0	0	7.75165	8.05165	1796		OxPE(25:0_14:0(COOH))-H	0	0	0	0	0	0	0	0	0	0	0	0	7.75165	8.05165	1796		OxPE(25:0_14:0(COOH))-H	0	0	0	0	0	0	0	0	0	0	0	0	7.75165	8.05165
	OxPE(25:0_15:0(COOH))-H	1	0	0	0	0	0	0	0	0	0	0	0	8.2811803030303	8.5811803030303	271		OxPE(25:0_15:0(COOH))-H	8.490902	0	0	0	0	0	0	0	0	0	0	0	8.2811803030303	8.5811803030303	271		OxPE(25:0_15:0(COOH))-H	2	0	0	0	0	0	0	0	0	0	0	0	8.2811803030303	8.5811803030303
	OxPE(25:0_11:1(COOH))-H	1	0	0	0	0	0	0	0	0	0	0	0	4.99847121212121	5.29847121212121	226		OxPE(25:0_11:1(COOH))-H	5.170068	0	0	0	0	0	0	0	0	0	0	0	4.99847121212121	5.29847121212121	226		OxPE(25:0_11:1(COOH))-H	1	0	0	0	0	0	0	0	0	0	0	0	4.99847121212121	5.29847121212121
	OxPE(25:0_11:2(COOH))-H	0	0	0	0	0	0	0	0	0	0	0	0	5.93952727272727	6.23952727272727	902		OxPE(25:0_11:2(COOH))-H	0	0	0	0	0	0	0	0	0	0	0	0	5.93952727272727	6.23952727272727	902		OxPE(25:0_11:2(COOH))-H	0	0	0	0	0	0	0	0	0	0	0	0	5.93952727272727	6.23952727272727
	OxPE(25:0_12:1(COOH))-H	1	0	0	0	0	0	0	0	0	0	0	0	5.63370151515152	5.93370151515152	220		OxPE(25:0_12:1(COOH))-H	5.804299	0	0	0	0	0	0	0	0	0	0	0	5.63370151515152	5.93370151515152	220		OxPE(25:0_12:1(COOH))-H	1	0	0	0	0	0	0	0	0	0	0	0	5.63370151515152	5.93370151515152
	OxPE(25:0_13:1(COOH))-H	1	0	0	0	0	0	0	1	0	0	0	0	6.24482727272727	6.54482727272727	70		OxPE(25:0_13:1(COOH))-H	6.367817	0	0	0	0	0	0	6.367817	0	0	0	0	6.24482727272727	6.54482727272727	70		OxPE(25:0_13:1(COOH))-H	2	0	0	0	0	0	0	1	0	0	0	0	6.24482727272727	6.54482727272727
	OxPE(25:0_13:1(COOH))-H	1	0	0	0	0	0	0	1	0	0	0	0	6.0695696969697	6.3695696969697	500		OxPE(25:0_13:1(COOH))-H	6.367817	0	0	0	0	0	0	6.367817	0	0	0	0	6.0695696969697	6.3695696969697	500		OxPE(25:0_13:1(COOH))-H	2	0	0	0	0	0	0	1	0	0	0	0	6.0695696969697	6.3695696969697
	OxPE(25:0_13:2(COOH))-H	1	0	0	0	0	0	0	0	0	0	0	0	5.38637727272727	5.68637727272727	185		OxPE(25:0_13:2(COOH))-H	5.500496	0	0	0	0	0	0	0	0	0	0	0	5.38637727272727	5.68637727272727	185		OxPE(25:0_13:2(COOH))-H	2	0	0	0	0	0	0	0	0	0	0	0	5.38637727272727	5.68637727272727
	OxPE(25:0_13:2(COOH))-H	1	0	0	0	0	0	0	0	0	0	0	0	5.13399242424242	5.43399242424242	191		OxPE(25:0_13:2(COOH))-H	5.235445	0	0	0	0	0	0	0	0	0	0	0	5.13399242424242	5.43399242424242	191		OxPE(25:0_13:2(COOH))-H	2	0	0	0	0	0	0	0	0	0	0	0	5.13399242424242	5.43399242424242
	OxPE(25:0_13:2(COOH))-H	1	0	0	0	0	0	0	0	0	0	0	0	5.5910696969697	5.8910696969697	244		OxPE(25:0_13:2(COOH))-H	5.76282	0	0	0	0	0	0	0	0	0	0	0	5.5910696969697	5.8910696969697	244		OxPE(25:0_13:2(COOH))-H	2	0	0	0	0	0	0	0	0	0	0	0	5.5910696969697	5.8910696969697
	OxPE(25:0_13:3(COOH))-H	0	0	0	0	0	0	0	0	0	0	0	0	4.7790303030303	5.0790303030303	844		OxPE(25:0_13:3(COOH))-H	0	0	0	0	0	0	0	0	0	0	0	0	4.7790303030303	5.0790303030303	844		OxPE(25:0_13:3(COOH))-H	0	0	0	0	0	0	0	0	0	0	0	0	4.7790303030303	5.0790303030303
	OxPE(25:0_13:3(COOH))-H	0	0	0	0	0	0	0	0	0	0	0	0	6.00865757575758	6.30865757575758	1893		OxPE(25:0_13:3(COOH))-H	0	0	0	0	0	0	0	0	0	0	0	0	6.00865757575758	6.30865757575758	1893		OxPE(25:0_13:3(COOH))-H	0	0	0	0	0	0	0	0	0	0	0	0	6.00865757575758	6.30865757575758
	OxPE(25:0_14:1(COOH))-H	1	0	0	0	0	0	0	0	0	0	0	0	6.82934393939394	7.12934393939394	684		OxPE(25:0_14:1(COOH))-H	7.000907	0	0	0	0	0	0	0	0	0	0	0	6.82934393939394	7.12934393939394	684		OxPE(25:0_14:1(COOH))-H	1	0	0	0	0	0	0	0	0	0	0	0	6.82934393939394	7.12934393939394
	OxPE(25:0_14:1(COOH))-H	0	0	0	0	0	0	0	0	0	0	0	0	6.67263333333333	6.97263333333333	969		OxPE(25:0_14:1(COOH))-H	0	0	0	0	0	0	0	0	0	0	0	0	6.67263333333333	6.97263333333333	969		OxPE(25:0_14:1(COOH))-H	0	0	0	0	0	0	0	0	0	0	0	0	6.67263333333333	6.97263333333333
	OxPE(25:0_14:2(COOH))-H	0	0	0	0	0	0	0	0	0	0	0	0	5.94582272727273	6.24582272727273	702		OxPE(25:0_14:2(COOH))-H	0	0	0	0	0	0	0	0	0	0	0	0	5.94582272727273	6.24582272727273	702		OxPE(25:0_14:2(COOH))-H	0	0	0	0	0	0	0	0	0	0	0	0	5.94582272727273	6.24582272727273
	OxPE(25:0_14:3(COOH))-H	1	0	0	0	0	0	0	0	0	0	0	0	5.44529696969697	5.74529696969697	458		OxPE(25:0_14:3(COOH))-H	5.57034	0	0	0	0	0	0	0	0	0	0	0	5.44529696969697	5.74529696969697	458		OxPE(25:0_14:3(COOH))-H	1	0	0	0	0	0	0	0	0	0	0	0	5.44529696969697	5.74529696969697
	OxPE(25:0_15:1(COOH))-H	1	0	0	0	0	0	0	0	0	0	0	0	7.41247424242424	7.71247424242424	162		OxPE(25:0_15:1(COOH))-H	7.607316	0	0	0	0	0	0	7.607316	0	0	0	0	7.41247424242424	7.71247424242424	162		OxPE(25:0_15:1(COOH))-H	2	0	0	0	0	0	0	1	0	0	0	0	7.41247424242424	7.71247424242424
	OxPE(25:0_15:2(COOH))-H	1	0	0	0	0	0	0	0	0	0	0	0	6.54269393939394	6.84269393939394	187		OxPE(25:0_15:2(COOH))-H	6.64095	0	0	0	0	0	0	0	0	0	0	0	6.54269393939394	6.84269393939394	187		OxPE(25:0_15:2(COOH))-H	2	0	0	0	0	0	0	0	0	0	0	0	6.54269393939394	6.84269393939394
	OxPE(25:0_15:2(COOH))-H	1	0	0	0	0	0	0	0	0	0	0	0	6.33619848484848	6.63619848484848	219		OxPE(25:0_15:2(COOH))-H	6.523652	0	0	0	0	0	0	0	0	0	0	0	6.33619848484848	6.63619848484848	219		OxPE(25:0_15:2(COOH))-H	1	0	0	0	0	0	0	0	0	0	0	0	6.33619848484848	6.63619848484848
	OxPE(25:0_15:3(COOH))-H	1	0	0	0	0	0	0	0	0	0	0	0	6.04034545454545	6.34034545454545	46		OxPE(25:0_15:3(COOH))-H	6.155149	0	0	0	0	0	0	6.155149	0	0	0	0	6.04034545454545	6.34034545454545	46		OxPE(25:0_15:3(COOH))-H	3	0	0	0	0	0	0	1	0	0	0	0	6.04034545454545	6.34034545454545
	OxPE(25:0_15:3(COOH))-H	1	0	0	0	0	0	0	0	0	0	0	0	5.38873333333333	5.68873333333333	83		OxPE(25:0_15:3(COOH))-H	5.628545	0	0	0	0	0	0	0	0	0	0	0	5.38873333333333	5.68873333333333	83		OxPE(25:0_15:3(COOH))-H	1	0	0	0	0	0	0	0	0	0	0	0	5.38873333333333	5.68873333333333
	OxPE(25:0_15:3(COOH))-H	1	0	0	0	0	0	0	0	0	0	0	0	5.71959545454545	6.01959545454545	3405		OxPE(25:0_15:3(COOH))-H	5.896158	0	0	0	0	0	0	0	0	0	0	0	5.71959545454545	6.01959545454545	3405		OxPE(25:0_15:3(COOH))-H	2	0	0	0	0	0	0	0	0	0	0	0	5.71959545454545	6.01959545454545
	OxPE(25:0_15:4(COOH))-H	1	0	0	0	0	0	0	0	0	0	0	0	5.23841363636364	5.53841363636364	104		OxPE(25:0_15:4(COOH))-H	5.362202	0	0	0	0	0	0	5.362202	0	0	0	0	5.23841363636364	5.53841363636364	104		OxPE(25:0_15:4(COOH))-H	2	0	0	0	0	0	0	1	0	0	0	0	5.23841363636364	5.53841363636364
	OxPE(25:0_15:4(COOH))-H	0	0	0	0	0	0	0	0	0	0	0	0	4.93768939393939	5.23768939393939	489		OxPE(25:0_15:4(COOH))-H	0	0	0	0	0	0	0	0	0	0	0	0	4.93768939393939	5.23768939393939	489		OxPE(25:0_15:4(COOH))-H	0	0	0	0	0	0	0	0	0	0	0	0	4.93768939393939	5.23768939393939
	OxPE(25:0_15:4(COOH))-H	1	0	0	0	0	0	0	0	0	0	0	0	4.46556363636364	4.76556363636364	532		OxPE(25:0_15:4(COOH))-H	4.639425	0	0	0	0	0	0	0	0	0	0	0	4.46556363636364	4.76556363636364	532		OxPE(25:0_15:4(COOH))-H	1	0	0	0	0	0	0	0	0	0	0	0	4.46556363636364	4.76556363636364
	OxPE(25:0_16:3(COOH))-H	0	0	0	0	0	0	0	0	0	0	0	0	6.66241060606061	6.96241060606061	1154		OxPE(25:0_16:3(COOH))-H	0	0	0	0	0	0	0	0	0	0	0	0	6.66241060606061	6.96241060606061	1154		OxPE(25:0_16:3(COOH))-H	0	0	0	0	0	0	0	0	0	0	0	0	6.66241060606061	6.96241060606061
	OxPE(25:0_16:3(COOH))-H	0	0	0	0	0	0	0	0	0	0	0	0	6.46923181818182	6.76923181818182	4152		OxPE(25:0_16:3(COOH))-H	0	0	0	0	0	0	0	0	0	0	0	0	6.46923181818182	6.76923181818182	4152		OxPE(25:0_16:3(COOH))-H	0	0	0	0	0	0	0	0	0	0	0	0	6.46923181818182	6.76923181818182
	OxPE(25:0_16:4(COOH))-H	0	0	0	0	0	0	0	0	0	0	0	0	5.54417878787879	5.84417878787879	1271		OxPE(25:0_16:4(COOH))-H	0	0	0	0	0	0	0	0	0	0	0	0	5.54417878787879	5.84417878787879	1271		OxPE(25:0_16:4(COOH))-H	0	0	0	0	0	0	0	0	0	0	0	0	5.54417878787879	5.84417878787879
	OxPE(25:0_16:4(COOH))-H	0	0	0	0	0	0	0	0	0	0	0	0	5.8542696969697	6.1542696969697	1649		OxPE(25:0_16:4(COOH))-H	0	0	0	0	0	0	0	0	0	0	0	0	5.8542696969697	6.1542696969697	1649		OxPE(25:0_16:4(COOH))-H	0	0	0	0	0	0	0	0	0	0	0	0	5.8542696969697	6.1542696969697
	OxPE(25:0_16:4(COOH))-H	0	0	0	0	0	0	0	0	0	0	0	0	5.57073636363636	5.87073636363636	3957		OxPE(25:0_16:4(COOH))-H	0	0	0	0	0	0	0	0	0	0	0	0	5.57073636363636	5.87073636363636	3957		OxPE(25:0_16:4(COOH))-H	0	0	0	0	0	0	0	0	0	0	0	0	5.57073636363636	5.87073636363636
	OxPE(25:0_17:4(COOH))-H	1	0	0	0	0	0	0	0	0	0	0	0	6.09909090909091	6.39909090909091	174		OxPE(25:0_17:4(COOH))-H	6.198611	0	0	0	0	0	0	0	0	0	0	0	6.09909090909091	6.39909090909091	174		OxPE(25:0_17:4(COOH))-H	2	0	0	0	0	0	0	0	0	0	0	0	6.09909090909091	6.39909090909091
	OxPE(25:0_17:4(COOH))-H	1	0	0	0	0	0	0	0	0	0	0	0	6.45892424242424	6.75892424242424	486		OxPE(25:0_17:4(COOH))-H	6.587777	0	0	0	0	0	0	0	0	0	0	0	6.45892424242424	6.75892424242424	486		OxPE(25:0_17:4(COOH))-H	2	0	0	0	0	0	0	0	0	0	0	0	6.45892424242424	6.75892424242424
	OxPE(25:0_17:4(COOH))-H	1	0	0	0	0	0	0	0	0	0	0	0	6.28235606060606	6.58235606060606	2898		OxPE(25:0_17:4(COOH))-H	6.329809	0	0	0	0	0	0	0	0	0	0	0	6.28235606060606	6.58235606060606	2898		OxPE(25:0_17:4(COOH))-H	2	0	0	0	0	0	0	0	0	0	0	0	6.28235606060606	6.58235606060606
	OxPE(25:0_19:4(COOH))-H	0	0	0	0	0	0	0	0	0	0	0	0	7.2613106060606	7.5613106060606	1181		OxPE(25:0_19:4(COOH))-H	0	0	0	0	0	0	0	0	0	0	0	0	7.2613106060606	7.5613106060606	1181		OxPE(25:0_19:4(COOH))-H	0	0	0	0	0	0	0	0	0	0	0	0	7.2613106060606	7.5613106060606
	OxPE(25:0_19:4(COOH))-H	0	0	0	0	0	0	0	0	0	0	0	0	7.67180151515151	7.97180151515151	1530		OxPE(25:0_19:4(COOH))-H	0	0	0	0	0	0	0	0	0	0	0	0	7.67180151515151	7.97180151515151	1530		OxPE(25:0_19:4(COOH))-H	0	0	0	0	0	0	0	0	0	0	0	0	7.67180151515151	7.97180151515151
	OxPE(25:0_19:5(COOH))-H	1	0	0	0	0	0	0	0	0	0	0	0	6.8943	7.1943	602		OxPE(25:0_19:5(COOH))-H	7.041442	0	0	0	0	0	0	0	0	0	0	0	6.8943	7.1943	602		OxPE(25:0_19:5(COOH))-H	1	0	0	0	0	0	0	0	0	0	0	0	6.8943	7.1943
	OxPE(26:0_12:0(CHO))-H	0	0	0	0	0	0	0	0	0	0	0	0	7.64452121212121	7.94452121212121	1776		OxPE(26:0_12:0(CHO))-H	0	0	0	0	0	0	0	0	0	0	0	0	7.64452121212121	7.94452121212121	1776		OxPE(26:0_12:0(CHO))-H	0	0	0	0	0	0	0	0	0	0	0	0	7.64452121212121	7.94452121212121
	OxPE(26:0_12:0(CHO))-H	0	0	0	0	0	0	0	0	0	0	0	0	6.91709848484848	7.21709848484848	3363		OxPE(26:0_12:0(CHO))-H	0	0	0	0	0	0	0	0	0	0	0	0	6.91709848484848	7.21709848484848	3363		OxPE(26:0_12:0(CHO))-H	0	0	0	0	0	0	0	0	0	0	0	0	6.91709848484848	7.21709848484848
	OxPE(26:0_14:0(CHO))-H	0	0	0	0	0	0	0	0	0	0	0	0	8.07845303030303	8.37845303030303	1249		OxPE(26:0_14:0(CHO))-H	0	0	0	0	0	0	0	0	0	0	0	0	8.07845303030303	8.37845303030303	1249		OxPE(26:0_14:0(CHO))-H	0	0	0	0	0	0	0	0	0	0	0	0	8.07845303030303	8.37845303030303
	OxPE(26:0_12:1(CHO))-H	1	0	0	0	0	0	0	0	0	0	0	0	6.72870454545455	7.02870454545455	554		OxPE(26:0_12:1(CHO))-H	6.916239	0	0	0	0	0	0	0	0	0	0	0	6.72870454545455	7.02870454545455	554		OxPE(26:0_12:1(CHO))-H	1	0	0	0	0	0	0	0	0	0	0	0	6.72870454545455	7.02870454545455
	OxPE(26:0_14:1(CHO))-H	0	0	0	0	0	0	0	0	0	0	0	0	7.87242424242424	8.17242424242424	1705		OxPE(26:0_14:1(CHO))-H	0	0	0	0	0	0	0	0	0	0	0	0	7.87242424242424	8.17242424242424	1705		OxPE(26:0_14:1(CHO))-H	0	0	0	0	0	0	0	0	0	0	0	0	7.87242424242424	8.17242424242424
	OxPE(26:0_14:2(CHO))-H	1	0	0	0	0	0	0	0	0	0	0	0	6.72865757575758	7.02865757575758	422		OxPE(26:0_14:2(CHO))-H	6.844614	0	0	0	0	0	0	0	0	0	0	0	6.72865757575758	7.02865757575758	422		OxPE(26:0_14:2(CHO))-H	1	0	0	0	0	0	0	0	0	0	0	0	6.72865757575758	7.02865757575758
	OxPE(26:0_14:3(CHO))-H	1	0	0	0	0	0	0	0	0	0	0	0	6.5105303030303	6.8105303030303	548		OxPE(26:0_14:3(CHO))-H	6.670787	0	0	0	0	0	0	0	0	0	0	0	6.5105303030303	6.8105303030303	548		OxPE(26:0_14:3(CHO))-H	1	0	0	0	0	0	0	0	0	0	0	0	6.5105303030303	6.8105303030303
	OxPE(26:0_14:3(CHO))-H	0	0	0	0	0	0	0	0	0	0	0	0	5.91286515151515	6.21286515151515	854		OxPE(26:0_14:3(CHO))-H	0	0	0	0	0	0	0	0	0	0	0	0	5.91286515151515	6.21286515151515	854		OxPE(26:0_14:3(CHO))-H	0	0	0	0	0	0	0	0	0	0	0	0	5.91286515151515	6.21286515151515
	OxPE(26:0_16:2(CHO))-H	1	0	0	0	0	0	0	0	0	0	0	0	7.87178181818182	8.17178181818182	682		OxPE(26:0_16:2(CHO))-H	8.013856	0	0	0	0	0	0	0	0	0	0	0	7.87178181818182	8.17178181818182	682		OxPE(26:0_16:2(CHO))-H	1	0	0	0	0	0	0	0	0	0	0	0	7.87178181818182	8.17178181818182
	OxPE(26:0_16:3(CHO))-H	1	0	0	0	0	0	0	0	0	0	0	0	6.77478333333333	7.07478333333333	484		OxPE(26:0_16:3(CHO))-H	6.921464	0	0	0	0	0	0	0	0	0	0	0	6.77478333333333	7.07478333333333	484		OxPE(26:0_16:3(CHO))-H	1	0	0	0	0	0	0	0	0	0	0	0	6.77478333333333	7.07478333333333
	OxPE(26:0_16:3(CHO))-H	0	0	0	0	0	0	0	0	0	0	0	0	7.6732606060606	7.9732606060606	1701		OxPE(26:0_16:3(CHO))-H	0	0	0	0	0	0	0	0	0	0	0	0	7.6732606060606	7.9732606060606	1701		OxPE(26:0_16:3(CHO))-H	0	0	0	0	0	0	0	0	0	0	0	0	7.6732606060606	7.9732606060606
	OxPE(26:0_16:4(CHO))-H	0	0	0	0	0	0	0	0	0	0	0	0	5.9642803030303	6.2642803030303	1218		OxPE(26:0_16:4(CHO))-H	0	0	0	0	0	0	0	0	0	0	0	0	5.9642803030303	6.2642803030303	1218		OxPE(26:0_16:4(CHO))-H	0	0	0	0	0	0	0	0	0	0	0	0	5.9642803030303	6.2642803030303
	OxPE(26:0_16:4(CHO))-H	0	0	0	0	0	0	0	0	0	0	0	0	6.60623484848485	6.90623484848485	2508		OxPE(26:0_16:4(CHO))-H	0	0	0	0	0	0	0	0	0	0	0	0	6.60623484848485	6.90623484848485	2508		OxPE(26:0_16:4(CHO))-H	0	0	0	0	0	0	0	0	0	0	0	0	6.60623484848485	6.90623484848485
	OxPE(26:0_16:4(CHO))-H	0	0	0	0	0	0	0	0	0	0	0	0	5.81634090909091	6.11634090909091	2993		OxPE(26:0_16:4(CHO))-H	0	0	0	0	0	0	0	0	0	0	0	0	5.81634090909091	6.11634090909091	2993		OxPE(26:0_16:4(CHO))-H	0	0	0	0	0	0	0	0	0	0	0	0	5.81634090909091	6.11634090909091
	OxPE(26:0_3:0(COOH))-H	1	0	0	0	0	0	0	1	1	0	0	0	3.71595909090909	4.01595909090909	111		OxPE(26:0_3:0(COOH))-H	3.867781	0	0	0	0	0	0	3.867781	3.867781	0	0	0	3.71595909090909	4.01595909090909	111		OxPE(26:0_3:0(COOH))-H	2	0	0	0	0	0	0	2	1	0	0	0	3.71595909090909	4.01595909090909
	OxPE(26:0_6:0(COOH))-H	1	0	0	0	0	0	0	0	0	0	0	0	5.56829242424242	5.86829242424242	190		OxPE(26:0_6:0(COOH))-H	5.740896	0	0	0	0	0	0	5.740896	0	0	0	0	5.56829242424242	5.86829242424242	190		OxPE(26:0_6:0(COOH))-H	1	0	0	0	0	0	0	1	0	0	0	0	5.56829242424242	5.86829242424242
	OxPE(26:0_8:0(COOH))-H	0	0	0	0	0	0	0	0	0	0	0	0	4.66369090909091	4.96369090909091	3080		OxPE(26:0_8:0(COOH))-H	0	0	0	0	0	0	0	0	0	0	0	0	4.66369090909091	4.96369090909091	3080		OxPE(26:0_8:0(COOH))-H	0	0	0	0	0	0	0	0	0	0	0	0	4.66369090909091	4.96369090909091
	OxPE(26:0_9:0(COOH))-H	0	0	0	0	0	0	0	0	0	0	0	0	7.52695606060606	7.82695606060606	949		OxPE(26:0_9:0(COOH))-H	0	0	0	0	0	0	0	0	0	0	0	0	7.52695606060606	7.82695606060606	949		OxPE(26:0_9:0(COOH))-H	0	0	0	0	0	0	0	0	0	0	0	0	7.52695606060606	7.82695606060606
	OxPE(26:0_10:0(COOH))-H	1	0	0	0	0	0	0	0	0	0	0	0	5.97987878787879	6.27987878787879	160		OxPE(26:0_10:0(COOH))-H	6.165564	0	0	0	0	0	0	0	0	0	0	0	5.97987878787879	6.27987878787879	160		OxPE(26:0_10:0(COOH))-H	1	0	0	0	0	0	0	0	0	0	0	0	5.97987878787879	6.27987878787879
	OxPE(26:0_10:0(COOH))-H	1	0	0	0	0	0	0	0	0	0	0	0	7.8329303030303	8.1329303030303	782		OxPE(26:0_10:0(COOH))-H	8.003457	0	0	0	0	0	0	0	0	0	0	0	7.8329303030303	8.1329303030303	782		OxPE(26:0_10:0(COOH))-H	1	0	0	0	0	0	0	0	0	0	0	0	7.8329303030303	8.1329303030303
	OxPE(26:0_10:0(COOH))-H	1	0	0	0	0	0	0	0	0	0	0	0	6.10964166666667	6.40964166666667	2194		OxPE(26:0_10:0(COOH))-H	6.165564	0	0	0	0	0	0	0	0	0	0	0	6.10964166666667	6.40964166666667	2194		OxPE(26:0_10:0(COOH))-H	1	0	0	0	0	0	0	0	0	0	0	0	6.10964166666667	6.40964166666667
	OxPE(26:0_11:0(COOH))-H	0	0	0	0	0	0	0	0	0	0	0	0	6.59304242424242	6.89304242424242	2477		OxPE(26:0_11:0(COOH))-H	0	0	0	0	0	0	0	0	0	0	0	0	6.59304242424242	6.89304242424242	2477		OxPE(26:0_11:0(COOH))-H	0	0	0	0	0	0	0	0	0	0	0	0	6.59304242424242	6.89304242424242
	OxPE(26:0_12:0(COOH))-H	1	0	0	0	0	0	0	0	0	0	0	0	7.16090151515151	7.46090151515151	155		OxPE(26:0_12:0(COOH))-H	7.344148	0	0	0	0	0	0	0	0	0	0	0	7.16090151515151	7.46090151515151	155		OxPE(26:0_12:0(COOH))-H	2	0	0	0	0	0	0	0	0	0	0	0	7.16090151515151	7.46090151515151
	OxPE(26:0_13:0(COOH))-H	0	0	0	0	0	0	0	0	0	0	0	0	7.75165	8.05165	1796		OxPE(26:0_13:0(COOH))-H	0	0	0	0	0	0	0	0	0	0	0	0	7.75165	8.05165	1796		OxPE(26:0_13:0(COOH))-H	0	0	0	0	0	0	0	0	0	0	0	0	7.75165	8.05165
	OxPE(26:0_14:0(COOH))-H	1	0	0	0	0	0	0	0	0	0	0	0	8.2811803030303	8.5811803030303	271		OxPE(26:0_14:0(COOH))-H	8.490902	0	0	0	0	0	0	0	0	0	0	0	8.2811803030303	8.5811803030303	271		OxPE(26:0_14:0(COOH))-H	2	0	0	0	0	0	0	0	0	0	0	0	8.2811803030303	8.5811803030303
	OxPE(26:0_10:1(COOH))-H	1	0	0	0	0	0	0	0	0	0	0	0	4.99847121212121	5.29847121212121	226		OxPE(26:0_10:1(COOH))-H	5.170068	0	0	0	0	0	0	0	0	0	0	0	4.99847121212121	5.29847121212121	226		OxPE(26:0_10:1(COOH))-H	1	0	0	0	0	0	0	0	0	0	0	0	4.99847121212121	5.29847121212121
	OxPE(26:0_10:2(COOH))-H	0	0	0	0	0	0	0	0	0	0	0	0	5.93952727272727	6.23952727272727	902		OxPE(26:0_10:2(COOH))-H	0	0	0	0	0	0	0	0	0	0	0	0	5.93952727272727	6.23952727272727	902		OxPE(26:0_10:2(COOH))-H	0	0	0	0	0	0	0	0	0	0	0	0	5.93952727272727	6.23952727272727
	OxPE(26:0_11:1(COOH))-H	1	0	0	0	0	0	0	0	0	0	0	0	5.63370151515152	5.93370151515152	220		OxPE(26:0_11:1(COOH))-H	5.804299	0	0	0	0	0	0	0	0	0	0	0	5.63370151515152	5.93370151515152	220		OxPE(26:0_11:1(COOH))-H	1	0	0	0	0	0	0	0	0	0	0	0	5.63370151515152	5.93370151515152
	OxPE(26:0_12:1(COOH))-H	1	0	0	0	0	0	0	1	0	0	0	0	6.24482727272727	6.54482727272727	70		OxPE(26:0_12:1(COOH))-H	6.367817	0	0	0	0	0	0	6.367817	0	0	0	0	6.24482727272727	6.54482727272727	70		OxPE(26:0_12:1(COOH))-H	2	0	0	0	0	0	0	1	0	0	0	0	6.24482727272727	6.54482727272727
	OxPE(26:0_12:1(COOH))-H	1	0	0	0	0	0	0	1	0	0	0	0	6.0695696969697	6.3695696969697	500		OxPE(26:0_12:1(COOH))-H	6.367817	0	0	0	0	0	0	6.367817	0	0	0	0	6.0695696969697	6.3695696969697	500		OxPE(26:0_12:1(COOH))-H	2	0	0	0	0	0	0	1	0	0	0	0	6.0695696969697	6.3695696969697
	OxPE(26:0_12:2(COOH))-H	1	0	0	0	0	0	0	0	0	0	0	0	5.38637727272727	5.68637727272727	185		OxPE(26:0_12:2(COOH))-H	5.500496	0	0	0	0	0	0	0	0	0	0	0	5.38637727272727	5.68637727272727	185		OxPE(26:0_12:2(COOH))-H	2	0	0	0	0	0	0	0	0	0	0	0	5.38637727272727	5.68637727272727
	OxPE(26:0_12:2(COOH))-H	1	0	0	0	0	0	0	0	0	0	0	0	5.13399242424242	5.43399242424242	191		OxPE(26:0_12:2(COOH))-H	5.235445	0	0	0	0	0	0	0	0	0	0	0	5.13399242424242	5.43399242424242	191		OxPE(26:0_12:2(COOH))-H	2	0	0	0	0	0	0	0	0	0	0	0	5.13399242424242	5.43399242424242
	OxPE(26:0_12:2(COOH))-H	1	0	0	0	0	0	0	0	0	0	0	0	5.5910696969697	5.8910696969697	244		OxPE(26:0_12:2(COOH))-H	5.76282	0	0	0	0	0	0	0	0	0	0	0	5.5910696969697	5.8910696969697	244		OxPE(26:0_12:2(COOH))-H	2	0	0	0	0	0	0	0	0	0	0	0	5.5910696969697	5.8910696969697
	OxPE(26:0_12:3(COOH))-H	0	0	0	0	0	0	0	0	0	0	0	0	4.7790303030303	5.0790303030303	844		OxPE(26:0_12:3(COOH))-H	0	0	0	0	0	0	0	0	0	0	0	0	4.7790303030303	5.0790303030303	844		OxPE(26:0_12:3(COOH))-H	0	0	0	0	0	0	0	0	0	0	0	0	4.7790303030303	5.0790303030303
	OxPE(26:0_12:3(COOH))-H	0	0	0	0	0	0	0	0	0	0	0	0	6.00865757575758	6.30865757575758	1893		OxPE(26:0_12:3(COOH))-H	0	0	0	0	0	0	0	0	0	0	0	0	6.00865757575758	6.30865757575758	1893		OxPE(26:0_12:3(COOH))-H	0	0	0	0	0	0	0	0	0	0	0	0	6.00865757575758	6.30865757575758
	OxPE(26:0_13:1(COOH))-H	1	0	0	0	0	0	0	0	0	0	0	0	6.82934393939394	7.12934393939394	684		OxPE(26:0_13:1(COOH))-H	7.000907	0	0	0	0	0	0	0	0	0	0	0	6.82934393939394	7.12934393939394	684		OxPE(26:0_13:1(COOH))-H	1	0	0	0	0	0	0	0	0	0	0	0	6.82934393939394	7.12934393939394
	OxPE(26:0_13:1(COOH))-H	0	0	0	0	0	0	0	0	0	0	0	0	6.67263333333333	6.97263333333333	969		OxPE(26:0_13:1(COOH))-H	0	0	0	0	0	0	0	0	0	0	0	0	6.67263333333333	6.97263333333333	969		OxPE(26:0_13:1(COOH))-H	0	0	0	0	0	0	0	0	0	0	0	0	6.67263333333333	6.97263333333333
	OxPE(26:0_13:2(COOH))-H	0	0	0	0	0	0	0	0	0	0	0	0	5.94582272727273	6.24582272727273	702		OxPE(26:0_13:2(COOH))-H	0	0	0	0	0	0	0	0	0	0	0	0	5.94582272727273	6.24582272727273	702		OxPE(26:0_13:2(COOH))-H	0	0	0	0	0	0	0	0	0	0	0	0	5.94582272727273	6.24582272727273
	OxPE(26:0_13:3(COOH))-H	1	0	0	0	0	0	0	0	0	0	0	0	5.44529696969697	5.74529696969697	458		OxPE(26:0_13:3(COOH))-H	5.57034	0	0	0	0	0	0	0	0	0	0	0	5.44529696969697	5.74529696969697	458		OxPE(26:0_13:3(COOH))-H	1	0	0	0	0	0	0	0	0	0	0	0	5.44529696969697	5.74529696969697
	OxPE(26:0_14:1(COOH))-H	1	0	0	0	0	0	0	0	0	0	0	0	7.41247424242424	7.71247424242424	162		OxPE(26:0_14:1(COOH))-H	7.607316	0	0	0	0	0	0	7.607316	0	0	0	0	7.41247424242424	7.71247424242424	162		OxPE(26:0_14:1(COOH))-H	2	0	0	0	0	0	0	1	0	0	0	0	7.41247424242424	7.71247424242424
	OxPE(26:0_14:2(COOH))-H	1	0	0	0	0	0	0	0	0	0	0	0	6.54269393939394	6.84269393939394	187		OxPE(26:0_14:2(COOH))-H	6.64095	0	0	0	0	0	0	0	0	0	0	0	6.54269393939394	6.84269393939394	187		OxPE(26:0_14:2(COOH))-H	2	0	0	0	0	0	0	0	0	0	0	0	6.54269393939394	6.84269393939394
	OxPE(26:0_14:2(COOH))-H	1	0	0	0	0	0	0	0	0	0	0	0	6.33619848484848	6.63619848484848	219		OxPE(26:0_14:2(COOH))-H	6.523652	0	0	0	0	0	0	0	0	0	0	0	6.33619848484848	6.63619848484848	219		OxPE(26:0_14:2(COOH))-H	1	0	0	0	0	0	0	0	0	0	0	0	6.33619848484848	6.63619848484848
	OxPE(26:0_14:3(COOH))-H	1	0	0	0	0	0	0	0	0	0	0	0	6.04034545454545	6.34034545454545	46		OxPE(26:0_14:3(COOH))-H	6.155149	0	0	0	0	0	0	6.155149	0	0	0	0	6.04034545454545	6.34034545454545	46		OxPE(26:0_14:3(COOH))-H	3	0	0	0	0	0	0	1	0	0	0	0	6.04034545454545	6.34034545454545
	OxPE(26:0_14:3(COOH))-H	1	0	0	0	0	0	0	0	0	0	0	0	5.38873333333333	5.68873333333333	83		OxPE(26:0_14:3(COOH))-H	5.628545	0	0	0	0	0	0	0	0	0	0	0	5.38873333333333	5.68873333333333	83		OxPE(26:0_14:3(COOH))-H	1	0	0	0	0	0	0	0	0	0	0	0	5.38873333333333	5.68873333333333
	OxPE(26:0_14:3(COOH))-H	1	0	0	0	0	0	0	0	0	0	0	0	5.71959545454545	6.01959545454545	3405		OxPE(26:0_14:3(COOH))-H	5.896158	0	0	0	0	0	0	0	0	0	0	0	5.71959545454545	6.01959545454545	3405		OxPE(26:0_14:3(COOH))-H	2	0	0	0	0	0	0	0	0	0	0	0	5.71959545454545	6.01959545454545
	OxPE(26:0_15:3(COOH))-H	0	0	0	0	0	0	0	0	0	0	0	0	6.66241060606061	6.96241060606061	1154		OxPE(26:0_15:3(COOH))-H	0	0	0	0	0	0	0	0	0	0	0	0	6.66241060606061	6.96241060606061	1154		OxPE(26:0_15:3(COOH))-H	0	0	0	0	0	0	0	0	0	0	0	0	6.66241060606061	6.96241060606061
	OxPE(26:0_15:3(COOH))-H	0	0	0	0	0	0	0	0	0	0	0	0	6.46923181818182	6.76923181818182	4152		OxPE(26:0_15:3(COOH))-H	0	0	0	0	0	0	0	0	0	0	0	0	6.46923181818182	6.76923181818182	4152		OxPE(26:0_15:3(COOH))-H	0	0	0	0	0	0	0	0	0	0	0	0	6.46923181818182	6.76923181818182
	OxPE(26:0_15:4(COOH))-H	0	0	0	0	0	0	0	0	0	0	0	0	5.54417878787879	5.84417878787879	1271		OxPE(26:0_15:4(COOH))-H	0	0	0	0	0	0	0	0	0	0	0	0	5.54417878787879	5.84417878787879	1271		OxPE(26:0_15:4(COOH))-H	0	0	0	0	0	0	0	0	0	0	0	0	5.54417878787879	5.84417878787879
	OxPE(26:0_15:4(COOH))-H	0	0	0	0	0	0	0	0	0	0	0	0	5.8542696969697	6.1542696969697	1649		OxPE(26:0_15:4(COOH))-H	0	0	0	0	0	0	0	0	0	0	0	0	5.8542696969697	6.1542696969697	1649		OxPE(26:0_15:4(COOH))-H	0	0	0	0	0	0	0	0	0	0	0	0	5.8542696969697	6.1542696969697
	OxPE(26:0_15:4(COOH))-H	0	0	0	0	0	0	0	0	0	0	0	0	5.57073636363636	5.87073636363636	3957		OxPE(26:0_15:4(COOH))-H	0	0	0	0	0	0	0	0	0	0	0	0	5.57073636363636	5.87073636363636	3957		OxPE(26:0_15:4(COOH))-H	0	0	0	0	0	0	0	0	0	0	0	0	5.57073636363636	5.87073636363636
	OxPE(26:0_16:1(COOH))-H	0	0	0	0	0	0	0	0	0	0	0	0	8.41369393939394	8.71369393939394	887		OxPE(26:0_16:1(COOH))-H	8.571105	0	0	0	0	0	0	0	0	0	0	0	8.41369393939394	8.71369393939394	887		OxPE(26:0_16:1(COOH))-H	1	0	0	0	0	0	0	0	0	0	0	0	8.41369393939394	8.71369393939394
	OxPE(26:0_16:2(COOH))-H	1	0	0	0	0	0	0	0	0	0	0	0	7.69890909090909	7.99890909090909	268		OxPE(26:0_16:2(COOH))-H	7.804709	0	0	0	0	0	0	0	0	0	0	0	7.69890909090909	7.99890909090909	268		OxPE(26:0_16:2(COOH))-H	2	0	0	0	0	0	0	0	0	0	0	0	7.69890909090909	7.99890909090909
	OxPE(26:0_16:2(COOH))-H	0	0	0	0	0	0	0	0	0	0	0	0	8.06595	8.36595	1366		OxPE(26:0_16:2(COOH))-H	0	0	0	0	0	0	0	0	0	0	0	0	8.06595	8.36595	1366		OxPE(26:0_16:2(COOH))-H	0	0	0	0	0	0	0	0	0	0	0	0	8.06595	8.36595
	OxPE(26:0_16:3(COOH))-H	1	0	0	0	0	0	0	0	0	0	0	0	7.22732575757576	7.52732575757576	201		OxPE(26:0_16:3(COOH))-H	7.329489	0	0	0	0	0	0	7.329489	0	0	0	0	7.22732575757576	7.52732575757576	201		OxPE(26:0_16:3(COOH))-H	2	0	0	0	0	0	0	1	0	0	0	0	7.22732575757576	7.52732575757576
	OxPE(26:0_16:3(COOH))-H	0	0	0	0	0	0	0	0	0	0	0	0	6.65343181818182	6.95343181818182	796		OxPE(26:0_16:3(COOH))-H	0	0	0	0	0	0	0	0	0	0	0	0	6.65343181818182	6.95343181818182	796		OxPE(26:0_16:3(COOH))-H	0	0	0	0	0	0	0	0	0	0	0	0	6.65343181818182	6.95343181818182
	OxPE(26:0_16:3(COOH))-H	0	0	0	0	0	0	0	0	0	0	0	0	6.87396060606061	7.17396060606061	934		OxPE(26:0_16:3(COOH))-H	0	0	0	0	0	0	0	0	0	0	0	0	6.87396060606061	7.17396060606061	934		OxPE(26:0_16:3(COOH))-H	0	0	0	0	0	0	0	0	0	0	0	0	6.87396060606061	7.17396060606061
	OxPE(26:0_16:4(COOH))-H	1	0	0	0	0	0	0	0	0	0	0	0	6.09909090909091	6.39909090909091	174		OxPE(26:0_16:4(COOH))-H	6.198611	0	0	0	0	0	0	0	0	0	0	0	6.09909090909091	6.39909090909091	174		OxPE(26:0_16:4(COOH))-H	2	0	0	0	0	0	0	0	0	0	0	0	6.09909090909091	6.39909090909091
	OxPE(26:0_16:4(COOH))-H	1	0	0	0	0	0	0	0	0	0	0	0	6.45892424242424	6.75892424242424	486		OxPE(26:0_16:4(COOH))-H	6.587777	0	0	0	0	0	0	0	0	0	0	0	6.45892424242424	6.75892424242424	486		OxPE(26:0_16:4(COOH))-H	2	0	0	0	0	0	0	0	0	0	0	0	6.45892424242424	6.75892424242424
	OxPE(26:0_16:4(COOH))-H	1	0	0	0	0	0	0	0	0	0	0	0	6.28235606060606	6.58235606060606	2898		OxPE(26:0_16:4(COOH))-H	6.329809	0	0	0	0	0	0	0	0	0	0	0	6.28235606060606	6.58235606060606	2898		OxPE(26:0_16:4(COOH))-H	2	0	0	0	0	0	0	0	0	0	0	0	6.28235606060606	6.58235606060606
	OxPE(26:0_18:4(COOH))-H	0	0	0	0	0	0	0	0	0	0	0	0	7.2613106060606	7.5613106060606	1181		OxPE(26:0_18:4(COOH))-H	0	0	0	0	0	0	0	0	0	0	0	0	7.2613106060606	7.5613106060606	1181		OxPE(26:0_18:4(COOH))-H	0	0	0	0	0	0	0	0	0	0	0	0	7.2613106060606	7.5613106060606
	OxPE(26:0_18:4(COOH))-H	0	0	0	0	0	0	0	0	0	0	0	0	7.67180151515151	7.97180151515151	1530		OxPE(26:0_18:4(COOH))-H	0	0	0	0	0	0	0	0	0	0	0	0	7.67180151515151	7.97180151515151	1530		OxPE(26:0_18:4(COOH))-H	0	0	0	0	0	0	0	0	0	0	0	0	7.67180151515151	7.97180151515151
	OxPE(26:0_18:5(COOH))-H	1	0	0	0	0	0	0	0	0	0	0	0	6.8943	7.1943	602		OxPE(26:0_18:5(COOH))-H	7.041442	0	0	0	0	0	0	0	0	0	0	0	6.8943	7.1943	602		OxPE(26:0_18:5(COOH))-H	1	0	0	0	0	0	0	0	0	0	0	0	6.8943	7.1943
	OxPE(18:1_20:4(OOH))-H	0	0	0	0	0	0	0	0	0	0	0	0	5.74913636363636	6.04913636363636	976		OxPE(18:1_20:4(OOH))-H	0	0	0	0	0	0	0	0	0	0	0	0	5.74913636363636	6.04913636363636	976		OxPE(18:1_20:4(OOH))-H	0	0	0	0	0	0	0	0	0	0	0	0	5.74913636363636	6.04913636363636
	OxPE(18:1_18:2(OOH))-H	0	0	0	0	0	0	0	0	0	0	0	0	5.93952727272727	6.23952727272727	902		OxPE(18:1_18:2(OOH))-H	0	0	0	0	0	0	0	0	0	0	0	0	5.93952727272727	6.23952727272727	902		OxPE(18:1_18:2(OOH))-H	0	0	0	0	0	0	0	0	0	0	0	0	5.93952727272727	6.23952727272727
	OxPE(18:0_20:4(OOH))-H	0	0	0	0	0	0	0	0	0	0	0	0	4.7790303030303	5.0790303030303	844		OxPE(18:0_20:4(OOH))-H	0	0	0	0	0	0	0	0	0	0	0	0	4.7790303030303	5.0790303030303	844		OxPE(18:0_20:4(OOH))-H	0	0	0	0	0	0	0	0	0	0	0	0	4.7790303030303	5.0790303030303
	OxPE(18:0_20:4(OOH))-H	0	0	0	0	0	0	0	0	0	0	0	0	6.00865757575758	6.30865757575758	1893		OxPE(18:0_20:4(OOH))-H	0	0	0	0	0	0	0	0	0	0	0	0	6.00865757575758	6.30865757575758	1893		OxPE(18:0_20:4(OOH))-H	0	0	0	0	0	0	0	0	0	0	0	0	6.00865757575758	6.30865757575758
	OxPE(18:0_18:2(OOH))-H	1	0	0	0	0	0	0	0	0	0	0	0	4.99847121212121	5.29847121212121	226		OxPE(18:0_18:2(OOH))-H	5.170068	0	0	0	0	0	0	0	0	0	0	0	4.99847121212121	5.29847121212121	226		OxPE(18:0_18:2(OOH))-H	1	0	0	0	0	0	0	0	0	0	0	0	4.99847121212121	5.29847121212121
	OxPE(19:0_20:4(OOH))-H	1	0	0	0	0	0	0	0	0	0	0	0	5.44529696969697	5.74529696969697	458		OxPE(19:0_20:4(OOH))-H	5.57034	0	0	0	0	0	0	0	0	0	0	0	5.44529696969697	5.74529696969697	458		OxPE(19:0_20:4(OOH))-H	1	0	0	0	0	0	0	0	0	0	0	0	5.44529696969697	5.74529696969697
	OxPE(19:0_18:2(OOH))-H	1	0	0	0	0	0	0	0	0	0	0	0	5.63370151515152	5.93370151515152	220		OxPE(19:0_18:2(OOH))-H	5.804299	0	0	0	0	0	0	0	0	0	0	0	5.63370151515152	5.93370151515152	220		OxPE(19:0_18:2(OOH))-H	1	0	0	0	0	0	0	0	0	0	0	0	5.63370151515152	5.93370151515152
	OxPE(20:0_20:4(Ke))-H	0	0	0	0	0	0	0	0	0	0	0	0	5.69895909090909	5.99895909090909	1030		OxPE(20:0_20:4(Ke))-H	0	0	0	0	0	0	0	0	0	0	0	0	5.69895909090909	5.99895909090909	1030		OxPE(20:0_20:4(Ke))-H	0	0	0	0	0	0	0	0	0	0	0	0	5.69895909090909	5.99895909090909
	OxPE(20:0_20:4(OOH))-H	1	0	0	0	0	0	0	0	0	0	0	0	6.04034545454545	6.34034545454545	46		OxPE(20:0_20:4(OOH))-H	6.155149	0	0	0	0	0	0	6.155149	0	0	0	0	6.04034545454545	6.34034545454545	46		OxPE(20:0_20:4(OOH))-H	3	0	0	0	0	0	0	1	0	0	0	0	6.04034545454545	6.34034545454545
	OxPE(20:0_20:4(OOH))-H	1	0	0	0	0	0	0	0	0	0	0	0	5.38873333333333	5.68873333333333	83		OxPE(20:0_20:4(OOH))-H	5.628545	0	0	0	0	0	0	0	0	0	0	0	5.38873333333333	5.68873333333333	83		OxPE(20:0_20:4(OOH))-H	1	0	0	0	0	0	0	0	0	0	0	0	5.38873333333333	5.68873333333333
	OxPE(20:0_20:4(OOH))-H	1	0	0	0	0	0	0	0	0	0	0	0	5.71959545454545	6.01959545454545	3405		OxPE(20:0_20:4(OOH))-H	5.896158	0	0	0	0	0	0	0	0	0	0	0	5.71959545454545	6.01959545454545	3405		OxPE(20:0_20:4(OOH))-H	2	0	0	0	0	0	0	0	0	0	0	0	5.71959545454545	6.01959545454545
	OxPE(20:0_20:4(OH))-H	1	0	0	0	0	0	0	0	0	0	0	0	6.5105303030303	6.8105303030303	548		OxPE(20:0_20:4(OH))-H	6.670787	0	0	0	0	0	0	0	0	0	0	0	6.5105303030303	6.8105303030303	548		OxPE(20:0_20:4(OH))-H	1	0	0	0	0	0	0	0	0	0	0	0	6.5105303030303	6.8105303030303
	OxPE(20:0_20:4(OH))-H	0	0	0	0	0	0	0	0	0	0	0	0	5.91286515151515	6.21286515151515	854		OxPE(20:0_20:4(OH))-H	0	0	0	0	0	0	0	0	0	0	0	0	5.91286515151515	6.21286515151515	854		OxPE(20:0_20:4(OH))-H	0	0	0	0	0	0	0	0	0	0	0	0	5.91286515151515	6.21286515151515
	OxPE(20:0_18:2(OOH))-H	1	0	0	0	0	0	0	1	0	0	0	0	6.24482727272727	6.54482727272727	70		OxPE(20:0_18:2(OOH))-H	6.367817	0	0	0	0	0	0	6.367817	0	0	0	0	6.24482727272727	6.54482727272727	70		OxPE(20:0_18:2(OOH))-H	2	0	0	0	0	0	0	1	0	0	0	0	6.24482727272727	6.54482727272727
	OxPE(20:0_18:2(OOH))-H	1	0	0	0	0	0	0	1	0	0	0	0	6.0695696969697	6.3695696969697	500		OxPE(20:0_18:2(OOH))-H	6.367817	0	0	0	0	0	0	6.367817	0	0	0	0	6.0695696969697	6.3695696969697	500		OxPE(20:0_18:2(OOH))-H	2	0	0	0	0	0	0	1	0	0	0	0	6.0695696969697	6.3695696969697
	OxPE(20:0_18:2(OH))-H	1	0	0	0	0	0	0	0	0	0	0	0	6.72870454545455	7.02870454545455	554		OxPE(20:0_18:2(OH))-H	6.916239	0	0	0	0	0	0	0	0	0	0	0	6.72870454545455	7.02870454545455	554		OxPE(20:0_18:2(OH))-H	1	0	0	0	0	0	0	0	0	0	0	0	6.72870454545455	7.02870454545455
	OxPE(21:0_20:4(OOH))-H	0	0	0	0	0	0	0	0	0	0	0	0	6.66241060606061	6.96241060606061	1154		OxPE(21:0_20:4(OOH))-H	0	0	0	0	0	0	0	0	0	0	0	0	6.66241060606061	6.96241060606061	1154		OxPE(21:0_20:4(OOH))-H	0	0	0	0	0	0	0	0	0	0	0	0	6.66241060606061	6.96241060606061
	OxPE(21:0_20:4(OOH))-H	0	0	0	0	0	0	0	0	0	0	0	0	6.46923181818182	6.76923181818182	4152		OxPE(21:0_20:4(OOH))-H	0	0	0	0	0	0	0	0	0	0	0	0	6.46923181818182	6.76923181818182	4152		OxPE(21:0_20:4(OOH))-H	0	0	0	0	0	0	0	0	0	0	0	0	6.46923181818182	6.76923181818182
	OxPE(21:0_18:2(OOH))-H	1	0	0	0	0	0	0	0	0	0	0	0	6.82934393939394	7.12934393939394	684		OxPE(21:0_18:2(OOH))-H	7.000907	0	0	0	0	0	0	0	0	0	0	0	6.82934393939394	7.12934393939394	684		OxPE(21:0_18:2(OOH))-H	1	0	0	0	0	0	0	0	0	0	0	0	6.82934393939394	7.12934393939394
	OxPE(21:0_18:2(OOH))-H	0	0	0	0	0	0	0	0	0	0	0	0	6.67263333333333	6.97263333333333	969		OxPE(21:0_18:2(OOH))-H	0	0	0	0	0	0	0	0	0	0	0	0	6.67263333333333	6.97263333333333	969		OxPE(21:0_18:2(OOH))-H	0	0	0	0	0	0	0	0	0	0	0	0	6.67263333333333	6.97263333333333
	OxPE(22:0_20:4(Ke))-H	0	0	0	0	0	0	0	0	0	0	0	0	5.9642803030303	6.2642803030303	1218		OxPE(22:0_20:4(Ke))-H	0	0	0	0	0	0	0	0	0	0	0	0	5.9642803030303	6.2642803030303	1218		OxPE(22:0_20:4(Ke))-H	0	0	0	0	0	0	0	0	0	0	0	0	5.9642803030303	6.2642803030303
	OxPE(22:0_20:4(Ke))-H	0	0	0	0	0	0	0	0	0	0	0	0	6.60623484848485	6.90623484848485	2508		OxPE(22:0_20:4(Ke))-H	0	0	0	0	0	0	0	0	0	0	0	0	6.60623484848485	6.90623484848485	2508		OxPE(22:0_20:4(Ke))-H	0	0	0	0	0	0	0	0	0	0	0	0	6.60623484848485	6.90623484848485
	OxPE(22:0_20:4(Ke))-H	0	0	0	0	0	0	0	0	0	0	0	0	5.81634090909091	6.11634090909091	2993		OxPE(22:0_20:4(Ke))-H	0	0	0	0	0	0	0	0	0	0	0	0	5.81634090909091	6.11634090909091	2993		OxPE(22:0_20:4(Ke))-H	0	0	0	0	0	0	0	0	0	0	0	0	5.81634090909091	6.11634090909091
	OxPE(22:0_20:4(OOH))-H	1	0	0	0	0	0	0	0	0	0	0	0	7.22732575757576	7.52732575757576	201		OxPE(22:0_20:4(OOH))-H	7.329489	0	0	0	0	0	0	7.329489	0	0	0	0	7.22732575757576	7.52732575757576	201		OxPE(22:0_20:4(OOH))-H	2	0	0	0	0	0	0	1	0	0	0	0	7.22732575757576	7.52732575757576
	OxPE(22:0_20:4(OOH))-H	0	0	0	0	0	0	0	0	0	0	0	0	6.65343181818182	6.95343181818182	796		OxPE(22:0_20:4(OOH))-H	0	0	0	0	0	0	0	0	0	0	0	0	6.65343181818182	6.95343181818182	796		OxPE(22:0_20:4(OOH))-H	0	0	0	0	0	0	0	0	0	0	0	0	6.65343181818182	6.95343181818182
	OxPE(22:0_20:4(OOH))-H	0	0	0	0	0	0	0	0	0	0	0	0	6.87396060606061	7.17396060606061	934		OxPE(22:0_20:4(OOH))-H	0	0	0	0	0	0	0	0	0	0	0	0	6.87396060606061	7.17396060606061	934		OxPE(22:0_20:4(OOH))-H	0	0	0	0	0	0	0	0	0	0	0	0	6.87396060606061	7.17396060606061
	OxPE(22:0_20:4(OH))-H	1	0	0	0	0	0	0	0	0	0	0	0	6.77478333333333	7.07478333333333	484		OxPE(22:0_20:4(OH))-H	6.921464	0	0	0	0	0	0	0	0	0	0	0	6.77478333333333	7.07478333333333	484		OxPE(22:0_20:4(OH))-H	1	0	0	0	0	0	0	0	0	0	0	0	6.77478333333333	7.07478333333333
	OxPE(22:0_20:4(OH))-H	0	0	0	0	0	0	0	0	0	0	0	0	7.6732606060606	7.9732606060606	1701		OxPE(22:0_20:4(OH))-H	0	0	0	0	0	0	0	0	0	0	0	0	7.6732606060606	7.9732606060606	1701		OxPE(22:0_20:4(OH))-H	0	0	0	0	0	0	0	0	0	0	0	0	7.6732606060606	7.9732606060606
	OxPE(22:0_18:2(OOH))-H	1	0	0	0	0	0	0	0	0	0	0	0	7.41247424242424	7.71247424242424	162		OxPE(22:0_18:2(OOH))-H	7.607316	0	0	0	0	0	0	7.607316	0	0	0	0	7.41247424242424	7.71247424242424	162		OxPE(22:0_18:2(OOH))-H	2	0	0	0	0	0	0	1	0	0	0	0	7.41247424242424	7.71247424242424
	OxPE(22:0_18:2(OH))-H	0	0	0	0	0	0	0	0	0	0	0	0	7.87242424242424	8.17242424242424	1705		OxPE(22:0_18:2(OH))-H	0	0	0	0	0	0	0	0	0	0	0	0	7.87242424242424	8.17242424242424	1705		OxPE(22:0_18:2(OH))-H	0	0	0	0	0	0	0	0	0	0	0	0	7.87242424242424	8.17242424242424
	OxPE(22:5_18:2(OOH))-H	0	0	0	0	0	0	0	0	0	0	0	0	5.43825606060606	5.73825606060606	894		OxPE(22:5_18:2(OOH))-H	0	0	0	0	0	0	0	0	0	0	0	0	5.43825606060606	5.73825606060606	894		OxPE(22:5_18:2(OOH))-H	0	0	0	0	0	0	0	0	0	0	0	0	5.43825606060606	5.73825606060606
	OxPE(22:5_18:2(OH))-H	0	0	0	0	0	0	0	0	0	0	0	0	5.89958636363636	6.19958636363636	918		OxPE(22:5_18:2(OH))-H	0	0	0	0	0	0	0	0	0	0	0	0	5.89958636363636	6.19958636363636	918		OxPE(22:5_18:2(OH))-H	0	0	0	0	0	0	0	0	0	0	0	0	5.89958636363636	6.19958636363636
	OxPE(22:4_20:4(OH))-H	0	0	0	0	0	0	0	0	0	0	0	0	5.9751	6.2751	3116		OxPE(22:4_20:4(OH))-H	0	0	0	0	0	0	0	0	0	0	0	0	5.9751	6.2751	3116		OxPE(22:4_20:4(OH))-H	0	0	0	0	0	0	0	0	0	0	0	0	5.9751	6.2751
	OxPE(22:4_18:2(OOH))-H	0	0	0	0	0	0	0	0	0	0	0	0	5.82562272727273	6.12562272727273	1568		OxPE(22:4_18:2(OOH))-H	0	0	0	0	0	0	0	0	0	0	0	0	5.82562272727273	6.12562272727273	1568		OxPE(22:4_18:2(OOH))-H	0	0	0	0	0	0	0	0	0	0	0	0	5.82562272727273	6.12562272727273
	OxPE(22:4_18:2(OOH))-H	0	0	0	0	0	0	0	0	0	0	0	0	4.00810151515151	4.30810151515151	3225		OxPE(22:4_18:2(OOH))-H	0	0	0	0	0	0	0	0	0	0	0	0	4.00810151515151	4.30810151515151	3225		OxPE(22:4_18:2(OOH))-H	0	0	0	0	0	0	0	0	0	0	0	0	4.00810151515151	4.30810151515151
	OxPE(22:3_20:4(Ke))-H	0	0	0	0	0	0	0	0	0	0	0	0	5.9751	6.2751	3116		OxPE(22:3_20:4(Ke))-H	0	0	0	0	0	0	0	0	0	0	0	0	5.9751	6.2751	3116		OxPE(22:3_20:4(Ke))-H	0	0	0	0	0	0	0	0	0	0	0	0	5.9751	6.2751
	OxPE(22:3_20:4(OOH))-H	0	0	0	0	0	0	0	0	0	0	0	0	4.2777696969697	4.5777696969697	701		OxPE(22:3_20:4(OOH))-H	0	0	0	0	0	0	0	0	0	0	0	0	4.2777696969697	4.5777696969697	701		OxPE(22:3_20:4(OOH))-H	0	0	0	0	0	0	0	0	0	0	0	0	4.2777696969697	4.5777696969697
	OxPE(22:3_20:4(OOH))-H	0	0	0	0	0	0	0	0	0	0	0	0	4.56622575757576	4.86622575757576	877		OxPE(22:3_20:4(OOH))-H	0	0	0	0	0	0	0	0	0	0	0	0	4.56622575757576	4.86622575757576	877		OxPE(22:3_20:4(OOH))-H	0	0	0	0	0	0	0	0	0	0	0	0	4.56622575757576	4.86622575757576
	OxPE(22:3_20:4(OOH))-H	0	0	0	0	0	0	0	0	0	0	0	0	4.99178181818182	5.29178181818182	1859		OxPE(22:3_20:4(OOH))-H	0	0	0	0	0	0	0	0	0	0	0	0	4.99178181818182	5.29178181818182	1859		OxPE(22:3_20:4(OOH))-H	0	0	0	0	0	0	0	0	0	0	0	0	4.99178181818182	5.29178181818182
	OxPE(22:3_18:2(OOH))-H	1	0	0	0	0	0	0	0	0	0	0	0	5.23841363636364	5.53841363636364	104		OxPE(22:3_18:2(OOH))-H	5.362202	0	0	0	0	0	0	5.362202	0	0	0	0	5.23841363636364	5.53841363636364	104		OxPE(22:3_18:2(OOH))-H	2	0	0	0	0	0	0	1	0	0	0	0	5.23841363636364	5.53841363636364
	OxPE(22:3_18:2(OOH))-H	0	0	0	0	0	0	0	0	0	0	0	0	4.93768939393939	5.23768939393939	489		OxPE(22:3_18:2(OOH))-H	0	0	0	0	0	0	0	0	0	0	0	0	4.93768939393939	5.23768939393939	489		OxPE(22:3_18:2(OOH))-H	0	0	0	0	0	0	0	0	0	0	0	0	4.93768939393939	5.23768939393939
	OxPE(22:3_18:2(OOH))-H	1	0	0	0	0	0	0	0	0	0	0	0	4.46556363636364	4.76556363636364	532		OxPE(22:3_18:2(OOH))-H	4.639425	0	0	0	0	0	0	0	0	0	0	0	4.46556363636364	4.76556363636364	532		OxPE(22:3_18:2(OOH))-H	1	0	0	0	0	0	0	0	0	0	0	0	4.46556363636364	4.76556363636364
	OxPE(22:3_18:2(OH))-H	0	0	0	0	0	0	0	0	0	0	0	0	5.69895909090909	5.99895909090909	1030		OxPE(22:3_18:2(OH))-H	0	0	0	0	0	0	0	0	0	0	0	0	5.69895909090909	5.99895909090909	1030		OxPE(22:3_18:2(OH))-H	0	0	0	0	0	0	0	0	0	0	0	0	5.69895909090909	5.99895909090909
	OxPE(22:2_20:4(OOH))-H	1	0	0	0	0	0	0	0	0	0	0	0	5.72840454545454	6.02840454545454	60		OxPE(22:2_20:4(OOH))-H	5.923332	0	0	0	0	0	0	5.809507	0	0	0	0	5.72840454545454	6.02840454545454	60		OxPE(22:2_20:4(OOH))-H	2	0	0	0	0	0	0	1	0	0	0	0	5.72840454545454	6.02840454545454
	OxPE(22:2_20:4(OOH))-H	1	0	0	0	0	0	0	0	0	0	0	0	5.18166212121212	5.48166212121212	148		OxPE(22:2_20:4(OOH))-H	5.350597	0	0	0	0	0	0	0	0	0	0	0	5.18166212121212	5.48166212121212	148		OxPE(22:2_20:4(OOH))-H	1	0	0	0	0	0	0	0	0	0	0	0	5.18166212121212	5.48166212121212
	OxPE(22:2_20:4(OH))-H	0	0	0	0	0	0	0	0	0	0	0	0	6.16300303030303	6.46300303030303	4103		OxPE(22:2_20:4(OH))-H	0	0	0	0	0	0	0	0	0	0	0	0	6.16300303030303	6.46300303030303	4103		OxPE(22:2_20:4(OH))-H	0	0	0	0	0	0	0	0	0	0	0	0	6.16300303030303	6.46300303030303
	OxPE(22:2_18:2(OOH))-H	1	0	0	0	0	0	0	0	0	0	0	0	6.04034545454545	6.34034545454545	46		OxPE(22:2_18:2(OOH))-H	6.155149	0	0	0	0	0	0	6.155149	0	0	0	0	6.04034545454545	6.34034545454545	46		OxPE(22:2_18:2(OOH))-H	3	0	0	0	0	0	0	1	0	0	0	0	6.04034545454545	6.34034545454545
	OxPE(22:2_18:2(OOH))-H	1	0	0	0	0	0	0	0	0	0	0	0	5.38873333333333	5.68873333333333	83		OxPE(22:2_18:2(OOH))-H	5.628545	0	0	0	0	0	0	0	0	0	0	0	5.38873333333333	5.68873333333333	83		OxPE(22:2_18:2(OOH))-H	1	0	0	0	0	0	0	0	0	0	0	0	5.38873333333333	5.68873333333333
	OxPE(22:2_18:2(OOH))-H	1	0	0	0	0	0	0	0	0	0	0	0	5.71959545454545	6.01959545454545	3405		OxPE(22:2_18:2(OOH))-H	5.896158	0	0	0	0	0	0	0	0	0	0	0	5.71959545454545	6.01959545454545	3405		OxPE(22:2_18:2(OOH))-H	2	0	0	0	0	0	0	0	0	0	0	0	5.71959545454545	6.01959545454545
	OxPE(22:2_18:2(OH))-H	1	0	0	0	0	0	0	0	0	0	0	0	6.5105303030303	6.8105303030303	548		OxPE(22:2_18:2(OH))-H	6.670787	0	0	0	0	0	0	0	0	0	0	0	6.5105303030303	6.8105303030303	548		OxPE(22:2_18:2(OH))-H	1	0	0	0	0	0	0	0	0	0	0	0	6.5105303030303	6.8105303030303
	OxPE(22:2_18:2(OH))-H	0	0	0	0	0	0	0	0	0	0	0	0	5.91286515151515	6.21286515151515	854		OxPE(22:2_18:2(OH))-H	0	0	0	0	0	0	0	0	0	0	0	0	5.91286515151515	6.21286515151515	854		OxPE(22:2_18:2(OH))-H	0	0	0	0	0	0	0	0	0	0	0	0	5.91286515151515	6.21286515151515
	OxPE(22:1_20:4(Ke))-H	0	0	0	0	0	0	0	0	0	0	0	0	6.16300303030303	6.46300303030303	4103		OxPE(22:1_20:4(Ke))-H	0	0	0	0	0	0	0	0	0	0	0	0	6.16300303030303	6.46300303030303	4103		OxPE(22:1_20:4(Ke))-H	0	0	0	0	0	0	0	0	0	0	0	0	6.16300303030303	6.46300303030303
	OxPE(22:1_20:4(OOH))-H	1	0	0	0	0	0	0	0	0	0	0	0	6.09909090909091	6.39909090909091	174		OxPE(22:1_20:4(OOH))-H	6.198611	0	0	0	0	0	0	0	0	0	0	0	6.09909090909091	6.39909090909091	174		OxPE(22:1_20:4(OOH))-H	2	0	0	0	0	0	0	0	0	0	0	0	6.09909090909091	6.39909090909091
	OxPE(22:1_20:4(OOH))-H	1	0	0	0	0	0	0	0	0	0	0	0	6.45892424242424	6.75892424242424	486		OxPE(22:1_20:4(OOH))-H	6.587777	0	0	0	0	0	0	0	0	0	0	0	6.45892424242424	6.75892424242424	486		OxPE(22:1_20:4(OOH))-H	2	0	0	0	0	0	0	0	0	0	0	0	6.45892424242424	6.75892424242424
	OxPE(22:1_20:4(OOH))-H	1	0	0	0	0	0	0	0	0	0	0	0	6.28235606060606	6.58235606060606	2898		OxPE(22:1_20:4(OOH))-H	6.329809	0	0	0	0	0	0	0	0	0	0	0	6.28235606060606	6.58235606060606	2898		OxPE(22:1_20:4(OOH))-H	2	0	0	0	0	0	0	0	0	0	0	0	6.28235606060606	6.58235606060606
	OxPE(22:1_20:4(OH))-H	0	0	0	0	0	0	0	0	0	0	0	0	5.9642803030303	6.2642803030303	1218		OxPE(22:1_20:4(OH))-H	0	0	0	0	0	0	0	0	0	0	0	0	5.9642803030303	6.2642803030303	1218		OxPE(22:1_20:4(OH))-H	0	0	0	0	0	0	0	0	0	0	0	0	5.9642803030303	6.2642803030303
	OxPE(22:1_20:4(OH))-H	0	0	0	0	0	0	0	0	0	0	0	0	6.60623484848485	6.90623484848485	2508		OxPE(22:1_20:4(OH))-H	0	0	0	0	0	0	0	0	0	0	0	0	6.60623484848485	6.90623484848485	2508		OxPE(22:1_20:4(OH))-H	0	0	0	0	0	0	0	0	0	0	0	0	6.60623484848485	6.90623484848485
	OxPE(22:1_20:4(OH))-H	0	0	0	0	0	0	0	0	0	0	0	0	5.81634090909091	6.11634090909091	2993		OxPE(22:1_20:4(OH))-H	0	0	0	0	0	0	0	0	0	0	0	0	5.81634090909091	6.11634090909091	2993		OxPE(22:1_20:4(OH))-H	0	0	0	0	0	0	0	0	0	0	0	0	5.81634090909091	6.11634090909091
	OxPE(22:1_18:2(OOH))-H	1	0	0	0	0	0	0	0	0	0	0	0	6.54269393939394	6.84269393939394	187		OxPE(22:1_18:2(OOH))-H	6.64095	0	0	0	0	0	0	0	0	0	0	0	6.54269393939394	6.84269393939394	187		OxPE(22:1_18:2(OOH))-H	2	0	0	0	0	0	0	0	0	0	0	0	6.54269393939394	6.84269393939394
	OxPE(22:1_18:2(OOH))-H	1	0	0	0	0	0	0	0	0	0	0	0	6.33619848484848	6.63619848484848	219		OxPE(22:1_18:2(OOH))-H	6.523652	0	0	0	0	0	0	0	0	0	0	0	6.33619848484848	6.63619848484848	219		OxPE(22:1_18:2(OOH))-H	1	0	0	0	0	0	0	0	0	0	0	0	6.33619848484848	6.63619848484848
	OxPE(22:1_18:2(OH))-H	1	0	0	0	0	0	0	0	0	0	0	0	6.72865757575758	7.02865757575758	422		OxPE(22:1_18:2(OH))-H	6.844614	0	0	0	0	0	0	0	0	0	0	0	6.72865757575758	7.02865757575758	422		OxPE(22:1_18:2(OH))-H	1	0	0	0	0	0	0	0	0	0	0	0	6.72865757575758	7.02865757575758
	OxPE(24:1_20:4(OOH))-H	0	0	0	0	0	0	0	0	0	0	0	0	7.2613106060606	7.5613106060606	1181		OxPE(24:1_20:4(OOH))-H	0	0	0	0	0	0	0	0	0	0	0	0	7.2613106060606	7.5613106060606	1181		OxPE(24:1_20:4(OOH))-H	0	0	0	0	0	0	0	0	0	0	0	0	7.2613106060606	7.5613106060606
	OxPE(24:1_20:4(OOH))-H	0	0	0	0	0	0	0	0	0	0	0	0	7.67180151515151	7.97180151515151	1530		OxPE(24:1_20:4(OOH))-H	0	0	0	0	0	0	0	0	0	0	0	0	7.67180151515151	7.97180151515151	1530		OxPE(24:1_20:4(OOH))-H	0	0	0	0	0	0	0	0	0	0	0	0	7.67180151515151	7.97180151515151
	OxPE(24:1_18:2(OOH))-H	1	0	0	0	0	0	0	0	0	0	0	0	7.69890909090909	7.99890909090909	268		OxPE(24:1_18:2(OOH))-H	7.804709	0	0	0	0	0	0	0	0	0	0	0	7.69890909090909	7.99890909090909	268		OxPE(24:1_18:2(OOH))-H	2	0	0	0	0	0	0	0	0	0	0	0	7.69890909090909	7.99890909090909
	OxPE(24:1_18:2(OOH))-H	0	0	0	0	0	0	0	0	0	0	0	0	8.06595	8.36595	1366		OxPE(24:1_18:2(OOH))-H	0	0	0	0	0	0	0	0	0	0	0	0	8.06595	8.36595	1366		OxPE(24:1_18:2(OOH))-H	0	0	0	0	0	0	0	0	0	0	0	0	8.06595	8.36595
	OxPE(24:1_18:2(OH))-H	1	0	0	0	0	0	0	0	0	0	0	0	7.87178181818182	8.17178181818182	682		OxPE(24:1_18:2(OH))-H	8.013856	0	0	0	0	0	0	0	0	0	0	0	7.87178181818182	8.17178181818182	682		OxPE(24:1_18:2(OH))-H	1	0	0	0	0	0	0	0	0	0	0	0	7.87178181818182	8.17178181818182
	OxPE(24:0_20:4(OOH))-H	1	0	0	0	0	0	0	0	0	0	0	0	8.03054696969697	8.33054696969697	840		OxPE(24:0_20:4(OOH))-H	8.199356	0	0	0	0	0	0	0	0	0	0	0	8.03054696969697	8.33054696969697	840		OxPE(24:0_20:4(OOH))-H	1	0	0	0	0	0	0	0	0	0	0	0	8.03054696969697	8.33054696969697
	OxPE(24:0_18:2(OOH))-H	0	0	0	0	0	0	0	0	0	0	0	0	8.41369393939394	8.71369393939394	887		OxPE(24:0_18:2(OOH))-H	8.571105	0	0	0	0	0	0	0	0	0	0	0	8.41369393939394	8.71369393939394	887		OxPE(24:0_18:2(OOH))-H	1	0	0	0	0	0	0	0	0	0	0	0	8.41369393939394	8.71369393939394
	OxPE(26:0_20:4(OH))-H	0	0	0	0	0	0	0	0	0	0	0	0	8.872	9.172	736		OxPE(26:0_20:4(OH))-H	0	0	0	0	0	0	0	0	0	0	0	0	8.872	9.172	736		OxPE(26:0_20:4(OH))-H	0	0	0	0	0	0	0	0	0	0	0	0	8.872	9.172
	OxPE(8:0_14:1(OH))-H	1	0	0	0	0	0	0	1	0	0	0	0	0.590513636363636	0.890513636363636	28		OxPE(8:0_14:1(OH))-H	0.778071	0	0	0	0	0	0	0.778071	0	0	0	0	0.590513636363636	0.890513636363636	28		OxPE(8:0_14:1(OH))-H	1	0	0	0	0	0	0	1	0	0	0	0	0.590513636363636	0.890513636363636
	OxPE(8:0_14:1(OH))-H	1	0	0	0	0	0	0	1	0	0	0	0	0.765088888888889	1.06508888888889	276		OxPE(8:0_14:1(OH))-H	0.778071	0	0	0	0	0	0	0.778071	0	0	0	0	0.765088888888889	1.06508888888889	276		OxPE(8:0_14:1(OH))-H	2	0	0	0	0	0	0	2	0	0	0	0	0.765088888888889	1.06508888888889
	OxPE(8:0_16:1(OH))-H	0	0	0	0	0	0	0	0	0	0	0	0	0.92862878787879	1.22862878787879	483		OxPE(8:0_16:1(OH))-H	0	0	0	0	0	0	0	0	0	0	0	0	0.92862878787879	1.22862878787879	483		OxPE(8:0_16:1(OH))-H	0	0	0	0	0	0	0	0	0	0	0	0	0.92862878787879	1.22862878787879
	OxPE(8:0_18:3(OH))-H	0	0	0	0	0	0	0	0	0	0	0	0	0.805712121212121	1.10571212121212	995		OxPE(8:0_18:3(OH))-H	0	0	0	0	0	0	0	0	0	0	0	0	0.805712121212121	1.10571212121212	995		OxPE(8:0_18:3(OH))-H	0	0	0	0	0	0	0	0	0	0	0	0	0.805712121212121	1.10571212121212
	OxPE(8:0_18:4(OH))-H	0	0	0	0	0	0	0	0	0	0	0	0	0.592887878787879	0.892887878787879	3432		OxPE(8:0_18:4(OH))-H	0	0	0	0	0	0	0	0	0	0	0	0	0.592887878787879	0.892887878787879	3432		OxPE(8:0_18:4(OH))-H	0	0	0	0	0	0	0	0	0	0	0	0	0.592887878787879	0.892887878787879
	OxPE(8:0_24:1(OO))-H	1	0	0	0	0	0	0	0	0	0	0	0	5.56829242424242	5.86829242424242	190		OxPE(8:0_24:1(OO))-H	5.740896	0	0	0	0	0	0	5.740896	0	0	0	0	5.56829242424242	5.86829242424242	190		OxPE(8:0_24:1(OO))-H	1	0	0	0	0	0	0	1	0	0	0	0	5.56829242424242	5.86829242424242
	OxPE(8:0_17:2(OOO))-H	1	0	0	0	0	0	0	0	0	0	0	0	1.25095606060606	1.55095606060606	256		OxPE(8:0_17:2(OOO))-H	1.427713	0	0	0	0	0	0	0	0	0	0	0	1.25095606060606	1.55095606060606	256		OxPE(8:0_17:2(OOO))-H	1	0	0	0	0	0	0	0	0	0	0	0	1.25095606060606	1.55095606060606
	OxPE(8:0_18:2(OOO))-H	1	0	0	0	0	0	0	0	0	0	0	0	1.52206666666667	1.82206666666667	379		OxPE(8:0_18:2(OOO))-H	1.683694	0	0	0	0	0	0	0	0	0	0	0	1.52206666666667	1.82206666666667	379		OxPE(8:0_18:2(OOO))-H	1	0	0	0	0	0	0	0	0	0	0	0	1.52206666666667	1.82206666666667
	OxPE(8:0_14:1(Ke))-H	1	0	0	0	0	0	0	0	0	0	0	0	0.452106060606061	0.752106060606061	352		OxPE(8:0_14:1(Ke))-H	0.6191943	0	0	0	0	0	0	0	0	0	0	0	0.452106060606061	0.752106060606061	352		OxPE(8:0_14:1(Ke))-H	1	0	0	0	0	0	0	0	0	0	0	0	0.452106060606061	0.752106060606061
	OxPE(8:0_16:1(Ke))-H	1	0	0	0	0	0	0	0	0	0	0	0	0.69500303030303	0.99500303030303	179		OxPE(8:0_16:1(Ke))-H	0.8874418	0	0	0	0	0	0	0	0	0	0	0	0.69500303030303	0.99500303030303	179		OxPE(8:0_16:1(Ke))-H	1	0	0	0	0	0	0	0	0	0	0	0	0.69500303030303	0.99500303030303
	OxPE(8:0_16:1(Ke))-H	1	0	0	0	0	0	0	0	0	0	0	0	0.84495	1.14495	3808		OxPE(8:0_16:1(Ke))-H	0.8874418	0	0	0	0	0	0	0	0	0	0	0	0.84495	1.14495	3808		OxPE(8:0_16:1(Ke))-H	1	0	0	0	0	0	0	0	0	0	0	0	0.84495	1.14495
	OxPE(8:0_18:2(Ke))-H	0	0	0	0	0	0	0	0	0	0	0	0	0.805712121212121	1.10571212121212	995		OxPE(8:0_18:2(Ke))-H	0	0	0	0	0	0	0	0	0	0	0	0	0.805712121212121	1.10571212121212	995		OxPE(8:0_18:2(Ke))-H	0	0	0	0	0	0	0	0	0	0	0	0	0.805712121212121	1.10571212121212
	OxPE(8:0_18:3(Ke))-H	0	0	0	0	0	0	0	0	0	0	0	0	0.592887878787879	0.892887878787879	3432		OxPE(8:0_18:3(Ke))-H	0	0	0	0	0	0	0	0	0	0	0	0	0.592887878787879	0.892887878787879	3432		OxPE(8:0_18:3(Ke))-H	0	0	0	0	0	0	0	0	0	0	0	0	0.592887878787879	0.892887878787879
	OxPE(8:0_18:4(Ke))-H	1	0	0	0	0	0	0	0	0	0	0	0	0.50565	0.80565	241		OxPE(8:0_18:4(Ke))-H	0.68343	0	0	0	0	0	0	0	0	0	0	0	0.50565	0.80565	241		OxPE(8:0_18:4(Ke))-H	1	0	0	0	0	0	0	0	0	0	0	0	0.50565	0.80565
	OxPE(8:0_15:1(Ke,OH))-H	0	0	0	0	0	0	0	0	0	0	0	0	0.590781666666667	0.890781666666667	3933		OxPE(8:0_15:1(Ke,OH))-H	0	0	0	0	0	0	0	0	0	0	0	0	0.590781666666667	0.890781666666667	3933		OxPE(8:0_15:1(Ke,OH))-H	0	0	0	0	0	0	0	0	0	0	0	0	0.590781666666667	0.890781666666667
	OxPE(10:0_14:1(OH))-H	0	0	0	0	0	0	0	0	0	0	0	0	0.92862878787879	1.22862878787879	483		OxPE(10:0_14:1(OH))-H	0	0	0	0	0	0	0	0	0	0	0	0	0.92862878787879	1.22862878787879	483		OxPE(10:0_14:1(OH))-H	0	0	0	0	0	0	0	0	0	0	0	0	0.92862878787879	1.22862878787879
	OxPE(10:0_22:1(OO))-H	1	0	0	0	0	0	0	0	0	0	0	0	5.56829242424242	5.86829242424242	190		OxPE(10:0_22:1(OO))-H	5.740896	0	0	0	0	0	0	5.740896	0	0	0	0	5.56829242424242	5.86829242424242	190		OxPE(10:0_22:1(OO))-H	1	0	0	0	0	0	0	1	0	0	0	0	5.56829242424242	5.86829242424242
	OxPE(10:0_24:1(OO))-H	0	0	0	0	0	0	0	0	0	0	0	0	4.66369090909091	4.96369090909091	3080		OxPE(10:0_24:1(OO))-H	0	0	0	0	0	0	0	0	0	0	0	0	4.66369090909091	4.96369090909091	3080		OxPE(10:0_24:1(OO))-H	0	0	0	0	0	0	0	0	0	0	0	0	4.66369090909091	4.96369090909091
	OxPE(10:0_22:2(OOOO))-H	0	0	0	0	0	0	0	0	0	0	0	0	4.23709393939394	4.53709393939394	1287		OxPE(10:0_22:2(OOOO))-H	0	0	0	0	0	0	0	0	0	0	0	0	4.23709393939394	4.53709393939394	1287		OxPE(10:0_22:2(OOOO))-H	0	0	0	0	0	0	0	0	0	0	0	0	4.23709393939394	4.53709393939394
	OxPE(10:0_22:4(OOOO))-H	0	0	0	0	0	0	0	0	0	0	0	0	3.71538181818182	4.01538181818182	3056		OxPE(10:0_22:4(OOOO))-H	0	0	0	0	0	0	0	0	0	0	0	0	3.71538181818182	4.01538181818182	3056		OxPE(10:0_22:4(OOOO))-H	0	0	0	0	0	0	0	0	0	0	0	0	3.71538181818182	4.01538181818182
	OxPE(10:0_14:1(Ke))-H	1	0	0	0	0	0	0	0	0	0	0	0	0.69500303030303	0.99500303030303	179		OxPE(10:0_14:1(Ke))-H	0.8874418	0	0	0	0	0	0	0	0	0	0	0	0.69500303030303	0.99500303030303	179		OxPE(10:0_14:1(Ke))-H	1	0	0	0	0	0	0	0	0	0	0	0	0.69500303030303	0.99500303030303
	OxPE(10:0_14:1(Ke))-H	1	0	0	0	0	0	0	0	0	0	0	0	0.84495	1.14495	3808		OxPE(10:0_14:1(Ke))-H	0.8874418	0	0	0	0	0	0	0	0	0	0	0	0.84495	1.14495	3808		OxPE(10:0_14:1(Ke))-H	1	0	0	0	0	0	0	0	0	0	0	0	0.84495	1.14495
	OxPE(12:0_17:1(OO))-H	1	0	0	0	0	0	0	1	1	0	0	0	3.71595909090909	4.01595909090909	111		OxPE(12:0_17:1(OO))-H	3.867781	0	0	0	0	0	0	3.867781	3.867781	0	0	0	3.71595909090909	4.01595909090909	111		OxPE(12:0_17:1(OO))-H	2	0	0	0	0	0	0	2	1	0	0	0	3.71595909090909	4.01595909090909
	OxPE(12:0_20:1(OO))-H	1	0	0	0	0	0	0	0	0	0	0	0	5.56829242424242	5.86829242424242	190		OxPE(12:0_20:1(OO))-H	5.740896	0	0	0	0	0	0	5.740896	0	0	0	0	5.56829242424242	5.86829242424242	190		OxPE(12:0_20:1(OO))-H	1	0	0	0	0	0	0	1	0	0	0	0	5.56829242424242	5.86829242424242
	OxPE(12:0_22:1(OO))-H	0	0	0	0	0	0	0	0	0	0	0	0	4.66369090909091	4.96369090909091	3080		OxPE(12:0_22:1(OO))-H	0	0	0	0	0	0	0	0	0	0	0	0	4.66369090909091	4.96369090909091	3080		OxPE(12:0_22:1(OO))-H	0	0	0	0	0	0	0	0	0	0	0	0	4.66369090909091	4.96369090909091
	OxPE(12:0_24:1(OO))-H	1	0	0	0	0	0	0	0	0	0	0	0	5.97987878787879	6.27987878787879	160		OxPE(12:0_24:1(OO))-H	6.165564	0	0	0	0	0	0	0	0	0	0	0	5.97987878787879	6.27987878787879	160		OxPE(12:0_24:1(OO))-H	1	0	0	0	0	0	0	0	0	0	0	0	5.97987878787879	6.27987878787879
	OxPE(12:0_24:1(OO))-H	1	0	0	0	0	0	0	0	0	0	0	0	7.8329303030303	8.1329303030303	782		OxPE(12:0_24:1(OO))-H	8.003457	0	0	0	0	0	0	0	0	0	0	0	7.8329303030303	8.1329303030303	782		OxPE(12:0_24:1(OO))-H	1	0	0	0	0	0	0	0	0	0	0	0	7.8329303030303	8.1329303030303
	OxPE(12:0_24:1(OO))-H	1	0	0	0	0	0	0	0	0	0	0	0	6.10964166666667	6.40964166666667	2194		OxPE(12:0_24:1(OO))-H	6.165564	0	0	0	0	0	0	0	0	0	0	0	6.10964166666667	6.40964166666667	2194		OxPE(12:0_24:1(OO))-H	1	0	0	0	0	0	0	0	0	0	0	0	6.10964166666667	6.40964166666667
	OxPE(12:0_17:1(OOO))-H	0	0	0	0	0	0	0	0	0	0	0	0	1.17247666666667	1.47247666666667	1834		OxPE(12:0_17:1(OOO))-H	0	0	0	0	0	0	0	0	0	0	0	0	1.17247666666667	1.47247666666667	1834		OxPE(12:0_17:1(OOO))-H	0	0	0	0	0	0	0	0	0	0	0	0	1.17247666666667	1.47247666666667
	OxPE(12:0_20:2(OOOO))-H	0	0	0	0	0	0	0	0	0	0	0	0	4.23709393939394	4.53709393939394	1287		OxPE(12:0_20:2(OOOO))-H	0	0	0	0	0	0	0	0	0	0	0	0	4.23709393939394	4.53709393939394	1287		OxPE(12:0_20:2(OOOO))-H	0	0	0	0	0	0	0	0	0	0	0	0	4.23709393939394	4.53709393939394
	OxPE(12:0_20:4(OOOO))-H	0	0	0	0	0	0	0	0	0	0	0	0	3.71538181818182	4.01538181818182	3056		OxPE(12:0_20:4(OOOO))-H	0	0	0	0	0	0	0	0	0	0	0	0	3.71538181818182	4.01538181818182	3056		OxPE(12:0_20:4(OOOO))-H	0	0	0	0	0	0	0	0	0	0	0	0	3.71538181818182	4.01538181818182
	OxPE(12:0_24:1(Ke,OH))-H	1	0	0	0	0	0	0	0	0	0	0	0	4.99847121212121	5.29847121212121	226		OxPE(12:0_24:1(Ke,OH))-H	5.170068	0	0	0	0	0	0	0	0	0	0	0	4.99847121212121	5.29847121212121	226		OxPE(12:0_24:1(Ke,OH))-H	1	0	0	0	0	0	0	0	0	0	0	0	4.99847121212121	5.29847121212121
	OxPE(13:0_16:1(OO))-H	1	0	0	0	0	0	0	1	1	0	0	0	3.71595909090909	4.01595909090909	111		OxPE(13:0_16:1(OO))-H	3.867781	0	0	0	0	0	0	3.867781	3.867781	0	0	0	3.71595909090909	4.01595909090909	111		OxPE(13:0_16:1(OO))-H	2	0	0	0	0	0	0	2	1	0	0	0	3.71595909090909	4.01595909090909
	OxPE(13:0_22:1(OO))-H	0	0	0	0	0	0	0	0	0	0	0	0	7.52695606060606	7.82695606060606	949		OxPE(13:0_22:1(OO))-H	0	0	0	0	0	0	0	0	0	0	0	0	7.52695606060606	7.82695606060606	949		OxPE(13:0_22:1(OO))-H	0	0	0	0	0	0	0	0	0	0	0	0	7.52695606060606	7.82695606060606
	OxPE(13:0_24:1(OO))-H	0	0	0	0	0	0	0	0	0	0	0	0	6.59304242424242	6.89304242424242	2477		OxPE(13:0_24:1(OO))-H	0	0	0	0	0	0	0	0	0	0	0	0	6.59304242424242	6.89304242424242	2477		OxPE(13:0_24:1(OO))-H	0	0	0	0	0	0	0	0	0	0	0	0	6.59304242424242	6.89304242424242
	OxPE(13:0_16:1(OOO))-H	0	0	0	0	0	0	0	0	0	0	0	0	1.17247666666667	1.47247666666667	1834		OxPE(13:0_16:1(OOO))-H	0	0	0	0	0	0	0	0	0	0	0	0	1.17247666666667	1.47247666666667	1834		OxPE(13:0_16:1(OOO))-H	0	0	0	0	0	0	0	0	0	0	0	0	1.17247666666667	1.47247666666667
	OxPE(13:0_18:2(OOOO))-H	1	0	0	0	0	0	0	1	0	0	0	0	3.77912272727273	4.07912272727273	310		OxPE(13:0_18:2(OOOO))-H	3.969057	0	0	0	0	0	0	3.969057	3.969057	0	0	0	3.77912272727273	4.07912272727273	310		OxPE(13:0_18:2(OOOO))-H	1	0	0	0	0	0	0	1	1	0	0	0	3.77912272727273	4.07912272727273
	OxPE(13:0_24:1(Ke,OH))-H	1	0	0	0	0	0	0	0	0	0	0	0	5.63370151515152	5.93370151515152	220		OxPE(13:0_24:1(Ke,OH))-H	5.804299	0	0	0	0	0	0	0	0	0	0	0	5.63370151515152	5.93370151515152	220		OxPE(13:0_24:1(Ke,OH))-H	1	0	0	0	0	0	0	0	0	0	0	0	5.63370151515152	5.93370151515152
	OxPE(14:1_24:1(OH))-H	1	0	0	0	0	0	0	0	0	0	0	0	6.72870454545455	7.02870454545455	554		OxPE(14:1_24:1(OH))-H	6.916239	0	0	0	0	0	0	0	0	0	0	0	6.72870454545455	7.02870454545455	554		OxPE(14:1_24:1(OH))-H	1	0	0	0	0	0	0	0	0	0	0	0	6.72870454545455	7.02870454545455
	OxPE(14:1_22:1(OO))-H	1	0	0	0	0	0	0	0	0	0	0	0	4.99847121212121	5.29847121212121	226		OxPE(14:1_22:1(OO))-H	5.170068	0	0	0	0	0	0	0	0	0	0	0	4.99847121212121	5.29847121212121	226		OxPE(14:1_22:1(OO))-H	1	0	0	0	0	0	0	0	0	0	0	0	4.99847121212121	5.29847121212121
	OxPE(14:1_22:2(OO))-H	0	0	0	0	0	0	0	0	0	0	0	0	5.93952727272727	6.23952727272727	902		OxPE(14:1_22:2(OO))-H	0	0	0	0	0	0	0	0	0	0	0	0	5.93952727272727	6.23952727272727	902		OxPE(14:1_22:2(OO))-H	0	0	0	0	0	0	0	0	0	0	0	0	5.93952727272727	6.23952727272727
	OxPE(14:1_24:1(OO))-H	1	0	0	0	0	0	0	1	0	0	0	0	6.24482727272727	6.54482727272727	70		OxPE(14:1_24:1(OO))-H	6.367817	0	0	0	0	0	0	6.367817	0	0	0	0	6.24482727272727	6.54482727272727	70		OxPE(14:1_24:1(OO))-H	2	0	0	0	0	0	0	1	0	0	0	0	6.24482727272727	6.54482727272727
	OxPE(14:1_24:1(OO))-H	1	0	0	0	0	0	0	1	0	0	0	0	6.0695696969697	6.3695696969697	500		OxPE(14:1_24:1(OO))-H	6.367817	0	0	0	0	0	0	6.367817	0	0	0	0	6.0695696969697	6.3695696969697	500		OxPE(14:1_24:1(OO))-H	2	0	0	0	0	0	0	1	0	0	0	0	6.0695696969697	6.3695696969697
	OxPE(14:1_24:1(OOO))-H	0	0	0	0	0	0	0	0	0	0	0	0	4.95413939393939	5.25413939393939	989		OxPE(14:1_24:1(OOO))-H	0	0	0	0	0	0	0	0	0	0	0	0	4.95413939393939	5.25413939393939	989		OxPE(14:1_24:1(OOO))-H	0	0	0	0	0	0	0	0	0	0	0	0	4.95413939393939	5.25413939393939
	OxPE(14:1_24:1(OOO))-H	0	0	0	0	0	0	0	0	0	0	0	0	2.8667	3.1667	3179		OxPE(14:1_24:1(OOO))-H	0	0	0	0	0	0	0	0	0	0	0	0	2.8667	3.1667	3179		OxPE(14:1_24:1(OOO))-H	0	0	0	0	0	0	0	0	0	0	0	0	2.8667	3.1667
	OxPE(14:1_17:1(OOOO))-H	1	0	0	0	0	0	0	1	0	0	0	0	3.77912272727273	4.07912272727273	310		OxPE(14:1_17:1(OOOO))-H	3.969057	0	0	0	0	0	0	3.969057	3.969057	0	0	0	3.77912272727273	4.07912272727273	310		OxPE(14:1_17:1(OOOO))-H	1	0	0	0	0	0	0	1	1	0	0	0	3.77912272727273	4.07912272727273
	OxPE(14:1_18:1(OOOO))-H	0	0	0	0	0	0	0	0	0	0	0	0	4.23709393939394	4.53709393939394	1287		OxPE(14:1_18:1(OOOO))-H	0	0	0	0	0	0	0	0	0	0	0	0	4.23709393939394	4.53709393939394	1287		OxPE(14:1_18:1(OOOO))-H	0	0	0	0	0	0	0	0	0	0	0	0	4.23709393939394	4.53709393939394
	OxPE(14:1_18:3(OOOO))-H	0	0	0	0	0	0	0	0	0	0	0	0	3.71538181818182	4.01538181818182	3056		OxPE(14:1_18:3(OOOO))-H	0	0	0	0	0	0	0	0	0	0	0	0	3.71538181818182	4.01538181818182	3056		OxPE(14:1_18:3(OOOO))-H	0	0	0	0	0	0	0	0	0	0	0	0	3.71538181818182	4.01538181818182
	OxPE(14:1_22:1(Ke,OH))-H	0	0	0	0	0	0	0	0	0	0	0	0	5.93952727272727	6.23952727272727	902		OxPE(14:1_22:1(Ke,OH))-H	0	0	0	0	0	0	0	0	0	0	0	0	5.93952727272727	6.23952727272727	902		OxPE(14:1_22:1(Ke,OH))-H	0	0	0	0	0	0	0	0	0	0	0	0	5.93952727272727	6.23952727272727
	OxPE(14:1_24:1(Ke,OH))-H	1	0	0	0	0	0	0	0	0	0	0	0	5.38637727272727	5.68637727272727	185		OxPE(14:1_24:1(Ke,OH))-H	5.500496	0	0	0	0	0	0	0	0	0	0	0	5.38637727272727	5.68637727272727	185		OxPE(14:1_24:1(Ke,OH))-H	2	0	0	0	0	0	0	0	0	0	0	0	5.38637727272727	5.68637727272727
	OxPE(14:1_24:1(Ke,OH))-H	1	0	0	0	0	0	0	0	0	0	0	0	5.13399242424242	5.43399242424242	191		OxPE(14:1_24:1(Ke,OH))-H	5.235445	0	0	0	0	0	0	0	0	0	0	0	5.13399242424242	5.43399242424242	191		OxPE(14:1_24:1(Ke,OH))-H	2	0	0	0	0	0	0	0	0	0	0	0	5.13399242424242	5.43399242424242
	OxPE(14:1_24:1(Ke,OH))-H	1	0	0	0	0	0	0	0	0	0	0	0	5.5910696969697	5.8910696969697	244		OxPE(14:1_24:1(Ke,OH))-H	5.76282	0	0	0	0	0	0	0	0	0	0	0	5.5910696969697	5.8910696969697	244		OxPE(14:1_24:1(Ke,OH))-H	2	0	0	0	0	0	0	0	0	0	0	0	5.5910696969697	5.8910696969697
	OxPE(14:0_24:1(OH))-H	0	0	0	0	0	0	0	0	0	0	0	0	7.64452121212121	7.94452121212121	1776		OxPE(14:0_24:1(OH))-H	0	0	0	0	0	0	0	0	0	0	0	0	7.64452121212121	7.94452121212121	1776		OxPE(14:0_24:1(OH))-H	0	0	0	0	0	0	0	0	0	0	0	0	7.64452121212121	7.94452121212121
	OxPE(14:0_24:1(OH))-H	0	0	0	0	0	0	0	0	0	0	0	0	6.91709848484848	7.21709848484848	3363		OxPE(14:0_24:1(OH))-H	0	0	0	0	0	0	0	0	0	0	0	0	6.91709848484848	7.21709848484848	3363		OxPE(14:0_24:1(OH))-H	0	0	0	0	0	0	0	0	0	0	0	0	6.91709848484848	7.21709848484848
	OxPE(14:0_15:1(OO))-H	1	0	0	0	0	1	0	1	1	0	0	0	3.71595909090909	4.01595909090909	111		OxPE(14:0_15:1(OO))-H	3.867781	3.867781	0	0	0	3.867781	0	3.867781	3.867781	0	0	0	3.71595909090909	4.01595909090909	111		OxPE(14:0_15:1(OO))-H	2	1	0	0	0	2	0	2	1	0	0	0	3.71595909090909	4.01595909090909
	OxPE(14:0_18:1(OO))-H	1	0	0	0	0	0	0	0	0	0	0	0	5.56829242424242	5.86829242424242	190		OxPE(14:0_18:1(OO))-H	5.740896	0	0	0	0	0	0	5.740896	0	0	0	0	5.56829242424242	5.86829242424242	190		OxPE(14:0_18:1(OO))-H	1	0	0	0	0	0	0	1	0	0	0	0	5.56829242424242	5.86829242424242
	OxPE(14:0_20:1(OO))-H	0	0	0	0	0	0	0	0	0	0	0	0	4.66369090909091	4.96369090909091	3080		OxPE(14:0_20:1(OO))-H	0	0	0	0	0	0	0	0	0	0	0	0	4.66369090909091	4.96369090909091	3080		OxPE(14:0_20:1(OO))-H	0	0	0	0	0	0	0	0	0	0	0	0	4.66369090909091	4.96369090909091
	OxPE(14:0_22:1(OO))-H	1	0	0	0	0	1	0	0	0	0	0	0	5.97987878787879	6.27987878787879	160		OxPE(14:0_22:1(OO))-H	6.165564	0	0	0	0	6.165564	0	0	0	0	0	0	5.97987878787879	6.27987878787879	160		OxPE(14:0_22:1(OO))-H	1	0	0	0	0	1	0	0	0	0	0	0	5.97987878787879	6.27987878787879
	OxPE(14:0_22:1(OO))-H	1	0	0	0	0	0	0	0	0	0	0	0	7.8329303030303	8.1329303030303	782		OxPE(14:0_22:1(OO))-H	8.003457	0	0	0	0	0	0	0	0	0	0	0	7.8329303030303	8.1329303030303	782		OxPE(14:0_22:1(OO))-H	1	0	0	0	0	0	0	0	0	0	0	0	7.8329303030303	8.1329303030303
	OxPE(14:0_22:1(OO))-H	1	0	0	0	0	1	0	0	0	0	0	0	6.10964166666667	6.40964166666667	2194		OxPE(14:0_22:1(OO))-H	6.165564	0	0	0	0	6.165564	0	0	0	0	0	0	6.10964166666667	6.40964166666667	2194		OxPE(14:0_22:1(OO))-H	1	0	0	0	0	1	0	0	0	0	0	0	6.10964166666667	6.40964166666667
	OxPE(14:0_22:2(OO))-H	1	0	0	0	0	1	0	0	0	0	0	0	4.99847121212121	5.29847121212121	226		OxPE(14:0_22:2(OO))-H	5.170068	0	0	0	0	5.170068	0	0	0	0	0	0	4.99847121212121	5.29847121212121	226		OxPE(14:0_22:2(OO))-H	1	0	0	0	0	1	0	0	0	0	0	0	4.99847121212121	5.29847121212121
	OxPE(14:0_22:3(OO))-H	0	0	0	0	0	0	0	0	0	0	0	0	5.93952727272727	6.23952727272727	902		OxPE(14:0_22:3(OO))-H	0	0	0	0	0	0	0	0	0	0	0	0	5.93952727272727	6.23952727272727	902		OxPE(14:0_22:3(OO))-H	0	0	0	0	0	0	0	0	0	0	0	0	5.93952727272727	6.23952727272727
	OxPE(14:0_24:1(OO))-H	1	0	0	0	0	0	0	0	0	0	0	0	7.16090151515151	7.46090151515151	155		OxPE(14:0_24:1(OO))-H	7.344148	0	0	0	0	0	0	0	0	0	0	0	7.16090151515151	7.46090151515151	155		OxPE(14:0_24:1(OO))-H	2	0	0	0	0	0	0	0	0	0	0	0	7.16090151515151	7.46090151515151
	OxPE(14:0_15:1(OOO))-H	0	0	0	0	0	0	0	0	0	0	0	0	1.17247666666667	1.47247666666667	1834		OxPE(14:0_15:1(OOO))-H	0	0	0	0	0	0	0	0	0	0	0	0	1.17247666666667	1.47247666666667	1834		OxPE(14:0_15:1(OOO))-H	0	0	0	0	0	0	0	0	0	0	0	0	1.17247666666667	1.47247666666667
	OxPE(14:0_24:1(OOO))-H	0	0	0	0	0	0	0	0	0	0	0	0	5.91440757575758	6.21440757575758	806		OxPE(14:0_24:1(OOO))-H	0	0	0	0	0	0	0	0	0	0	0	0	5.91440757575758	6.21440757575758	806		OxPE(14:0_24:1(OOO))-H	0	0	0	0	0	0	0	0	0	0	0	0	5.91440757575758	6.21440757575758
	OxPE(14:0_17:2(OOOO))-H	1	0	0	0	0	1	0	1	0	0	0	0	3.77912272727273	4.07912272727273	310		OxPE(14:0_17:2(OOOO))-H	3.969057	0	0	0	0	3.969057	0	3.969057	3.969057	0	0	0	3.77912272727273	4.07912272727273	310		OxPE(14:0_17:2(OOOO))-H	1	0	0	0	0	1	0	1	1	0	0	0	3.77912272727273	4.07912272727273
	OxPE(14:0_18:2(OOOO))-H	0	0	0	0	0	0	0	0	0	0	0	0	4.23709393939394	4.53709393939394	1287		OxPE(14:0_18:2(OOOO))-H	0	0	0	0	0	0	0	0	0	0	0	0	4.23709393939394	4.53709393939394	1287		OxPE(14:0_18:2(OOOO))-H	0	0	0	0	0	0	0	0	0	0	0	0	4.23709393939394	4.53709393939394
	OxPE(14:0_18:4(OOOO))-H	0	0	0	0	0	0	0	0	0	0	0	0	3.71538181818182	4.01538181818182	3056		OxPE(14:0_18:4(OOOO))-H	0	0	0	0	0	0	0	0	0	0	0	0	3.71538181818182	4.01538181818182	3056		OxPE(14:0_18:4(OOOO))-H	0	0	0	0	0	0	0	0	0	0	0	0	3.71538181818182	4.01538181818182
	OxPE(14:0_24:1(Ke))-H	1	0	0	0	0	0	0	0	0	0	0	0	6.72870454545455	7.02870454545455	554		OxPE(14:0_24:1(Ke))-H	6.916239	0	0	0	0	0	0	0	0	0	0	0	6.72870454545455	7.02870454545455	554		OxPE(14:0_24:1(Ke))-H	1	0	0	0	0	0	0	0	0	0	0	0	6.72870454545455	7.02870454545455
	OxPE(14:0_22:1(Ke,OH))-H	1	0	0	0	0	1	0	0	0	0	0	0	4.99847121212121	5.29847121212121	226		OxPE(14:0_22:1(Ke,OH))-H	5.170068	0	0	0	0	5.170068	0	0	0	0	0	0	4.99847121212121	5.29847121212121	226		OxPE(14:0_22:1(Ke,OH))-H	1	0	0	0	0	1	0	0	0	0	0	0	4.99847121212121	5.29847121212121
	OxPE(14:0_22:2(Ke,OH))-H	0	0	0	0	0	0	0	0	0	0	0	0	5.93952727272727	6.23952727272727	902		OxPE(14:0_22:2(Ke,OH))-H	0	0	0	0	0	0	0	0	0	0	0	0	5.93952727272727	6.23952727272727	902		OxPE(14:0_22:2(Ke,OH))-H	0	0	0	0	0	0	0	0	0	0	0	0	5.93952727272727	6.23952727272727
	OxPE(14:0_24:1(Ke,OH))-H	1	0	0	0	0	0	0	1	0	0	0	0	6.24482727272727	6.54482727272727	70		OxPE(14:0_24:1(Ke,OH))-H	6.367817	0	0	0	0	0	0	6.367817	0	0	0	0	6.24482727272727	6.54482727272727	70		OxPE(14:0_24:1(Ke,OH))-H	2	0	0	0	0	0	0	1	0	0	0	0	6.24482727272727	6.54482727272727
	OxPE(14:0_24:1(Ke,OH))-H	1	0	0	0	0	0	0	1	0	0	0	0	6.0695696969697	6.3695696969697	500		OxPE(14:0_24:1(Ke,OH))-H	6.367817	0	0	0	0	0	0	6.367817	0	0	0	0	6.0695696969697	6.3695696969697	500		OxPE(14:0_24:1(Ke,OH))-H	2	0	0	0	0	0	0	1	0	0	0	0	6.0695696969697	6.3695696969697
	OxPE(15:1_22:1(OO))-H	1	0	0	0	0	0	0	0	0	0	0	0	5.63370151515152	5.93370151515152	220		OxPE(15:1_22:1(OO))-H	5.804299	0	0	0	0	0	0	0	0	0	0	0	5.63370151515152	5.93370151515152	220		OxPE(15:1_22:1(OO))-H	1	0	0	0	0	0	0	0	0	0	0	0	5.63370151515152	5.93370151515152
	OxPE(15:1_24:1(OO))-H	1	0	0	0	0	0	0	0	0	0	0	0	6.82934393939394	7.12934393939394	684		OxPE(15:1_24:1(OO))-H	7.000907	0	0	0	0	0	0	0	0	0	0	0	6.82934393939394	7.12934393939394	684		OxPE(15:1_24:1(OO))-H	1	0	0	0	0	0	0	0	0	0	0	0	6.82934393939394	7.12934393939394
	OxPE(15:1_24:1(OO))-H	0	0	0	0	0	0	0	0	0	0	0	0	6.67263333333333	6.97263333333333	969		OxPE(15:1_24:1(OO))-H	0	0	0	0	0	0	0	0	0	0	0	0	6.67263333333333	6.97263333333333	969		OxPE(15:1_24:1(OO))-H	0	0	0	0	0	0	0	0	0	0	0	0	6.67263333333333	6.97263333333333
	OxPE(15:1_16:1(OOOO))-H	1	0	0	0	0	0	0	1	0	0	0	0	3.77912272727273	4.07912272727273	310		OxPE(15:1_16:1(OOOO))-H	3.969057	0	0	0	0	0	0	3.969057	3.969057	0	0	0	3.77912272727273	4.07912272727273	310		OxPE(15:1_16:1(OOOO))-H	1	0	0	0	0	0	0	1	1	0	0	0	3.77912272727273	4.07912272727273
	OxPE(15:1_17:1(OOOO))-H	0	0	0	0	0	0	0	0	0	0	0	0	4.23709393939394	4.53709393939394	1287		OxPE(15:1_17:1(OOOO))-H	0	0	0	0	0	0	0	0	0	0	0	0	4.23709393939394	4.53709393939394	1287		OxPE(15:1_17:1(OOOO))-H	0	0	0	0	0	0	0	0	0	0	0	0	4.23709393939394	4.53709393939394
	OxPE(15:1_24:1(Ke,OH))-H	0	0	0	0	0	0	0	0	0	0	0	0	5.94582272727273	6.24582272727273	702		OxPE(15:1_24:1(Ke,OH))-H	0	0	0	0	0	0	0	0	0	0	0	0	5.94582272727273	6.24582272727273	702		OxPE(15:1_24:1(Ke,OH))-H	0	0	0	0	0	0	0	0	0	0	0	0	5.94582272727273	6.24582272727273
	OxPE(15:0_14:1(OO))-H	1	0	0	0	0	0	0	1	1	0	0	0	3.71595909090909	4.01595909090909	111		OxPE(15:0_14:1(OO))-H	3.867781	0	0	0	0	0	0	3.867781	3.867781	0	0	0	3.71595909090909	4.01595909090909	111		OxPE(15:0_14:1(OO))-H	2	0	0	0	0	0	0	2	1	0	0	0	3.71595909090909	4.01595909090909
	OxPE(15:0_17:1(OO))-H	1	1	0	1	0	1	0	0	0	0	0	0	5.56829242424242	5.86829242424242	190		OxPE(15:0_17:1(OO))-H	5.740896	5.740896	0	5.740896	0	5.740896	0	5.740896	0	0	0	0	5.56829242424242	5.86829242424242	190		OxPE(15:0_17:1(OO))-H	1	1	0	1	0	1	0	1	0	0	0	0	5.56829242424242	5.86829242424242
	OxPE(15:0_20:1(OO))-H	0	0	0	0	0	0	0	0	0	0	0	0	7.52695606060606	7.82695606060606	949		OxPE(15:0_20:1(OO))-H	0	0	0	0	0	0	0	0	0	0	0	0	7.52695606060606	7.82695606060606	949		OxPE(15:0_20:1(OO))-H	0	0	0	0	0	0	0	0	0	0	0	0	7.52695606060606	7.82695606060606
	OxPE(15:0_22:1(OO))-H	0	0	0	0	0	0	0	0	0	0	0	0	6.59304242424242	6.89304242424242	2477		OxPE(15:0_22:1(OO))-H	0	0	0	0	0	0	0	0	0	0	0	0	6.59304242424242	6.89304242424242	2477		OxPE(15:0_22:1(OO))-H	0	0	0	0	0	0	0	0	0	0	0	0	6.59304242424242	6.89304242424242
	OxPE(15:0_22:2(OO))-H	1	0	0	0	0	1	0	0	0	0	0	0	5.63370151515152	5.93370151515152	220		OxPE(15:0_22:2(OO))-H	5.804299	0	0	0	0	5.804299	0	0	0	0	0	0	5.63370151515152	5.93370151515152	220		OxPE(15:0_22:2(OO))-H	1	0	0	0	0	1	0	0	0	0	0	0	5.63370151515152	5.93370151515152
	OxPE(15:0_24:1(OO))-H	0	0	0	0	0	0	0	0	0	0	0	0	7.75165	8.05165	1796		OxPE(15:0_24:1(OO))-H	0	0	0	0	0	0	0	0	0	0	0	0	7.75165	8.05165	1796		OxPE(15:0_24:1(OO))-H	0	0	0	0	0	0	0	0	0	0	0	0	7.75165	8.05165
	OxPE(15:0_14:1(OOO))-H	0	0	0	0	0	0	0	0	0	0	0	0	1.17247666666667	1.47247666666667	1834		OxPE(15:0_14:1(OOO))-H	0	0	0	0	0	0	0	0	0	0	0	0	1.17247666666667	1.47247666666667	1834		OxPE(15:0_14:1(OOO))-H	0	0	0	0	0	0	0	0	0	0	0	0	1.17247666666667	1.47247666666667
	OxPE(15:0_17:2(OOOO))-H	0	0	0	0	0	0	0	0	0	0	0	0	4.23709393939394	4.53709393939394	1287		OxPE(15:0_17:2(OOOO))-H	0	0	0	0	0	0	0	0	0	0	0	0	4.23709393939394	4.53709393939394	1287		OxPE(15:0_17:2(OOOO))-H	0	0	0	0	0	0	0	0	0	0	0	0	4.23709393939394	4.53709393939394
	OxPE(15:0_22:1(Ke,OH))-H	1	0	0	0	0	1	0	0	0	0	0	0	5.63370151515152	5.93370151515152	220		OxPE(15:0_22:1(Ke,OH))-H	5.804299	0	0	0	0	5.804299	0	0	0	0	0	0	5.63370151515152	5.93370151515152	220		OxPE(15:0_22:1(Ke,OH))-H	1	0	0	0	0	1	0	0	0	0	0	0	5.63370151515152	5.93370151515152
	OxPE(15:0_24:1(Ke,OH))-H	1	0	0	0	0	0	0	0	0	0	0	0	6.82934393939394	7.12934393939394	684		OxPE(15:0_24:1(Ke,OH))-H	7.000907	0	0	0	0	0	0	0	0	0	0	0	6.82934393939394	7.12934393939394	684		OxPE(15:0_24:1(Ke,OH))-H	1	0	0	0	0	0	0	0	0	0	0	0	6.82934393939394	7.12934393939394
	OxPE(15:0_24:1(Ke,OH))-H	0	0	0	0	0	0	0	0	0	0	0	0	6.67263333333333	6.97263333333333	969		OxPE(15:0_24:1(Ke,OH))-H	0	0	0	0	0	0	0	0	0	0	0	0	6.67263333333333	6.97263333333333	969		OxPE(15:0_24:1(Ke,OH))-H	0	0	0	0	0	0	0	0	0	0	0	0	6.67263333333333	6.97263333333333
	OxPE(16:1_22:1(OH))-H	1	0	0	0	0	0	0	0	0	0	0	0	6.72870454545455	7.02870454545455	554		OxPE(16:1_22:1(OH))-H	6.916239	0	0	0	0	0	0	0	0	0	0	0	6.72870454545455	7.02870454545455	554		OxPE(16:1_22:1(OH))-H	1	0	0	0	0	0	0	0	0	0	0	0	6.72870454545455	7.02870454545455
	OxPE(16:1_24:1(OH))-H	0	0	0	0	0	0	0	0	0	0	0	0	7.87242424242424	8.17242424242424	1705		OxPE(16:1_24:1(OH))-H	0	0	0	0	0	0	0	0	0	0	0	0	7.87242424242424	8.17242424242424	1705		OxPE(16:1_24:1(OH))-H	0	0	0	0	0	0	0	0	0	0	0	0	7.87242424242424	8.17242424242424
	OxPE(16:1_20:1(OO))-H	1	0	0	0	0	1	0	0	0	0	0	0	4.99847121212121	5.29847121212121	226		OxPE(16:1_20:1(OO))-H	5.170068	0	0	0	0	5.170068	0	0	0	0	0	0	4.99847121212121	5.29847121212121	226		OxPE(16:1_20:1(OO))-H	1	0	0	0	0	1	0	0	0	0	0	0	4.99847121212121	5.29847121212121
	OxPE(16:1_20:2(OO))-H	0	0	0	0	0	0	0	0	0	0	0	0	5.93952727272727	6.23952727272727	902		OxPE(16:1_20:2(OO))-H	0	0	0	0	0	0	0	0	0	0	0	0	5.93952727272727	6.23952727272727	902		OxPE(16:1_20:2(OO))-H	0	0	0	0	0	0	0	0	0	0	0	0	5.93952727272727	6.23952727272727
	OxPE(16:1_22:1(OO))-H	1	0	0	0	0	1	0	1	0	0	0	0	6.24482727272727	6.54482727272727	70		OxPE(16:1_22:1(OO))-H	6.367817	0	0	0	0	6.367817	0	6.367817	0	0	0	0	6.24482727272727	6.54482727272727	70		OxPE(16:1_22:1(OO))-H	2	0	0	0	0	2	0	1	0	0	0	0	6.24482727272727	6.54482727272727
	OxPE(16:1_22:1(OO))-H	1	0	0	0	0	1	0	1	0	0	0	0	6.0695696969697	6.3695696969697	500		OxPE(16:1_22:1(OO))-H	6.367817	0	0	0	0	6.221945	0	6.367817	0	0	0	0	6.0695696969697	6.3695696969697	500		OxPE(16:1_22:1(OO))-H	2	0	0	0	0	2	0	1	0	0	0	0	6.0695696969697	6.3695696969697
	OxPE(16:1_22:2(OO))-H	1	0	0	0	0	1	0	0	0	0	0	0	5.38637727272727	5.68637727272727	185		OxPE(16:1_22:2(OO))-H	5.500496	0	0	0	0	5.500496	0	0	0	0	0	0	5.38637727272727	5.68637727272727	185		OxPE(16:1_22:2(OO))-H	2	0	0	0	0	2	0	0	0	0	0	0	5.38637727272727	5.68637727272727
	OxPE(16:1_22:2(OO))-H	1	0	0	0	0	1	0	0	0	0	0	0	5.13399242424242	5.43399242424242	191		OxPE(16:1_22:2(OO))-H	5.235445	0	0	0	0	5.235445	0	0	0	0	0	0	5.13399242424242	5.43399242424242	191		OxPE(16:1_22:2(OO))-H	2	0	0	0	0	2	0	0	0	0	0	0	5.13399242424242	5.43399242424242
	OxPE(16:1_22:2(OO))-H	1	0	0	0	0	1	0	0	0	0	0	0	5.5910696969697	5.8910696969697	244		OxPE(16:1_22:2(OO))-H	5.76282	0	0	0	0	5.633749	0	0	0	0	0	0	5.5910696969697	5.8910696969697	244		OxPE(16:1_22:2(OO))-H	2	0	0	0	0	2	0	0	0	0	0	0	5.5910696969697	5.8910696969697
	OxPE(16:1_22:3(OO))-H	0	0	0	0	0	0	0	0	0	0	0	0	4.7790303030303	5.0790303030303	844		OxPE(16:1_22:3(OO))-H	0	0	0	0	0	0	0	0	0	0	0	0	4.7790303030303	5.0790303030303	844		OxPE(16:1_22:3(OO))-H	0	0	0	0	0	0	0	0	0	0	0	0	4.7790303030303	5.0790303030303
	OxPE(16:1_22:3(OO))-H	0	0	0	0	0	0	0	0	0	0	0	0	6.00865757575758	6.30865757575758	1893		OxPE(16:1_22:3(OO))-H	0	0	0	0	0	0	0	0	0	0	0	0	6.00865757575758	6.30865757575758	1893		OxPE(16:1_22:3(OO))-H	0	0	0	0	0	0	0	0	0	0	0	0	6.00865757575758	6.30865757575758
	OxPE(16:1_22:4(OO))-H	0	0	0	0	0	0	0	0	0	0	0	0	5.74913636363636	6.04913636363636	976		OxPE(16:1_22:4(OO))-H	0	0	0	0	0	0	0	0	0	0	0	0	5.74913636363636	6.04913636363636	976		OxPE(16:1_22:4(OO))-H	0	0	0	0	0	0	0	0	0	0	0	0	5.74913636363636	6.04913636363636
	OxPE(16:1_24:1(OO))-H	1	0	0	0	0	0	0	0	0	0	0	0	7.41247424242424	7.71247424242424	162		OxPE(16:1_24:1(OO))-H	7.607316	0	0	0	0	0	0	7.607316	0	0	0	0	7.41247424242424	7.71247424242424	162		OxPE(16:1_24:1(OO))-H	2	0	0	0	0	0	0	1	0	0	0	0	7.41247424242424	7.71247424242424
	OxPE(16:1_22:1(OOO))-H	0	0	0	0	0	0	0	0	0	0	0	0	4.95413939393939	5.25413939393939	989		OxPE(16:1_22:1(OOO))-H	0	0	0	0	0	0	0	0	0	0	0	0	4.95413939393939	5.25413939393939	989		OxPE(16:1_22:1(OOO))-H	0	0	0	0	0	0	0	0	0	0	0	0	4.95413939393939	5.25413939393939
	OxPE(16:1_22:1(OOO))-H	0	0	0	0	0	0	0	0	0	0	0	0	2.8667	3.1667	3179		OxPE(16:1_22:1(OOO))-H	0	0	0	0	0	0	0	0	0	0	0	0	2.8667	3.1667	3179		OxPE(16:1_22:1(OOO))-H	0	0	0	0	0	0	0	0	0	0	0	0	2.8667	3.1667
	OxPE(16:1_15:1(OOOO))-H	1	0	0	0	0	0	0	1	0	0	0	0	3.77912272727273	4.07912272727273	310		OxPE(16:1_15:1(OOOO))-H	3.969057	0	0	0	0	0	0	3.969057	3.969057	0	0	0	3.77912272727273	4.07912272727273	310		OxPE(16:1_15:1(OOOO))-H	1	0	0	0	0	0	0	1	1	0	0	0	3.77912272727273	4.07912272727273
	OxPE(16:1_16:1(OOOO))-H	0	0	0	0	0	0	0	0	0	0	0	0	4.23709393939394	4.53709393939394	1287		OxPE(16:1_16:1(OOOO))-H	0	0	0	0	0	0	0	0	0	0	0	0	4.23709393939394	4.53709393939394	1287		OxPE(16:1_16:1(OOOO))-H	0	0	0	0	0	0	0	0	0	0	0	0	4.23709393939394	4.53709393939394
	OxPE(16:1_24:1(Ke))-H	1	0	0	0	0	0	0	0	0	0	0	0	6.72865757575758	7.02865757575758	422		OxPE(16:1_24:1(Ke))-H	6.844614	0	0	0	0	0	0	0	0	0	0	0	6.72865757575758	7.02865757575758	422		OxPE(16:1_24:1(Ke))-H	1	0	0	0	0	0	0	0	0	0	0	0	6.72865757575758	7.02865757575758
	OxPE(16:1_20:1(Ke,OH))-H	0	0	0	0	0	0	0	0	0	0	0	0	5.93952727272727	6.23952727272727	902		OxPE(16:1_20:1(Ke,OH))-H	0	0	0	0	0	0	0	0	0	0	0	0	5.93952727272727	6.23952727272727	902		OxPE(16:1_20:1(Ke,OH))-H	0	0	0	0	0	0	0	0	0	0	0	0	5.93952727272727	6.23952727272727
	OxPE(16:1_22:1(Ke,OH))-H	1	0	0	0	0	1	0	0	0	0	0	0	5.38637727272727	5.68637727272727	185		OxPE(16:1_22:1(Ke,OH))-H	5.500496	0	0	0	0	5.500496	0	0	0	0	0	0	5.38637727272727	5.68637727272727	185		OxPE(16:1_22:1(Ke,OH))-H	2	0	0	0	0	2	0	0	0	0	0	0	5.38637727272727	5.68637727272727
	OxPE(16:1_22:1(Ke,OH))-H	1	0	0	0	0	1	0	0	0	0	0	0	5.13399242424242	5.43399242424242	191		OxPE(16:1_22:1(Ke,OH))-H	5.235445	0	0	0	0	5.235445	0	0	0	0	0	0	5.13399242424242	5.43399242424242	191		OxPE(16:1_22:1(Ke,OH))-H	2	0	0	0	0	2	0	0	0	0	0	0	5.13399242424242	5.43399242424242
	OxPE(16:1_22:1(Ke,OH))-H	1	0	0	0	0	1	0	0	0	0	0	0	5.5910696969697	5.8910696969697	244		OxPE(16:1_22:1(Ke,OH))-H	5.76282	0	0	0	0	5.633749	0	0	0	0	0	0	5.5910696969697	5.8910696969697	244		OxPE(16:1_22:1(Ke,OH))-H	2	0	0	0	0	2	0	0	0	0	0	0	5.5910696969697	5.8910696969697
	OxPE(16:1_22:2(Ke,OH))-H	0	0	0	0	0	0	0	0	0	0	0	0	4.7790303030303	5.0790303030303	844		OxPE(16:1_22:2(Ke,OH))-H	0	0	0	0	0	0	0	0	0	0	0	0	4.7790303030303	5.0790303030303	844		OxPE(16:1_22:2(Ke,OH))-H	0	0	0	0	0	0	0	0	0	0	0	0	4.7790303030303	5.0790303030303
	OxPE(16:1_22:2(Ke,OH))-H	0	0	0	0	0	0	0	0	0	0	0	0	6.00865757575758	6.30865757575758	1893		OxPE(16:1_22:2(Ke,OH))-H	0	0	0	0	0	0	0	0	0	0	0	0	6.00865757575758	6.30865757575758	1893		OxPE(16:1_22:2(Ke,OH))-H	0	0	0	0	0	0	0	0	0	0	0	0	6.00865757575758	6.30865757575758
	OxPE(16:1_22:3(Ke,OH))-H	0	0	0	0	0	0	0	0	0	0	0	0	5.74913636363636	6.04913636363636	976		OxPE(16:1_22:3(Ke,OH))-H	0	0	0	0	0	0	0	0	0	0	0	0	5.74913636363636	6.04913636363636	976		OxPE(16:1_22:3(Ke,OH))-H	0	0	0	0	0	0	0	0	0	0	0	0	5.74913636363636	6.04913636363636
	OxPE(16:1_24:1(Ke,OH))-H	1	0	0	0	0	0	0	0	0	0	0	0	6.54269393939394	6.84269393939394	187		OxPE(16:1_24:1(Ke,OH))-H	6.64095	0	0	0	0	0	0	0	0	0	0	0	6.54269393939394	6.84269393939394	187		OxPE(16:1_24:1(Ke,OH))-H	2	0	0	0	0	0	0	0	0	0	0	0	6.54269393939394	6.84269393939394
	OxPE(16:1_24:1(Ke,OH))-H	1	0	0	0	0	0	0	0	0	0	0	0	6.33619848484848	6.63619848484848	219		OxPE(16:1_24:1(Ke,OH))-H	6.523652	0	0	0	0	0	0	0	0	0	0	0	6.33619848484848	6.63619848484848	219		OxPE(16:1_24:1(Ke,OH))-H	1	0	0	0	0	0	0	0	0	0	0	0	6.33619848484848	6.63619848484848
	OxPE(16:0_22:1(OH))-H	0	0	0	0	0	0	0	0	0	0	0	0	7.64452121212121	7.94452121212121	1776		OxPE(16:0_22:1(OH))-H	0	0	0	0	0	0	0	0	0	0	0	0	7.64452121212121	7.94452121212121	1776		OxPE(16:0_22:1(OH))-H	0	0	0	0	0	0	0	0	0	0	0	0	7.64452121212121	7.94452121212121
	OxPE(16:0_22:1(OH))-H	0	0	0	0	0	0	0	0	0	0	0	0	6.91709848484848	7.21709848484848	3363		OxPE(16:0_22:1(OH))-H	0	0	0	0	0	0	0	0	0	0	0	0	6.91709848484848	7.21709848484848	3363		OxPE(16:0_22:1(OH))-H	0	0	0	0	0	0	0	0	0	0	0	0	6.91709848484848	7.21709848484848
	OxPE(16:0_22:2(OH))-H	1	0	0	0	0	0	0	0	0	0	0	0	6.72870454545455	7.02870454545455	554		OxPE(16:0_22:2(OH))-H	6.916239	0	0	0	0	0	0	0	0	0	0	0	6.72870454545455	7.02870454545455	554		OxPE(16:0_22:2(OH))-H	1	0	0	0	0	0	0	0	0	0	0	0	6.72870454545455	7.02870454545455
	OxPE(16:0_24:1(OH))-H	0	0	0	0	0	0	0	0	0	0	0	0	8.07845303030303	8.37845303030303	1249		OxPE(16:0_24:1(OH))-H	0	0	0	0	0	0	0	0	0	0	0	0	8.07845303030303	8.37845303030303	1249		OxPE(16:0_24:1(OH))-H	0	0	0	0	0	0	0	0	0	0	0	0	8.07845303030303	8.37845303030303
	OxPE(16:0_16:1(OO))-H	1	0	0	0	0	0	0	0	0	0	0	0	5.56829242424242	5.86829242424242	190		OxPE(16:0_16:1(OO))-H	5.740896	0	0	5.740896	0	0	0	5.740896	0	0	0	0	5.56829242424242	5.86829242424242	190		OxPE(16:0_16:1(OO))-H	1	0	0	1	0	0	0	1	0	0	0	0	5.56829242424242	5.86829242424242
	OxPE(16:0_18:1(OO))-H	0	0	0	0	0	0	0	0	0	0	0	0	4.66369090909091	4.96369090909091	3080		OxPE(16:0_18:1(OO))-H	0	0	0	0	0	0	0	0	0	0	0	0	4.66369090909091	4.96369090909091	3080		OxPE(16:0_18:1(OO))-H	0	0	0	0	0	0	0	0	0	0	0	0	4.66369090909091	4.96369090909091
	OxPE(16:0_20:1(OO))-H	1	0	1	0	0	1	0	0	0	0	0	0	5.97987878787879	6.27987878787879	160		OxPE(16:0_20:1(OO))-H	6.165564	0	6.165564	0	0	6.165564	0	0	0	0	0	0	5.97987878787879	6.27987878787879	160		OxPE(16:0_20:1(OO))-H	1	0	1	0	0	1	0	0	0	0	0	0	5.97987878787879	6.27987878787879
	OxPE(16:0_20:1(OO))-H	1	0	0	0	0	0	0	0	0	0	0	0	7.8329303030303	8.1329303030303	782		OxPE(16:0_20:1(OO))-H	8.003457	0	0	0	0	0	0	0	0	0	0	0	7.8329303030303	8.1329303030303	782		OxPE(16:0_20:1(OO))-H	1	0	0	0	0	0	0	0	0	0	0	0	7.8329303030303	8.1329303030303
	OxPE(16:0_20:1(OO))-H	1	0	1	0	0	1	0	0	0	0	0	0	6.10964166666667	6.40964166666667	2194		OxPE(16:0_20:1(OO))-H	6.165564	0	6.165564	0	0	6.165564	0	0	0	0	0	0	6.10964166666667	6.40964166666667	2194		OxPE(16:0_20:1(OO))-H	1	0	1	0	0	1	0	0	0	0	0	0	6.10964166666667	6.40964166666667
	OxPE(16:0_20:2(OO))-H	1	0	1	0	0	0	0	0	0	0	0	0	4.99847121212121	5.29847121212121	226		OxPE(16:0_20:2(OO))-H	5.170068	0	5.170068	0	5.170068	0	0	0	0	0	0	0	4.99847121212121	5.29847121212121	226		OxPE(16:0_20:2(OO))-H	1	0	1	0	1	0	0	0	0	0	0	0	4.99847121212121	5.29847121212121
	OxPE(16:0_20:3(OO))-H	0	0	0	0	0	0	0	0	0	0	0	0	5.93952727272727	6.23952727272727	902		OxPE(16:0_20:3(OO))-H	0	0	0	0	0	0	0	0	0	0	0	0	5.93952727272727	6.23952727272727	902		OxPE(16:0_20:3(OO))-H	0	0	0	0	0	0	0	0	0	0	0	0	5.93952727272727	6.23952727272727
	OxPE(16:0_22:1(OO))-H	1	0	0	0	0	1	0	0	0	0	0	0	7.16090151515151	7.46090151515151	155		OxPE(16:0_22:1(OO))-H	7.344148	0	0	0	0	7.344148	0	0	0	0	0	0	7.16090151515151	7.46090151515151	155		OxPE(16:0_22:1(OO))-H	2	0	0	0	0	2	0	0	0	0	0	0	7.16090151515151	7.46090151515151
	OxPE(16:0_22:2(OO))-H	1	0	0	0	0	1	0	1	0	0	0	0	6.24482727272727	6.54482727272727	70		OxPE(16:0_22:2(OO))-H	6.367817	0	0	0	0	6.367817	0	6.367817	0	0	0	0	6.24482727272727	6.54482727272727	70		OxPE(16:0_22:2(OO))-H	2	0	0	0	0	2	0	1	0	0	0	0	6.24482727272727	6.54482727272727
	OxPE(16:0_22:2(OO))-H	1	0	0	0	0	1	0	1	0	0	0	0	6.0695696969697	6.3695696969697	500		OxPE(16:0_22:2(OO))-H	6.367817	0	0	0	0	6.367817	0	6.367817	0	0	0	0	6.0695696969697	6.3695696969697	500		OxPE(16:0_22:2(OO))-H	2	0	0	0	0	2	0	1	0	0	0	0	6.0695696969697	6.3695696969697
	OxPE(16:0_22:3(OO))-H	1	0	1	0	0	1	0	0	0	0	0	0	5.38637727272727	5.68637727272727	185		OxPE(16:0_22:3(OO))-H	5.500496	0	5.500496	0	0	5.500496	0	0	0	0	0	0	5.38637727272727	5.68637727272727	185		OxPE(16:0_22:3(OO))-H	2	0	1	0	0	2	0	0	0	0	0	0	5.38637727272727	5.68637727272727
	OxPE(16:0_22:3(OO))-H	1	0	0	0	0	0	0	0	0	0	0	0	5.13399242424242	5.43399242424242	191		OxPE(16:0_22:3(OO))-H	5.235445	0	0	0	0	0	0	0	0	0	0	0	5.13399242424242	5.43399242424242	191		OxPE(16:0_22:3(OO))-H	2	0	0	0	0	0	0	0	0	0	0	0	5.13399242424242	5.43399242424242
	OxPE(16:0_22:3(OO))-H	1	0	0	0	0	1	0	0	0	0	0	0	5.5910696969697	5.8910696969697	244		OxPE(16:0_22:3(OO))-H	5.76282	0	0	0	0	5.76282	0	0	0	0	0	0	5.5910696969697	5.8910696969697	244		OxPE(16:0_22:3(OO))-H	2	0	0	0	0	2	0	0	0	0	0	0	5.5910696969697	5.8910696969697
	OxPE(16:0_22:4(OO))-H	0	0	0	0	0	0	0	0	0	0	0	0	4.7790303030303	5.0790303030303	844		OxPE(16:0_22:4(OO))-H	0	0	0	0	0	0	0	0	0	0	0	0	4.7790303030303	5.0790303030303	844		OxPE(16:0_22:4(OO))-H	0	0	0	0	0	0	0	0	0	0	0	0	4.7790303030303	5.0790303030303
	OxPE(16:0_22:4(OO))-H	0	0	0	0	0	0	0	0	0	0	0	0	6.00865757575758	6.30865757575758	1893		OxPE(16:0_22:4(OO))-H	0	0	0	0	0	0	0	0	0	0	0	0	6.00865757575758	6.30865757575758	1893		OxPE(16:0_22:4(OO))-H	0	0	0	0	0	0	0	0	0	0	0	0	6.00865757575758	6.30865757575758
	OxPE(16:0_22:5(OO))-H	0	0	0	0	0	0	0	0	0	0	0	0	5.74913636363636	6.04913636363636	976		OxPE(16:0_22:5(OO))-H	0	0	0	0	0	0	0	0	0	0	0	0	5.74913636363636	6.04913636363636	976		OxPE(16:0_22:5(OO))-H	0	0	0	0	0	0	0	0	0	0	0	0	5.74913636363636	6.04913636363636
	OxPE(16:0_24:1(OO))-H	1	0	0	0	0	1	0	0	0	0	0	0	8.2811803030303	8.5811803030303	271		OxPE(16:0_24:1(OO))-H	8.490902	0	0	0	0	8.364598	0	0	0	0	0	0	8.2811803030303	8.5811803030303	271		OxPE(16:0_24:1(OO))-H	2	0	0	0	0	1	0	0	0	0	0	0	8.2811803030303	8.5811803030303
	OxPE(16:0_22:1(OOO))-H	0	0	0	0	0	0	0	0	0	0	0	0	5.91440757575758	6.21440757575758	806		OxPE(16:0_22:1(OOO))-H	0	0	0	0	0	0	0	0	0	0	0	0	5.91440757575758	6.21440757575758	806		OxPE(16:0_22:1(OOO))-H	0	0	0	0	0	0	0	0	0	0	0	0	5.91440757575758	6.21440757575758
	OxPE(16:0_22:2(OOO))-H	0	0	0	0	0	0	0	0	0	0	0	0	4.95413939393939	5.25413939393939	989		OxPE(16:0_22:2(OOO))-H	0	0	0	0	0	0	0	0	0	0	0	0	4.95413939393939	5.25413939393939	989		OxPE(16:0_22:2(OOO))-H	0	0	0	0	0	0	0	0	0	0	0	0	4.95413939393939	5.25413939393939
	OxPE(16:0_22:2(OOO))-H	0	0	0	0	0	0	0	0	0	0	0	0	2.8667	3.1667	3179		OxPE(16:0_22:2(OOO))-H	0	0	0	0	0	0	0	0	0	0	0	0	2.8667	3.1667	3179		OxPE(16:0_22:2(OOO))-H	0	0	0	0	0	0	0	0	0	0	0	0	2.8667	3.1667
	OxPE(16:0_22:1(Ke))-H	1	0	0	0	0	0	0	0	0	0	0	0	6.72870454545455	7.02870454545455	554		OxPE(16:0_22:1(Ke))-H	6.916239	0	0	0	0	0	0	0	0	0	0	0	6.72870454545455	7.02870454545455	554		OxPE(16:0_22:1(Ke))-H	1	0	0	0	0	0	0	0	0	0	0	0	6.72870454545455	7.02870454545455
	OxPE(16:0_24:1(Ke))-H	0	0	0	0	0	0	0	0	0	0	0	0	7.87242424242424	8.17242424242424	1705		OxPE(16:0_24:1(Ke))-H	0	0	0	0	0	0	0	0	0	0	0	0	7.87242424242424	8.17242424242424	1705		OxPE(16:0_24:1(Ke))-H	0	0	0	0	0	0	0	0	0	0	0	0	7.87242424242424	8.17242424242424
	OxPE(16:0_20:1(Ke,OH))-H	1	0	1	0	0	0	0	0	0	0	0	0	4.99847121212121	5.29847121212121	226		OxPE(16:0_20:1(Ke,OH))-H	5.170068	0	5.170068	0	5.170068	0	0	0	0	0	0	0	4.99847121212121	5.29847121212121	226		OxPE(16:0_20:1(Ke,OH))-H	1	0	1	0	1	0	0	0	0	0	0	0	4.99847121212121	5.29847121212121
	OxPE(16:0_20:2(Ke,OH))-H	0	0	0	0	0	0	0	0	0	0	0	0	5.93952727272727	6.23952727272727	902		OxPE(16:0_20:2(Ke,OH))-H	0	0	0	0	0	0	0	0	0	0	0	0	5.93952727272727	6.23952727272727	902		OxPE(16:0_20:2(Ke,OH))-H	0	0	0	0	0	0	0	0	0	0	0	0	5.93952727272727	6.23952727272727
	OxPE(16:0_22:1(Ke,OH))-H	1	0	0	0	0	1	0	1	0	0	0	0	6.24482727272727	6.54482727272727	70		OxPE(16:0_22:1(Ke,OH))-H	6.367817	0	0	0	0	6.367817	0	6.367817	0	0	0	0	6.24482727272727	6.54482727272727	70		OxPE(16:0_22:1(Ke,OH))-H	2	0	0	0	0	2	0	1	0	0	0	0	6.24482727272727	6.54482727272727
	OxPE(16:0_22:1(Ke,OH))-H	1	0	0	0	0	1	0	1	0	0	0	0	6.0695696969697	6.3695696969697	500		OxPE(16:0_22:1(Ke,OH))-H	6.367817	0	0	0	0	6.367817	0	6.367817	0	0	0	0	6.0695696969697	6.3695696969697	500		OxPE(16:0_22:1(Ke,OH))-H	2	0	0	0	0	2	0	1	0	0	0	0	6.0695696969697	6.3695696969697
	OxPE(16:0_22:2(Ke,OH))-H	1	0	1	0	0	1	0	0	0	0	0	0	5.38637727272727	5.68637727272727	185		OxPE(16:0_22:2(Ke,OH))-H	5.500496	0	5.500496	0	0	5.500496	0	0	0	0	0	0	5.38637727272727	5.68637727272727	185		OxPE(16:0_22:2(Ke,OH))-H	2	0	1	0	0	2	0	0	0	0	0	0	5.38637727272727	5.68637727272727
	OxPE(16:0_22:2(Ke,OH))-H	1	0	0	0	0	0	0	0	0	0	0	0	5.13399242424242	5.43399242424242	191		OxPE(16:0_22:2(Ke,OH))-H	5.235445	0	0	0	0	0	0	0	0	0	0	0	5.13399242424242	5.43399242424242	191		OxPE(16:0_22:2(Ke,OH))-H	2	0	0	0	0	0	0	0	0	0	0	0	5.13399242424242	5.43399242424242
	OxPE(16:0_22:2(Ke,OH))-H	1	0	0	0	0	1	0	0	0	0	0	0	5.5910696969697	5.8910696969697	244		OxPE(16:0_22:2(Ke,OH))-H	5.76282	0	0	0	0	5.76282	0	0	0	0	0	0	5.5910696969697	5.8910696969697	244		OxPE(16:0_22:2(Ke,OH))-H	2	0	0	0	0	2	0	0	0	0	0	0	5.5910696969697	5.8910696969697
	OxPE(16:0_22:3(Ke,OH))-H	0	0	0	0	0	0	0	0	0	0	0	0	4.7790303030303	5.0790303030303	844		OxPE(16:0_22:3(Ke,OH))-H	0	0	0	0	0	0	0	0	0	0	0	0	4.7790303030303	5.0790303030303	844		OxPE(16:0_22:3(Ke,OH))-H	0	0	0	0	0	0	0	0	0	0	0	0	4.7790303030303	5.0790303030303
	OxPE(16:0_22:3(Ke,OH))-H	0	0	0	0	0	0	0	0	0	0	0	0	6.00865757575758	6.30865757575758	1893		OxPE(16:0_22:3(Ke,OH))-H	0	0	0	0	0	0	0	0	0	0	0	0	6.00865757575758	6.30865757575758	1893		OxPE(16:0_22:3(Ke,OH))-H	0	0	0	0	0	0	0	0	0	0	0	0	6.00865757575758	6.30865757575758
	OxPE(16:0_22:4(Ke,OH))-H	0	0	0	0	0	0	0	0	0	0	0	0	5.74913636363636	6.04913636363636	976		OxPE(16:0_22:4(Ke,OH))-H	0	0	0	0	0	0	0	0	0	0	0	0	5.74913636363636	6.04913636363636	976		OxPE(16:0_22:4(Ke,OH))-H	0	0	0	0	0	0	0	0	0	0	0	0	5.74913636363636	6.04913636363636
	OxPE(16:0_24:1(Ke,OH))-H	1	0	0	0	0	1	0	0	0	0	0	0	7.41247424242424	7.71247424242424	162		OxPE(16:0_24:1(Ke,OH))-H	7.607316	0	0	0	0	7.485737	0	7.607316	0	0	0	0	7.41247424242424	7.71247424242424	162		OxPE(16:0_24:1(Ke,OH))-H	2	0	0	0	0	2	0	1	0	0	0	0	7.41247424242424	7.71247424242424
	OxPE(17:2_22:1(OO))-H	0	0	0	0	0	0	0	0	0	0	0	0	5.94582272727273	6.24582272727273	702		OxPE(17:2_22:1(OO))-H	0	0	0	0	0	0	0	0	0	0	0	0	5.94582272727273	6.24582272727273	702		OxPE(17:2_22:1(OO))-H	0	0	0	0	0	0	0	0	0	0	0	0	5.94582272727273	6.24582272727273
	OxPE(17:2_22:2(OO))-H	1	0	0	0	0	0	0	0	0	0	0	0	5.44529696969697	5.74529696969697	458		OxPE(17:2_22:2(OO))-H	5.57034	0	0	0	0	0	0	0	0	0	0	0	5.44529696969697	5.74529696969697	458		OxPE(17:2_22:2(OO))-H	1	0	0	0	0	0	0	0	0	0	0	0	5.44529696969697	5.74529696969697
	OxPE(17:2_22:2(OOOO))-H	0	0	0	0	0	0	0	0	0	0	0	0	5.97570151515152	6.27570151515152	2848		OxPE(17:2_22:2(OOOO))-H	0	0	0	0	0	0	0	0	0	0	0	0	5.97570151515152	6.27570151515152	2848		OxPE(17:2_22:2(OOOO))-H	0	0	0	0	0	0	0	0	0	0	0	0	5.97570151515152	6.27570151515152
	OxPE(17:2_22:3(OOOO))-H	0	0	0	0	0	0	0	0	0	0	0	0	4.99785303030303	5.29785303030303	1793		OxPE(17:2_22:3(OOOO))-H	0	0	0	0	0	0	0	0	0	0	0	0	4.99785303030303	5.29785303030303	1793		OxPE(17:2_22:3(OOOO))-H	0	0	0	0	0	0	0	0	0	0	0	0	4.99785303030303	5.29785303030303
	OxPE(17:2_22:1(Ke,OH))-H	1	0	0	0	0	0	0	0	0	0	0	0	5.44529696969697	5.74529696969697	458		OxPE(17:2_22:1(Ke,OH))-H	5.57034	0	0	0	0	0	0	0	0	0	0	0	5.44529696969697	5.74529696969697	458		OxPE(17:2_22:1(Ke,OH))-H	1	0	0	0	0	0	0	0	0	0	0	0	5.44529696969697	5.74529696969697
	OxPE(17:2_24:1(Ke,OH))-H	0	0	0	0	0	0	0	0	0	0	0	0	6.66241060606061	6.96241060606061	1154		OxPE(17:2_24:1(Ke,OH))-H	0	0	0	0	0	0	0	0	0	0	0	0	6.66241060606061	6.96241060606061	1154		OxPE(17:2_24:1(Ke,OH))-H	0	0	0	0	0	0	0	0	0	0	0	0	6.66241060606061	6.96241060606061
	OxPE(17:2_24:1(Ke,OH))-H	0	0	0	0	0	0	0	0	0	0	0	0	6.46923181818182	6.76923181818182	4152		OxPE(17:2_24:1(Ke,OH))-H	0	0	0	0	0	0	0	0	0	0	0	0	6.46923181818182	6.76923181818182	4152		OxPE(17:2_24:1(Ke,OH))-H	0	0	0	0	0	0	0	0	0	0	0	0	6.46923181818182	6.76923181818182
	OxPE(17:1_20:1(OO))-H	1	0	0	0	0	0	0	0	0	0	0	0	5.63370151515152	5.93370151515152	220		OxPE(17:1_20:1(OO))-H	5.804299	0	0	0	0	0	0	0	0	0	0	0	5.63370151515152	5.93370151515152	220		OxPE(17:1_20:1(OO))-H	1	0	0	0	0	0	0	0	0	0	0	0	5.63370151515152	5.93370151515152
	OxPE(17:1_22:1(OO))-H	1	0	0	0	0	0	0	0	0	0	0	0	6.82934393939394	7.12934393939394	684		OxPE(17:1_22:1(OO))-H	7.000907	0	0	0	0	0	0	0	0	0	0	0	6.82934393939394	7.12934393939394	684		OxPE(17:1_22:1(OO))-H	1	0	0	0	0	0	0	0	0	0	0	0	6.82934393939394	7.12934393939394
	OxPE(17:1_22:1(OO))-H	0	0	0	0	0	0	0	0	0	0	0	0	6.67263333333333	6.97263333333333	969		OxPE(17:1_22:1(OO))-H	0	0	0	0	0	0	0	0	0	0	0	0	6.67263333333333	6.97263333333333	969		OxPE(17:1_22:1(OO))-H	0	0	0	0	0	0	0	0	0	0	0	0	6.67263333333333	6.97263333333333
	OxPE(17:1_22:2(OO))-H	0	0	0	0	0	0	0	0	0	0	0	0	5.94582272727273	6.24582272727273	702		OxPE(17:1_22:2(OO))-H	0	0	0	0	0	0	0	0	0	0	0	0	5.94582272727273	6.24582272727273	702		OxPE(17:1_22:2(OO))-H	0	0	0	0	0	0	0	0	0	0	0	0	5.94582272727273	6.24582272727273
	OxPE(17:1_22:3(OO))-H	1	0	0	0	0	0	0	0	0	0	0	0	5.44529696969697	5.74529696969697	458		OxPE(17:1_22:3(OO))-H	5.57034	0	0	0	0	0	0	0	0	0	0	0	5.44529696969697	5.74529696969697	458		OxPE(17:1_22:3(OO))-H	1	0	0	0	0	0	0	0	0	0	0	0	5.44529696969697	5.74529696969697
	OxPE(17:1_14:1(OOOO))-H	1	0	0	0	0	0	0	1	0	0	0	0	3.77912272727273	4.07912272727273	310		OxPE(17:1_14:1(OOOO))-H	3.969057	0	0	0	0	0	0	3.969057	3.969057	0	0	0	3.77912272727273	4.07912272727273	310		OxPE(17:1_14:1(OOOO))-H	1	0	0	0	0	0	0	1	1	0	0	0	3.77912272727273	4.07912272727273
	OxPE(17:1_15:1(OOOO))-H	0	0	0	0	0	0	0	0	0	0	0	0	4.23709393939394	4.53709393939394	1287		OxPE(17:1_15:1(OOOO))-H	0	0	0	0	0	0	0	0	0	0	0	0	4.23709393939394	4.53709393939394	1287		OxPE(17:1_15:1(OOOO))-H	0	0	0	0	0	0	0	0	0	0	0	0	4.23709393939394	4.53709393939394
	OxPE(17:1_22:3(OOOO))-H	0	0	0	0	0	0	0	0	0	0	0	0	5.97570151515152	6.27570151515152	2848		OxPE(17:1_22:3(OOOO))-H	0	0	0	0	0	0	0	0	0	0	0	0	5.97570151515152	6.27570151515152	2848		OxPE(17:1_22:3(OOOO))-H	0	0	0	0	0	0	0	0	0	0	0	0	5.97570151515152	6.27570151515152
	OxPE(17:1_22:4(OOOO))-H	0	0	0	0	0	0	0	0	0	0	0	0	4.99785303030303	5.29785303030303	1793		OxPE(17:1_22:4(OOOO))-H	0	0	0	0	0	0	0	0	0	0	0	0	4.99785303030303	5.29785303030303	1793		OxPE(17:1_22:4(OOOO))-H	0	0	0	0	0	0	0	0	0	0	0	0	4.99785303030303	5.29785303030303
	OxPE(17:1_22:1(Ke,OH))-H	0	0	0	0	0	0	0	0	0	0	0	0	5.94582272727273	6.24582272727273	702		OxPE(17:1_22:1(Ke,OH))-H	0	0	0	0	0	0	0	0	0	0	0	0	5.94582272727273	6.24582272727273	702		OxPE(17:1_22:1(Ke,OH))-H	0	0	0	0	0	0	0	0	0	0	0	0	5.94582272727273	6.24582272727273
	OxPE(17:1_22:2(Ke,OH))-H	1	0	0	0	0	0	0	0	0	0	0	0	5.44529696969697	5.74529696969697	458		OxPE(17:1_22:2(Ke,OH))-H	5.57034	0	0	0	0	0	0	0	0	0	0	0	5.44529696969697	5.74529696969697	458		OxPE(17:1_22:2(Ke,OH))-H	1	0	0	0	0	0	0	0	0	0	0	0	5.44529696969697	5.74529696969697
	OxPE(17:0_15:1(OO))-H	1	0	0	0	0	0	0	0	0	0	0	0	5.56829242424242	5.86829242424242	190		OxPE(17:0_15:1(OO))-H	5.740896	0	0	0	0	0	0	5.740896	0	0	0	0	5.56829242424242	5.86829242424242	190		OxPE(17:0_15:1(OO))-H	1	0	0	0	0	0	0	1	0	0	0	0	5.56829242424242	5.86829242424242
	OxPE(17:0_17:1(OO))-H	0	0	0	0	0	0	0	0	0	0	0	0	4.66369090909091	4.96369090909091	3080		OxPE(17:0_17:1(OO))-H	0	0	0	0	0	0	0	0	0	0	0	0	4.66369090909091	4.96369090909091	3080		OxPE(17:0_17:1(OO))-H	0	0	0	0	0	0	0	0	0	0	0	0	4.66369090909091	4.96369090909091
	OxPE(17:0_18:1(OO))-H	0	0	0	0	0	0	0	0	0	0	0	0	7.52695606060606	7.82695606060606	949		OxPE(17:0_18:1(OO))-H	0	0	0	0	0	0	0	0	0	0	0	0	7.52695606060606	7.82695606060606	949		OxPE(17:0_18:1(OO))-H	0	0	0	0	0	0	0	0	0	0	0	0	7.52695606060606	7.82695606060606
	OxPE(17:0_20:1(OO))-H	0	0	0	0	0	0	0	0	0	0	0	0	6.59304242424242	6.89304242424242	2477		OxPE(17:0_20:1(OO))-H	0	0	0	0	0	0	0	0	0	0	0	0	6.59304242424242	6.89304242424242	2477		OxPE(17:0_20:1(OO))-H	0	0	0	0	0	0	0	0	0	0	0	0	6.59304242424242	6.89304242424242
	OxPE(17:0_20:2(OO))-H	1	0	1	0	1	0	0	0	0	0	0	0	5.63370151515152	5.93370151515152	220		OxPE(17:0_20:2(OO))-H	5.804299	0	5.804299	0	5.804299	0	0	0	0	0	0	0	5.63370151515152	5.93370151515152	220		OxPE(17:0_20:2(OO))-H	1	0	1	0	1	0	0	0	0	0	0	0	5.63370151515152	5.93370151515152
	OxPE(17:0_22:1(OO))-H	0	0	0	0	0	0	0	0	0	0	0	0	7.75165	8.05165	1796		OxPE(17:0_22:1(OO))-H	0	0	0	0	0	0	0	0	0	0	0	0	7.75165	8.05165	1796		OxPE(17:0_22:1(OO))-H	0	0	0	0	0	0	0	0	0	0	0	0	7.75165	8.05165
	OxPE(17:0_22:2(OO))-H	1	0	0	0	0	1	0	0	0	0	0	0	6.82934393939394	7.12934393939394	684		OxPE(17:0_22:2(OO))-H	7.000907	0	0	0	0	7.000907	0	0	0	0	0	0	6.82934393939394	7.12934393939394	684		OxPE(17:0_22:2(OO))-H	1	0	0	0	0	1	0	0	0	0	0	0	6.82934393939394	7.12934393939394
	OxPE(17:0_22:2(OO))-H	0	0	0	0	0	0	0	0	0	0	0	0	6.67263333333333	6.97263333333333	969		OxPE(17:0_22:2(OO))-H	0	0	0	0	0	0	0	0	0	0	0	0	6.67263333333333	6.97263333333333	969		OxPE(17:0_22:2(OO))-H	0	0	0	0	0	0	0	0	0	0	0	0	6.67263333333333	6.97263333333333
	OxPE(17:0_22:3(OO))-H	0	0	0	0	0	0	0	0	0	0	0	0	5.94582272727273	6.24582272727273	702		OxPE(17:0_22:3(OO))-H	0	0	0	0	0	0	0	0	0	0	0	0	5.94582272727273	6.24582272727273	702		OxPE(17:0_22:3(OO))-H	0	0	0	0	0	0	0	0	0	0	0	0	5.94582272727273	6.24582272727273
	OxPE(17:0_22:4(OO))-H	1	0	1	0	0	0	0	0	0	0	0	0	5.44529696969697	5.74529696969697	458		OxPE(17:0_22:4(OO))-H	5.57034	0	5.57034	0	0	0	0	0	0	0	0	0	5.44529696969697	5.74529696969697	458		OxPE(17:0_22:4(OO))-H	1	0	1	0	0	0	0	0	0	0	0	0	5.44529696969697	5.74529696969697
	OxPE(17:0_22:4(OOOO))-H	0	0	0	0	0	0	0	0	0	0	0	0	5.97570151515152	6.27570151515152	2848		OxPE(17:0_22:4(OOOO))-H	0	0	0	0	0	0	0	0	0	0	0	0	5.97570151515152	6.27570151515152	2848		OxPE(17:0_22:4(OOOO))-H	0	0	0	0	0	0	0	0	0	0	0	0	5.97570151515152	6.27570151515152
	OxPE(17:0_22:5(OOOO))-H	0	0	0	0	0	0	0	0	0	0	0	0	4.99785303030303	5.29785303030303	1793		OxPE(17:0_22:5(OOOO))-H	0	0	0	0	0	0	0	0	0	0	0	0	4.99785303030303	5.29785303030303	1793		OxPE(17:0_22:5(OOOO))-H	0	0	0	0	0	0	0	0	0	0	0	0	4.99785303030303	5.29785303030303
	OxPE(17:0_20:1(Ke,OH))-H	1	0	1	0	1	0	0	0	0	0	0	0	5.63370151515152	5.93370151515152	220		OxPE(17:0_20:1(Ke,OH))-H	5.804299	0	5.804299	0	5.804299	0	0	0	0	0	0	0	5.63370151515152	5.93370151515152	220		OxPE(17:0_20:1(Ke,OH))-H	1	0	1	0	1	0	0	0	0	0	0	0	5.63370151515152	5.93370151515152
	OxPE(17:0_22:1(Ke,OH))-H	1	0	0	0	0	1	0	0	0	0	0	0	6.82934393939394	7.12934393939394	684		OxPE(17:0_22:1(Ke,OH))-H	7.000907	0	0	0	0	7.000907	0	0	0	0	0	0	6.82934393939394	7.12934393939394	684		OxPE(17:0_22:1(Ke,OH))-H	1	0	0	0	0	1	0	0	0	0	0	0	6.82934393939394	7.12934393939394
	OxPE(17:0_22:1(Ke,OH))-H	0	0	0	0	0	0	0	0	0	0	0	0	6.67263333333333	6.97263333333333	969		OxPE(17:0_22:1(Ke,OH))-H	0	0	0	0	0	0	0	0	0	0	0	0	6.67263333333333	6.97263333333333	969		OxPE(17:0_22:1(Ke,OH))-H	0	0	0	0	0	0	0	0	0	0	0	0	6.67263333333333	6.97263333333333
	OxPE(17:0_22:2(Ke,OH))-H	0	0	0	0	0	0	0	0	0	0	0	0	5.94582272727273	6.24582272727273	702		OxPE(17:0_22:2(Ke,OH))-H	0	0	0	0	0	0	0	0	0	0	0	0	5.94582272727273	6.24582272727273	702		OxPE(17:0_22:2(Ke,OH))-H	0	0	0	0	0	0	0	0	0	0	0	0	5.94582272727273	6.24582272727273
	OxPE(17:0_22:3(Ke,OH))-H	1	0	1	0	0	0	0	0	0	0	0	0	5.44529696969697	5.74529696969697	458		OxPE(17:0_22:3(Ke,OH))-H	5.57034	0	5.57034	0	0	0	0	0	0	0	0	0	5.44529696969697	5.74529696969697	458		OxPE(17:0_22:3(Ke,OH))-H	1	0	1	0	0	0	0	0	0	0	0	0	5.44529696969697	5.74529696969697
	OxPE(18:4_22:1(OH))-H	0	0	0	0	0	0	0	0	0	0	0	0	5.69895909090909	5.99895909090909	1030		OxPE(18:4_22:1(OH))-H	0	0	0	0	0	0	0	0	0	0	0	0	5.69895909090909	5.99895909090909	1030		OxPE(18:4_22:1(OH))-H	0	0	0	0	0	0	0	0	0	0	0	0	5.69895909090909	5.99895909090909
	OxPE(18:4_22:3(OH))-H	0	0	0	0	0	0	0	0	0	0	0	0	5.89958636363636	6.19958636363636	918		OxPE(18:4_22:3(OH))-H	0	0	0	0	0	0	0	0	0	0	0	0	5.89958636363636	6.19958636363636	918		OxPE(18:4_22:3(OH))-H	0	0	0	0	0	0	0	0	0	0	0	0	5.89958636363636	6.19958636363636
	OxPE(18:4_24:1(OH))-H	0	0	0	0	0	0	0	0	0	0	0	0	5.9642803030303	6.2642803030303	1218		OxPE(18:4_24:1(OH))-H	0	0	0	0	0	0	0	0	0	0	0	0	5.9642803030303	6.2642803030303	1218		OxPE(18:4_24:1(OH))-H	0	0	0	0	0	0	0	0	0	0	0	0	5.9642803030303	6.2642803030303
	OxPE(18:4_24:1(OH))-H	0	0	0	0	0	0	0	0	0	0	0	0	6.60623484848485	6.90623484848485	2508		OxPE(18:4_24:1(OH))-H	0	0	0	0	0	0	0	0	0	0	0	0	6.60623484848485	6.90623484848485	2508		OxPE(18:4_24:1(OH))-H	0	0	0	0	0	0	0	0	0	0	0	0	6.60623484848485	6.90623484848485
	OxPE(18:4_24:1(OH))-H	0	0	0	0	0	0	0	0	0	0	0	0	5.81634090909091	6.11634090909091	2993		OxPE(18:4_24:1(OH))-H	0	0	0	0	0	0	0	0	0	0	0	0	5.81634090909091	6.11634090909091	2993		OxPE(18:4_24:1(OH))-H	0	0	0	0	0	0	0	0	0	0	0	0	5.81634090909091	6.11634090909091
	OxPE(18:4_20:1(OO))-H	0	0	0	0	0	0	0	0	0	0	0	0	5.74913636363636	6.04913636363636	976		OxPE(18:4_20:1(OO))-H	0	0	0	0	0	0	0	0	0	0	0	0	5.74913636363636	6.04913636363636	976		OxPE(18:4_20:1(OO))-H	0	0	0	0	0	0	0	0	0	0	0	0	5.74913636363636	6.04913636363636
	OxPE(18:4_22:1(OO))-H	1	0	0	0	0	0	0	0	0	0	0	0	5.23841363636364	5.53841363636364	104		OxPE(18:4_22:1(OO))-H	5.362202	0	0	0	0	0	0	5.362202	0	0	0	0	5.23841363636364	5.53841363636364	104		OxPE(18:4_22:1(OO))-H	2	0	0	0	0	0	0	1	0	0	0	0	5.23841363636364	5.53841363636364
	OxPE(18:4_22:1(OO))-H	0	0	0	0	0	0	0	0	0	0	0	0	4.93768939393939	5.23768939393939	489		OxPE(18:4_22:1(OO))-H	0	0	0	0	0	0	0	0	0	0	0	0	4.93768939393939	5.23768939393939	489		OxPE(18:4_22:1(OO))-H	0	0	0	0	0	0	0	0	0	0	0	0	4.93768939393939	5.23768939393939
	OxPE(18:4_22:1(OO))-H	1	0	0	0	0	0	0	0	0	0	0	0	4.46556363636364	4.76556363636364	532		OxPE(18:4_22:1(OO))-H	4.639425	0	0	0	0	0	0	0	0	0	0	0	4.46556363636364	4.76556363636364	532		OxPE(18:4_22:1(OO))-H	1	0	0	0	0	0	0	0	0	0	0	0	4.46556363636364	4.76556363636364
	OxPE(18:4_22:2(OO))-H	0	0	0	0	0	0	0	0	0	0	0	0	5.82562272727273	6.12562272727273	1568		OxPE(18:4_22:2(OO))-H	0	0	0	0	0	0	0	0	0	0	0	0	5.82562272727273	6.12562272727273	1568		OxPE(18:4_22:2(OO))-H	0	0	0	0	0	0	0	0	0	0	0	0	5.82562272727273	6.12562272727273
	OxPE(18:4_22:2(OO))-H	0	0	0	0	0	0	0	0	0	0	0	0	4.00810151515151	4.30810151515151	3225		OxPE(18:4_22:2(OO))-H	0	0	0	0	0	0	0	0	0	0	0	0	4.00810151515151	4.30810151515151	3225		OxPE(18:4_22:2(OO))-H	0	0	0	0	0	0	0	0	0	0	0	0	4.00810151515151	4.30810151515151
	OxPE(18:4_22:3(OO))-H	0	0	0	0	0	0	0	0	0	0	0	0	5.43825606060606	5.73825606060606	894		OxPE(18:4_22:3(OO))-H	0	0	0	0	0	0	0	0	0	0	0	0	5.43825606060606	5.73825606060606	894		OxPE(18:4_22:3(OO))-H	0	0	0	0	0	0	0	0	0	0	0	0	5.43825606060606	5.73825606060606
	OxPE(18:4_24:1(OO))-H	1	0	0	0	0	0	0	0	0	0	0	0	6.09909090909091	6.39909090909091	174		OxPE(18:4_24:1(OO))-H	6.198611	0	0	0	0	0	0	0	0	0	0	0	6.09909090909091	6.39909090909091	174		OxPE(18:4_24:1(OO))-H	2	0	0	0	0	0	0	0	0	0	0	0	6.09909090909091	6.39909090909091
	OxPE(18:4_24:1(OO))-H	1	0	0	0	0	0	0	0	0	0	0	0	6.45892424242424	6.75892424242424	486		OxPE(18:4_24:1(OO))-H	6.587777	0	0	0	0	0	0	0	0	0	0	0	6.45892424242424	6.75892424242424	486		OxPE(18:4_24:1(OO))-H	2	0	0	0	0	0	0	0	0	0	0	0	6.45892424242424	6.75892424242424
	OxPE(18:4_24:1(OO))-H	1	0	0	0	0	0	0	0	0	0	0	0	6.28235606060606	6.58235606060606	2898		OxPE(18:4_24:1(OO))-H	6.329809	0	0	0	0	0	0	0	0	0	0	0	6.28235606060606	6.58235606060606	2898		OxPE(18:4_24:1(OO))-H	2	0	0	0	0	0	0	0	0	0	0	0	6.28235606060606	6.58235606060606
	OxPE(18:4_22:1(OOOO))-H	0	0	0	0	0	0	0	0	0	0	0	0	5.6331196969697	5.9331196969697	3020		OxPE(18:4_22:1(OOOO))-H	0	0	0	0	0	0	0	0	0	0	0	0	5.6331196969697	5.9331196969697	3020		OxPE(18:4_22:1(OOOO))-H	0	0	0	0	0	0	0	0	0	0	0	0	5.6331196969697	5.9331196969697
	OxPE(18:4_18:4(Ke))-H	0	0	0	0	0	0	0	0	0	0	0	0	1.490845	1.790845	2707		OxPE(18:4_18:4(Ke))-H	0	0	0	0	0	0	0	0	0	0	0	0	1.490845	1.790845	2707		OxPE(18:4_18:4(Ke))-H	0	0	0	0	0	0	0	0	0	0	0	0	1.490845	1.790845
	OxPE(18:4_22:2(Ke))-H	0	0	0	0	0	0	0	0	0	0	0	0	5.89958636363636	6.19958636363636	918		OxPE(18:4_22:2(Ke))-H	0	0	0	0	0	0	0	0	0	0	0	0	5.89958636363636	6.19958636363636	918		OxPE(18:4_22:2(Ke))-H	0	0	0	0	0	0	0	0	0	0	0	0	5.89958636363636	6.19958636363636
	OxPE(18:4_24:1(Ke))-H	0	0	0	0	0	0	0	0	0	0	0	0	6.16300303030303	6.46300303030303	4103		OxPE(18:4_24:1(Ke))-H	0	0	0	0	0	0	0	0	0	0	0	0	6.16300303030303	6.46300303030303	4103		OxPE(18:4_24:1(Ke))-H	0	0	0	0	0	0	0	0	0	0	0	0	6.16300303030303	6.46300303030303
	OxPE(18:4_22:1(Ke,OH))-H	0	0	0	0	0	0	0	0	0	0	0	0	5.82562272727273	6.12562272727273	1568		OxPE(18:4_22:1(Ke,OH))-H	0	0	0	0	0	0	0	0	0	0	0	0	5.82562272727273	6.12562272727273	1568		OxPE(18:4_22:1(Ke,OH))-H	0	0	0	0	0	0	0	0	0	0	0	0	5.82562272727273	6.12562272727273
	OxPE(18:4_22:1(Ke,OH))-H	0	0	0	0	0	0	0	0	0	0	0	0	4.00810151515151	4.30810151515151	3225		OxPE(18:4_22:1(Ke,OH))-H	0	0	0	0	0	0	0	0	0	0	0	0	4.00810151515151	4.30810151515151	3225		OxPE(18:4_22:1(Ke,OH))-H	0	0	0	0	0	0	0	0	0	0	0	0	4.00810151515151	4.30810151515151
	OxPE(18:4_22:2(Ke,OH))-H	0	0	0	0	0	0	0	0	0	0	0	0	5.43825606060606	5.73825606060606	894		OxPE(18:4_22:2(Ke,OH))-H	0	0	0	0	0	0	0	0	0	0	0	0	5.43825606060606	5.73825606060606	894		OxPE(18:4_22:2(Ke,OH))-H	0	0	0	0	0	0	0	0	0	0	0	0	5.43825606060606	5.73825606060606
	OxPE(18:4_24:1(Ke,OH))-H	1	0	0	0	0	0	0	0	0	0	0	0	5.72840454545454	6.02840454545454	60		OxPE(18:4_24:1(Ke,OH))-H	5.923332	0	0	0	0	0	0	5.809507	0	0	0	0	5.72840454545454	6.02840454545454	60		OxPE(18:4_24:1(Ke,OH))-H	2	0	0	0	0	0	0	1	0	0	0	0	5.72840454545454	6.02840454545454
	OxPE(18:4_24:1(Ke,OH))-H	1	0	0	0	0	0	0	0	0	0	0	0	5.18166212121212	5.48166212121212	148		OxPE(18:4_24:1(Ke,OH))-H	5.350597	0	0	0	0	0	0	0	0	0	0	0	5.18166212121212	5.48166212121212	148		OxPE(18:4_24:1(Ke,OH))-H	1	0	0	0	0	0	0	0	0	0	0	0	5.18166212121212	5.48166212121212
	OxPE(18:3_22:1(OH))-H	1	0	0	0	0	0	0	0	0	0	0	0	6.5105303030303	6.8105303030303	548		OxPE(18:3_22:1(OH))-H	6.670787	0	0	0	0	0	0	0	0	0	0	0	6.5105303030303	6.8105303030303	548		OxPE(18:3_22:1(OH))-H	1	0	0	0	0	0	0	0	0	0	0	0	6.5105303030303	6.8105303030303
	OxPE(18:3_22:1(OH))-H	0	0	0	0	0	0	0	0	0	0	0	0	5.91286515151515	6.21286515151515	854		OxPE(18:3_22:1(OH))-H	0	0	0	0	0	0	0	0	0	0	0	0	5.91286515151515	6.21286515151515	854		OxPE(18:3_22:1(OH))-H	0	0	0	0	0	0	0	0	0	0	0	0	5.91286515151515	6.21286515151515
	OxPE(18:3_22:2(OH))-H	0	0	0	0	0	0	0	0	0	0	0	0	5.69895909090909	5.99895909090909	1030		OxPE(18:3_22:2(OH))-H	0	0	0	0	0	0	0	0	0	0	0	0	5.69895909090909	5.99895909090909	1030		OxPE(18:3_22:2(OH))-H	0	0	0	0	0	0	0	0	0	0	0	0	5.69895909090909	5.99895909090909
	OxPE(18:3_22:4(OH))-H	0	0	0	0	0	0	0	0	0	0	0	0	5.89958636363636	6.19958636363636	918		OxPE(18:3_22:4(OH))-H	0	0	0	0	0	0	0	0	0	0	0	0	5.89958636363636	6.19958636363636	918		OxPE(18:3_22:4(OH))-H	0	0	0	0	0	0	0	0	0	0	0	0	5.89958636363636	6.19958636363636
	OxPE(18:3_24:1(OH))-H	1	0	0	0	0	0	0	0	0	0	0	0	6.77478333333333	7.07478333333333	484		OxPE(18:3_24:1(OH))-H	6.921464	0	0	0	0	0	0	0	0	0	0	0	6.77478333333333	7.07478333333333	484		OxPE(18:3_24:1(OH))-H	1	0	0	0	0	0	0	0	0	0	0	0	6.77478333333333	7.07478333333333
	OxPE(18:3_24:1(OH))-H	0	0	0	0	0	0	0	0	0	0	0	0	7.6732606060606	7.9732606060606	1701		OxPE(18:3_24:1(OH))-H	0	0	0	0	0	0	0	0	0	0	0	0	7.6732606060606	7.9732606060606	1701		OxPE(18:3_24:1(OH))-H	0	0	0	0	0	0	0	0	0	0	0	0	7.6732606060606	7.9732606060606
	OxPE(18:3_20:1(OO))-H	0	0	0	0	0	0	0	0	0	0	0	0	4.7790303030303	5.0790303030303	844		OxPE(18:3_20:1(OO))-H	0	0	0	0	0	0	0	0	0	0	0	0	4.7790303030303	5.0790303030303	844		OxPE(18:3_20:1(OO))-H	0	0	0	0	0	0	0	0	0	0	0	0	4.7790303030303	5.0790303030303
	OxPE(18:3_20:1(OO))-H	0	0	0	0	0	0	0	0	0	0	0	0	6.00865757575758	6.30865757575758	1893		OxPE(18:3_20:1(OO))-H	0	0	0	0	0	0	0	0	0	0	0	0	6.00865757575758	6.30865757575758	1893		OxPE(18:3_20:1(OO))-H	0	0	0	0	0	0	0	0	0	0	0	0	6.00865757575758	6.30865757575758
	OxPE(18:3_20:2(OO))-H	0	0	0	0	0	0	0	0	0	0	0	0	5.74913636363636	6.04913636363636	976		OxPE(18:3_20:2(OO))-H	0	0	0	0	0	0	0	0	0	0	0	0	5.74913636363636	6.04913636363636	976		OxPE(18:3_20:2(OO))-H	0	0	0	0	0	0	0	0	0	0	0	0	5.74913636363636	6.04913636363636
	OxPE(18:3_22:1(OO))-H	1	0	0	0	0	0	0	0	0	0	0	0	6.04034545454545	6.34034545454545	46		OxPE(18:3_22:1(OO))-H	6.155149	0	0	0	0	6.041962	0	6.155149	0	0	0	0	6.04034545454545	6.34034545454545	46		OxPE(18:3_22:1(OO))-H	3	0	0	0	0	1	0	1	0	0	0	0	6.04034545454545	6.34034545454545
	OxPE(18:3_22:1(OO))-H	1	0	0	0	0	1	0	0	0	0	0	0	5.38873333333333	5.68873333333333	83		OxPE(18:3_22:1(OO))-H	5.628545	0	0	0	0	5.628545	0	0	0	0	0	0	5.38873333333333	5.68873333333333	83		OxPE(18:3_22:1(OO))-H	1	0	0	0	0	1	0	0	0	0	0	0	5.38873333333333	5.68873333333333
	OxPE(18:3_22:1(OO))-H	1	0	0	0	0	1	0	0	0	0	0	0	5.71959545454545	6.01959545454545	3405		OxPE(18:3_22:1(OO))-H	5.896158	0	0	0	0	5.778402	0	0	0	0	0	0	5.71959545454545	6.01959545454545	3405		OxPE(18:3_22:1(OO))-H	2	0	0	0	0	2	0	0	0	0	0	0	5.71959545454545	6.01959545454545
	OxPE(18:3_22:2(OO))-H	1	0	0	0	0	0	0	0	0	0	0	0	5.23841363636364	5.53841363636364	104		OxPE(18:3_22:2(OO))-H	5.362202	0	0	0	0	0	0	5.362202	0	0	0	0	5.23841363636364	5.53841363636364	104		OxPE(18:3_22:2(OO))-H	2	0	0	0	0	0	0	1	0	0	0	0	5.23841363636364	5.53841363636364
	OxPE(18:3_22:2(OO))-H	0	0	0	0	0	0	0	0	0	0	0	0	4.93768939393939	5.23768939393939	489		OxPE(18:3_22:2(OO))-H	0	0	0	0	0	0	0	0	0	0	0	0	4.93768939393939	5.23768939393939	489		OxPE(18:3_22:2(OO))-H	0	0	0	0	0	0	0	0	0	0	0	0	4.93768939393939	5.23768939393939
	OxPE(18:3_22:2(OO))-H	1	0	0	0	0	1	0	0	0	0	0	0	4.46556363636364	4.76556363636364	532		OxPE(18:3_22:2(OO))-H	4.639425	0	0	0	0	4.639425	0	0	0	0	0	0	4.46556363636364	4.76556363636364	532		OxPE(18:3_22:2(OO))-H	1	0	0	0	0	1	0	0	0	0	0	0	4.46556363636364	4.76556363636364
	OxPE(18:3_22:3(OO))-H	0	0	0	0	0	0	0	0	0	0	0	0	5.82562272727273	6.12562272727273	1568		OxPE(18:3_22:3(OO))-H	0	0	0	0	0	0	0	0	0	0	0	0	5.82562272727273	6.12562272727273	1568		OxPE(18:3_22:3(OO))-H	0	0	0	0	0	0	0	0	0	0	0	0	5.82562272727273	6.12562272727273
	OxPE(18:3_22:3(OO))-H	0	0	0	0	0	0	0	0	0	0	0	0	4.00810151515151	4.30810151515151	3225		OxPE(18:3_22:3(OO))-H	0	0	0	0	0	0	0	0	0	0	0	0	4.00810151515151	4.30810151515151	3225		OxPE(18:3_22:3(OO))-H	0	0	0	0	0	0	0	0	0	0	0	0	4.00810151515151	4.30810151515151
	OxPE(18:3_22:4(OO))-H	0	0	0	0	0	0	0	0	0	0	0	0	5.43825606060606	5.73825606060606	894		OxPE(18:3_22:4(OO))-H	0	0	0	0	0	0	0	0	0	0	0	0	5.43825606060606	5.73825606060606	894		OxPE(18:3_22:4(OO))-H	0	0	0	0	0	0	0	0	0	0	0	0	5.43825606060606	5.73825606060606
	OxPE(18:3_24:1(OO))-H	1	0	0	0	0	0	0	0	0	0	0	0	7.22732575757576	7.52732575757576	201		OxPE(18:3_24:1(OO))-H	7.329489	0	0	0	0	0	0	7.329489	0	0	0	0	7.22732575757576	7.52732575757576	201		OxPE(18:3_24:1(OO))-H	2	0	0	0	0	0	0	1	0	0	0	0	7.22732575757576	7.52732575757576
	OxPE(18:3_24:1(OO))-H	0	0	0	0	0	0	0	0	0	0	0	0	6.65343181818182	6.95343181818182	796		OxPE(18:3_24:1(OO))-H	0	0	0	0	0	0	0	0	0	0	0	0	6.65343181818182	6.95343181818182	796		OxPE(18:3_24:1(OO))-H	0	0	0	0	0	0	0	0	0	0	0	0	6.65343181818182	6.95343181818182
	OxPE(18:3_24:1(OO))-H	0	0	0	0	0	0	0	0	0	0	0	0	6.87396060606061	7.17396060606061	934		OxPE(18:3_24:1(OO))-H	0	0	0	0	0	0	0	0	0	0	0	0	6.87396060606061	7.17396060606061	934		OxPE(18:3_24:1(OO))-H	0	0	0	0	0	0	0	0	0	0	0	0	6.87396060606061	7.17396060606061
	OxPE(18:3_14:1(OOOO))-H	0	0	0	0	0	0	0	0	0	0	0	0	3.71538181818182	4.01538181818182	3056		OxPE(18:3_14:1(OOOO))-H	0	0	0	0	0	0	0	0	0	0	0	0	3.71538181818182	4.01538181818182	3056		OxPE(18:3_14:1(OOOO))-H	0	0	0	0	0	0	0	0	0	0	0	0	3.71538181818182	4.01538181818182
	OxPE(18:3_22:2(OOOO))-H	0	0	0	0	0	0	0	0	0	0	0	0	5.6331196969697	5.9331196969697	3020		OxPE(18:3_22:2(OOOO))-H	0	0	0	0	0	0	0	0	0	0	0	0	5.6331196969697	5.9331196969697	3020		OxPE(18:3_22:2(OOOO))-H	0	0	0	0	0	0	0	0	0	0	0	0	5.6331196969697	5.9331196969697
	OxPE(18:3_22:1(Ke))-H	0	0	0	0	0	0	0	0	0	0	0	0	5.69895909090909	5.99895909090909	1030		OxPE(18:3_22:1(Ke))-H	0	0	0	0	0	0	0	0	0	0	0	0	5.69895909090909	5.99895909090909	1030		OxPE(18:3_22:1(Ke))-H	0	0	0	0	0	0	0	0	0	0	0	0	5.69895909090909	5.99895909090909
	OxPE(18:3_22:3(Ke))-H	0	0	0	0	0	0	0	0	0	0	0	0	5.89958636363636	6.19958636363636	918		OxPE(18:3_22:3(Ke))-H	0	0	0	0	0	0	0	0	0	0	0	0	5.89958636363636	6.19958636363636	918		OxPE(18:3_22:3(Ke))-H	0	0	0	0	0	0	0	0	0	0	0	0	5.89958636363636	6.19958636363636
	OxPE(18:3_24:1(Ke))-H	0	0	0	0	0	0	0	0	0	0	0	0	5.9642803030303	6.2642803030303	1218		OxPE(18:3_24:1(Ke))-H	0	0	0	0	0	0	0	0	0	0	0	0	5.9642803030303	6.2642803030303	1218		OxPE(18:3_24:1(Ke))-H	0	0	0	0	0	0	0	0	0	0	0	0	5.9642803030303	6.2642803030303
	OxPE(18:3_24:1(Ke))-H	0	0	0	0	0	0	0	0	0	0	0	0	6.60623484848485	6.90623484848485	2508		OxPE(18:3_24:1(Ke))-H	0	0	0	0	0	0	0	0	0	0	0	0	6.60623484848485	6.90623484848485	2508		OxPE(18:3_24:1(Ke))-H	0	0	0	0	0	0	0	0	0	0	0	0	6.60623484848485	6.90623484848485
	OxPE(18:3_24:1(Ke))-H	0	0	0	0	0	0	0	0	0	0	0	0	5.81634090909091	6.11634090909091	2993		OxPE(18:3_24:1(Ke))-H	0	0	0	0	0	0	0	0	0	0	0	0	5.81634090909091	6.11634090909091	2993		OxPE(18:3_24:1(Ke))-H	0	0	0	0	0	0	0	0	0	0	0	0	5.81634090909091	6.11634090909091
	OxPE(18:3_20:1(Ke,OH))-H	0	0	0	0	0	0	0	0	0	0	0	0	5.74913636363636	6.04913636363636	976		OxPE(18:3_20:1(Ke,OH))-H	0	0	0	0	0	0	0	0	0	0	0	0	5.74913636363636	6.04913636363636	976		OxPE(18:3_20:1(Ke,OH))-H	0	0	0	0	0	0	0	0	0	0	0	0	5.74913636363636	6.04913636363636
	OxPE(18:3_22:1(Ke,OH))-H	1	0	0	0	0	0	0	0	0	0	0	0	5.23841363636364	5.53841363636364	104		OxPE(18:3_22:1(Ke,OH))-H	5.362202	0	0	0	0	0	0	5.362202	0	0	0	0	5.23841363636364	5.53841363636364	104		OxPE(18:3_22:1(Ke,OH))-H	2	0	0	0	0	0	0	1	0	0	0	0	5.23841363636364	5.53841363636364
	OxPE(18:3_22:1(Ke,OH))-H	0	0	0	0	0	0	0	0	0	0	0	0	4.93768939393939	5.23768939393939	489		OxPE(18:3_22:1(Ke,OH))-H	0	0	0	0	0	0	0	0	0	0	0	0	4.93768939393939	5.23768939393939	489		OxPE(18:3_22:1(Ke,OH))-H	0	0	0	0	0	0	0	0	0	0	0	0	4.93768939393939	5.23768939393939
	OxPE(18:3_22:1(Ke,OH))-H	1	0	0	0	0	1	0	0	0	0	0	0	4.46556363636364	4.76556363636364	532		OxPE(18:3_22:1(Ke,OH))-H	4.639425	0	0	0	0	4.639425	0	0	0	0	0	0	4.46556363636364	4.76556363636364	532		OxPE(18:3_22:1(Ke,OH))-H	1	0	0	0	0	1	0	0	0	0	0	0	4.46556363636364	4.76556363636364
	OxPE(18:3_22:2(Ke,OH))-H	0	0	0	0	0	0	0	0	0	0	0	0	5.82562272727273	6.12562272727273	1568		OxPE(18:3_22:2(Ke,OH))-H	0	0	0	0	0	0	0	0	0	0	0	0	5.82562272727273	6.12562272727273	1568		OxPE(18:3_22:2(Ke,OH))-H	0	0	0	0	0	0	0	0	0	0	0	0	5.82562272727273	6.12562272727273
	OxPE(18:3_22:2(Ke,OH))-H	0	0	0	0	0	0	0	0	0	0	0	0	4.00810151515151	4.30810151515151	3225		OxPE(18:3_22:2(Ke,OH))-H	0	0	0	0	0	0	0	0	0	0	0	0	4.00810151515151	4.30810151515151	3225		OxPE(18:3_22:2(Ke,OH))-H	0	0	0	0	0	0	0	0	0	0	0	0	4.00810151515151	4.30810151515151
	OxPE(18:3_22:3(Ke,OH))-H	0	0	0	0	0	0	0	0	0	0	0	0	5.43825606060606	5.73825606060606	894		OxPE(18:3_22:3(Ke,OH))-H	0	0	0	0	0	0	0	0	0	0	0	0	5.43825606060606	5.73825606060606	894		OxPE(18:3_22:3(Ke,OH))-H	0	0	0	0	0	0	0	0	0	0	0	0	5.43825606060606	5.73825606060606
	OxPE(18:3_24:1(Ke,OH))-H	1	0	0	0	0	0	0	0	0	0	0	0	6.09909090909091	6.39909090909091	174		OxPE(18:3_24:1(Ke,OH))-H	6.198611	0	0	0	0	0	0	0	0	0	0	0	6.09909090909091	6.39909090909091	174		OxPE(18:3_24:1(Ke,OH))-H	2	0	0	0	0	0	0	0	0	0	0	0	6.09909090909091	6.39909090909091
	OxPE(18:3_24:1(Ke,OH))-H	1	0	0	0	0	0	0	0	0	0	0	0	6.45892424242424	6.75892424242424	486		OxPE(18:3_24:1(Ke,OH))-H	6.587777	0	0	0	0	0	0	0	0	0	0	0	6.45892424242424	6.75892424242424	486		OxPE(18:3_24:1(Ke,OH))-H	2	0	0	0	0	0	0	0	0	0	0	0	6.45892424242424	6.75892424242424
	OxPE(18:3_24:1(Ke,OH))-H	1	0	0	0	0	0	0	0	0	0	0	0	6.28235606060606	6.58235606060606	2898		OxPE(18:3_24:1(Ke,OH))-H	6.329809	0	0	0	0	0	0	0	0	0	0	0	6.28235606060606	6.58235606060606	2898		OxPE(18:3_24:1(Ke,OH))-H	2	0	0	0	0	0	0	0	0	0	0	0	6.28235606060606	6.58235606060606
	OxPE(18:2_22:1(OH))-H	1	0	0	0	0	0	0	0	0	0	0	0	6.72865757575758	7.02865757575758	422		OxPE(18:2_22:1(OH))-H	6.844614	0	0	0	0	0	0	0	0	0	0	0	6.72865757575758	7.02865757575758	422		OxPE(18:2_22:1(OH))-H	1	0	0	0	0	0	0	0	0	0	0	0	6.72865757575758	7.02865757575758
	OxPE(18:2_22:2(OH))-H	1	0	0	0	0	0	0	0	0	0	0	0	6.5105303030303	6.8105303030303	548		OxPE(18:2_22:2(OH))-H	6.670787	0	0	0	0	0	0	0	0	0	0	0	6.5105303030303	6.8105303030303	548		OxPE(18:2_22:2(OH))-H	1	0	0	0	0	0	0	0	0	0	0	0	6.5105303030303	6.8105303030303
	OxPE(18:2_22:2(OH))-H	0	0	0	0	0	0	0	0	0	0	0	0	5.91286515151515	6.21286515151515	854		OxPE(18:2_22:2(OH))-H	0	0	0	0	0	0	0	0	0	0	0	0	5.91286515151515	6.21286515151515	854		OxPE(18:2_22:2(OH))-H	0	0	0	0	0	0	0	0	0	0	0	0	5.91286515151515	6.21286515151515
	OxPE(18:2_22:3(OH))-H	0	0	0	0	0	0	0	0	0	0	0	0	5.69895909090909	5.99895909090909	1030		OxPE(18:2_22:3(OH))-H	0	0	0	0	0	0	0	0	0	0	0	0	5.69895909090909	5.99895909090909	1030		OxPE(18:2_22:3(OH))-H	0	0	0	0	0	0	0	0	0	0	0	0	5.69895909090909	5.99895909090909
	OxPE(18:2_22:5(OH))-H	0	0	0	0	0	0	0	0	0	0	0	0	5.89958636363636	6.19958636363636	918		OxPE(18:2_22:5(OH))-H	0	0	0	0	0	0	0	0	0	0	0	0	5.89958636363636	6.19958636363636	918		OxPE(18:2_22:5(OH))-H	0	0	0	0	0	0	0	0	0	0	0	0	5.89958636363636	6.19958636363636
	OxPE(18:2_24:1(OH))-H	1	0	0	0	0	0	0	0	0	0	0	0	7.87178181818182	8.17178181818182	682		OxPE(18:2_24:1(OH))-H	8.013856	0	0	0	0	0	0	0	0	0	0	0	7.87178181818182	8.17178181818182	682		OxPE(18:2_24:1(OH))-H	1	0	0	0	0	0	0	0	0	0	0	0	7.87178181818182	8.17178181818182
	OxPE(18:2_18:1(OO))-H	0	0	0	0	0	0	0	0	0	0	0	0	5.93952727272727	6.23952727272727	902		OxPE(18:2_18:1(OO))-H	0	0	0	0	0	0	0	0	0	0	0	0	5.93952727272727	6.23952727272727	902		OxPE(18:2_18:1(OO))-H	0	0	0	0	0	0	0	0	0	0	0	0	5.93952727272727	6.23952727272727
	OxPE(18:2_20:1(OO))-H	1	0	0	0	0	1	0	0	0	0	0	0	5.38637727272727	5.68637727272727	185		OxPE(18:2_20:1(OO))-H	5.500496	0	0	0	0	5.500496	0	0	0	0	0	0	5.38637727272727	5.68637727272727	185		OxPE(18:2_20:1(OO))-H	2	0	0	0	0	2	0	0	0	0	0	0	5.38637727272727	5.68637727272727
	OxPE(18:2_20:1(OO))-H	1	0	0	0	0	1	0	0	0	0	0	0	5.13399242424242	5.43399242424242	191		OxPE(18:2_20:1(OO))-H	5.235445	0	0	0	0	5.235445	0	0	0	0	0	0	5.13399242424242	5.43399242424242	191		OxPE(18:2_20:1(OO))-H	2	0	0	0	0	2	0	0	0	0	0	0	5.13399242424242	5.43399242424242
	OxPE(18:2_20:1(OO))-H	1	0	0	0	0	1	0	0	0	0	0	0	5.5910696969697	5.8910696969697	244		OxPE(18:2_20:1(OO))-H	5.76282	0	0	0	0	5.633749	0	0	0	0	0	0	5.5910696969697	5.8910696969697	244		OxPE(18:2_20:1(OO))-H	2	0	0	0	0	2	0	0	0	0	0	0	5.5910696969697	5.8910696969697
	OxPE(18:2_20:2(OO))-H	0	0	0	0	0	0	0	0	0	0	0	0	4.7790303030303	5.0790303030303	844		OxPE(18:2_20:2(OO))-H	0	0	0	0	0	0	0	0	0	0	0	0	4.7790303030303	5.0790303030303	844		OxPE(18:2_20:2(OO))-H	0	0	0	0	0	0	0	0	0	0	0	0	4.7790303030303	5.0790303030303
	OxPE(18:2_20:2(OO))-H	0	0	0	0	0	0	0	0	0	0	0	0	6.00865757575758	6.30865757575758	1893		OxPE(18:2_20:2(OO))-H	0	0	0	0	0	0	0	0	0	0	0	0	6.00865757575758	6.30865757575758	1893		OxPE(18:2_20:2(OO))-H	0	0	0	0	0	0	0	0	0	0	0	0	6.00865757575758	6.30865757575758
	OxPE(18:2_20:3(OO))-H	0	0	0	0	0	0	0	0	0	0	0	0	5.74913636363636	6.04913636363636	976		OxPE(18:2_20:3(OO))-H	0	0	0	0	0	0	0	0	0	0	0	0	5.74913636363636	6.04913636363636	976		OxPE(18:2_20:3(OO))-H	0	0	0	0	0	0	0	0	0	0	0	0	5.74913636363636	6.04913636363636
	OxPE(18:2_22:1(OO))-H	1	0	0	0	0	1	0	0	0	0	0	0	6.54269393939394	6.84269393939394	187		OxPE(18:2_22:1(OO))-H	6.64095	0	0	0	0	6.64095	0	0	0	0	0	0	6.54269393939394	6.84269393939394	187		OxPE(18:2_22:1(OO))-H	2	0	0	0	0	2	0	0	0	0	0	0	6.54269393939394	6.84269393939394
	OxPE(18:2_22:1(OO))-H	1	0	0	0	0	1	0	0	0	0	0	0	6.33619848484848	6.63619848484848	219		OxPE(18:2_22:1(OO))-H	6.523652	0	0	0	0	6.523652	0	0	0	0	0	0	6.33619848484848	6.63619848484848	219		OxPE(18:2_22:1(OO))-H	1	0	0	0	0	1	0	0	0	0	0	0	6.33619848484848	6.63619848484848
	OxPE(18:2_22:2(OO))-H	1	0	0	0	0	1	0	0	0	0	0	0	6.04034545454545	6.34034545454545	46		OxPE(18:2_22:2(OO))-H	6.155149	0	0	0	0	6.041962	0	6.155149	0	0	0	0	6.04034545454545	6.34034545454545	46		OxPE(18:2_22:2(OO))-H	3	0	0	0	0	1	0	1	0	0	0	0	6.04034545454545	6.34034545454545
	OxPE(18:2_22:2(OO))-H	1	0	0	0	0	1	0	0	0	0	0	0	5.38873333333333	5.68873333333333	83		OxPE(18:2_22:2(OO))-H	5.628545	0	0	0	0	5.628545	0	0	0	0	0	0	5.38873333333333	5.68873333333333	83		OxPE(18:2_22:2(OO))-H	1	0	0	0	0	1	0	0	0	0	0	0	5.38873333333333	5.68873333333333
	OxPE(18:2_22:2(OO))-H	1	0	0	0	0	1	0	0	0	0	0	0	5.71959545454545	6.01959545454545	3405		OxPE(18:2_22:2(OO))-H	5.896158	0	0	0	0	5.778402	0	0	0	0	0	0	5.71959545454545	6.01959545454545	3405		OxPE(18:2_22:2(OO))-H	2	0	0	0	0	2	0	0	0	0	0	0	5.71959545454545	6.01959545454545
	OxPE(18:2_22:3(OO))-H	1	0	0	0	0	0	0	0	0	0	0	0	5.23841363636364	5.53841363636364	104		OxPE(18:2_22:3(OO))-H	5.362202	0	0	0	0	0	0	5.362202	0	0	0	0	5.23841363636364	5.53841363636364	104		OxPE(18:2_22:3(OO))-H	2	0	0	0	0	0	0	1	0	0	0	0	5.23841363636364	5.53841363636364
	OxPE(18:2_22:3(OO))-H	0	0	0	0	0	0	0	0	0	0	0	0	4.93768939393939	5.23768939393939	489		OxPE(18:2_22:3(OO))-H	0	0	0	0	0	0	0	0	0	0	0	0	4.93768939393939	5.23768939393939	489		OxPE(18:2_22:3(OO))-H	0	0	0	0	0	0	0	0	0	0	0	0	4.93768939393939	5.23768939393939
	OxPE(18:2_22:3(OO))-H	1	0	0	0	0	1	0	0	0	0	0	0	4.46556363636364	4.76556363636364	532		OxPE(18:2_22:3(OO))-H	4.639425	0	0	0	0	4.639425	0	0	0	0	0	0	4.46556363636364	4.76556363636364	532		OxPE(18:2_22:3(OO))-H	1	0	0	0	0	1	0	0	0	0	0	0	4.46556363636364	4.76556363636364
	OxPE(18:2_22:4(OO))-H	0	0	0	0	0	0	0	0	0	0	0	0	5.82562272727273	6.12562272727273	1568		OxPE(18:2_22:4(OO))-H	0	0	0	0	0	0	0	0	0	0	0	0	5.82562272727273	6.12562272727273	1568		OxPE(18:2_22:4(OO))-H	0	0	0	0	0	0	0	0	0	0	0	0	5.82562272727273	6.12562272727273
	OxPE(18:2_22:4(OO))-H	0	0	0	0	0	0	0	0	0	0	0	0	4.00810151515151	4.30810151515151	3225		OxPE(18:2_22:4(OO))-H	0	0	0	0	0	0	0	0	0	0	0	0	4.00810151515151	4.30810151515151	3225		OxPE(18:2_22:4(OO))-H	0	0	0	0	0	0	0	0	0	0	0	0	4.00810151515151	4.30810151515151
	OxPE(18:2_22:5(OO))-H	0	0	0	0	0	0	0	0	0	0	0	0	5.43825606060606	5.73825606060606	894		OxPE(18:2_22:5(OO))-H	0	0	0	0	0	0	0	0	0	0	0	0	5.43825606060606	5.73825606060606	894		OxPE(18:2_22:5(OO))-H	0	0	0	0	0	0	0	0	0	0	0	0	5.43825606060606	5.73825606060606
	OxPE(18:2_24:1(OO))-H	1	0	0	0	0	1	0	0	0	0	0	0	7.69890909090909	7.99890909090909	268		OxPE(18:2_24:1(OO))-H	7.804709	0	0	0	0	7.804709	0	0	0	0	0	0	7.69890909090909	7.99890909090909	268		OxPE(18:2_24:1(OO))-H	2	0	0	0	0	1	0	0	0	0	0	0	7.69890909090909	7.99890909090909
	OxPE(18:2_24:1(OO))-H	0	0	0	0	0	0	0	0	0	0	0	0	8.06595	8.36595	1366		OxPE(18:2_24:1(OO))-H	0	0	0	0	0	0	0	0	0	0	0	0	8.06595	8.36595	1366		OxPE(18:2_24:1(OO))-H	0	0	0	0	0	0	0	0	0	0	0	0	8.06595	8.36595
	OxPE(18:2_22:3(OOOO))-H	0	0	0	0	0	0	0	0	0	0	0	0	5.6331196969697	5.9331196969697	3020		OxPE(18:2_22:3(OOOO))-H	0	0	0	0	0	0	0	0	0	0	0	0	5.6331196969697	5.9331196969697	3020		OxPE(18:2_22:3(OOOO))-H	0	0	0	0	0	0	0	0	0	0	0	0	5.6331196969697	5.9331196969697
	OxPE(18:2_22:1(Ke))-H	1	0	0	0	0	0	0	0	0	0	0	0	6.5105303030303	6.8105303030303	548		OxPE(18:2_22:1(Ke))-H	6.670787	0	0	0	0	0	0	0	0	0	0	0	6.5105303030303	6.8105303030303	548		OxPE(18:2_22:1(Ke))-H	1	0	0	0	0	0	0	0	0	0	0	0	6.5105303030303	6.8105303030303
	OxPE(18:2_22:1(Ke))-H	0	0	0	0	0	0	0	0	0	0	0	0	5.91286515151515	6.21286515151515	854		OxPE(18:2_22:1(Ke))-H	0	0	0	0	0	0	0	0	0	0	0	0	5.91286515151515	6.21286515151515	854		OxPE(18:2_22:1(Ke))-H	0	0	0	0	0	0	0	0	0	0	0	0	5.91286515151515	6.21286515151515
	OxPE(18:2_22:2(Ke))-H	0	0	0	0	0	0	0	0	0	0	0	0	5.69895909090909	5.99895909090909	1030		OxPE(18:2_22:2(Ke))-H	0	0	0	0	0	0	0	0	0	0	0	0	5.69895909090909	5.99895909090909	1030		OxPE(18:2_22:2(Ke))-H	0	0	0	0	0	0	0	0	0	0	0	0	5.69895909090909	5.99895909090909
	OxPE(18:2_22:4(Ke))-H	0	0	0	0	0	0	0	0	0	0	0	0	5.89958636363636	6.19958636363636	918		OxPE(18:2_22:4(Ke))-H	0	0	0	0	0	0	0	0	0	0	0	0	5.89958636363636	6.19958636363636	918		OxPE(18:2_22:4(Ke))-H	0	0	0	0	0	0	0	0	0	0	0	0	5.89958636363636	6.19958636363636
	OxPE(18:2_24:1(Ke))-H	1	0	0	0	0	0	0	0	0	0	0	0	6.77478333333333	7.07478333333333	484		OxPE(18:2_24:1(Ke))-H	6.921464	0	0	0	0	0	0	0	0	0	0	0	6.77478333333333	7.07478333333333	484		OxPE(18:2_24:1(Ke))-H	1	0	0	0	0	0	0	0	0	0	0	0	6.77478333333333	7.07478333333333
	OxPE(18:2_24:1(Ke))-H	0	0	0	0	0	0	0	0	0	0	0	0	7.6732606060606	7.9732606060606	1701		OxPE(18:2_24:1(Ke))-H	0	0	0	0	0	0	0	0	0	0	0	0	7.6732606060606	7.9732606060606	1701		OxPE(18:2_24:1(Ke))-H	0	0	0	0	0	0	0	0	0	0	0	0	7.6732606060606	7.9732606060606
	OxPE(18:2_20:1(Ke,OH))-H	0	0	0	0	0	0	0	0	0	0	0	0	4.7790303030303	5.0790303030303	844		OxPE(18:2_20:1(Ke,OH))-H	0	0	0	0	0	0	0	0	0	0	0	0	4.7790303030303	5.0790303030303	844		OxPE(18:2_20:1(Ke,OH))-H	0	0	0	0	0	0	0	0	0	0	0	0	4.7790303030303	5.0790303030303
	OxPE(18:2_20:1(Ke,OH))-H	0	0	0	0	0	0	0	0	0	0	0	0	6.00865757575758	6.30865757575758	1893		OxPE(18:2_20:1(Ke,OH))-H	0	0	0	0	0	0	0	0	0	0	0	0	6.00865757575758	6.30865757575758	1893		OxPE(18:2_20:1(Ke,OH))-H	0	0	0	0	0	0	0	0	0	0	0	0	6.00865757575758	6.30865757575758
	OxPE(18:2_20:2(Ke,OH))-H	0	0	0	0	0	0	0	0	0	0	0	0	5.74913636363636	6.04913636363636	976		OxPE(18:2_20:2(Ke,OH))-H	0	0	0	0	0	0	0	0	0	0	0	0	5.74913636363636	6.04913636363636	976		OxPE(18:2_20:2(Ke,OH))-H	0	0	0	0	0	0	0	0	0	0	0	0	5.74913636363636	6.04913636363636
	OxPE(18:2_22:1(Ke,OH))-H	1	0	0	0	0	1	0	0	0	0	0	0	6.04034545454545	6.34034545454545	46		OxPE(18:2_22:1(Ke,OH))-H	6.155149	0	0	0	0	6.041962	0	6.155149	0	0	0	0	6.04034545454545	6.34034545454545	46		OxPE(18:2_22:1(Ke,OH))-H	3	0	0	0	0	1	0	1	0	0	0	0	6.04034545454545	6.34034545454545
	OxPE(18:2_22:1(Ke,OH))-H	1	0	0	0	0	1	0	0	0	0	0	0	5.38873333333333	5.68873333333333	83		OxPE(18:2_22:1(Ke,OH))-H	5.628545	0	0	0	0	5.628545	0	0	0	0	0	0	5.38873333333333	5.68873333333333	83		OxPE(18:2_22:1(Ke,OH))-H	1	0	0	0	0	1	0	0	0	0	0	0	5.38873333333333	5.68873333333333
	OxPE(18:2_22:1(Ke,OH))-H	1	0	0	0	0	1	0	0	0	0	0	0	5.71959545454545	6.01959545454545	3405		OxPE(18:2_22:1(Ke,OH))-H	5.896158	0	0	0	0	5.778402	0	0	0	0	0	0	5.71959545454545	6.01959545454545	3405		OxPE(18:2_22:1(Ke,OH))-H	2	0	0	0	0	2	0	0	0	0	0	0	5.71959545454545	6.01959545454545
	OxPE(18:2_22:2(Ke,OH))-H	1	0	0	0	0	0	0	0	0	0	0	0	5.23841363636364	5.53841363636364	104		OxPE(18:2_22:2(Ke,OH))-H	5.362202	0	0	0	0	0	0	5.362202	0	0	0	0	5.23841363636364	5.53841363636364	104		OxPE(18:2_22:2(Ke,OH))-H	2	0	0	0	0	0	0	1	0	0	0	0	5.23841363636364	5.53841363636364
	OxPE(18:2_22:2(Ke,OH))-H	0	0	0	0	0	0	0	0	0	0	0	0	4.93768939393939	5.23768939393939	489		OxPE(18:2_22:2(Ke,OH))-H	0	0	0	0	0	0	0	0	0	0	0	0	4.93768939393939	5.23768939393939	489		OxPE(18:2_22:2(Ke,OH))-H	0	0	0	0	0	0	0	0	0	0	0	0	4.93768939393939	5.23768939393939
	OxPE(18:2_22:2(Ke,OH))-H	1	0	0	0	0	1	0	0	0	0	0	0	4.46556363636364	4.76556363636364	532		OxPE(18:2_22:2(Ke,OH))-H	4.639425	0	0	0	0	4.639425	0	0	0	0	0	0	4.46556363636364	4.76556363636364	532		OxPE(18:2_22:2(Ke,OH))-H	1	0	0	0	0	1	0	0	0	0	0	0	4.46556363636364	4.76556363636364
	OxPE(18:2_22:3(Ke,OH))-H	0	0	0	0	0	0	0	0	0	0	0	0	5.82562272727273	6.12562272727273	1568		OxPE(18:2_22:3(Ke,OH))-H	0	0	0	0	0	0	0	0	0	0	0	0	5.82562272727273	6.12562272727273	1568		OxPE(18:2_22:3(Ke,OH))-H	0	0	0	0	0	0	0	0	0	0	0	0	5.82562272727273	6.12562272727273
	OxPE(18:2_22:3(Ke,OH))-H	0	0	0	0	0	0	0	0	0	0	0	0	4.00810151515151	4.30810151515151	3225		OxPE(18:2_22:3(Ke,OH))-H	0	0	0	0	0	0	0	0	0	0	0	0	4.00810151515151	4.30810151515151	3225		OxPE(18:2_22:3(Ke,OH))-H	0	0	0	0	0	0	0	0	0	0	0	0	4.00810151515151	4.30810151515151
	OxPE(18:2_22:4(Ke,OH))-H	0	0	0	0	0	0	0	0	0	0	0	0	5.43825606060606	5.73825606060606	894		OxPE(18:2_22:4(Ke,OH))-H	0	0	0	0	0	0	0	0	0	0	0	0	5.43825606060606	5.73825606060606	894		OxPE(18:2_22:4(Ke,OH))-H	0	0	0	0	0	0	0	0	0	0	0	0	5.43825606060606	5.73825606060606
	OxPE(18:2_24:1(Ke,OH))-H	1	0	0	0	0	0	0	0	0	0	0	0	7.22732575757576	7.52732575757576	201		OxPE(18:2_24:1(Ke,OH))-H	7.329489	0	0	0	0	0	0	7.329489	0	0	0	0	7.22732575757576	7.52732575757576	201		OxPE(18:2_24:1(Ke,OH))-H	2	0	0	0	0	0	0	1	0	0	0	0	7.22732575757576	7.52732575757576
	OxPE(18:2_24:1(Ke,OH))-H	0	0	0	0	0	0	0	0	0	0	0	0	6.65343181818182	6.95343181818182	796		OxPE(18:2_24:1(Ke,OH))-H	0	0	0	0	0	0	0	0	0	0	0	0	6.65343181818182	6.95343181818182	796		OxPE(18:2_24:1(Ke,OH))-H	0	0	0	0	0	0	0	0	0	0	0	0	6.65343181818182	6.95343181818182
	OxPE(18:2_24:1(Ke,OH))-H	0	0	0	0	0	0	0	0	0	0	0	0	6.87396060606061	7.17396060606061	934		OxPE(18:2_24:1(Ke,OH))-H	0	0	0	0	0	0	0	0	0	0	0	0	6.87396060606061	7.17396060606061	934		OxPE(18:2_24:1(Ke,OH))-H	0	0	0	0	0	0	0	0	0	0	0	0	6.87396060606061	7.17396060606061
	OxPE(18:1_20:1(OH))-H	1	0	0	0	0	0	0	0	0	0	0	0	6.72870454545455	7.02870454545455	554		OxPE(18:1_20:1(OH))-H	6.916239	0	0	0	0	0	0	0	0	0	0	0	6.72870454545455	7.02870454545455	554		OxPE(18:1_20:1(OH))-H	1	0	0	0	0	0	0	0	0	0	0	0	6.72870454545455	7.02870454545455
	OxPE(18:1_22:1(OH))-H	0	0	0	0	0	0	0	0	0	0	0	0	7.87242424242424	8.17242424242424	1705		OxPE(18:1_22:1(OH))-H	0	0	0	0	0	0	0	0	0	0	0	0	7.87242424242424	8.17242424242424	1705		OxPE(18:1_22:1(OH))-H	0	0	0	0	0	0	0	0	0	0	0	0	7.87242424242424	8.17242424242424
	OxPE(18:1_22:2(OH))-H	1	0	0	0	0	0	0	0	0	0	0	0	6.72865757575758	7.02865757575758	422		OxPE(18:1_22:2(OH))-H	6.844614	0	0	0	0	0	0	0	0	0	0	0	6.72865757575758	7.02865757575758	422		OxPE(18:1_22:2(OH))-H	1	0	0	0	0	0	0	0	0	0	0	0	6.72865757575758	7.02865757575758
	OxPE(18:1_22:3(OH))-H	1	0	0	0	0	0	0	0	0	0	0	0	6.5105303030303	6.8105303030303	548		OxPE(18:1_22:3(OH))-H	6.670787	0	0	0	0	0	0	0	0	0	0	0	6.5105303030303	6.8105303030303	548		OxPE(18:1_22:3(OH))-H	1	0	0	0	0	0	0	0	0	0	0	0	6.5105303030303	6.8105303030303
	OxPE(18:1_22:3(OH))-H	0	0	0	0	0	0	0	0	0	0	0	0	5.91286515151515	6.21286515151515	854		OxPE(18:1_22:3(OH))-H	0	0	0	0	0	0	0	0	0	0	0	0	5.91286515151515	6.21286515151515	854		OxPE(18:1_22:3(OH))-H	0	0	0	0	0	0	0	0	0	0	0	0	5.91286515151515	6.21286515151515
	OxPE(18:1_22:4(OH))-H	0	0	0	0	0	0	0	0	0	0	0	0	5.69895909090909	5.99895909090909	1030		OxPE(18:1_22:4(OH))-H	0	0	0	0	0	0	0	0	0	0	0	0	5.69895909090909	5.99895909090909	1030		OxPE(18:1_22:4(OH))-H	0	0	0	0	0	0	0	0	0	0	0	0	5.69895909090909	5.99895909090909
	OxPE(18:1_22:6(OH))-H	0	0	0	0	0	0	0	0	0	0	0	0	5.89958636363636	6.19958636363636	918		OxPE(18:1_22:6(OH))-H	0	0	0	0	0	0	0	0	0	0	0	0	5.89958636363636	6.19958636363636	918		OxPE(18:1_22:6(OH))-H	0	0	0	0	0	0	0	0	0	0	0	0	5.89958636363636	6.19958636363636
	OxPE(18:1_18:1(OO))-H	1	0	0	0	0	0	0	0	0	0	0	0	4.99847121212121	5.29847121212121	226		OxPE(18:1_18:1(OO))-H	5.170068	0	0	0	0	0	0	0	0	0	0	0	4.99847121212121	5.29847121212121	226		OxPE(18:1_18:1(OO))-H	1	0	0	0	0	0	0	0	0	0	0	0	4.99847121212121	5.29847121212121
	OxPE(18:1_20:1(OO))-H	1	0	0	0	0	1	0	1	0	0	0	0	6.24482727272727	6.54482727272727	70		OxPE(18:1_20:1(OO))-H	6.367817	0	0	0	0	6.367817	0	6.367817	0	0	0	0	6.24482727272727	6.54482727272727	70		OxPE(18:1_20:1(OO))-H	2	0	0	0	0	2	0	1	0	0	0	0	6.24482727272727	6.54482727272727
	OxPE(18:1_20:1(OO))-H	1	0	1	0	0	1	0	1	0	0	0	0	6.0695696969697	6.3695696969697	500		OxPE(18:1_20:1(OO))-H	6.367817	0	6.221945	0	0	6.221945	0	6.367817	0	0	0	0	6.0695696969697	6.3695696969697	500		OxPE(18:1_20:1(OO))-H	2	0	1	0	0	2	0	1	0	0	0	0	6.0695696969697	6.3695696969697
	OxPE(18:1_20:2(OO))-H	1	0	1	0	0	0	0	0	0	0	0	0	5.38637727272727	5.68637727272727	185		OxPE(18:1_20:2(OO))-H	5.500496	0	5.500496	0	5.500496	0	0	0	0	0	0	0	5.38637727272727	5.68637727272727	185		OxPE(18:1_20:2(OO))-H	2	0	1	0	1	0	0	0	0	0	0	0	5.38637727272727	5.68637727272727
	OxPE(18:1_20:2(OO))-H	1	0	1	0	1	0	0	0	0	0	0	0	5.13399242424242	5.43399242424242	191		OxPE(18:1_20:2(OO))-H	5.235445	0	5.235445	0	5.367408	0	0	0	0	0	0	0	5.13399242424242	5.43399242424242	191		OxPE(18:1_20:2(OO))-H	2	0	2	0	2	0	0	0	0	0	0	0	5.13399242424242	5.43399242424242
	OxPE(18:1_20:2(OO))-H	1	0	0	0	0	0	0	0	0	0	0	0	5.5910696969697	5.8910696969697	244		OxPE(18:1_20:2(OO))-H	5.76282	0	0	0	0	0	0	0	0	0	0	0	5.5910696969697	5.8910696969697	244		OxPE(18:1_20:2(OO))-H	2	0	0	0	0	0	0	0	0	0	0	0	5.5910696969697	5.8910696969697
	OxPE(18:1_20:3(OO))-H	0	0	0	0	0	0	0	0	0	0	0	0	4.7790303030303	5.0790303030303	844		OxPE(18:1_20:3(OO))-H	0	0	0	0	0	0	0	0	0	0	0	0	4.7790303030303	5.0790303030303	844		OxPE(18:1_20:3(OO))-H	0	0	0	0	0	0	0	0	0	0	0	0	4.7790303030303	5.0790303030303
	OxPE(18:1_20:3(OO))-H	0	0	0	0	0	0	0	0	0	0	0	0	6.00865757575758	6.30865757575758	1893		OxPE(18:1_20:3(OO))-H	0	0	0	0	0	0	0	0	0	0	0	0	6.00865757575758	6.30865757575758	1893		OxPE(18:1_20:3(OO))-H	0	0	0	0	0	0	0	0	0	0	0	0	6.00865757575758	6.30865757575758
	OxPE(18:1_22:1(OO))-H	1	0	0	0	0	1	0	0	0	0	0	0	7.41247424242424	7.71247424242424	162		OxPE(18:1_22:1(OO))-H	7.607316	0	0	0	0	7.485737	0	7.607316	0	0	0	0	7.41247424242424	7.71247424242424	162		OxPE(18:1_22:1(OO))-H	2	0	0	0	0	2	0	1	0	0	0	0	7.41247424242424	7.71247424242424
	OxPE(18:1_22:2(OO))-H	1	0	0	0	0	1	0	0	0	0	0	0	6.54269393939394	6.84269393939394	187		OxPE(18:1_22:2(OO))-H	6.64095	0	0	0	0	6.64095	0	0	0	0	0	0	6.54269393939394	6.84269393939394	187		OxPE(18:1_22:2(OO))-H	2	0	0	0	0	2	0	0	0	0	0	0	6.54269393939394	6.84269393939394
	OxPE(18:1_22:2(OO))-H	1	0	0	0	0	1	0	0	0	0	0	0	6.33619848484848	6.63619848484848	219		OxPE(18:1_22:2(OO))-H	6.523652	0	0	0	0	6.523652	0	0	0	0	0	0	6.33619848484848	6.63619848484848	219		OxPE(18:1_22:2(OO))-H	1	0	0	0	0	1	0	0	0	0	0	0	6.33619848484848	6.63619848484848
	OxPE(18:1_22:3(OO))-H	1	0	0	0	0	0	0	0	0	0	0	0	6.04034545454545	6.34034545454545	46		OxPE(18:1_22:3(OO))-H	6.155149	0	0	0	0	6.041962	0	6.155149	0	0	0	0	6.04034545454545	6.34034545454545	46		OxPE(18:1_22:3(OO))-H	3	0	0	0	0	1	0	1	0	0	0	0	6.04034545454545	6.34034545454545
	OxPE(18:1_22:3(OO))-H	1	0	0	0	0	1	0	0	0	0	0	0	5.38873333333333	5.68873333333333	83		OxPE(18:1_22:3(OO))-H	5.628545	0	5.628545	0	0	5.628545	0	0	0	0	0	0	5.38873333333333	5.68873333333333	83		OxPE(18:1_22:3(OO))-H	1	0	1	0	0	1	0	0	0	0	0	0	5.38873333333333	5.68873333333333
	OxPE(18:1_22:3(OO))-H	1	0	0	0	0	1	0	0	0	0	0	0	5.71959545454545	6.01959545454545	3405		OxPE(18:1_22:3(OO))-H	5.896158	0	0	0	0	5.778402	0	0	0	0	0	0	5.71959545454545	6.01959545454545	3405		OxPE(18:1_22:3(OO))-H	2	0	0	0	0	2	0	0	0	0	0	0	5.71959545454545	6.01959545454545
	OxPE(18:1_22:4(OO))-H	1	0	1	0	0	0	0	0	0	0	0	0	5.23841363636364	5.53841363636364	104		OxPE(18:1_22:4(OO))-H	5.362202	0	5.245824	0	0	0	0	5.362202	0	0	0	0	5.23841363636364	5.53841363636364	104		OxPE(18:1_22:4(OO))-H	2	0	1	0	0	0	0	1	0	0	0	0	5.23841363636364	5.53841363636364
	OxPE(18:1_22:4(OO))-H	0	0	1	0	0	0	0	0	0	0	0	0	4.93768939393939	5.23768939393939	489		OxPE(18:1_22:4(OO))-H	0	0	5.101692	0	0	0	0	0	0	0	0	0	4.93768939393939	5.23768939393939	489		OxPE(18:1_22:4(OO))-H	0	0	1	0	0	0	0	0	0	0	0	0	4.93768939393939	5.23768939393939
	OxPE(18:1_22:4(OO))-H	1	0	0	0	0	0	0	0	0	0	0	0	4.46556363636364	4.76556363636364	532		OxPE(18:1_22:4(OO))-H	4.639425	0	0	0	0	0	0	0	0	0	0	0	4.46556363636364	4.76556363636364	532		OxPE(18:1_22:4(OO))-H	1	0	0	0	0	0	0	0	0	0	0	0	4.46556363636364	4.76556363636364
	OxPE(18:1_22:5(OO))-H	0	0	0	0	0	0	0	0	0	0	0	0	5.82562272727273	6.12562272727273	1568		OxPE(18:1_22:5(OO))-H	0	0	0	0	0	0	0	0	0	0	0	0	5.82562272727273	6.12562272727273	1568		OxPE(18:1_22:5(OO))-H	0	0	0	0	0	0	0	0	0	0	0	0	5.82562272727273	6.12562272727273
	OxPE(18:1_22:5(OO))-H	0	0	0	0	0	0	0	0	0	0	0	0	4.00810151515151	4.30810151515151	3225		OxPE(18:1_22:5(OO))-H	0	0	0	0	0	0	0	0	0	0	0	0	4.00810151515151	4.30810151515151	3225		OxPE(18:1_22:5(OO))-H	0	0	0	0	0	0	0	0	0	0	0	0	4.00810151515151	4.30810151515151
	OxPE(18:1_22:6(OO))-H	0	0	0	0	0	0	0	0	0	0	0	0	5.43825606060606	5.73825606060606	894		OxPE(18:1_22:6(OO))-H	0	0	0	0	0	0	0	0	0	0	0	0	5.43825606060606	5.73825606060606	894		OxPE(18:1_22:6(OO))-H	0	0	0	0	0	0	0	0	0	0	0	0	5.43825606060606	5.73825606060606
	OxPE(18:1_24:1(OO))-H	0	0	0	0	0	0	0	0	0	0	0	0	8.41369393939394	8.71369393939394	887		OxPE(18:1_24:1(OO))-H	8.571105	0	0	0	0	0	0	0	0	0	0	0	8.41369393939394	8.71369393939394	887		OxPE(18:1_24:1(OO))-H	1	0	0	0	0	0	0	0	0	0	0	0	8.41369393939394	8.71369393939394
	OxPE(18:1_20:1(OOO))-H	0	0	0	0	0	0	0	0	0	0	0	0	4.95413939393939	5.25413939393939	989		OxPE(18:1_20:1(OOO))-H	0	0	0	0	0	0	0	0	0	0	0	0	4.95413939393939	5.25413939393939	989		OxPE(18:1_20:1(OOO))-H	0	0	0	0	0	0	0	0	0	0	0	0	4.95413939393939	5.25413939393939
	OxPE(18:1_20:1(OOO))-H	0	0	0	0	0	0	0	0	0	0	0	0	2.8667	3.1667	3179		OxPE(18:1_20:1(OOO))-H	0	0	0	0	0	0	0	0	0	0	0	0	2.8667	3.1667	3179		OxPE(18:1_20:1(OOO))-H	0	0	0	0	0	0	0	0	0	0	0	0	2.8667	3.1667
	OxPE(18:1_14:1(OOOO))-H	0	0	0	0	0	0	0	0	0	0	0	0	4.23709393939394	4.53709393939394	1287		OxPE(18:1_14:1(OOOO))-H	0	0	0	0	0	0	0	0	0	0	0	0	4.23709393939394	4.53709393939394	1287		OxPE(18:1_14:1(OOOO))-H	0	0	0	0	0	0	0	0	0	0	0	0	4.23709393939394	4.53709393939394
	OxPE(18:1_22:4(OOOO))-H	0	0	0	0	0	0	0	0	0	0	0	0	5.6331196969697	5.9331196969697	3020		OxPE(18:1_22:4(OOOO))-H	0	0	0	0	0	0	0	0	0	0	0	0	5.6331196969697	5.9331196969697	3020		OxPE(18:1_22:4(OOOO))-H	0	0	0	0	0	0	0	0	0	0	0	0	5.6331196969697	5.9331196969697
	OxPE(18:1_22:1(Ke))-H	1	0	0	0	0	0	0	0	0	0	0	0	6.72865757575758	7.02865757575758	422		OxPE(18:1_22:1(Ke))-H	6.844614	0	0	0	0	0	0	0	0	0	0	0	6.72865757575758	7.02865757575758	422		OxPE(18:1_22:1(Ke))-H	1	0	0	0	0	0	0	0	0	0	0	0	6.72865757575758	7.02865757575758
	OxPE(18:1_22:2(Ke))-H	1	0	0	0	0	0	0	0	0	0	0	0	6.5105303030303	6.8105303030303	548		OxPE(18:1_22:2(Ke))-H	6.670787	0	0	0	0	0	0	0	0	0	0	0	6.5105303030303	6.8105303030303	548		OxPE(18:1_22:2(Ke))-H	1	0	0	0	0	0	0	0	0	0	0	0	6.5105303030303	6.8105303030303
	OxPE(18:1_22:2(Ke))-H	0	0	0	0	0	0	0	0	0	0	0	0	5.91286515151515	6.21286515151515	854		OxPE(18:1_22:2(Ke))-H	0	0	0	0	0	0	0	0	0	0	0	0	5.91286515151515	6.21286515151515	854		OxPE(18:1_22:2(Ke))-H	0	0	0	0	0	0	0	0	0	0	0	0	5.91286515151515	6.21286515151515
	OxPE(18:1_22:3(Ke))-H	0	0	0	0	0	0	0	0	0	0	0	0	5.69895909090909	5.99895909090909	1030		OxPE(18:1_22:3(Ke))-H	0	0	0	0	0	0	0	0	0	0	0	0	5.69895909090909	5.99895909090909	1030		OxPE(18:1_22:3(Ke))-H	0	0	0	0	0	0	0	0	0	0	0	0	5.69895909090909	5.99895909090909
	OxPE(18:1_22:5(Ke))-H	0	0	0	0	0	0	0	0	0	0	0	0	5.89958636363636	6.19958636363636	918		OxPE(18:1_22:5(Ke))-H	0	0	0	0	0	0	0	0	0	0	0	0	5.89958636363636	6.19958636363636	918		OxPE(18:1_22:5(Ke))-H	0	0	0	0	0	0	0	0	0	0	0	0	5.89958636363636	6.19958636363636
	OxPE(18:1_24:1(Ke))-H	1	0	0	0	0	0	0	0	0	0	0	0	7.87178181818182	8.17178181818182	682		OxPE(18:1_24:1(Ke))-H	8.013856	0	0	0	0	0	0	0	0	0	0	0	7.87178181818182	8.17178181818182	682		OxPE(18:1_24:1(Ke))-H	1	0	0	0	0	0	0	0	0	0	0	0	7.87178181818182	8.17178181818182
	OxPE(18:1_18:1(Ke,OH))-H	0	0	0	0	0	0	0	0	0	0	0	0	5.93952727272727	6.23952727272727	902		OxPE(18:1_18:1(Ke,OH))-H	0	0	0	0	0	0	0	0	0	0	0	0	5.93952727272727	6.23952727272727	902		OxPE(18:1_18:1(Ke,OH))-H	0	0	0	0	0	0	0	0	0	0	0	0	5.93952727272727	6.23952727272727
	OxPE(18:1_20:1(Ke,OH))-H	1	0	1	0	0	0	0	0	0	0	0	0	5.38637727272727	5.68637727272727	185		OxPE(18:1_20:1(Ke,OH))-H	5.500496	0	5.500496	0	5.500496	0	0	0	0	0	0	0	5.38637727272727	5.68637727272727	185		OxPE(18:1_20:1(Ke,OH))-H	2	0	1	0	1	0	0	0	0	0	0	0	5.38637727272727	5.68637727272727
	OxPE(18:1_20:1(Ke,OH))-H	1	0	1	0	1	0	0	0	0	0	0	0	5.13399242424242	5.43399242424242	191		OxPE(18:1_20:1(Ke,OH))-H	5.235445	0	5.235445	0	5.367408	0	0	0	0	0	0	0	5.13399242424242	5.43399242424242	191		OxPE(18:1_20:1(Ke,OH))-H	2	0	2	0	2	0	0	0	0	0	0	0	5.13399242424242	5.43399242424242
	OxPE(18:1_20:1(Ke,OH))-H	1	0	0	0	0	0	0	0	0	0	0	0	5.5910696969697	5.8910696969697	244		OxPE(18:1_20:1(Ke,OH))-H	5.76282	0	0	0	0	0	0	0	0	0	0	0	5.5910696969697	5.8910696969697	244		OxPE(18:1_20:1(Ke,OH))-H	2	0	0	0	0	0	0	0	0	0	0	0	5.5910696969697	5.8910696969697
	OxPE(18:1_20:2(Ke,OH))-H	0	0	0	0	0	0	0	0	0	0	0	0	4.7790303030303	5.0790303030303	844		OxPE(18:1_20:2(Ke,OH))-H	0	0	0	0	0	0	0	0	0	0	0	0	4.7790303030303	5.0790303030303	844		OxPE(18:1_20:2(Ke,OH))-H	0	0	0	0	0	0	0	0	0	0	0	0	4.7790303030303	5.0790303030303
	OxPE(18:1_20:2(Ke,OH))-H	0	0	0	0	0	0	0	0	0	0	0	0	6.00865757575758	6.30865757575758	1893		OxPE(18:1_20:2(Ke,OH))-H	0	0	0	0	0	0	0	0	0	0	0	0	6.00865757575758	6.30865757575758	1893		OxPE(18:1_20:2(Ke,OH))-H	0	0	0	0	0	0	0	0	0	0	0	0	6.00865757575758	6.30865757575758
	OxPE(18:1_20:3(Ke,OH))-H	0	0	0	0	0	0	0	0	0	0	0	0	5.74913636363636	6.04913636363636	976		OxPE(18:1_20:3(Ke,OH))-H	0	0	0	0	0	0	0	0	0	0	0	0	5.74913636363636	6.04913636363636	976		OxPE(18:1_20:3(Ke,OH))-H	0	0	0	0	0	0	0	0	0	0	0	0	5.74913636363636	6.04913636363636
	OxPE(18:1_22:1(Ke,OH))-H	1	0	0	0	0	1	0	0	0	0	0	0	6.54269393939394	6.84269393939394	187		OxPE(18:1_22:1(Ke,OH))-H	6.64095	0	0	0	0	6.64095	0	0	0	0	0	0	6.54269393939394	6.84269393939394	187		OxPE(18:1_22:1(Ke,OH))-H	2	0	0	0	0	2	0	0	0	0	0	0	6.54269393939394	6.84269393939394
	OxPE(18:1_22:1(Ke,OH))-H	1	0	0	0	0	1	0	0	0	0	0	0	6.33619848484848	6.63619848484848	219		OxPE(18:1_22:1(Ke,OH))-H	6.523652	0	0	0	0	6.523652	0	0	0	0	0	0	6.33619848484848	6.63619848484848	219		OxPE(18:1_22:1(Ke,OH))-H	1	0	0	0	0	1	0	0	0	0	0	0	6.33619848484848	6.63619848484848
	OxPE(18:1_22:2(Ke,OH))-H	1	0	0	0	0	0	0	0	0	0	0	0	6.04034545454545	6.34034545454545	46		OxPE(18:1_22:2(Ke,OH))-H	6.155149	0	0	0	0	6.041962	0	6.155149	0	0	0	0	6.04034545454545	6.34034545454545	46		OxPE(18:1_22:2(Ke,OH))-H	3	0	0	0	0	1	0	1	0	0	0	0	6.04034545454545	6.34034545454545
	OxPE(18:1_22:2(Ke,OH))-H	1	0	0	0	0	1	0	0	0	0	0	0	5.38873333333333	5.68873333333333	83		OxPE(18:1_22:2(Ke,OH))-H	5.628545	0	5.628545	0	0	5.628545	0	0	0	0	0	0	5.38873333333333	5.68873333333333	83		OxPE(18:1_22:2(Ke,OH))-H	1	0	1	0	0	1	0	0	0	0	0	0	5.38873333333333	5.68873333333333
	OxPE(18:1_22:2(Ke,OH))-H	1	0	0	0	0	1	0	0	0	0	0	0	5.71959545454545	6.01959545454545	3405		OxPE(18:1_22:2(Ke,OH))-H	5.896158	0	0	0	0	5.778402	0	0	0	0	0	0	5.71959545454545	6.01959545454545	3405		OxPE(18:1_22:2(Ke,OH))-H	2	0	0	0	0	2	0	0	0	0	0	0	5.71959545454545	6.01959545454545
	OxPE(18:1_22:3(Ke,OH))-H	1	0	1	0	0	0	0	0	0	0	0	0	5.23841363636364	5.53841363636364	104		OxPE(18:1_22:3(Ke,OH))-H	5.362202	0	5.245824	0	0	0	0	5.362202	0	0	0	0	5.23841363636364	5.53841363636364	104		OxPE(18:1_22:3(Ke,OH))-H	2	0	1	0	0	0	0	1	0	0	0	0	5.23841363636364	5.53841363636364
	OxPE(18:1_22:3(Ke,OH))-H	0	0	1	0	0	0	0	0	0	0	0	0	4.93768939393939	5.23768939393939	489		OxPE(18:1_22:3(Ke,OH))-H	0	0	5.101692	0	0	0	0	0	0	0	0	0	4.93768939393939	5.23768939393939	489		OxPE(18:1_22:3(Ke,OH))-H	0	0	1	0	0	0	0	0	0	0	0	0	4.93768939393939	5.23768939393939
	OxPE(18:1_22:3(Ke,OH))-H	1	0	0	0	0	0	0	0	0	0	0	0	4.46556363636364	4.76556363636364	532		OxPE(18:1_22:3(Ke,OH))-H	4.639425	0	0	0	0	0	0	0	0	0	0	0	4.46556363636364	4.76556363636364	532		OxPE(18:1_22:3(Ke,OH))-H	1	0	0	0	0	0	0	0	0	0	0	0	4.46556363636364	4.76556363636364
	OxPE(18:1_22:4(Ke,OH))-H	0	0	0	0	0	0	0	0	0	0	0	0	5.82562272727273	6.12562272727273	1568		OxPE(18:1_22:4(Ke,OH))-H	0	0	0	0	0	0	0	0	0	0	0	0	5.82562272727273	6.12562272727273	1568		OxPE(18:1_22:4(Ke,OH))-H	0	0	0	0	0	0	0	0	0	0	0	0	5.82562272727273	6.12562272727273
	OxPE(18:1_22:4(Ke,OH))-H	0	0	0	0	0	0	0	0	0	0	0	0	4.00810151515151	4.30810151515151	3225		OxPE(18:1_22:4(Ke,OH))-H	0	0	0	0	0	0	0	0	0	0	0	0	4.00810151515151	4.30810151515151	3225		OxPE(18:1_22:4(Ke,OH))-H	0	0	0	0	0	0	0	0	0	0	0	0	4.00810151515151	4.30810151515151
	OxPE(18:1_22:5(Ke,OH))-H	0	0	0	0	0	0	0	0	0	0	0	0	5.43825606060606	5.73825606060606	894		OxPE(18:1_22:5(Ke,OH))-H	0	0	0	0	0	0	0	0	0	0	0	0	5.43825606060606	5.73825606060606	894		OxPE(18:1_22:5(Ke,OH))-H	0	0	0	0	0	0	0	0	0	0	0	0	5.43825606060606	5.73825606060606
	OxPE(18:1_24:1(Ke,OH))-H	1	0	0	0	0	0	0	0	0	0	0	0	7.69890909090909	7.99890909090909	268		OxPE(18:1_24:1(Ke,OH))-H	7.804709	0	0	0	0	7.804709	0	0	0	0	0	0	7.69890909090909	7.99890909090909	268		OxPE(18:1_24:1(Ke,OH))-H	2	0	0	0	0	1	0	0	0	0	0	0	7.69890909090909	7.99890909090909
	OxPE(18:1_24:1(Ke,OH))-H	0	0	0	0	0	0	0	0	0	0	0	0	8.06595	8.36595	1366		OxPE(18:1_24:1(Ke,OH))-H	0	0	0	0	0	0	0	0	0	0	0	0	8.06595	8.36595	1366		OxPE(18:1_24:1(Ke,OH))-H	0	0	0	0	0	0	0	0	0	0	0	0	8.06595	8.36595
	OxPE(18:0_20:1(OH))-H	0	0	0	0	0	0	0	0	0	0	0	0	7.64452121212121	7.94452121212121	1776		OxPE(18:0_20:1(OH))-H	0	0	0	0	0	0	0	0	0	0	0	0	7.64452121212121	7.94452121212121	1776		OxPE(18:0_20:1(OH))-H	0	0	0	0	0	0	0	0	0	0	0	0	7.64452121212121	7.94452121212121
	OxPE(18:0_20:1(OH))-H	0	0	0	0	0	0	0	0	0	0	0	0	6.91709848484848	7.21709848484848	3363		OxPE(18:0_20:1(OH))-H	0	0	0	0	0	0	0	0	0	0	0	0	6.91709848484848	7.21709848484848	3363		OxPE(18:0_20:1(OH))-H	0	0	0	0	0	0	0	0	0	0	0	0	6.91709848484848	7.21709848484848
	OxPE(18:0_20:2(OH))-H	1	0	0	0	0	0	0	0	0	0	0	0	6.72870454545455	7.02870454545455	554		OxPE(18:0_20:2(OH))-H	6.916239	0	0	0	0	0	0	0	0	0	0	0	6.72870454545455	7.02870454545455	554		OxPE(18:0_20:2(OH))-H	1	0	0	0	0	0	0	0	0	0	0	0	6.72870454545455	7.02870454545455
	OxPE(18:0_22:1(OH))-H	0	0	0	0	0	0	0	0	0	0	0	0	8.07845303030303	8.37845303030303	1249		OxPE(18:0_22:1(OH))-H	0	0	0	0	0	0	0	0	0	0	0	0	8.07845303030303	8.37845303030303	1249		OxPE(18:0_22:1(OH))-H	0	0	0	0	0	0	0	0	0	0	0	0	8.07845303030303	8.37845303030303
	OxPE(18:0_22:2(OH))-H	0	0	0	0	0	0	0	0	0	0	0	0	7.87242424242424	8.17242424242424	1705		OxPE(18:0_22:2(OH))-H	0	0	0	0	0	0	0	0	0	0	0	0	7.87242424242424	8.17242424242424	1705		OxPE(18:0_22:2(OH))-H	0	0	0	0	0	0	0	0	0	0	0	0	7.87242424242424	8.17242424242424
	OxPE(18:0_22:3(OH))-H	1	0	0	0	0	0	0	0	0	0	0	0	6.72865757575758	7.02865757575758	422		OxPE(18:0_22:3(OH))-H	6.844614	0	0	0	0	0	0	0	0	0	0	0	6.72865757575758	7.02865757575758	422		OxPE(18:0_22:3(OH))-H	1	0	0	0	0	0	0	0	0	0	0	0	6.72865757575758	7.02865757575758
	OxPE(18:0_22:4(OH))-H	1	0	0	0	0	0	0	0	0	0	0	0	6.5105303030303	6.8105303030303	548		OxPE(18:0_22:4(OH))-H	6.670787	0	0	0	0	0	0	0	0	0	0	0	6.5105303030303	6.8105303030303	548		OxPE(18:0_22:4(OH))-H	1	0	0	0	0	0	0	0	0	0	0	0	6.5105303030303	6.8105303030303
	OxPE(18:0_22:4(OH))-H	0	0	0	0	0	0	0	0	0	0	0	0	5.91286515151515	6.21286515151515	854		OxPE(18:0_22:4(OH))-H	0	0	0	0	0	0	0	0	0	0	0	0	5.91286515151515	6.21286515151515	854		OxPE(18:0_22:4(OH))-H	0	0	0	0	0	0	0	0	0	0	0	0	5.91286515151515	6.21286515151515
	OxPE(18:0_22:5(OH))-H	0	0	0	0	0	0	0	0	0	0	0	0	5.69895909090909	5.99895909090909	1030		OxPE(18:0_22:5(OH))-H	0	0	0	0	0	0	0	0	0	0	0	0	5.69895909090909	5.99895909090909	1030		OxPE(18:0_22:5(OH))-H	0	0	0	0	0	0	0	0	0	0	0	0	5.69895909090909	5.99895909090909
	OxPE(18:0_14:1(OO))-H	1	0	0	0	0	0	0	0	0	0	0	0	5.56829242424242	5.86829242424242	190		OxPE(18:0_14:1(OO))-H	5.740896	0	0	0	0	0	0	5.740896	0	0	0	0	5.56829242424242	5.86829242424242	190		OxPE(18:0_14:1(OO))-H	1	0	0	0	0	0	0	1	0	0	0	0	5.56829242424242	5.86829242424242
	OxPE(18:0_16:1(OO))-H	0	0	0	0	0	0	0	0	0	0	0	0	4.66369090909091	4.96369090909091	3080		OxPE(18:0_16:1(OO))-H	0	0	0	0	0	0	0	0	0	0	0	0	4.66369090909091	4.96369090909091	3080		OxPE(18:0_16:1(OO))-H	0	0	0	0	0	0	0	0	0	0	0	0	4.66369090909091	4.96369090909091
	OxPE(18:0_17:1(OO))-H	0	0	0	0	0	0	0	0	0	0	0	0	7.52695606060606	7.82695606060606	949		OxPE(18:0_17:1(OO))-H	0	0	0	0	0	0	0	0	0	0	0	0	7.52695606060606	7.82695606060606	949		OxPE(18:0_17:1(OO))-H	0	0	0	0	0	0	0	0	0	0	0	0	7.52695606060606	7.82695606060606
	OxPE(18:0_18:1(OO))-H	1	0	1	0	0	0	0	0	0	0	0	0	5.97987878787879	6.27987878787879	160		OxPE(18:0_18:1(OO))-H	6.165564	0	6.165564	0	6.165564	0	0	0	0	0	0	0	5.97987878787879	6.27987878787879	160		OxPE(18:0_18:1(OO))-H	1	0	1	0	1	0	0	0	0	0	0	0	5.97987878787879	6.27987878787879
	OxPE(18:0_18:1(OO))-H	1	0	0	0	0	0	0	0	0	0	0	0	7.8329303030303	8.1329303030303	782		OxPE(18:0_18:1(OO))-H	8.003457	0	0	0	0	0	0	0	0	0	0	0	7.8329303030303	8.1329303030303	782		OxPE(18:0_18:1(OO))-H	1	0	0	0	0	0	0	0	0	0	0	0	7.8329303030303	8.1329303030303
	OxPE(18:0_18:1(OO))-H	1	0	1	0	0	0	0	0	0	0	0	0	6.10964166666667	6.40964166666667	2194		OxPE(18:0_18:1(OO))-H	6.165564	0	6.165564	0	6.165564	0	0	0	0	0	0	0	6.10964166666667	6.40964166666667	2194		OxPE(18:0_18:1(OO))-H	1	0	1	0	1	0	0	0	0	0	0	0	6.10964166666667	6.40964166666667
	OxPE(18:0_18:3(OO))-H	0	0	0	0	0	0	0	0	0	0	0	0	5.93952727272727	6.23952727272727	902		OxPE(18:0_18:3(OO))-H	0	0	0	0	0	0	0	0	0	0	0	0	5.93952727272727	6.23952727272727	902		OxPE(18:0_18:3(OO))-H	0	0	0	0	0	0	0	0	0	0	0	0	5.93952727272727	6.23952727272727
	OxPE(18:0_20:1(OO))-H	1	0	1	0	1	1	0	0	0	0	0	0	7.16090151515151	7.46090151515151	155		OxPE(18:0_20:1(OO))-H	7.344148	0	7.344148	0	7.344148	7.344148	0	0	0	0	0	0	7.16090151515151	7.46090151515151	155		OxPE(18:0_20:1(OO))-H	2	0	2	0	2	1	0	0	0	0	0	0	7.16090151515151	7.46090151515151
	OxPE(18:0_20:2(OO))-H	1	0	1	0	1	0	0	1	0	0	0	0	6.24482727272727	6.54482727272727	70		OxPE(18:0_20:2(OO))-H	6.367817	0	6.367817	0	6.367817	0	0	6.367817	0	0	0	0	6.24482727272727	6.54482727272727	70		OxPE(18:0_20:2(OO))-H	2	0	2	0	2	0	0	1	0	0	0	0	6.24482727272727	6.54482727272727
	OxPE(18:0_20:2(OO))-H	1	0	1	0	1	0	0	1	0	0	0	0	6.0695696969697	6.3695696969697	500		OxPE(18:0_20:2(OO))-H	6.367817	0	6.367817	0	6.367817	0	0	6.367817	0	0	0	0	6.0695696969697	6.3695696969697	500		OxPE(18:0_20:2(OO))-H	2	0	2	0	1	0	0	1	0	0	0	0	6.0695696969697	6.3695696969697
	OxPE(18:0_20:3(OO))-H	1	0	1	0	0	0	0	0	0	0	0	0	5.38637727272727	5.68637727272727	185		OxPE(18:0_20:3(OO))-H	5.500496	0	5.500496	0	0	0	0	0	0	0	0	0	5.38637727272727	5.68637727272727	185		OxPE(18:0_20:3(OO))-H	2	0	2	0	0	0	0	0	0	0	0	0	5.38637727272727	5.68637727272727
	OxPE(18:0_20:3(OO))-H	1	0	0	0	0	0	0	0	0	0	0	0	5.13399242424242	5.43399242424242	191		OxPE(18:0_20:3(OO))-H	5.235445	0	0	0	0	0	0	0	0	0	0	0	5.13399242424242	5.43399242424242	191		OxPE(18:0_20:3(OO))-H	2	0	0	0	0	0	0	0	0	0	0	0	5.13399242424242	5.43399242424242
	OxPE(18:0_20:3(OO))-H	1	0	1	0	0	0	0	0	0	0	0	0	5.5910696969697	5.8910696969697	244		OxPE(18:0_20:3(OO))-H	5.76282	0	5.76282	0	5.76282	0	0	0	0	0	0	0	5.5910696969697	5.8910696969697	244		OxPE(18:0_20:3(OO))-H	2	0	2	0	1	0	0	0	0	0	0	0	5.5910696969697	5.8910696969697
	OxPE(18:0_20:5(OO))-H	0	0	0	0	0	0	0	0	0	0	0	0	5.74913636363636	6.04913636363636	976		OxPE(18:0_20:5(OO))-H	0	0	0	0	0	0	0	0	0	0	0	0	5.74913636363636	6.04913636363636	976		OxPE(18:0_20:5(OO))-H	0	0	0	0	0	0	0	0	0	0	0	0	5.74913636363636	6.04913636363636
	OxPE(18:0_22:1(OO))-H	1	0	0	0	0	1	0	0	0	0	0	0	8.2811803030303	8.5811803030303	271		OxPE(18:0_22:1(OO))-H	8.490902	0	0	0	0	8.490902	0	0	0	0	0	0	8.2811803030303	8.5811803030303	271		OxPE(18:0_22:1(OO))-H	2	0	0	0	0	2	0	0	0	0	0	0	8.2811803030303	8.5811803030303
	OxPE(18:0_22:2(OO))-H	1	0	1	0	0	1	0	0	0	0	0	0	7.41247424242424	7.71247424242424	162		OxPE(18:0_22:2(OO))-H	7.607316	0	7.485737	0	0	7.607316	0	7.607316	0	0	0	0	7.41247424242424	7.71247424242424	162		OxPE(18:0_22:2(OO))-H	2	0	1	0	0	2	0	1	0	0	0	0	7.41247424242424	7.71247424242424
	OxPE(18:0_22:3(OO))-H	1	0	1	0	1	1	0	0	0	0	0	0	6.54269393939394	6.84269393939394	187		OxPE(18:0_22:3(OO))-H	6.64095	0	6.64095	0	6.64095	6.776376	0	0	0	0	0	0	6.54269393939394	6.84269393939394	187		OxPE(18:0_22:3(OO))-H	2	0	2	0	2	1	0	0	0	0	0	0	6.54269393939394	6.84269393939394
	OxPE(18:0_22:3(OO))-H	1	0	0	0	0	0	0	0	0	0	0	0	6.33619848484848	6.63619848484848	219		OxPE(18:0_22:3(OO))-H	6.523652	0	0	0	0	0	0	0	0	0	0	0	6.33619848484848	6.63619848484848	219		OxPE(18:0_22:3(OO))-H	1	0	0	0	0	0	0	0	0	0	0	0	6.33619848484848	6.63619848484848
	OxPE(18:0_22:4(OO))-H	1	0	1	0	1	0	0	0	0	0	0	0	6.04034545454545	6.34034545454545	46		OxPE(18:0_22:4(OO))-H	6.155149	0	6.155149	0	6.155149	0	0	6.155149	0	0	0	0	6.04034545454545	6.34034545454545	46		OxPE(18:0_22:4(OO))-H	3	0	3	0	2	0	0	1	0	0	0	0	6.04034545454545	6.34034545454545
	OxPE(18:0_22:4(OO))-H	1	0	0	0	0	0	0	0	0	0	0	0	5.38873333333333	5.68873333333333	83		OxPE(18:0_22:4(OO))-H	5.628545	0	0	0	0	0	0	0	0	0	0	0	5.38873333333333	5.68873333333333	83		OxPE(18:0_22:4(OO))-H	1	0	0	0	0	0	0	0	0	0	0	0	5.38873333333333	5.68873333333333
	OxPE(18:0_22:4(OO))-H	1	0	1	0	0	0	0	0	0	0	0	0	5.71959545454545	6.01959545454545	3405		OxPE(18:0_22:4(OO))-H	5.896158	0	5.896158	0	0	0	0	0	0	0	0	0	5.71959545454545	6.01959545454545	3405		OxPE(18:0_22:4(OO))-H	2	0	1	0	0	0	0	0	0	0	0	0	5.71959545454545	6.01959545454545
	OxPE(18:0_22:5(OO))-H	1	0	1	0	1	0	0	0	0	0	0	0	5.23841363636364	5.53841363636364	104		OxPE(18:0_22:5(OO))-H	5.362202	0	5.362202	0	5.362202	0	0	5.362202	0	0	0	0	5.23841363636364	5.53841363636364	104		OxPE(18:0_22:5(OO))-H	2	0	2	0	1	0	0	1	0	0	0	0	5.23841363636364	5.53841363636364
	OxPE(18:0_22:5(OO))-H	0	0	0	0	0	0	0	0	0	0	0	0	4.93768939393939	5.23768939393939	489		OxPE(18:0_22:5(OO))-H	0	0	0	0	0	0	0	0	0	0	0	0	4.93768939393939	5.23768939393939	489		OxPE(18:0_22:5(OO))-H	0	0	0	0	0	0	0	0	0	0	0	0	4.93768939393939	5.23768939393939
	OxPE(18:0_22:5(OO))-H	1	0	0	0	0	0	0	0	0	0	0	0	4.46556363636364	4.76556363636364	532		OxPE(18:0_22:5(OO))-H	4.639425	0	0	0	0	0	0	0	0	0	0	0	4.46556363636364	4.76556363636364	532		OxPE(18:0_22:5(OO))-H	1	0	0	0	0	0	0	0	0	0	0	0	4.46556363636364	4.76556363636364
	OxPE(18:0_22:6(OO))-H	0	0	0	0	0	0	0	0	0	0	0	0	5.82562272727273	6.12562272727273	1568		OxPE(18:0_22:6(OO))-H	0	0	0	0	0	0	0	0	0	0	0	0	5.82562272727273	6.12562272727273	1568		OxPE(18:0_22:6(OO))-H	0	0	0	0	0	0	0	0	0	0	0	0	5.82562272727273	6.12562272727273
	OxPE(18:0_22:6(OO))-H	0	0	0	0	0	0	0	0	0	0	0	0	4.00810151515151	4.30810151515151	3225		OxPE(18:0_22:6(OO))-H	0	0	0	0	0	0	0	0	0	0	0	0	4.00810151515151	4.30810151515151	3225		OxPE(18:0_22:6(OO))-H	0	0	0	0	0	0	0	0	0	0	0	0	4.00810151515151	4.30810151515151
	OxPE(18:0_24:1(OO))-H	0	0	0	0	0	0	0	0	0	0	0	0	9.23479090909091	9.53479090909091	1578		OxPE(18:0_24:1(OO))-H	0	0	0	0	0	0	0	0	0	0	0	0	9.23479090909091	9.53479090909091	1578		OxPE(18:0_24:1(OO))-H	0	0	0	0	0	0	0	0	0	0	0	0	9.23479090909091	9.53479090909091
	OxPE(18:0_20:1(OOO))-H	0	0	0	0	0	0	0	0	0	0	0	0	5.91440757575758	6.21440757575758	806		OxPE(18:0_20:1(OOO))-H	0	0	0	0	0	0	0	0	0	0	0	0	5.91440757575758	6.21440757575758	806		OxPE(18:0_20:1(OOO))-H	0	0	0	0	0	0	0	0	0	0	0	0	5.91440757575758	6.21440757575758
	OxPE(18:0_20:2(OOO))-H	0	0	0	0	0	0	0	0	0	0	0	0	4.95413939393939	5.25413939393939	989		OxPE(18:0_20:2(OOO))-H	0	0	0	0	0	0	0	0	0	0	0	0	4.95413939393939	5.25413939393939	989		OxPE(18:0_20:2(OOO))-H	0	0	0	0	0	0	0	0	0	0	0	0	4.95413939393939	5.25413939393939
	OxPE(18:0_20:2(OOO))-H	0	0	0	0	0	0	0	0	0	0	0	0	2.8667	3.1667	3179		OxPE(18:0_20:2(OOO))-H	0	0	0	0	0	0	0	0	0	0	0	0	2.8667	3.1667	3179		OxPE(18:0_20:2(OOO))-H	0	0	0	0	0	0	0	0	0	0	0	0	2.8667	3.1667
	OxPE(18:0_22:5(OOOO))-H	0	0	0	0	0	0	0	0	0	0	0	0	5.6331196969697	5.9331196969697	3020		OxPE(18:0_22:5(OOOO))-H	0	0	0	0	0	0	0	0	0	0	0	0	5.6331196969697	5.9331196969697	3020		OxPE(18:0_22:5(OOOO))-H	0	0	0	0	0	0	0	0	0	0	0	0	5.6331196969697	5.9331196969697
	OxPE(18:0_20:1(Ke))-H	1	0	0	0	0	0	0	0	0	0	0	0	6.72870454545455	7.02870454545455	554		OxPE(18:0_20:1(Ke))-H	6.916239	0	0	0	0	0	0	0	0	0	0	0	6.72870454545455	7.02870454545455	554		OxPE(18:0_20:1(Ke))-H	1	0	0	0	0	0	0	0	0	0	0	0	6.72870454545455	7.02870454545455
	OxPE(18:0_22:1(Ke))-H	0	0	0	0	0	0	0	0	0	0	0	0	7.87242424242424	8.17242424242424	1705		OxPE(18:0_22:1(Ke))-H	0	0	0	0	0	0	0	0	0	0	0	0	7.87242424242424	8.17242424242424	1705		OxPE(18:0_22:1(Ke))-H	0	0	0	0	0	0	0	0	0	0	0	0	7.87242424242424	8.17242424242424
	OxPE(18:0_22:2(Ke))-H	1	0	0	0	0	0	0	0	0	0	0	0	6.72865757575758	7.02865757575758	422		OxPE(18:0_22:2(Ke))-H	6.844614	0	0	0	0	0	0	0	0	0	0	0	6.72865757575758	7.02865757575758	422		OxPE(18:0_22:2(Ke))-H	1	0	0	0	0	0	0	0	0	0	0	0	6.72865757575758	7.02865757575758
	OxPE(18:0_22:3(Ke))-H	1	0	0	0	0	0	0	0	0	0	0	0	6.5105303030303	6.8105303030303	548		OxPE(18:0_22:3(Ke))-H	6.670787	0	0	0	0	0	0	0	0	0	0	0	6.5105303030303	6.8105303030303	548		OxPE(18:0_22:3(Ke))-H	1	0	0	0	0	0	0	0	0	0	0	0	6.5105303030303	6.8105303030303
	OxPE(18:0_22:3(Ke))-H	0	0	0	0	0	0	0	0	0	0	0	0	5.91286515151515	6.21286515151515	854		OxPE(18:0_22:3(Ke))-H	0	0	0	0	0	0	0	0	0	0	0	0	5.91286515151515	6.21286515151515	854		OxPE(18:0_22:3(Ke))-H	0	0	0	0	0	0	0	0	0	0	0	0	5.91286515151515	6.21286515151515
	OxPE(18:0_22:4(Ke))-H	0	0	0	0	0	0	0	0	0	0	0	0	5.69895909090909	5.99895909090909	1030		OxPE(18:0_22:4(Ke))-H	0	0	0	0	0	0	0	0	0	0	0	0	5.69895909090909	5.99895909090909	1030		OxPE(18:0_22:4(Ke))-H	0	0	0	0	0	0	0	0	0	0	0	0	5.69895909090909	5.99895909090909
	OxPE(18:0_22:6(Ke))-H	0	0	0	0	0	0	0	0	0	0	0	0	5.89958636363636	6.19958636363636	918		OxPE(18:0_22:6(Ke))-H	0	0	0	0	0	0	0	0	0	0	0	0	5.89958636363636	6.19958636363636	918		OxPE(18:0_22:6(Ke))-H	0	0	0	0	0	0	0	0	0	0	0	0	5.89958636363636	6.19958636363636
	OxPE(18:0_18:1(Ke,OH))-H	1	0	0	0	0	0	0	0	0	0	0	0	4.99847121212121	5.29847121212121	226		OxPE(18:0_18:1(Ke,OH))-H	5.170068	0	0	0	0	0	0	0	0	0	0	0	4.99847121212121	5.29847121212121	226		OxPE(18:0_18:1(Ke,OH))-H	1	0	0	0	0	0	0	0	0	0	0	0	4.99847121212121	5.29847121212121
	OxPE(18:0_18:2(Ke,OH))-H	0	0	0	0	0	0	0	0	0	0	0	0	5.93952727272727	6.23952727272727	902		OxPE(18:0_18:2(Ke,OH))-H	0	0	0	0	0	0	0	0	0	0	0	0	5.93952727272727	6.23952727272727	902		OxPE(18:0_18:2(Ke,OH))-H	0	0	0	0	0	0	0	0	0	0	0	0	5.93952727272727	6.23952727272727
	OxPE(18:0_20:1(Ke,OH))-H	1	0	1	0	1	0	0	1	0	0	0	0	6.24482727272727	6.54482727272727	70		OxPE(18:0_20:1(Ke,OH))-H	6.367817	0	6.367817	0	6.367817	0	0	6.367817	0	0	0	0	6.24482727272727	6.54482727272727	70		OxPE(18:0_20:1(Ke,OH))-H	2	0	2	0	2	0	0	1	0	0	0	0	6.24482727272727	6.54482727272727
	OxPE(18:0_20:1(Ke,OH))-H	1	0	1	0	1	0	0	1	0	0	0	0	6.0695696969697	6.3695696969697	500		OxPE(18:0_20:1(Ke,OH))-H	6.367817	0	6.367817	0	6.367817	0	0	6.367817	0	0	0	0	6.0695696969697	6.3695696969697	500		OxPE(18:0_20:1(Ke,OH))-H	2	0	2	0	1	0	0	1	0	0	0	0	6.0695696969697	6.3695696969697
	OxPE(18:0_20:2(Ke,OH))-H	1	0	1	0	0	0	0	0	0	0	0	0	5.38637727272727	5.68637727272727	185		OxPE(18:0_20:2(Ke,OH))-H	5.500496	0	5.500496	0	0	0	0	0	0	0	0	0	5.38637727272727	5.68637727272727	185		OxPE(18:0_20:2(Ke,OH))-H	2	0	2	0	0	0	0	0	0	0	0	0	5.38637727272727	5.68637727272727
	OxPE(18:0_20:2(Ke,OH))-H	1	0	0	0	0	0	0	0	0	0	0	0	5.13399242424242	5.43399242424242	191		OxPE(18:0_20:2(Ke,OH))-H	5.235445	0	0	0	0	0	0	0	0	0	0	0	5.13399242424242	5.43399242424242	191		OxPE(18:0_20:2(Ke,OH))-H	2	0	0	0	0	0	0	0	0	0	0	0	5.13399242424242	5.43399242424242
	OxPE(18:0_20:2(Ke,OH))-H	1	0	1	0	0	0	0	0	0	0	0	0	5.5910696969697	5.8910696969697	244		OxPE(18:0_20:2(Ke,OH))-H	5.76282	0	5.76282	0	5.76282	0	0	0	0	0	0	0	5.5910696969697	5.8910696969697	244		OxPE(18:0_20:2(Ke,OH))-H	2	0	2	0	1	0	0	0	0	0	0	0	5.5910696969697	5.8910696969697
	OxPE(18:0_20:3(Ke,OH))-H	0	0	0	0	0	0	0	0	0	0	0	0	4.7790303030303	5.0790303030303	844		OxPE(18:0_20:3(Ke,OH))-H	0	0	0	0	0	0	0	0	0	0	0	0	4.7790303030303	5.0790303030303	844		OxPE(18:0_20:3(Ke,OH))-H	0	0	0	0	0	0	0	0	0	0	0	0	4.7790303030303	5.0790303030303
	OxPE(18:0_20:3(Ke,OH))-H	0	0	0	0	0	0	0	0	0	0	0	0	6.00865757575758	6.30865757575758	1893		OxPE(18:0_20:3(Ke,OH))-H	0	0	0	0	0	0	0	0	0	0	0	0	6.00865757575758	6.30865757575758	1893		OxPE(18:0_20:3(Ke,OH))-H	0	0	0	0	0	0	0	0	0	0	0	0	6.00865757575758	6.30865757575758
	OxPE(18:0_20:4(Ke,OH))-H	0	0	0	0	0	0	0	0	0	0	0	0	5.74913636363636	6.04913636363636	976		OxPE(18:0_20:4(Ke,OH))-H	0	0	0	0	0	0	0	0	0	0	0	0	5.74913636363636	6.04913636363636	976		OxPE(18:0_20:4(Ke,OH))-H	0	0	0	0	0	0	0	0	0	0	0	0	5.74913636363636	6.04913636363636
	OxPE(18:0_22:1(Ke,OH))-H	1	0	1	0	0	1	0	0	0	0	0	0	7.41247424242424	7.71247424242424	162		OxPE(18:0_22:1(Ke,OH))-H	7.607316	0	7.485737	0	0	7.607316	0	7.607316	0	0	0	0	7.41247424242424	7.71247424242424	162		OxPE(18:0_22:1(Ke,OH))-H	2	0	1	0	0	2	0	1	0	0	0	0	7.41247424242424	7.71247424242424
	OxPE(18:0_22:2(Ke,OH))-H	1	0	1	0	1	1	0	0	0	0	0	0	6.54269393939394	6.84269393939394	187		OxPE(18:0_22:2(Ke,OH))-H	6.64095	0	6.64095	0	6.64095	6.776376	0	0	0	0	0	0	6.54269393939394	6.84269393939394	187		OxPE(18:0_22:2(Ke,OH))-H	2	0	2	0	2	1	0	0	0	0	0	0	6.54269393939394	6.84269393939394
	OxPE(18:0_22:2(Ke,OH))-H	1	0	0	0	0	0	0	0	0	0	0	0	6.33619848484848	6.63619848484848	219		OxPE(18:0_22:2(Ke,OH))-H	6.523652	0	0	0	0	0	0	0	0	0	0	0	6.33619848484848	6.63619848484848	219		OxPE(18:0_22:2(Ke,OH))-H	1	0	0	0	0	0	0	0	0	0	0	0	6.33619848484848	6.63619848484848
	OxPE(18:0_22:3(Ke,OH))-H	1	0	1	0	1	0	0	0	0	0	0	0	6.04034545454545	6.34034545454545	46		OxPE(18:0_22:3(Ke,OH))-H	6.155149	0	6.155149	0	6.155149	0	0	6.155149	0	0	0	0	6.04034545454545	6.34034545454545	46		OxPE(18:0_22:3(Ke,OH))-H	3	0	3	0	2	0	0	1	0	0	0	0	6.04034545454545	6.34034545454545
	OxPE(18:0_22:3(Ke,OH))-H	1	0	0	0	0	0	0	0	0	0	0	0	5.38873333333333	5.68873333333333	83		OxPE(18:0_22:3(Ke,OH))-H	5.628545	0	0	0	0	0	0	0	0	0	0	0	5.38873333333333	5.68873333333333	83		OxPE(18:0_22:3(Ke,OH))-H	1	0	0	0	0	0	0	0	0	0	0	0	5.38873333333333	5.68873333333333
	OxPE(18:0_22:3(Ke,OH))-H	1	0	1	0	0	0	0	0	0	0	0	0	5.71959545454545	6.01959545454545	3405		OxPE(18:0_22:3(Ke,OH))-H	5.896158	0	5.896158	0	0	0	0	0	0	0	0	0	5.71959545454545	6.01959545454545	3405		OxPE(18:0_22:3(Ke,OH))-H	2	0	1	0	0	0	0	0	0	0	0	0	5.71959545454545	6.01959545454545
	OxPE(18:0_22:4(Ke,OH))-H	1	0	1	0	1	0	0	0	0	0	0	0	5.23841363636364	5.53841363636364	104		OxPE(18:0_22:4(Ke,OH))-H	5.362202	0	5.362202	0	5.362202	0	0	5.362202	0	0	0	0	5.23841363636364	5.53841363636364	104		OxPE(18:0_22:4(Ke,OH))-H	2	0	2	0	1	0	0	1	0	0	0	0	5.23841363636364	5.53841363636364
	OxPE(18:0_22:4(Ke,OH))-H	0	0	0	0	0	0	0	0	0	0	0	0	4.93768939393939	5.23768939393939	489		OxPE(18:0_22:4(Ke,OH))-H	0	0	0	0	0	0	0	0	0	0	0	0	4.93768939393939	5.23768939393939	489		OxPE(18:0_22:4(Ke,OH))-H	0	0	0	0	0	0	0	0	0	0	0	0	4.93768939393939	5.23768939393939
	OxPE(18:0_22:4(Ke,OH))-H	1	0	0	0	0	0	0	0	0	0	0	0	4.46556363636364	4.76556363636364	532		OxPE(18:0_22:4(Ke,OH))-H	4.639425	0	0	0	0	0	0	0	0	0	0	0	4.46556363636364	4.76556363636364	532		OxPE(18:0_22:4(Ke,OH))-H	1	0	0	0	0	0	0	0	0	0	0	0	4.46556363636364	4.76556363636364
	OxPE(18:0_22:5(Ke,OH))-H	0	0	0	0	0	0	0	0	0	0	0	0	5.82562272727273	6.12562272727273	1568		OxPE(18:0_22:5(Ke,OH))-H	0	0	0	0	0	0	0	0	0	0	0	0	5.82562272727273	6.12562272727273	1568		OxPE(18:0_22:5(Ke,OH))-H	0	0	0	0	0	0	0	0	0	0	0	0	5.82562272727273	6.12562272727273
	OxPE(18:0_22:5(Ke,OH))-H	0	0	0	0	0	0	0	0	0	0	0	0	4.00810151515151	4.30810151515151	3225		OxPE(18:0_22:5(Ke,OH))-H	0	0	0	0	0	0	0	0	0	0	0	0	4.00810151515151	4.30810151515151	3225		OxPE(18:0_22:5(Ke,OH))-H	0	0	0	0	0	0	0	0	0	0	0	0	4.00810151515151	4.30810151515151
	OxPE(18:0_22:6(Ke,OH))-H	0	0	0	0	0	0	0	0	0	0	0	0	5.43825606060606	5.73825606060606	894		OxPE(18:0_22:6(Ke,OH))-H	0	0	0	0	0	0	0	0	0	0	0	0	5.43825606060606	5.73825606060606	894		OxPE(18:0_22:6(Ke,OH))-H	0	0	0	0	0	0	0	0	0	0	0	0	5.43825606060606	5.73825606060606
	OxPE(18:0_24:1(Ke,OH))-H	0	0	0	0	0	1	0	0	0	0	0	0	8.41369393939394	8.71369393939394	887		OxPE(18:0_24:1(Ke,OH))-H	8.571105	0	0	0	0	8.571105	0	0	0	0	0	0	8.41369393939394	8.71369393939394	887		OxPE(18:0_24:1(Ke,OH))-H	1	0	0	0	0	1	0	0	0	0	0	0	8.41369393939394	8.71369393939394
	OxPE(19:0_15:1(OO))-H	0	0	0	0	0	0	0	0	0	0	0	0	4.66369090909091	4.96369090909091	3080		OxPE(19:0_15:1(OO))-H	0	0	0	0	0	0	0	0	0	0	0	0	4.66369090909091	4.96369090909091	3080		OxPE(19:0_15:1(OO))-H	0	0	0	0	0	0	0	0	0	0	0	0	4.66369090909091	4.96369090909091
	OxPE(19:0_16:1(OO))-H	0	0	0	0	0	0	0	0	0	0	0	0	7.52695606060606	7.82695606060606	949		OxPE(19:0_16:1(OO))-H	0	0	0	0	0	0	0	0	0	0	0	0	7.52695606060606	7.82695606060606	949		OxPE(19:0_16:1(OO))-H	0	0	0	0	0	0	0	0	0	0	0	0	7.52695606060606	7.82695606060606
	OxPE(19:0_17:1(OO))-H	1	0	0	0	0	0	0	0	0	0	0	0	5.97987878787879	6.27987878787879	160		OxPE(19:0_17:1(OO))-H	6.165564	0	0	0	0	0	0	0	0	0	0	0	5.97987878787879	6.27987878787879	160		OxPE(19:0_17:1(OO))-H	1	0	0	0	0	0	0	0	0	0	0	0	5.97987878787879	6.27987878787879
	OxPE(19:0_17:1(OO))-H	1	0	0	0	0	0	0	0	0	0	0	0	7.8329303030303	8.1329303030303	782		OxPE(19:0_17:1(OO))-H	8.003457	0	0	0	0	0	0	0	0	0	0	0	7.8329303030303	8.1329303030303	782		OxPE(19:0_17:1(OO))-H	1	0	0	0	0	0	0	0	0	0	0	0	7.8329303030303	8.1329303030303
	OxPE(19:0_17:1(OO))-H	1	0	0	0	0	0	0	0	0	0	0	0	6.10964166666667	6.40964166666667	2194		OxPE(19:0_17:1(OO))-H	6.165564	0	0	0	0	0	0	0	0	0	0	0	6.10964166666667	6.40964166666667	2194		OxPE(19:0_17:1(OO))-H	1	0	0	0	0	0	0	0	0	0	0	0	6.10964166666667	6.40964166666667
	OxPE(19:0_17:2(OO))-H	1	0	0	0	0	0	0	0	0	0	0	0	4.99847121212121	5.29847121212121	226		OxPE(19:0_17:2(OO))-H	5.170068	0	0	0	0	0	0	0	0	0	0	0	4.99847121212121	5.29847121212121	226		OxPE(19:0_17:2(OO))-H	1	0	0	0	0	0	0	0	0	0	0	0	4.99847121212121	5.29847121212121
	OxPE(19:0_18:1(OO))-H	0	0	0	0	0	0	0	0	0	0	0	0	6.59304242424242	6.89304242424242	2477		OxPE(19:0_18:1(OO))-H	0	0	0	0	0	0	0	0	0	0	0	0	6.59304242424242	6.89304242424242	2477		OxPE(19:0_18:1(OO))-H	0	0	0	0	0	0	0	0	0	0	0	0	6.59304242424242	6.89304242424242
	OxPE(19:0_20:1(OO))-H	0	0	0	0	0	0	0	0	0	0	0	0	7.75165	8.05165	1796		OxPE(19:0_20:1(OO))-H	0	0	0	0	0	0	0	0	0	0	0	0	7.75165	8.05165	1796		OxPE(19:0_20:1(OO))-H	0	0	0	0	0	0	0	0	0	0	0	0	7.75165	8.05165
	OxPE(19:0_20:2(OO))-H	1	0	1	0	1	0	0	0	0	0	0	0	6.82934393939394	7.12934393939394	684		OxPE(19:0_20:2(OO))-H	7.000907	0	7.000907	0	7.000907	0	0	0	0	0	0	0	6.82934393939394	7.12934393939394	684		OxPE(19:0_20:2(OO))-H	1	0	1	0	1	0	0	0	0	0	0	0	6.82934393939394	7.12934393939394
	OxPE(19:0_20:2(OO))-H	0	0	0	0	0	0	0	0	0	0	0	0	6.67263333333333	6.97263333333333	969		OxPE(19:0_20:2(OO))-H	0	0	0	0	0	0	0	0	0	0	0	0	6.67263333333333	6.97263333333333	969		OxPE(19:0_20:2(OO))-H	0	0	0	0	0	0	0	0	0	0	0	0	6.67263333333333	6.97263333333333
	OxPE(19:0_20:3(OO))-H	0	0	0	0	0	0	0	0	0	0	0	0	5.94582272727273	6.24582272727273	702		OxPE(19:0_20:3(OO))-H	0	0	0	0	0	0	0	0	0	0	0	0	5.94582272727273	6.24582272727273	702		OxPE(19:0_20:3(OO))-H	0	0	0	0	0	0	0	0	0	0	0	0	5.94582272727273	6.24582272727273
	OxPE(19:0_22:4(OO))-H	0	0	0	0	0	0	0	0	0	0	0	0	6.66241060606061	6.96241060606061	1154		OxPE(19:0_22:4(OO))-H	0	0	0	0	0	0	0	0	0	0	0	0	6.66241060606061	6.96241060606061	1154		OxPE(19:0_22:4(OO))-H	0	0	0	0	0	0	0	0	0	0	0	0	6.66241060606061	6.96241060606061
	OxPE(19:0_22:4(OO))-H	0	0	0	0	0	0	0	0	0	0	0	0	6.46923181818182	6.76923181818182	4152		OxPE(19:0_22:4(OO))-H	0	0	0	0	0	0	0	0	0	0	0	0	6.46923181818182	6.76923181818182	4152		OxPE(19:0_22:4(OO))-H	0	0	0	0	0	0	0	0	0	0	0	0	6.46923181818182	6.76923181818182
	OxPE(19:0_22:5(OO))-H	0	0	0	0	0	0	0	0	0	0	0	0	5.54417878787879	5.84417878787879	1271		OxPE(19:0_22:5(OO))-H	0	0	0	0	0	0	0	0	0	0	0	0	5.54417878787879	5.84417878787879	1271		OxPE(19:0_22:5(OO))-H	0	0	0	0	0	0	0	0	0	0	0	0	5.54417878787879	5.84417878787879
	OxPE(19:0_22:5(OO))-H	0	0	0	0	0	0	0	0	0	0	0	0	5.8542696969697	6.1542696969697	1649		OxPE(19:0_22:5(OO))-H	0	0	0	0	0	0	0	0	0	0	0	0	5.8542696969697	6.1542696969697	1649		OxPE(19:0_22:5(OO))-H	0	0	0	0	0	0	0	0	0	0	0	0	5.8542696969697	6.1542696969697
	OxPE(19:0_22:5(OO))-H	0	0	0	0	0	0	0	0	0	0	0	0	5.57073636363636	5.87073636363636	3957		OxPE(19:0_22:5(OO))-H	0	0	0	0	0	0	0	0	0	0	0	0	5.57073636363636	5.87073636363636	3957		OxPE(19:0_22:5(OO))-H	0	0	0	0	0	0	0	0	0	0	0	0	5.57073636363636	5.87073636363636
	OxPE(19:0_22:6(OO))-H	0	0	0	0	0	0	0	0	0	0	0	0	5.10081363636364	5.40081363636364	845		OxPE(19:0_22:6(OO))-H	0	0	0	0	0	0	0	0	0	0	0	0	5.10081363636364	5.40081363636364	845		OxPE(19:0_22:6(OO))-H	0	0	0	0	0	0	0	0	0	0	0	0	5.10081363636364	5.40081363636364
	OxPE(19:0_20:4(OOOO))-H	0	0	0	0	0	0	0	0	0	0	0	0	5.97570151515152	6.27570151515152	2848		OxPE(19:0_20:4(OOOO))-H	0	0	0	0	0	0	0	0	0	0	0	0	5.97570151515152	6.27570151515152	2848		OxPE(19:0_20:4(OOOO))-H	0	0	0	0	0	0	0	0	0	0	0	0	5.97570151515152	6.27570151515152
	OxPE(19:0_20:5(OOOO))-H	0	0	0	0	0	0	0	0	0	0	0	0	4.99785303030303	5.29785303030303	1793		OxPE(19:0_20:5(OOOO))-H	0	0	0	0	0	0	0	0	0	0	0	0	4.99785303030303	5.29785303030303	1793		OxPE(19:0_20:5(OOOO))-H	0	0	0	0	0	0	0	0	0	0	0	0	4.99785303030303	5.29785303030303
	OxPE(19:0_22:4(OOOO))-H	0	0	0	0	0	0	0	0	0	0	0	0	7.15863787878788	7.45863787878788	1554		OxPE(19:0_22:4(OOOO))-H	0	0	0	0	0	0	0	0	0	0	0	0	7.15863787878788	7.45863787878788	1554		OxPE(19:0_22:4(OOOO))-H	0	0	0	0	0	0	0	0	0	0	0	0	7.15863787878788	7.45863787878788
	OxPE(19:0_22:5(OOOO))-H	1	0	0	0	0	0	0	0	0	0	0	0	6.23912121212121	6.53912121212121	662		OxPE(19:0_22:5(OOOO))-H	6.37818	0	0	0	0	0	0	0	0	0	0	0	6.23912121212121	6.53912121212121	662		OxPE(19:0_22:5(OOOO))-H	1	0	0	0	0	0	0	0	0	0	0	0	6.23912121212121	6.53912121212121
	OxPE(19:0_22:6(OOOO))-H	0	0	0	0	0	0	0	0	0	0	0	0	5.13399242424242	5.43399242424242	1492		OxPE(19:0_22:6(OOOO))-H	0	0	0	0	0	0	0	0	0	0	0	0	5.13399242424242	5.43399242424242	1492		OxPE(19:0_22:6(OOOO))-H	0	0	0	0	0	0	0	0	0	0	0	0	5.13399242424242	5.43399242424242
	OxPE(19:0_22:6(OOOO))-H	0	0	0	0	0	0	0	0	0	0	0	0	5.38814393939394	5.68814393939394	1627		OxPE(19:0_22:6(OOOO))-H	0	0	0	0	0	0	0	0	0	0	0	0	5.38814393939394	5.68814393939394	1627		OxPE(19:0_22:6(OOOO))-H	0	0	0	0	0	0	0	0	0	0	0	0	5.38814393939394	5.68814393939394
	OxPE(19:0_22:6(OOOO))-H	0	0	0	0	0	0	0	0	0	0	0	0	5.59400757575758	5.89400757575758	2606		OxPE(19:0_22:6(OOOO))-H	0	0	0	0	0	0	0	0	0	0	0	0	5.59400757575758	5.89400757575758	2606		OxPE(19:0_22:6(OOOO))-H	0	0	0	0	0	0	0	0	0	0	0	0	5.59400757575758	5.89400757575758
	OxPE(19:0_17:1(Ke,OH))-H	1	0	0	0	0	0	0	0	0	0	0	0	4.99847121212121	5.29847121212121	226		OxPE(19:0_17:1(Ke,OH))-H	5.170068	0	0	0	0	0	0	0	0	0	0	0	4.99847121212121	5.29847121212121	226		OxPE(19:0_17:1(Ke,OH))-H	1	0	0	0	0	0	0	0	0	0	0	0	4.99847121212121	5.29847121212121
	OxPE(19:0_17:2(Ke,OH))-H	0	0	0	0	0	0	0	0	0	0	0	0	5.93952727272727	6.23952727272727	902		OxPE(19:0_17:2(Ke,OH))-H	0	0	0	0	0	0	0	0	0	0	0	0	5.93952727272727	6.23952727272727	902		OxPE(19:0_17:2(Ke,OH))-H	0	0	0	0	0	0	0	0	0	0	0	0	5.93952727272727	6.23952727272727
	OxPE(19:0_18:1(Ke,OH))-H	1	0	0	0	0	0	0	0	0	0	0	0	5.63370151515152	5.93370151515152	220		OxPE(19:0_18:1(Ke,OH))-H	5.804299	0	0	0	0	0	0	0	0	0	0	0	5.63370151515152	5.93370151515152	220		OxPE(19:0_18:1(Ke,OH))-H	1	0	0	0	0	0	0	0	0	0	0	0	5.63370151515152	5.93370151515152
	OxPE(19:0_20:1(Ke,OH))-H	1	0	1	0	1	0	0	0	0	0	0	0	6.82934393939394	7.12934393939394	684		OxPE(19:0_20:1(Ke,OH))-H	7.000907	0	7.000907	0	7.000907	0	0	0	0	0	0	0	6.82934393939394	7.12934393939394	684		OxPE(19:0_20:1(Ke,OH))-H	1	0	1	0	1	0	0	0	0	0	0	0	6.82934393939394	7.12934393939394
	OxPE(19:0_20:1(Ke,OH))-H	0	0	0	0	0	0	0	0	0	0	0	0	6.67263333333333	6.97263333333333	969		OxPE(19:0_20:1(Ke,OH))-H	0	0	0	0	0	0	0	0	0	0	0	0	6.67263333333333	6.97263333333333	969		OxPE(19:0_20:1(Ke,OH))-H	0	0	0	0	0	0	0	0	0	0	0	0	6.67263333333333	6.97263333333333
	OxPE(19:0_20:2(Ke,OH))-H	0	0	0	0	0	0	0	0	0	0	0	0	5.94582272727273	6.24582272727273	702		OxPE(19:0_20:2(Ke,OH))-H	0	0	0	0	0	0	0	0	0	0	0	0	5.94582272727273	6.24582272727273	702		OxPE(19:0_20:2(Ke,OH))-H	0	0	0	0	0	0	0	0	0	0	0	0	5.94582272727273	6.24582272727273
	OxPE(19:0_20:3(Ke,OH))-H	1	0	0	0	0	0	0	0	0	0	0	0	5.44529696969697	5.74529696969697	458		OxPE(19:0_20:3(Ke,OH))-H	5.57034	0	0	0	0	0	0	0	0	0	0	0	5.44529696969697	5.74529696969697	458		OxPE(19:0_20:3(Ke,OH))-H	1	0	0	0	0	0	0	0	0	0	0	0	5.44529696969697	5.74529696969697
	OxPE(19:0_22:3(Ke,OH))-H	0	0	0	0	0	0	0	0	0	0	0	0	6.66241060606061	6.96241060606061	1154		OxPE(19:0_22:3(Ke,OH))-H	0	0	0	0	0	0	0	0	0	0	0	0	6.66241060606061	6.96241060606061	1154		OxPE(19:0_22:3(Ke,OH))-H	0	0	0	0	0	0	0	0	0	0	0	0	6.66241060606061	6.96241060606061
	OxPE(19:0_22:3(Ke,OH))-H	0	0	0	0	0	0	0	0	0	0	0	0	6.46923181818182	6.76923181818182	4152		OxPE(19:0_22:3(Ke,OH))-H	0	0	0	0	0	0	0	0	0	0	0	0	6.46923181818182	6.76923181818182	4152		OxPE(19:0_22:3(Ke,OH))-H	0	0	0	0	0	0	0	0	0	0	0	0	6.46923181818182	6.76923181818182
	OxPE(19:0_22:4(Ke,OH))-H	0	0	0	0	0	0	0	0	0	0	0	0	5.54417878787879	5.84417878787879	1271		OxPE(19:0_22:4(Ke,OH))-H	0	0	0	0	0	0	0	0	0	0	0	0	5.54417878787879	5.84417878787879	1271		OxPE(19:0_22:4(Ke,OH))-H	0	0	0	0	0	0	0	0	0	0	0	0	5.54417878787879	5.84417878787879
	OxPE(19:0_22:4(Ke,OH))-H	0	0	0	0	0	0	0	0	0	0	0	0	5.8542696969697	6.1542696969697	1649		OxPE(19:0_22:4(Ke,OH))-H	0	0	0	0	0	0	0	0	0	0	0	0	5.8542696969697	6.1542696969697	1649		OxPE(19:0_22:4(Ke,OH))-H	0	0	0	0	0	0	0	0	0	0	0	0	5.8542696969697	6.1542696969697
	OxPE(19:0_22:4(Ke,OH))-H	0	0	0	0	0	0	0	0	0	0	0	0	5.57073636363636	5.87073636363636	3957		OxPE(19:0_22:4(Ke,OH))-H	0	0	0	0	0	0	0	0	0	0	0	0	5.57073636363636	5.87073636363636	3957		OxPE(19:0_22:4(Ke,OH))-H	0	0	0	0	0	0	0	0	0	0	0	0	5.57073636363636	5.87073636363636
	OxPE(19:0_22:5(Ke,OH))-H	0	0	0	0	0	0	0	0	0	0	0	0	5.10081363636364	5.40081363636364	845		OxPE(19:0_22:5(Ke,OH))-H	0	0	0	0	0	0	0	0	0	0	0	0	5.10081363636364	5.40081363636364	845		OxPE(19:0_22:5(Ke,OH))-H	0	0	0	0	0	0	0	0	0	0	0	0	5.10081363636364	5.40081363636364
	OxPE(20:5_20:2(OH))-H	0	0	0	0	0	0	0	0	0	0	0	0	5.89958636363636	6.19958636363636	918		OxPE(20:5_20:2(OH))-H	0	0	0	0	0	0	0	0	0	0	0	0	5.89958636363636	6.19958636363636	918		OxPE(20:5_20:2(OH))-H	0	0	0	0	0	0	0	0	0	0	0	0	5.89958636363636	6.19958636363636
	OxPE(20:5_22:1(OH))-H	0	0	0	0	0	0	0	0	0	0	0	0	6.16300303030303	6.46300303030303	4103		OxPE(20:5_22:1(OH))-H	0	0	0	0	0	0	0	0	0	0	0	0	6.16300303030303	6.46300303030303	4103		OxPE(20:5_22:1(OH))-H	0	0	0	0	0	0	0	0	0	0	0	0	6.16300303030303	6.46300303030303
	OxPE(20:5_22:3(OH))-H	0	0	0	0	0	0	0	0	0	0	0	0	5.9751	6.2751	3116		OxPE(20:5_22:3(OH))-H	0	0	0	0	0	0	0	0	0	0	0	0	5.9751	6.2751	3116		OxPE(20:5_22:3(OH))-H	0	0	0	0	0	0	0	0	0	0	0	0	5.9751	6.2751
	OxPE(20:5_20:1(OO))-H	0	0	0	0	0	0	0	0	0	0	0	0	5.82562272727273	6.12562272727273	1568		OxPE(20:5_20:1(OO))-H	0	0	0	0	0	0	0	0	0	0	0	0	5.82562272727273	6.12562272727273	1568		OxPE(20:5_20:1(OO))-H	0	0	0	0	0	0	0	0	0	0	0	0	5.82562272727273	6.12562272727273
	OxPE(20:5_20:1(OO))-H	0	0	0	0	0	0	0	0	0	0	0	0	4.00810151515151	4.30810151515151	3225		OxPE(20:5_20:1(OO))-H	0	0	0	0	0	0	0	0	0	0	0	0	4.00810151515151	4.30810151515151	3225		OxPE(20:5_20:1(OO))-H	0	0	0	0	0	0	0	0	0	0	0	0	4.00810151515151	4.30810151515151
	OxPE(20:5_20:2(OO))-H	0	0	0	0	0	0	0	0	0	0	0	0	5.43825606060606	5.73825606060606	894		OxPE(20:5_20:2(OO))-H	0	0	0	0	0	0	0	0	0	0	0	0	5.43825606060606	5.73825606060606	894		OxPE(20:5_20:2(OO))-H	0	0	0	0	0	0	0	0	0	0	0	0	5.43825606060606	5.73825606060606
	OxPE(20:5_22:1(OO))-H	1	0	0	0	0	1	0	0	0	0	0	0	5.72840454545454	6.02840454545454	60		OxPE(20:5_22:1(OO))-H	5.923332	0	0	0	0	5.809507	0	5.809507	0	0	0	0	5.72840454545454	6.02840454545454	60		OxPE(20:5_22:1(OO))-H	2	0	0	0	0	1	0	1	0	0	0	0	5.72840454545454	6.02840454545454
	OxPE(20:5_22:1(OO))-H	1	0	0	0	0	0	0	0	0	0	0	0	5.18166212121212	5.48166212121212	148		OxPE(20:5_22:1(OO))-H	5.350597	0	0	0	0	0	0	0	0	0	0	0	5.18166212121212	5.48166212121212	148		OxPE(20:5_22:1(OO))-H	1	0	0	0	0	0	0	0	0	0	0	0	5.18166212121212	5.48166212121212
	OxPE(20:5_22:2(OO))-H	0	0	0	0	0	0	0	0	0	0	0	0	4.2777696969697	4.5777696969697	701		OxPE(20:5_22:2(OO))-H	0	0	0	0	0	0	0	0	0	0	0	0	4.2777696969697	4.5777696969697	701		OxPE(20:5_22:2(OO))-H	0	0	0	0	0	0	0	0	0	0	0	0	4.2777696969697	4.5777696969697
	OxPE(20:5_22:2(OO))-H	0	0	0	0	0	0	0	0	0	0	0	0	4.56622575757576	4.86622575757576	877		OxPE(20:5_22:2(OO))-H	0	0	0	0	0	0	0	0	0	0	0	0	4.56622575757576	4.86622575757576	877		OxPE(20:5_22:2(OO))-H	0	0	0	0	0	0	0	0	0	0	0	0	4.56622575757576	4.86622575757576
	OxPE(20:5_22:2(OO))-H	0	0	0	0	0	0	0	0	0	0	0	0	4.99178181818182	5.29178181818182	1859		OxPE(20:5_22:2(OO))-H	0	0	0	0	0	0	0	0	0	0	0	0	4.99178181818182	5.29178181818182	1859		OxPE(20:5_22:2(OO))-H	0	0	0	0	0	0	0	0	0	0	0	0	4.99178181818182	5.29178181818182
	OxPE(20:5_24:1(OO))-H	1	0	0	0	0	0	0	0	0	0	0	0	6.8943	7.1943	602		OxPE(20:5_24:1(OO))-H	7.041442	0	0	0	0	0	0	0	0	0	0	0	6.8943	7.1943	602		OxPE(20:5_24:1(OO))-H	1	0	0	0	0	0	0	0	0	0	0	0	6.8943	7.1943
	OxPE(20:5_20:1(Ke))-H	0	0	0	0	0	0	0	0	0	0	0	0	5.89958636363636	6.19958636363636	918		OxPE(20:5_20:1(Ke))-H	0	0	0	0	0	0	0	0	0	0	0	0	5.89958636363636	6.19958636363636	918		OxPE(20:5_20:1(Ke))-H	0	0	0	0	0	0	0	0	0	0	0	0	5.89958636363636	6.19958636363636
	OxPE(20:5_22:2(Ke))-H	0	0	0	0	0	0	0	0	0	0	0	0	5.9751	6.2751	3116		OxPE(20:5_22:2(Ke))-H	0	0	0	0	0	0	0	0	0	0	0	0	5.9751	6.2751	3116		OxPE(20:5_22:2(Ke))-H	0	0	0	0	0	0	0	0	0	0	0	0	5.9751	6.2751
	OxPE(20:5_20:1(Ke,OH))-H	0	0	0	0	0	0	0	0	0	0	0	0	5.43825606060606	5.73825606060606	894		OxPE(20:5_20:1(Ke,OH))-H	0	0	0	0	0	0	0	0	0	0	0	0	5.43825606060606	5.73825606060606	894		OxPE(20:5_20:1(Ke,OH))-H	0	0	0	0	0	0	0	0	0	0	0	0	5.43825606060606	5.73825606060606
	OxPE(20:5_22:1(Ke,OH))-H	0	0	0	0	0	0	0	0	0	0	0	0	4.2777696969697	4.5777696969697	701		OxPE(20:5_22:1(Ke,OH))-H	0	0	0	0	0	0	0	0	0	0	0	0	4.2777696969697	4.5777696969697	701		OxPE(20:5_22:1(Ke,OH))-H	0	0	0	0	0	0	0	0	0	0	0	0	4.2777696969697	4.5777696969697
	OxPE(20:5_22:1(Ke,OH))-H	0	0	0	0	0	0	0	0	0	0	0	0	4.56622575757576	4.86622575757576	877		OxPE(20:5_22:1(Ke,OH))-H	0	0	0	0	0	0	0	0	0	0	0	0	4.56622575757576	4.86622575757576	877		OxPE(20:5_22:1(Ke,OH))-H	0	0	0	0	0	0	0	0	0	0	0	0	4.56622575757576	4.86622575757576
	OxPE(20:5_22:1(Ke,OH))-H	0	0	0	0	0	0	0	0	0	0	0	0	4.99178181818182	5.29178181818182	1859		OxPE(20:5_22:1(Ke,OH))-H	0	0	0	0	0	0	0	0	0	0	0	0	4.99178181818182	5.29178181818182	1859		OxPE(20:5_22:1(Ke,OH))-H	0	0	0	0	0	0	0	0	0	0	0	0	4.99178181818182	5.29178181818182
	OxPE(20:5_24:1(Ke,OH))-H	1	0	0	0	0	0	0	0	0	0	0	0	5.81506363636364	6.11506363636364	341		OxPE(20:5_24:1(Ke,OH))-H	5.928539	0	0	0	0	0	0	0	0	0	0	0	5.81506363636364	6.11506363636364	341		OxPE(20:5_24:1(Ke,OH))-H	1	0	0	0	0	0	0	0	0	0	0	0	5.81506363636364	6.11506363636364
	OxPE(20:5_24:1(Ke,OH))-H	0	0	0	0	0	0	0	0	0	0	0	0	5.49182878787879	5.79182878787879	797		OxPE(20:5_24:1(Ke,OH))-H	0	0	0	0	0	0	0	0	0	0	0	0	5.49182878787879	5.79182878787879	797		OxPE(20:5_24:1(Ke,OH))-H	0	0	0	0	0	0	0	0	0	0	0	0	5.49182878787879	5.79182878787879
	OxPE(20:5_24:1(Ke,OH))-H	0	0	0	0	0	0	0	0	0	0	0	0	5.23679545454545	5.53679545454545	1477		OxPE(20:5_24:1(Ke,OH))-H	0	0	0	0	0	0	0	0	0	0	0	0	5.23679545454545	5.53679545454545	1477		OxPE(20:5_24:1(Ke,OH))-H	0	0	0	0	0	0	0	0	0	0	0	0	5.23679545454545	5.53679545454545
	OxPE(20:5_24:1(Ke,OH))-H	0	0	0	0	0	0	0	0	0	0	0	0	5.96100757575757	6.26100757575757	2718		OxPE(20:5_24:1(Ke,OH))-H	0	0	0	0	0	0	0	0	0	0	0	0	5.96100757575757	6.26100757575757	2718		OxPE(20:5_24:1(Ke,OH))-H	0	0	0	0	0	0	0	0	0	0	0	0	5.96100757575757	6.26100757575757
	OxPE(20:4_20:1(OH))-H	0	0	0	0	0	0	0	0	0	0	0	0	5.69895909090909	5.99895909090909	1030		OxPE(20:4_20:1(OH))-H	0	0	0	0	0	0	0	0	0	0	0	0	5.69895909090909	5.99895909090909	1030		OxPE(20:4_20:1(OH))-H	0	0	0	0	0	0	0	0	0	0	0	0	5.69895909090909	5.99895909090909
	OxPE(20:4_20:3(OH))-H	0	0	0	0	0	0	0	0	0	0	0	0	5.89958636363636	6.19958636363636	918		OxPE(20:4_20:3(OH))-H	0	0	0	0	0	0	0	0	0	0	0	0	5.89958636363636	6.19958636363636	918		OxPE(20:4_20:3(OH))-H	0	0	0	0	0	0	0	0	0	0	0	0	5.89958636363636	6.19958636363636
	OxPE(20:4_22:1(OH))-H	0	0	0	0	0	0	0	0	0	0	0	0	5.9642803030303	6.2642803030303	1218		OxPE(20:4_22:1(OH))-H	0	0	0	0	0	0	0	0	0	0	0	0	5.9642803030303	6.2642803030303	1218		OxPE(20:4_22:1(OH))-H	0	0	0	0	0	0	0	0	0	0	0	0	5.9642803030303	6.2642803030303
	OxPE(20:4_22:1(OH))-H	0	0	0	0	0	0	0	0	0	0	0	0	6.60623484848485	6.90623484848485	2508		OxPE(20:4_22:1(OH))-H	0	0	0	0	0	0	0	0	0	0	0	0	6.60623484848485	6.90623484848485	2508		OxPE(20:4_22:1(OH))-H	0	0	0	0	0	0	0	0	0	0	0	0	6.60623484848485	6.90623484848485
	OxPE(20:4_22:1(OH))-H	0	0	0	0	0	0	0	0	0	0	0	0	5.81634090909091	6.11634090909091	2993		OxPE(20:4_22:1(OH))-H	0	0	0	0	0	0	0	0	0	0	0	0	5.81634090909091	6.11634090909091	2993		OxPE(20:4_22:1(OH))-H	0	0	0	0	0	0	0	0	0	0	0	0	5.81634090909091	6.11634090909091
	OxPE(20:4_22:2(OH))-H	0	0	0	0	0	0	0	0	0	0	0	0	6.16300303030303	6.46300303030303	4103		OxPE(20:4_22:2(OH))-H	0	0	0	0	0	0	0	0	0	0	0	0	6.16300303030303	6.46300303030303	4103		OxPE(20:4_22:2(OH))-H	0	0	0	0	0	0	0	0	0	0	0	0	6.16300303030303	6.46300303030303
	OxPE(20:4_22:4(OH))-H	0	0	0	0	0	0	0	0	0	0	0	0	5.9751	6.2751	3116		OxPE(20:4_22:4(OH))-H	0	0	0	0	0	0	0	0	0	0	0	0	5.9751	6.2751	3116		OxPE(20:4_22:4(OH))-H	0	0	0	0	0	0	0	0	0	0	0	0	5.9751	6.2751
	OxPE(20:4_18:1(OO))-H	0	0	0	0	0	0	0	0	0	0	0	0	5.74913636363636	6.04913636363636	976		OxPE(20:4_18:1(OO))-H	0	0	0	0	0	0	0	0	0	0	0	0	5.74913636363636	6.04913636363636	976		OxPE(20:4_18:1(OO))-H	0	0	0	0	0	0	0	0	0	0	0	0	5.74913636363636	6.04913636363636
	OxPE(20:4_20:1(OO))-H	1	0	0	0	0	1	0	0	0	0	0	0	5.23841363636364	5.53841363636364	104		OxPE(20:4_20:1(OO))-H	5.362202	0	0	0	0	5.245824	0	5.362202	0	0	0	0	5.23841363636364	5.53841363636364	104		OxPE(20:4_20:1(OO))-H	2	0	0	0	0	3	0	1	0	0	0	0	5.23841363636364	5.53841363636364
	OxPE(20:4_20:1(OO))-H	0	0	0	0	0	1	0	0	0	0	0	0	4.93768939393939	5.23768939393939	489		OxPE(20:4_20:1(OO))-H	0	0	0	0	0	5.101692	0	0	0	0	0	0	4.93768939393939	5.23768939393939	489		OxPE(20:4_20:1(OO))-H	0	0	0	0	0	1	0	0	0	0	0	0	4.93768939393939	5.23768939393939
	OxPE(20:4_20:1(OO))-H	1	0	0	0	0	0	0	0	0	0	0	0	4.46556363636364	4.76556363636364	532		OxPE(20:4_20:1(OO))-H	4.639425	0	0	0	0	0	0	0	0	0	0	0	4.46556363636364	4.76556363636364	532		OxPE(20:4_20:1(OO))-H	1	0	0	0	0	0	0	0	0	0	0	0	4.46556363636364	4.76556363636364
	OxPE(20:4_20:2(OO))-H	0	0	0	0	0	0	0	0	0	0	0	0	5.82562272727273	6.12562272727273	1568		OxPE(20:4_20:2(OO))-H	0	0	0	0	0	0	0	0	0	0	0	0	5.82562272727273	6.12562272727273	1568		OxPE(20:4_20:2(OO))-H	0	0	0	0	0	0	0	0	0	0	0	0	5.82562272727273	6.12562272727273
	OxPE(20:4_20:2(OO))-H	0	0	0	0	0	0	0	0	0	0	0	0	4.00810151515151	4.30810151515151	3225		OxPE(20:4_20:2(OO))-H	0	0	0	0	0	0	0	0	0	0	0	0	4.00810151515151	4.30810151515151	3225		OxPE(20:4_20:2(OO))-H	0	0	0	0	0	0	0	0	0	0	0	0	4.00810151515151	4.30810151515151
	OxPE(20:4_20:3(OO))-H	0	0	0	0	0	0	0	0	0	0	0	0	5.43825606060606	5.73825606060606	894		OxPE(20:4_20:3(OO))-H	0	0	0	0	0	0	0	0	0	0	0	0	5.43825606060606	5.73825606060606	894		OxPE(20:4_20:3(OO))-H	0	0	0	0	0	0	0	0	0	0	0	0	5.43825606060606	5.73825606060606
	OxPE(20:4_22:1(OO))-H	1	0	0	0	0	1	0	0	0	0	0	0	6.09909090909091	6.39909090909091	174		OxPE(20:4_22:1(OO))-H	6.198611	0	0	0	0	6.329809	0	0	0	0	0	0	6.09909090909091	6.39909090909091	174		OxPE(20:4_22:1(OO))-H	2	0	0	0	0	2	0	0	0	0	0	0	6.09909090909091	6.39909090909091
	OxPE(20:4_22:1(OO))-H	1	0	0	0	0	1	0	0	0	0	0	0	6.45892424242424	6.75892424242424	486		OxPE(20:4_22:1(OO))-H	6.587777	0	0	0	0	6.587777	0	0	0	0	0	0	6.45892424242424	6.75892424242424	486		OxPE(20:4_22:1(OO))-H	2	0	0	0	0	2	0	0	0	0	0	0	6.45892424242424	6.75892424242424
	OxPE(20:4_22:1(OO))-H	1	0	0	0	0	1	0	0	0	0	0	0	6.28235606060606	6.58235606060606	2898		OxPE(20:4_22:1(OO))-H	6.329809	0	0	0	0	6.329809	0	0	0	0	0	0	6.28235606060606	6.58235606060606	2898		OxPE(20:4_22:1(OO))-H	2	0	0	0	0	2	0	0	0	0	0	0	6.28235606060606	6.58235606060606
	OxPE(20:4_22:2(OO))-H	1	0	0	0	0	1	0	0	0	0	0	0	5.72840454545454	6.02840454545454	60		OxPE(20:4_22:2(OO))-H	5.923332	0	0	0	0	5.809507	0	5.809507	0	0	0	0	5.72840454545454	6.02840454545454	60		OxPE(20:4_22:2(OO))-H	2	0	0	0	0	2	0	1	0	0	0	0	5.72840454545454	6.02840454545454
	OxPE(20:4_22:2(OO))-H	1	0	0	0	0	1	0	0	0	0	0	0	5.18166212121212	5.48166212121212	148		OxPE(20:4_22:2(OO))-H	5.350597	0	0	0	0	5.350597	0	0	0	0	0	0	5.18166212121212	5.48166212121212	148		OxPE(20:4_22:2(OO))-H	1	0	0	0	0	1	0	0	0	0	0	0	5.18166212121212	5.48166212121212
	OxPE(20:4_22:3(OO))-H	0	0	0	0	0	0	0	0	0	0	0	0	4.2777696969697	4.5777696969697	701		OxPE(20:4_22:3(OO))-H	0	0	0	0	0	0	0	0	0	0	0	0	4.2777696969697	4.5777696969697	701		OxPE(20:4_22:3(OO))-H	0	0	0	0	0	0	0	0	0	0	0	0	4.2777696969697	4.5777696969697
	OxPE(20:4_22:3(OO))-H	0	0	0	0	0	0	0	0	0	0	0	0	4.56622575757576	4.86622575757576	877		OxPE(20:4_22:3(OO))-H	0	0	0	0	0	0	0	0	0	0	0	0	4.56622575757576	4.86622575757576	877		OxPE(20:4_22:3(OO))-H	0	0	0	0	0	0	0	0	0	0	0	0	4.56622575757576	4.86622575757576
	OxPE(20:4_22:3(OO))-H	0	0	0	0	0	0	0	0	0	0	0	0	4.99178181818182	5.29178181818182	1859		OxPE(20:4_22:3(OO))-H	0	0	0	0	0	0	0	0	0	0	0	0	4.99178181818182	5.29178181818182	1859		OxPE(20:4_22:3(OO))-H	0	0	0	0	0	0	0	0	0	0	0	0	4.99178181818182	5.29178181818182
	OxPE(20:4_24:1(OO))-H	0	0	0	0	0	0	0	0	0	0	0	0	7.2613106060606	7.5613106060606	1181		OxPE(20:4_24:1(OO))-H	0	0	0	0	0	0	0	0	0	0	0	0	7.2613106060606	7.5613106060606	1181		OxPE(20:4_24:1(OO))-H	0	0	0	0	0	0	0	0	0	0	0	0	7.2613106060606	7.5613106060606
	OxPE(20:4_24:1(OO))-H	0	0	0	0	0	0	0	0	0	0	0	0	7.67180151515151	7.97180151515151	1530		OxPE(20:4_24:1(OO))-H	0	0	0	0	0	0	0	0	0	0	0	0	7.67180151515151	7.97180151515151	1530		OxPE(20:4_24:1(OO))-H	0	0	0	0	0	0	0	0	0	0	0	0	7.67180151515151	7.97180151515151
	OxPE(20:4_20:1(OOOO))-H	0	0	0	0	0	0	0	0	0	0	0	0	5.6331196969697	5.9331196969697	3020		OxPE(20:4_20:1(OOOO))-H	0	0	0	0	0	0	0	0	0	0	0	0	5.6331196969697	5.9331196969697	3020		OxPE(20:4_20:1(OOOO))-H	0	0	0	0	0	0	0	0	0	0	0	0	5.6331196969697	5.9331196969697
	OxPE(20:4_20:2(Ke))-H	0	0	0	0	0	0	0	0	0	0	0	0	5.89958636363636	6.19958636363636	918		OxPE(20:4_20:2(Ke))-H	0	0	0	0	0	0	0	0	0	0	0	0	5.89958636363636	6.19958636363636	918		OxPE(20:4_20:2(Ke))-H	0	0	0	0	0	0	0	0	0	0	0	0	5.89958636363636	6.19958636363636
	OxPE(20:4_22:1(Ke))-H	0	0	0	0	0	0	0	0	0	0	0	0	6.16300303030303	6.46300303030303	4103		OxPE(20:4_22:1(Ke))-H	0	0	0	0	0	0	0	0	0	0	0	0	6.16300303030303	6.46300303030303	4103		OxPE(20:4_22:1(Ke))-H	0	0	0	0	0	0	0	0	0	0	0	0	6.16300303030303	6.46300303030303
	OxPE(20:4_22:3(Ke))-H	0	0	0	0	0	0	0	0	0	0	0	0	5.9751	6.2751	3116		OxPE(20:4_22:3(Ke))-H	0	0	0	0	0	0	0	0	0	0	0	0	5.9751	6.2751	3116		OxPE(20:4_22:3(Ke))-H	0	0	0	0	0	0	0	0	0	0	0	0	5.9751	6.2751
	OxPE(20:4_20:1(Ke,OH))-H	0	0	0	0	0	0	0	0	0	0	0	0	5.82562272727273	6.12562272727273	1568		OxPE(20:4_20:1(Ke,OH))-H	0	0	0	0	0	0	0	0	0	0	0	0	5.82562272727273	6.12562272727273	1568		OxPE(20:4_20:1(Ke,OH))-H	0	0	0	0	0	0	0	0	0	0	0	0	5.82562272727273	6.12562272727273
	OxPE(20:4_20:1(Ke,OH))-H	0	0	0	0	0	0	0	0	0	0	0	0	4.00810151515151	4.30810151515151	3225		OxPE(20:4_20:1(Ke,OH))-H	0	0	0	0	0	0	0	0	0	0	0	0	4.00810151515151	4.30810151515151	3225		OxPE(20:4_20:1(Ke,OH))-H	0	0	0	0	0	0	0	0	0	0	0	0	4.00810151515151	4.30810151515151
	OxPE(20:4_20:2(Ke,OH))-H	0	0	0	0	0	0	0	0	0	0	0	0	5.43825606060606	5.73825606060606	894		OxPE(20:4_20:2(Ke,OH))-H	0	0	0	0	0	0	0	0	0	0	0	0	5.43825606060606	5.73825606060606	894		OxPE(20:4_20:2(Ke,OH))-H	0	0	0	0	0	0	0	0	0	0	0	0	5.43825606060606	5.73825606060606
	OxPE(20:4_22:1(Ke,OH))-H	1	0	0	0	0	1	0	0	0	0	0	0	5.72840454545454	6.02840454545454	60		OxPE(20:4_22:1(Ke,OH))-H	5.923332	0	0	0	0	5.809507	0	5.809507	0	0	0	0	5.72840454545454	6.02840454545454	60		OxPE(20:4_22:1(Ke,OH))-H	2	0	0	0	0	2	0	1	0	0	0	0	5.72840454545454	6.02840454545454
	OxPE(20:4_22:1(Ke,OH))-H	1	0	0	0	0	1	0	0	0	0	0	0	5.18166212121212	5.48166212121212	148		OxPE(20:4_22:1(Ke,OH))-H	5.350597	0	0	0	0	5.350597	0	0	0	0	0	0	5.18166212121212	5.48166212121212	148		OxPE(20:4_22:1(Ke,OH))-H	1	0	0	0	0	1	0	0	0	0	0	0	5.18166212121212	5.48166212121212
	OxPE(20:4_22:2(Ke,OH))-H	0	0	0	0	0	0	0	0	0	0	0	0	4.2777696969697	4.5777696969697	701		OxPE(20:4_22:2(Ke,OH))-H	0	0	0	0	0	0	0	0	0	0	0	0	4.2777696969697	4.5777696969697	701		OxPE(20:4_22:2(Ke,OH))-H	0	0	0	0	0	0	0	0	0	0	0	0	4.2777696969697	4.5777696969697
	OxPE(20:4_22:2(Ke,OH))-H	0	0	0	0	0	0	0	0	0	0	0	0	4.56622575757576	4.86622575757576	877		OxPE(20:4_22:2(Ke,OH))-H	0	0	0	0	0	0	0	0	0	0	0	0	4.56622575757576	4.86622575757576	877		OxPE(20:4_22:2(Ke,OH))-H	0	0	0	0	0	0	0	0	0	0	0	0	4.56622575757576	4.86622575757576
	OxPE(20:4_22:2(Ke,OH))-H	0	0	0	0	0	0	0	0	0	0	0	0	4.99178181818182	5.29178181818182	1859		OxPE(20:4_22:2(Ke,OH))-H	0	0	0	0	0	0	0	0	0	0	0	0	4.99178181818182	5.29178181818182	1859		OxPE(20:4_22:2(Ke,OH))-H	0	0	0	0	0	0	0	0	0	0	0	0	4.99178181818182	5.29178181818182
	OxPE(20:4_24:1(Ke,OH))-H	1	0	0	0	0	0	0	0	0	0	0	0	6.8943	7.1943	602		OxPE(20:4_24:1(Ke,OH))-H	7.041442	0	0	0	0	0	0	0	0	0	0	0	6.8943	7.1943	602		OxPE(20:4_24:1(Ke,OH))-H	1	0	0	0	0	0	0	0	0	0	0	0	6.8943	7.1943
	OxPE(20:3_20:1(OH))-H	1	0	0	0	0	0	0	0	0	0	0	0	6.5105303030303	6.8105303030303	548		OxPE(20:3_20:1(OH))-H	6.670787	0	0	0	0	0	0	0	0	0	0	0	6.5105303030303	6.8105303030303	548		OxPE(20:3_20:1(OH))-H	1	0	0	0	0	0	0	0	0	0	0	0	6.5105303030303	6.8105303030303
	OxPE(20:3_20:1(OH))-H	0	0	0	0	0	0	0	0	0	0	0	0	5.91286515151515	6.21286515151515	854		OxPE(20:3_20:1(OH))-H	0	0	0	0	0	0	0	0	0	0	0	0	5.91286515151515	6.21286515151515	854		OxPE(20:3_20:1(OH))-H	0	0	0	0	0	0	0	0	0	0	0	0	5.91286515151515	6.21286515151515
	OxPE(20:3_20:2(OH))-H	0	0	0	0	0	0	0	0	0	0	0	0	5.69895909090909	5.99895909090909	1030		OxPE(20:3_20:2(OH))-H	0	0	0	0	0	0	0	0	0	0	0	0	5.69895909090909	5.99895909090909	1030		OxPE(20:3_20:2(OH))-H	0	0	0	0	0	0	0	0	0	0	0	0	5.69895909090909	5.99895909090909
	OxPE(20:3_22:1(OH))-H	1	0	0	0	0	0	0	0	0	0	0	0	6.77478333333333	7.07478333333333	484		OxPE(20:3_22:1(OH))-H	6.921464	0	0	0	0	0	0	0	0	0	0	0	6.77478333333333	7.07478333333333	484		OxPE(20:3_22:1(OH))-H	1	0	0	0	0	0	0	0	0	0	0	0	6.77478333333333	7.07478333333333
	OxPE(20:3_22:1(OH))-H	0	0	0	0	0	0	0	0	0	0	0	0	7.6732606060606	7.9732606060606	1701		OxPE(20:3_22:1(OH))-H	0	0	0	0	0	0	0	0	0	0	0	0	7.6732606060606	7.9732606060606	1701		OxPE(20:3_22:1(OH))-H	0	0	0	0	0	0	0	0	0	0	0	0	7.6732606060606	7.9732606060606
	OxPE(20:3_22:2(OH))-H	0	0	0	0	0	0	0	0	0	0	0	0	5.9642803030303	6.2642803030303	1218		OxPE(20:3_22:2(OH))-H	0	0	0	0	0	0	0	0	0	0	0	0	5.9642803030303	6.2642803030303	1218		OxPE(20:3_22:2(OH))-H	0	0	0	0	0	0	0	0	0	0	0	0	5.9642803030303	6.2642803030303
	OxPE(20:3_22:2(OH))-H	0	0	0	0	0	0	0	0	0	0	0	0	6.60623484848485	6.90623484848485	2508		OxPE(20:3_22:2(OH))-H	0	0	0	0	0	0	0	0	0	0	0	0	6.60623484848485	6.90623484848485	2508		OxPE(20:3_22:2(OH))-H	0	0	0	0	0	0	0	0	0	0	0	0	6.60623484848485	6.90623484848485
	OxPE(20:3_22:2(OH))-H	0	0	0	0	0	0	0	0	0	0	0	0	5.81634090909091	6.11634090909091	2993		OxPE(20:3_22:2(OH))-H	0	0	0	0	0	0	0	0	0	0	0	0	5.81634090909091	6.11634090909091	2993		OxPE(20:3_22:2(OH))-H	0	0	0	0	0	0	0	0	0	0	0	0	5.81634090909091	6.11634090909091
	OxPE(20:3_22:3(OH))-H	0	0	0	0	0	0	0	0	0	0	0	0	6.16300303030303	6.46300303030303	4103		OxPE(20:3_22:3(OH))-H	0	0	0	0	0	0	0	0	0	0	0	0	6.16300303030303	6.46300303030303	4103		OxPE(20:3_22:3(OH))-H	0	0	0	0	0	0	0	0	0	0	0	0	6.16300303030303	6.46300303030303
	OxPE(20:3_22:5(OH))-H	0	0	0	0	0	0	0	0	0	0	0	0	5.9751	6.2751	3116		OxPE(20:3_22:5(OH))-H	0	0	0	0	0	0	0	0	0	0	0	0	5.9751	6.2751	3116		OxPE(20:3_22:5(OH))-H	0	0	0	0	0	0	0	0	0	0	0	0	5.9751	6.2751
	OxPE(20:3_18:1(OO))-H	0	0	0	0	0	0	0	0	0	0	0	0	4.7790303030303	5.0790303030303	844		OxPE(20:3_18:1(OO))-H	0	0	0	0	0	0	0	0	0	0	0	0	4.7790303030303	5.0790303030303	844		OxPE(20:3_18:1(OO))-H	0	0	0	0	0	0	0	0	0	0	0	0	4.7790303030303	5.0790303030303
	OxPE(20:3_18:1(OO))-H	0	0	0	0	0	0	0	0	0	0	0	0	6.00865757575758	6.30865757575758	1893		OxPE(20:3_18:1(OO))-H	0	0	0	0	0	0	0	0	0	0	0	0	6.00865757575758	6.30865757575758	1893		OxPE(20:3_18:1(OO))-H	0	0	0	0	0	0	0	0	0	0	0	0	6.00865757575758	6.30865757575758
	OxPE(20:3_20:1(OO))-H	1	0	0	0	0	1	0	0	0	0	0	0	6.04034545454545	6.34034545454545	46		OxPE(20:3_20:1(OO))-H	6.155149	0	0	0	0	6.041962	0	6.155149	0	0	0	0	6.04034545454545	6.34034545454545	46		OxPE(20:3_20:1(OO))-H	3	0	0	0	0	1	0	1	0	0	0	0	6.04034545454545	6.34034545454545
	OxPE(20:3_20:1(OO))-H	1	0	0	0	0	1	0	0	0	0	0	0	5.38873333333333	5.68873333333333	83		OxPE(20:3_20:1(OO))-H	5.628545	0	0	0	0	5.628545	0	0	0	0	0	0	5.38873333333333	5.68873333333333	83		OxPE(20:3_20:1(OO))-H	1	0	0	0	0	1	0	0	0	0	0	0	5.38873333333333	5.68873333333333
	OxPE(20:3_20:1(OO))-H	1	0	0	0	0	1	0	0	0	0	0	0	5.71959545454545	6.01959545454545	3405		OxPE(20:3_20:1(OO))-H	5.896158	0	0	0	0	5.778402	0	0	0	0	0	0	5.71959545454545	6.01959545454545	3405		OxPE(20:3_20:1(OO))-H	2	0	0	0	0	2	0	0	0	0	0	0	5.71959545454545	6.01959545454545
	OxPE(20:3_20:2(OO))-H	1	0	0	0	0	0	0	0	0	0	0	0	5.23841363636364	5.53841363636364	104		OxPE(20:3_20:2(OO))-H	5.362202	0	0	0	0	0	0	5.362202	0	0	0	0	5.23841363636364	5.53841363636364	104		OxPE(20:3_20:2(OO))-H	2	0	0	0	0	0	0	1	0	0	0	0	5.23841363636364	5.53841363636364
	OxPE(20:3_20:2(OO))-H	0	0	0	0	0	0	0	0	0	0	0	0	4.93768939393939	5.23768939393939	489		OxPE(20:3_20:2(OO))-H	0	0	0	0	0	0	0	0	0	0	0	0	4.93768939393939	5.23768939393939	489		OxPE(20:3_20:2(OO))-H	0	0	0	0	0	0	0	0	0	0	0	0	4.93768939393939	5.23768939393939
	OxPE(20:3_20:2(OO))-H	1	0	0	0	0	0	0	0	0	0	0	0	4.46556363636364	4.76556363636364	532		OxPE(20:3_20:2(OO))-H	4.639425	0	4.639425	0	0	0	0	0	0	0	0	0	4.46556363636364	4.76556363636364	532		OxPE(20:3_20:2(OO))-H	1	0	1	0	0	0	0	0	0	0	0	0	4.46556363636364	4.76556363636364
	OxPE(20:3_20:3(OO))-H	0	0	0	0	0	0	0	0	0	0	0	0	5.82562272727273	6.12562272727273	1568		OxPE(20:3_20:3(OO))-H	0	0	0	0	0	0	0	0	0	0	0	0	5.82562272727273	6.12562272727273	1568		OxPE(20:3_20:3(OO))-H	0	0	0	0	0	0	0	0	0	0	0	0	5.82562272727273	6.12562272727273
	OxPE(20:3_20:3(OO))-H	0	0	0	0	0	0	0	0	0	0	0	0	4.00810151515151	4.30810151515151	3225		OxPE(20:3_20:3(OO))-H	0	0	0	0	0	0	0	0	0	0	0	0	4.00810151515151	4.30810151515151	3225		OxPE(20:3_20:3(OO))-H	0	0	0	0	0	0	0	0	0	0	0	0	4.00810151515151	4.30810151515151
	OxPE(20:3_22:1(OO))-H	1	0	0	0	0	0	0	0	0	0	0	0	7.22732575757576	7.52732575757576	201		OxPE(20:3_22:1(OO))-H	7.329489	0	0	0	0	0	0	7.329489	0	0	0	0	7.22732575757576	7.52732575757576	201		OxPE(20:3_22:1(OO))-H	2	0	0	0	0	0	0	1	0	0	0	0	7.22732575757576	7.52732575757576
	OxPE(20:3_22:1(OO))-H	0	0	0	0	0	0	0	0	0	0	0	0	6.65343181818182	6.95343181818182	796		OxPE(20:3_22:1(OO))-H	0	0	0	0	0	0	0	0	0	0	0	0	6.65343181818182	6.95343181818182	796		OxPE(20:3_22:1(OO))-H	0	0	0	0	0	0	0	0	0	0	0	0	6.65343181818182	6.95343181818182
	OxPE(20:3_22:1(OO))-H	0	0	0	0	0	0	0	0	0	0	0	0	6.87396060606061	7.17396060606061	934		OxPE(20:3_22:1(OO))-H	0	0	0	0	0	0	0	0	0	0	0	0	6.87396060606061	7.17396060606061	934		OxPE(20:3_22:1(OO))-H	0	0	0	0	0	0	0	0	0	0	0	0	6.87396060606061	7.17396060606061
	OxPE(20:3_22:2(OO))-H	1	0	0	0	0	1	0	0	0	0	0	0	6.09909090909091	6.39909090909091	174		OxPE(20:3_22:2(OO))-H	6.198611	0	0	0	0	6.198611	0	0	0	0	0	0	6.09909090909091	6.39909090909091	174		OxPE(20:3_22:2(OO))-H	2	0	0	0	0	1	0	0	0	0	0	0	6.09909090909091	6.39909090909091
	OxPE(20:3_22:2(OO))-H	1	0	0	0	0	0	0	0	0	0	0	0	6.45892424242424	6.75892424242424	486		OxPE(20:3_22:2(OO))-H	6.587777	0	0	0	0	0	0	0	0	0	0	0	6.45892424242424	6.75892424242424	486		OxPE(20:3_22:2(OO))-H	2	0	0	0	0	0	0	0	0	0	0	0	6.45892424242424	6.75892424242424
	OxPE(20:3_22:2(OO))-H	1	0	0	0	0	0	0	0	0	0	0	0	6.28235606060606	6.58235606060606	2898		OxPE(20:3_22:2(OO))-H	6.329809	0	0	0	0	0	0	0	0	0	0	0	6.28235606060606	6.58235606060606	2898		OxPE(20:3_22:2(OO))-H	2	0	0	0	0	0	0	0	0	0	0	0	6.28235606060606	6.58235606060606
	OxPE(20:3_22:3(OO))-H	1	0	0	0	0	0	0	0	0	0	0	0	5.72840454545454	6.02840454545454	60		OxPE(20:3_22:3(OO))-H	5.923332	0	0	0	0	0	0	5.809507	0	0	0	0	5.72840454545454	6.02840454545454	60		OxPE(20:3_22:3(OO))-H	2	0	0	0	0	0	0	1	0	0	0	0	5.72840454545454	6.02840454545454
	OxPE(20:3_22:3(OO))-H	1	0	0	0	0	0	0	0	0	0	0	0	5.18166212121212	5.48166212121212	148		OxPE(20:3_22:3(OO))-H	5.350597	0	0	0	0	0	0	0	0	0	0	0	5.18166212121212	5.48166212121212	148		OxPE(20:3_22:3(OO))-H	1	0	0	0	0	0	0	0	0	0	0	0	5.18166212121212	5.48166212121212
	OxPE(20:3_22:4(OO))-H	0	0	0	0	0	0	0	0	0	0	0	0	4.2777696969697	4.5777696969697	701		OxPE(20:3_22:4(OO))-H	0	0	0	0	0	0	0	0	0	0	0	0	4.2777696969697	4.5777696969697	701		OxPE(20:3_22:4(OO))-H	0	0	0	0	0	0	0	0	0	0	0	0	4.2777696969697	4.5777696969697
	OxPE(20:3_22:4(OO))-H	0	0	0	0	0	0	0	0	0	0	0	0	4.56622575757576	4.86622575757576	877		OxPE(20:3_22:4(OO))-H	0	0	0	0	0	0	0	0	0	0	0	0	4.56622575757576	4.86622575757576	877		OxPE(20:3_22:4(OO))-H	0	0	0	0	0	0	0	0	0	0	0	0	4.56622575757576	4.86622575757576
	OxPE(20:3_22:4(OO))-H	0	0	0	0	0	0	0	0	0	0	0	0	4.99178181818182	5.29178181818182	1859		OxPE(20:3_22:4(OO))-H	0	0	0	0	0	0	0	0	0	0	0	0	4.99178181818182	5.29178181818182	1859		OxPE(20:3_22:4(OO))-H	0	0	0	0	0	0	0	0	0	0	0	0	4.99178181818182	5.29178181818182
	OxPE(20:3_24:1(OO))-H	1	0	0	0	0	0	0	0	0	0	0	0	8.03054696969697	8.33054696969697	840		OxPE(20:3_24:1(OO))-H	8.199356	0	0	0	0	0	0	0	0	0	0	0	8.03054696969697	8.33054696969697	840		OxPE(20:3_24:1(OO))-H	1	0	0	0	0	0	0	0	0	0	0	0	8.03054696969697	8.33054696969697
	OxPE(20:3_20:2(OOOO))-H	0	0	0	0	0	0	0	0	0	0	0	0	5.6331196969697	5.9331196969697	3020		OxPE(20:3_20:2(OOOO))-H	0	0	0	0	0	0	0	0	0	0	0	0	5.6331196969697	5.9331196969697	3020		OxPE(20:3_20:2(OOOO))-H	0	0	0	0	0	0	0	0	0	0	0	0	5.6331196969697	5.9331196969697
	OxPE(20:3_20:1(Ke))-H	0	0	0	0	0	0	0	0	0	0	0	0	5.69895909090909	5.99895909090909	1030		OxPE(20:3_20:1(Ke))-H	0	0	0	0	0	0	0	0	0	0	0	0	5.69895909090909	5.99895909090909	1030		OxPE(20:3_20:1(Ke))-H	0	0	0	0	0	0	0	0	0	0	0	0	5.69895909090909	5.99895909090909
	OxPE(20:3_20:3(Ke))-H	0	0	0	0	0	0	0	0	0	0	0	0	5.89958636363636	6.19958636363636	918		OxPE(20:3_20:3(Ke))-H	0	0	0	0	0	0	0	0	0	0	0	0	5.89958636363636	6.19958636363636	918		OxPE(20:3_20:3(Ke))-H	0	0	0	0	0	0	0	0	0	0	0	0	5.89958636363636	6.19958636363636
	OxPE(20:3_22:1(Ke))-H	0	0	0	0	0	0	0	0	0	0	0	0	5.9642803030303	6.2642803030303	1218		OxPE(20:3_22:1(Ke))-H	0	0	0	0	0	0	0	0	0	0	0	0	5.9642803030303	6.2642803030303	1218		OxPE(20:3_22:1(Ke))-H	0	0	0	0	0	0	0	0	0	0	0	0	5.9642803030303	6.2642803030303
	OxPE(20:3_22:1(Ke))-H	0	0	0	0	0	0	0	0	0	0	0	0	6.60623484848485	6.90623484848485	2508		OxPE(20:3_22:1(Ke))-H	0	0	0	0	0	0	0	0	0	0	0	0	6.60623484848485	6.90623484848485	2508		OxPE(20:3_22:1(Ke))-H	0	0	0	0	0	0	0	0	0	0	0	0	6.60623484848485	6.90623484848485
	OxPE(20:3_22:1(Ke))-H	0	0	0	0	0	0	0	0	0	0	0	0	5.81634090909091	6.11634090909091	2993		OxPE(20:3_22:1(Ke))-H	0	0	0	0	0	0	0	0	0	0	0	0	5.81634090909091	6.11634090909091	2993		OxPE(20:3_22:1(Ke))-H	0	0	0	0	0	0	0	0	0	0	0	0	5.81634090909091	6.11634090909091
	OxPE(20:3_22:2(Ke))-H	0	0	0	0	0	0	0	0	0	0	0	0	6.16300303030303	6.46300303030303	4103		OxPE(20:3_22:2(Ke))-H	0	0	0	0	0	0	0	0	0	0	0	0	6.16300303030303	6.46300303030303	4103		OxPE(20:3_22:2(Ke))-H	0	0	0	0	0	0	0	0	0	0	0	0	6.16300303030303	6.46300303030303
	OxPE(20:3_22:4(Ke))-H	0	0	0	0	0	0	0	0	0	0	0	0	5.9751	6.2751	3116		OxPE(20:3_22:4(Ke))-H	0	0	0	0	0	0	0	0	0	0	0	0	5.9751	6.2751	3116		OxPE(20:3_22:4(Ke))-H	0	0	0	0	0	0	0	0	0	0	0	0	5.9751	6.2751
	OxPE(20:3_18:1(Ke,OH))-H	0	0	0	0	0	0	0	0	0	0	0	0	5.74913636363636	6.04913636363636	976		OxPE(20:3_18:1(Ke,OH))-H	0	0	0	0	0	0	0	0	0	0	0	0	5.74913636363636	6.04913636363636	976		OxPE(20:3_18:1(Ke,OH))-H	0	0	0	0	0	0	0	0	0	0	0	0	5.74913636363636	6.04913636363636
	OxPE(20:3_20:1(Ke,OH))-H	1	0	0	0	0	0	0	0	0	0	0	0	5.23841363636364	5.53841363636364	104		OxPE(20:3_20:1(Ke,OH))-H	5.362202	0	0	0	0	0	0	5.362202	0	0	0	0	5.23841363636364	5.53841363636364	104		OxPE(20:3_20:1(Ke,OH))-H	2	0	0	0	0	0	0	1	0	0	0	0	5.23841363636364	5.53841363636364
	OxPE(20:3_20:1(Ke,OH))-H	0	0	0	0	0	0	0	0	0	0	0	0	4.93768939393939	5.23768939393939	489		OxPE(20:3_20:1(Ke,OH))-H	0	0	0	0	0	0	0	0	0	0	0	0	4.93768939393939	5.23768939393939	489		OxPE(20:3_20:1(Ke,OH))-H	0	0	0	0	0	0	0	0	0	0	0	0	4.93768939393939	5.23768939393939
	OxPE(20:3_20:1(Ke,OH))-H	1	0	0	0	0	0	0	0	0	0	0	0	4.46556363636364	4.76556363636364	532		OxPE(20:3_20:1(Ke,OH))-H	4.639425	0	4.639425	0	0	0	0	0	0	0	0	0	4.46556363636364	4.76556363636364	532		OxPE(20:3_20:1(Ke,OH))-H	1	0	1	0	0	0	0	0	0	0	0	0	4.46556363636364	4.76556363636364
	OxPE(20:3_20:2(Ke,OH))-H	0	0	0	0	0	0	0	0	0	0	0	0	5.82562272727273	6.12562272727273	1568		OxPE(20:3_20:2(Ke,OH))-H	0	0	0	0	0	0	0	0	0	0	0	0	5.82562272727273	6.12562272727273	1568		OxPE(20:3_20:2(Ke,OH))-H	0	0	0	0	0	0	0	0	0	0	0	0	5.82562272727273	6.12562272727273
	OxPE(20:3_20:2(Ke,OH))-H	0	0	0	0	0	0	0	0	0	0	0	0	4.00810151515151	4.30810151515151	3225		OxPE(20:3_20:2(Ke,OH))-H	0	0	0	0	0	0	0	0	0	0	0	0	4.00810151515151	4.30810151515151	3225		OxPE(20:3_20:2(Ke,OH))-H	0	0	0	0	0	0	0	0	0	0	0	0	4.00810151515151	4.30810151515151
	OxPE(20:3_20:3(Ke,OH))-H	0	0	0	0	0	0	0	0	0	0	0	0	5.43825606060606	5.73825606060606	894		OxPE(20:3_20:3(Ke,OH))-H	0	0	0	0	0	0	0	0	0	0	0	0	5.43825606060606	5.73825606060606	894		OxPE(20:3_20:3(Ke,OH))-H	0	0	0	0	0	0	0	0	0	0	0	0	5.43825606060606	5.73825606060606
	OxPE(20:3_22:1(Ke,OH))-H	1	0	0	0	0	1	0	0	0	0	0	0	6.09909090909091	6.39909090909091	174		OxPE(20:3_22:1(Ke,OH))-H	6.198611	0	0	0	0	6.198611	0	0	0	0	0	0	6.09909090909091	6.39909090909091	174		OxPE(20:3_22:1(Ke,OH))-H	2	0	0	0	0	1	0	0	0	0	0	0	6.09909090909091	6.39909090909091
	OxPE(20:3_22:1(Ke,OH))-H	1	0	0	0	0	0	0	0	0	0	0	0	6.45892424242424	6.75892424242424	486		OxPE(20:3_22:1(Ke,OH))-H	6.587777	0	0	0	0	0	0	0	0	0	0	0	6.45892424242424	6.75892424242424	486		OxPE(20:3_22:1(Ke,OH))-H	2	0	0	0	0	0	0	0	0	0	0	0	6.45892424242424	6.75892424242424
	OxPE(20:3_22:1(Ke,OH))-H	1	0	0	0	0	0	0	0	0	0	0	0	6.28235606060606	6.58235606060606	2898		OxPE(20:3_22:1(Ke,OH))-H	6.329809	0	0	0	0	0	0	0	0	0	0	0	6.28235606060606	6.58235606060606	2898		OxPE(20:3_22:1(Ke,OH))-H	2	0	0	0	0	0	0	0	0	0	0	0	6.28235606060606	6.58235606060606
	OxPE(20:3_22:2(Ke,OH))-H	1	0	0	0	0	0	0	0	0	0	0	0	5.72840454545454	6.02840454545454	60		OxPE(20:3_22:2(Ke,OH))-H	5.923332	0	0	0	0	0	0	5.809507	0	0	0	0	5.72840454545454	6.02840454545454	60		OxPE(20:3_22:2(Ke,OH))-H	2	0	0	0	0	0	0	1	0	0	0	0	5.72840454545454	6.02840454545454
	OxPE(20:3_22:2(Ke,OH))-H	1	0	0	0	0	0	0	0	0	0	0	0	5.18166212121212	5.48166212121212	148		OxPE(20:3_22:2(Ke,OH))-H	5.350597	0	0	0	0	0	0	0	0	0	0	0	5.18166212121212	5.48166212121212	148		OxPE(20:3_22:2(Ke,OH))-H	1	0	0	0	0	0	0	0	0	0	0	0	5.18166212121212	5.48166212121212
	OxPE(20:3_22:3(Ke,OH))-H	0	0	0	0	0	0	0	0	0	0	0	0	4.2777696969697	4.5777696969697	701		OxPE(20:3_22:3(Ke,OH))-H	0	0	0	0	0	0	0	0	0	0	0	0	4.2777696969697	4.5777696969697	701		OxPE(20:3_22:3(Ke,OH))-H	0	0	0	0	0	0	0	0	0	0	0	0	4.2777696969697	4.5777696969697
	OxPE(20:3_22:3(Ke,OH))-H	0	0	0	0	0	0	0	0	0	0	0	0	4.56622575757576	4.86622575757576	877		OxPE(20:3_22:3(Ke,OH))-H	0	0	0	0	0	0	0	0	0	0	0	0	4.56622575757576	4.86622575757576	877		OxPE(20:3_22:3(Ke,OH))-H	0	0	0	0	0	0	0	0	0	0	0	0	4.56622575757576	4.86622575757576
	OxPE(20:3_22:3(Ke,OH))-H	0	0	0	0	0	0	0	0	0	0	0	0	4.99178181818182	5.29178181818182	1859		OxPE(20:3_22:3(Ke,OH))-H	0	0	0	0	0	0	0	0	0	0	0	0	4.99178181818182	5.29178181818182	1859		OxPE(20:3_22:3(Ke,OH))-H	0	0	0	0	0	0	0	0	0	0	0	0	4.99178181818182	5.29178181818182
	OxPE(20:3_24:1(Ke,OH))-H	0	0	0	0	0	0	0	0	0	0	0	0	7.2613106060606	7.5613106060606	1181		OxPE(20:3_24:1(Ke,OH))-H	0	0	0	0	0	0	0	0	0	0	0	0	7.2613106060606	7.5613106060606	1181		OxPE(20:3_24:1(Ke,OH))-H	0	0	0	0	0	0	0	0	0	0	0	0	7.2613106060606	7.5613106060606
	OxPE(20:3_24:1(Ke,OH))-H	0	0	0	0	0	0	0	0	0	0	0	0	7.67180151515151	7.97180151515151	1530		OxPE(20:3_24:1(Ke,OH))-H	0	0	0	0	0	0	0	0	0	0	0	0	7.67180151515151	7.97180151515151	1530		OxPE(20:3_24:1(Ke,OH))-H	0	0	0	0	0	0	0	0	0	0	0	0	7.67180151515151	7.97180151515151
	OxPE(20:2_20:1(OH))-H	1	0	0	0	0	0	0	0	0	0	0	0	6.72865757575758	7.02865757575758	422		OxPE(20:2_20:1(OH))-H	6.844614	0	0	0	0	0	0	0	0	0	0	0	6.72865757575758	7.02865757575758	422		OxPE(20:2_20:1(OH))-H	1	0	0	0	0	0	0	0	0	0	0	0	6.72865757575758	7.02865757575758
	OxPE(20:2_20:2(OH))-H	1	0	0	0	0	0	0	0	0	0	0	0	6.5105303030303	6.8105303030303	548		OxPE(20:2_20:2(OH))-H	6.670787	0	0	0	0	0	0	0	0	0	0	0	6.5105303030303	6.8105303030303	548		OxPE(20:2_20:2(OH))-H	1	0	0	0	0	0	0	0	0	0	0	0	6.5105303030303	6.8105303030303
	OxPE(20:2_20:2(OH))-H	0	0	0	0	0	0	0	0	0	0	0	0	5.91286515151515	6.21286515151515	854		OxPE(20:2_20:2(OH))-H	0	0	0	0	0	0	0	0	0	0	0	0	5.91286515151515	6.21286515151515	854		OxPE(20:2_20:2(OH))-H	0	0	0	0	0	0	0	0	0	0	0	0	5.91286515151515	6.21286515151515
	OxPE(20:2_20:3(OH))-H	0	0	0	0	0	0	0	0	0	0	0	0	5.69895909090909	5.99895909090909	1030		OxPE(20:2_20:3(OH))-H	0	0	0	0	0	0	0	0	0	0	0	0	5.69895909090909	5.99895909090909	1030		OxPE(20:2_20:3(OH))-H	0	0	0	0	0	0	0	0	0	0	0	0	5.69895909090909	5.99895909090909
	OxPE(20:2_20:5(OH))-H	0	0	0	0	0	0	0	0	0	0	0	0	5.89958636363636	6.19958636363636	918		OxPE(20:2_20:5(OH))-H	0	0	0	0	0	0	0	0	0	0	0	0	5.89958636363636	6.19958636363636	918		OxPE(20:2_20:5(OH))-H	0	0	0	0	0	0	0	0	0	0	0	0	5.89958636363636	6.19958636363636
	OxPE(20:2_22:1(OH))-H	1	0	0	0	0	0	0	0	0	0	0	0	7.87178181818182	8.17178181818182	682		OxPE(20:2_22:1(OH))-H	8.013856	0	0	0	0	0	0	0	0	0	0	0	7.87178181818182	8.17178181818182	682		OxPE(20:2_22:1(OH))-H	1	0	0	0	0	0	0	0	0	0	0	0	7.87178181818182	8.17178181818182
	OxPE(20:2_22:2(OH))-H	1	0	0	0	0	0	0	0	0	0	0	0	6.77478333333333	7.07478333333333	484		OxPE(20:2_22:2(OH))-H	6.921464	0	0	0	0	0	0	0	0	0	0	0	6.77478333333333	7.07478333333333	484		OxPE(20:2_22:2(OH))-H	1	0	0	0	0	0	0	0	0	0	0	0	6.77478333333333	7.07478333333333
	OxPE(20:2_22:2(OH))-H	0	0	0	0	0	0	0	0	0	0	0	0	7.6732606060606	7.9732606060606	1701		OxPE(20:2_22:2(OH))-H	0	0	0	0	0	0	0	0	0	0	0	0	7.6732606060606	7.9732606060606	1701		OxPE(20:2_22:2(OH))-H	0	0	0	0	0	0	0	0	0	0	0	0	7.6732606060606	7.9732606060606
	OxPE(20:2_22:3(OH))-H	0	0	0	0	0	0	0	0	0	0	0	0	5.9642803030303	6.2642803030303	1218		OxPE(20:2_22:3(OH))-H	0	0	0	0	0	0	0	0	0	0	0	0	5.9642803030303	6.2642803030303	1218		OxPE(20:2_22:3(OH))-H	0	0	0	0	0	0	0	0	0	0	0	0	5.9642803030303	6.2642803030303
	OxPE(20:2_22:3(OH))-H	0	0	0	0	0	0	0	0	0	0	0	0	6.60623484848485	6.90623484848485	2508		OxPE(20:2_22:3(OH))-H	0	0	0	0	0	0	0	0	0	0	0	0	6.60623484848485	6.90623484848485	2508		OxPE(20:2_22:3(OH))-H	0	0	0	0	0	0	0	0	0	0	0	0	6.60623484848485	6.90623484848485
	OxPE(20:2_22:3(OH))-H	0	0	0	0	0	0	0	0	0	0	0	0	5.81634090909091	6.11634090909091	2993		OxPE(20:2_22:3(OH))-H	0	0	0	0	0	0	0	0	0	0	0	0	5.81634090909091	6.11634090909091	2993		OxPE(20:2_22:3(OH))-H	0	0	0	0	0	0	0	0	0	0	0	0	5.81634090909091	6.11634090909091
	OxPE(20:2_22:4(OH))-H	0	0	0	0	0	0	0	0	0	0	0	0	6.16300303030303	6.46300303030303	4103		OxPE(20:2_22:4(OH))-H	0	0	0	0	0	0	0	0	0	0	0	0	6.16300303030303	6.46300303030303	4103		OxPE(20:2_22:4(OH))-H	0	0	0	0	0	0	0	0	0	0	0	0	6.16300303030303	6.46300303030303
	OxPE(20:2_22:6(OH))-H	0	0	0	0	0	0	0	0	0	0	0	0	5.9751	6.2751	3116		OxPE(20:2_22:6(OH))-H	0	0	0	0	0	0	0	0	0	0	0	0	5.9751	6.2751	3116		OxPE(20:2_22:6(OH))-H	0	0	0	0	0	0	0	0	0	0	0	0	5.9751	6.2751
	OxPE(20:2_24:1(OH))-H	0	0	0	0	0	0	0	0	0	0	0	0	8.9291	9.2291	865		OxPE(20:2_24:1(OH))-H	0	0	0	0	0	0	0	0	0	0	0	0	8.9291	9.2291	865		OxPE(20:2_24:1(OH))-H	0	0	0	0	0	0	0	0	0	0	0	0	8.9291	9.2291
	OxPE(20:2_16:1(OO))-H	0	0	0	0	0	0	0	0	0	0	0	0	5.93952727272727	6.23952727272727	902		OxPE(20:2_16:1(OO))-H	0	0	0	0	0	0	0	0	0	0	0	0	5.93952727272727	6.23952727272727	902		OxPE(20:2_16:1(OO))-H	0	0	0	0	0	0	0	0	0	0	0	0	5.93952727272727	6.23952727272727
	OxPE(20:2_18:1(OO))-H	1	0	0	0	0	0	0	0	0	0	0	0	5.38637727272727	5.68637727272727	185		OxPE(20:2_18:1(OO))-H	5.500496	0	0	0	0	0	0	0	0	0	0	0	5.38637727272727	5.68637727272727	185		OxPE(20:2_18:1(OO))-H	2	0	0	0	0	0	0	0	0	0	0	0	5.38637727272727	5.68637727272727
	OxPE(20:2_18:1(OO))-H	1	0	1	0	0	0	0	0	0	0	0	0	5.13399242424242	5.43399242424242	191		OxPE(20:2_18:1(OO))-H	5.235445	0	5.235445	0	0	0	0	0	0	0	0	0	5.13399242424242	5.43399242424242	191		OxPE(20:2_18:1(OO))-H	2	0	2	0	0	0	0	0	0	0	0	0	5.13399242424242	5.43399242424242
	OxPE(20:2_18:1(OO))-H	1	0	0	0	0	0	0	0	0	0	0	0	5.5910696969697	5.8910696969697	244		OxPE(20:2_18:1(OO))-H	5.76282	0	0	0	0	0	0	0	0	0	0	0	5.5910696969697	5.8910696969697	244		OxPE(20:2_18:1(OO))-H	2	0	0	0	0	0	0	0	0	0	0	0	5.5910696969697	5.8910696969697
	OxPE(20:2_18:3(OO))-H	0	0	0	0	0	0	0	0	0	0	0	0	5.74913636363636	6.04913636363636	976		OxPE(20:2_18:3(OO))-H	0	0	0	0	0	0	0	0	0	0	0	0	5.74913636363636	6.04913636363636	976		OxPE(20:2_18:3(OO))-H	0	0	0	0	0	0	0	0	0	0	0	0	5.74913636363636	6.04913636363636
	OxPE(20:2_20:1(OO))-H	1	0	0	0	1	0	0	0	0	0	0	0	6.54269393939394	6.84269393939394	187		OxPE(20:2_20:1(OO))-H	6.64095	0	0	0	6.64095	6.64095	0	0	0	0	0	0	6.54269393939394	6.84269393939394	187		OxPE(20:2_20:1(OO))-H	2	0	0	0	1	1	0	0	0	0	0	0	6.54269393939394	6.84269393939394
	OxPE(20:2_20:1(OO))-H	1	0	1	0	1	0	0	0	0	0	0	0	6.33619848484848	6.63619848484848	219		OxPE(20:2_20:1(OO))-H	6.523652	0	6.523652	0	6.523652	0	0	0	0	0	0	0	6.33619848484848	6.63619848484848	219		OxPE(20:2_20:1(OO))-H	1	0	1	0	1	0	0	0	0	0	0	0	6.33619848484848	6.63619848484848
	OxPE(20:2_20:2(OO))-H	1	0	0	0	0	0	0	0	0	0	0	0	6.04034545454545	6.34034545454545	46		OxPE(20:2_20:2(OO))-H	6.155149	0	0	0	0	0	0	6.155149	0	0	0	0	6.04034545454545	6.34034545454545	46		OxPE(20:2_20:2(OO))-H	3	0	0	0	0	0	0	1	0	0	0	0	6.04034545454545	6.34034545454545
	OxPE(20:2_20:2(OO))-H	1	0	1	0	1	0	0	0	0	0	0	0	5.38873333333333	5.68873333333333	83		OxPE(20:2_20:2(OO))-H	5.628545	0	5.628545	0	5.628545	0	0	0	0	0	0	0	5.38873333333333	5.68873333333333	83		OxPE(20:2_20:2(OO))-H	1	0	1	0	1	0	0	0	0	0	0	0	5.38873333333333	5.68873333333333
	OxPE(20:2_20:2(OO))-H	1	0	1	0	0	0	0	0	0	0	0	0	5.71959545454545	6.01959545454545	3405		OxPE(20:2_20:2(OO))-H	5.896158	0	5.778402	0	0	0	0	0	0	0	0	0	5.71959545454545	6.01959545454545	3405		OxPE(20:2_20:2(OO))-H	2	0	1	0	0	0	0	0	0	0	0	0	5.71959545454545	6.01959545454545
	OxPE(20:2_20:3(OO))-H	1	0	0	0	0	0	0	0	0	0	0	0	5.23841363636364	5.53841363636364	104		OxPE(20:2_20:3(OO))-H	5.362202	0	0	0	0	0	0	5.362202	0	0	0	0	5.23841363636364	5.53841363636364	104		OxPE(20:2_20:3(OO))-H	2	0	0	0	0	0	0	1	0	0	0	0	5.23841363636364	5.53841363636364
	OxPE(20:2_20:3(OO))-H	0	0	0	0	0	0	0	0	0	0	0	0	4.93768939393939	5.23768939393939	489		OxPE(20:2_20:3(OO))-H	0	0	0	0	0	0	0	0	0	0	0	0	4.93768939393939	5.23768939393939	489		OxPE(20:2_20:3(OO))-H	0	0	0	0	0	0	0	0	0	0	0	0	4.93768939393939	5.23768939393939
	OxPE(20:2_20:3(OO))-H	1	0	0	0	0	0	0	0	0	0	0	0	4.46556363636364	4.76556363636364	532		OxPE(20:2_20:3(OO))-H	4.639425	0	0	0	0	0	0	0	0	0	0	0	4.46556363636364	4.76556363636364	532		OxPE(20:2_20:3(OO))-H	1	0	0	0	0	0	0	0	0	0	0	0	4.46556363636364	4.76556363636364
	OxPE(20:2_20:5(OO))-H	0	0	0	0	0	0	0	0	0	0	0	0	5.43825606060606	5.73825606060606	894		OxPE(20:2_20:5(OO))-H	0	0	0	0	0	0	0	0	0	0	0	0	5.43825606060606	5.73825606060606	894		OxPE(20:2_20:5(OO))-H	0	0	0	0	0	0	0	0	0	0	0	0	5.43825606060606	5.73825606060606
	OxPE(20:2_22:1(OO))-H	1	0	0	0	0	0	0	0	0	0	0	0	7.69890909090909	7.99890909090909	268		OxPE(20:2_22:1(OO))-H	7.804709	0	0	0	0	0	0	0	0	0	0	0	7.69890909090909	7.99890909090909	268		OxPE(20:2_22:1(OO))-H	2	0	0	0	0	0	0	0	0	0	0	0	7.69890909090909	7.99890909090909
	OxPE(20:2_22:1(OO))-H	0	0	0	0	0	0	0	0	0	0	0	0	8.06595	8.36595	1366		OxPE(20:2_22:1(OO))-H	0	0	0	0	0	0	0	0	0	0	0	0	8.06595	8.36595	1366		OxPE(20:2_22:1(OO))-H	0	0	0	0	0	0	0	0	0	0	0	0	8.06595	8.36595
	OxPE(20:2_22:2(OO))-H	1	0	0	0	0	0	0	0	0	0	0	0	7.22732575757576	7.52732575757576	201		OxPE(20:2_22:2(OO))-H	7.329489	0	0	0	0	0	0	7.329489	0	0	0	0	7.22732575757576	7.52732575757576	201		OxPE(20:2_22:2(OO))-H	2	0	0	0	0	0	0	1	0	0	0	0	7.22732575757576	7.52732575757576
	OxPE(20:2_22:2(OO))-H	0	0	0	0	0	0	0	0	0	0	0	0	6.65343181818182	6.95343181818182	796		OxPE(20:2_22:2(OO))-H	0	0	0	0	0	0	0	0	0	0	0	0	6.65343181818182	6.95343181818182	796		OxPE(20:2_22:2(OO))-H	0	0	0	0	0	0	0	0	0	0	0	0	6.65343181818182	6.95343181818182
	OxPE(20:2_22:2(OO))-H	0	0	0	0	0	0	0	0	0	0	0	0	6.87396060606061	7.17396060606061	934		OxPE(20:2_22:2(OO))-H	0	0	0	0	0	0	0	0	0	0	0	0	6.87396060606061	7.17396060606061	934		OxPE(20:2_22:2(OO))-H	0	0	0	0	0	0	0	0	0	0	0	0	6.87396060606061	7.17396060606061
	OxPE(20:2_22:3(OO))-H	1	0	0	0	0	0	0	0	0	0	0	0	6.09909090909091	6.39909090909091	174		OxPE(20:2_22:3(OO))-H	6.198611	0	0	0	0	0	0	0	0	0	0	0	6.09909090909091	6.39909090909091	174		OxPE(20:2_22:3(OO))-H	2	0	0	0	0	0	0	0	0	0	0	0	6.09909090909091	6.39909090909091
	OxPE(20:2_22:3(OO))-H	1	0	0	0	0	0	0	0	0	0	0	0	6.45892424242424	6.75892424242424	486		OxPE(20:2_22:3(OO))-H	6.587777	0	0	0	0	0	0	0	0	0	0	0	6.45892424242424	6.75892424242424	486		OxPE(20:2_22:3(OO))-H	2	0	0	0	0	0	0	0	0	0	0	0	6.45892424242424	6.75892424242424
	OxPE(20:2_22:3(OO))-H	1	0	0	0	0	0	0	0	0	0	0	0	6.28235606060606	6.58235606060606	2898		OxPE(20:2_22:3(OO))-H	6.329809	0	0	0	0	0	0	0	0	0	0	0	6.28235606060606	6.58235606060606	2898		OxPE(20:2_22:3(OO))-H	2	0	0	0	0	0	0	0	0	0	0	0	6.28235606060606	6.58235606060606
	OxPE(20:2_22:4(OO))-H	1	0	0	0	0	0	0	0	0	0	0	0	5.72840454545454	6.02840454545454	60		OxPE(20:2_22:4(OO))-H	5.923332	0	0	0	0	0	0	5.809507	0	0	0	0	5.72840454545454	6.02840454545454	60		OxPE(20:2_22:4(OO))-H	2	0	0	0	0	0	0	1	0	0	0	0	5.72840454545454	6.02840454545454
	OxPE(20:2_22:4(OO))-H	1	0	1	0	1	0	0	0	0	0	0	0	5.18166212121212	5.48166212121212	148		OxPE(20:2_22:4(OO))-H	5.350597	0	5.350597	0	5.350597	0	0	0	0	0	0	0	5.18166212121212	5.48166212121212	148		OxPE(20:2_22:4(OO))-H	1	0	1	0	1	0	0	0	0	0	0	0	5.18166212121212	5.48166212121212
	OxPE(20:2_22:5(OO))-H	0	0	0	0	0	0	0	0	0	0	0	0	4.2777696969697	4.5777696969697	701		OxPE(20:2_22:5(OO))-H	0	0	0	0	0	0	0	0	0	0	0	0	4.2777696969697	4.5777696969697	701		OxPE(20:2_22:5(OO))-H	0	0	0	0	0	0	0	0	0	0	0	0	4.2777696969697	4.5777696969697
	OxPE(20:2_22:5(OO))-H	0	0	0	0	0	0	0	0	0	0	0	0	4.56622575757576	4.86622575757576	877		OxPE(20:2_22:5(OO))-H	0	0	0	0	0	0	0	0	0	0	0	0	4.56622575757576	4.86622575757576	877		OxPE(20:2_22:5(OO))-H	0	0	0	0	0	0	0	0	0	0	0	0	4.56622575757576	4.86622575757576
	OxPE(20:2_22:5(OO))-H	0	0	0	0	0	0	0	0	0	0	0	0	4.99178181818182	5.29178181818182	1859		OxPE(20:2_22:5(OO))-H	0	0	0	0	0	0	0	0	0	0	0	0	4.99178181818182	5.29178181818182	1859		OxPE(20:2_22:5(OO))-H	0	0	0	0	0	0	0	0	0	0	0	0	4.99178181818182	5.29178181818182
	OxPE(20:2_20:3(OOOO))-H	0	0	0	0	0	0	0	0	0	0	0	0	5.6331196969697	5.9331196969697	3020		OxPE(20:2_20:3(OOOO))-H	0	0	0	0	0	0	0	0	0	0	0	0	5.6331196969697	5.9331196969697	3020		OxPE(20:2_20:3(OOOO))-H	0	0	0	0	0	0	0	0	0	0	0	0	5.6331196969697	5.9331196969697
	OxPE(20:2_20:1(Ke))-H	1	0	0	0	0	0	0	0	0	0	0	0	6.5105303030303	6.8105303030303	548		OxPE(20:2_20:1(Ke))-H	6.670787	0	0	0	0	0	0	0	0	0	0	0	6.5105303030303	6.8105303030303	548		OxPE(20:2_20:1(Ke))-H	1	0	0	0	0	0	0	0	0	0	0	0	6.5105303030303	6.8105303030303
	OxPE(20:2_20:1(Ke))-H	0	0	0	0	0	0	0	0	0	0	0	0	5.91286515151515	6.21286515151515	854		OxPE(20:2_20:1(Ke))-H	0	0	0	0	0	0	0	0	0	0	0	0	5.91286515151515	6.21286515151515	854		OxPE(20:2_20:1(Ke))-H	0	0	0	0	0	0	0	0	0	0	0	0	5.91286515151515	6.21286515151515
	OxPE(20:2_20:2(Ke))-H	0	0	0	0	0	0	0	0	0	0	0	0	5.69895909090909	5.99895909090909	1030		OxPE(20:2_20:2(Ke))-H	0	0	0	0	0	0	0	0	0	0	0	0	5.69895909090909	5.99895909090909	1030		OxPE(20:2_20:2(Ke))-H	0	0	0	0	0	0	0	0	0	0	0	0	5.69895909090909	5.99895909090909
	OxPE(20:2_22:1(Ke))-H	1	0	0	0	0	0	0	0	0	0	0	0	6.77478333333333	7.07478333333333	484		OxPE(20:2_22:1(Ke))-H	6.921464	0	0	0	0	0	0	0	0	0	0	0	6.77478333333333	7.07478333333333	484		OxPE(20:2_22:1(Ke))-H	1	0	0	0	0	0	0	0	0	0	0	0	6.77478333333333	7.07478333333333
	OxPE(20:2_22:1(Ke))-H	0	0	0	0	0	0	0	0	0	0	0	0	7.6732606060606	7.9732606060606	1701		OxPE(20:2_22:1(Ke))-H	0	0	0	0	0	0	0	0	0	0	0	0	7.6732606060606	7.9732606060606	1701		OxPE(20:2_22:1(Ke))-H	0	0	0	0	0	0	0	0	0	0	0	0	7.6732606060606	7.9732606060606
	OxPE(20:2_22:2(Ke))-H	0	0	0	0	0	0	0	0	0	0	0	0	5.9642803030303	6.2642803030303	1218		OxPE(20:2_22:2(Ke))-H	0	0	0	0	0	0	0	0	0	0	0	0	5.9642803030303	6.2642803030303	1218		OxPE(20:2_22:2(Ke))-H	0	0	0	0	0	0	0	0	0	0	0	0	5.9642803030303	6.2642803030303
	OxPE(20:2_22:2(Ke))-H	0	0	0	0	0	0	0	0	0	0	0	0	6.60623484848485	6.90623484848485	2508		OxPE(20:2_22:2(Ke))-H	0	0	0	0	0	0	0	0	0	0	0	0	6.60623484848485	6.90623484848485	2508		OxPE(20:2_22:2(Ke))-H	0	0	0	0	0	0	0	0	0	0	0	0	6.60623484848485	6.90623484848485
	OxPE(20:2_22:2(Ke))-H	0	0	0	0	0	0	0	0	0	0	0	0	5.81634090909091	6.11634090909091	2993		OxPE(20:2_22:2(Ke))-H	0	0	0	0	0	0	0	0	0	0	0	0	5.81634090909091	6.11634090909091	2993		OxPE(20:2_22:2(Ke))-H	0	0	0	0	0	0	0	0	0	0	0	0	5.81634090909091	6.11634090909091
	OxPE(20:2_22:3(Ke))-H	0	0	0	0	0	0	0	0	0	0	0	0	6.16300303030303	6.46300303030303	4103		OxPE(20:2_22:3(Ke))-H	0	0	0	0	0	0	0	0	0	0	0	0	6.16300303030303	6.46300303030303	4103		OxPE(20:2_22:3(Ke))-H	0	0	0	0	0	0	0	0	0	0	0	0	6.16300303030303	6.46300303030303
	OxPE(20:2_22:5(Ke))-H	0	0	0	0	0	0	0	0	0	0	0	0	5.9751	6.2751	3116		OxPE(20:2_22:5(Ke))-H	0	0	0	0	0	0	0	0	0	0	0	0	5.9751	6.2751	3116		OxPE(20:2_22:5(Ke))-H	0	0	0	0	0	0	0	0	0	0	0	0	5.9751	6.2751
	OxPE(20:2_18:1(Ke,OH))-H	0	0	0	0	0	0	0	0	0	0	0	0	4.7790303030303	5.0790303030303	844		OxPE(20:2_18:1(Ke,OH))-H	0	0	0	0	0	0	0	0	0	0	0	0	4.7790303030303	5.0790303030303	844		OxPE(20:2_18:1(Ke,OH))-H	0	0	0	0	0	0	0	0	0	0	0	0	4.7790303030303	5.0790303030303
	OxPE(20:2_18:1(Ke,OH))-H	0	0	0	0	0	0	0	0	0	0	0	0	6.00865757575758	6.30865757575758	1893		OxPE(20:2_18:1(Ke,OH))-H	0	0	0	0	0	0	0	0	0	0	0	0	6.00865757575758	6.30865757575758	1893		OxPE(20:2_18:1(Ke,OH))-H	0	0	0	0	0	0	0	0	0	0	0	0	6.00865757575758	6.30865757575758
	OxPE(20:2_18:2(Ke,OH))-H	0	0	0	0	0	0	0	0	0	0	0	0	5.74913636363636	6.04913636363636	976		OxPE(20:2_18:2(Ke,OH))-H	0	0	0	0	0	0	0	0	0	0	0	0	5.74913636363636	6.04913636363636	976		OxPE(20:2_18:2(Ke,OH))-H	0	0	0	0	0	0	0	0	0	0	0	0	5.74913636363636	6.04913636363636
	OxPE(20:2_20:1(Ke,OH))-H	1	0	0	0	0	0	0	0	0	0	0	0	6.04034545454545	6.34034545454545	46		OxPE(20:2_20:1(Ke,OH))-H	6.155149	0	0	0	0	0	0	6.155149	0	0	0	0	6.04034545454545	6.34034545454545	46		OxPE(20:2_20:1(Ke,OH))-H	3	0	0	0	0	0	0	1	0	0	0	0	6.04034545454545	6.34034545454545
	OxPE(20:2_20:1(Ke,OH))-H	1	0	1	0	1	0	0	0	0	0	0	0	5.38873333333333	5.68873333333333	83		OxPE(20:2_20:1(Ke,OH))-H	5.628545	0	5.628545	0	5.628545	0	0	0	0	0	0	0	5.38873333333333	5.68873333333333	83		OxPE(20:2_20:1(Ke,OH))-H	1	0	1	0	1	0	0	0	0	0	0	0	5.38873333333333	5.68873333333333
	OxPE(20:2_20:1(Ke,OH))-H	1	0	1	0	0	0	0	0	0	0	0	0	5.71959545454545	6.01959545454545	3405		OxPE(20:2_20:1(Ke,OH))-H	5.896158	0	5.778402	0	0	0	0	0	0	0	0	0	5.71959545454545	6.01959545454545	3405		OxPE(20:2_20:1(Ke,OH))-H	2	0	1	0	0	0	0	0	0	0	0	0	5.71959545454545	6.01959545454545
	OxPE(20:2_20:2(Ke,OH))-H	1	0	0	0	0	0	0	0	0	0	0	0	5.23841363636364	5.53841363636364	104		OxPE(20:2_20:2(Ke,OH))-H	5.362202	0	0	0	0	0	0	5.362202	0	0	0	0	5.23841363636364	5.53841363636364	104		OxPE(20:2_20:2(Ke,OH))-H	2	0	0	0	0	0	0	1	0	0	0	0	5.23841363636364	5.53841363636364
	OxPE(20:2_20:2(Ke,OH))-H	0	0	0	0	0	0	0	0	0	0	0	0	4.93768939393939	5.23768939393939	489		OxPE(20:2_20:2(Ke,OH))-H	0	0	0	0	0	0	0	0	0	0	0	0	4.93768939393939	5.23768939393939	489		OxPE(20:2_20:2(Ke,OH))-H	0	0	0	0	0	0	0	0	0	0	0	0	4.93768939393939	5.23768939393939
	OxPE(20:2_20:2(Ke,OH))-H	1	0	0	0	0	0	0	0	0	0	0	0	4.46556363636364	4.76556363636364	532		OxPE(20:2_20:2(Ke,OH))-H	4.639425	0	0	0	0	0	0	0	0	0	0	0	4.46556363636364	4.76556363636364	532		OxPE(20:2_20:2(Ke,OH))-H	1	0	0	0	0	0	0	0	0	0	0	0	4.46556363636364	4.76556363636364
	OxPE(20:2_20:3(Ke,OH))-H	0	0	0	0	0	0	0	0	0	0	0	0	5.82562272727273	6.12562272727273	1568		OxPE(20:2_20:3(Ke,OH))-H	0	0	0	0	0	0	0	0	0	0	0	0	5.82562272727273	6.12562272727273	1568		OxPE(20:2_20:3(Ke,OH))-H	0	0	0	0	0	0	0	0	0	0	0	0	5.82562272727273	6.12562272727273
	OxPE(20:2_20:3(Ke,OH))-H	0	0	0	0	0	0	0	0	0	0	0	0	4.00810151515151	4.30810151515151	3225		OxPE(20:2_20:3(Ke,OH))-H	0	0	0	0	0	0	0	0	0	0	0	0	4.00810151515151	4.30810151515151	3225		OxPE(20:2_20:3(Ke,OH))-H	0	0	0	0	0	0	0	0	0	0	0	0	4.00810151515151	4.30810151515151
	OxPE(20:2_20:4(Ke,OH))-H	0	0	0	0	0	0	0	0	0	0	0	0	5.43825606060606	5.73825606060606	894		OxPE(20:2_20:4(Ke,OH))-H	0	0	0	0	0	0	0	0	0	0	0	0	5.43825606060606	5.73825606060606	894		OxPE(20:2_20:4(Ke,OH))-H	0	0	0	0	0	0	0	0	0	0	0	0	5.43825606060606	5.73825606060606
	OxPE(20:2_22:1(Ke,OH))-H	1	0	0	0	0	0	0	0	0	0	0	0	7.22732575757576	7.52732575757576	201		OxPE(20:2_22:1(Ke,OH))-H	7.329489	0	0	0	0	0	0	7.329489	0	0	0	0	7.22732575757576	7.52732575757576	201		OxPE(20:2_22:1(Ke,OH))-H	2	0	0	0	0	0	0	1	0	0	0	0	7.22732575757576	7.52732575757576
	OxPE(20:2_22:1(Ke,OH))-H	0	0	0	0	0	0	0	0	0	0	0	0	6.65343181818182	6.95343181818182	796		OxPE(20:2_22:1(Ke,OH))-H	0	0	0	0	0	0	0	0	0	0	0	0	6.65343181818182	6.95343181818182	796		OxPE(20:2_22:1(Ke,OH))-H	0	0	0	0	0	0	0	0	0	0	0	0	6.65343181818182	6.95343181818182
	OxPE(20:2_22:1(Ke,OH))-H	0	0	0	0	0	0	0	0	0	0	0	0	6.87396060606061	7.17396060606061	934		OxPE(20:2_22:1(Ke,OH))-H	0	0	0	0	0	0	0	0	0	0	0	0	6.87396060606061	7.17396060606061	934		OxPE(20:2_22:1(Ke,OH))-H	0	0	0	0	0	0	0	0	0	0	0	0	6.87396060606061	7.17396060606061
	OxPE(20:2_22:2(Ke,OH))-H	1	0	0	0	0	0	0	0	0	0	0	0	6.09909090909091	6.39909090909091	174		OxPE(20:2_22:2(Ke,OH))-H	6.198611	0	0	0	0	0	0	0	0	0	0	0	6.09909090909091	6.39909090909091	174		OxPE(20:2_22:2(Ke,OH))-H	2	0	0	0	0	0	0	0	0	0	0	0	6.09909090909091	6.39909090909091
	OxPE(20:2_22:2(Ke,OH))-H	1	0	0	0	0	0	0	0	0	0	0	0	6.45892424242424	6.75892424242424	486		OxPE(20:2_22:2(Ke,OH))-H	6.587777	0	0	0	0	0	0	0	0	0	0	0	6.45892424242424	6.75892424242424	486		OxPE(20:2_22:2(Ke,OH))-H	2	0	0	0	0	0	0	0	0	0	0	0	6.45892424242424	6.75892424242424
	OxPE(20:2_22:2(Ke,OH))-H	1	0	0	0	0	0	0	0	0	0	0	0	6.28235606060606	6.58235606060606	2898		OxPE(20:2_22:2(Ke,OH))-H	6.329809	0	0	0	0	0	0	0	0	0	0	0	6.28235606060606	6.58235606060606	2898		OxPE(20:2_22:2(Ke,OH))-H	2	0	0	0	0	0	0	0	0	0	0	0	6.28235606060606	6.58235606060606
	OxPE(20:2_22:3(Ke,OH))-H	1	0	0	0	0	0	0	0	0	0	0	0	5.72840454545454	6.02840454545454	60		OxPE(20:2_22:3(Ke,OH))-H	5.923332	0	0	0	0	0	0	5.809507	0	0	0	0	5.72840454545454	6.02840454545454	60		OxPE(20:2_22:3(Ke,OH))-H	2	0	0	0	0	0	0	1	0	0	0	0	5.72840454545454	6.02840454545454
	OxPE(20:2_22:3(Ke,OH))-H	1	0	1	0	1	0	0	0	0	0	0	0	5.18166212121212	5.48166212121212	148		OxPE(20:2_22:3(Ke,OH))-H	5.350597	0	5.350597	0	5.350597	0	0	0	0	0	0	0	5.18166212121212	5.48166212121212	148		OxPE(20:2_22:3(Ke,OH))-H	1	0	1	0	1	0	0	0	0	0	0	0	5.18166212121212	5.48166212121212
	OxPE(20:2_22:4(Ke,OH))-H	0	0	0	0	0	0	0	0	0	0	0	0	4.2777696969697	4.5777696969697	701		OxPE(20:2_22:4(Ke,OH))-H	0	0	0	0	0	0	0	0	0	0	0	0	4.2777696969697	4.5777696969697	701		OxPE(20:2_22:4(Ke,OH))-H	0	0	0	0	0	0	0	0	0	0	0	0	4.2777696969697	4.5777696969697
	OxPE(20:2_22:4(Ke,OH))-H	0	0	0	0	0	0	0	0	0	0	0	0	4.56622575757576	4.86622575757576	877		OxPE(20:2_22:4(Ke,OH))-H	0	0	0	0	0	0	0	0	0	0	0	0	4.56622575757576	4.86622575757576	877		OxPE(20:2_22:4(Ke,OH))-H	0	0	0	0	0	0	0	0	0	0	0	0	4.56622575757576	4.86622575757576
	OxPE(20:2_22:4(Ke,OH))-H	0	0	0	0	0	0	0	0	0	0	0	0	4.99178181818182	5.29178181818182	1859		OxPE(20:2_22:4(Ke,OH))-H	0	0	0	0	0	0	0	0	0	0	0	0	4.99178181818182	5.29178181818182	1859		OxPE(20:2_22:4(Ke,OH))-H	0	0	0	0	0	0	0	0	0	0	0	0	4.99178181818182	5.29178181818182
	OxPE(20:2_24:1(Ke,OH))-H	1	0	0	0	0	0	0	0	0	0	0	0	8.03054696969697	8.33054696969697	840		OxPE(20:2_24:1(Ke,OH))-H	8.199356	0	0	0	0	0	0	0	0	0	0	0	8.03054696969697	8.33054696969697	840		OxPE(20:2_24:1(Ke,OH))-H	1	0	0	0	0	0	0	0	0	0	0	0	8.03054696969697	8.33054696969697
	OxPE(20:1_18:1(OH))-H	1	0	0	0	0	0	0	0	0	0	0	0	6.72870454545455	7.02870454545455	554		OxPE(20:1_18:1(OH))-H	6.916239	0	0	0	0	0	0	0	0	0	0	0	6.72870454545455	7.02870454545455	554		OxPE(20:1_18:1(OH))-H	1	0	0	0	0	0	0	0	0	0	0	0	6.72870454545455	7.02870454545455
	OxPE(20:1_20:1(OH))-H	0	0	0	0	0	0	0	0	0	0	0	0	7.87242424242424	8.17242424242424	1705		OxPE(20:1_20:1(OH))-H	0	0	0	0	0	0	0	0	0	0	0	0	7.87242424242424	8.17242424242424	1705		OxPE(20:1_20:1(OH))-H	0	0	0	0	0	0	0	0	0	0	0	0	7.87242424242424	8.17242424242424
	OxPE(20:1_20:2(OH))-H	1	0	0	0	0	0	0	0	0	0	0	0	6.72865757575758	7.02865757575758	422		OxPE(20:1_20:2(OH))-H	6.844614	0	0	0	0	0	0	0	0	0	0	0	6.72865757575758	7.02865757575758	422		OxPE(20:1_20:2(OH))-H	1	0	0	0	0	0	0	0	0	0	0	0	6.72865757575758	7.02865757575758
	OxPE(20:1_20:3(OH))-H	1	0	0	0	0	0	0	0	0	0	0	0	6.5105303030303	6.8105303030303	548		OxPE(20:1_20:3(OH))-H	6.670787	0	0	0	0	0	0	0	0	0	0	0	6.5105303030303	6.8105303030303	548		OxPE(20:1_20:3(OH))-H	1	0	0	0	0	0	0	0	0	0	0	0	6.5105303030303	6.8105303030303
	OxPE(20:1_20:3(OH))-H	0	0	0	0	0	0	0	0	0	0	0	0	5.91286515151515	6.21286515151515	854		OxPE(20:1_20:3(OH))-H	0	0	0	0	0	0	0	0	0	0	0	0	5.91286515151515	6.21286515151515	854		OxPE(20:1_20:3(OH))-H	0	0	0	0	0	0	0	0	0	0	0	0	5.91286515151515	6.21286515151515
	OxPE(20:1_22:2(OH))-H	1	0	0	0	0	0	0	0	0	0	0	0	7.87178181818182	8.17178181818182	682		OxPE(20:1_22:2(OH))-H	8.013856	0	0	0	0	0	0	0	0	0	0	0	7.87178181818182	8.17178181818182	682		OxPE(20:1_22:2(OH))-H	1	0	0	0	0	0	0	0	0	0	0	0	7.87178181818182	8.17178181818182
	OxPE(20:1_22:3(OH))-H	1	0	0	0	0	0	0	0	0	0	0	0	6.77478333333333	7.07478333333333	484		OxPE(20:1_22:3(OH))-H	6.921464	0	0	0	0	0	0	0	0	0	0	0	6.77478333333333	7.07478333333333	484		OxPE(20:1_22:3(OH))-H	1	0	0	0	0	0	0	0	0	0	0	0	6.77478333333333	7.07478333333333
	OxPE(20:1_22:3(OH))-H	0	0	0	0	0	0	0	0	0	0	0	0	7.6732606060606	7.9732606060606	1701		OxPE(20:1_22:3(OH))-H	0	0	0	0	0	0	0	0	0	0	0	0	7.6732606060606	7.9732606060606	1701		OxPE(20:1_22:3(OH))-H	0	0	0	0	0	0	0	0	0	0	0	0	7.6732606060606	7.9732606060606
	OxPE(20:1_22:4(OH))-H	0	0	0	0	0	0	0	0	0	0	0	0	5.9642803030303	6.2642803030303	1218		OxPE(20:1_22:4(OH))-H	0	0	0	0	0	0	0	0	0	0	0	0	5.9642803030303	6.2642803030303	1218		OxPE(20:1_22:4(OH))-H	0	0	0	0	0	0	0	0	0	0	0	0	5.9642803030303	6.2642803030303
	OxPE(20:1_22:4(OH))-H	0	0	0	0	0	0	0	0	0	0	0	0	6.60623484848485	6.90623484848485	2508		OxPE(20:1_22:4(OH))-H	0	0	0	0	0	0	0	0	0	0	0	0	6.60623484848485	6.90623484848485	2508		OxPE(20:1_22:4(OH))-H	0	0	0	0	0	0	0	0	0	0	0	0	6.60623484848485	6.90623484848485
	OxPE(20:1_22:4(OH))-H	0	0	0	0	0	0	0	0	0	0	0	0	5.81634090909091	6.11634090909091	2993		OxPE(20:1_22:4(OH))-H	0	0	0	0	0	0	0	0	0	0	0	0	5.81634090909091	6.11634090909091	2993		OxPE(20:1_22:4(OH))-H	0	0	0	0	0	0	0	0	0	0	0	0	5.81634090909091	6.11634090909091
	OxPE(20:1_22:5(OH))-H	0	0	0	0	0	0	0	0	0	0	0	0	6.16300303030303	6.46300303030303	4103		OxPE(20:1_22:5(OH))-H	0	0	0	0	0	0	0	0	0	0	0	0	6.16300303030303	6.46300303030303	4103		OxPE(20:1_22:5(OH))-H	0	0	0	0	0	0	0	0	0	0	0	0	6.16300303030303	6.46300303030303
	OxPE(20:1_16:1(OO))-H	1	0	0	0	0	0	0	0	0	0	0	0	4.99847121212121	5.29847121212121	226		OxPE(20:1_16:1(OO))-H	5.170068	0	0	0	0	0	0	0	0	0	0	0	4.99847121212121	5.29847121212121	226		OxPE(20:1_16:1(OO))-H	1	0	0	0	0	0	0	0	0	0	0	0	4.99847121212121	5.29847121212121
	OxPE(20:1_17:1(OO))-H	1	0	0	0	0	0	0	0	0	0	0	0	5.63370151515152	5.93370151515152	220		OxPE(20:1_17:1(OO))-H	5.804299	0	0	0	0	0	0	0	0	0	0	0	5.63370151515152	5.93370151515152	220		OxPE(20:1_17:1(OO))-H	1	0	0	0	0	0	0	0	0	0	0	0	5.63370151515152	5.93370151515152
	OxPE(20:1_18:1(OO))-H	1	0	0	0	0	0	0	1	0	0	0	0	6.24482727272727	6.54482727272727	70		OxPE(20:1_18:1(OO))-H	6.367817	0	0	0	0	0	0	6.367817	0	0	0	0	6.24482727272727	6.54482727272727	70		OxPE(20:1_18:1(OO))-H	2	0	0	0	0	0	0	1	0	0	0	0	6.24482727272727	6.54482727272727
	OxPE(20:1_18:1(OO))-H	1	0	0	0	0	0	0	1	0	0	0	0	6.0695696969697	6.3695696969697	500		OxPE(20:1_18:1(OO))-H	6.367817	0	6.221945	0	0	0	0	6.367817	0	0	0	0	6.0695696969697	6.3695696969697	500		OxPE(20:1_18:1(OO))-H	2	0	1	0	0	0	0	1	0	0	0	0	6.0695696969697	6.3695696969697
	OxPE(20:1_18:3(OO))-H	0	0	0	0	0	0	0	0	0	0	0	0	4.7790303030303	5.0790303030303	844		OxPE(20:1_18:3(OO))-H	0	0	0	0	0	0	0	0	0	0	0	0	4.7790303030303	5.0790303030303	844		OxPE(20:1_18:3(OO))-H	0	0	0	0	0	0	0	0	0	0	0	0	4.7790303030303	5.0790303030303
	OxPE(20:1_18:3(OO))-H	0	0	0	0	0	0	0	0	0	0	0	0	6.00865757575758	6.30865757575758	1893		OxPE(20:1_18:3(OO))-H	0	0	0	0	0	0	0	0	0	0	0	0	6.00865757575758	6.30865757575758	1893		OxPE(20:1_18:3(OO))-H	0	0	0	0	0	0	0	0	0	0	0	0	6.00865757575758	6.30865757575758
	OxPE(20:1_18:4(OO))-H	0	0	0	0	0	0	0	0	0	0	0	0	5.74913636363636	6.04913636363636	976		OxPE(20:1_18:4(OO))-H	0	0	0	0	0	0	0	0	0	0	0	0	5.74913636363636	6.04913636363636	976		OxPE(20:1_18:4(OO))-H	0	0	0	0	0	0	0	0	0	0	0	0	5.74913636363636	6.04913636363636
	OxPE(20:1_20:1(OO))-H	1	0	1	0	0	0	0	0	0	0	0	0	7.41247424242424	7.71247424242424	162		OxPE(20:1_20:1(OO))-H	7.607316	0	7.485737	0	7.485737	0	0	7.607316	0	0	0	0	7.41247424242424	7.71247424242424	162		OxPE(20:1_20:1(OO))-H	2	0	1	0	1	0	0	1	0	0	0	0	7.41247424242424	7.71247424242424
	OxPE(20:1_20:2(OO))-H	1	0	1	0	1	0	0	0	0	0	0	0	6.54269393939394	6.84269393939394	187		OxPE(20:1_20:2(OO))-H	6.64095	0	6.64095	0	6.64095	0	0	0	0	0	0	0	6.54269393939394	6.84269393939394	187		OxPE(20:1_20:2(OO))-H	2	0	2	0	1	0	0	0	0	0	0	0	6.54269393939394	6.84269393939394
	OxPE(20:1_20:2(OO))-H	1	0	1	0	1	0	0	0	0	0	0	0	6.33619848484848	6.63619848484848	219		OxPE(20:1_20:2(OO))-H	6.523652	0	6.523652	0	6.523652	0	0	0	0	0	0	0	6.33619848484848	6.63619848484848	219		OxPE(20:1_20:2(OO))-H	1	0	1	0	1	0	0	0	0	0	0	0	6.33619848484848	6.63619848484848
	OxPE(20:1_20:3(OO))-H	1	0	0	0	0	0	0	0	0	0	0	0	6.04034545454545	6.34034545454545	46		OxPE(20:1_20:3(OO))-H	6.155149	0	0	0	0	0	0	6.155149	0	0	0	0	6.04034545454545	6.34034545454545	46		OxPE(20:1_20:3(OO))-H	3	0	0	0	0	0	0	1	0	0	0	0	6.04034545454545	6.34034545454545
	OxPE(20:1_20:3(OO))-H	1	0	0	0	0	0	0	0	0	0	0	0	5.38873333333333	5.68873333333333	83		OxPE(20:1_20:3(OO))-H	5.628545	0	5.628545	0	0	0	0	0	0	0	0	0	5.38873333333333	5.68873333333333	83		OxPE(20:1_20:3(OO))-H	1	0	1	0	0	0	0	0	0	0	0	0	5.38873333333333	5.68873333333333
	OxPE(20:1_20:3(OO))-H	1	0	0	0	0	0	0	0	0	0	0	0	5.71959545454545	6.01959545454545	3405		OxPE(20:1_20:3(OO))-H	5.896158	0	0	0	0	0	0	0	0	0	0	0	5.71959545454545	6.01959545454545	3405		OxPE(20:1_20:3(OO))-H	2	0	0	0	0	0	0	0	0	0	0	0	5.71959545454545	6.01959545454545
	OxPE(20:1_20:5(OO))-H	0	0	0	0	0	0	0	0	0	0	0	0	5.82562272727273	6.12562272727273	1568		OxPE(20:1_20:5(OO))-H	0	0	0	0	0	0	0	0	0	0	0	0	5.82562272727273	6.12562272727273	1568		OxPE(20:1_20:5(OO))-H	0	0	0	0	0	0	0	0	0	0	0	0	5.82562272727273	6.12562272727273
	OxPE(20:1_20:5(OO))-H	0	0	0	0	0	0	0	0	0	0	0	0	4.00810151515151	4.30810151515151	3225		OxPE(20:1_20:5(OO))-H	0	0	0	0	0	0	0	0	0	0	0	0	4.00810151515151	4.30810151515151	3225		OxPE(20:1_20:5(OO))-H	0	0	0	0	0	0	0	0	0	0	0	0	4.00810151515151	4.30810151515151
	OxPE(20:1_22:1(OO))-H	0	0	0	0	0	0	0	0	0	0	0	0	8.41369393939394	8.71369393939394	887		OxPE(20:1_22:1(OO))-H	8.571105	0	0	0	0	8.571105	0	0	0	0	0	0	8.41369393939394	8.71369393939394	887		OxPE(20:1_22:1(OO))-H	1	0	0	0	0	1	0	0	0	0	0	0	8.41369393939394	8.71369393939394
	OxPE(20:1_22:2(OO))-H	1	0	0	0	0	0	0	0	0	0	0	0	7.69890909090909	7.99890909090909	268		OxPE(20:1_22:2(OO))-H	7.804709	0	0	0	0	0	0	0	0	0	0	0	7.69890909090909	7.99890909090909	268		OxPE(20:1_22:2(OO))-H	2	0	0	0	0	0	0	0	0	0	0	0	7.69890909090909	7.99890909090909
	OxPE(20:1_22:2(OO))-H	0	0	0	0	0	0	0	0	0	0	0	0	8.06595	8.36595	1366		OxPE(20:1_22:2(OO))-H	0	0	0	0	0	0	0	0	0	0	0	0	8.06595	8.36595	1366		OxPE(20:1_22:2(OO))-H	0	0	0	0	0	0	0	0	0	0	0	0	8.06595	8.36595
	OxPE(20:1_22:3(OO))-H	1	0	0	0	0	0	0	0	0	0	0	0	7.22732575757576	7.52732575757576	201		OxPE(20:1_22:3(OO))-H	7.329489	0	0	0	0	0	0	7.329489	0	0	0	0	7.22732575757576	7.52732575757576	201		OxPE(20:1_22:3(OO))-H	2	0	0	0	0	0	0	1	0	0	0	0	7.22732575757576	7.52732575757576
	OxPE(20:1_22:3(OO))-H	0	0	0	0	0	0	0	0	0	0	0	0	6.65343181818182	6.95343181818182	796		OxPE(20:1_22:3(OO))-H	0	0	0	0	0	0	0	0	0	0	0	0	6.65343181818182	6.95343181818182	796		OxPE(20:1_22:3(OO))-H	0	0	0	0	0	0	0	0	0	0	0	0	6.65343181818182	6.95343181818182
	OxPE(20:1_22:3(OO))-H	0	0	0	0	0	0	0	0	0	0	0	0	6.87396060606061	7.17396060606061	934		OxPE(20:1_22:3(OO))-H	0	0	0	0	0	0	0	0	0	0	0	0	6.87396060606061	7.17396060606061	934		OxPE(20:1_22:3(OO))-H	0	0	0	0	0	0	0	0	0	0	0	0	6.87396060606061	7.17396060606061
	OxPE(20:1_22:4(OO))-H	1	0	1	0	1	0	0	0	0	0	0	0	6.09909090909091	6.39909090909091	174		OxPE(20:1_22:4(OO))-H	6.198611	0	6.329809	0	6.329809	0	0	0	0	0	0	0	6.09909090909091	6.39909090909091	174		OxPE(20:1_22:4(OO))-H	2	0	2	0	1	0	0	0	0	0	0	0	6.09909090909091	6.39909090909091
	OxPE(20:1_22:4(OO))-H	1	0	0	0	0	0	0	0	0	0	0	0	6.45892424242424	6.75892424242424	486		OxPE(20:1_22:4(OO))-H	6.587777	0	6.587777	0	0	0	0	0	0	0	0	0	6.45892424242424	6.75892424242424	486		OxPE(20:1_22:4(OO))-H	2	0	1	0	0	0	0	0	0	0	0	0	6.45892424242424	6.75892424242424
	OxPE(20:1_22:4(OO))-H	1	0	1	0	1	0	0	0	0	0	0	0	6.28235606060606	6.58235606060606	2898		OxPE(20:1_22:4(OO))-H	6.329809	0	6.329809	0	6.329809	0	0	0	0	0	0	0	6.28235606060606	6.58235606060606	2898		OxPE(20:1_22:4(OO))-H	2	0	2	0	2	0	0	0	0	0	0	0	6.28235606060606	6.58235606060606
	OxPE(20:1_22:5(OO))-H	1	0	0	0	0	0	0	0	0	0	0	0	5.72840454545454	6.02840454545454	60		OxPE(20:1_22:5(OO))-H	5.923332	0	0	0	0	0	0	5.809507	0	0	0	0	5.72840454545454	6.02840454545454	60		OxPE(20:1_22:5(OO))-H	2	0	0	0	0	0	0	1	0	0	0	0	5.72840454545454	6.02840454545454
	OxPE(20:1_22:5(OO))-H	1	0	0	0	0	0	0	0	0	0	0	0	5.18166212121212	5.48166212121212	148		OxPE(20:1_22:5(OO))-H	5.350597	0	0	0	0	0	0	0	0	0	0	0	5.18166212121212	5.48166212121212	148		OxPE(20:1_22:5(OO))-H	1	0	0	0	0	0	0	0	0	0	0	0	5.18166212121212	5.48166212121212
	OxPE(20:1_22:6(OO))-H	0	0	0	0	0	0	0	0	0	0	0	0	4.2777696969697	4.5777696969697	701		OxPE(20:1_22:6(OO))-H	0	0	0	0	0	0	0	0	0	0	0	0	4.2777696969697	4.5777696969697	701		OxPE(20:1_22:6(OO))-H	0	0	0	0	0	0	0	0	0	0	0	0	4.2777696969697	4.5777696969697
	OxPE(20:1_22:6(OO))-H	0	0	0	0	0	0	0	0	0	0	0	0	4.56622575757576	4.86622575757576	877		OxPE(20:1_22:6(OO))-H	0	0	0	0	0	0	0	0	0	0	0	0	4.56622575757576	4.86622575757576	877		OxPE(20:1_22:6(OO))-H	0	0	0	0	0	0	0	0	0	0	0	0	4.56622575757576	4.86622575757576
	OxPE(20:1_22:6(OO))-H	0	0	0	0	0	0	0	0	0	0	0	0	4.99178181818182	5.29178181818182	1859		OxPE(20:1_22:6(OO))-H	0	0	0	0	0	0	0	0	0	0	0	0	4.99178181818182	5.29178181818182	1859		OxPE(20:1_22:6(OO))-H	0	0	0	0	0	0	0	0	0	0	0	0	4.99178181818182	5.29178181818182
	OxPE(20:1_18:1(OOO))-H	0	0	0	0	0	0	0	0	0	0	0	0	4.95413939393939	5.25413939393939	989		OxPE(20:1_18:1(OOO))-H	0	0	0	0	0	0	0	0	0	0	0	0	4.95413939393939	5.25413939393939	989		OxPE(20:1_18:1(OOO))-H	0	0	0	0	0	0	0	0	0	0	0	0	4.95413939393939	5.25413939393939
	OxPE(20:1_18:1(OOO))-H	0	0	0	0	0	0	0	0	0	0	0	0	2.8667	3.1667	3179		OxPE(20:1_18:1(OOO))-H	0	0	0	0	0	0	0	0	0	0	0	0	2.8667	3.1667	3179		OxPE(20:1_18:1(OOO))-H	0	0	0	0	0	0	0	0	0	0	0	0	2.8667	3.1667
	OxPE(20:1_20:4(OOOO))-H	0	0	0	0	0	0	0	0	0	0	0	0	5.6331196969697	5.9331196969697	3020		OxPE(20:1_20:4(OOOO))-H	0	0	0	0	0	0	0	0	0	0	0	0	5.6331196969697	5.9331196969697	3020		OxPE(20:1_20:4(OOOO))-H	0	0	0	0	0	0	0	0	0	0	0	0	5.6331196969697	5.9331196969697
	OxPE(20:1_20:1(Ke))-H	1	0	0	0	0	0	0	0	0	0	0	0	6.72865757575758	7.02865757575758	422		OxPE(20:1_20:1(Ke))-H	6.844614	0	0	0	0	0	0	0	0	0	0	0	6.72865757575758	7.02865757575758	422		OxPE(20:1_20:1(Ke))-H	1	0	0	0	0	0	0	0	0	0	0	0	6.72865757575758	7.02865757575758
	OxPE(20:1_20:2(Ke))-H	1	0	0	0	0	0	0	0	0	0	0	0	6.5105303030303	6.8105303030303	548		OxPE(20:1_20:2(Ke))-H	6.670787	0	0	0	0	0	0	0	0	0	0	0	6.5105303030303	6.8105303030303	548		OxPE(20:1_20:2(Ke))-H	1	0	0	0	0	0	0	0	0	0	0	0	6.5105303030303	6.8105303030303
	OxPE(20:1_20:2(Ke))-H	0	0	0	0	0	0	0	0	0	0	0	0	5.91286515151515	6.21286515151515	854		OxPE(20:1_20:2(Ke))-H	0	0	0	0	0	0	0	0	0	0	0	0	5.91286515151515	6.21286515151515	854		OxPE(20:1_20:2(Ke))-H	0	0	0	0	0	0	0	0	0	0	0	0	5.91286515151515	6.21286515151515
	OxPE(20:1_20:3(Ke))-H	0	0	0	0	0	0	0	0	0	0	0	0	5.69895909090909	5.99895909090909	1030		OxPE(20:1_20:3(Ke))-H	0	0	0	0	0	0	0	0	0	0	0	0	5.69895909090909	5.99895909090909	1030		OxPE(20:1_20:3(Ke))-H	0	0	0	0	0	0	0	0	0	0	0	0	5.69895909090909	5.99895909090909
	OxPE(20:1_20:5(Ke))-H	0	0	0	0	0	0	0	0	0	0	0	0	5.89958636363636	6.19958636363636	918		OxPE(20:1_20:5(Ke))-H	0	0	0	0	0	0	0	0	0	0	0	0	5.89958636363636	6.19958636363636	918		OxPE(20:1_20:5(Ke))-H	0	0	0	0	0	0	0	0	0	0	0	0	5.89958636363636	6.19958636363636
	OxPE(20:1_22:1(Ke))-H	1	0	0	0	0	0	0	0	0	0	0	0	7.87178181818182	8.17178181818182	682		OxPE(20:1_22:1(Ke))-H	8.013856	0	0	0	0	0	0	0	0	0	0	0	7.87178181818182	8.17178181818182	682		OxPE(20:1_22:1(Ke))-H	1	0	0	0	0	0	0	0	0	0	0	0	7.87178181818182	8.17178181818182
	OxPE(20:1_22:2(Ke))-H	1	0	0	0	0	0	0	0	0	0	0	0	6.77478333333333	7.07478333333333	484		OxPE(20:1_22:2(Ke))-H	6.921464	0	0	0	0	0	0	0	0	0	0	0	6.77478333333333	7.07478333333333	484		OxPE(20:1_22:2(Ke))-H	1	0	0	0	0	0	0	0	0	0	0	0	6.77478333333333	7.07478333333333
	OxPE(20:1_22:2(Ke))-H	0	0	0	0	0	0	0	0	0	0	0	0	7.6732606060606	7.9732606060606	1701		OxPE(20:1_22:2(Ke))-H	0	0	0	0	0	0	0	0	0	0	0	0	7.6732606060606	7.9732606060606	1701		OxPE(20:1_22:2(Ke))-H	0	0	0	0	0	0	0	0	0	0	0	0	7.6732606060606	7.9732606060606
	OxPE(20:1_22:3(Ke))-H	0	0	0	0	0	0	0	0	0	0	0	0	5.9642803030303	6.2642803030303	1218		OxPE(20:1_22:3(Ke))-H	0	0	0	0	0	0	0	0	0	0	0	0	5.9642803030303	6.2642803030303	1218		OxPE(20:1_22:3(Ke))-H	0	0	0	0	0	0	0	0	0	0	0	0	5.9642803030303	6.2642803030303
	OxPE(20:1_22:3(Ke))-H	0	0	0	0	0	0	0	0	0	0	0	0	6.60623484848485	6.90623484848485	2508		OxPE(20:1_22:3(Ke))-H	0	0	0	0	0	0	0	0	0	0	0	0	6.60623484848485	6.90623484848485	2508		OxPE(20:1_22:3(Ke))-H	0	0	0	0	0	0	0	0	0	0	0	0	6.60623484848485	6.90623484848485
	OxPE(20:1_22:3(Ke))-H	0	0	0	0	0	0	0	0	0	0	0	0	5.81634090909091	6.11634090909091	2993		OxPE(20:1_22:3(Ke))-H	0	0	0	0	0	0	0	0	0	0	0	0	5.81634090909091	6.11634090909091	2993		OxPE(20:1_22:3(Ke))-H	0	0	0	0	0	0	0	0	0	0	0	0	5.81634090909091	6.11634090909091
	OxPE(20:1_22:4(Ke))-H	0	0	0	0	0	0	0	0	0	0	0	0	6.16300303030303	6.46300303030303	4103		OxPE(20:1_22:4(Ke))-H	0	0	0	0	0	0	0	0	0	0	0	0	6.16300303030303	6.46300303030303	4103		OxPE(20:1_22:4(Ke))-H	0	0	0	0	0	0	0	0	0	0	0	0	6.16300303030303	6.46300303030303
	OxPE(20:1_22:6(Ke))-H	0	0	0	0	0	0	0	0	0	0	0	0	5.9751	6.2751	3116		OxPE(20:1_22:6(Ke))-H	0	0	0	0	0	0	0	0	0	0	0	0	5.9751	6.2751	3116		OxPE(20:1_22:6(Ke))-H	0	0	0	0	0	0	0	0	0	0	0	0	5.9751	6.2751
	OxPE(20:1_24:1(Ke))-H	0	0	0	0	0	0	0	0	0	0	0	0	8.9291	9.2291	865		OxPE(20:1_24:1(Ke))-H	0	0	0	0	0	0	0	0	0	0	0	0	8.9291	9.2291	865		OxPE(20:1_24:1(Ke))-H	0	0	0	0	0	0	0	0	0	0	0	0	8.9291	9.2291
	OxPE(20:1_16:1(Ke,OH))-H	0	0	0	0	0	0	0	0	0	0	0	0	5.93952727272727	6.23952727272727	902		OxPE(20:1_16:1(Ke,OH))-H	0	0	0	0	0	0	0	0	0	0	0	0	5.93952727272727	6.23952727272727	902		OxPE(20:1_16:1(Ke,OH))-H	0	0	0	0	0	0	0	0	0	0	0	0	5.93952727272727	6.23952727272727
	OxPE(20:1_18:1(Ke,OH))-H	1	0	0	0	0	0	0	0	0	0	0	0	5.38637727272727	5.68637727272727	185		OxPE(20:1_18:1(Ke,OH))-H	5.500496	0	0	0	0	0	0	0	0	0	0	0	5.38637727272727	5.68637727272727	185		OxPE(20:1_18:1(Ke,OH))-H	2	0	0	0	0	0	0	0	0	0	0	0	5.38637727272727	5.68637727272727
	OxPE(20:1_18:1(Ke,OH))-H	1	0	0	0	0	0	0	0	0	0	0	0	5.13399242424242	5.43399242424242	191		OxPE(20:1_18:1(Ke,OH))-H	5.235445	0	0	0	0	0	0	0	0	0	0	0	5.13399242424242	5.43399242424242	191		OxPE(20:1_18:1(Ke,OH))-H	2	0	0	0	0	0	0	0	0	0	0	0	5.13399242424242	5.43399242424242
	OxPE(20:1_18:1(Ke,OH))-H	1	0	0	0	0	0	0	0	0	0	0	0	5.5910696969697	5.8910696969697	244		OxPE(20:1_18:1(Ke,OH))-H	5.76282	0	0	0	0	0	0	0	0	0	0	0	5.5910696969697	5.8910696969697	244		OxPE(20:1_18:1(Ke,OH))-H	2	0	0	0	0	0	0	0	0	0	0	0	5.5910696969697	5.8910696969697
	OxPE(20:1_18:2(Ke,OH))-H	0	0	0	0	0	0	0	0	0	0	0	0	4.7790303030303	5.0790303030303	844		OxPE(20:1_18:2(Ke,OH))-H	0	0	0	0	0	0	0	0	0	0	0	0	4.7790303030303	5.0790303030303	844		OxPE(20:1_18:2(Ke,OH))-H	0	0	0	0	0	0	0	0	0	0	0	0	4.7790303030303	5.0790303030303
	OxPE(20:1_18:2(Ke,OH))-H	0	0	0	0	0	0	0	0	0	0	0	0	6.00865757575758	6.30865757575758	1893		OxPE(20:1_18:2(Ke,OH))-H	0	0	0	0	0	0	0	0	0	0	0	0	6.00865757575758	6.30865757575758	1893		OxPE(20:1_18:2(Ke,OH))-H	0	0	0	0	0	0	0	0	0	0	0	0	6.00865757575758	6.30865757575758
	OxPE(20:1_18:3(Ke,OH))-H	0	0	0	0	0	0	0	0	0	0	0	0	5.74913636363636	6.04913636363636	976		OxPE(20:1_18:3(Ke,OH))-H	0	0	0	0	0	0	0	0	0	0	0	0	5.74913636363636	6.04913636363636	976		OxPE(20:1_18:3(Ke,OH))-H	0	0	0	0	0	0	0	0	0	0	0	0	5.74913636363636	6.04913636363636
	OxPE(20:1_20:1(Ke,OH))-H	1	0	1	0	1	0	0	0	0	0	0	0	6.54269393939394	6.84269393939394	187		OxPE(20:1_20:1(Ke,OH))-H	6.64095	0	6.64095	0	6.64095	0	0	0	0	0	0	0	6.54269393939394	6.84269393939394	187		OxPE(20:1_20:1(Ke,OH))-H	2	0	2	0	1	0	0	0	0	0	0	0	6.54269393939394	6.84269393939394
	OxPE(20:1_20:1(Ke,OH))-H	1	0	1	0	1	0	0	0	0	0	0	0	6.33619848484848	6.63619848484848	219		OxPE(20:1_20:1(Ke,OH))-H	6.523652	0	6.523652	0	6.523652	0	0	0	0	0	0	0	6.33619848484848	6.63619848484848	219		OxPE(20:1_20:1(Ke,OH))-H	1	0	1	0	1	0	0	0	0	0	0	0	6.33619848484848	6.63619848484848
	OxPE(20:1_20:2(Ke,OH))-H	1	0	0	0	0	0	0	0	0	0	0	0	6.04034545454545	6.34034545454545	46		OxPE(20:1_20:2(Ke,OH))-H	6.155149	0	0	0	0	0	0	6.155149	0	0	0	0	6.04034545454545	6.34034545454545	46		OxPE(20:1_20:2(Ke,OH))-H	3	0	0	0	0	0	0	1	0	0	0	0	6.04034545454545	6.34034545454545
	OxPE(20:1_20:2(Ke,OH))-H	1	0	0	0	0	0	0	0	0	0	0	0	5.38873333333333	5.68873333333333	83		OxPE(20:1_20:2(Ke,OH))-H	5.628545	0	5.628545	0	0	0	0	0	0	0	0	0	5.38873333333333	5.68873333333333	83		OxPE(20:1_20:2(Ke,OH))-H	1	0	1	0	0	0	0	0	0	0	0	0	5.38873333333333	5.68873333333333
	OxPE(20:1_20:2(Ke,OH))-H	1	0	0	0	0	0	0	0	0	0	0	0	5.71959545454545	6.01959545454545	3405		OxPE(20:1_20:2(Ke,OH))-H	5.896158	0	0	0	0	0	0	0	0	0	0	0	5.71959545454545	6.01959545454545	3405		OxPE(20:1_20:2(Ke,OH))-H	2	0	0	0	0	0	0	0	0	0	0	0	5.71959545454545	6.01959545454545
	OxPE(20:1_20:3(Ke,OH))-H	1	0	0	0	0	0	0	0	0	0	0	0	5.23841363636364	5.53841363636364	104		OxPE(20:1_20:3(Ke,OH))-H	5.362202	0	0	0	0	0	0	5.362202	0	0	0	0	5.23841363636364	5.53841363636364	104		OxPE(20:1_20:3(Ke,OH))-H	2	0	0	0	0	0	0	1	0	0	0	0	5.23841363636364	5.53841363636364
	OxPE(20:1_20:3(Ke,OH))-H	0	0	0	0	0	0	0	0	0	0	0	0	4.93768939393939	5.23768939393939	489		OxPE(20:1_20:3(Ke,OH))-H	0	0	0	0	0	0	0	0	0	0	0	0	4.93768939393939	5.23768939393939	489		OxPE(20:1_20:3(Ke,OH))-H	0	0	0	0	0	0	0	0	0	0	0	0	4.93768939393939	5.23768939393939
	OxPE(20:1_20:3(Ke,OH))-H	1	0	0	0	0	0	0	0	0	0	0	0	4.46556363636364	4.76556363636364	532		OxPE(20:1_20:3(Ke,OH))-H	4.639425	0	0	0	0	0	0	0	0	0	0	0	4.46556363636364	4.76556363636364	532		OxPE(20:1_20:3(Ke,OH))-H	1	0	0	0	0	0	0	0	0	0	0	0	4.46556363636364	4.76556363636364
	OxPE(20:1_20:4(Ke,OH))-H	0	0	0	0	0	0	0	0	0	0	0	0	5.82562272727273	6.12562272727273	1568		OxPE(20:1_20:4(Ke,OH))-H	0	0	0	0	0	0	0	0	0	0	0	0	5.82562272727273	6.12562272727273	1568		OxPE(20:1_20:4(Ke,OH))-H	0	0	0	0	0	0	0	0	0	0	0	0	5.82562272727273	6.12562272727273
	OxPE(20:1_20:4(Ke,OH))-H	0	0	0	0	0	0	0	0	0	0	0	0	4.00810151515151	4.30810151515151	3225		OxPE(20:1_20:4(Ke,OH))-H	0	0	0	0	0	0	0	0	0	0	0	0	4.00810151515151	4.30810151515151	3225		OxPE(20:1_20:4(Ke,OH))-H	0	0	0	0	0	0	0	0	0	0	0	0	4.00810151515151	4.30810151515151
	OxPE(20:1_20:5(Ke,OH))-H	0	0	0	0	0	0	0	0	0	0	0	0	5.43825606060606	5.73825606060606	894		OxPE(20:1_20:5(Ke,OH))-H	0	0	0	0	0	0	0	0	0	0	0	0	5.43825606060606	5.73825606060606	894		OxPE(20:1_20:5(Ke,OH))-H	0	0	0	0	0	0	0	0	0	0	0	0	5.43825606060606	5.73825606060606
	OxPE(20:1_22:1(Ke,OH))-H	1	0	0	0	0	0	0	0	0	0	0	0	7.69890909090909	7.99890909090909	268		OxPE(20:1_22:1(Ke,OH))-H	7.804709	0	0	0	0	0	0	0	0	0	0	0	7.69890909090909	7.99890909090909	268		OxPE(20:1_22:1(Ke,OH))-H	2	0	0	0	0	0	0	0	0	0	0	0	7.69890909090909	7.99890909090909
	OxPE(20:1_22:1(Ke,OH))-H	0	0	0	0	0	0	0	0	0	0	0	0	8.06595	8.36595	1366		OxPE(20:1_22:1(Ke,OH))-H	0	0	0	0	0	0	0	0	0	0	0	0	8.06595	8.36595	1366		OxPE(20:1_22:1(Ke,OH))-H	0	0	0	0	0	0	0	0	0	0	0	0	8.06595	8.36595
	OxPE(20:1_22:2(Ke,OH))-H	1	0	0	0	0	0	0	0	0	0	0	0	7.22732575757576	7.52732575757576	201		OxPE(20:1_22:2(Ke,OH))-H	7.329489	0	0	0	0	0	0	7.329489	0	0	0	0	7.22732575757576	7.52732575757576	201		OxPE(20:1_22:2(Ke,OH))-H	2	0	0	0	0	0	0	1	0	0	0	0	7.22732575757576	7.52732575757576
	OxPE(20:1_22:2(Ke,OH))-H	0	0	0	0	0	0	0	0	0	0	0	0	6.65343181818182	6.95343181818182	796		OxPE(20:1_22:2(Ke,OH))-H	0	0	0	0	0	0	0	0	0	0	0	0	6.65343181818182	6.95343181818182	796		OxPE(20:1_22:2(Ke,OH))-H	0	0	0	0	0	0	0	0	0	0	0	0	6.65343181818182	6.95343181818182
	OxPE(20:1_22:2(Ke,OH))-H	0	0	0	0	0	0	0	0	0	0	0	0	6.87396060606061	7.17396060606061	934		OxPE(20:1_22:2(Ke,OH))-H	0	0	0	0	0	0	0	0	0	0	0	0	6.87396060606061	7.17396060606061	934		OxPE(20:1_22:2(Ke,OH))-H	0	0	0	0	0	0	0	0	0	0	0	0	6.87396060606061	7.17396060606061
	OxPE(20:1_22:3(Ke,OH))-H	1	0	1	0	1	0	0	0	0	0	0	0	6.09909090909091	6.39909090909091	174		OxPE(20:1_22:3(Ke,OH))-H	6.198611	0	6.329809	0	6.329809	0	0	0	0	0	0	0	6.09909090909091	6.39909090909091	174		OxPE(20:1_22:3(Ke,OH))-H	2	0	2	0	1	0	0	0	0	0	0	0	6.09909090909091	6.39909090909091
	OxPE(20:1_22:3(Ke,OH))-H	1	0	0	0	0	0	0	0	0	0	0	0	6.45892424242424	6.75892424242424	486		OxPE(20:1_22:3(Ke,OH))-H	6.587777	0	6.587777	0	0	0	0	0	0	0	0	0	6.45892424242424	6.75892424242424	486		OxPE(20:1_22:3(Ke,OH))-H	2	0	1	0	0	0	0	0	0	0	0	0	6.45892424242424	6.75892424242424
	OxPE(20:1_22:3(Ke,OH))-H	1	0	1	0	1	0	0	0	0	0	0	0	6.28235606060606	6.58235606060606	2898		OxPE(20:1_22:3(Ke,OH))-H	6.329809	0	6.329809	0	6.329809	0	0	0	0	0	0	0	6.28235606060606	6.58235606060606	2898		OxPE(20:1_22:3(Ke,OH))-H	2	0	2	0	2	0	0	0	0	0	0	0	6.28235606060606	6.58235606060606
	OxPE(20:1_22:4(Ke,OH))-H	1	0	0	0	0	0	0	0	0	0	0	0	5.72840454545454	6.02840454545454	60		OxPE(20:1_22:4(Ke,OH))-H	5.923332	0	0	0	0	0	0	5.809507	0	0	0	0	5.72840454545454	6.02840454545454	60		OxPE(20:1_22:4(Ke,OH))-H	2	0	0	0	0	0	0	1	0	0	0	0	5.72840454545454	6.02840454545454
	OxPE(20:1_22:4(Ke,OH))-H	1	0	0	0	0	0	0	0	0	0	0	0	5.18166212121212	5.48166212121212	148		OxPE(20:1_22:4(Ke,OH))-H	5.350597	0	0	0	0	0	0	0	0	0	0	0	5.18166212121212	5.48166212121212	148		OxPE(20:1_22:4(Ke,OH))-H	1	0	0	0	0	0	0	0	0	0	0	0	5.18166212121212	5.48166212121212
	OxPE(20:1_22:5(Ke,OH))-H	0	0	0	0	0	0	0	0	0	0	0	0	4.2777696969697	4.5777696969697	701		OxPE(20:1_22:5(Ke,OH))-H	0	0	0	0	0	0	0	0	0	0	0	0	4.2777696969697	4.5777696969697	701		OxPE(20:1_22:5(Ke,OH))-H	0	0	0	0	0	0	0	0	0	0	0	0	4.2777696969697	4.5777696969697
	OxPE(20:1_22:5(Ke,OH))-H	0	0	0	0	0	0	0	0	0	0	0	0	4.56622575757576	4.86622575757576	877		OxPE(20:1_22:5(Ke,OH))-H	0	0	0	0	0	0	0	0	0	0	0	0	4.56622575757576	4.86622575757576	877		OxPE(20:1_22:5(Ke,OH))-H	0	0	0	0	0	0	0	0	0	0	0	0	4.56622575757576	4.86622575757576
	OxPE(20:1_22:5(Ke,OH))-H	0	0	0	0	0	0	0	0	0	0	0	0	4.99178181818182	5.29178181818182	1859		OxPE(20:1_22:5(Ke,OH))-H	0	0	0	0	0	0	0	0	0	0	0	0	4.99178181818182	5.29178181818182	1859		OxPE(20:1_22:5(Ke,OH))-H	0	0	0	0	0	0	0	0	0	0	0	0	4.99178181818182	5.29178181818182
	OxPE(20:0_18:1(OH))-H	0	0	0	0	0	0	0	0	0	0	0	0	7.64452121212121	7.94452121212121	1776		OxPE(20:0_18:1(OH))-H	0	0	0	0	0	0	0	0	0	0	0	0	7.64452121212121	7.94452121212121	1776		OxPE(20:0_18:1(OH))-H	0	0	0	0	0	0	0	0	0	0	0	0	7.64452121212121	7.94452121212121
	OxPE(20:0_18:1(OH))-H	0	0	0	0	0	0	0	0	0	0	0	0	6.91709848484848	7.21709848484848	3363		OxPE(20:0_18:1(OH))-H	0	0	0	0	0	0	0	0	0	0	0	0	6.91709848484848	7.21709848484848	3363		OxPE(20:0_18:1(OH))-H	0	0	0	0	0	0	0	0	0	0	0	0	6.91709848484848	7.21709848484848
	OxPE(20:0_20:1(OH))-H	0	0	0	0	0	0	0	0	0	0	0	0	8.07845303030303	8.37845303030303	1249		OxPE(20:0_20:1(OH))-H	0	0	0	0	0	0	0	0	0	0	0	0	8.07845303030303	8.37845303030303	1249		OxPE(20:0_20:1(OH))-H	0	0	0	0	0	0	0	0	0	0	0	0	8.07845303030303	8.37845303030303
	OxPE(20:0_20:2(OH))-H	0	0	0	0	0	0	0	0	0	0	0	0	7.87242424242424	8.17242424242424	1705		OxPE(20:0_20:2(OH))-H	0	0	0	0	0	0	0	0	0	0	0	0	7.87242424242424	8.17242424242424	1705		OxPE(20:0_20:2(OH))-H	0	0	0	0	0	0	0	0	0	0	0	0	7.87242424242424	8.17242424242424
	OxPE(20:0_20:3(OH))-H	1	0	0	0	0	0	0	0	0	0	0	0	6.72865757575758	7.02865757575758	422		OxPE(20:0_20:3(OH))-H	6.844614	0	0	0	0	0	0	0	0	0	0	0	6.72865757575758	7.02865757575758	422		OxPE(20:0_20:3(OH))-H	1	0	0	0	0	0	0	0	0	0	0	0	6.72865757575758	7.02865757575758
	OxPE(20:0_20:5(OH))-H	0	0	0	0	0	0	0	0	0	0	0	0	5.69895909090909	5.99895909090909	1030		OxPE(20:0_20:5(OH))-H	0	0	0	0	0	0	0	0	0	0	0	0	5.69895909090909	5.99895909090909	1030		OxPE(20:0_20:5(OH))-H	0	0	0	0	0	0	0	0	0	0	0	0	5.69895909090909	5.99895909090909
	OxPE(20:0_22:3(OH))-H	1	0	0	0	0	0	0	0	0	0	0	0	7.87178181818182	8.17178181818182	682		OxPE(20:0_22:3(OH))-H	8.013856	0	0	0	0	0	0	0	0	0	0	0	7.87178181818182	8.17178181818182	682		OxPE(20:0_22:3(OH))-H	1	0	0	0	0	0	0	0	0	0	0	0	7.87178181818182	8.17178181818182
	OxPE(20:0_22:4(OH))-H	1	0	0	0	0	0	0	0	0	0	0	0	6.77478333333333	7.07478333333333	484		OxPE(20:0_22:4(OH))-H	6.921464	0	0	0	0	0	0	0	0	0	0	0	6.77478333333333	7.07478333333333	484		OxPE(20:0_22:4(OH))-H	1	0	0	0	0	0	0	0	0	0	0	0	6.77478333333333	7.07478333333333
	OxPE(20:0_22:4(OH))-H	0	0	0	0	0	0	0	0	0	0	0	0	7.6732606060606	7.9732606060606	1701		OxPE(20:0_22:4(OH))-H	0	0	0	0	0	0	0	0	0	0	0	0	7.6732606060606	7.9732606060606	1701		OxPE(20:0_22:4(OH))-H	0	0	0	0	0	0	0	0	0	0	0	0	7.6732606060606	7.9732606060606
	OxPE(20:0_22:5(OH))-H	0	0	0	0	0	0	0	0	0	0	0	0	5.9642803030303	6.2642803030303	1218		OxPE(20:0_22:5(OH))-H	0	0	0	0	0	0	0	0	0	0	0	0	5.9642803030303	6.2642803030303	1218		OxPE(20:0_22:5(OH))-H	0	0	0	0	0	0	0	0	0	0	0	0	5.9642803030303	6.2642803030303
	OxPE(20:0_22:5(OH))-H	0	0	0	0	0	0	0	0	0	0	0	0	6.60623484848485	6.90623484848485	2508		OxPE(20:0_22:5(OH))-H	0	0	0	0	0	0	0	0	0	0	0	0	6.60623484848485	6.90623484848485	2508		OxPE(20:0_22:5(OH))-H	0	0	0	0	0	0	0	0	0	0	0	0	6.60623484848485	6.90623484848485
	OxPE(20:0_22:5(OH))-H	0	0	0	0	0	0	0	0	0	0	0	0	5.81634090909091	6.11634090909091	2993		OxPE(20:0_22:5(OH))-H	0	0	0	0	0	0	0	0	0	0	0	0	5.81634090909091	6.11634090909091	2993		OxPE(20:0_22:5(OH))-H	0	0	0	0	0	0	0	0	0	0	0	0	5.81634090909091	6.11634090909091
	OxPE(20:0_22:6(OH))-H	0	0	0	0	0	0	0	0	0	0	0	0	6.16300303030303	6.46300303030303	4103		OxPE(20:0_22:6(OH))-H	0	0	0	0	0	0	0	0	0	0	0	0	6.16300303030303	6.46300303030303	4103		OxPE(20:0_22:6(OH))-H	0	0	0	0	0	0	0	0	0	0	0	0	6.16300303030303	6.46300303030303
	OxPE(20:0_24:1(OH))-H	0	0	0	0	0	0	0	0	0	0	0	0	10.0408272727273	10.3408272727273	1928		OxPE(20:0_24:1(OH))-H	0	0	0	0	0	0	0	0	0	0	0	0	10.0408272727273	10.3408272727273	1928		OxPE(20:0_24:1(OH))-H	0	0	0	0	0	0	0	0	0	0	0	0	10.0408272727273	10.3408272727273
	OxPE(20:0_14:1(OO))-H	0	0	0	0	0	0	0	0	0	0	0	0	4.66369090909091	4.96369090909091	3080		OxPE(20:0_14:1(OO))-H	0	0	0	0	0	0	0	0	0	0	0	0	4.66369090909091	4.96369090909091	3080		OxPE(20:0_14:1(OO))-H	0	0	0	0	0	0	0	0	0	0	0	0	4.66369090909091	4.96369090909091
	OxPE(20:0_15:1(OO))-H	0	0	0	0	0	0	0	0	0	0	0	0	7.52695606060606	7.82695606060606	949		OxPE(20:0_15:1(OO))-H	0	0	0	0	0	0	0	0	0	0	0	0	7.52695606060606	7.82695606060606	949		OxPE(20:0_15:1(OO))-H	0	0	0	0	0	0	0	0	0	0	0	0	7.52695606060606	7.82695606060606
	OxPE(20:0_16:1(OO))-H	1	0	0	0	0	0	0	0	0	0	0	0	5.97987878787879	6.27987878787879	160		OxPE(20:0_16:1(OO))-H	6.165564	0	0	0	0	0	0	0	0	0	0	0	5.97987878787879	6.27987878787879	160		OxPE(20:0_16:1(OO))-H	1	0	0	0	0	0	0	0	0	0	0	0	5.97987878787879	6.27987878787879
	OxPE(20:0_16:1(OO))-H	1	0	0	0	0	0	0	0	0	0	0	0	7.8329303030303	8.1329303030303	782		OxPE(20:0_16:1(OO))-H	8.003457	0	0	0	0	0	0	0	0	0	0	0	7.8329303030303	8.1329303030303	782		OxPE(20:0_16:1(OO))-H	1	0	0	0	0	0	0	0	0	0	0	0	7.8329303030303	8.1329303030303
	OxPE(20:0_16:1(OO))-H	1	0	0	0	0	0	0	0	0	0	0	0	6.10964166666667	6.40964166666667	2194		OxPE(20:0_16:1(OO))-H	6.165564	0	0	0	0	0	0	0	0	0	0	0	6.10964166666667	6.40964166666667	2194		OxPE(20:0_16:1(OO))-H	1	0	0	0	0	0	0	0	0	0	0	0	6.10964166666667	6.40964166666667
	OxPE(20:0_17:1(OO))-H	0	0	0	0	0	0	0	0	0	0	0	0	6.59304242424242	6.89304242424242	2477		OxPE(20:0_17:1(OO))-H	0	0	0	0	0	0	0	0	0	0	0	0	6.59304242424242	6.89304242424242	2477		OxPE(20:0_17:1(OO))-H	0	0	0	0	0	0	0	0	0	0	0	0	6.59304242424242	6.89304242424242
	OxPE(20:0_17:2(OO))-H	1	0	0	0	0	0	0	0	0	0	0	0	5.63370151515152	5.93370151515152	220		OxPE(20:0_17:2(OO))-H	5.804299	0	0	0	0	0	0	0	0	0	0	0	5.63370151515152	5.93370151515152	220		OxPE(20:0_17:2(OO))-H	1	0	0	0	0	0	0	0	0	0	0	0	5.63370151515152	5.93370151515152
	OxPE(20:0_18:1(OO))-H	1	0	0	0	0	0	0	0	0	0	0	0	7.16090151515151	7.46090151515151	155		OxPE(20:0_18:1(OO))-H	7.344148	0	0	0	0	0	0	0	0	0	0	0	7.16090151515151	7.46090151515151	155		OxPE(20:0_18:1(OO))-H	2	0	0	0	0	0	0	0	0	0	0	0	7.16090151515151	7.46090151515151
	OxPE(20:0_18:3(OO))-H	1	0	0	0	0	0	0	0	0	0	0	0	5.38637727272727	5.68637727272727	185		OxPE(20:0_18:3(OO))-H	5.500496	0	0	0	0	0	0	0	0	0	0	0	5.38637727272727	5.68637727272727	185		OxPE(20:0_18:3(OO))-H	2	0	0	0	0	0	0	0	0	0	0	0	5.38637727272727	5.68637727272727
	OxPE(20:0_18:3(OO))-H	1	0	0	0	0	0	0	0	0	0	0	0	5.13399242424242	5.43399242424242	191		OxPE(20:0_18:3(OO))-H	5.235445	0	0	0	0	0	0	0	0	0	0	0	5.13399242424242	5.43399242424242	191		OxPE(20:0_18:3(OO))-H	2	0	0	0	0	0	0	0	0	0	0	0	5.13399242424242	5.43399242424242
	OxPE(20:0_18:3(OO))-H	1	0	0	0	0	0	0	0	0	0	0	0	5.5910696969697	5.8910696969697	244		OxPE(20:0_18:3(OO))-H	5.76282	0	0	0	0	0	0	0	0	0	0	0	5.5910696969697	5.8910696969697	244		OxPE(20:0_18:3(OO))-H	2	0	0	0	0	0	0	0	0	0	0	0	5.5910696969697	5.8910696969697
	OxPE(20:0_18:4(OO))-H	0	0	0	0	0	0	0	0	0	0	0	0	4.7790303030303	5.0790303030303	844		OxPE(20:0_18:4(OO))-H	0	0	0	0	0	0	0	0	0	0	0	0	4.7790303030303	5.0790303030303	844		OxPE(20:0_18:4(OO))-H	0	0	0	0	0	0	0	0	0	0	0	0	4.7790303030303	5.0790303030303
	OxPE(20:0_18:4(OO))-H	0	0	0	0	0	0	0	0	0	0	0	0	6.00865757575758	6.30865757575758	1893		OxPE(20:0_18:4(OO))-H	0	0	0	0	0	0	0	0	0	0	0	0	6.00865757575758	6.30865757575758	1893		OxPE(20:0_18:4(OO))-H	0	0	0	0	0	0	0	0	0	0	0	0	6.00865757575758	6.30865757575758
	OxPE(20:0_20:1(OO))-H	1	0	1	0	1	0	0	0	0	0	0	0	8.2811803030303	8.5811803030303	271		OxPE(20:0_20:1(OO))-H	8.490902	0	8.490902	0	8.490902	0	0	0	0	0	0	0	8.2811803030303	8.5811803030303	271		OxPE(20:0_20:1(OO))-H	2	0	2	0	2	0	0	0	0	0	0	0	8.2811803030303	8.5811803030303
	OxPE(20:0_20:2(OO))-H	1	0	1	0	1	0	0	0	0	0	0	0	7.41247424242424	7.71247424242424	162		OxPE(20:0_20:2(OO))-H	7.607316	0	7.607316	0	7.607316	0	0	7.607316	0	0	0	0	7.41247424242424	7.71247424242424	162		OxPE(20:0_20:2(OO))-H	2	0	2	0	2	0	0	1	0	0	0	0	7.41247424242424	7.71247424242424
	OxPE(20:0_20:3(OO))-H	1	0	1	0	0	0	0	0	0	0	0	0	6.54269393939394	6.84269393939394	187		OxPE(20:0_20:3(OO))-H	6.64095	0	6.776376	0	0	0	0	0	0	0	0	0	6.54269393939394	6.84269393939394	187		OxPE(20:0_20:3(OO))-H	2	0	1	0	0	0	0	0	0	0	0	0	6.54269393939394	6.84269393939394
	OxPE(20:0_20:3(OO))-H	1	0	0	0	0	0	0	0	0	0	0	0	6.33619848484848	6.63619848484848	219		OxPE(20:0_20:3(OO))-H	6.523652	0	0	0	0	0	0	0	0	0	0	0	6.33619848484848	6.63619848484848	219		OxPE(20:0_20:3(OO))-H	1	0	0	0	0	0	0	0	0	0	0	0	6.33619848484848	6.63619848484848
	OxPE(20:0_20:5(OO))-H	1	0	0	0	0	0	0	0	0	0	0	0	5.23841363636364	5.53841363636364	104		OxPE(20:0_20:5(OO))-H	5.362202	0	0	0	0	0	0	5.362202	0	0	0	0	5.23841363636364	5.53841363636364	104		OxPE(20:0_20:5(OO))-H	2	0	0	0	0	0	0	1	0	0	0	0	5.23841363636364	5.53841363636364
	OxPE(20:0_20:5(OO))-H	0	0	0	0	0	0	0	0	0	0	0	0	4.93768939393939	5.23768939393939	489		OxPE(20:0_20:5(OO))-H	0	0	0	0	0	0	0	0	0	0	0	0	4.93768939393939	5.23768939393939	489		OxPE(20:0_20:5(OO))-H	0	0	0	0	0	0	0	0	0	0	0	0	4.93768939393939	5.23768939393939
	OxPE(20:0_20:5(OO))-H	1	0	0	0	0	0	0	0	0	0	0	0	4.46556363636364	4.76556363636364	532		OxPE(20:0_20:5(OO))-H	4.639425	0	0	0	0	0	0	0	0	0	0	0	4.46556363636364	4.76556363636364	532		OxPE(20:0_20:5(OO))-H	1	0	0	0	0	0	0	0	0	0	0	0	4.46556363636364	4.76556363636364
	OxPE(20:0_22:1(OO))-H	0	0	0	0	0	0	0	0	0	0	0	0	9.23479090909091	9.53479090909091	1578		OxPE(20:0_22:1(OO))-H	0	0	0	0	0	0	0	0	0	0	0	0	9.23479090909091	9.53479090909091	1578		OxPE(20:0_22:1(OO))-H	0	0	0	0	0	0	0	0	0	0	0	0	9.23479090909091	9.53479090909091
	OxPE(20:0_22:2(OO))-H	0	0	1	0	0	0	0	0	0	0	0	0	8.41369393939394	8.71369393939394	887		OxPE(20:0_22:2(OO))-H	8.571105	0	8.571105	0	0	8.571105	0	0	0	0	0	0	8.41369393939394	8.71369393939394	887		OxPE(20:0_22:2(OO))-H	1	0	1	0	0	1	0	0	0	0	0	0	8.41369393939394	8.71369393939394
	OxPE(20:0_22:3(OO))-H	1	0	1	0	1	0	0	0	0	0	0	0	7.69890909090909	7.99890909090909	268		OxPE(20:0_22:3(OO))-H	7.804709	0	7.804709	0	7.804709	0	0	0	0	0	0	0	7.69890909090909	7.99890909090909	268		OxPE(20:0_22:3(OO))-H	2	0	2	0	2	0	0	0	0	0	0	0	7.69890909090909	7.99890909090909
	OxPE(20:0_22:3(OO))-H	0	0	0	0	0	0	0	0	0	0	0	0	8.06595	8.36595	1366		OxPE(20:0_22:3(OO))-H	0	0	0	0	0	0	0	0	0	0	0	0	8.06595	8.36595	1366		OxPE(20:0_22:3(OO))-H	0	0	0	0	0	0	0	0	0	0	0	0	8.06595	8.36595
	OxPE(20:0_22:4(OO))-H	1	0	1	0	1	0	0	0	0	0	0	0	7.22732575757576	7.52732575757576	201		OxPE(20:0_22:4(OO))-H	7.329489	0	7.329489	0	7.329489	0	0	7.329489	0	0	0	0	7.22732575757576	7.52732575757576	201		OxPE(20:0_22:4(OO))-H	2	0	2	0	2	0	0	1	0	0	0	0	7.22732575757576	7.52732575757576
	OxPE(20:0_22:4(OO))-H	0	0	0	0	0	0	0	0	0	0	0	0	6.65343181818182	6.95343181818182	796		OxPE(20:0_22:4(OO))-H	0	0	0	0	0	0	0	0	0	0	0	0	6.65343181818182	6.95343181818182	796		OxPE(20:0_22:4(OO))-H	0	0	0	0	0	0	0	0	0	0	0	0	6.65343181818182	6.95343181818182
	OxPE(20:0_22:4(OO))-H	0	0	0	0	0	0	0	0	0	0	0	0	6.87396060606061	7.17396060606061	934		OxPE(20:0_22:4(OO))-H	0	0	0	0	0	0	0	0	0	0	0	0	6.87396060606061	7.17396060606061	934		OxPE(20:0_22:4(OO))-H	0	0	0	0	0	0	0	0	0	0	0	0	6.87396060606061	7.17396060606061
	OxPE(20:0_22:5(OO))-H	1	0	0	0	0	0	0	0	0	0	0	0	6.09909090909091	6.39909090909091	174		OxPE(20:0_22:5(OO))-H	6.198611	0	0	0	0	0	0	0	0	0	0	0	6.09909090909091	6.39909090909091	174		OxPE(20:0_22:5(OO))-H	2	0	0	0	0	0	0	0	0	0	0	0	6.09909090909091	6.39909090909091
	OxPE(20:0_22:5(OO))-H	1	0	1	0	1	0	0	0	0	0	0	0	6.45892424242424	6.75892424242424	486		OxPE(20:0_22:5(OO))-H	6.587777	0	6.587777	0	6.587777	0	0	0	0	0	0	0	6.45892424242424	6.75892424242424	486		OxPE(20:0_22:5(OO))-H	2	0	1	0	1	0	0	0	0	0	0	0	6.45892424242424	6.75892424242424
	OxPE(20:0_22:5(OO))-H	1	0	0	0	0	0	0	0	0	0	0	0	6.28235606060606	6.58235606060606	2898		OxPE(20:0_22:5(OO))-H	6.329809	0	0	0	0	0	0	0	0	0	0	0	6.28235606060606	6.58235606060606	2898		OxPE(20:0_22:5(OO))-H	2	0	0	0	0	0	0	0	0	0	0	0	6.28235606060606	6.58235606060606
	OxPE(20:0_22:6(OO))-H	1	0	0	0	0	0	0	0	0	0	0	0	5.72840454545454	6.02840454545454	60		OxPE(20:0_22:6(OO))-H	5.923332	0	0	0	0	0	0	5.809507	0	0	0	0	5.72840454545454	6.02840454545454	60		OxPE(20:0_22:6(OO))-H	2	0	0	0	0	0	0	1	0	0	0	0	5.72840454545454	6.02840454545454
	OxPE(20:0_22:6(OO))-H	1	0	0	0	0	0	0	0	0	0	0	0	5.18166212121212	5.48166212121212	148		OxPE(20:0_22:6(OO))-H	5.350597	0	0	0	0	0	0	0	0	0	0	0	5.18166212121212	5.48166212121212	148		OxPE(20:0_22:6(OO))-H	1	0	0	0	0	0	0	0	0	0	0	0	5.18166212121212	5.48166212121212
	OxPE(20:0_18:1(OOO))-H	0	0	0	0	0	0	0	0	0	0	0	0	5.91440757575758	6.21440757575758	806		OxPE(20:0_18:1(OOO))-H	0	0	0	0	0	0	0	0	0	0	0	0	5.91440757575758	6.21440757575758	806		OxPE(20:0_18:1(OOO))-H	0	0	0	0	0	0	0	0	0	0	0	0	5.91440757575758	6.21440757575758
	OxPE(20:0_18:2(OOO))-H	0	0	0	0	0	0	0	0	0	0	0	0	4.95413939393939	5.25413939393939	989		OxPE(20:0_18:2(OOO))-H	0	0	0	0	0	0	0	0	0	0	0	0	4.95413939393939	5.25413939393939	989		OxPE(20:0_18:2(OOO))-H	0	0	0	0	0	0	0	0	0	0	0	0	4.95413939393939	5.25413939393939
	OxPE(20:0_18:2(OOO))-H	0	0	0	0	0	0	0	0	0	0	0	0	2.8667	3.1667	3179		OxPE(20:0_18:2(OOO))-H	0	0	0	0	0	0	0	0	0	0	0	0	2.8667	3.1667	3179		OxPE(20:0_18:2(OOO))-H	0	0	0	0	0	0	0	0	0	0	0	0	2.8667	3.1667
	OxPE(20:0_20:5(OOOO))-H	0	0	0	0	0	0	0	0	0	0	0	0	5.6331196969697	5.9331196969697	3020		OxPE(20:0_20:5(OOOO))-H	0	0	0	0	0	0	0	0	0	0	0	0	5.6331196969697	5.9331196969697	3020		OxPE(20:0_20:5(OOOO))-H	0	0	0	0	0	0	0	0	0	0	0	0	5.6331196969697	5.9331196969697
	OxPE(20:0_18:1(Ke))-H	1	0	0	0	0	0	0	0	0	0	0	0	6.72870454545455	7.02870454545455	554		OxPE(20:0_18:1(Ke))-H	6.916239	0	0	0	0	0	0	0	0	0	0	0	6.72870454545455	7.02870454545455	554		OxPE(20:0_18:1(Ke))-H	1	0	0	0	0	0	0	0	0	0	0	0	6.72870454545455	7.02870454545455
	OxPE(20:0_20:1(Ke))-H	0	0	0	0	0	0	0	0	0	0	0	0	7.87242424242424	8.17242424242424	1705		OxPE(20:0_20:1(Ke))-H	0	0	0	0	0	0	0	0	0	0	0	0	7.87242424242424	8.17242424242424	1705		OxPE(20:0_20:1(Ke))-H	0	0	0	0	0	0	0	0	0	0	0	0	7.87242424242424	8.17242424242424
	OxPE(20:0_20:2(Ke))-H	1	0	0	0	0	0	0	0	0	0	0	0	6.72865757575758	7.02865757575758	422		OxPE(20:0_20:2(Ke))-H	6.844614	0	0	0	0	0	0	0	0	0	0	0	6.72865757575758	7.02865757575758	422		OxPE(20:0_20:2(Ke))-H	1	0	0	0	0	0	0	0	0	0	0	0	6.72865757575758	7.02865757575758
	OxPE(20:0_20:3(Ke))-H	1	0	0	0	0	0	0	0	0	0	0	0	6.5105303030303	6.8105303030303	548		OxPE(20:0_20:3(Ke))-H	6.670787	0	0	0	0	0	0	0	0	0	0	0	6.5105303030303	6.8105303030303	548		OxPE(20:0_20:3(Ke))-H	1	0	0	0	0	0	0	0	0	0	0	0	6.5105303030303	6.8105303030303
	OxPE(20:0_20:3(Ke))-H	0	0	0	0	0	0	0	0	0	0	0	0	5.91286515151515	6.21286515151515	854		OxPE(20:0_20:3(Ke))-H	0	0	0	0	0	0	0	0	0	0	0	0	5.91286515151515	6.21286515151515	854		OxPE(20:0_20:3(Ke))-H	0	0	0	0	0	0	0	0	0	0	0	0	5.91286515151515	6.21286515151515
	OxPE(20:0_22:2(Ke))-H	1	0	0	0	0	0	0	0	0	0	0	0	7.87178181818182	8.17178181818182	682		OxPE(20:0_22:2(Ke))-H	8.013856	0	0	0	0	0	0	0	0	0	0	0	7.87178181818182	8.17178181818182	682		OxPE(20:0_22:2(Ke))-H	1	0	0	0	0	0	0	0	0	0	0	0	7.87178181818182	8.17178181818182
	OxPE(20:0_22:3(Ke))-H	1	0	0	0	0	0	0	0	0	0	0	0	6.77478333333333	7.07478333333333	484		OxPE(20:0_22:3(Ke))-H	6.921464	0	0	0	0	0	0	0	0	0	0	0	6.77478333333333	7.07478333333333	484		OxPE(20:0_22:3(Ke))-H	1	0	0	0	0	0	0	0	0	0	0	0	6.77478333333333	7.07478333333333
	OxPE(20:0_22:3(Ke))-H	0	0	0	0	0	0	0	0	0	0	0	0	7.6732606060606	7.9732606060606	1701		OxPE(20:0_22:3(Ke))-H	0	0	0	0	0	0	0	0	0	0	0	0	7.6732606060606	7.9732606060606	1701		OxPE(20:0_22:3(Ke))-H	0	0	0	0	0	0	0	0	0	0	0	0	7.6732606060606	7.9732606060606
	OxPE(20:0_22:4(Ke))-H	0	0	0	0	0	0	0	0	0	0	0	0	5.9642803030303	6.2642803030303	1218		OxPE(20:0_22:4(Ke))-H	0	0	0	0	0	0	0	0	0	0	0	0	5.9642803030303	6.2642803030303	1218		OxPE(20:0_22:4(Ke))-H	0	0	0	0	0	0	0	0	0	0	0	0	5.9642803030303	6.2642803030303
	OxPE(20:0_22:4(Ke))-H	0	0	0	0	0	0	0	0	0	0	0	0	6.60623484848485	6.90623484848485	2508		OxPE(20:0_22:4(Ke))-H	0	0	0	0	0	0	0	0	0	0	0	0	6.60623484848485	6.90623484848485	2508		OxPE(20:0_22:4(Ke))-H	0	0	0	0	0	0	0	0	0	0	0	0	6.60623484848485	6.90623484848485
	OxPE(20:0_22:4(Ke))-H	0	0	0	0	0	0	0	0	0	0	0	0	5.81634090909091	6.11634090909091	2993		OxPE(20:0_22:4(Ke))-H	0	0	0	0	0	0	0	0	0	0	0	0	5.81634090909091	6.11634090909091	2993		OxPE(20:0_22:4(Ke))-H	0	0	0	0	0	0	0	0	0	0	0	0	5.81634090909091	6.11634090909091
	OxPE(20:0_22:5(Ke))-H	0	0	0	0	0	0	0	0	0	0	0	0	6.16300303030303	6.46300303030303	4103		OxPE(20:0_22:5(Ke))-H	0	0	0	0	0	0	0	0	0	0	0	0	6.16300303030303	6.46300303030303	4103		OxPE(20:0_22:5(Ke))-H	0	0	0	0	0	0	0	0	0	0	0	0	6.16300303030303	6.46300303030303
	OxPE(20:0_16:1(Ke,OH))-H	1	0	0	0	0	0	0	0	0	0	0	0	4.99847121212121	5.29847121212121	226		OxPE(20:0_16:1(Ke,OH))-H	5.170068	0	0	0	0	0	0	0	0	0	0	0	4.99847121212121	5.29847121212121	226		OxPE(20:0_16:1(Ke,OH))-H	1	0	0	0	0	0	0	0	0	0	0	0	4.99847121212121	5.29847121212121
	OxPE(20:0_17:1(Ke,OH))-H	1	0	0	0	0	0	0	0	0	0	0	0	5.63370151515152	5.93370151515152	220		OxPE(20:0_17:1(Ke,OH))-H	5.804299	0	0	0	0	0	0	0	0	0	0	0	5.63370151515152	5.93370151515152	220		OxPE(20:0_17:1(Ke,OH))-H	1	0	0	0	0	0	0	0	0	0	0	0	5.63370151515152	5.93370151515152
	OxPE(20:0_18:1(Ke,OH))-H	1	0	0	0	0	0	0	1	0	0	0	0	6.24482727272727	6.54482727272727	70		OxPE(20:0_18:1(Ke,OH))-H	6.367817	0	0	0	0	0	0	6.367817	0	0	0	0	6.24482727272727	6.54482727272727	70		OxPE(20:0_18:1(Ke,OH))-H	2	0	0	0	0	0	0	1	0	0	0	0	6.24482727272727	6.54482727272727
	OxPE(20:0_18:1(Ke,OH))-H	1	0	0	0	0	0	0	1	0	0	0	0	6.0695696969697	6.3695696969697	500		OxPE(20:0_18:1(Ke,OH))-H	6.367817	0	0	0	0	0	0	6.367817	0	0	0	0	6.0695696969697	6.3695696969697	500		OxPE(20:0_18:1(Ke,OH))-H	2	0	0	0	0	0	0	1	0	0	0	0	6.0695696969697	6.3695696969697
	OxPE(20:0_18:2(Ke,OH))-H	1	0	0	0	0	0	0	0	0	0	0	0	5.38637727272727	5.68637727272727	185		OxPE(20:0_18:2(Ke,OH))-H	5.500496	0	0	0	0	0	0	0	0	0	0	0	5.38637727272727	5.68637727272727	185		OxPE(20:0_18:2(Ke,OH))-H	2	0	0	0	0	0	0	0	0	0	0	0	5.38637727272727	5.68637727272727
	OxPE(20:0_18:2(Ke,OH))-H	1	0	0	0	0	0	0	0	0	0	0	0	5.13399242424242	5.43399242424242	191		OxPE(20:0_18:2(Ke,OH))-H	5.235445	0	0	0	0	0	0	0	0	0	0	0	5.13399242424242	5.43399242424242	191		OxPE(20:0_18:2(Ke,OH))-H	2	0	0	0	0	0	0	0	0	0	0	0	5.13399242424242	5.43399242424242
	OxPE(20:0_18:2(Ke,OH))-H	1	0	0	0	0	0	0	0	0	0	0	0	5.5910696969697	5.8910696969697	244		OxPE(20:0_18:2(Ke,OH))-H	5.76282	0	0	0	0	0	0	0	0	0	0	0	5.5910696969697	5.8910696969697	244		OxPE(20:0_18:2(Ke,OH))-H	2	0	0	0	0	0	0	0	0	0	0	0	5.5910696969697	5.8910696969697
	OxPE(20:0_18:3(Ke,OH))-H	0	0	0	0	0	0	0	0	0	0	0	0	4.7790303030303	5.0790303030303	844		OxPE(20:0_18:3(Ke,OH))-H	0	0	0	0	0	0	0	0	0	0	0	0	4.7790303030303	5.0790303030303	844		OxPE(20:0_18:3(Ke,OH))-H	0	0	0	0	0	0	0	0	0	0	0	0	4.7790303030303	5.0790303030303
	OxPE(20:0_18:3(Ke,OH))-H	0	0	0	0	0	0	0	0	0	0	0	0	6.00865757575758	6.30865757575758	1893		OxPE(20:0_18:3(Ke,OH))-H	0	0	0	0	0	0	0	0	0	0	0	0	6.00865757575758	6.30865757575758	1893		OxPE(20:0_18:3(Ke,OH))-H	0	0	0	0	0	0	0	0	0	0	0	0	6.00865757575758	6.30865757575758
	OxPE(20:0_18:4(Ke,OH))-H	0	0	0	0	0	0	0	0	0	0	0	0	5.74913636363636	6.04913636363636	976		OxPE(20:0_18:4(Ke,OH))-H	0	0	0	0	0	0	0	0	0	0	0	0	5.74913636363636	6.04913636363636	976		OxPE(20:0_18:4(Ke,OH))-H	0	0	0	0	0	0	0	0	0	0	0	0	5.74913636363636	6.04913636363636
	OxPE(20:0_20:1(Ke,OH))-H	1	0	1	0	1	0	0	0	0	0	0	0	7.41247424242424	7.71247424242424	162		OxPE(20:0_20:1(Ke,OH))-H	7.607316	0	7.607316	0	7.607316	0	0	7.607316	0	0	0	0	7.41247424242424	7.71247424242424	162		OxPE(20:0_20:1(Ke,OH))-H	2	0	2	0	2	0	0	1	0	0	0	0	7.41247424242424	7.71247424242424
	OxPE(20:0_20:2(Ke,OH))-H	1	0	1	0	0	0	0	0	0	0	0	0	6.54269393939394	6.84269393939394	187		OxPE(20:0_20:2(Ke,OH))-H	6.64095	0	6.776376	0	0	0	0	0	0	0	0	0	6.54269393939394	6.84269393939394	187		OxPE(20:0_20:2(Ke,OH))-H	2	0	1	0	0	0	0	0	0	0	0	0	6.54269393939394	6.84269393939394
	OxPE(20:0_20:2(Ke,OH))-H	1	0	0	0	0	0	0	0	0	0	0	0	6.33619848484848	6.63619848484848	219		OxPE(20:0_20:2(Ke,OH))-H	6.523652	0	0	0	0	0	0	0	0	0	0	0	6.33619848484848	6.63619848484848	219		OxPE(20:0_20:2(Ke,OH))-H	1	0	0	0	0	0	0	0	0	0	0	0	6.33619848484848	6.63619848484848
	OxPE(20:0_20:3(Ke,OH))-H	1	0	0	0	0	0	0	0	0	0	0	0	6.04034545454545	6.34034545454545	46		OxPE(20:0_20:3(Ke,OH))-H	6.155149	0	0	0	0	0	0	6.155149	0	0	0	0	6.04034545454545	6.34034545454545	46		OxPE(20:0_20:3(Ke,OH))-H	3	0	0	0	0	0	0	1	0	0	0	0	6.04034545454545	6.34034545454545
	OxPE(20:0_20:3(Ke,OH))-H	1	0	0	0	0	0	0	0	0	0	0	0	5.38873333333333	5.68873333333333	83		OxPE(20:0_20:3(Ke,OH))-H	5.628545	0	0	0	0	0	0	0	0	0	0	0	5.38873333333333	5.68873333333333	83		OxPE(20:0_20:3(Ke,OH))-H	1	0	0	0	0	0	0	0	0	0	0	0	5.38873333333333	5.68873333333333
	OxPE(20:0_20:3(Ke,OH))-H	1	0	0	0	0	0	0	0	0	0	0	0	5.71959545454545	6.01959545454545	3405		OxPE(20:0_20:3(Ke,OH))-H	5.896158	0	0	0	0	0	0	0	0	0	0	0	5.71959545454545	6.01959545454545	3405		OxPE(20:0_20:3(Ke,OH))-H	2	0	0	0	0	0	0	0	0	0	0	0	5.71959545454545	6.01959545454545
	OxPE(20:0_20:4(Ke,OH))-H	1	0	0	0	0	0	0	0	0	0	0	0	5.23841363636364	5.53841363636364	104		OxPE(20:0_20:4(Ke,OH))-H	5.362202	0	0	0	0	0	0	5.362202	0	0	0	0	5.23841363636364	5.53841363636364	104		OxPE(20:0_20:4(Ke,OH))-H	2	0	0	0	0	0	0	1	0	0	0	0	5.23841363636364	5.53841363636364
	OxPE(20:0_20:4(Ke,OH))-H	0	0	0	0	0	0	0	0	0	0	0	0	4.93768939393939	5.23768939393939	489		OxPE(20:0_20:4(Ke,OH))-H	0	0	0	0	0	0	0	0	0	0	0	0	4.93768939393939	5.23768939393939	489		OxPE(20:0_20:4(Ke,OH))-H	0	0	0	0	0	0	0	0	0	0	0	0	4.93768939393939	5.23768939393939
	OxPE(20:0_20:4(Ke,OH))-H	1	0	0	0	0	0	0	0	0	0	0	0	4.46556363636364	4.76556363636364	532		OxPE(20:0_20:4(Ke,OH))-H	4.639425	0	0	0	0	0	0	0	0	0	0	0	4.46556363636364	4.76556363636364	532		OxPE(20:0_20:4(Ke,OH))-H	1	0	0	0	0	0	0	0	0	0	0	0	4.46556363636364	4.76556363636364
	OxPE(20:0_20:5(Ke,OH))-H	0	0	0	0	0	0	0	0	0	0	0	0	5.82562272727273	6.12562272727273	1568		OxPE(20:0_20:5(Ke,OH))-H	0	0	0	0	0	0	0	0	0	0	0	0	5.82562272727273	6.12562272727273	1568		OxPE(20:0_20:5(Ke,OH))-H	0	0	0	0	0	0	0	0	0	0	0	0	5.82562272727273	6.12562272727273
	OxPE(20:0_20:5(Ke,OH))-H	0	0	0	0	0	0	0	0	0	0	0	0	4.00810151515151	4.30810151515151	3225		OxPE(20:0_20:5(Ke,OH))-H	0	0	0	0	0	0	0	0	0	0	0	0	4.00810151515151	4.30810151515151	3225		OxPE(20:0_20:5(Ke,OH))-H	0	0	0	0	0	0	0	0	0	0	0	0	4.00810151515151	4.30810151515151
	OxPE(20:0_22:1(Ke,OH))-H	0	0	1	0	0	0	0	0	0	0	0	0	8.41369393939394	8.71369393939394	887		OxPE(20:0_22:1(Ke,OH))-H	8.571105	0	8.571105	0	0	8.571105	0	0	0	0	0	0	8.41369393939394	8.71369393939394	887		OxPE(20:0_22:1(Ke,OH))-H	1	0	1	0	0	1	0	0	0	0	0	0	8.41369393939394	8.71369393939394
	OxPE(20:0_22:2(Ke,OH))-H	1	0	1	0	1	0	0	0	0	0	0	0	7.69890909090909	7.99890909090909	268		OxPE(20:0_22:2(Ke,OH))-H	7.804709	0	7.804709	0	7.804709	0	0	0	0	0	0	0	7.69890909090909	7.99890909090909	268		OxPE(20:0_22:2(Ke,OH))-H	2	0	2	0	2	0	0	0	0	0	0	0	7.69890909090909	7.99890909090909
	OxPE(20:0_22:2(Ke,OH))-H	0	0	0	0	0	0	0	0	0	0	0	0	8.06595	8.36595	1366		OxPE(20:0_22:2(Ke,OH))-H	0	0	0	0	0	0	0	0	0	0	0	0	8.06595	8.36595	1366		OxPE(20:0_22:2(Ke,OH))-H	0	0	0	0	0	0	0	0	0	0	0	0	8.06595	8.36595
	OxPE(20:0_22:3(Ke,OH))-H	1	0	1	0	1	0	0	0	0	0	0	0	7.22732575757576	7.52732575757576	201		OxPE(20:0_22:3(Ke,OH))-H	7.329489	0	7.329489	0	7.329489	0	0	7.329489	0	0	0	0	7.22732575757576	7.52732575757576	201		OxPE(20:0_22:3(Ke,OH))-H	2	0	2	0	2	0	0	1	0	0	0	0	7.22732575757576	7.52732575757576
	OxPE(20:0_22:3(Ke,OH))-H	0	0	0	0	0	0	0	0	0	0	0	0	6.65343181818182	6.95343181818182	796		OxPE(20:0_22:3(Ke,OH))-H	0	0	0	0	0	0	0	0	0	0	0	0	6.65343181818182	6.95343181818182	796		OxPE(20:0_22:3(Ke,OH))-H	0	0	0	0	0	0	0	0	0	0	0	0	6.65343181818182	6.95343181818182
	OxPE(20:0_22:3(Ke,OH))-H	0	0	0	0	0	0	0	0	0	0	0	0	6.87396060606061	7.17396060606061	934		OxPE(20:0_22:3(Ke,OH))-H	0	0	0	0	0	0	0	0	0	0	0	0	6.87396060606061	7.17396060606061	934		OxPE(20:0_22:3(Ke,OH))-H	0	0	0	0	0	0	0	0	0	0	0	0	6.87396060606061	7.17396060606061
	OxPE(20:0_22:4(Ke,OH))-H	1	0	0	0	0	0	0	0	0	0	0	0	6.09909090909091	6.39909090909091	174		OxPE(20:0_22:4(Ke,OH))-H	6.198611	0	0	0	0	0	0	0	0	0	0	0	6.09909090909091	6.39909090909091	174		OxPE(20:0_22:4(Ke,OH))-H	2	0	0	0	0	0	0	0	0	0	0	0	6.09909090909091	6.39909090909091
	OxPE(20:0_22:4(Ke,OH))-H	1	0	1	0	1	0	0	0	0	0	0	0	6.45892424242424	6.75892424242424	486		OxPE(20:0_22:4(Ke,OH))-H	6.587777	0	6.587777	0	6.587777	0	0	0	0	0	0	0	6.45892424242424	6.75892424242424	486		OxPE(20:0_22:4(Ke,OH))-H	2	0	1	0	1	0	0	0	0	0	0	0	6.45892424242424	6.75892424242424
	OxPE(20:0_22:4(Ke,OH))-H	1	0	0	0	0	0	0	0	0	0	0	0	6.28235606060606	6.58235606060606	2898		OxPE(20:0_22:4(Ke,OH))-H	6.329809	0	0	0	0	0	0	0	0	0	0	0	6.28235606060606	6.58235606060606	2898		OxPE(20:0_22:4(Ke,OH))-H	2	0	0	0	0	0	0	0	0	0	0	0	6.28235606060606	6.58235606060606
	OxPE(20:0_22:5(Ke,OH))-H	1	0	0	0	0	0	0	0	0	0	0	0	5.72840454545454	6.02840454545454	60		OxPE(20:0_22:5(Ke,OH))-H	5.923332	0	0	0	0	0	0	5.809507	0	0	0	0	5.72840454545454	6.02840454545454	60		OxPE(20:0_22:5(Ke,OH))-H	2	0	0	0	0	0	0	1	0	0	0	0	5.72840454545454	6.02840454545454
	OxPE(20:0_22:5(Ke,OH))-H	1	0	0	0	0	0	0	0	0	0	0	0	5.18166212121212	5.48166212121212	148		OxPE(20:0_22:5(Ke,OH))-H	5.350597	0	0	0	0	0	0	0	0	0	0	0	5.18166212121212	5.48166212121212	148		OxPE(20:0_22:5(Ke,OH))-H	1	0	0	0	0	0	0	0	0	0	0	0	5.18166212121212	5.48166212121212
	OxPE(20:0_22:6(Ke,OH))-H	0	0	0	0	0	0	0	0	0	0	0	0	4.2777696969697	4.5777696969697	701		OxPE(20:0_22:6(Ke,OH))-H	0	0	0	0	0	0	0	0	0	0	0	0	4.2777696969697	4.5777696969697	701		OxPE(20:0_22:6(Ke,OH))-H	0	0	0	0	0	0	0	0	0	0	0	0	4.2777696969697	4.5777696969697
	OxPE(20:0_22:6(Ke,OH))-H	0	0	0	0	0	0	0	0	0	0	0	0	4.56622575757576	4.86622575757576	877		OxPE(20:0_22:6(Ke,OH))-H	0	0	0	0	0	0	0	0	0	0	0	0	4.56622575757576	4.86622575757576	877		OxPE(20:0_22:6(Ke,OH))-H	0	0	0	0	0	0	0	0	0	0	0	0	4.56622575757576	4.86622575757576
	OxPE(20:0_22:6(Ke,OH))-H	0	0	0	0	0	0	0	0	0	0	0	0	4.99178181818182	5.29178181818182	1859		OxPE(20:0_22:6(Ke,OH))-H	0	0	0	0	0	0	0	0	0	0	0	0	4.99178181818182	5.29178181818182	1859		OxPE(20:0_22:6(Ke,OH))-H	0	0	0	0	0	0	0	0	0	0	0	0	4.99178181818182	5.29178181818182
	OxPE(21:0_17:1(OH))-H	0	0	0	0	0	0	0	0	0	0	0	0	7.64452121212121	7.94452121212121	1776		OxPE(21:0_17:1(OH))-H	0	0	0	0	0	0	0	0	0	0	0	0	7.64452121212121	7.94452121212121	1776		OxPE(21:0_17:1(OH))-H	0	0	0	0	0	0	0	0	0	0	0	0	7.64452121212121	7.94452121212121
	OxPE(21:0_17:1(OH))-H	0	0	0	0	0	0	0	0	0	0	0	0	6.91709848484848	7.21709848484848	3363		OxPE(21:0_17:1(OH))-H	0	0	0	0	0	0	0	0	0	0	0	0	6.91709848484848	7.21709848484848	3363		OxPE(21:0_17:1(OH))-H	0	0	0	0	0	0	0	0	0	0	0	0	6.91709848484848	7.21709848484848
	OxPE(21:0_17:2(OH))-H	1	0	0	0	0	0	0	0	0	0	0	0	6.72870454545455	7.02870454545455	554		OxPE(21:0_17:2(OH))-H	6.916239	0	0	0	0	0	0	0	0	0	0	0	6.72870454545455	7.02870454545455	554		OxPE(21:0_17:2(OH))-H	1	0	0	0	0	0	0	0	0	0	0	0	6.72870454545455	7.02870454545455
	OxPE(21:0_14:1(OO))-H	0	0	0	0	0	0	0	0	0	0	0	0	7.52695606060606	7.82695606060606	949		OxPE(21:0_14:1(OO))-H	0	0	0	0	0	0	0	0	0	0	0	0	7.52695606060606	7.82695606060606	949		OxPE(21:0_14:1(OO))-H	0	0	0	0	0	0	0	0	0	0	0	0	7.52695606060606	7.82695606060606
	OxPE(21:0_15:1(OO))-H	1	0	0	0	0	0	0	0	0	0	0	0	5.97987878787879	6.27987878787879	160		OxPE(21:0_15:1(OO))-H	6.165564	0	0	0	0	0	0	0	0	0	0	0	5.97987878787879	6.27987878787879	160		OxPE(21:0_15:1(OO))-H	1	0	0	0	0	0	0	0	0	0	0	0	5.97987878787879	6.27987878787879
	OxPE(21:0_15:1(OO))-H	1	0	0	0	0	0	0	0	0	0	0	0	7.8329303030303	8.1329303030303	782		OxPE(21:0_15:1(OO))-H	8.003457	0	0	0	0	0	0	0	0	0	0	0	7.8329303030303	8.1329303030303	782		OxPE(21:0_15:1(OO))-H	1	0	0	0	0	0	0	0	0	0	0	0	7.8329303030303	8.1329303030303
	OxPE(21:0_15:1(OO))-H	1	0	0	0	0	0	0	0	0	0	0	0	6.10964166666667	6.40964166666667	2194		OxPE(21:0_15:1(OO))-H	6.165564	0	0	0	0	0	0	0	0	0	0	0	6.10964166666667	6.40964166666667	2194		OxPE(21:0_15:1(OO))-H	1	0	0	0	0	0	0	0	0	0	0	0	6.10964166666667	6.40964166666667
	OxPE(21:0_16:1(OO))-H	0	0	0	0	0	0	0	0	0	0	0	0	6.59304242424242	6.89304242424242	2477		OxPE(21:0_16:1(OO))-H	0	0	0	0	0	0	0	0	0	0	0	0	6.59304242424242	6.89304242424242	2477		OxPE(21:0_16:1(OO))-H	0	0	0	0	0	0	0	0	0	0	0	0	6.59304242424242	6.89304242424242
	OxPE(21:0_17:1(OO))-H	1	0	0	0	0	0	0	0	0	0	0	0	7.16090151515151	7.46090151515151	155		OxPE(21:0_17:1(OO))-H	7.344148	0	0	0	0	0	0	0	0	0	0	0	7.16090151515151	7.46090151515151	155		OxPE(21:0_17:1(OO))-H	2	0	0	0	0	0	0	0	0	0	0	0	7.16090151515151	7.46090151515151
	OxPE(21:0_17:2(OO))-H	1	0	0	0	0	0	0	1	0	0	0	0	6.24482727272727	6.54482727272727	70		OxPE(21:0_17:2(OO))-H	6.367817	0	0	0	0	0	0	6.367817	0	0	0	0	6.24482727272727	6.54482727272727	70		OxPE(21:0_17:2(OO))-H	2	0	0	0	0	0	0	1	0	0	0	0	6.24482727272727	6.54482727272727
	OxPE(21:0_17:2(OO))-H	1	0	0	0	0	0	0	1	0	0	0	0	6.0695696969697	6.3695696969697	500		OxPE(21:0_17:2(OO))-H	6.367817	0	0	0	0	0	0	6.367817	0	0	0	0	6.0695696969697	6.3695696969697	500		OxPE(21:0_17:2(OO))-H	2	0	0	0	0	0	0	1	0	0	0	0	6.0695696969697	6.3695696969697
	OxPE(21:0_18:1(OO))-H	0	0	0	0	0	0	0	0	0	0	0	0	7.75165	8.05165	1796		OxPE(21:0_18:1(OO))-H	0	0	0	0	0	0	0	0	0	0	0	0	7.75165	8.05165	1796		OxPE(21:0_18:1(OO))-H	0	0	0	0	0	0	0	0	0	0	0	0	7.75165	8.05165
	OxPE(21:0_18:3(OO))-H	0	0	0	0	0	0	0	0	0	0	0	0	5.94582272727273	6.24582272727273	702		OxPE(21:0_18:3(OO))-H	0	0	0	0	0	0	0	0	0	0	0	0	5.94582272727273	6.24582272727273	702		OxPE(21:0_18:3(OO))-H	0	0	0	0	0	0	0	0	0	0	0	0	5.94582272727273	6.24582272727273
	OxPE(21:0_18:4(OO))-H	1	0	0	0	0	0	0	0	0	0	0	0	5.44529696969697	5.74529696969697	458		OxPE(21:0_18:4(OO))-H	5.57034	0	0	0	0	0	0	0	0	0	0	0	5.44529696969697	5.74529696969697	458		OxPE(21:0_18:4(OO))-H	1	0	0	0	0	0	0	0	0	0	0	0	5.44529696969697	5.74529696969697
	OxPE(21:0_20:5(OO))-H	0	0	0	0	0	0	0	0	0	0	0	0	5.54417878787879	5.84417878787879	1271		OxPE(21:0_20:5(OO))-H	0	0	0	0	0	0	0	0	0	0	0	0	5.54417878787879	5.84417878787879	1271		OxPE(21:0_20:5(OO))-H	0	0	0	0	0	0	0	0	0	0	0	0	5.54417878787879	5.84417878787879
	OxPE(21:0_20:5(OO))-H	0	0	0	0	0	0	0	0	0	0	0	0	5.8542696969697	6.1542696969697	1649		OxPE(21:0_20:5(OO))-H	0	0	0	0	0	0	0	0	0	0	0	0	5.8542696969697	6.1542696969697	1649		OxPE(21:0_20:5(OO))-H	0	0	0	0	0	0	0	0	0	0	0	0	5.8542696969697	6.1542696969697
	OxPE(21:0_20:5(OO))-H	0	0	0	0	0	0	0	0	0	0	0	0	5.57073636363636	5.87073636363636	3957		OxPE(21:0_20:5(OO))-H	0	0	0	0	0	0	0	0	0	0	0	0	5.57073636363636	5.87073636363636	3957		OxPE(21:0_20:5(OO))-H	0	0	0	0	0	0	0	0	0	0	0	0	5.57073636363636	5.87073636363636
	OxPE(21:0_17:1(OOO))-H	0	0	0	0	0	0	0	0	0	0	0	0	5.91440757575758	6.21440757575758	806		OxPE(21:0_17:1(OOO))-H	0	0	0	0	0	0	0	0	0	0	0	0	5.91440757575758	6.21440757575758	806		OxPE(21:0_17:1(OOO))-H	0	0	0	0	0	0	0	0	0	0	0	0	5.91440757575758	6.21440757575758
	OxPE(21:0_17:2(OOO))-H	0	0	0	0	0	0	0	0	0	0	0	0	4.95413939393939	5.25413939393939	989		OxPE(21:0_17:2(OOO))-H	0	0	0	0	0	0	0	0	0	0	0	0	4.95413939393939	5.25413939393939	989		OxPE(21:0_17:2(OOO))-H	0	0	0	0	0	0	0	0	0	0	0	0	4.95413939393939	5.25413939393939
	OxPE(21:0_17:2(OOO))-H	0	0	0	0	0	0	0	0	0	0	0	0	2.8667	3.1667	3179		OxPE(21:0_17:2(OOO))-H	0	0	0	0	0	0	0	0	0	0	0	0	2.8667	3.1667	3179		OxPE(21:0_17:2(OOO))-H	0	0	0	0	0	0	0	0	0	0	0	0	2.8667	3.1667
	OxPE(21:0_18:4(OOOO))-H	0	0	0	0	0	0	0	0	0	0	0	0	5.97570151515152	6.27570151515152	2848		OxPE(21:0_18:4(OOOO))-H	0	0	0	0	0	0	0	0	0	0	0	0	5.97570151515152	6.27570151515152	2848		OxPE(21:0_18:4(OOOO))-H	0	0	0	0	0	0	0	0	0	0	0	0	5.97570151515152	6.27570151515152
	OxPE(21:0_20:4(OOOO))-H	0	0	0	0	0	0	0	0	0	0	0	0	7.15863787878788	7.45863787878788	1554		OxPE(21:0_20:4(OOOO))-H	0	0	0	0	0	0	0	0	0	0	0	0	7.15863787878788	7.45863787878788	1554		OxPE(21:0_20:4(OOOO))-H	0	0	0	0	0	0	0	0	0	0	0	0	7.15863787878788	7.45863787878788
	OxPE(21:0_20:5(OOOO))-H	1	0	0	0	0	0	0	0	0	0	0	0	6.23912121212121	6.53912121212121	662		OxPE(21:0_20:5(OOOO))-H	6.37818	0	0	0	0	0	0	0	0	0	0	0	6.23912121212121	6.53912121212121	662		OxPE(21:0_20:5(OOOO))-H	1	0	0	0	0	0	0	0	0	0	0	0	6.23912121212121	6.53912121212121
	OxPE(21:0_22:5(OOOO))-H	0	0	0	0	0	0	0	0	0	0	0	0	7.41586515151515	7.71586515151515	1611		OxPE(21:0_22:5(OOOO))-H	0	0	0	0	0	0	0	0	0	0	0	0	7.41586515151515	7.71586515151515	1611		OxPE(21:0_22:5(OOOO))-H	0	0	0	0	0	0	0	0	0	0	0	0	7.41586515151515	7.71586515151515
	OxPE(21:0_22:6(OOOO))-H	0	0	0	0	0	0	0	0	0	0	0	0	6.54471363636364	6.84471363636364	1805		OxPE(21:0_22:6(OOOO))-H	0	0	0	0	0	0	0	0	0	0	0	0	6.54471363636364	6.84471363636364	1805		OxPE(21:0_22:6(OOOO))-H	0	0	0	0	0	0	0	0	0	0	0	0	6.54471363636364	6.84471363636364
	OxPE(21:0_17:1(Ke))-H	1	0	0	0	0	0	0	0	0	0	0	0	6.72870454545455	7.02870454545455	554		OxPE(21:0_17:1(Ke))-H	6.916239	0	0	0	0	0	0	0	0	0	0	0	6.72870454545455	7.02870454545455	554		OxPE(21:0_17:1(Ke))-H	1	0	0	0	0	0	0	0	0	0	0	0	6.72870454545455	7.02870454545455
	OxPE(21:0_15:1(Ke,OH))-H	1	0	0	0	0	0	0	0	0	0	0	0	4.99847121212121	5.29847121212121	226		OxPE(21:0_15:1(Ke,OH))-H	5.170068	0	0	0	0	0	0	0	0	0	0	0	4.99847121212121	5.29847121212121	226		OxPE(21:0_15:1(Ke,OH))-H	1	0	0	0	0	0	0	0	0	0	0	0	4.99847121212121	5.29847121212121
	OxPE(21:0_16:1(Ke,OH))-H	1	0	0	0	0	0	0	0	0	0	0	0	5.63370151515152	5.93370151515152	220		OxPE(21:0_16:1(Ke,OH))-H	5.804299	0	0	0	0	0	0	0	0	0	0	0	5.63370151515152	5.93370151515152	220		OxPE(21:0_16:1(Ke,OH))-H	1	0	0	0	0	0	0	0	0	0	0	0	5.63370151515152	5.93370151515152
	OxPE(21:0_17:1(Ke,OH))-H	1	0	0	0	0	0	0	1	0	0	0	0	6.24482727272727	6.54482727272727	70		OxPE(21:0_17:1(Ke,OH))-H	6.367817	0	0	0	0	0	0	6.367817	0	0	0	0	6.24482727272727	6.54482727272727	70		OxPE(21:0_17:1(Ke,OH))-H	2	0	0	0	0	0	0	1	0	0	0	0	6.24482727272727	6.54482727272727
	OxPE(21:0_17:1(Ke,OH))-H	1	0	0	0	0	0	0	1	0	0	0	0	6.0695696969697	6.3695696969697	500		OxPE(21:0_17:1(Ke,OH))-H	6.367817	0	0	0	0	0	0	6.367817	0	0	0	0	6.0695696969697	6.3695696969697	500		OxPE(21:0_17:1(Ke,OH))-H	2	0	0	0	0	0	0	1	0	0	0	0	6.0695696969697	6.3695696969697
	OxPE(21:0_17:2(Ke,OH))-H	1	0	0	0	0	0	0	0	0	0	0	0	5.38637727272727	5.68637727272727	185		OxPE(21:0_17:2(Ke,OH))-H	5.500496	0	0	0	0	0	0	0	0	0	0	0	5.38637727272727	5.68637727272727	185		OxPE(21:0_17:2(Ke,OH))-H	2	0	0	0	0	0	0	0	0	0	0	0	5.38637727272727	5.68637727272727
	OxPE(21:0_17:2(Ke,OH))-H	1	0	0	0	0	0	0	0	0	0	0	0	5.13399242424242	5.43399242424242	191		OxPE(21:0_17:2(Ke,OH))-H	5.235445	0	0	0	0	0	0	0	0	0	0	0	5.13399242424242	5.43399242424242	191		OxPE(21:0_17:2(Ke,OH))-H	2	0	0	0	0	0	0	0	0	0	0	0	5.13399242424242	5.43399242424242
	OxPE(21:0_17:2(Ke,OH))-H	1	0	0	0	0	0	0	0	0	0	0	0	5.5910696969697	5.8910696969697	244		OxPE(21:0_17:2(Ke,OH))-H	5.76282	0	0	0	0	0	0	0	0	0	0	0	5.5910696969697	5.8910696969697	244		OxPE(21:0_17:2(Ke,OH))-H	2	0	0	0	0	0	0	0	0	0	0	0	5.5910696969697	5.8910696969697
	OxPE(21:0_18:1(Ke,OH))-H	1	0	0	0	0	0	0	0	0	0	0	0	6.82934393939394	7.12934393939394	684		OxPE(21:0_18:1(Ke,OH))-H	7.000907	0	0	0	0	0	0	0	0	0	0	0	6.82934393939394	7.12934393939394	684		OxPE(21:0_18:1(Ke,OH))-H	1	0	0	0	0	0	0	0	0	0	0	0	6.82934393939394	7.12934393939394
	OxPE(21:0_18:1(Ke,OH))-H	0	0	0	0	0	0	0	0	0	0	0	0	6.67263333333333	6.97263333333333	969		OxPE(21:0_18:1(Ke,OH))-H	0	0	0	0	0	0	0	0	0	0	0	0	6.67263333333333	6.97263333333333	969		OxPE(21:0_18:1(Ke,OH))-H	0	0	0	0	0	0	0	0	0	0	0	0	6.67263333333333	6.97263333333333
	OxPE(21:0_18:2(Ke,OH))-H	0	0	0	0	0	0	0	0	0	0	0	0	5.94582272727273	6.24582272727273	702		OxPE(21:0_18:2(Ke,OH))-H	0	0	0	0	0	0	0	0	0	0	0	0	5.94582272727273	6.24582272727273	702		OxPE(21:0_18:2(Ke,OH))-H	0	0	0	0	0	0	0	0	0	0	0	0	5.94582272727273	6.24582272727273
	OxPE(21:0_18:3(Ke,OH))-H	1	0	0	0	0	0	0	0	0	0	0	0	5.44529696969697	5.74529696969697	458		OxPE(21:0_18:3(Ke,OH))-H	5.57034	0	0	0	0	0	0	0	0	0	0	0	5.44529696969697	5.74529696969697	458		OxPE(21:0_18:3(Ke,OH))-H	1	0	0	0	0	0	0	0	0	0	0	0	5.44529696969697	5.74529696969697
	OxPE(21:0_20:3(Ke,OH))-H	0	0	0	0	0	0	0	0	0	0	0	0	6.66241060606061	6.96241060606061	1154		OxPE(21:0_20:3(Ke,OH))-H	0	0	0	0	0	0	0	0	0	0	0	0	6.66241060606061	6.96241060606061	1154		OxPE(21:0_20:3(Ke,OH))-H	0	0	0	0	0	0	0	0	0	0	0	0	6.66241060606061	6.96241060606061
	OxPE(21:0_20:3(Ke,OH))-H	0	0	0	0	0	0	0	0	0	0	0	0	6.46923181818182	6.76923181818182	4152		OxPE(21:0_20:3(Ke,OH))-H	0	0	0	0	0	0	0	0	0	0	0	0	6.46923181818182	6.76923181818182	4152		OxPE(21:0_20:3(Ke,OH))-H	0	0	0	0	0	0	0	0	0	0	0	0	6.46923181818182	6.76923181818182
	OxPE(21:0_20:4(Ke,OH))-H	0	0	0	0	0	0	0	0	0	0	0	0	5.54417878787879	5.84417878787879	1271		OxPE(21:0_20:4(Ke,OH))-H	0	0	0	0	0	0	0	0	0	0	0	0	5.54417878787879	5.84417878787879	1271		OxPE(21:0_20:4(Ke,OH))-H	0	0	0	0	0	0	0	0	0	0	0	0	5.54417878787879	5.84417878787879
	OxPE(21:0_20:4(Ke,OH))-H	0	0	0	0	0	0	0	0	0	0	0	0	5.8542696969697	6.1542696969697	1649		OxPE(21:0_20:4(Ke,OH))-H	0	0	0	0	0	0	0	0	0	0	0	0	5.8542696969697	6.1542696969697	1649		OxPE(21:0_20:4(Ke,OH))-H	0	0	0	0	0	0	0	0	0	0	0	0	5.8542696969697	6.1542696969697
	OxPE(21:0_20:4(Ke,OH))-H	0	0	0	0	0	0	0	0	0	0	0	0	5.57073636363636	5.87073636363636	3957		OxPE(21:0_20:4(Ke,OH))-H	0	0	0	0	0	0	0	0	0	0	0	0	5.57073636363636	5.87073636363636	3957		OxPE(21:0_20:4(Ke,OH))-H	0	0	0	0	0	0	0	0	0	0	0	0	5.57073636363636	5.87073636363636
	OxPE(21:0_20:5(Ke,OH))-H	0	0	0	0	0	0	0	0	0	0	0	0	5.10081363636364	5.40081363636364	845		OxPE(21:0_20:5(Ke,OH))-H	0	0	0	0	0	0	0	0	0	0	0	0	5.10081363636364	5.40081363636364	845		OxPE(21:0_20:5(Ke,OH))-H	0	0	0	0	0	0	0	0	0	0	0	0	5.10081363636364	5.40081363636364
	OxPE(22:6_18:1(OH))-H	0	0	0	0	0	0	0	0	0	0	0	0	5.89958636363636	6.19958636363636	918		OxPE(22:6_18:1(OH))-H	0	0	0	0	0	0	0	0	0	0	0	0	5.89958636363636	6.19958636363636	918		OxPE(22:6_18:1(OH))-H	0	0	0	0	0	0	0	0	0	0	0	0	5.89958636363636	6.19958636363636
	OxPE(22:6_20:2(OH))-H	0	0	0	0	0	0	0	0	0	0	0	0	5.9751	6.2751	3116		OxPE(22:6_20:2(OH))-H	0	0	0	0	0	0	0	0	0	0	0	0	5.9751	6.2751	3116		OxPE(22:6_20:2(OH))-H	0	0	0	0	0	0	0	0	0	0	0	0	5.9751	6.2751
	OxPE(22:6_18:1(OO))-H	0	0	0	0	0	0	0	0	0	0	0	0	5.43825606060606	5.73825606060606	894		OxPE(22:6_18:1(OO))-H	0	0	0	0	0	0	0	0	0	0	0	0	5.43825606060606	5.73825606060606	894		OxPE(22:6_18:1(OO))-H	0	0	0	0	0	0	0	0	0	0	0	0	5.43825606060606	5.73825606060606
	OxPE(22:6_20:1(OO))-H	0	0	0	0	0	0	0	0	0	0	0	0	4.2777696969697	4.5777696969697	701		OxPE(22:6_20:1(OO))-H	0	0	0	0	0	0	0	0	0	0	0	0	4.2777696969697	4.5777696969697	701		OxPE(22:6_20:1(OO))-H	0	0	0	0	0	0	0	0	0	0	0	0	4.2777696969697	4.5777696969697
	OxPE(22:6_20:1(OO))-H	0	0	0	0	0	0	0	0	0	0	0	0	4.56622575757576	4.86622575757576	877		OxPE(22:6_20:1(OO))-H	0	0	0	0	0	0	0	0	0	0	0	0	4.56622575757576	4.86622575757576	877		OxPE(22:6_20:1(OO))-H	0	0	0	0	0	0	0	0	0	0	0	0	4.56622575757576	4.86622575757576
	OxPE(22:6_20:1(OO))-H	0	0	0	0	0	0	0	0	0	0	0	0	4.99178181818182	5.29178181818182	1859		OxPE(22:6_20:1(OO))-H	0	0	0	0	0	0	0	0	0	0	0	0	4.99178181818182	5.29178181818182	1859		OxPE(22:6_20:1(OO))-H	0	0	0	0	0	0	0	0	0	0	0	0	4.99178181818182	5.29178181818182
	OxPE(22:6_22:1(OO))-H	1	0	0	0	0	1	0	0	0	0	0	0	5.81506363636364	6.11506363636364	341		OxPE(22:6_22:1(OO))-H	5.928539	0	0	0	0	5.928539	0	0	0	0	0	0	5.81506363636364	6.11506363636364	341		OxPE(22:6_22:1(OO))-H	1	0	0	0	0	1	0	0	0	0	0	0	5.81506363636364	6.11506363636364
	OxPE(22:6_22:1(OO))-H	0	0	0	0	0	0	0	0	0	0	0	0	5.49182878787879	5.79182878787879	797		OxPE(22:6_22:1(OO))-H	0	0	0	0	0	0	0	0	0	0	0	0	5.49182878787879	5.79182878787879	797		OxPE(22:6_22:1(OO))-H	0	0	0	0	0	0	0	0	0	0	0	0	5.49182878787879	5.79182878787879
	OxPE(22:6_22:1(OO))-H	0	0	0	0	0	0	0	0	0	0	0	0	5.23679545454545	5.53679545454545	1477		OxPE(22:6_22:1(OO))-H	0	0	0	0	0	0	0	0	0	0	0	0	5.23679545454545	5.53679545454545	1477		OxPE(22:6_22:1(OO))-H	0	0	0	0	0	0	0	0	0	0	0	0	5.23679545454545	5.53679545454545
	OxPE(22:6_22:1(OO))-H	0	0	0	0	0	1	0	0	0	0	0	0	5.96100757575757	6.26100757575757	2718		OxPE(22:6_22:1(OO))-H	0	0	0	0	0	6.143276	0	0	0	0	0	0	5.96100757575757	6.26100757575757	2718		OxPE(22:6_22:1(OO))-H	0	0	0	0	0	1	0	0	0	0	0	0	5.96100757575757	6.26100757575757
	OxPE(22:6_22:2(OO))-H	0	0	0	0	0	0	0	0	0	0	0	0	4.91065909090909	5.21065909090909	870		OxPE(22:6_22:2(OO))-H	0	0	0	0	0	0	0	0	0	0	0	0	4.91065909090909	5.21065909090909	870		OxPE(22:6_22:2(OO))-H	0	0	0	0	0	0	0	0	0	0	0	0	4.91065909090909	5.21065909090909
	OxPE(22:6_20:1(Ke))-H	0	0	0	0	0	0	0	0	0	0	0	0	5.9751	6.2751	3116		OxPE(22:6_20:1(Ke))-H	0	0	0	0	0	0	0	0	0	0	0	0	5.9751	6.2751	3116		OxPE(22:6_20:1(Ke))-H	0	0	0	0	0	0	0	0	0	0	0	0	5.9751	6.2751
	OxPE(22:6_22:1(Ke,OH))-H	0	0	0	0	0	0	0	0	0	0	0	0	4.91065909090909	5.21065909090909	870		OxPE(22:6_22:1(Ke,OH))-H	0	0	0	0	0	0	0	0	0	0	0	0	4.91065909090909	5.21065909090909	870		OxPE(22:6_22:1(Ke,OH))-H	0	0	0	0	0	0	0	0	0	0	0	0	4.91065909090909	5.21065909090909
	OxPE(22:5_20:1(OH))-H	0	0	0	0	0	0	0	0	0	0	0	0	6.16300303030303	6.46300303030303	4103		OxPE(22:5_20:1(OH))-H	0	0	0	0	0	0	0	0	0	0	0	0	6.16300303030303	6.46300303030303	4103		OxPE(22:5_20:1(OH))-H	0	0	0	0	0	0	0	0	0	0	0	0	6.16300303030303	6.46300303030303
	OxPE(22:5_20:3(OH))-H	0	0	0	0	0	0	0	0	0	0	0	0	5.9751	6.2751	3116		OxPE(22:5_20:3(OH))-H	0	0	0	0	0	0	0	0	0	0	0	0	5.9751	6.2751	3116		OxPE(22:5_20:3(OH))-H	0	0	0	0	0	0	0	0	0	0	0	0	5.9751	6.2751
	OxPE(22:5_18:1(OO))-H	0	0	0	0	0	0	0	0	0	0	0	0	5.82562272727273	6.12562272727273	1568		OxPE(22:5_18:1(OO))-H	0	0	0	0	0	0	0	0	0	0	0	0	5.82562272727273	6.12562272727273	1568		OxPE(22:5_18:1(OO))-H	0	0	0	0	0	0	0	0	0	0	0	0	5.82562272727273	6.12562272727273
	OxPE(22:5_18:1(OO))-H	0	0	0	0	0	0	0	0	0	0	0	0	4.00810151515151	4.30810151515151	3225		OxPE(22:5_18:1(OO))-H	0	0	0	0	0	0	0	0	0	0	0	0	4.00810151515151	4.30810151515151	3225		OxPE(22:5_18:1(OO))-H	0	0	0	0	0	0	0	0	0	0	0	0	4.00810151515151	4.30810151515151
	OxPE(22:5_20:1(OO))-H	1	0	0	0	0	0	0	0	0	0	0	0	5.72840454545454	6.02840454545454	60		OxPE(22:5_20:1(OO))-H	5.923332	0	0	0	0	0	0	5.809507	0	0	0	0	5.72840454545454	6.02840454545454	60		OxPE(22:5_20:1(OO))-H	2	0	0	0	0	0	0	1	0	0	0	0	5.72840454545454	6.02840454545454
	OxPE(22:5_20:1(OO))-H	1	0	0	0	0	1	0	0	0	0	0	0	5.18166212121212	5.48166212121212	148		OxPE(22:5_20:1(OO))-H	5.350597	0	0	0	0	5.350597	0	0	0	0	0	0	5.18166212121212	5.48166212121212	148		OxPE(22:5_20:1(OO))-H	1	0	0	0	0	1	0	0	0	0	0	0	5.18166212121212	5.48166212121212
	OxPE(22:5_20:2(OO))-H	0	0	0	0	0	0	0	0	0	0	0	0	4.2777696969697	4.5777696969697	701		OxPE(22:5_20:2(OO))-H	0	0	0	0	0	0	0	0	0	0	0	0	4.2777696969697	4.5777696969697	701		OxPE(22:5_20:2(OO))-H	0	0	0	0	0	0	0	0	0	0	0	0	4.2777696969697	4.5777696969697
	OxPE(22:5_20:2(OO))-H	0	0	0	0	0	0	0	0	0	0	0	0	4.56622575757576	4.86622575757576	877		OxPE(22:5_20:2(OO))-H	0	0	0	0	0	0	0	0	0	0	0	0	4.56622575757576	4.86622575757576	877		OxPE(22:5_20:2(OO))-H	0	0	0	0	0	0	0	0	0	0	0	0	4.56622575757576	4.86622575757576
	OxPE(22:5_20:2(OO))-H	0	0	0	0	0	0	0	0	0	0	0	0	4.99178181818182	5.29178181818182	1859		OxPE(22:5_20:2(OO))-H	0	0	0	0	0	0	0	0	0	0	0	0	4.99178181818182	5.29178181818182	1859		OxPE(22:5_20:2(OO))-H	0	0	0	0	0	0	0	0	0	0	0	0	4.99178181818182	5.29178181818182
	OxPE(22:5_22:1(OO))-H	1	0	0	0	0	0	0	0	0	0	0	0	6.8943	7.1943	602		OxPE(22:5_22:1(OO))-H	7.041442	0	0	0	0	0	0	0	0	0	0	0	6.8943	7.1943	602		OxPE(22:5_22:1(OO))-H	1	0	0	0	0	0	0	0	0	0	0	0	6.8943	7.1943
	OxPE(22:5_22:2(OO))-H	1	0	0	0	0	0	0	0	0	0	0	0	5.81506363636364	6.11506363636364	341		OxPE(22:5_22:2(OO))-H	5.928539	0	0	0	0	0	0	0	0	0	0	0	5.81506363636364	6.11506363636364	341		OxPE(22:5_22:2(OO))-H	1	0	0	0	0	0	0	0	0	0	0	0	5.81506363636364	6.11506363636364
	OxPE(22:5_22:2(OO))-H	0	0	0	0	0	0	0	0	0	0	0	0	5.49182878787879	5.79182878787879	797		OxPE(22:5_22:2(OO))-H	0	0	0	0	0	0	0	0	0	0	0	0	5.49182878787879	5.79182878787879	797		OxPE(22:5_22:2(OO))-H	0	0	0	0	0	0	0	0	0	0	0	0	5.49182878787879	5.79182878787879
	OxPE(22:5_22:2(OO))-H	0	0	0	0	0	0	0	0	0	0	0	0	5.23679545454545	5.53679545454545	1477		OxPE(22:5_22:2(OO))-H	0	0	0	0	0	0	0	0	0	0	0	0	5.23679545454545	5.53679545454545	1477		OxPE(22:5_22:2(OO))-H	0	0	0	0	0	0	0	0	0	0	0	0	5.23679545454545	5.53679545454545
	OxPE(22:5_22:2(OO))-H	0	0	0	0	0	0	0	0	0	0	0	0	5.96100757575757	6.26100757575757	2718		OxPE(22:5_22:2(OO))-H	0	0	0	0	0	0	0	0	0	0	0	0	5.96100757575757	6.26100757575757	2718		OxPE(22:5_22:2(OO))-H	0	0	0	0	0	0	0	0	0	0	0	0	5.96100757575757	6.26100757575757
	OxPE(22:5_22:3(OO))-H	0	0	0	0	0	0	0	0	0	0	0	0	4.91065909090909	5.21065909090909	870		OxPE(22:5_22:3(OO))-H	0	0	0	0	0	0	0	0	0	0	0	0	4.91065909090909	5.21065909090909	870		OxPE(22:5_22:3(OO))-H	0	0	0	0	0	0	0	0	0	0	0	0	4.91065909090909	5.21065909090909
	OxPE(22:5_18:1(Ke))-H	0	0	0	0	0	0	0	0	0	0	0	0	5.89958636363636	6.19958636363636	918		OxPE(22:5_18:1(Ke))-H	0	0	0	0	0	0	0	0	0	0	0	0	5.89958636363636	6.19958636363636	918		OxPE(22:5_18:1(Ke))-H	0	0	0	0	0	0	0	0	0	0	0	0	5.89958636363636	6.19958636363636
	OxPE(22:5_20:2(Ke))-H	0	0	0	0	0	0	0	0	0	0	0	0	5.9751	6.2751	3116		OxPE(22:5_20:2(Ke))-H	0	0	0	0	0	0	0	0	0	0	0	0	5.9751	6.2751	3116		OxPE(22:5_20:2(Ke))-H	0	0	0	0	0	0	0	0	0	0	0	0	5.9751	6.2751
	OxPE(22:5_18:1(Ke,OH))-H	0	0	0	0	0	0	0	0	0	0	0	0	5.43825606060606	5.73825606060606	894		OxPE(22:5_18:1(Ke,OH))-H	0	0	0	0	0	0	0	0	0	0	0	0	5.43825606060606	5.73825606060606	894		OxPE(22:5_18:1(Ke,OH))-H	0	0	0	0	0	0	0	0	0	0	0	0	5.43825606060606	5.73825606060606
	OxPE(22:5_20:1(Ke,OH))-H	0	0	0	0	0	0	0	0	0	0	0	0	4.2777696969697	4.5777696969697	701		OxPE(22:5_20:1(Ke,OH))-H	0	0	0	0	0	0	0	0	0	0	0	0	4.2777696969697	4.5777696969697	701		OxPE(22:5_20:1(Ke,OH))-H	0	0	0	0	0	0	0	0	0	0	0	0	4.2777696969697	4.5777696969697
	OxPE(22:5_20:1(Ke,OH))-H	0	0	0	0	0	0	0	0	0	0	0	0	4.56622575757576	4.86622575757576	877		OxPE(22:5_20:1(Ke,OH))-H	0	0	0	0	0	0	0	0	0	0	0	0	4.56622575757576	4.86622575757576	877		OxPE(22:5_20:1(Ke,OH))-H	0	0	0	0	0	0	0	0	0	0	0	0	4.56622575757576	4.86622575757576
	OxPE(22:5_20:1(Ke,OH))-H	0	0	0	0	0	0	0	0	0	0	0	0	4.99178181818182	5.29178181818182	1859		OxPE(22:5_20:1(Ke,OH))-H	0	0	0	0	0	0	0	0	0	0	0	0	4.99178181818182	5.29178181818182	1859		OxPE(22:5_20:1(Ke,OH))-H	0	0	0	0	0	0	0	0	0	0	0	0	4.99178181818182	5.29178181818182
	OxPE(22:5_22:1(Ke,OH))-H	1	0	0	0	0	0	0	0	0	0	0	0	5.81506363636364	6.11506363636364	341		OxPE(22:5_22:1(Ke,OH))-H	5.928539	0	0	0	0	0	0	0	0	0	0	0	5.81506363636364	6.11506363636364	341		OxPE(22:5_22:1(Ke,OH))-H	1	0	0	0	0	0	0	0	0	0	0	0	5.81506363636364	6.11506363636364
	OxPE(22:5_22:1(Ke,OH))-H	0	0	0	0	0	0	0	0	0	0	0	0	5.49182878787879	5.79182878787879	797		OxPE(22:5_22:1(Ke,OH))-H	0	0	0	0	0	0	0	0	0	0	0	0	5.49182878787879	5.79182878787879	797		OxPE(22:5_22:1(Ke,OH))-H	0	0	0	0	0	0	0	0	0	0	0	0	5.49182878787879	5.79182878787879
	OxPE(22:5_22:1(Ke,OH))-H	0	0	0	0	0	0	0	0	0	0	0	0	5.23679545454545	5.53679545454545	1477		OxPE(22:5_22:1(Ke,OH))-H	0	0	0	0	0	0	0	0	0	0	0	0	5.23679545454545	5.53679545454545	1477		OxPE(22:5_22:1(Ke,OH))-H	0	0	0	0	0	0	0	0	0	0	0	0	5.23679545454545	5.53679545454545
	OxPE(22:5_22:1(Ke,OH))-H	0	0	0	0	0	0	0	0	0	0	0	0	5.96100757575757	6.26100757575757	2718		OxPE(22:5_22:1(Ke,OH))-H	0	0	0	0	0	0	0	0	0	0	0	0	5.96100757575757	6.26100757575757	2718		OxPE(22:5_22:1(Ke,OH))-H	0	0	0	0	0	0	0	0	0	0	0	0	5.96100757575757	6.26100757575757
	OxPE(22:5_22:2(Ke,OH))-H	0	0	0	0	0	0	0	0	0	0	0	0	4.91065909090909	5.21065909090909	870		OxPE(22:5_22:2(Ke,OH))-H	0	0	0	0	0	0	0	0	0	0	0	0	4.91065909090909	5.21065909090909	870		OxPE(22:5_22:2(Ke,OH))-H	0	0	0	0	0	0	0	0	0	0	0	0	4.91065909090909	5.21065909090909
	OxPE(22:4_18:1(OH))-H	0	0	0	0	0	0	0	0	0	0	0	0	5.69895909090909	5.99895909090909	1030		OxPE(22:4_18:1(OH))-H	0	0	0	0	0	0	0	0	0	0	0	0	5.69895909090909	5.99895909090909	1030		OxPE(22:4_18:1(OH))-H	0	0	0	0	0	0	0	0	0	0	0	0	5.69895909090909	5.99895909090909
	OxPE(22:4_18:3(OH))-H	0	0	0	0	0	0	0	0	0	0	0	0	5.89958636363636	6.19958636363636	918		OxPE(22:4_18:3(OH))-H	0	0	0	0	0	0	0	0	0	0	0	0	5.89958636363636	6.19958636363636	918		OxPE(22:4_18:3(OH))-H	0	0	0	0	0	0	0	0	0	0	0	0	5.89958636363636	6.19958636363636
	OxPE(22:4_20:1(OH))-H	0	0	0	0	0	0	0	0	0	0	0	0	5.9642803030303	6.2642803030303	1218		OxPE(22:4_20:1(OH))-H	0	0	0	0	0	0	0	0	0	0	0	0	5.9642803030303	6.2642803030303	1218		OxPE(22:4_20:1(OH))-H	0	0	0	0	0	0	0	0	0	0	0	0	5.9642803030303	6.2642803030303
[truncated: 1,899 more rows]
[truncated: 52 more columns]
