# Supplementary material for: LipidMatch: an automated workflow for rule-based lipid identification using untargeted high-resolution tandem mass spectrometry data
Source: BMC Bioinformatics. 2017 Jul 10;18:331. doi: 10.1186/s12859-017-1744-3 (PMC5504796; doi:10.1186/s12859-017-1744-3)
Supplement: Supplementary file 1 — LipidMatch Software. The 2017_6_14_LipidMatch_Distribution.zip file contains lipid libraries in .csv format, a batch file for lipidomics with MZmine processing, the LipidMatch R script, and additional helpful R scripts for lipidomics data processing. The .zip file also contains files to guide the user in using LipidMatch, which include: video tutorials, a manual, a trouble shooting document, and example input and output data. For the most up to date version of LipidMatch please visit: http://secim.ufl.edu/secim-tools/. (ZIP 376634 kb) [file 12859_2017_1744_MOESM1_ESM.zip › 2017_6_14_LipidMatch_Distribution/ExampleOutput/ddMS/Neg/Additional_Files/DD_neg_PC_neg_CHO2_All.csv]

Confirmed fragments if intensity is above 1000 and number of scans is greater than or equal to 1	PC	[M+HCO2]-	NL_CH3&HCO2	NL_Choline&HCO2	NL_T1Ketene&CH3&HCO2	NL_T2Ketene&CH3&HCO3	NL_T1RCOOH&CH3&HCO2	NL_T2RCOOH&CH3&HCO3	GlyceroPC_NLCH3&H2O	T1_RCOO-	T2_RCOO-	PC_NLCH3	Glycerol-3-phosphate_NLH2O	H2PO4-	PO3-	RT_min	RT_max	Comment	RT at Max Intensity	PC	[M+HCO2]-	NL_CH3&HCO2	NL_Choline&HCO2	NL_T1Ketene&CH3&HCO2	NL_T2Ketene&CH3&HCO3	NL_T1RCOOH&CH3&HCO2	NL_T2RCOOH&CH3&HCO3	GlyceroPC_NLCH3&H2O	T1_RCOO-	T2_RCOO-	PC_NLCH3	Glycerol-3-phosphate_NLH2O	H2PO4-	PO3-	RT_min	RT_max	Comment	Number of Scans	PC	[M+HCO2]-	NL_CH3&HCO2	NL_Choline&HCO2	NL_T1Ketene&CH3&HCO2	NL_T2Ketene&CH3&HCO3	NL_T1RCOOH&CH3&HCO2	NL_T2RCOOH&CH3&HCO3	GlyceroPC_NLCH3&H2O	T1_RCOO-	T2_RCOO-
	PC(8:0_17:1)+HCO2	1	0	0	0	0	0	0	0	0	0	0	1	1	0	3.71595909090909	4.01595909090909	111		PC(8:0_17:1)+HCO2	3.867781	0	0	0	0	0	0	0	0	0	0	3.867781	3.867781	0	3.71595909090909	4.01595909090909	111		PC(8:0_17:1)+HCO2	2	0	0	0	0	0	0	0	0	0
	PC(8:0_20:0)+HCO2	0	0	0	0	0	0	0	0	0	0	0	0	0	0	4.52922272727273	4.82922272727273	1173		PC(8:0_20:0)+HCO2	0	0	0	0	0	0	0	0	0	0	0	0	0	0	4.52922272727273	4.82922272727273	1173		PC(8:0_20:0)+HCO2	0	0	0	0	0	0	0	0	0	0
	PC(8:0_20:1)+HCO2	1	0	0	0	0	0	0	0	0	0	0	0	0	0	5.56829242424242	5.86829242424242	190		PC(8:0_20:1)+HCO2	5.740896	0	0	0	0	0	0	0	0	0	0	5.740896	0	0	5.56829242424242	5.86829242424242	190		PC(8:0_20:1)+HCO2	1	0	0	0	0	0	0	0	0	0
	PC(8:0_22:0)+HCO2	1	1	0	0	0	0	0	0	0	0	1	0	0	0	5.85595303030303	6.15595303030303	292		PC(8:0_22:0)+HCO2	5.999008	5.999008	0	0	0	0	0	0	0	0	5.999008	0	0	0	5.85595303030303	6.15595303030303	292		PC(8:0_22:0)+HCO2	2	2	0	0	0	0	0	0	0	0
	PC(8:0_22:1)+HCO2	0	0	0	0	0	0	0	0	0	0	0	0	0	0	4.66369090909091	4.96369090909091	3080		PC(8:0_22:1)+HCO2	0	0	0	0	0	0	0	0	0	0	0	0	0	0	4.66369090909091	4.96369090909091	3080		PC(8:0_22:1)+HCO2	0	0	0	0	0	0	0	0	0	0
	PC(8:0_24:0)+HCO2	1	1	0	0	0	0	0	0	0	0	1	0	0	0	7.07521363636364	7.37521363636364	654		PC(8:0_24:0)+HCO2	7.238242	7.238242	0	0	0	0	0	7.238242	0	0	7.238242	0	0	0	7.07521363636364	7.37521363636364	654		PC(8:0_24:0)+HCO2	1	1	0	0	0	0	0	1	0	0
	PC(8:0_24:1)+HCO2	1	1	0	0	0	0	0	1	0	0	1	0	0	0	5.97987878787879	6.27987878787879	160		PC(8:0_24:1)+HCO2	6.165564	6.165564	0	0	0	0	0	6.165564	0	0	6.165564	0	0	0	5.97987878787879	6.27987878787879	160		PC(8:0_24:1)+HCO2	1	1	0	0	0	0	0	1	0	0
	PC(8:0_24:1)+HCO2	1	0	0	0	0	0	0	0	0	0	0	0	0	0	7.8329303030303	8.1329303030303	782		PC(8:0_24:1)+HCO2	8.003457	0	0	0	0	0	0	0	0	0	0	0	0	0	7.8329303030303	8.1329303030303	782		PC(8:0_24:1)+HCO2	1	0	0	0	0	0	0	0	0	0
	PC(8:0_24:1)+HCO2	1	1	0	0	0	0	0	1	0	0	1	0	0	0	6.10964166666667	6.40964166666667	2194		PC(8:0_24:1)+HCO2	6.165564	6.165564	0	0	0	0	0	6.165564	0	0	6.165564	0	0	0	6.10964166666667	6.40964166666667	2194		PC(8:0_24:1)+HCO2	1	1	0	0	0	0	0	1	0	0
	PC(8:0_26:0)+HCO2	1	1	0	0	0	0	0	1	0	0	1	0	0	0	8.19296060606061	8.49296060606061	231		PC(8:0_26:0)+HCO2	8.354185	8.354185	0	0	0	0	0	8.354185	0	0	8.354185	0	0	0	8.19296060606061	8.49296060606061	231		PC(8:0_26:0)+HCO2	1	1	0	0	0	0	0	1	0	0
	PC(10:0_15:1)+HCO2	1	0	0	0	0	0	0	0	0	0	0	1	1	0	3.71595909090909	4.01595909090909	111		PC(10:0_15:1)+HCO2	3.867781	0	0	0	0	0	0	0	0	0	0	3.867781	3.867781	0	3.71595909090909	4.01595909090909	111		PC(10:0_15:1)+HCO2	2	0	0	0	0	0	0	0	0	0
	PC(10:0_18:0)+HCO2	0	0	0	0	0	0	0	0	0	0	0	0	0	0	4.52922272727273	4.82922272727273	1173		PC(10:0_18:0)+HCO2	0	0	0	0	0	0	0	0	0	0	0	0	0	0	4.52922272727273	4.82922272727273	1173		PC(10:0_18:0)+HCO2	0	0	0	0	0	0	0	0	0	0
	PC(10:0_18:1)+HCO2	1	0	0	0	0	0	0	0	0	0	0	0	0	0	5.56829242424242	5.86829242424242	190		PC(10:0_18:1)+HCO2	5.740896	0	0	0	0	0	0	0	0	0	0	5.740896	0	0	5.56829242424242	5.86829242424242	190		PC(10:0_18:1)+HCO2	1	0	0	0	0	0	0	0	0	0
	PC(10:0_20:0)+HCO2	1	1	0	0	0	0	0	0	0	0	1	0	0	0	5.85595303030303	6.15595303030303	292		PC(10:0_20:0)+HCO2	5.999008	5.999008	0	0	0	0	0	0	0	0	5.999008	0	0	0	5.85595303030303	6.15595303030303	292		PC(10:0_20:0)+HCO2	2	2	0	0	0	0	0	0	0	0
	PC(10:0_20:1)+HCO2	0	0	0	0	0	0	0	0	0	0	0	0	0	0	4.66369090909091	4.96369090909091	3080		PC(10:0_20:1)+HCO2	0	0	0	0	0	0	0	0	0	0	0	0	0	0	4.66369090909091	4.96369090909091	3080		PC(10:0_20:1)+HCO2	0	0	0	0	0	0	0	0	0	0
	PC(10:0_22:0)+HCO2	1	1	0	0	0	0	0	0	0	0	1	0	0	0	7.07521363636364	7.37521363636364	654		PC(10:0_22:0)+HCO2	7.238242	7.238242	0	0	0	0	0	7.238242	0	0	7.238242	0	0	0	7.07521363636364	7.37521363636364	654		PC(10:0_22:0)+HCO2	1	1	0	0	0	0	0	1	0	0
	PC(10:0_22:1)+HCO2	1	1	0	0	0	0	0	1	0	0	1	0	0	0	5.97987878787879	6.27987878787879	160		PC(10:0_22:1)+HCO2	6.165564	6.165564	0	0	0	0	0	6.165564	0	0	6.165564	0	0	0	5.97987878787879	6.27987878787879	160		PC(10:0_22:1)+HCO2	1	1	0	0	0	0	0	1	0	0
	PC(10:0_22:1)+HCO2	1	0	0	0	0	0	0	0	0	0	0	0	0	0	7.8329303030303	8.1329303030303	782		PC(10:0_22:1)+HCO2	8.003457	0	0	0	0	0	0	0	0	0	0	0	0	0	7.8329303030303	8.1329303030303	782		PC(10:0_22:1)+HCO2	1	0	0	0	0	0	0	0	0	0
	PC(10:0_22:1)+HCO2	1	1	0	0	0	0	0	1	0	0	1	0	0	0	6.10964166666667	6.40964166666667	2194		PC(10:0_22:1)+HCO2	6.165564	6.165564	0	0	0	0	0	6.165564	0	0	6.165564	0	0	0	6.10964166666667	6.40964166666667	2194		PC(10:0_22:1)+HCO2	1	1	0	0	0	0	0	1	0	0
	PC(10:0_22:2)+HCO2	1	1	0	0	0	0	0	0	0	0	1	0	0	0	4.99847121212121	5.29847121212121	226		PC(10:0_22:2)+HCO2	5.170068	5.170068	0	0	0	0	0	5.170068	0	0	5.170068	0	0	0	4.99847121212121	5.29847121212121	226		PC(10:0_22:2)+HCO2	1	1	0	0	0	0	0	1	0	0
	PC(10:0_22:3)+HCO2	0	0	0	0	0	0	0	0	0	0	0	0	0	0	5.93952727272727	6.23952727272727	902		PC(10:0_22:3)+HCO2	0	0	0	0	0	0	0	0	0	0	0	0	0	0	5.93952727272727	6.23952727272727	902		PC(10:0_22:3)+HCO2	0	0	0	0	0	0	0	0	0	0
	PC(10:0_24:0)+HCO2	1	1	0	0	0	0	0	1	0	0	1	0	0	0	8.19296060606061	8.49296060606061	231		PC(10:0_24:0)+HCO2	8.354185	8.354185	0	0	0	0	0	8.354185	0	0	8.354185	0	0	0	8.19296060606061	8.49296060606061	231		PC(10:0_24:0)+HCO2	1	1	0	0	0	0	0	1	0	0
	PC(10:0_24:1)+HCO2	1	1	1	0	0	0	0	1	0	0	1	0	0	0	7.16090151515151	7.46090151515151	155		PC(10:0_24:1)+HCO2	7.344148	7.344148	7.344148	0	0	0	0	7.344148	0	0	7.344148	0	0	0	7.16090151515151	7.46090151515151	155		PC(10:0_24:1)+HCO2	2	2	2	0	0	0	0	2	0	0
	PC(10:0_26:0)+HCO2	0	0	0	0	0	0	0	0	0	0	0	0	0	0	9.2295303030303	9.5295303030303	1325		PC(10:0_26:0)+HCO2	0	0	0	0	0	0	0	0	0	0	0	0	0	0	9.2295303030303	9.5295303030303	1325		PC(10:0_26:0)+HCO2	0	0	0	0	0	0	0	0	0	0
	PC(12:0_16:0)+HCO2	0	0	0	0	0	0	0	0	0	0	0	0	0	0	4.52922272727273	4.82922272727273	1173		PC(12:0_16:0)+HCO2	0	0	0	0	0	0	0	0	0	0	0	0	0	0	4.52922272727273	4.82922272727273	1173		PC(12:0_16:0)+HCO2	0	0	0	0	0	0	0	0	0	0
	PC(12:0_16:1)+HCO2	1	0	0	0	0	0	0	0	0	0	0	0	0	0	5.56829242424242	5.86829242424242	190		PC(12:0_16:1)+HCO2	5.740896	0	0	0	0	0	0	0	0	0	0	5.740896	0	0	5.56829242424242	5.86829242424242	190		PC(12:0_16:1)+HCO2	1	0	0	0	0	0	0	0	0	0
	PC(12:0_18:0)+HCO2	1	1	0	0	0	0	0	0	0	0	1	0	0	0	5.85595303030303	6.15595303030303	292		PC(12:0_18:0)+HCO2	5.999008	5.999008	0	0	0	0	0	0	0	0	5.999008	0	0	0	5.85595303030303	6.15595303030303	292		PC(12:0_18:0)+HCO2	2	2	0	0	0	0	0	0	0	0
	PC(12:0_18:1)+HCO2	0	0	0	0	0	0	0	0	0	0	0	0	0	0	4.66369090909091	4.96369090909091	3080		PC(12:0_18:1)+HCO2	0	0	0	0	0	0	0	0	0	0	0	0	0	0	4.66369090909091	4.96369090909091	3080		PC(12:0_18:1)+HCO2	0	0	0	0	0	0	0	0	0	0
	PC(12:0_20:0)+HCO2	1	1	0	0	0	0	0	0	0	0	1	0	0	0	7.07521363636364	7.37521363636364	654		PC(12:0_20:0)+HCO2	7.238242	7.238242	0	0	0	0	0	7.238242	0	0	7.238242	0	0	0	7.07521363636364	7.37521363636364	654		PC(12:0_20:0)+HCO2	1	1	0	0	0	0	0	1	0	0
	PC(12:0_20:1)+HCO2	1	1	0	0	0	0	0	1	0	0	1	0	0	0	5.97987878787879	6.27987878787879	160		PC(12:0_20:1)+HCO2	6.165564	6.165564	0	0	0	0	0	6.165564	0	0	6.165564	0	0	0	5.97987878787879	6.27987878787879	160		PC(12:0_20:1)+HCO2	1	1	0	0	0	0	0	1	0	0
	PC(12:0_20:1)+HCO2	1	0	0	0	0	0	0	0	0	0	0	0	0	0	7.8329303030303	8.1329303030303	782		PC(12:0_20:1)+HCO2	8.003457	0	0	0	0	0	0	0	0	0	0	0	0	0	7.8329303030303	8.1329303030303	782		PC(12:0_20:1)+HCO2	1	0	0	0	0	0	0	0	0	0
	PC(12:0_20:1)+HCO2	1	1	0	0	0	0	0	1	0	0	1	0	0	0	6.10964166666667	6.40964166666667	2194		PC(12:0_20:1)+HCO2	6.165564	6.165564	0	0	0	0	0	6.165564	0	0	6.165564	0	0	0	6.10964166666667	6.40964166666667	2194		PC(12:0_20:1)+HCO2	1	1	0	0	0	0	0	1	0	0
	PC(12:0_20:2)+HCO2	1	1	0	0	0	0	0	0	0	0	1	0	0	0	4.99847121212121	5.29847121212121	226		PC(12:0_20:2)+HCO2	5.170068	5.170068	0	0	0	0	0	5.170068	0	0	5.170068	0	0	0	4.99847121212121	5.29847121212121	226		PC(12:0_20:2)+HCO2	1	1	0	0	0	0	0	1	0	0
	PC(12:0_20:3)+HCO2	0	0	0	0	0	0	0	0	0	0	0	0	0	0	5.93952727272727	6.23952727272727	902		PC(12:0_20:3)+HCO2	0	0	0	0	0	0	0	0	0	0	0	0	0	0	5.93952727272727	6.23952727272727	902		PC(12:0_20:3)+HCO2	0	0	0	0	0	0	0	0	0	0
	PC(12:0_22:0)+HCO2	1	1	0	0	0	0	0	1	0	0	1	0	0	0	8.19296060606061	8.49296060606061	231		PC(12:0_22:0)+HCO2	8.354185	8.354185	0	0	0	0	0	8.354185	0	0	8.354185	0	0	0	8.19296060606061	8.49296060606061	231		PC(12:0_22:0)+HCO2	1	1	0	0	0	0	0	1	0	0
	PC(12:0_22:1)+HCO2	1	1	1	0	0	0	0	1	0	0	1	0	0	0	7.16090151515151	7.46090151515151	155		PC(12:0_22:1)+HCO2	7.344148	7.344148	7.344148	0	0	0	0	7.344148	0	0	7.344148	0	0	0	7.16090151515151	7.46090151515151	155		PC(12:0_22:1)+HCO2	2	2	2	0	0	0	0	2	0	0
	PC(12:0_22:2)+HCO2	1	1	1	0	0	0	0	1	0	0	1	1	0	0	6.24482727272727	6.54482727272727	70		PC(12:0_22:2)+HCO2	6.367817	6.367817	6.367817	0	0	0	0	6.367817	0	0	6.367817	6.367817	0	0	6.24482727272727	6.54482727272727	70		PC(12:0_22:2)+HCO2	2	2	2	0	0	0	0	2	0	0
	PC(12:0_22:2)+HCO2	1	1	1	0	0	0	0	1	0	0	1	1	0	0	6.0695696969697	6.3695696969697	500		PC(12:0_22:2)+HCO2	6.367817	6.367817	6.367817	0	0	0	0	6.367817	0	0	6.367817	6.367817	0	0	6.0695696969697	6.3695696969697	500		PC(12:0_22:2)+HCO2	2	2	1	0	0	0	0	2	0	0
	PC(12:0_22:3)+HCO2	1	1	0	0	0	0	0	1	0	0	1	0	0	0	5.38637727272727	5.68637727272727	185		PC(12:0_22:3)+HCO2	5.500496	5.500496	0	0	0	0	0	5.500496	0	0	5.500496	0	0	0	5.38637727272727	5.68637727272727	185		PC(12:0_22:3)+HCO2	2	2	0	0	0	0	0	1	0	0
	PC(12:0_22:3)+HCO2	1	1	0	0	0	0	0	0	0	0	1	0	0	0	5.13399242424242	5.43399242424242	191		PC(12:0_22:3)+HCO2	5.235445	5.235445	0	0	0	0	0	5.235445	0	0	5.235445	0	0	0	5.13399242424242	5.43399242424242	191		PC(12:0_22:3)+HCO2	2	2	0	0	0	0	0	2	0	0
	PC(12:0_22:3)+HCO2	1	1	0	0	0	0	0	0	0	0	1	0	0	0	5.5910696969697	5.8910696969697	244		PC(12:0_22:3)+HCO2	5.76282	5.76282	0	0	0	0	0	5.76282	0	0	5.76282	0	0	0	5.5910696969697	5.8910696969697	244		PC(12:0_22:3)+HCO2	2	2	0	0	0	0	0	1	0	0
	PC(12:0_22:4)+HCO2	0	0	0	0	0	0	0	0	0	0	0	0	0	0	4.7790303030303	5.0790303030303	844		PC(12:0_22:4)+HCO2	0	0	0	0	0	0	0	0	0	0	0	0	0	0	4.7790303030303	5.0790303030303	844		PC(12:0_22:4)+HCO2	0	0	0	0	0	0	0	0	0	0
	PC(12:0_22:4)+HCO2	0	0	0	0	0	0	0	0	0	0	0	0	0	0	6.00865757575758	6.30865757575758	1893		PC(12:0_22:4)+HCO2	0	0	0	0	0	0	0	0	0	0	0	0	0	0	6.00865757575758	6.30865757575758	1893		PC(12:0_22:4)+HCO2	0	0	0	0	0	0	0	0	0	0
	PC(12:0_22:5)+HCO2	0	0	0	0	0	0	0	0	0	0	0	0	0	0	5.74913636363636	6.04913636363636	976		PC(12:0_22:5)+HCO2	0	0	0	0	0	0	0	0	0	0	0	0	0	0	5.74913636363636	6.04913636363636	976		PC(12:0_22:5)+HCO2	0	0	0	0	0	0	0	0	0	0
	PC(12:0_24:0)+HCO2	0	0	0	0	0	0	0	0	0	0	0	0	0	0	9.2295303030303	9.5295303030303	1325		PC(12:0_24:0)+HCO2	0	0	0	0	0	0	0	0	0	0	0	0	0	0	9.2295303030303	9.5295303030303	1325		PC(12:0_24:0)+HCO2	0	0	0	0	0	0	0	0	0	0
	PC(12:0_24:1)+HCO2	1	1	0	0	0	0	0	1	0	0	1	0	0	0	8.2811803030303	8.5811803030303	271		PC(12:0_24:1)+HCO2	8.490902	8.490902	0	0	0	0	0	8.364598	0	0	8.364598	0	0	0	8.2811803030303	8.5811803030303	271		PC(12:0_24:1)+HCO2	2	2	0	0	0	0	0	2	0	0
	PC(12:0_26:0)+HCO2	1	1	1	0	0	0	0	1	0	0	1	0	0	0	10.1595363636364	10.4595363636364	89		PC(12:0_26:0)+HCO2	10.32845	10.32845	10.32845	0	0	0	0	10.32845	0	0	10.32845	0	0	0	10.1595363636364	10.4595363636364	89		PC(12:0_26:0)+HCO2	1	1	1	0	0	0	0	1	0	0
	PC(13:0_15:0)+HCO2	0	0	0	0	0	0	0	0	0	0	0	0	0	0	4.52922272727273	4.82922272727273	1173		PC(13:0_15:0)+HCO2	0	0	0	0	0	0	0	0	0	0	0	0	0	0	4.52922272727273	4.82922272727273	1173		PC(13:0_15:0)+HCO2	0	0	0	0	0	0	0	0	0	0
	PC(13:0_15:1)+HCO2	1	0	0	0	0	0	0	0	0	0	0	0	0	0	5.56829242424242	5.86829242424242	190		PC(13:0_15:1)+HCO2	5.740896	0	0	0	0	0	0	0	0	0	0	5.740896	0	0	5.56829242424242	5.86829242424242	190		PC(13:0_15:1)+HCO2	1	0	0	0	0	0	0	0	0	0
	PC(13:0_17:0)+HCO2	1	1	0	0	0	0	0	0	0	0	1	0	0	0	5.85595303030303	6.15595303030303	292		PC(13:0_17:0)+HCO2	5.999008	5.999008	0	0	0	0	0	0	0	0	5.999008	0	0	0	5.85595303030303	6.15595303030303	292		PC(13:0_17:0)+HCO2	2	2	0	0	0	0	0	0	0	0
	PC(13:0_17:1)+HCO2	0	0	0	0	0	0	0	0	0	0	0	0	0	0	4.66369090909091	4.96369090909091	3080		PC(13:0_17:1)+HCO2	0	0	0	0	0	0	0	0	0	0	0	0	0	0	4.66369090909091	4.96369090909091	3080		PC(13:0_17:1)+HCO2	0	0	0	0	0	0	0	0	0	0
	PC(13:0_18:1)+HCO2	0	0	0	0	0	0	0	0	0	0	0	0	0	0	7.52695606060606	7.82695606060606	949		PC(13:0_18:1)+HCO2	0	0	0	0	0	0	0	0	0	0	0	0	0	0	7.52695606060606	7.82695606060606	949		PC(13:0_18:1)+HCO2	0	0	0	0	0	0	0	0	0	0
	PC(13:0_19:0)+HCO2	1	1	0	0	0	0	0	0	0	0	1	0	0	0	7.07521363636364	7.37521363636364	654		PC(13:0_19:0)+HCO2	7.238242	7.238242	0	0	0	0	0	7.238242	0	0	7.238242	0	0	0	7.07521363636364	7.37521363636364	654		PC(13:0_19:0)+HCO2	1	1	0	0	0	0	0	1	0	0
	PC(13:0_20:1)+HCO2	0	0	0	0	0	0	0	0	0	0	0	0	0	0	6.59304242424242	6.89304242424242	2477		PC(13:0_20:1)+HCO2	0	0	0	0	0	0	0	0	0	0	0	0	0	0	6.59304242424242	6.89304242424242	2477		PC(13:0_20:1)+HCO2	0	0	0	0	0	0	0	0	0	0
	PC(13:0_20:2)+HCO2	1	1	0	0	0	0	0	0	0	0	1	0	0	0	5.63370151515152	5.93370151515152	220		PC(13:0_20:2)+HCO2	5.804299	5.804299	0	0	0	0	0	5.804299	0	0	5.804299	0	0	0	5.63370151515152	5.93370151515152	220		PC(13:0_20:2)+HCO2	1	1	0	0	0	0	0	1	0	0
	PC(13:0_21:0)+HCO2	1	1	0	0	0	0	0	1	0	0	1	0	0	0	8.19296060606061	8.49296060606061	231		PC(13:0_21:0)+HCO2	8.354185	8.354185	0	0	0	0	0	8.354185	0	0	8.354185	0	0	0	8.19296060606061	8.49296060606061	231		PC(13:0_21:0)+HCO2	1	1	0	0	0	0	0	1	0	0
	PC(13:0_22:1)+HCO2	0	0	0	0	0	0	0	0	0	0	0	0	0	0	7.75165	8.05165	1796		PC(13:0_22:1)+HCO2	0	0	0	0	0	0	0	0	0	0	0	0	0	0	7.75165	8.05165	1796		PC(13:0_22:1)+HCO2	0	0	0	0	0	0	0	0	0	0
	PC(13:0_22:2)+HCO2	1	1	0	0	0	0	0	0	0	0	1	0	0	0	6.82934393939394	7.12934393939394	684		PC(13:0_22:2)+HCO2	7.000907	7.000907	0	0	0	0	0	0	0	0	7.000907	0	0	0	6.82934393939394	7.12934393939394	684		PC(13:0_22:2)+HCO2	1	1	0	0	0	0	0	0	0	0
	PC(13:0_22:2)+HCO2	0	0	0	0	0	0	0	0	0	0	0	0	0	0	6.67263333333333	6.97263333333333	969		PC(13:0_22:2)+HCO2	0	0	0	0	0	0	0	0	0	0	0	0	0	0	6.67263333333333	6.97263333333333	969		PC(13:0_22:2)+HCO2	0	0	0	0	0	0	0	0	0	0
	PC(13:0_22:3)+HCO2	0	0	0	0	0	0	0	0	0	0	0	0	0	0	5.94582272727273	6.24582272727273	702		PC(13:0_22:3)+HCO2	0	0	0	0	0	0	0	0	0	0	0	0	0	0	5.94582272727273	6.24582272727273	702		PC(13:0_22:3)+HCO2	0	0	0	0	0	0	0	0	0	0
	PC(13:0_22:4)+HCO2	1	1	0	0	0	0	0	0	0	0	0	0	0	0	5.44529696969697	5.74529696969697	458		PC(13:0_22:4)+HCO2	5.57034	5.57034	0	0	0	0	0	5.57034	0	0	5.57034	0	0	0	5.44529696969697	5.74529696969697	458		PC(13:0_22:4)+HCO2	1	1	0	0	0	0	0	1	0	0
	PC(13:0_23:0)+HCO2	0	0	0	0	0	0	0	0	0	0	0	0	0	0	9.2295303030303	9.5295303030303	1325		PC(13:0_23:0)+HCO2	0	0	0	0	0	0	0	0	0	0	0	0	0	0	9.2295303030303	9.5295303030303	1325		PC(13:0_23:0)+HCO2	0	0	0	0	0	0	0	0	0	0
	PC(13:0_25:0)+HCO2	1	1	1	0	0	0	0	1	0	0	1	0	0	0	10.1595363636364	10.4595363636364	89		PC(13:0_25:0)+HCO2	10.32845	10.32845	10.32845	0	0	0	0	10.32845	0	0	10.32845	0	0	0	10.1595363636364	10.4595363636364	89		PC(13:0_25:0)+HCO2	1	1	1	0	0	0	0	1	0	0
	PC(14:0_14:0)+HCO2	0	0	0	0	0	0	0	0	0	0	0	0	0	0	4.52922272727273	4.82922272727273	1173		PC(14:0_14:0)+HCO2	0	0	0	0	0	0	0	0	0	0	0	0	0	0	4.52922272727273	4.82922272727273	1173		PC(14:0_14:0)+HCO2	0	0	0	0	0	0	0	0	0	0
	PC(14:0_14:1)+HCO2	1	0	0	0	0	0	0	0	0	0	0	0	0	0	5.56829242424242	5.86829242424242	190		PC(14:0_14:1)+HCO2	5.740896	0	0	0	0	0	0	0	0	0	0	5.740896	0	0	5.56829242424242	5.86829242424242	190		PC(14:0_14:1)+HCO2	1	0	0	0	0	0	0	0	0	0
	PC(14:0_16:0)+HCO2	1	1	0	1	1	1	0	0	1	1	1	0	0	0	5.85595303030303	6.15595303030303	292		PC(14:0_16:0)+HCO2	5.999008	5.999008	0	6.031584	6.031584	6.031584	5.999008	0	5.999008	5.999008	5.999008	0	0	0	5.85595303030303	6.15595303030303	292		PC(14:0_16:0)+HCO2	2	2	0	2	2	2	1	0	2	2
	PC(14:0_16:1)+HCO2	0	0	0	0	0	0	0	0	0	0	0	0	0	0	4.66369090909091	4.96369090909091	3080		PC(14:0_16:1)+HCO2	0	0	0	0	0	0	0	0	0	0	0	0	0	0	4.66369090909091	4.96369090909091	3080		PC(14:0_16:1)+HCO2	0	0	0	0	0	0	0	0	0	0
	PC(14:0_17:1)+HCO2	0	0	0	0	0	0	0	0	0	0	0	0	0	0	7.52695606060606	7.82695606060606	949		PC(14:0_17:1)+HCO2	0	0	0	0	0	0	0	0	0	0	0	0	0	0	7.52695606060606	7.82695606060606	949		PC(14:0_17:1)+HCO2	0	0	0	0	0	0	0	0	0	0
	PC(14:0_18:0)+HCO2	1	1	0	0	0	0	0	0	1	1	1	0	0	0	7.07521363636364	7.37521363636364	654		PC(14:0_18:0)+HCO2	7.238242	7.238242	0	0	0	0	0	7.238242	7.238242	7.238242	7.238242	0	0	0	7.07521363636364	7.37521363636364	654		PC(14:0_18:0)+HCO2	1	1	0	0	0	0	0	1	1	1
	PC(14:0_18:1)+HCO2	1	1	0	0	1	0	0	1	1	1	1	0	0	0	5.97987878787879	6.27987878787879	160		PC(14:0_18:1)+HCO2	6.165564	6.165564	0	0	6.165564	0	0	6.165564	6.165564	6.165564	6.165564	0	0	0	5.97987878787879	6.27987878787879	160		PC(14:0_18:1)+HCO2	1	1	0	0	1	0	0	1	1	1
	PC(14:0_18:1)+HCO2	1	0	0	0	0	0	0	0	0	0	0	0	0	0	7.8329303030303	8.1329303030303	782		PC(14:0_18:1)+HCO2	8.003457	0	0	0	0	0	0	0	0	0	0	0	0	0	7.8329303030303	8.1329303030303	782		PC(14:0_18:1)+HCO2	1	0	0	0	0	0	0	0	0	0
	PC(14:0_18:1)+HCO2	1	1	0	0	1	0	0	1	1	1	1	0	0	0	6.10964166666667	6.40964166666667	2194		PC(14:0_18:1)+HCO2	6.165564	6.165564	0	0	6.165564	0	0	6.165564	6.165564	6.165564	6.165564	0	0	0	6.10964166666667	6.40964166666667	2194		PC(14:0_18:1)+HCO2	1	1	0	0	1	0	0	1	1	1
	PC(14:0_18:2)+HCO2	1	1	0	0	1	0	0	0	1	1	1	0	0	0	4.99847121212121	5.29847121212121	226		PC(14:0_18:2)+HCO2	5.170068	5.170068	0	0	5.170068	0	5.170068	5.170068	5.170068	5.170068	5.170068	0	0	0	4.99847121212121	5.29847121212121	226		PC(14:0_18:2)+HCO2	1	1	0	0	1	0	1	1	1	1
	PC(14:0_18:3)+HCO2	0	0	0	0	0	0	0	0	0	0	0	0	0	0	5.93952727272727	6.23952727272727	902		PC(14:0_18:3)+HCO2	0	0	0	0	0	0	0	0	0	0	0	0	0	0	5.93952727272727	6.23952727272727	902		PC(14:0_18:3)+HCO2	0	0	0	0	0	0	0	0	0	0
	PC(14:0_20:0)+HCO2	1	1	0	0	0	0	0	1	0	0	1	0	0	0	8.19296060606061	8.49296060606061	231		PC(14:0_20:0)+HCO2	8.354185	8.354185	0	0	0	0	0	8.354185	0	0	8.354185	0	0	0	8.19296060606061	8.49296060606061	231		PC(14:0_20:0)+HCO2	1	1	0	0	0	0	0	1	0	0
	PC(14:0_20:1)+HCO2	1	1	1	0	0	0	0	1	0	0	1	0	0	0	7.16090151515151	7.46090151515151	155		PC(14:0_20:1)+HCO2	7.344148	7.344148	7.344148	0	0	0	0	7.344148	0	0	7.344148	0	0	0	7.16090151515151	7.46090151515151	155		PC(14:0_20:1)+HCO2	2	2	2	0	0	0	0	2	0	0
	PC(14:0_20:2)+HCO2	1	1	1	0	0	0	0	1	0	0	1	1	0	0	6.24482727272727	6.54482727272727	70		PC(14:0_20:2)+HCO2	6.367817	6.367817	6.367817	0	0	0	0	6.367817	0	0	6.367817	6.367817	0	0	6.24482727272727	6.54482727272727	70		PC(14:0_20:2)+HCO2	2	2	2	0	0	0	0	2	0	0
	PC(14:0_20:2)+HCO2	1	1	1	0	0	0	0	1	0	0	1	1	0	0	6.0695696969697	6.3695696969697	500		PC(14:0_20:2)+HCO2	6.367817	6.367817	6.367817	0	0	0	0	6.367817	0	6.221945	6.367817	6.367817	0	0	6.0695696969697	6.3695696969697	500		PC(14:0_20:2)+HCO2	2	2	1	0	0	0	0	2	0	1
	PC(14:0_20:3)+HCO2	1	1	0	0	1	0	0	1	1	1	1	0	0	0	5.38637727272727	5.68637727272727	185		PC(14:0_20:3)+HCO2	5.500496	5.500496	0	0	5.500496	0	0	5.500496	5.500496	5.500496	5.500496	0	0	0	5.38637727272727	5.68637727272727	185		PC(14:0_20:3)+HCO2	2	2	0	0	1	0	0	1	2	2
	PC(14:0_20:3)+HCO2	1	1	0	0	0	0	0	0	0	0	1	0	0	0	5.13399242424242	5.43399242424242	191		PC(14:0_20:3)+HCO2	5.235445	5.235445	0	0	0	0	0	5.235445	0	0	5.235445	0	0	0	5.13399242424242	5.43399242424242	191		PC(14:0_20:3)+HCO2	2	2	0	0	0	0	0	2	0	0
	PC(14:0_20:3)+HCO2	1	1	0	0	0	0	0	0	0	1	1	0	0	0	5.5910696969697	5.8910696969697	244		PC(14:0_20:3)+HCO2	5.76282	5.76282	0	0	0	0	0	5.76282	5.633749	5.633749	5.76282	0	0	0	5.5910696969697	5.8910696969697	244		PC(14:0_20:3)+HCO2	2	2	0	0	0	0	0	1	1	1
	PC(14:0_20:4)+HCO2	0	0	0	0	0	0	0	0	0	0	0	0	0	0	4.7790303030303	5.0790303030303	844		PC(14:0_20:4)+HCO2	0	0	0	0	0	0	0	0	0	0	0	0	0	0	4.7790303030303	5.0790303030303	844		PC(14:0_20:4)+HCO2	0	0	0	0	0	0	0	0	0	0
	PC(14:0_20:4)+HCO2	0	0	0	0	0	0	0	0	0	0	0	0	0	0	6.00865757575758	6.30865757575758	1893		PC(14:0_20:4)+HCO2	0	0	0	0	0	0	0	0	0	0	0	0	0	0	6.00865757575758	6.30865757575758	1893		PC(14:0_20:4)+HCO2	0	0	0	0	0	0	0	0	0	0
	PC(14:0_20:5)+HCO2	0	0	0	0	0	0	0	0	0	0	0	0	0	0	5.74913636363636	6.04913636363636	976		PC(14:0_20:5)+HCO2	0	0	0	0	0	0	0	0	0	0	0	0	0	0	5.74913636363636	6.04913636363636	976		PC(14:0_20:5)+HCO2	0	0	0	0	0	0	0	0	0	0
	PC(14:0_22:0)+HCO2	0	0	0	0	0	0	0	0	0	0	0	0	0	0	9.2295303030303	9.5295303030303	1325		PC(14:0_22:0)+HCO2	0	0	0	0	0	0	0	0	0	0	0	0	0	0	9.2295303030303	9.5295303030303	1325		PC(14:0_22:0)+HCO2	0	0	0	0	0	0	0	0	0	0
	PC(14:0_22:1)+HCO2	1	1	0	0	0	0	0	1	0	0	1	0	0	0	8.2811803030303	8.5811803030303	271		PC(14:0_22:1)+HCO2	8.490902	8.490902	0	0	0	0	0	8.364598	0	0	8.364598	0	0	0	8.2811803030303	8.5811803030303	271		PC(14:0_22:1)+HCO2	2	2	0	0	0	0	0	2	0	0
	PC(14:0_22:2)+HCO2	1	1	1	0	0	0	0	1	0	0	1	0	0	0	7.41247424242424	7.71247424242424	162		PC(14:0_22:2)+HCO2	7.607316	7.607316	7.607316	0	0	0	0	7.607316	0	0	7.607316	7.607316	0	0	7.41247424242424	7.71247424242424	162		PC(14:0_22:2)+HCO2	2	2	2	0	0	0	0	2	0	0
	PC(14:0_22:3)+HCO2	1	1	0	0	0	0	0	1	0	0	1	0	0	0	6.54269393939394	6.84269393939394	187		PC(14:0_22:3)+HCO2	6.64095	6.64095	0	0	0	0	0	6.64095	0	0	6.64095	0	0	0	6.54269393939394	6.84269393939394	187		PC(14:0_22:3)+HCO2	2	2	0	0	0	0	0	2	0	0
	PC(14:0_22:3)+HCO2	1	1	0	0	0	0	0	1	0	0	1	0	0	0	6.33619848484848	6.63619848484848	219		PC(14:0_22:3)+HCO2	6.523652	6.523652	0	0	0	0	0	6.523652	0	0	6.523652	0	0	0	6.33619848484848	6.63619848484848	219		PC(14:0_22:3)+HCO2	1	1	0	0	0	0	0	1	0	0
	PC(14:0_22:4)+HCO2	1	1	1	0	0	0	0	1	0	0	1	0	0	0	6.04034545454545	6.34034545454545	46		PC(14:0_22:4)+HCO2	6.155149	6.155149	6.155149	0	0	0	0	6.155149	0	0	6.155149	6.155149	0	0	6.04034545454545	6.34034545454545	46		PC(14:0_22:4)+HCO2	3	3	2	0	0	0	0	2	0	0
	PC(14:0_22:4)+HCO2	1	1	0	0	0	0	0	1	0	0	1	0	0	0	5.38873333333333	5.68873333333333	83		PC(14:0_22:4)+HCO2	5.628545	5.628545	0	0	0	0	0	5.628545	0	0	5.628545	0	0	0	5.38873333333333	5.68873333333333	83		PC(14:0_22:4)+HCO2	1	1	0	0	0	0	0	1	0	0
	PC(14:0_22:4)+HCO2	1	1	0	0	0	0	0	0	0	0	0	0	0	0	5.71959545454545	6.01959545454545	3405		PC(14:0_22:4)+HCO2	5.896158	5.896158	0	0	0	0	0	0	0	0	5.778402	0	0	0	5.71959545454545	6.01959545454545	3405		PC(14:0_22:4)+HCO2	2	2	0	0	0	0	0	0	0	0
	PC(14:0_22:5)+HCO2	1	1	0	0	0	0	0	1	0	1	1	0	0	0	5.23841363636364	5.53841363636364	104		PC(14:0_22:5)+HCO2	5.362202	5.362202	0	0	0	0	0	5.362202	0	5.49529	5.362202	5.362202	0	0	5.23841363636364	5.53841363636364	104		PC(14:0_22:5)+HCO2	2	3	0	0	0	0	0	2	0	1
	PC(14:0_22:5)+HCO2	0	1	0	0	0	0	0	0	0	0	0	0	0	0	4.93768939393939	5.23768939393939	489		PC(14:0_22:5)+HCO2	0	5.101692	0	0	0	0	0	0	0	0	0	0	0	0	4.93768939393939	5.23768939393939	489		PC(14:0_22:5)+HCO2	0	1	0	0	0	0	0	0	0	0
	PC(14:0_22:5)+HCO2	1	1	0	0	0	0	0	0	0	0	0	0	0	0	4.46556363636364	4.76556363636364	532		PC(14:0_22:5)+HCO2	4.639425	4.639425	0	0	0	0	0	0	0	0	4.639425	0	0	0	4.46556363636364	4.76556363636364	532		PC(14:0_22:5)+HCO2	1	1	0	0	0	0	0	0	0	0
	PC(14:0_22:6)+HCO2	0	0	0	0	0	0	0	0	0	0	0	0	0	0	5.82562272727273	6.12562272727273	1568		PC(14:0_22:6)+HCO2	0	0	0	0	0	0	0	0	0	0	0	0	0	0	5.82562272727273	6.12562272727273	1568		PC(14:0_22:6)+HCO2	0	0	0	0	0	0	0	0	0	0
	PC(14:0_22:6)+HCO2	0	0	0	0	0	0	0	0	0	0	0	0	0	0	4.00810151515151	4.30810151515151	3225		PC(14:0_22:6)+HCO2	0	0	0	0	0	0	0	0	0	0	0	0	0	0	4.00810151515151	4.30810151515151	3225		PC(14:0_22:6)+HCO2	0	0	0	0	0	0	0	0	0	0
	PC(14:0_24:0)+HCO2	1	1	1	0	0	0	0	1	0	0	1	0	0	0	10.1595363636364	10.4595363636364	89		PC(14:0_24:0)+HCO2	10.32845	10.32845	10.32845	0	0	0	0	10.32845	0	0	10.32845	0	0	0	10.1595363636364	10.4595363636364	89		PC(14:0_24:0)+HCO2	1	1	1	0	0	0	0	1	0	0
	PC(14:0_24:1)+HCO2	0	0	0	0	0	0	0	0	0	0	0	0	0	0	9.23479090909091	9.53479090909091	1578		PC(14:0_24:1)+HCO2	0	0	0	0	0	0	0	0	0	0	0	0	0	0	9.23479090909091	9.53479090909091	1578		PC(14:0_24:1)+HCO2	0	0	0	0	0	0	0	0	0	0
	PC(14:0_26:0)+HCO2	0	0	0	0	0	0	0	0	0	0	0	0	0	0	11.0084575757576	11.3084575757576	1560		PC(14:0_26:0)+HCO2	0	0	0	0	0	0	0	0	0	0	0	0	0	0	11.0084575757576	11.3084575757576	1560		PC(14:0_26:0)+HCO2	0	0	0	0	0	0	0	0	0	0
	PC(14:1_16:0)+HCO2	0	0	0	0	0	0	0	0	0	0	0	0	0	0	4.66369090909091	4.96369090909091	3080		PC(14:1_16:0)+HCO2	0	0	0	0	0	0	0	0	0	0	0	0	0	0	4.66369090909091	4.96369090909091	3080		PC(14:1_16:0)+HCO2	0	0	0	0	0	0	0	0	0	0
	PC(14:1_17:0)+HCO2	0	0	0	0	0	0	0	0	0	0	0	0	0	0	7.52695606060606	7.82695606060606	949		PC(14:1_17:0)+HCO2	0	0	0	0	0	0	0	0	0	0	0	0	0	0	7.52695606060606	7.82695606060606	949		PC(14:1_17:0)+HCO2	0	0	0	0	0	0	0	0	0	0
	PC(14:1_18:0)+HCO2	1	1	0	0	0	0	0	1	0	0	1	0	0	0	5.97987878787879	6.27987878787879	160		PC(14:1_18:0)+HCO2	6.165564	6.165564	0	0	0	0	0	6.165564	0	0	6.165564	0	0	0	5.97987878787879	6.27987878787879	160		PC(14:1_18:0)+HCO2	1	1	0	0	0	0	0	1	0	0
	PC(14:1_18:0)+HCO2	1	0	0	0	0	0	0	0	0	0	0	0	0	0	7.8329303030303	8.1329303030303	782		PC(14:1_18:0)+HCO2	8.003457	0	0	0	0	0	0	0	0	0	0	0	0	0	7.8329303030303	8.1329303030303	782		PC(14:1_18:0)+HCO2	1	0	0	0	0	0	0	0	0	0
	PC(14:1_18:0)+HCO2	1	1	0	0	0	0	0	1	0	0	1	0	0	0	6.10964166666667	6.40964166666667	2194		PC(14:1_18:0)+HCO2	6.165564	6.165564	0	0	0	0	0	6.165564	0	0	6.165564	0	0	0	6.10964166666667	6.40964166666667	2194		PC(14:1_18:0)+HCO2	1	1	0	0	0	0	0	1	0	0
	PC(14:1_18:1)+HCO2	1	1	0	0	0	0	0	0	0	0	1	0	0	0	4.99847121212121	5.29847121212121	226		PC(14:1_18:1)+HCO2	5.170068	5.170068	0	0	0	0	0	5.170068	0	0	5.170068	0	0	0	4.99847121212121	5.29847121212121	226		PC(14:1_18:1)+HCO2	1	1	0	0	0	0	0	1	0	0
	PC(14:1_18:2)+HCO2	0	0	0	0	0	0	0	0	0	0	0	0	0	0	5.93952727272727	6.23952727272727	902		PC(14:1_18:2)+HCO2	0	0	0	0	0	0	0	0	0	0	0	0	0	0	5.93952727272727	6.23952727272727	902		PC(14:1_18:2)+HCO2	0	0	0	0	0	0	0	0	0	0
	PC(14:1_19:0)+HCO2	0	0	0	0	0	0	0	0	0	0	0	0	0	0	6.59304242424242	6.89304242424242	2477		PC(14:1_19:0)+HCO2	0	0	0	0	0	0	0	0	0	0	0	0	0	0	6.59304242424242	6.89304242424242	2477		PC(14:1_19:0)+HCO2	0	0	0	0	0	0	0	0	0	0
	PC(14:1_20:0)+HCO2	1	1	1	0	0	0	0	1	0	0	1	0	0	0	7.16090151515151	7.46090151515151	155		PC(14:1_20:0)+HCO2	7.344148	7.344148	7.344148	0	0	0	0	7.344148	0	0	7.344148	0	0	0	7.16090151515151	7.46090151515151	155		PC(14:1_20:0)+HCO2	2	2	2	0	0	0	0	2	0	0
	PC(14:1_20:1)+HCO2	1	1	1	0	0	0	0	1	0	0	1	1	0	0	6.24482727272727	6.54482727272727	70		PC(14:1_20:1)+HCO2	6.367817	6.367817	6.367817	0	0	0	0	6.367817	0	0	6.367817	6.367817	0	0	6.24482727272727	6.54482727272727	70		PC(14:1_20:1)+HCO2	2	2	2	0	0	0	0	2	0	0
	PC(14:1_20:1)+HCO2	1	1	1	0	0	0	0	1	0	0	1	1	0	0	6.0695696969697	6.3695696969697	500		PC(14:1_20:1)+HCO2	6.367817	6.367817	6.367817	0	0	0	0	6.367817	0	0	6.367817	6.367817	0	0	6.0695696969697	6.3695696969697	500		PC(14:1_20:1)+HCO2	2	2	1	0	0	0	0	2	0	0
	PC(14:1_20:2)+HCO2	1	1	0	0	0	0	0	1	0	0	1	0	0	0	5.38637727272727	5.68637727272727	185		PC(14:1_20:2)+HCO2	5.500496	5.500496	0	0	0	0	0	5.500496	0	0	5.500496	0	0	0	5.38637727272727	5.68637727272727	185		PC(14:1_20:2)+HCO2	2	2	0	0	0	0	0	1	0	0
	PC(14:1_20:2)+HCO2	1	1	0	0	0	0	0	0	0	0	1	0	0	0	5.13399242424242	5.43399242424242	191		PC(14:1_20:2)+HCO2	5.235445	5.235445	0	0	0	0	0	5.235445	0	0	5.235445	0	0	0	5.13399242424242	5.43399242424242	191		PC(14:1_20:2)+HCO2	2	2	0	0	0	0	0	2	0	0
	PC(14:1_20:2)+HCO2	1	1	0	0	0	0	0	0	0	0	1	0	0	0	5.5910696969697	5.8910696969697	244		PC(14:1_20:2)+HCO2	5.76282	5.76282	0	0	0	0	0	5.76282	0	0	5.76282	0	0	0	5.5910696969697	5.8910696969697	244		PC(14:1_20:2)+HCO2	2	2	0	0	0	0	0	1	0	0
	PC(14:1_20:3)+HCO2	0	0	0	0	0	0	0	0	0	0	0	0	0	0	4.7790303030303	5.0790303030303	844		PC(14:1_20:3)+HCO2	0	0	0	0	0	0	0	0	0	0	0	0	0	0	4.7790303030303	5.0790303030303	844		PC(14:1_20:3)+HCO2	0	0	0	0	0	0	0	0	0	0
	PC(14:1_20:3)+HCO2	0	0	0	0	0	0	0	0	0	0	0	0	0	0	6.00865757575758	6.30865757575758	1893		PC(14:1_20:3)+HCO2	0	0	0	0	0	0	0	0	0	0	0	0	0	0	6.00865757575758	6.30865757575758	1893		PC(14:1_20:3)+HCO2	0	0	0	0	0	0	0	0	0	0
	PC(14:1_20:4)+HCO2	0	0	0	0	0	0	0	0	0	0	0	0	0	0	5.74913636363636	6.04913636363636	976		PC(14:1_20:4)+HCO2	0	0	0	0	0	0	0	0	0	0	0	0	0	0	5.74913636363636	6.04913636363636	976		PC(14:1_20:4)+HCO2	0	0	0	0	0	0	0	0	0	0
	PC(14:1_21:0)+HCO2	0	0	0	0	0	0	0	0	0	0	0	0	0	0	7.75165	8.05165	1796		PC(14:1_21:0)+HCO2	0	0	0	0	0	0	0	0	0	0	0	0	0	0	7.75165	8.05165	1796		PC(14:1_21:0)+HCO2	0	0	0	0	0	0	0	0	0	0
	PC(14:1_22:0)+HCO2	1	1	0	0	0	0	0	1	0	0	1	0	0	0	8.2811803030303	8.5811803030303	271		PC(14:1_22:0)+HCO2	8.490902	8.490902	0	0	0	0	0	8.364598	0	0	8.364598	0	0	0	8.2811803030303	8.5811803030303	271		PC(14:1_22:0)+HCO2	2	2	0	0	0	0	0	2	0	0
	PC(14:1_22:1)+HCO2	1	1	1	0	0	0	0	1	0	0	1	0	0	0	7.41247424242424	7.71247424242424	162		PC(14:1_22:1)+HCO2	7.607316	7.607316	7.607316	0	0	0	0	7.607316	0	0	7.607316	7.607316	0	0	7.41247424242424	7.71247424242424	162		PC(14:1_22:1)+HCO2	2	2	2	0	0	0	0	2	0	0
	PC(14:1_22:2)+HCO2	1	1	0	0	0	0	0	1	0	0	1	0	0	0	6.54269393939394	6.84269393939394	187		PC(14:1_22:2)+HCO2	6.64095	6.64095	0	0	0	0	0	6.64095	0	0	6.64095	0	0	0	6.54269393939394	6.84269393939394	187		PC(14:1_22:2)+HCO2	2	2	0	0	0	0	0	2	0	0
	PC(14:1_22:2)+HCO2	1	1	0	0	0	0	0	1	0	0	1	0	0	0	6.33619848484848	6.63619848484848	219		PC(14:1_22:2)+HCO2	6.523652	6.523652	0	0	0	0	0	6.523652	0	0	6.523652	0	0	0	6.33619848484848	6.63619848484848	219		PC(14:1_22:2)+HCO2	1	1	0	0	0	0	0	1	0	0
	PC(14:1_22:3)+HCO2	1	1	1	0	0	0	0	1	0	0	1	0	0	0	6.04034545454545	6.34034545454545	46		PC(14:1_22:3)+HCO2	6.155149	6.155149	6.155149	0	0	0	0	6.155149	0	0	6.155149	6.155149	0	0	6.04034545454545	6.34034545454545	46		PC(14:1_22:3)+HCO2	3	3	2	0	0	0	0	2	0	0
	PC(14:1_22:3)+HCO2	1	1	0	0	0	0	0	1	0	0	1	0	0	0	5.38873333333333	5.68873333333333	83		PC(14:1_22:3)+HCO2	5.628545	5.628545	0	0	0	0	0	5.628545	0	0	5.628545	0	0	0	5.38873333333333	5.68873333333333	83		PC(14:1_22:3)+HCO2	1	1	0	0	0	0	0	1	0	0
	PC(14:1_22:3)+HCO2	1	1	0	0	0	0	0	0	0	0	0	0	0	0	5.71959545454545	6.01959545454545	3405		PC(14:1_22:3)+HCO2	5.896158	5.896158	0	0	0	0	0	0	0	0	5.778402	0	0	0	5.71959545454545	6.01959545454545	3405		PC(14:1_22:3)+HCO2	2	2	0	0	0	0	0	0	0	0
	PC(14:1_22:4)+HCO2	1	1	0	0	0	0	0	1	0	0	1	0	0	0	5.23841363636364	5.53841363636364	104		PC(14:1_22:4)+HCO2	5.362202	5.362202	0	0	0	0	0	5.362202	0	0	5.362202	5.362202	0	0	5.23841363636364	5.53841363636364	104		PC(14:1_22:4)+HCO2	2	3	0	0	0	0	0	2	0	0
	PC(14:1_22:4)+HCO2	0	1	0	0	0	0	0	0	0	0	0	0	0	0	4.93768939393939	5.23768939393939	489		PC(14:1_22:4)+HCO2	0	5.101692	0	0	0	0	0	0	0	0	0	0	0	0	4.93768939393939	5.23768939393939	489		PC(14:1_22:4)+HCO2	0	1	0	0	0	0	0	0	0	0
	PC(14:1_22:4)+HCO2	1	1	0	0	0	0	0	0	0	0	0	0	0	0	4.46556363636364	4.76556363636364	532		PC(14:1_22:4)+HCO2	4.639425	4.639425	0	0	0	0	0	0	0	0	4.639425	0	0	0	4.46556363636364	4.76556363636364	532		PC(14:1_22:4)+HCO2	1	1	0	0	0	0	0	0	0	0
	PC(14:1_22:5)+HCO2	0	0	0	0	0	0	0	0	0	0	0	0	0	0	5.82562272727273	6.12562272727273	1568		PC(14:1_22:5)+HCO2	0	0	0	0	0	0	0	0	0	0	0	0	0	0	5.82562272727273	6.12562272727273	1568		PC(14:1_22:5)+HCO2	0	0	0	0	0	0	0	0	0	0
	PC(14:1_22:5)+HCO2	0	0	0	0	0	0	0	0	0	0	0	0	0	0	4.00810151515151	4.30810151515151	3225		PC(14:1_22:5)+HCO2	0	0	0	0	0	0	0	0	0	0	0	0	0	0	4.00810151515151	4.30810151515151	3225		PC(14:1_22:5)+HCO2	0	0	0	0	0	0	0	0	0	0
	PC(14:1_22:6)+HCO2	0	0	0	0	0	0	0	0	0	0	0	0	0	0	5.43825606060606	5.73825606060606	894		PC(14:1_22:6)+HCO2	0	0	0	0	0	0	0	0	0	0	0	0	0	0	5.43825606060606	5.73825606060606	894		PC(14:1_22:6)+HCO2	0	0	0	0	0	0	0	0	0	0
	PC(14:1_24:0)+HCO2	0	0	0	0	0	0	0	0	0	0	0	0	0	0	9.23479090909091	9.53479090909091	1578		PC(14:1_24:0)+HCO2	0	0	0	0	0	0	0	0	0	0	0	0	0	0	9.23479090909091	9.53479090909091	1578		PC(14:1_24:0)+HCO2	0	0	0	0	0	0	0	0	0	0
	PC(14:1_24:1)+HCO2	0	1	0	0	0	0	0	0	0	0	1	0	0	0	8.41369393939394	8.71369393939394	887		PC(14:1_24:1)+HCO2	8.571105	8.571105	0	0	0	0	0	0	0	0	8.571105	0	0	0	8.41369393939394	8.71369393939394	887		PC(14:1_24:1)+HCO2	1	1	0	0	0	0	0	0	0	0
	PC(15:0_15:0)+HCO2	1	1	0	0	0	0	0	0	0	0	1	0	0	0	5.85595303030303	6.15595303030303	292		PC(15:0_15:0)+HCO2	5.999008	5.999008	0	0	0	0	0	0	0	0	5.999008	0	0	0	5.85595303030303	6.15595303030303	292		PC(15:0_15:0)+HCO2	2	2	0	0	0	0	0	0	0	0
	PC(15:0_15:1)+HCO2	0	0	0	0	0	0	0	0	0	0	0	0	0	0	4.66369090909091	4.96369090909091	3080		PC(15:0_15:1)+HCO2	0	0	0	0	0	0	0	0	0	0	0	0	0	0	4.66369090909091	4.96369090909091	3080		PC(15:0_15:1)+HCO2	0	0	0	0	0	0	0	0	0	0
	PC(15:0_16:1)+HCO2	0	0	0	0	0	0	0	0	0	0	0	0	0	0	7.52695606060606	7.82695606060606	949		PC(15:0_16:1)+HCO2	0	0	0	0	0	0	0	0	0	0	0	0	0	0	7.52695606060606	7.82695606060606	949		PC(15:0_16:1)+HCO2	0	0	0	0	0	0	0	0	0	0
	PC(15:0_17:0)+HCO2	1	1	0	0	0	0	0	0	0	0	1	0	0	0	7.07521363636364	7.37521363636364	654		PC(15:0_17:0)+HCO2	7.238242	7.238242	0	0	0	0	0	7.238242	0	0	7.238242	0	0	0	7.07521363636364	7.37521363636364	654		PC(15:0_17:0)+HCO2	1	1	0	0	0	0	0	1	0	0
	PC(15:0_17:1)+HCO2	1	1	0	0	0	0	0	1	0	0	1	0	0	0	5.97987878787879	6.27987878787879	160		PC(15:0_17:1)+HCO2	6.165564	6.165564	0	0	0	0	0	6.165564	0	0	6.165564	0	0	0	5.97987878787879	6.27987878787879	160		PC(15:0_17:1)+HCO2	1	1	0	0	0	0	0	1	0	0
	PC(15:0_17:1)+HCO2	1	0	0	0	0	0	0	0	0	0	0	0	0	0	7.8329303030303	8.1329303030303	782		PC(15:0_17:1)+HCO2	8.003457	0	0	0	0	0	0	0	0	0	0	0	0	0	7.8329303030303	8.1329303030303	782		PC(15:0_17:1)+HCO2	1	0	0	0	0	0	0	0	0	0
	PC(15:0_17:1)+HCO2	1	1	0	0	0	0	0	1	0	0	1	0	0	0	6.10964166666667	6.40964166666667	2194		PC(15:0_17:1)+HCO2	6.165564	6.165564	0	0	0	0	0	6.165564	0	0	6.165564	0	0	0	6.10964166666667	6.40964166666667	2194		PC(15:0_17:1)+HCO2	1	1	0	0	0	0	0	1	0	0
	PC(15:0_17:2)+HCO2	1	1	0	0	0	0	0	0	0	0	1	0	0	0	4.99847121212121	5.29847121212121	226		PC(15:0_17:2)+HCO2	5.170068	5.170068	0	0	0	0	0	5.170068	0	0	5.170068	0	0	0	4.99847121212121	5.29847121212121	226		PC(15:0_17:2)+HCO2	1	1	0	0	0	0	0	1	0	0
	PC(15:0_18:1)+HCO2	0	0	0	0	0	0	0	0	0	0	0	0	0	0	6.59304242424242	6.89304242424242	2477		PC(15:0_18:1)+HCO2	0	0	0	0	0	0	0	0	0	0	0	0	0	0	6.59304242424242	6.89304242424242	2477		PC(15:0_18:1)+HCO2	0	0	0	0	0	0	0	0	0	0
	PC(15:0_18:2)+HCO2	1	1	0	0	1	1	1	0	1	1	1	0	0	0	5.63370151515152	5.93370151515152	220		PC(15:0_18:2)+HCO2	5.804299	5.804299	0	0	5.804299	5.804299	5.804299	5.804299	5.804299	5.804299	5.804299	0	0	0	5.63370151515152	5.93370151515152	220		PC(15:0_18:2)+HCO2	1	1	0	0	1	1	1	1	1	1
	PC(15:0_19:0)+HCO2	1	1	0	0	0	0	0	1	0	0	1	0	0	0	8.19296060606061	8.49296060606061	231		PC(15:0_19:0)+HCO2	8.354185	8.354185	0	0	0	0	0	8.354185	0	0	8.354185	0	0	0	8.19296060606061	8.49296060606061	231		PC(15:0_19:0)+HCO2	1	1	0	0	0	0	0	1	0	0
	PC(15:0_20:1)+HCO2	0	0	0	0	0	0	0	0	0	0	0	0	0	0	7.75165	8.05165	1796		PC(15:0_20:1)+HCO2	0	0	0	0	0	0	0	0	0	0	0	0	0	0	7.75165	8.05165	1796		PC(15:0_20:1)+HCO2	0	0	0	0	0	0	0	0	0	0
	PC(15:0_20:2)+HCO2	1	1	0	0	0	0	0	0	0	0	1	0	0	0	6.82934393939394	7.12934393939394	684		PC(15:0_20:2)+HCO2	7.000907	7.000907	0	0	0	0	0	0	0	0	7.000907	0	0	0	6.82934393939394	7.12934393939394	684		PC(15:0_20:2)+HCO2	1	1	0	0	0	0	0	0	0	0
	PC(15:0_20:2)+HCO2	0	0	0	0	0	0	0	0	0	0	0	0	0	0	6.67263333333333	6.97263333333333	969		PC(15:0_20:2)+HCO2	0	0	0	0	0	0	0	0	0	0	0	0	0	0	6.67263333333333	6.97263333333333	969		PC(15:0_20:2)+HCO2	0	0	0	0	0	0	0	0	0	0
	PC(15:0_20:3)+HCO2	0	0	0	0	0	0	0	0	0	0	0	0	0	0	5.94582272727273	6.24582272727273	702		PC(15:0_20:3)+HCO2	0	0	0	0	0	0	0	0	0	0	0	0	0	0	5.94582272727273	6.24582272727273	702		PC(15:0_20:3)+HCO2	0	0	0	0	0	0	0	0	0	0
	PC(15:0_20:4)+HCO2	1	1	0	0	1	0	0	0	1	1	0	0	0	0	5.44529696969697	5.74529696969697	458		PC(15:0_20:4)+HCO2	5.57034	5.57034	0	0	5.57034	0	0	5.57034	5.57034	5.57034	5.57034	0	0	0	5.44529696969697	5.74529696969697	458		PC(15:0_20:4)+HCO2	1	1	0	0	1	0	0	1	1	1
	PC(15:0_21:0)+HCO2	0	0	0	0	0	0	0	0	0	0	0	0	0	0	9.2295303030303	9.5295303030303	1325		PC(15:0_21:0)+HCO2	0	0	0	0	0	0	0	0	0	0	0	0	0	0	9.2295303030303	9.5295303030303	1325		PC(15:0_21:0)+HCO2	0	0	0	0	0	0	0	0	0	0
	PC(15:0_22:4)+HCO2	0	0	0	0	0	0	0	0	0	0	0	0	0	0	6.66241060606061	6.96241060606061	1154		PC(15:0_22:4)+HCO2	0	0	0	0	0	0	0	0	0	0	0	0	0	0	6.66241060606061	6.96241060606061	1154		PC(15:0_22:4)+HCO2	0	0	0	0	0	0	0	0	0	0
	PC(15:0_22:4)+HCO2	0	0	0	0	0	0	0	0	0	0	0	0	0	0	6.46923181818182	6.76923181818182	4152		PC(15:0_22:4)+HCO2	0	0	0	0	0	0	0	0	0	0	0	0	0	0	6.46923181818182	6.76923181818182	4152		PC(15:0_22:4)+HCO2	0	0	0	0	0	0	0	0	0	0
	PC(15:0_22:5)+HCO2	0	0	0	0	0	0	0	0	0	0	0	0	0	0	5.54417878787879	5.84417878787879	1271		PC(15:0_22:5)+HCO2	0	0	0	0	0	0	0	0	0	0	0	0	0	0	5.54417878787879	5.84417878787879	1271		PC(15:0_22:5)+HCO2	0	0	0	0	0	0	0	0	0	0
	PC(15:0_22:5)+HCO2	0	0	0	0	0	0	0	0	0	0	0	0	0	0	5.8542696969697	6.1542696969697	1649		PC(15:0_22:5)+HCO2	0	0	0	0	0	0	0	0	0	0	0	0	0	0	5.8542696969697	6.1542696969697	1649		PC(15:0_22:5)+HCO2	0	0	0	0	0	0	0	0	0	0
	PC(15:0_22:5)+HCO2	0	0	0	0	0	0	0	0	0	0	0	0	0	0	5.57073636363636	5.87073636363636	3957		PC(15:0_22:5)+HCO2	0	0	0	0	0	0	0	0	0	0	0	0	0	0	5.57073636363636	5.87073636363636	3957		PC(15:0_22:5)+HCO2	0	0	0	0	0	0	0	0	0	0
	PC(15:0_22:6)+HCO2	0	0	0	0	0	0	0	0	0	0	0	0	0	0	5.10081363636364	5.40081363636364	845		PC(15:0_22:6)+HCO2	0	0	0	0	0	0	0	0	0	0	0	0	0	0	5.10081363636364	5.40081363636364	845		PC(15:0_22:6)+HCO2	0	0	0	0	0	0	0	0	0	0
	PC(15:0_23:0)+HCO2	1	1	1	0	0	0	0	1	0	0	1	0	0	0	10.1595363636364	10.4595363636364	89		PC(15:0_23:0)+HCO2	10.32845	10.32845	10.32845	0	0	0	0	10.32845	0	0	10.32845	0	0	0	10.1595363636364	10.4595363636364	89		PC(15:0_23:0)+HCO2	1	1	1	0	0	0	0	1	0	0
	PC(15:0_25:0)+HCO2	0	0	0	0	0	0	0	0	0	0	0	0	0	0	11.0084575757576	11.3084575757576	1560		PC(15:0_25:0)+HCO2	0	0	0	0	0	0	0	0	0	0	0	0	0	0	11.0084575757576	11.3084575757576	1560		PC(15:0_25:0)+HCO2	0	0	0	0	0	0	0	0	0	0
	PC(15:1_16:0)+HCO2	0	0	0	0	0	0	0	0	0	0	0	0	0	0	7.52695606060606	7.82695606060606	949		PC(15:1_16:0)+HCO2	0	0	0	0	0	0	0	0	0	0	0	0	0	0	7.52695606060606	7.82695606060606	949		PC(15:1_16:0)+HCO2	0	0	0	0	0	0	0	0	0	0
	PC(15:1_17:0)+HCO2	1	1	0	0	0	0	0	1	0	0	1	0	0	0	5.97987878787879	6.27987878787879	160		PC(15:1_17:0)+HCO2	6.165564	6.165564	0	0	0	0	0	6.165564	0	0	6.165564	0	0	0	5.97987878787879	6.27987878787879	160		PC(15:1_17:0)+HCO2	1	1	0	0	0	0	0	1	0	0
	PC(15:1_17:0)+HCO2	1	0	0	0	0	0	0	0	0	1	0	0	0	0	7.8329303030303	8.1329303030303	782		PC(15:1_17:0)+HCO2	8.003457	0	0	0	0	0	0	0	0	8.003457	0	0	0	0	7.8329303030303	8.1329303030303	782		PC(15:1_17:0)+HCO2	1	0	0	0	0	0	0	0	0	1
	PC(15:1_17:0)+HCO2	1	1	0	0	0	0	0	1	0	0	1	0	0	0	6.10964166666667	6.40964166666667	2194		PC(15:1_17:0)+HCO2	6.165564	6.165564	0	0	0	0	0	6.165564	0	0	6.165564	0	0	0	6.10964166666667	6.40964166666667	2194		PC(15:1_17:0)+HCO2	1	1	0	0	0	0	0	1	0	0
	PC(15:1_17:1)+HCO2	1	1	0	0	0	0	0	0	0	0	1	0	0	0	4.99847121212121	5.29847121212121	226		PC(15:1_17:1)+HCO2	5.170068	5.170068	0	0	0	0	0	5.170068	0	0	5.170068	0	0	0	4.99847121212121	5.29847121212121	226		PC(15:1_17:1)+HCO2	1	1	0	0	0	0	0	1	0	0
	PC(15:1_17:2)+HCO2	0	0	0	0	0	0	0	0	0	0	0	0	0	0	5.93952727272727	6.23952727272727	902		PC(15:1_17:2)+HCO2	0	0	0	0	0	0	0	0	0	0	0	0	0	0	5.93952727272727	6.23952727272727	902		PC(15:1_17:2)+HCO2	0	0	0	0	0	0	0	0	0	0
	PC(15:1_18:0)+HCO2	0	0	0	0	0	0	0	0	0	0	0	0	0	0	6.59304242424242	6.89304242424242	2477		PC(15:1_18:0)+HCO2	0	0	0	0	0	0	0	0	0	0	0	0	0	0	6.59304242424242	6.89304242424242	2477		PC(15:1_18:0)+HCO2	0	0	0	0	0	0	0	0	0	0
	PC(15:1_18:1)+HCO2	1	1	0	0	0	0	0	0	0	0	1	0	0	0	5.63370151515152	5.93370151515152	220		PC(15:1_18:1)+HCO2	5.804299	5.804299	0	0	0	0	0	5.804299	0	0	5.804299	0	0	0	5.63370151515152	5.93370151515152	220		PC(15:1_18:1)+HCO2	1	1	0	0	0	0	0	1	0	0
	PC(15:1_19:0)+HCO2	1	1	1	0	0	0	0	1	0	0	1	0	0	0	7.16090151515151	7.46090151515151	155		PC(15:1_19:0)+HCO2	7.344148	7.344148	7.344148	0	0	0	0	7.344148	0	0	7.344148	0	0	0	7.16090151515151	7.46090151515151	155		PC(15:1_19:0)+HCO2	2	2	2	0	0	0	0	2	0	0
	PC(15:1_20:0)+HCO2	0	0	0	0	0	0	0	0	0	0	0	0	0	0	7.75165	8.05165	1796		PC(15:1_20:0)+HCO2	0	0	0	0	0	0	0	0	0	0	0	0	0	0	7.75165	8.05165	1796		PC(15:1_20:0)+HCO2	0	0	0	0	0	0	0	0	0	0
	PC(15:1_20:1)+HCO2	1	1	0	0	0	0	0	0	0	0	1	0	0	0	6.82934393939394	7.12934393939394	684		PC(15:1_20:1)+HCO2	7.000907	7.000907	0	0	0	0	0	0	0	0	7.000907	0	0	0	6.82934393939394	7.12934393939394	684		PC(15:1_20:1)+HCO2	1	1	0	0	0	0	0	0	0	0
	PC(15:1_20:1)+HCO2	0	0	0	0	0	0	0	0	0	0	0	0	0	0	6.67263333333333	6.97263333333333	969		PC(15:1_20:1)+HCO2	0	0	0	0	0	0	0	0	0	0	0	0	0	0	6.67263333333333	6.97263333333333	969		PC(15:1_20:1)+HCO2	0	0	0	0	0	0	0	0	0	0
	PC(15:1_20:2)+HCO2	0	0	0	0	0	0	0	0	0	0	0	0	0	0	5.94582272727273	6.24582272727273	702		PC(15:1_20:2)+HCO2	0	0	0	0	0	0	0	0	0	0	0	0	0	0	5.94582272727273	6.24582272727273	702		PC(15:1_20:2)+HCO2	0	0	0	0	0	0	0	0	0	0
	PC(15:1_20:3)+HCO2	1	1	0	0	0	0	0	0	0	0	0	0	0	0	5.44529696969697	5.74529696969697	458		PC(15:1_20:3)+HCO2	5.57034	5.57034	0	0	0	0	0	5.57034	0	0	5.57034	0	0	0	5.44529696969697	5.74529696969697	458		PC(15:1_20:3)+HCO2	1	1	0	0	0	0	0	1	0	0
	PC(15:1_21:0)+HCO2	1	1	0	0	0	0	0	1	0	0	1	0	0	0	8.2811803030303	8.5811803030303	271		PC(15:1_21:0)+HCO2	8.490902	8.490902	0	0	0	0	0	8.364598	0	0	8.364598	0	0	0	8.2811803030303	8.5811803030303	271		PC(15:1_21:0)+HCO2	2	2	0	0	0	0	0	2	0	0
	PC(15:1_22:3)+HCO2	0	0	0	0	0	0	0	0	0	0	0	0	0	0	6.66241060606061	6.96241060606061	1154		PC(15:1_22:3)+HCO2	0	0	0	0	0	0	0	0	0	0	0	0	0	0	6.66241060606061	6.96241060606061	1154		PC(15:1_22:3)+HCO2	0	0	0	0	0	0	0	0	0	0
	PC(15:1_22:3)+HCO2	0	0	0	0	0	0	0	0	0	0	0	0	0	0	6.46923181818182	6.76923181818182	4152		PC(15:1_22:3)+HCO2	0	0	0	0	0	0	0	0	0	0	0	0	0	0	6.46923181818182	6.76923181818182	4152		PC(15:1_22:3)+HCO2	0	0	0	0	0	0	0	0	0	0
	PC(15:1_22:4)+HCO2	0	0	0	0	0	0	0	0	0	0	0	0	0	0	5.54417878787879	5.84417878787879	1271		PC(15:1_22:4)+HCO2	0	0	0	0	0	0	0	0	0	0	0	0	0	0	5.54417878787879	5.84417878787879	1271		PC(15:1_22:4)+HCO2	0	0	0	0	0	0	0	0	0	0
	PC(15:1_22:4)+HCO2	0	0	0	0	0	0	0	0	0	0	0	0	0	0	5.8542696969697	6.1542696969697	1649		PC(15:1_22:4)+HCO2	0	0	0	0	0	0	0	0	0	0	0	0	0	0	5.8542696969697	6.1542696969697	1649		PC(15:1_22:4)+HCO2	0	0	0	0	0	0	0	0	0	0
	PC(15:1_22:4)+HCO2	0	0	0	0	0	0	0	0	0	0	0	0	0	0	5.57073636363636	5.87073636363636	3957		PC(15:1_22:4)+HCO2	0	0	0	0	0	0	0	0	0	0	0	0	0	0	5.57073636363636	5.87073636363636	3957		PC(15:1_22:4)+HCO2	0	0	0	0	0	0	0	0	0	0
	PC(15:1_22:5)+HCO2	0	0	0	0	0	0	0	0	0	0	0	0	0	0	5.10081363636364	5.40081363636364	845		PC(15:1_22:5)+HCO2	0	0	0	0	0	0	0	0	0	0	0	0	0	0	5.10081363636364	5.40081363636364	845		PC(15:1_22:5)+HCO2	0	0	0	0	0	0	0	0	0	0
	PC(15:1_23:0)+HCO2	0	0	0	0	0	0	0	0	0	0	0	0	0	0	9.23479090909091	9.53479090909091	1578		PC(15:1_23:0)+HCO2	0	0	0	0	0	0	0	0	0	0	0	0	0	0	9.23479090909091	9.53479090909091	1578		PC(15:1_23:0)+HCO2	0	0	0	0	0	0	0	0	0	0
	PC(16:0_16:0)+HCO2	1	1	0	1	1	1	1	0	1	1	1	0	0	0	7.07521363636364	7.37521363636364	654		PC(16:0_16:0)+HCO2	7.238242	7.238242	0	7.238242	7.238242	7.238242	7.238242	7.238242	7.238242	7.238242	7.238242	0	0	0	7.07521363636364	7.37521363636364	654		PC(16:0_16:0)+HCO2	1	1	0	1	1	1	1	1	1	1
	PC(16:0_16:1)+HCO2	1	1	0	0	1	0	0	1	1	1	1	0	0	0	5.97987878787879	6.27987878787879	160		PC(16:0_16:1)+HCO2	6.165564	6.165564	0	0	6.165564	0	6.165564	6.165564	6.165564	6.165564	6.165564	0	0	0	5.97987878787879	6.27987878787879	160		PC(16:0_16:1)+HCO2	1	1	0	0	1	0	1	1	1	1
	PC(16:0_16:1)+HCO2	1	0	0	0	0	0	0	0	0	0	0	0	0	0	7.8329303030303	8.1329303030303	782		PC(16:0_16:1)+HCO2	8.003457	0	0	0	0	0	0	0	0	0	0	0	0	0	7.8329303030303	8.1329303030303	782		PC(16:0_16:1)+HCO2	1	0	0	0	0	0	0	0	0	0
	PC(16:0_16:1)+HCO2	1	1	0	0	1	0	0	1	1	1	1	0	0	0	6.10964166666667	6.40964166666667	2194		PC(16:0_16:1)+HCO2	6.165564	6.165564	0	0	6.165564	0	6.165564	6.165564	6.165564	6.165564	6.165564	0	0	0	6.10964166666667	6.40964166666667	2194		PC(16:0_16:1)+HCO2	1	1	0	0	1	0	1	1	1	1
	PC(16:0_17:1)+HCO2	0	0	0	0	0	0	0	0	0	0	0	0	0	0	6.59304242424242	6.89304242424242	2477		PC(16:0_17:1)+HCO2	0	0	0	0	0	0	0	0	0	0	0	0	0	0	6.59304242424242	6.89304242424242	2477		PC(16:0_17:1)+HCO2	0	0	0	0	0	0	0	0	0	0
	PC(16:0_17:2)+HCO2	1	1	0	0	0	0	0	0	1	1	1	0	0	0	5.63370151515152	5.93370151515152	220		PC(16:0_17:2)+HCO2	5.804299	5.804299	0	0	0	0	0	5.804299	5.804299	5.804299	5.804299	0	0	0	5.63370151515152	5.93370151515152	220		PC(16:0_17:2)+HCO2	1	1	0	0	0	0	0	1	1	1
	PC(16:0_18:0)+HCO2	1	1	0	1	1	0	0	1	1	1	1	0	0	0	8.19296060606061	8.49296060606061	231		PC(16:0_18:0)+HCO2	8.354185	8.354185	0	8.354185	8.354185	0	8.354185	8.354185	8.354185	8.354185	8.354185	0	0	0	8.19296060606061	8.49296060606061	231		PC(16:0_18:0)+HCO2	1	1	0	1	1	0	1	1	1	1
	PC(16:0_18:1)+HCO2	1	1	1	1	1	1	1	1	1	1	1	0	0	0	7.16090151515151	7.46090151515151	155		PC(16:0_18:1)+HCO2	7.344148	7.344148	7.344148	7.344148	7.344148	7.344148	7.344148	7.344148	7.344148	7.344148	7.344148	0	0	0	7.16090151515151	7.46090151515151	155		PC(16:0_18:1)+HCO2	2	2	2	2	2	2	2	2	2	2
	PC(16:0_18:2)+HCO2	1	1	1	1	1	1	1	1	1	1	1	1	0	0	6.24482727272727	6.54482727272727	70		PC(16:0_18:2)+HCO2	6.367817	6.367817	6.367817	6.367817	6.367817	6.367817	6.367817	6.367817	6.367817	6.367817	6.367817	6.367817	0	0	6.24482727272727	6.54482727272727	70		PC(16:0_18:2)+HCO2	2	2	2	2	2	2	2	2	2	2
	PC(16:0_18:2)+HCO2	1	1	1	1	1	1	1	1	1	1	1	1	0	0	6.0695696969697	6.3695696969697	500		PC(16:0_18:2)+HCO2	6.367817	6.367817	6.367817	6.367817	6.367817	6.367817	6.367817	6.367817	6.367817	6.367817	6.367817	6.367817	0	0	6.0695696969697	6.3695696969697	500		PC(16:0_18:2)+HCO2	2	2	1	1	2	1	1	2	2	2
	PC(16:0_18:3)+HCO2	1	1	0	0	1	0	0	1	1	1	1	0	0	0	5.38637727272727	5.68637727272727	185		PC(16:0_18:3)+HCO2	5.500496	5.500496	0	0	5.500496	0	0	5.500496	5.500496	5.500496	5.500496	0	0	0	5.38637727272727	5.68637727272727	185		PC(16:0_18:3)+HCO2	2	2	0	0	2	0	0	1	2	2
	PC(16:0_18:3)+HCO2	1	1	0	0	0	0	0	0	0	0	1	0	0	0	5.13399242424242	5.43399242424242	191		PC(16:0_18:3)+HCO2	5.235445	5.235445	0	0	0	0	0	5.235445	0	0	5.235445	0	0	0	5.13399242424242	5.43399242424242	191		PC(16:0_18:3)+HCO2	2	2	0	0	0	0	0	2	0	0
	PC(16:0_18:3)+HCO2	1	1	0	0	1	0	0	0	1	1	1	0	0	0	5.5910696969697	5.8910696969697	244		PC(16:0_18:3)+HCO2	5.76282	5.76282	0	5.76282	5.76282	0	5.76282	5.76282	5.76282	5.76282	5.76282	0	0	0	5.5910696969697	5.8910696969697	244		PC(16:0_18:3)+HCO2	2	2	0	1	2	0	1	1	2	2
	PC(16:0_18:4)+HCO2	0	0	0	0	0	0	0	0	0	0	0	0	0	0	4.7790303030303	5.0790303030303	844		PC(16:0_18:4)+HCO2	0	0	0	0	0	0	0	0	0	0	0	0	0	0	4.7790303030303	5.0790303030303	844		PC(16:0_18:4)+HCO2	0	0	0	0	0	0	0	0	0	0
	PC(16:0_18:4)+HCO2	0	0	0	0	0	0	0	0	0	0	0	0	0	0	6.00865757575758	6.30865757575758	1893		PC(16:0_18:4)+HCO2	0	0	0	0	0	0	0	0	0	0	0	0	0	0	6.00865757575758	6.30865757575758	1893		PC(16:0_18:4)+HCO2	0	0	0	0	0	0	0	0	0	0
	PC(16:0_20:0)+HCO2	0	0	0	0	0	0	0	0	0	0	0	0	0	0	9.2295303030303	9.5295303030303	1325		PC(16:0_20:0)+HCO2	0	0	0	0	0	0	0	0	0	0	0	0	0	0	9.2295303030303	9.5295303030303	1325		PC(16:0_20:0)+HCO2	0	0	0	0	0	0	0	0	0	0
	PC(16:0_20:1)+HCO2	1	1	0	0	0	0	0	1	1	1	1	0	0	0	8.2811803030303	8.5811803030303	271		PC(16:0_20:1)+HCO2	8.490902	8.490902	0	0	0	0	0	8.364598	8.364598	8.364598	8.364598	0	0	0	8.2811803030303	8.5811803030303	271		PC(16:0_20:1)+HCO2	2	2	0	0	0	0	0	2	1	2
	PC(16:0_20:2)+HCO2	1	1	1	0	1	0	0	1	1	1	1	0	0	0	7.41247424242424	7.71247424242424	162		PC(16:0_20:2)+HCO2	7.607316	7.607316	7.607316	0	7.485737	0	0	7.607316	7.485737	7.485737	7.607316	7.607316	0	0	7.41247424242424	7.71247424242424	162		PC(16:0_20:2)+HCO2	2	2	2	0	1	0	0	2	2	2
	PC(16:0_20:3)+HCO2	1	1	0	1	1	1	1	1	1	1	1	0	0	0	6.54269393939394	6.84269393939394	187		PC(16:0_20:3)+HCO2	6.64095	6.64095	0	6.776376	6.64095	6.776376	6.64095	6.64095	6.64095	6.64095	6.64095	0	0	0	6.54269393939394	6.84269393939394	187		PC(16:0_20:3)+HCO2	2	2	0	2	2	2	2	2	2	2
	PC(16:0_20:3)+HCO2	1	1	0	0	0	0	0	1	0	1	1	0	0	0	6.33619848484848	6.63619848484848	219		PC(16:0_20:3)+HCO2	6.523652	6.523652	0	0	0	0	0	6.523652	6.523652	6.523652	6.523652	0	0	0	6.33619848484848	6.63619848484848	219		PC(16:0_20:3)+HCO2	1	1	0	0	0	0	0	1	1	1
	PC(16:0_20:4)+HCO2	1	1	1	1	1	1	1	1	1	1	1	0	0	0	6.04034545454545	6.34034545454545	46		PC(16:0_20:4)+HCO2	6.155149	6.155149	6.155149	6.155149	6.155149	6.155149	6.155149	6.155149	6.155149	6.155149	6.155149	6.155149	0	0	6.04034545454545	6.34034545454545	46		PC(16:0_20:4)+HCO2	3	3	2	2	3	2	2	2	3	3
	PC(16:0_20:4)+HCO2	1	1	0	0	0	0	0	1	0	0	1	0	0	0	5.38873333333333	5.68873333333333	83		PC(16:0_20:4)+HCO2	5.628545	5.628545	0	0	0	0	0	5.628545	0	0	5.628545	0	0	0	5.38873333333333	5.68873333333333	83		PC(16:0_20:4)+HCO2	1	1	0	0	0	0	0	1	0	0
	PC(16:0_20:4)+HCO2	1	1	0	0	1	0	0	0	1	1	0	0	0	0	5.71959545454545	6.01959545454545	3405		PC(16:0_20:4)+HCO2	5.896158	5.896158	0	0	5.896158	0	0	0	5.896158	5.896158	5.778402	0	0	0	5.71959545454545	6.01959545454545	3405		PC(16:0_20:4)+HCO2	2	2	0	0	1	0	0	0	1	2
	PC(16:0_20:5)+HCO2	1	1	0	1	1	1	1	1	1	1	1	0	0	0	5.23841363636364	5.53841363636364	104		PC(16:0_20:5)+HCO2	5.362202	5.362202	0	5.362202	5.362202	5.362202	5.362202	5.362202	5.362202	5.362202	5.362202	5.362202	0	0	5.23841363636364	5.53841363636364	104		PC(16:0_20:5)+HCO2	2	3	0	1	2	2	1	2	3	3
	PC(16:0_20:5)+HCO2	0	1	0	0	0	0	0	0	0	0	0	0	0	0	4.93768939393939	5.23768939393939	489		PC(16:0_20:5)+HCO2	0	5.101692	0	0	0	0	0	0	0	0	0	0	0	0	4.93768939393939	5.23768939393939	489		PC(16:0_20:5)+HCO2	0	1	0	0	0	0	0	0	0	0
	PC(16:0_20:5)+HCO2	1	1	0	0	0	0	0	0	0	0	0	0	0	0	4.46556363636364	4.76556363636364	532		PC(16:0_20:5)+HCO2	4.639425	4.639425	0	0	0	0	0	0	0	0	4.639425	0	0	0	4.46556363636364	4.76556363636364	532		PC(16:0_20:5)+HCO2	1	1	0	0	0	0	0	0	0	0
	PC(16:0_22:0)+HCO2	1	1	1	0	0	0	0	1	0	0	1	0	0	0	10.1595363636364	10.4595363636364	89		PC(16:0_22:0)+HCO2	10.32845	10.32845	10.32845	0	0	0	0	10.32845	0	0	10.32845	0	0	0	10.1595363636364	10.4595363636364	89		PC(16:0_22:0)+HCO2	1	1	1	0	0	0	0	1	0	0
	PC(16:0_22:1)+HCO2	0	0	0	0	0	0	0	0	0	0	0	0	0	0	9.23479090909091	9.53479090909091	1578		PC(16:0_22:1)+HCO2	0	0	0	0	0	0	0	0	0	0	0	0	0	0	9.23479090909091	9.53479090909091	1578		PC(16:0_22:1)+HCO2	0	0	0	0	0	0	0	0	0	0
	PC(16:0_22:2)+HCO2	0	1	0	0	0	0	0	0	0	0	1	0	0	0	8.41369393939394	8.71369393939394	887		PC(16:0_22:2)+HCO2	8.571105	8.571105	0	0	0	0	0	0	0	0	8.571105	0	0	0	8.41369393939394	8.71369393939394	887		PC(16:0_22:2)+HCO2	1	1	0	0	0	0	0	0	0	0
	PC(16:0_22:3)+HCO2	1	1	0	0	0	0	0	1	0	1	1	0	0	0	7.69890909090909	7.99890909090909	268		PC(16:0_22:3)+HCO2	7.804709	7.804709	0	0	0	0	0	7.804709	0	7.91315	7.804709	0	0	0	7.69890909090909	7.99890909090909	268		PC(16:0_22:3)+HCO2	2	2	0	0	0	0	0	2	0	1
	PC(16:0_22:3)+HCO2	0	0	0	0	0	0	0	0	0	0	0	0	0	0	8.06595	8.36595	1366		PC(16:0_22:3)+HCO2	0	0	0	0	0	0	0	0	0	0	0	0	0	0	8.06595	8.36595	1366		PC(16:0_22:3)+HCO2	0	0	0	0	0	0	0	0	0	0
	PC(16:0_22:4)+HCO2	1	1	0	0	0	0	0	1	0	0	1	0	0	0	7.22732575757576	7.52732575757576	201		PC(16:0_22:4)+HCO2	7.329489	7.329489	7.329489	0	0	0	0	7.329489	0	0	7.329489	7.329489	0	0	7.22732575757576	7.52732575757576	201		PC(16:0_22:4)+HCO2	2	2	1	0	0	0	0	2	0	0
	PC(16:0_22:4)+HCO2	0	0	0	0	0	0	0	0	0	0	0	0	0	0	6.65343181818182	6.95343181818182	796		PC(16:0_22:4)+HCO2	0	0	0	0	0	0	0	0	0	0	0	0	0	0	6.65343181818182	6.95343181818182	796		PC(16:0_22:4)+HCO2	0	0	0	0	0	0	0	0	0	0
	PC(16:0_22:4)+HCO2	0	0	0	0	0	0	0	0	0	0	0	0	0	0	6.87396060606061	7.17396060606061	934		PC(16:0_22:4)+HCO2	0	0	0	0	0	0	0	0	0	0	0	0	0	0	6.87396060606061	7.17396060606061	934		PC(16:0_22:4)+HCO2	0	0	0	0	0	0	0	0	0	0
	PC(16:0_22:5)+HCO2	1	1	0	0	1	0	1	1	1	1	1	0	0	0	6.09909090909091	6.39909090909091	174		PC(16:0_22:5)+HCO2	6.198611	6.198611	0	0	6.198611	0	6.198611	6.329809	6.198611	6.198611	6.198611	0	0	0	6.09909090909091	6.39909090909091	174		PC(16:0_22:5)+HCO2	2	2	0	0	2	0	2	2	2	2
	PC(16:0_22:5)+HCO2	1	1	0	0	1	0	0	1	1	1	1	0	0	0	6.45892424242424	6.75892424242424	486		PC(16:0_22:5)+HCO2	6.587777	6.587777	0	0	6.719601	0	0	6.587777	6.719601	6.719601	6.587777	0	0	0	6.45892424242424	6.75892424242424	486		PC(16:0_22:5)+HCO2	2	2	0	0	1	0	0	2	2	2
	PC(16:0_22:5)+HCO2	1	1	0	0	1	0	0	1	1	1	1	0	0	0	6.28235606060606	6.58235606060606	2898		PC(16:0_22:5)+HCO2	6.329809	6.329809	0	0	6.329809	0	6.329809	6.329809	6.329809	6.329809	6.329809	0	0	0	6.28235606060606	6.58235606060606	2898		PC(16:0_22:5)+HCO2	2	2	0	0	1	0	1	1	2	2
	PC(16:0_22:6)+HCO2	1	1	1	1	1	1	1	1	1	1	1	0	0	0	5.72840454545454	6.02840454545454	60		PC(16:0_22:6)+HCO2	5.923332	5.923332	5.923332	5.923332	5.923332	5.923332	5.809507	5.923332	5.923332	5.923332	5.809507	5.809507	0	0	5.72840454545454	6.02840454545454	60		PC(16:0_22:6)+HCO2	2	2	1	2	2	2	2	2	2	2
	PC(16:0_22:6)+HCO2	1	1	0	0	0	0	0	1	0	0	1	0	0	0	5.18166212121212	5.48166212121212	148		PC(16:0_22:6)+HCO2	5.350597	5.350597	0	0	0	0	0	5.350597	0	0	5.350597	0	0	0	5.18166212121212	5.48166212121212	148		PC(16:0_22:6)+HCO2	1	1	0	0	0	0	0	1	0	0
	PC(16:0_24:0)+HCO2	0	0	0	0	0	0	0	0	0	0	0	0	0	0	11.0084575757576	11.3084575757576	1560		PC(16:0_24:0)+HCO2	0	0	0	0	0	0	0	0	0	0	0	0	0	0	11.0084575757576	11.3084575757576	1560		PC(16:0_24:0)+HCO2	0	0	0	0	0	0	0	0	0	0
	PC(16:1_16:1)+HCO2	1	1	0	0	0	0	0	0	1	1	1	0	0	0	4.99847121212121	5.29847121212121	226		PC(16:1_16:1)+HCO2	5.170068	5.170068	0	0	0	0	0	5.170068	5.170068	5.170068	5.170068	0	0	0	4.99847121212121	5.29847121212121	226		PC(16:1_16:1)+HCO2	1	1	0	0	0	0	0	1	1	1
	PC(16:1_17:0)+HCO2	0	0	0	0	0	0	0	0	0	0	0	0	0	0	6.59304242424242	6.89304242424242	2477		PC(16:1_17:0)+HCO2	0	0	0	0	0	0	0	0	0	0	0	0	0	0	6.59304242424242	6.89304242424242	2477		PC(16:1_17:0)+HCO2	0	0	0	0	0	0	0	0	0	0
	PC(16:1_17:1)+HCO2	1	1	0	0	0	0	0	0	0	0	1	0	0	0	5.63370151515152	5.93370151515152	220		PC(16:1_17:1)+HCO2	5.804299	5.804299	0	0	0	0	0	5.804299	0	0	5.804299	0	0	0	5.63370151515152	5.93370151515152	220		PC(16:1_17:1)+HCO2	1	1	0	0	0	0	0	1	0	0
	PC(16:1_18:0)+HCO2	1	1	1	0	0	0	0	1	1	1	1	0	0	0	7.16090151515151	7.46090151515151	155		PC(16:1_18:0)+HCO2	7.344148	7.344148	7.344148	0	0	0	0	7.344148	7.344148	7.344148	7.344148	0	0	0	7.16090151515151	7.46090151515151	155		PC(16:1_18:0)+HCO2	2	2	2	0	0	0	0	2	1	1
	PC(16:1_18:1)+HCO2	1	1	1	0	0	0	0	1	1	1	1	1	0	0	6.24482727272727	6.54482727272727	70		PC(16:1_18:1)+HCO2	6.367817	6.367817	6.367817	0	0	0	0	6.367817	6.367817	6.367817	6.367817	6.367817	0	0	6.24482727272727	6.54482727272727	70		PC(16:1_18:1)+HCO2	2	2	2	0	0	0	0	2	2	2
	PC(16:1_18:1)+HCO2	1	1	1	0	1	0	0	1	1	1	1	1	0	0	6.0695696969697	6.3695696969697	500		PC(16:1_18:1)+HCO2	6.367817	6.367817	6.367817	6.221945	6.221945	0	0	6.367817	6.221945	6.221945	6.367817	6.367817	0	0	6.0695696969697	6.3695696969697	500		PC(16:1_18:1)+HCO2	2	2	1	1	1	0	0	2	2	2
	PC(16:1_18:2)+HCO2	1	1	0	0	1	0	0	1	1	1	1	0	0	0	5.38637727272727	5.68637727272727	185		PC(16:1_18:2)+HCO2	5.500496	5.500496	0	0	5.500496	0	5.500496	5.500496	5.500496	5.500496	5.500496	0	0	0	5.38637727272727	5.68637727272727	185		PC(16:1_18:2)+HCO2	2	2	0	0	1	0	1	1	2	2
	PC(16:1_18:2)+HCO2	1	1	0	1	1	0	1	0	1	1	1	0	0	0	5.13399242424242	5.43399242424242	191		PC(16:1_18:2)+HCO2	5.235445	5.235445	0	5.235445	5.235445	0	5.367408	5.235445	5.235445	5.235445	5.235445	0	0	0	5.13399242424242	5.43399242424242	191		PC(16:1_18:2)+HCO2	2	2	0	2	2	0	2	2	2	2
	PC(16:1_18:2)+HCO2	1	1	0	0	0	0	0	0	1	1	1	0	0	0	5.5910696969697	5.8910696969697	244		PC(16:1_18:2)+HCO2	5.76282	5.76282	0	0	0	0	0	5.76282	5.633749	5.633749	5.76282	0	0	0	5.5910696969697	5.8910696969697	244		PC(16:1_18:2)+HCO2	2	2	0	0	0	0	0	1	2	2
	PC(16:1_18:3)+HCO2	0	0	0	0	0	0	0	0	0	0	0	0	0	0	4.7790303030303	5.0790303030303	844		PC(16:1_18:3)+HCO2	0	0	0	0	0	0	0	0	0	0	0	0	0	0	4.7790303030303	5.0790303030303	844		PC(16:1_18:3)+HCO2	0	0	0	0	0	0	0	0	0	0
	PC(16:1_18:3)+HCO2	0	0	0	0	0	0	0	0	0	0	0	0	0	0	6.00865757575758	6.30865757575758	1893		PC(16:1_18:3)+HCO2	0	0	0	0	0	0	0	0	0	0	0	0	0	0	6.00865757575758	6.30865757575758	1893		PC(16:1_18:3)+HCO2	0	0	0	0	0	0	0	0	0	0
	PC(16:1_18:4)+HCO2	0	0	0	0	0	0	0	0	0	0	0	0	0	0	5.74913636363636	6.04913636363636	976		PC(16:1_18:4)+HCO2	0	0	0	0	0	0	0	0	0	0	0	0	0	0	5.74913636363636	6.04913636363636	976		PC(16:1_18:4)+HCO2	0	0	0	0	0	0	0	0	0	0
	PC(16:1_19:0)+HCO2	0	0	0	0	0	0	0	0	0	0	0	0	0	0	7.75165	8.05165	1796		PC(16:1_19:0)+HCO2	0	0	0	0	0	0	0	0	0	0	0	0	0	0	7.75165	8.05165	1796		PC(16:1_19:0)+HCO2	0	0	0	0	0	0	0	0	0	0
	PC(16:1_20:0)+HCO2	1	1	0	0	0	0	0	1	0	0	1	0	0	0	8.2811803030303	8.5811803030303	271		PC(16:1_20:0)+HCO2	8.490902	8.490902	0	0	0	0	0	8.364598	0	0	8.364598	0	0	0	8.2811803030303	8.5811803030303	271		PC(16:1_20:0)+HCO2	2	2	0	0	0	0	0	2	0	0
	PC(16:1_20:1)+HCO2	1	1	1	0	0	0	0	1	0	0	1	0	0	0	7.41247424242424	7.71247424242424	162		PC(16:1_20:1)+HCO2	7.607316	7.607316	7.607316	0	0	0	0	7.607316	0	0	7.607316	7.607316	0	0	7.41247424242424	7.71247424242424	162		PC(16:1_20:1)+HCO2	2	2	2	0	0	0	0	2	0	0
	PC(16:1_20:2)+HCO2	1	1	0	0	0	0	0	1	0	0	1	0	0	0	6.54269393939394	6.84269393939394	187		PC(16:1_20:2)+HCO2	6.64095	6.64095	0	0	0	0	0	6.64095	0	6.64095	6.64095	0	0	0	6.54269393939394	6.84269393939394	187		PC(16:1_20:2)+HCO2	2	2	0	0	0	0	0	2	0	1
	PC(16:1_20:2)+HCO2	1	1	0	0	0	0	0	1	0	0	1	0	0	0	6.33619848484848	6.63619848484848	219		PC(16:1_20:2)+HCO2	6.523652	6.523652	0	0	0	0	0	6.523652	0	0	6.523652	0	0	0	6.33619848484848	6.63619848484848	219		PC(16:1_20:2)+HCO2	1	1	0	0	0	0	0	1	0	0
	PC(16:1_20:3)+HCO2	1	1	1	0	0	0	0	1	1	1	1	0	0	0	6.04034545454545	6.34034545454545	46		PC(16:1_20:3)+HCO2	6.155149	6.155149	6.155149	0	0	0	0	6.155149	6.041962	6.041962	6.155149	6.155149	0	0	6.04034545454545	6.34034545454545	46		PC(16:1_20:3)+HCO2	3	3	2	0	0	0	0	2	1	1
	PC(16:1_20:3)+HCO2	1	1	0	0	0	0	0	1	1	1	1	0	0	0	5.38873333333333	5.68873333333333	83		PC(16:1_20:3)+HCO2	5.628545	5.628545	0	0	5.628545	0	0	5.628545	5.628545	5.628545	5.628545	0	0	0	5.38873333333333	5.68873333333333	83		PC(16:1_20:3)+HCO2	1	1	0	0	1	0	0	1	1	1
	PC(16:1_20:3)+HCO2	1	1	0	0	0	0	0	0	1	1	0	0	0	0	5.71959545454545	6.01959545454545	3405		PC(16:1_20:3)+HCO2	5.896158	5.896158	0	0	0	0	0	0	5.778402	5.778402	5.778402	0	0	0	5.71959545454545	6.01959545454545	3405		PC(16:1_20:3)+HCO2	2	2	0	0	0	0	0	0	1	2
	PC(16:1_20:4)+HCO2	1	1	0	0	1	0	0	1	1	1	1	0	0	0	5.23841363636364	5.53841363636364	104		PC(16:1_20:4)+HCO2	5.362202	5.362202	0	0	5.245824	0	0	5.362202	5.245824	5.245824	5.362202	5.362202	0	0	5.23841363636364	5.53841363636364	104		PC(16:1_20:4)+HCO2	2	3	0	0	1	0	0	2	3	3
	PC(16:1_20:4)+HCO2	0	1	0	0	1	0	0	0	1	1	0	0	0	0	4.93768939393939	5.23768939393939	489		PC(16:1_20:4)+HCO2	0	5.101692	0	0	5.101692	0	0	0	5.101692	5.101692	0	0	0	0	4.93768939393939	5.23768939393939	489		PC(16:1_20:4)+HCO2	0	1	0	0	1	0	0	0	1	1
	PC(16:1_20:4)+HCO2	1	1	0	0	0	0	0	0	0	0	0	0	0	0	4.46556363636364	4.76556363636364	532		PC(16:1_20:4)+HCO2	4.639425	4.639425	0	0	0	0	0	0	0	0	4.639425	0	0	0	4.46556363636364	4.76556363636364	532		PC(16:1_20:4)+HCO2	1	1	0	0	0	0	0	0	0	0
	PC(16:1_20:5)+HCO2	0	0	0	0	0	0	0	0	0	0	0	0	0	0	5.82562272727273	6.12562272727273	1568		PC(16:1_20:5)+HCO2	0	0	0	0	0	0	0	0	0	0	0	0	0	0	5.82562272727273	6.12562272727273	1568		PC(16:1_20:5)+HCO2	0	0	0	0	0	0	0	0	0	0
	PC(16:1_20:5)+HCO2	0	0	0	0	0	0	0	0	0	0	0	0	0	0	4.00810151515151	4.30810151515151	3225		PC(16:1_20:5)+HCO2	0	0	0	0	0	0	0	0	0	0	0	0	0	0	4.00810151515151	4.30810151515151	3225		PC(16:1_20:5)+HCO2	0	0	0	0	0	0	0	0	0	0
	PC(16:1_22:0)+HCO2	0	0	0	0	0	0	0	0	0	0	0	0	0	0	9.23479090909091	9.53479090909091	1578		PC(16:1_22:0)+HCO2	0	0	0	0	0	0	0	0	0	0	0	0	0	0	9.23479090909091	9.53479090909091	1578		PC(16:1_22:0)+HCO2	0	0	0	0	0	0	0	0	0	0
	PC(16:1_22:1)+HCO2	0	1	0	0	0	0	0	0	0	0	1	0	0	0	8.41369393939394	8.71369393939394	887		PC(16:1_22:1)+HCO2	8.571105	8.571105	0	0	0	0	0	0	0	0	8.571105	0	0	0	8.41369393939394	8.71369393939394	887		PC(16:1_22:1)+HCO2	1	1	0	0	0	0	0	0	0	0
	PC(16:1_22:2)+HCO2	1	1	0	0	0	0	0	1	0	0	1	0	0	0	7.69890909090909	7.99890909090909	268		PC(16:1_22:2)+HCO2	7.804709	7.804709	0	0	0	0	0	7.804709	0	0	7.804709	0	0	0	7.69890909090909	7.99890909090909	268		PC(16:1_22:2)+HCO2	2	2	0	0	0	0	0	2	0	0
	PC(16:1_22:2)+HCO2	0	0	0	0	0	0	0	0	0	0	0	0	0	0	8.06595	8.36595	1366		PC(16:1_22:2)+HCO2	0	0	0	0	0	0	0	0	0	0	0	0	0	0	8.06595	8.36595	1366		PC(16:1_22:2)+HCO2	0	0	0	0	0	0	0	0	0	0
	PC(16:1_22:3)+HCO2	1	1	0	0	0	0	0	1	0	0	1	0	0	0	7.22732575757576	7.52732575757576	201		PC(16:1_22:3)+HCO2	7.329489	7.329489	7.329489	0	0	0	0	7.329489	0	0	7.329489	7.329489	0	0	7.22732575757576	7.52732575757576	201		PC(16:1_22:3)+HCO2	2	2	1	0	0	0	0	2	0	0
	PC(16:1_22:3)+HCO2	0	0	0	0	0	0	0	0	0	0	0	0	0	0	6.65343181818182	6.95343181818182	796		PC(16:1_22:3)+HCO2	0	0	0	0	0	0	0	0	0	0	0	0	0	0	6.65343181818182	6.95343181818182	796		PC(16:1_22:3)+HCO2	0	0	0	0	0	0	0	0	0	0
	PC(16:1_22:3)+HCO2	0	0	0	0	0	0	0	0	0	0	0	0	0	0	6.87396060606061	7.17396060606061	934		PC(16:1_22:3)+HCO2	0	0	0	0	0	0	0	0	0	0	0	0	0	0	6.87396060606061	7.17396060606061	934		PC(16:1_22:3)+HCO2	0	0	0	0	0	0	0	0	0	0
	PC(16:1_22:4)+HCO2	1	1	0	0	0	0	0	1	0	0	1	0	0	0	6.09909090909091	6.39909090909091	174		PC(16:1_22:4)+HCO2	6.198611	6.198611	0	0	0	0	0	6.329809	0	0	6.198611	0	0	0	6.09909090909091	6.39909090909091	174		PC(16:1_22:4)+HCO2	2	2	0	0	0	0	0	2	0	0
	PC(16:1_22:4)+HCO2	1	1	0	0	0	0	0	1	0	0	1	0	0	0	6.45892424242424	6.75892424242424	486		PC(16:1_22:4)+HCO2	6.587777	6.587777	0	0	0	0	0	6.587777	0	0	6.587777	0	0	0	6.45892424242424	6.75892424242424	486		PC(16:1_22:4)+HCO2	2	2	0	0	0	0	0	2	0	0
	PC(16:1_22:4)+HCO2	1	1	0	0	0	0	0	1	0	0	1	0	0	0	6.28235606060606	6.58235606060606	2898		PC(16:1_22:4)+HCO2	6.329809	6.329809	0	0	0	0	0	6.329809	0	0	6.329809	0	0	0	6.28235606060606	6.58235606060606	2898		PC(16:1_22:4)+HCO2	2	2	0	0	0	0	0	1	0	0
	PC(16:1_22:5)+HCO2	1	1	1	0	0	0	0	1	0	0	1	0	0	0	5.72840454545454	6.02840454545454	60		PC(16:1_22:5)+HCO2	5.923332	5.923332	5.923332	0	0	0	0	5.923332	0	0	5.809507	5.809507	0	0	5.72840454545454	6.02840454545454	60		PC(16:1_22:5)+HCO2	2	2	1	0	0	0	0	2	0	0
	PC(16:1_22:5)+HCO2	1	1	0	0	0	0	0	1	0	1	1	0	0	0	5.18166212121212	5.48166212121212	148		PC(16:1_22:5)+HCO2	5.350597	5.350597	0	0	0	0	0	5.350597	0	5.350597	5.350597	0	0	0	5.18166212121212	5.48166212121212	148		PC(16:1_22:5)+HCO2	1	1	0	0	0	0	0	1	0	1
	PC(16:1_22:6)+HCO2	0	0	0	0	0	0	0	0	0	0	0	0	0	0	4.2777696969697	4.5777696969697	701		PC(16:1_22:6)+HCO2	0	0	0	0	0	0	0	0	0	0	0	0	0	0	4.2777696969697	4.5777696969697	701		PC(16:1_22:6)+HCO2	0	0	0	0	0	0	0	0	0	0
	PC(16:1_22:6)+HCO2	0	0	0	0	0	0	0	0	0	0	0	0	0	0	4.56622575757576	4.86622575757576	877		PC(16:1_22:6)+HCO2	0	0	0	0	0	0	0	0	0	0	0	0	0	0	4.56622575757576	4.86622575757576	877		PC(16:1_22:6)+HCO2	0	0	0	0	0	0	0	0	0	0
	PC(16:1_22:6)+HCO2	0	0	0	0	0	0	0	0	0	0	0	0	0	0	4.99178181818182	5.29178181818182	1859		PC(16:1_22:6)+HCO2	0	0	0	0	0	0	0	0	0	0	0	0	0	0	4.99178181818182	5.29178181818182	1859		PC(16:1_22:6)+HCO2	0	0	0	0	0	0	0	0	0	0
	PC(17:0_17:0)+HCO2	1	1	0	1	1	1	1	1	1	1	1	0	0	0	8.19296060606061	8.49296060606061	231		PC(17:0_17:0)+HCO2	8.354185	8.354185	0	8.354185	8.354185	8.354185	8.354185	8.354185	8.354185	8.354185	8.354185	0	0	0	8.19296060606061	8.49296060606061	231		PC(17:0_17:0)+HCO2	1	1	0	1	1	1	1	1	1	1
	PC(17:0_17:1)+HCO2	1	1	1	0	0	0	0	1	0	0	1	0	0	0	7.16090151515151	7.46090151515151	155		PC(17:0_17:1)+HCO2	7.344148	7.344148	7.344148	0	0	0	0	7.344148	0	0	7.344148	0	0	0	7.16090151515151	7.46090151515151	155		PC(17:0_17:1)+HCO2	2	2	2	0	0	0	0	2	0	0
	PC(17:0_17:2)+HCO2	1	1	1	0	0	0	0	1	0	0	1	1	0	0	6.24482727272727	6.54482727272727	70		PC(17:0_17:2)+HCO2	6.367817	6.367817	6.367817	0	0	0	0	6.367817	0	0	6.367817	6.367817	0	0	6.24482727272727	6.54482727272727	70		PC(17:0_17:2)+HCO2	2	2	2	0	0	0	0	2	0	0
	PC(17:0_17:2)+HCO2	1	1	1	0	0	0	0	1	0	0	1	1	0	0	6.0695696969697	6.3695696969697	500		PC(17:0_17:2)+HCO2	6.367817	6.367817	6.367817	0	0	0	0	6.367817	0	0	6.367817	6.367817	0	0	6.0695696969697	6.3695696969697	500		PC(17:0_17:2)+HCO2	2	2	1	0	0	0	0	2	0	0
	PC(17:0_18:1)+HCO2	0	0	0	0	0	0	0	0	0	0	0	0	0	0	7.75165	8.05165	1796		PC(17:0_18:1)+HCO2	0	0	0	0	0	0	0	0	0	0	0	0	0	0	7.75165	8.05165	1796		PC(17:0_18:1)+HCO2	0	0	0	0	0	0	0	0	0	0
	PC(17:0_18:2)+HCO2	1	1	0	0	1	0	1	0	1	1	1	0	0	0	6.82934393939394	7.12934393939394	684		PC(17:0_18:2)+HCO2	7.000907	7.000907	0	0	7.000907	7.000907	7.000907	0	7.000907	7.000907	7.000907	0	0	0	6.82934393939394	7.12934393939394	684		PC(17:0_18:2)+HCO2	1	1	0	0	1	1	1	0	1	1
	PC(17:0_18:2)+HCO2	0	0	0	0	0	0	0	0	0	0	0	0	0	0	6.67263333333333	6.97263333333333	969		PC(17:0_18:2)+HCO2	0	0	0	0	0	0	0	0	0	0	0	0	0	0	6.67263333333333	6.97263333333333	969		PC(17:0_18:2)+HCO2	0	0	0	0	0	0	0	0	0	0
	PC(17:0_18:3)+HCO2	0	0	0	0	0	0	0	0	0	0	0	0	0	0	5.94582272727273	6.24582272727273	702		PC(17:0_18:3)+HCO2	0	0	0	0	0	0	0	0	0	0	0	0	0	0	5.94582272727273	6.24582272727273	702		PC(17:0_18:3)+HCO2	0	0	0	0	0	0	0	0	0	0
	PC(17:0_18:4)+HCO2	1	1	0	0	0	0	0	0	0	0	0	0	0	0	5.44529696969697	5.74529696969697	458		PC(17:0_18:4)+HCO2	5.57034	5.57034	0	0	0	0	0	5.57034	0	0	5.57034	0	0	0	5.44529696969697	5.74529696969697	458		PC(17:0_18:4)+HCO2	1	1	0	0	0	0	0	1	0	0
	PC(17:0_19:0)+HCO2	0	0	0	0	0	0	0	0	0	0	0	0	0	0	9.2295303030303	9.5295303030303	1325		PC(17:0_19:0)+HCO2	0	0	0	0	0	0	0	0	0	0	0	0	0	0	9.2295303030303	9.5295303030303	1325		PC(17:0_19:0)+HCO2	0	0	0	0	0	0	0	0	0	0
	PC(17:0_20:4)+HCO2	0	0	0	0	0	0	0	0	0	0	0	0	0	0	6.66241060606061	6.96241060606061	1154		PC(17:0_20:4)+HCO2	0	0	0	0	0	0	0	0	0	0	0	0	0	0	6.66241060606061	6.96241060606061	1154		PC(17:0_20:4)+HCO2	0	0	0	0	0	0	0	0	0	0
	PC(17:0_20:4)+HCO2	0	0	0	0	0	0	0	0	0	0	0	0	0	0	6.46923181818182	6.76923181818182	4152		PC(17:0_20:4)+HCO2	0	0	0	0	0	0	0	0	0	0	0	0	0	0	6.46923181818182	6.76923181818182	4152		PC(17:0_20:4)+HCO2	0	0	0	0	0	0	0	0	0	0
	PC(17:0_20:5)+HCO2	0	0	0	0	0	0	0	0	0	0	0	0	0	0	5.54417878787879	5.84417878787879	1271		PC(17:0_20:5)+HCO2	0	0	0	0	0	0	0	0	0	0	0	0	0	0	5.54417878787879	5.84417878787879	1271		PC(17:0_20:5)+HCO2	0	0	0	0	0	0	0	0	0	0
	PC(17:0_20:5)+HCO2	0	0	0	0	0	0	0	0	0	0	0	0	0	0	5.8542696969697	6.1542696969697	1649		PC(17:0_20:5)+HCO2	0	0	0	0	0	0	0	0	0	0	0	0	0	0	5.8542696969697	6.1542696969697	1649		PC(17:0_20:5)+HCO2	0	0	0	0	0	0	0	0	0	0
	PC(17:0_20:5)+HCO2	0	0	0	0	0	0	0	0	0	0	0	0	0	0	5.57073636363636	5.87073636363636	3957		PC(17:0_20:5)+HCO2	0	0	0	0	0	0	0	0	0	0	0	0	0	0	5.57073636363636	5.87073636363636	3957		PC(17:0_20:5)+HCO2	0	0	0	0	0	0	0	0	0	0
	PC(17:0_21:0)+HCO2	1	1	1	0	0	0	0	1	0	0	1	0	0	0	10.1595363636364	10.4595363636364	89		PC(17:0_21:0)+HCO2	10.32845	10.32845	10.32845	0	0	0	0	10.32845	0	0	10.32845	0	0	0	10.1595363636364	10.4595363636364	89		PC(17:0_21:0)+HCO2	1	1	1	0	0	0	0	1	0	0
	PC(17:0_23:0)+HCO2	0	0	0	0	0	0	0	0	0	0	0	0	0	0	11.0084575757576	11.3084575757576	1560		PC(17:0_23:0)+HCO2	0	0	0	0	0	0	0	0	0	0	0	0	0	0	11.0084575757576	11.3084575757576	1560		PC(17:0_23:0)+HCO2	0	0	0	0	0	0	0	0	0	0
	PC(17:1_17:1)+HCO2	1	1	1	0	0	0	0	1	0	0	1	1	0	0	6.24482727272727	6.54482727272727	70		PC(17:1_17:1)+HCO2	6.367817	6.367817	6.367817	0	0	0	0	6.367817	0	0	6.367817	6.367817	0	0	6.24482727272727	6.54482727272727	70		PC(17:1_17:1)+HCO2	2	2	2	0	0	0	0	2	0	0
	PC(17:1_17:1)+HCO2	1	1	1	0	0	0	0	1	0	0	1	1	0	0	6.0695696969697	6.3695696969697	500		PC(17:1_17:1)+HCO2	6.367817	6.367817	6.367817	0	0	0	0	6.367817	0	0	6.367817	6.367817	0	0	6.0695696969697	6.3695696969697	500		PC(17:1_17:1)+HCO2	2	2	1	0	0	0	0	2	0	0
	PC(17:1_17:2)+HCO2	1	1	0	0	0	0	0	1	0	0	1	0	0	0	5.38637727272727	5.68637727272727	185		PC(17:1_17:2)+HCO2	5.500496	5.500496	0	0	0	0	0	5.500496	0	0	5.500496	0	0	0	5.38637727272727	5.68637727272727	185		PC(17:1_17:2)+HCO2	2	2	0	0	0	0	0	1	0	0
	PC(17:1_17:2)+HCO2	1	1	0	0	0	0	0	0	0	0	1	0	0	0	5.13399242424242	5.43399242424242	191		PC(17:1_17:2)+HCO2	5.235445	5.235445	0	0	0	0	0	5.235445	0	0	5.235445	0	0	0	5.13399242424242	5.43399242424242	191		PC(17:1_17:2)+HCO2	2	2	0	0	0	0	0	2	0	0
	PC(17:1_17:2)+HCO2	1	1	0	0	0	0	0	0	0	0	1	0	0	0	5.5910696969697	5.8910696969697	244		PC(17:1_17:2)+HCO2	5.76282	5.76282	0	0	0	0	0	5.76282	0	0	5.76282	0	0	0	5.5910696969697	5.8910696969697	244		PC(17:1_17:2)+HCO2	2	2	0	0	0	0	0	1	0	0
	PC(17:1_18:0)+HCO2	0	0	0	0	0	0	0	0	0	0	0	0	0	0	7.75165	8.05165	1796		PC(17:1_18:0)+HCO2	0	0	0	0	0	0	0	0	0	0	0	0	0	0	7.75165	8.05165	1796		PC(17:1_18:0)+HCO2	0	0	0	0	0	0	0	0	0	0
	PC(17:1_18:1)+HCO2	1	1	0	0	0	0	0	0	0	0	1	0	0	0	6.82934393939394	7.12934393939394	684		PC(17:1_18:1)+HCO2	7.000907	7.000907	0	0	0	0	0	0	0	7.000907	7.000907	0	0	0	6.82934393939394	7.12934393939394	684		PC(17:1_18:1)+HCO2	1	1	0	0	0	0	0	0	0	1
	PC(17:1_18:1)+HCO2	0	0	0	0	0	0	0	0	0	0	0	0	0	0	6.67263333333333	6.97263333333333	969		PC(17:1_18:1)+HCO2	0	0	0	0	0	0	0	0	0	0	0	0	0	0	6.67263333333333	6.97263333333333	969		PC(17:1_18:1)+HCO2	0	0	0	0	0	0	0	0	0	0
	PC(17:1_18:2)+HCO2	0	0	0	0	0	0	0	0	0	0	0	0	0	0	5.94582272727273	6.24582272727273	702		PC(17:1_18:2)+HCO2	0	0	0	0	0	0	0	0	0	0	0	0	0	0	5.94582272727273	6.24582272727273	702		PC(17:1_18:2)+HCO2	0	0	0	0	0	0	0	0	0	0
	PC(17:1_18:3)+HCO2	1	1	0	0	0	0	0	0	0	0	0	0	0	0	5.44529696969697	5.74529696969697	458		PC(17:1_18:3)+HCO2	5.57034	5.57034	0	0	0	0	0	5.57034	0	0	5.57034	0	0	0	5.44529696969697	5.74529696969697	458		PC(17:1_18:3)+HCO2	1	1	0	0	0	0	0	1	0	0
	PC(17:1_19:0)+HCO2	1	1	0	0	0	0	0	1	0	0	1	0	0	0	8.2811803030303	8.5811803030303	271		PC(17:1_19:0)+HCO2	8.490902	8.490902	0	0	0	0	0	8.364598	0	0	8.364598	0	0	0	8.2811803030303	8.5811803030303	271		PC(17:1_19:0)+HCO2	2	2	0	0	0	0	0	2	0	0
	PC(17:1_20:3)+HCO2	0	0	0	0	0	0	0	0	0	0	0	0	0	0	6.66241060606061	6.96241060606061	1154		PC(17:1_20:3)+HCO2	0	0	0	0	0	0	0	0	0	0	0	0	0	0	6.66241060606061	6.96241060606061	1154		PC(17:1_20:3)+HCO2	0	0	0	0	0	0	0	0	0	0
	PC(17:1_20:3)+HCO2	0	0	0	0	0	0	0	0	0	0	0	0	0	0	6.46923181818182	6.76923181818182	4152		PC(17:1_20:3)+HCO2	0	0	0	0	0	0	0	0	0	0	0	0	0	0	6.46923181818182	6.76923181818182	4152		PC(17:1_20:3)+HCO2	0	0	0	0	0	0	0	0	0	0
	PC(17:1_20:4)+HCO2	0	0	0	0	0	0	0	0	0	0	0	0	0	0	5.54417878787879	5.84417878787879	1271		PC(17:1_20:4)+HCO2	0	0	0	0	0	0	0	0	0	0	0	0	0	0	5.54417878787879	5.84417878787879	1271		PC(17:1_20:4)+HCO2	0	0	0	0	0	0	0	0	0	0
	PC(17:1_20:4)+HCO2	0	0	0	0	0	0	0	0	0	0	0	0	0	0	5.8542696969697	6.1542696969697	1649		PC(17:1_20:4)+HCO2	0	0	0	0	0	0	0	0	0	0	0	0	0	0	5.8542696969697	6.1542696969697	1649		PC(17:1_20:4)+HCO2	0	0	0	0	0	0	0	0	0	0
	PC(17:1_20:4)+HCO2	0	0	0	0	0	0	0	0	0	0	0	0	0	0	5.57073636363636	5.87073636363636	3957		PC(17:1_20:4)+HCO2	0	0	0	0	0	0	0	0	0	0	0	0	0	0	5.57073636363636	5.87073636363636	3957		PC(17:1_20:4)+HCO2	0	0	0	0	0	0	0	0	0	0
	PC(17:1_20:5)+HCO2	0	0	0	0	0	0	0	0	0	0	0	0	0	0	5.10081363636364	5.40081363636364	845		PC(17:1_20:5)+HCO2	0	0	0	0	0	0	0	0	0	0	0	0	0	0	5.10081363636364	5.40081363636364	845		PC(17:1_20:5)+HCO2	0	0	0	0	0	0	0	0	0	0
	PC(17:1_21:0)+HCO2	0	0	0	0	0	0	0	0	0	0	0	0	0	0	9.23479090909091	9.53479090909091	1578		PC(17:1_21:0)+HCO2	0	0	0	0	0	0	0	0	0	0	0	0	0	0	9.23479090909091	9.53479090909091	1578		PC(17:1_21:0)+HCO2	0	0	0	0	0	0	0	0	0	0
	PC(17:2_17:2)+HCO2	0	0	0	0	0	0	0	0	0	0	0	0	0	0	4.7790303030303	5.0790303030303	844		PC(17:2_17:2)+HCO2	0	0	0	0	0	0	0	0	0	0	0	0	0	0	4.7790303030303	5.0790303030303	844		PC(17:2_17:2)+HCO2	0	0	0	0	0	0	0	0	0	0
	PC(17:2_17:2)+HCO2	0	0	0	0	0	0	0	0	0	0	0	0	0	0	6.00865757575758	6.30865757575758	1893		PC(17:2_17:2)+HCO2	0	0	0	0	0	0	0	0	0	0	0	0	0	0	6.00865757575758	6.30865757575758	1893		PC(17:2_17:2)+HCO2	0	0	0	0	0	0	0	0	0	0
	PC(17:2_18:0)+HCO2	1	1	0	0	0	0	0	0	0	0	1	0	0	0	6.82934393939394	7.12934393939394	684		PC(17:2_18:0)+HCO2	7.000907	7.000907	0	0	0	0	0	0	0	0	7.000907	0	0	0	6.82934393939394	7.12934393939394	684		PC(17:2_18:0)+HCO2	1	1	0	0	0	0	0	0	0	0
	PC(17:2_18:0)+HCO2	0	0	0	0	0	0	0	0	0	0	0	0	0	0	6.67263333333333	6.97263333333333	969		PC(17:2_18:0)+HCO2	0	0	0	0	0	0	0	0	0	0	0	0	0	0	6.67263333333333	6.97263333333333	969		PC(17:2_18:0)+HCO2	0	0	0	0	0	0	0	0	0	0
	PC(17:2_18:1)+HCO2	0	0	0	0	0	0	0	0	0	0	0	0	0	0	5.94582272727273	6.24582272727273	702		PC(17:2_18:1)+HCO2	0	0	0	0	0	0	0	0	0	0	0	0	0	0	5.94582272727273	6.24582272727273	702		PC(17:2_18:1)+HCO2	0	0	0	0	0	0	0	0	0	0
	PC(17:2_18:2)+HCO2	1	1	0	0	0	0	0	0	0	0	0	0	0	0	5.44529696969697	5.74529696969697	458		PC(17:2_18:2)+HCO2	5.57034	5.57034	0	0	0	0	0	5.57034	0	0	5.57034	0	0	0	5.44529696969697	5.74529696969697	458		PC(17:2_18:2)+HCO2	1	1	0	0	0	0	0	1	0	0
	PC(17:2_19:0)+HCO2	1	1	1	0	0	0	0	1	0	0	1	0	0	0	7.41247424242424	7.71247424242424	162		PC(17:2_19:0)+HCO2	7.607316	7.607316	7.607316	0	0	0	0	7.607316	0	0	7.607316	7.607316	0	0	7.41247424242424	7.71247424242424	162		PC(17:2_19:0)+HCO2	2	2	2	0	0	0	0	2	0	0
	PC(17:2_20:2)+HCO2	0	0	0	0	0	0	0	0	0	0	0	0	0	0	6.66241060606061	6.96241060606061	1154		PC(17:2_20:2)+HCO2	0	0	0	0	0	0	0	0	0	0	0	0	0	0	6.66241060606061	6.96241060606061	1154		PC(17:2_20:2)+HCO2	0	0	0	0	0	0	0	0	0	0
	PC(17:2_20:2)+HCO2	0	0	0	0	0	0	0	0	0	0	0	0	0	0	6.46923181818182	6.76923181818182	4152		PC(17:2_20:2)+HCO2	0	0	0	0	0	0	0	0	0	0	0	0	0	0	6.46923181818182	6.76923181818182	4152		PC(17:2_20:2)+HCO2	0	0	0	0	0	0	0	0	0	0
	PC(17:2_20:3)+HCO2	0	0	0	0	0	0	0	0	0	0	0	0	0	0	5.54417878787879	5.84417878787879	1271		PC(17:2_20:3)+HCO2	0	0	0	0	0	0	0	0	0	0	0	0	0	0	5.54417878787879	5.84417878787879	1271		PC(17:2_20:3)+HCO2	0	0	0	0	0	0	0	0	0	0
	PC(17:2_20:3)+HCO2	0	0	0	0	0	0	0	0	0	0	0	0	0	0	5.8542696969697	6.1542696969697	1649		PC(17:2_20:3)+HCO2	0	0	0	0	0	0	0	0	0	0	0	0	0	0	5.8542696969697	6.1542696969697	1649		PC(17:2_20:3)+HCO2	0	0	0	0	0	0	0	0	0	0
	PC(17:2_20:3)+HCO2	0	0	0	0	0	0	0	0	0	0	0	0	0	0	5.57073636363636	5.87073636363636	3957		PC(17:2_20:3)+HCO2	0	0	0	0	0	0	0	0	0	0	0	0	0	0	5.57073636363636	5.87073636363636	3957		PC(17:2_20:3)+HCO2	0	0	0	0	0	0	0	0	0	0
	PC(17:2_20:4)+HCO2	0	0	0	0	0	0	0	0	0	0	0	0	0	0	5.10081363636364	5.40081363636364	845		PC(17:2_20:4)+HCO2	0	0	0	0	0	0	0	0	0	0	0	0	0	0	5.10081363636364	5.40081363636364	845		PC(17:2_20:4)+HCO2	0	0	0	0	0	0	0	0	0	0
	PC(17:2_21:0)+HCO2	0	1	0	0	0	0	0	0	0	0	1	0	0	0	8.41369393939394	8.71369393939394	887		PC(17:2_21:0)+HCO2	8.571105	8.571105	0	0	0	0	0	0	0	0	8.571105	0	0	0	8.41369393939394	8.71369393939394	887		PC(17:2_21:0)+HCO2	1	1	0	0	0	0	0	0	0	0
	PC(18:0_18:0)+HCO2	0	0	0	0	0	0	0	0	0	0	0	0	0	0	9.2295303030303	9.5295303030303	1325		PC(18:0_18:0)+HCO2	0	0	0	0	0	0	0	0	0	0	0	0	0	0	9.2295303030303	9.5295303030303	1325		PC(18:0_18:0)+HCO2	0	0	0	0	0	0	0	0	0	0
	PC(18:0_18:1)+HCO2	1	1	0	1	1	1	1	1	1	1	1	0	0	0	8.2811803030303	8.5811803030303	271		PC(18:0_18:1)+HCO2	8.490902	8.490902	0	8.364598	8.490902	8.364598	8.490902	8.364598	8.490902	8.490902	8.364598	0	0	0	8.2811803030303	8.5811803030303	271		PC(18:0_18:1)+HCO2	2	2	0	2	2	2	2	2	2	2
	PC(18:0_18:2)+HCO2	1	1	1	1	1	1	1	1	1	1	1	0	0	0	7.41247424242424	7.71247424242424	162		PC(18:0_18:2)+HCO2	7.607316	7.607316	7.607316	7.607316	7.607316	7.607316	7.607316	7.607316	7.607316	7.607316	7.607316	7.607316	0	0	7.41247424242424	7.71247424242424	162		PC(18:0_18:2)+HCO2	2	2	2	2	2	2	2	2	2	2
	PC(18:0_18:3)+HCO2	1	1	0	0	1	0	0	1	1	1	1	0	0	0	6.54269393939394	6.84269393939394	187		PC(18:0_18:3)+HCO2	6.64095	6.64095	0	0	6.776376	0	0	6.64095	6.776376	6.776376	6.64095	0	0	0	6.54269393939394	6.84269393939394	187		PC(18:0_18:3)+HCO2	2	2	0	0	1	0	0	2	1	1
	PC(18:0_18:3)+HCO2	1	1	0	0	0	0	0	1	0	0	1	0	0	0	6.33619848484848	6.63619848484848	219		PC(18:0_18:3)+HCO2	6.523652	6.523652	0	0	0	0	0	6.523652	0	0	6.523652	0	0	0	6.33619848484848	6.63619848484848	219		PC(18:0_18:3)+HCO2	1	1	0	0	0	0	0	1	0	0
	PC(18:0_18:4)+HCO2	1	1	1	0	0	0	0	1	0	0	1	0	0	0	6.04034545454545	6.34034545454545	46		PC(18:0_18:4)+HCO2	6.155149	6.155149	6.155149	0	0	0	0	6.155149	0	0	6.155149	6.155149	0	0	6.04034545454545	6.34034545454545	46		PC(18:0_18:4)+HCO2	3	3	2	0	0	0	0	2	0	0
	PC(18:0_18:4)+HCO2	1	1	0	0	0	0	0	1	0	0	1	0	0	0	5.38873333333333	5.68873333333333	83		PC(18:0_18:4)+HCO2	5.628545	5.628545	0	0	0	0	0	5.628545	0	0	5.628545	0	0	0	5.38873333333333	5.68873333333333	83		PC(18:0_18:4)+HCO2	1	1	0	0	0	0	0	1	0	0
	PC(18:0_18:4)+HCO2	1	1	0	0	0	0	0	0	0	0	0	0	0	0	5.71959545454545	6.01959545454545	3405		PC(18:0_18:4)+HCO2	5.896158	5.896158	0	0	0	0	0	0	0	0	5.778402	0	0	0	5.71959545454545	6.01959545454545	3405		PC(18:0_18:4)+HCO2	2	2	0	0	0	0	0	0	0	0
	PC(18:0_20:0)+HCO2	1	1	1	0	0	0	0	1	0	0	1	0	0	0	10.1595363636364	10.4595363636364	89		PC(18:0_20:0)+HCO2	10.32845	10.32845	10.32845	0	0	0	0	10.32845	0	0	10.32845	0	0	0	10.1595363636364	10.4595363636364	89		PC(18:0_20:0)+HCO2	1	1	1	0	0	0	0	1	0	0
	PC(18:0_20:1)+HCO2	0	0	0	0	0	0	0	0	0	0	0	0	0	0	9.23479090909091	9.53479090909091	1578		PC(18:0_20:1)+HCO2	0	0	0	0	0	0	0	0	0	0	0	0	0	0	9.23479090909091	9.53479090909091	1578		PC(18:0_20:1)+HCO2	0	0	0	0	0	0	0	0	0	0
	PC(18:0_20:2)+HCO2	0	1	0	0	1	0	0	0	1	1	1	0	0	0	8.41369393939394	8.71369393939394	887		PC(18:0_20:2)+HCO2	8.571105	8.571105	0	0	8.571105	0	0	0	8.571105	8.571105	8.571105	0	0	0	8.41369393939394	8.71369393939394	887		PC(18:0_20:2)+HCO2	1	1	0	0	1	0	0	0	1	1
	PC(18:0_20:3)+HCO2	1	1	0	1	1	1	1	1	1	1	1	0	0	0	7.69890909090909	7.99890909090909	268		PC(18:0_20:3)+HCO2	7.804709	7.804709	0	7.804709	7.804709	7.804709	7.804709	7.804709	7.804709	7.804709	7.804709	0	0	0	7.69890909090909	7.99890909090909	268		PC(18:0_20:3)+HCO2	2	2	0	2	2	2	2	2	2	2
	PC(18:0_20:3)+HCO2	0	0	0	0	0	0	0	0	0	0	0	0	0	0	8.06595	8.36595	1366		PC(18:0_20:3)+HCO2	0	0	0	0	0	0	0	0	0	0	0	0	0	0	8.06595	8.36595	1366		PC(18:0_20:3)+HCO2	0	0	0	0	0	0	0	0	0	0
	PC(18:0_20:4)+HCO2	1	1	0	1	1	1	1	1	1	1	1	0	0	0	7.22732575757576	7.52732575757576	201		PC(18:0_20:4)+HCO2	7.329489	7.329489	7.329489	7.329489	7.329489	7.329489	7.329489	7.329489	7.329489	7.329489	7.329489	7.329489	0	0	7.22732575757576	7.52732575757576	201		PC(18:0_20:4)+HCO2	2	2	1	2	2	2	2	2	2	2
	PC(18:0_20:4)+HCO2	0	0	0	0	0	0	0	0	0	0	0	0	0	0	6.65343181818182	6.95343181818182	796		PC(18:0_20:4)+HCO2	0	0	0	0	0	0	0	0	0	0	0	0	0	0	6.65343181818182	6.95343181818182	796		PC(18:0_20:4)+HCO2	0	0	0	0	0	0	0	0	0	0
	PC(18:0_20:4)+HCO2	0	0	0	0	0	0	0	0	0	0	0	0	0	0	6.87396060606061	7.17396060606061	934		PC(18:0_20:4)+HCO2	0	0	0	0	0	0	0	0	0	0	0	0	0	0	6.87396060606061	7.17396060606061	934		PC(18:0_20:4)+HCO2	0	0	0	0	0	0	0	0	0	0
	PC(18:0_20:5)+HCO2	1	1	0	0	0	0	0	1	0	0	1	0	0	0	6.09909090909091	6.39909090909091	174		PC(18:0_20:5)+HCO2	6.198611	6.198611	0	0	0	0	0	6.329809	0	0	6.198611	0	0	0	6.09909090909091	6.39909090909091	174		PC(18:0_20:5)+HCO2	2	2	0	0	0	0	0	2	0	0
	PC(18:0_20:5)+HCO2	1	1	0	0	1	0	1	1	1	1	1	0	0	0	6.45892424242424	6.75892424242424	486		PC(18:0_20:5)+HCO2	6.587777	6.587777	0	6.587777	6.587777	0	6.587777	6.587777	6.587777	6.587777	6.587777	0	0	0	6.45892424242424	6.75892424242424	486		PC(18:0_20:5)+HCO2	2	2	0	1	1	0	1	2	2	2
	PC(18:0_20:5)+HCO2	1	1	0	0	0	0	0	1	0	0	1	0	0	0	6.28235606060606	6.58235606060606	2898		PC(18:0_20:5)+HCO2	6.329809	6.329809	0	0	0	0	0	6.329809	0	0	6.329809	0	0	0	6.28235606060606	6.58235606060606	2898		PC(18:0_20:5)+HCO2	2	2	0	0	0	0	0	1	0	0
	PC(18:0_22:0)+HCO2	0	0	0	0	0	0	0	0	0	0	0	0	0	0	11.0084575757576	11.3084575757576	1560		PC(18:0_22:0)+HCO2	0	0	0	0	0	0	0	0	0	0	0	0	0	0	11.0084575757576	11.3084575757576	1560		PC(18:0_22:0)+HCO2	0	0	0	0	0	0	0	0	0	0
	PC(18:0_22:4)+HCO2	1	1	0	0	1	0	0	0	1	1	0	0	0	0	8.03054696969697	8.33054696969697	840		PC(18:0_22:4)+HCO2	8.199356	8.199356	0	0	8.199356	0	0	8.199356	8.199356	8.199356	0	0	0	0	8.03054696969697	8.33054696969697	840		PC(18:0_22:4)+HCO2	1	1	0	0	1	0	0	1	1	1
	PC(18:0_22:5)+HCO2	0	0	0	0	0	0	0	0	0	0	0	0	0	0	7.2613106060606	7.5613106060606	1181		PC(18:0_22:5)+HCO2	0	0	0	0	0	0	0	0	0	0	0	0	0	0	7.2613106060606	7.5613106060606	1181		PC(18:0_22:5)+HCO2	0	0	0	0	0	0	0	0	0	0
	PC(18:0_22:5)+HCO2	0	0	0	0	0	0	0	0	0	0	0	0	0	0	7.67180151515151	7.97180151515151	1530		PC(18:0_22:5)+HCO2	0	0	0	0	0	0	0	0	0	0	0	0	0	0	7.67180151515151	7.97180151515151	1530		PC(18:0_22:5)+HCO2	0	0	0	0	0	0	0	0	0	0
	PC(18:0_22:6)+HCO2	1	1	0	1	1	1	1	1	1	1	1	0	0	0	6.8943	7.1943	602		PC(18:0_22:6)+HCO2	7.041442	7.041442	0	7.041442	7.041442	7.041442	7.041442	7.041442	7.041442	7.041442	7.041442	0	0	0	6.8943	7.1943	602		PC(18:0_22:6)+HCO2	1	1	0	1	1	1	1	1	1	1
	PC(18:1_18:1)+HCO2	1	1	1	1	1	0	0	1	1	1	1	0	0	0	7.41247424242424	7.71247424242424	162		PC(18:1_18:1)+HCO2	7.607316	7.607316	7.607316	7.485737	7.485737	7.485737	7.485737	7.607316	7.485737	7.485737	7.607316	7.607316	0	0	7.41247424242424	7.71247424242424	162		PC(18:1_18:1)+HCO2	2	2	2	1	1	1	1	2	2	2
	PC(18:1_18:2)+HCO2	1	1	0	0	1	1	1	1	1	1	1	0	0	0	6.54269393939394	6.84269393939394	187		PC(18:1_18:2)+HCO2	6.64095	6.64095	0	0	6.64095	6.64095	6.64095	6.64095	6.64095	6.64095	6.64095	0	0	0	6.54269393939394	6.84269393939394	187		PC(18:1_18:2)+HCO2	2	2	0	0	2	1	1	2	2	2
	PC(18:1_18:2)+HCO2	1	1	0	1	1	1	1	1	1	1	1	0	0	0	6.33619848484848	6.63619848484848	219		PC(18:1_18:2)+HCO2	6.523652	6.523652	0	6.523652	6.523652	6.523652	6.523652	6.523652	6.523652	6.523652	6.523652	0	0	0	6.33619848484848	6.63619848484848	219		PC(18:1_18:2)+HCO2	1	1	0	1	1	1	1	1	1	1
	PC(18:1_18:3)+HCO2	1	1	1	0	0	0	0	1	0	0	1	0	0	0	6.04034545454545	6.34034545454545	46		PC(18:1_18:3)+HCO2	6.155149	6.155149	6.155149	0	0	0	0	6.155149	6.041962	6.041962	6.155149	6.155149	0	0	6.04034545454545	6.34034545454545	46		PC(18:1_18:3)+HCO2	3	3	2	0	0	0	0	2	1	1
	PC(18:1_18:3)+HCO2	1	1	0	0	0	0	0	1	1	1	1	0	0	0	5.38873333333333	5.68873333333333	83		PC(18:1_18:3)+HCO2	5.628545	5.628545	0	0	5.628545	0	0	5.628545	5.628545	5.628545	5.628545	0	0	0	5.38873333333333	5.68873333333333	83		PC(18:1_18:3)+HCO2	1	1	0	0	1	0	0	1	1	1
	PC(18:1_18:3)+HCO2	1	1	0	0	0	0	0	0	1	1	0	0	0	0	5.71959545454545	6.01959545454545	3405		PC(18:1_18:3)+HCO2	5.896158	5.896158	0	0	0	0	0	0	5.778402	5.778402	5.778402	0	0	0	5.71959545454545	6.01959545454545	3405		PC(18:1_18:3)+HCO2	2	2	0	0	0	0	0	0	2	2
	PC(18:1_18:4)+HCO2	1	1	0	0	0	0	0	1	0	0	1	0	0	0	5.23841363636364	5.53841363636364	104		PC(18:1_18:4)+HCO2	5.362202	5.362202	0	0	0	0	0	5.362202	0	0	5.362202	5.362202	0	0	5.23841363636364	5.53841363636364	104		PC(18:1_18:4)+HCO2	2	3	0	0	0	0	0	2	0	0
	PC(18:1_18:4)+HCO2	0	1	0	0	0	0	0	0	0	0	0	0	0	0	4.93768939393939	5.23768939393939	489		PC(18:1_18:4)+HCO2	0	5.101692	0	0	0	0	0	0	0	0	0	0	0	0	4.93768939393939	5.23768939393939	489		PC(18:1_18:4)+HCO2	0	1	0	0	0	0	0	0	0	0
	PC(18:1_18:4)+HCO2	1	1	0	0	0	0	0	0	0	0	0	0	0	0	4.46556363636364	4.76556363636364	532		PC(18:1_18:4)+HCO2	4.639425	4.639425	0	0	0	0	0	0	0	0	4.639425	0	0	0	4.46556363636364	4.76556363636364	532		PC(18:1_18:4)+HCO2	1	1	0	0	0	0	0	0	0	0
	PC(18:1_20:0)+HCO2	0	0	0	0	0	0	0	0	0	0	0	0	0	0	9.23479090909091	9.53479090909091	1578		PC(18:1_20:0)+HCO2	0	0	0	0	0	0	0	0	0	0	0	0	0	0	9.23479090909091	9.53479090909091	1578		PC(18:1_20:0)+HCO2	0	0	0	0	0	0	0	0	0	0
	PC(18:1_20:1)+HCO2	0	1	0	0	0	0	0	0	0	0	1	0	0	0	8.41369393939394	8.71369393939394	887		PC(18:1_20:1)+HCO2	8.571105	8.571105	0	0	0	0	0	0	0	8.571105	8.571105	0	0	0	8.41369393939394	8.71369393939394	887		PC(18:1_20:1)+HCO2	1	1	0	0	0	0	0	0	0	1
	PC(18:1_20:2)+HCO2	1	1	0	0	0	0	0	1	0	0	1	0	0	0	7.69890909090909	7.99890909090909	268		PC(18:1_20:2)+HCO2	7.804709	7.804709	0	0	0	0	0	7.804709	7.804709	0	7.804709	0	0	0	7.69890909090909	7.99890909090909	268		PC(18:1_20:2)+HCO2	2	2	0	0	0	0	0	2	1	0
	PC(18:1_20:2)+HCO2	0	0	0	0	0	0	0	0	0	0	0	0	0	0	8.06595	8.36595	1366		PC(18:1_20:2)+HCO2	0	0	0	0	0	0	0	0	0	0	0	0	0	0	8.06595	8.36595	1366		PC(18:1_20:2)+HCO2	0	0	0	0	0	0	0	0	0	0
	PC(18:1_20:3)+HCO2	1	1	0	0	0	0	0	1	0	0	1	0	0	0	7.22732575757576	7.52732575757576	201		PC(18:1_20:3)+HCO2	7.329489	7.329489	7.329489	0	0	0	0	7.329489	0	0	7.329489	7.329489	0	0	7.22732575757576	7.52732575757576	201		PC(18:1_20:3)+HCO2	2	2	1	0	0	0	0	2	0	0
	PC(18:1_20:3)+HCO2	0	0	0	0	0	0	0	0	0	0	0	0	0	0	6.65343181818182	6.95343181818182	796		PC(18:1_20:3)+HCO2	0	0	0	0	0	0	0	0	0	0	0	0	0	0	6.65343181818182	6.95343181818182	796		PC(18:1_20:3)+HCO2	0	0	0	0	0	0	0	0	0	0
	PC(18:1_20:3)+HCO2	0	0	0	0	0	0	0	0	0	0	0	0	0	0	6.87396060606061	7.17396060606061	934		PC(18:1_20:3)+HCO2	0	0	0	0	0	0	0	0	0	0	0	0	0	0	6.87396060606061	7.17396060606061	934		PC(18:1_20:3)+HCO2	0	0	0	0	0	0	0	0	0	0
	PC(18:1_20:4)+HCO2	1	1	0	0	1	0	1	1	1	1	1	0	0	0	6.09909090909091	6.39909090909091	174		PC(18:1_20:4)+HCO2	6.198611	6.198611	0	0	6.329809	0	6.329809	6.329809	6.329809	6.329809	6.198611	0	0	0	6.09909090909091	6.39909090909091	174		PC(18:1_20:4)+HCO2	2	2	0	0	2	0	1	2	2	2
	PC(18:1_20:4)+HCO2	1	1	0	0	0	0	0	1	1	1	1	0	0	0	6.45892424242424	6.75892424242424	486		PC(18:1_20:4)+HCO2	6.587777	6.587777	0	0	6.587777	0	0	6.587777	6.587777	6.587777	6.587777	0	0	0	6.45892424242424	6.75892424242424	486		PC(18:1_20:4)+HCO2	2	2	0	0	1	0	0	2	1	2
	PC(18:1_20:4)+HCO2	1	1	0	0	1	0	1	1	1	1	1	0	0	0	6.28235606060606	6.58235606060606	2898		PC(18:1_20:4)+HCO2	6.329809	6.329809	0	0	6.329809	0	6.329809	6.329809	6.329809	6.329809	6.329809	0	0	0	6.28235606060606	6.58235606060606	2898		PC(18:1_20:4)+HCO2	2	2	0	0	2	0	2	1	2	2
	PC(18:1_20:5)+HCO2	1	1	1	0	0	0	0	1	0	1	1	0	0	0	5.72840454545454	6.02840454545454	60		PC(18:1_20:5)+HCO2	5.923332	5.923332	5.923332	0	0	0	0	5.923332	0	5.809507	5.809507	5.809507	0	0	5.72840454545454	6.02840454545454	60		PC(18:1_20:5)+HCO2	2	2	1	0	0	0	0	2	0	1
	PC(18:1_20:5)+HCO2	1	1	0	0	0	0	0	1	0	0	1	0	0	0	5.18166212121212	5.48166212121212	148		PC(18:1_20:5)+HCO2	5.350597	5.350597	0	0	0	0	0	5.350597	5.350597	0	5.350597	0	0	0	5.18166212121212	5.48166212121212	148		PC(18:1_20:5)+HCO2	1	1	0	0	0	0	0	1	1	0
	PC(18:1_22:3)+HCO2	1	1	0	0	0	0	0	0	0	0	0	0	0	0	8.03054696969697	8.33054696969697	840		PC(18:1_22:3)+HCO2	8.199356	8.199356	0	0	0	0	0	8.199356	0	0	0	0	0	0	8.03054696969697	8.33054696969697	840		PC(18:1_22:3)+HCO2	1	1	0	0	0	0	0	1	0	0
	PC(18:1_22:4)+HCO2	0	0	0	0	0	0	0	0	0	0	0	0	0	0	7.2613106060606	7.5613106060606	1181		PC(18:1_22:4)+HCO2	0	0	0	0	0	0	0	0	0	0	0	0	0	0	7.2613106060606	7.5613106060606	1181		PC(18:1_22:4)+HCO2	0	0	0	0	0	0	0	0	0	0
	PC(18:1_22:4)+HCO2	0	0	0	0	0	0	0	0	0	0	0	0	0	0	7.67180151515151	7.97180151515151	1530		PC(18:1_22:4)+HCO2	0	0	0	0	0	0	0	0	0	0	0	0	0	0	7.67180151515151	7.97180151515151	1530		PC(18:1_22:4)+HCO2	0	0	0	0	0	0	0	0	0	0
	PC(18:1_22:5)+HCO2	1	1	0	0	0	0	0	1	0	0	1	0	0	0	6.8943	7.1943	602		PC(18:1_22:5)+HCO2	7.041442	7.041442	0	0	0	0	0	7.041442	0	0	7.041442	0	0	0	6.8943	7.1943	602		PC(18:1_22:5)+HCO2	1	1	0	0	0	0	0	1	0	0
	PC(18:1_22:6)+HCO2	1	1	0	0	1	0	0	0	1	1	0	0	0	0	5.81506363636364	6.11506363636364	341		PC(18:1_22:6)+HCO2	5.928539	5.928539	0	0	5.928539	0	5.928539	5.928539	5.928539	5.928539	0	0	0	0	5.81506363636364	6.11506363636364	341		PC(18:1_22:6)+HCO2	1	1	0	0	1	0	1	1	1	1
	PC(18:1_22:6)+HCO2	0	0	0	0	0	0	0	0	0	0	0	0	0	0	5.49182878787879	5.79182878787879	797		PC(18:1_22:6)+HCO2	0	0	0	0	0	0	0	0	0	0	0	0	0	0	5.49182878787879	5.79182878787879	797		PC(18:1_22:6)+HCO2	0	0	0	0	0	0	0	0	0	0
	PC(18:1_22:6)+HCO2	0	0	0	0	0	0	0	0	0	0	0	0	0	0	5.23679545454545	5.53679545454545	1477		PC(18:1_22:6)+HCO2	0	0	0	0	0	0	0	0	0	0	0	0	0	0	5.23679545454545	5.53679545454545	1477		PC(18:1_22:6)+HCO2	0	0	0	0	0	0	0	0	0	0
	PC(18:1_22:6)+HCO2	0	1	0	0	1	0	0	0	1	1	0	0	0	0	5.96100757575757	6.26100757575757	2718		PC(18:1_22:6)+HCO2	0	6.143276	0	0	6.143276	0	0	0	6.143276	6.143276	0	0	0	0	5.96100757575757	6.26100757575757	2718		PC(18:1_22:6)+HCO2	0	1	0	0	1	0	0	0	1	1
	PC(18:2_18:2)+HCO2	1	1	1	0	0	0	0	1	1	1	1	0	0	0	6.04034545454545	6.34034545454545	46		PC(18:2_18:2)+HCO2	6.155149	6.155149	6.155149	0	0	0	0	6.155149	6.041962	6.041962	6.155149	6.155149	0	0	6.04034545454545	6.34034545454545	46		PC(18:2_18:2)+HCO2	3	3	2	0	0	0	0	2	1	1
	PC(18:2_18:2)+HCO2	1	1	0	1	1	1	1	1	1	1	1	0	0	0	5.38873333333333	5.68873333333333	83		PC(18:2_18:2)+HCO2	5.628545	5.628545	0	5.628545	5.628545	5.628545	5.628545	5.628545	5.628545	5.628545	5.628545	0	0	0	5.38873333333333	5.68873333333333	83		PC(18:2_18:2)+HCO2	1	1	0	1	1	1	1	1	1	1
	PC(18:2_18:2)+HCO2	1	1	0	1	1	0	0	0	1	1	0	0	0	0	5.71959545454545	6.01959545454545	3405		PC(18:2_18:2)+HCO2	5.896158	5.896158	0	5.778402	5.778402	0	0	0	5.778402	5.778402	5.778402	0	0	0	5.71959545454545	6.01959545454545	3405		PC(18:2_18:2)+HCO2	2	2	0	1	1	0	0	0	2	2
	PC(18:2_18:3)+HCO2	1	1	0	0	0	0	0	1	0	0	1	0	0	0	5.23841363636364	5.53841363636364	104		PC(18:2_18:3)+HCO2	5.362202	5.362202	0	0	0	0	0	5.362202	0	0	5.362202	5.362202	0	0	5.23841363636364	5.53841363636364	104		PC(18:2_18:3)+HCO2	2	3	0	0	0	0	0	2	0	0
	PC(18:2_18:3)+HCO2	0	1	0	0	0	0	0	0	0	0	0	0	0	0	4.93768939393939	5.23768939393939	489		PC(18:2_18:3)+HCO2	0	5.101692	0	0	0	0	0	0	0	0	0	0	0	0	4.93768939393939	5.23768939393939	489		PC(18:2_18:3)+HCO2	0	1	0	0	0	0	0	0	0	0
	PC(18:2_18:3)+HCO2	1	1	0	0	0	0	0	0	1	1	0	0	0	0	4.46556363636364	4.76556363636364	532		PC(18:2_18:3)+HCO2	4.639425	4.639425	0	4.639425	0	0	0	0	4.639425	4.639425	4.639425	0	0	0	4.46556363636364	4.76556363636364	532		PC(18:2_18:3)+HCO2	1	1	0	1	0	0	0	0	1	1
	PC(18:2_18:4)+HCO2	0	0	0	0	0	0	0	0	0	0	0	0	0	0	5.82562272727273	6.12562272727273	1568		PC(18:2_18:4)+HCO2	0	0	0	0	0	0	0	0	0	0	0	0	0	0	5.82562272727273	6.12562272727273	1568		PC(18:2_18:4)+HCO2	0	0	0	0	0	0	0	0	0	0
	PC(18:2_18:4)+HCO2	0	0	0	0	0	0	0	0	0	0	0	0	0	0	4.00810151515151	4.30810151515151	3225		PC(18:2_18:4)+HCO2	0	0	0	0	0	0	0	0	0	0	0	0	0	0	4.00810151515151	4.30810151515151	3225		PC(18:2_18:4)+HCO2	0	0	0	0	0	0	0	0	0	0
	PC(18:2_20:0)+HCO2	0	1	0	0	0	0	0	0	1	0	1	0	0	0	8.41369393939394	8.71369393939394	887		PC(18:2_20:0)+HCO2	8.571105	8.571105	0	0	0	0	0	0	8.571105	8.571105	8.571105	0	0	0	8.41369393939394	8.71369393939394	887		PC(18:2_20:0)+HCO2	1	1	0	0	0	0	0	0	1	1
	PC(18:2_20:1)+HCO2	1	1	0	0	0	0	0	1	1	0	1	0	0	0	7.69890909090909	7.99890909090909	268		PC(18:2_20:1)+HCO2	7.804709	7.804709	0	0	0	0	0	7.804709	7.804709	0	7.804709	0	0	0	7.69890909090909	7.99890909090909	268		PC(18:2_20:1)+HCO2	2	2	0	0	0	0	0	2	1	0
	PC(18:2_20:1)+HCO2	0	0	0	0	0	0	0	0	0	0	0	0	0	0	8.06595	8.36595	1366		PC(18:2_20:1)+HCO2	0	0	0	0	0	0	0	0	0	0	0	0	0	0	8.06595	8.36595	1366		PC(18:2_20:1)+HCO2	0	0	0	0	0	0	0	0	0	0
	PC(18:2_20:2)+HCO2	1	1	0	0	0	0	0	1	0	0	1	0	0	0	7.22732575757576	7.52732575757576	201		PC(18:2_20:2)+HCO2	7.329489	7.329489	7.329489	0	0	0	0	7.329489	0	0	7.329489	7.329489	0	0	7.22732575757576	7.52732575757576	201		PC(18:2_20:2)+HCO2	2	2	1	0	0	0	0	2	0	0
	PC(18:2_20:2)+HCO2	0	0	0	0	0	0	0	0	0	0	0	0	0	0	6.65343181818182	6.95343181818182	796		PC(18:2_20:2)+HCO2	0	0	0	0	0	0	0	0	0	0	0	0	0	0	6.65343181818182	6.95343181818182	796		PC(18:2_20:2)+HCO2	0	0	0	0	0	0	0	0	0	0
	PC(18:2_20:2)+HCO2	0	0	0	0	0	0	0	0	0	0	0	0	0	0	6.87396060606061	7.17396060606061	934		PC(18:2_20:2)+HCO2	0	0	0	0	0	0	0	0	0	0	0	0	0	0	6.87396060606061	7.17396060606061	934		PC(18:2_20:2)+HCO2	0	0	0	0	0	0	0	0	0	0
	PC(18:2_20:3)+HCO2	1	1	0	0	0	0	0	1	0	1	1	0	0	0	6.09909090909091	6.39909090909091	174		PC(18:2_20:3)+HCO2	6.198611	6.198611	0	0	0	0	0	6.329809	0	6.198611	6.198611	0	0	0	6.09909090909091	6.39909090909091	174		PC(18:2_20:3)+HCO2	2	2	0	0	0	0	0	2	0	1
	PC(18:2_20:3)+HCO2	1	1	0	0	0	0	0	1	0	0	1	0	0	0	6.45892424242424	6.75892424242424	486		PC(18:2_20:3)+HCO2	6.587777	6.587777	0	0	0	0	0	6.587777	0	0	6.587777	0	0	0	6.45892424242424	6.75892424242424	486		PC(18:2_20:3)+HCO2	2	2	0	0	0	0	0	2	0	0
	PC(18:2_20:3)+HCO2	1	1	0	0	0	0	0	1	0	0	1	0	0	0	6.28235606060606	6.58235606060606	2898		PC(18:2_20:3)+HCO2	6.329809	6.329809	0	0	0	0	0	6.329809	0	0	6.329809	0	0	0	6.28235606060606	6.58235606060606	2898		PC(18:2_20:3)+HCO2	2	2	0	0	0	0	0	1	0	0
	PC(18:2_20:4)+HCO2	1	1	1	0	0	0	0	1	1	1	1	0	0	0	5.72840454545454	6.02840454545454	60		PC(18:2_20:4)+HCO2	5.923332	5.923332	5.923332	0	0	0	0	5.923332	5.809507	5.809507	5.809507	5.809507	0	0	5.72840454545454	6.02840454545454	60		PC(18:2_20:4)+HCO2	2	2	1	0	0	0	0	2	1	2
	PC(18:2_20:4)+HCO2	1	1	0	1	1	1	1	1	1	1	1	0	0	0	5.18166212121212	5.48166212121212	148		PC(18:2_20:4)+HCO2	5.350597	5.350597	0	5.350597	5.350597	5.350597	5.350597	5.350597	5.350597	5.350597	5.350597	0	0	0	5.18166212121212	5.48166212121212	148		PC(18:2_20:4)+HCO2	1	1	0	1	1	1	1	1	1	1
	PC(18:2_20:5)+HCO2	0	0	0	0	0	0	0	0	0	0	0	0	0	0	4.2777696969697	4.5777696969697	701		PC(18:2_20:5)+HCO2	0	0	0	0	0	0	0	0	0	0	0	0	0	0	4.2777696969697	4.5777696969697	701		PC(18:2_20:5)+HCO2	0	0	0	0	0	0	0	0	0	0
	PC(18:2_20:5)+HCO2	0	0	0	0	0	0	0	0	0	0	0	0	0	0	4.56622575757576	4.86622575757576	877		PC(18:2_20:5)+HCO2	0	0	0	0	0	0	0	0	0	0	0	0	0	0	4.56622575757576	4.86622575757576	877		PC(18:2_20:5)+HCO2	0	0	0	0	0	0	0	0	0	0
	PC(18:2_20:5)+HCO2	0	0	0	0	0	0	0	0	0	0	0	0	0	0	4.99178181818182	5.29178181818182	1859		PC(18:2_20:5)+HCO2	0	0	0	0	0	0	0	0	0	0	0	0	0	0	4.99178181818182	5.29178181818182	1859		PC(18:2_20:5)+HCO2	0	0	0	0	0	0	0	0	0	0
	PC(18:2_22:2)+HCO2	1	1	0	0	0	0	0	0	0	0	0	0	0	0	8.03054696969697	8.33054696969697	840		PC(18:2_22:2)+HCO2	8.199356	8.199356	0	0	0	0	0	8.199356	0	0	0	0	0	0	8.03054696969697	8.33054696969697	840		PC(18:2_22:2)+HCO2	1	1	0	0	0	0	0	1	0	0
	PC(18:2_22:3)+HCO2	0	0	0	0	0	0	0	0	0	0	0	0	0	0	7.2613106060606	7.5613106060606	1181		PC(18:2_22:3)+HCO2	0	0	0	0	0	0	0	0	0	0	0	0	0	0	7.2613106060606	7.5613106060606	1181		PC(18:2_22:3)+HCO2	0	0	0	0	0	0	0	0	0	0
	PC(18:2_22:3)+HCO2	0	0	0	0	0	0	0	0	0	0	0	0	0	0	7.67180151515151	7.97180151515151	1530		PC(18:2_22:3)+HCO2	0	0	0	0	0	0	0	0	0	0	0	0	0	0	7.67180151515151	7.97180151515151	1530		PC(18:2_22:3)+HCO2	0	0	0	0	0	0	0	0	0	0
	PC(18:2_22:4)+HCO2	1	1	0	0	0	0	0	1	0	0	1	0	0	0	6.8943	7.1943	602		PC(18:2_22:4)+HCO2	7.041442	7.041442	0	0	0	0	0	7.041442	0	0	7.041442	0	0	0	6.8943	7.1943	602		PC(18:2_22:4)+HCO2	1	1	0	0	0	0	0	1	0	0
	PC(18:2_22:5)+HCO2	1	1	0	0	0	0	0	0	0	0	0	0	0	0	5.81506363636364	6.11506363636364	341		PC(18:2_22:5)+HCO2	5.928539	5.928539	0	0	0	0	0	5.928539	0	0	0	0	0	0	5.81506363636364	6.11506363636364	341		PC(18:2_22:5)+HCO2	1	1	0	0	0	0	0	1	0	0
	PC(18:2_22:5)+HCO2	0	0	0	0	0	0	0	0	0	0	0	0	0	0	5.49182878787879	5.79182878787879	797		PC(18:2_22:5)+HCO2	0	0	0	0	0	0	0	0	0	0	0	0	0	0	5.49182878787879	5.79182878787879	797		PC(18:2_22:5)+HCO2	0	0	0	0	0	0	0	0	0	0
	PC(18:2_22:5)+HCO2	0	0	0	0	0	0	0	0	0	0	0	0	0	0	5.23679545454545	5.53679545454545	1477		PC(18:2_22:5)+HCO2	0	0	0	0	0	0	0	0	0	0	0	0	0	0	5.23679545454545	5.53679545454545	1477		PC(18:2_22:5)+HCO2	0	0	0	0	0	0	0	0	0	0
	PC(18:2_22:5)+HCO2	0	1	0	0	0	0	0	0	0	0	0	0	0	0	5.96100757575757	6.26100757575757	2718		PC(18:2_22:5)+HCO2	0	6.143276	0	0	0	0	0	0	0	0	0	0	0	0	5.96100757575757	6.26100757575757	2718		PC(18:2_22:5)+HCO2	0	1	0	0	0	0	0	0	0	0
	PC(18:2_22:6)+HCO2	0	0	0	0	0	0	0	0	0	0	0	0	0	0	4.91065909090909	5.21065909090909	870		PC(18:2_22:6)+HCO2	0	0	0	0	0	0	0	0	0	0	0	0	0	0	4.91065909090909	5.21065909090909	870		PC(18:2_22:6)+HCO2	0	0	0	0	0	0	0	0	0	0
	PC(18:3_18:3)+HCO2	0	0	0	0	0	0	0	0	0	0	0	0	0	0	5.82562272727273	6.12562272727273	1568		PC(18:3_18:3)+HCO2	0	0	0	0	0	0	0	0	0	0	0	0	0	0	5.82562272727273	6.12562272727273	1568		PC(18:3_18:3)+HCO2	0	0	0	0	0	0	0	0	0	0
	PC(18:3_18:3)+HCO2	0	0	0	0	0	0	0	0	0	0	0	0	0	0	4.00810151515151	4.30810151515151	3225		PC(18:3_18:3)+HCO2	0	0	0	0	0	0	0	0	0	0	0	0	0	0	4.00810151515151	4.30810151515151	3225		PC(18:3_18:3)+HCO2	0	0	0	0	0	0	0	0	0	0
	PC(18:3_18:4)+HCO2	0	0	0	0	0	0	0	0	0	0	0	0	0	0	5.43825606060606	5.73825606060606	894		PC(18:3_18:4)+HCO2	0	0	0	0	0	0	0	0	0	0	0	0	0	0	5.43825606060606	5.73825606060606	894		PC(18:3_18:4)+HCO2	0	0	0	0	0	0	0	0	0	0
	PC(18:3_20:0)+HCO2	1	1	0	0	0	0	0	1	0	0	1	0	0	0	7.69890909090909	7.99890909090909	268		PC(18:3_20:0)+HCO2	7.804709	7.804709	0	0	0	0	0	7.804709	0	0	7.804709	0	0	0	7.69890909090909	7.99890909090909	268		PC(18:3_20:0)+HCO2	2	2	0	0	0	0	0	2	0	0
	PC(18:3_20:0)+HCO2	0	0	0	0	0	0	0	0	0	0	0	0	0	0	8.06595	8.36595	1366		PC(18:3_20:0)+HCO2	0	0	0	0	0	0	0	0	0	0	0	0	0	0	8.06595	8.36595	1366		PC(18:3_20:0)+HCO2	0	0	0	0	0	0	0	0	0	0
	PC(18:3_20:1)+HCO2	1	1	0	0	0	0	0	1	0	0	1	0	0	0	7.22732575757576	7.52732575757576	201		PC(18:3_20:1)+HCO2	7.329489	7.329489	7.329489	0	0	0	0	7.329489	0	0	7.329489	7.329489	0	0	7.22732575757576	7.52732575757576	201		PC(18:3_20:1)+HCO2	2	2	1	0	0	0	0	2	0	0
	PC(18:3_20:1)+HCO2	0	0	0	0	0	0	0	0	0	0	0	0	0	0	6.65343181818182	6.95343181818182	796		PC(18:3_20:1)+HCO2	0	0	0	0	0	0	0	0	0	0	0	0	0	0	6.65343181818182	6.95343181818182	796		PC(18:3_20:1)+HCO2	0	0	0	0	0	0	0	0	0	0
	PC(18:3_20:1)+HCO2	0	0	0	0	0	0	0	0	0	0	0	0	0	0	6.87396060606061	7.17396060606061	934		PC(18:3_20:1)+HCO2	0	0	0	0	0	0	0	0	0	0	0	0	0	0	6.87396060606061	7.17396060606061	934		PC(18:3_20:1)+HCO2	0	0	0	0	0	0	0	0	0	0
	PC(18:3_20:2)+HCO2	1	1	0	0	0	0	0	1	0	0	1	0	0	0	6.09909090909091	6.39909090909091	174		PC(18:3_20:2)+HCO2	6.198611	6.198611	0	0	0	0	0	6.329809	0	0	6.198611	0	0	0	6.09909090909091	6.39909090909091	174		PC(18:3_20:2)+HCO2	2	2	0	0	0	0	0	2	0	0
	PC(18:3_20:2)+HCO2	1	1	0	0	0	0	0	1	0	0	1	0	0	0	6.45892424242424	6.75892424242424	486		PC(18:3_20:2)+HCO2	6.587777	6.587777	0	0	0	0	0	6.587777	0	0	6.587777	0	0	0	6.45892424242424	6.75892424242424	486		PC(18:3_20:2)+HCO2	2	2	0	0	0	0	0	2	0	0
	PC(18:3_20:2)+HCO2	1	1	0	0	0	0	0	1	0	0	1	0	0	0	6.28235606060606	6.58235606060606	2898		PC(18:3_20:2)+HCO2	6.329809	6.329809	0	0	0	0	0	6.329809	0	0	6.329809	0	0	0	6.28235606060606	6.58235606060606	2898		PC(18:3_20:2)+HCO2	2	2	0	0	0	0	0	1	0	0
	PC(18:3_20:3)+HCO2	1	1	1	0	0	0	0	1	0	0	1	0	0	0	5.72840454545454	6.02840454545454	60		PC(18:3_20:3)+HCO2	5.923332	5.923332	5.923332	0	0	0	0	5.923332	0	0	5.809507	5.809507	0	0	5.72840454545454	6.02840454545454	60		PC(18:3_20:3)+HCO2	2	2	1	0	0	0	0	2	0	0
	PC(18:3_20:3)+HCO2	1	1	0	0	0	0	0	1	0	0	1	0	0	0	5.18166212121212	5.48166212121212	148		PC(18:3_20:3)+HCO2	5.350597	5.350597	0	0	0	0	0	5.350597	0	0	5.350597	0	0	0	5.18166212121212	5.48166212121212	148		PC(18:3_20:3)+HCO2	1	1	0	0	0	0	0	1	0	0
	PC(18:3_20:4)+HCO2	0	0	0	0	0	0	0	0	0	0	0	0	0	0	4.2777696969697	4.5777696969697	701		PC(18:3_20:4)+HCO2	0	0	0	0	0	0	0	0	0	0	0	0	0	0	4.2777696969697	4.5777696969697	701		PC(18:3_20:4)+HCO2	0	0	0	0	0	0	0	0	0	0
	PC(18:3_20:4)+HCO2	0	0	0	0	0	0	0	0	0	0	0	0	0	0	4.56622575757576	4.86622575757576	877		PC(18:3_20:4)+HCO2	0	0	0	0	0	0	0	0	0	0	0	0	0	0	4.56622575757576	4.86622575757576	877		PC(18:3_20:4)+HCO2	0	0	0	0	0	0	0	0	0	0
	PC(18:3_20:4)+HCO2	0	0	0	0	0	0	0	0	0	0	0	0	0	0	4.99178181818182	5.29178181818182	1859		PC(18:3_20:4)+HCO2	0	0	0	0	0	0	0	0	0	0	0	0	0	0	4.99178181818182	5.29178181818182	1859		PC(18:3_20:4)+HCO2	0	0	0	0	0	0	0	0	0	0
	PC(18:3_22:1)+HCO2	1	1	0	0	0	0	0	0	0	0	0	0	0	0	8.03054696969697	8.33054696969697	840		PC(18:3_22:1)+HCO2	8.199356	8.199356	0	0	0	0	0	8.199356	0	0	0	0	0	0	8.03054696969697	8.33054696969697	840		PC(18:3_22:1)+HCO2	1	1	0	0	0	0	0	1	0	0
	PC(18:3_22:2)+HCO2	0	0	0	0	0	0	0	0	0	0	0	0	0	0	7.2613106060606	7.5613106060606	1181		PC(18:3_22:2)+HCO2	0	0	0	0	0	0	0	0	0	0	0	0	0	0	7.2613106060606	7.5613106060606	1181		PC(18:3_22:2)+HCO2	0	0	0	0	0	0	0	0	0	0
	PC(18:3_22:2)+HCO2	0	0	0	0	0	0	0	0	0	0	0	0	0	0	7.67180151515151	7.97180151515151	1530		PC(18:3_22:2)+HCO2	0	0	0	0	0	0	0	0	0	0	0	0	0	0	7.67180151515151	7.97180151515151	1530		PC(18:3_22:2)+HCO2	0	0	0	0	0	0	0	0	0	0
	PC(18:3_22:3)+HCO2	1	1	0	0	0	0	0	1	0	0	1	0	0	0	6.8943	7.1943	602		PC(18:3_22:3)+HCO2	7.041442	7.041442	0	0	0	0	0	7.041442	0	0	7.041442	0	0	0	6.8943	7.1943	602		PC(18:3_22:3)+HCO2	1	1	0	0	0	0	0	1	0	0
	PC(18:3_22:4)+HCO2	1	1	0	0	0	0	0	0	0	0	0	0	0	0	5.81506363636364	6.11506363636364	341		PC(18:3_22:4)+HCO2	5.928539	5.928539	0	0	0	0	0	5.928539	0	0	0	0	0	0	5.81506363636364	6.11506363636364	341		PC(18:3_22:4)+HCO2	1	1	0	0	0	0	0	1	0	0
	PC(18:3_22:4)+HCO2	0	0	0	0	0	0	0	0	0	0	0	0	0	0	5.49182878787879	5.79182878787879	797		PC(18:3_22:4)+HCO2	0	0	0	0	0	0	0	0	0	0	0	0	0	0	5.49182878787879	5.79182878787879	797		PC(18:3_22:4)+HCO2	0	0	0	0	0	0	0	0	0	0
	PC(18:3_22:4)+HCO2	0	0	0	0	0	0	0	0	0	0	0	0	0	0	5.23679545454545	5.53679545454545	1477		PC(18:3_22:4)+HCO2	0	0	0	0	0	0	0	0	0	0	0	0	0	0	5.23679545454545	5.53679545454545	1477		PC(18:3_22:4)+HCO2	0	0	0	0	0	0	0	0	0	0
	PC(18:3_22:4)+HCO2	0	1	0	0	0	0	0	0	0	0	0	0	0	0	5.96100757575757	6.26100757575757	2718		PC(18:3_22:4)+HCO2	0	6.143276	0	0	0	0	0	0	0	0	0	0	0	0	5.96100757575757	6.26100757575757	2718		PC(18:3_22:4)+HCO2	0	1	0	0	0	0	0	0	0	0
	PC(18:3_22:5)+HCO2	0	0	0	0	0	0	0	0	0	0	0	0	0	0	4.91065909090909	5.21065909090909	870		PC(18:3_22:5)+HCO2	0	0	0	0	0	0	0	0	0	0	0	0	0	0	4.91065909090909	5.21065909090909	870		PC(18:3_22:5)+HCO2	0	0	0	0	0	0	0	0	0	0
	PC(18:4_19:0)+HCO2	0	0	0	0	0	0	0	0	0	0	0	0	0	0	6.66241060606061	6.96241060606061	1154		PC(18:4_19:0)+HCO2	0	0	0	0	0	0	0	0	0	0	0	0	0	0	6.66241060606061	6.96241060606061	1154		PC(18:4_19:0)+HCO2	0	0	0	0	0	0	0	0	0	0
	PC(18:4_19:0)+HCO2	0	0	0	0	0	0	0	0	0	0	0	0	0	0	6.46923181818182	6.76923181818182	4152		PC(18:4_19:0)+HCO2	0	0	0	0	0	0	0	0	0	0	0	0	0	0	6.46923181818182	6.76923181818182	4152		PC(18:4_19:0)+HCO2	0	0	0	0	0	0	0	0	0	0
	PC(18:4_20:0)+HCO2	1	1	0	0	0	0	0	1	0	0	1	0	0	0	7.22732575757576	7.52732575757576	201		PC(18:4_20:0)+HCO2	7.329489	7.329489	7.329489	0	0	0	0	7.329489	0	0	7.329489	7.329489	0	0	7.22732575757576	7.52732575757576	201		PC(18:4_20:0)+HCO2	2	2	1	0	0	0	0	2	0	0
	PC(18:4_20:0)+HCO2	0	0	0	0	0	0	0	0	0	0	0	0	0	0	6.65343181818182	6.95343181818182	796		PC(18:4_20:0)+HCO2	0	0	0	0	0	0	0	0	0	0	0	0	0	0	6.65343181818182	6.95343181818182	796		PC(18:4_20:0)+HCO2	0	0	0	0	0	0	0	0	0	0
	PC(18:4_20:0)+HCO2	0	0	0	0	0	0	0	0	0	0	0	0	0	0	6.87396060606061	7.17396060606061	934		PC(18:4_20:0)+HCO2	0	0	0	0	0	0	0	0	0	0	0	0	0	0	6.87396060606061	7.17396060606061	934		PC(18:4_20:0)+HCO2	0	0	0	0	0	0	0	0	0	0
	PC(18:4_20:1)+HCO2	1	1	0	0	0	0	0	1	0	0	1	0	0	0	6.09909090909091	6.39909090909091	174		PC(18:4_20:1)+HCO2	6.198611	6.198611	0	0	0	0	0	6.329809	0	0	6.198611	0	0	0	6.09909090909091	6.39909090909091	174		PC(18:4_20:1)+HCO2	2	2	0	0	0	0	0	2	0	0
	PC(18:4_20:1)+HCO2	1	1	0	0	0	0	0	1	0	0	1	0	0	0	6.45892424242424	6.75892424242424	486		PC(18:4_20:1)+HCO2	6.587777	6.587777	0	0	0	0	0	6.587777	0	0	6.587777	0	0	0	6.45892424242424	6.75892424242424	486		PC(18:4_20:1)+HCO2	2	2	0	0	0	0	0	2	0	0
	PC(18:4_20:1)+HCO2	1	1	0	0	0	0	0	1	0	0	1	0	0	0	6.28235606060606	6.58235606060606	2898		PC(18:4_20:1)+HCO2	6.329809	6.329809	0	0	0	0	0	6.329809	0	0	6.329809	0	0	0	6.28235606060606	6.58235606060606	2898		PC(18:4_20:1)+HCO2	2	2	0	0	0	0	0	1	0	0
	PC(18:4_20:2)+HCO2	1	1	1	0	0	0	0	1	0	0	1	0	0	0	5.72840454545454	6.02840454545454	60		PC(18:4_20:2)+HCO2	5.923332	5.923332	5.923332	0	0	0	0	5.923332	0	0	5.809507	5.809507	0	0	5.72840454545454	6.02840454545454	60		PC(18:4_20:2)+HCO2	2	2	1	0	0	0	0	2	0	0
	PC(18:4_20:2)+HCO2	1	1	0	0	0	0	0	1	0	0	1	0	0	0	5.18166212121212	5.48166212121212	148		PC(18:4_20:2)+HCO2	5.350597	5.350597	0	0	0	0	0	5.350597	0	0	5.350597	0	0	0	5.18166212121212	5.48166212121212	148		PC(18:4_20:2)+HCO2	1	1	0	0	0	0	0	1	0	0
	PC(18:4_20:3)+HCO2	0	0	0	0	0	0	0	0	0	0	0	0	0	0	4.2777696969697	4.5777696969697	701		PC(18:4_20:3)+HCO2	0	0	0	0	0	0	0	0	0	0	0	0	0	0	4.2777696969697	4.5777696969697	701		PC(18:4_20:3)+HCO2	0	0	0	0	0	0	0	0	0	0
	PC(18:4_20:3)+HCO2	0	0	0	0	0	0	0	0	0	0	0	0	0	0	4.56622575757576	4.86622575757576	877		PC(18:4_20:3)+HCO2	0	0	0	0	0	0	0	0	0	0	0	0	0	0	4.56622575757576	4.86622575757576	877		PC(18:4_20:3)+HCO2	0	0	0	0	0	0	0	0	0	0
	PC(18:4_20:3)+HCO2	0	0	0	0	0	0	0	0	0	0	0	0	0	0	4.99178181818182	5.29178181818182	1859		PC(18:4_20:3)+HCO2	0	0	0	0	0	0	0	0	0	0	0	0	0	0	4.99178181818182	5.29178181818182	1859		PC(18:4_20:3)+HCO2	0	0	0	0	0	0	0	0	0	0
	PC(18:4_22:0)+HCO2	1	1	0	0	0	0	0	0	0	0	0	0	0	0	8.03054696969697	8.33054696969697	840		PC(18:4_22:0)+HCO2	8.199356	8.199356	0	0	0	0	0	8.199356	0	0	0	0	0	0	8.03054696969697	8.33054696969697	840		PC(18:4_22:0)+HCO2	1	1	0	0	0	0	0	1	0	0
	PC(18:4_22:1)+HCO2	0	0	0	0	0	0	0	0	0	0	0	0	0	0	7.2613106060606	7.5613106060606	1181		PC(18:4_22:1)+HCO2	0	0	0	0	0	0	0	0	0	0	0	0	0	0	7.2613106060606	7.5613106060606	1181		PC(18:4_22:1)+HCO2	0	0	0	0	0	0	0	0	0	0
	PC(18:4_22:1)+HCO2	0	0	0	0	0	0	0	0	0	0	0	0	0	0	7.67180151515151	7.97180151515151	1530		PC(18:4_22:1)+HCO2	0	0	0	0	0	0	0	0	0	0	0	0	0	0	7.67180151515151	7.97180151515151	1530		PC(18:4_22:1)+HCO2	0	0	0	0	0	0	0	0	0	0
	PC(18:4_22:2)+HCO2	1	1	0	0	0	0	0	1	0	0	1	0	0	0	6.8943	7.1943	602		PC(18:4_22:2)+HCO2	7.041442	7.041442	0	0	0	0	0	7.041442	0	0	7.041442	0	0	0	6.8943	7.1943	602		PC(18:4_22:2)+HCO2	1	1	0	0	0	0	0	1	0	0
	PC(18:4_22:3)+HCO2	1	1	0	0	0	0	0	0	0	0	0	0	0	0	5.81506363636364	6.11506363636364	341		PC(18:4_22:3)+HCO2	5.928539	5.928539	0	0	0	0	0	5.928539	0	0	0	0	0	0	5.81506363636364	6.11506363636364	341		PC(18:4_22:3)+HCO2	1	1	0	0	0	0	0	1	0	0
	PC(18:4_22:3)+HCO2	0	0	0	0	0	0	0	0	0	0	0	0	0	0	5.49182878787879	5.79182878787879	797		PC(18:4_22:3)+HCO2	0	0	0	0	0	0	0	0	0	0	0	0	0	0	5.49182878787879	5.79182878787879	797		PC(18:4_22:3)+HCO2	0	0	0	0	0	0	0	0	0	0
	PC(18:4_22:3)+HCO2	0	0	0	0	0	0	0	0	0	0	0	0	0	0	5.23679545454545	5.53679545454545	1477		PC(18:4_22:3)+HCO2	0	0	0	0	0	0	0	0	0	0	0	0	0	0	5.23679545454545	5.53679545454545	1477		PC(18:4_22:3)+HCO2	0	0	0	0	0	0	0	0	0	0
	PC(18:4_22:3)+HCO2	0	1	0	0	0	0	0	0	0	0	0	0	0	0	5.96100757575757	6.26100757575757	2718		PC(18:4_22:3)+HCO2	0	6.143276	0	0	0	0	0	0	0	0	0	0	0	0	5.96100757575757	6.26100757575757	2718		PC(18:4_22:3)+HCO2	0	1	0	0	0	0	0	0	0	0
	PC(18:4_22:4)+HCO2	0	0	0	0	0	0	0	0	0	0	0	0	0	0	4.91065909090909	5.21065909090909	870		PC(18:4_22:4)+HCO2	0	0	0	0	0	0	0	0	0	0	0	0	0	0	4.91065909090909	5.21065909090909	870		PC(18:4_22:4)+HCO2	0	0	0	0	0	0	0	0	0	0
	PC(19:0_19:0)+HCO2	1	1	1	1	1	1	1	1	1	1	1	0	0	0	10.1595363636364	10.4595363636364	89		PC(19:0_19:0)+HCO2	10.32845	10.32845	10.32845	10.32845	10.32845	10.32845	10.32845	10.32845	10.32845	10.32845	10.32845	0	0	0	10.1595363636364	10.4595363636364	89		PC(19:0_19:0)+HCO2	1	1	1	1	1	1	1	1	1	1
	PC(19:0_21:0)+HCO2	0	0	0	0	0	0	0	0	0	0	0	0	0	0	11.0084575757576	11.3084575757576	1560		PC(19:0_21:0)+HCO2	0	0	0	0	0	0	0	0	0	0	0	0	0	0	11.0084575757576	11.3084575757576	1560		PC(19:0_21:0)+HCO2	0	0	0	0	0	0	0	0	0	0
	PC(20:0_20:0)+HCO2	0	0	0	0	0	0	0	0	0	0	0	0	0	0	11.0084575757576	11.3084575757576	1560		PC(20:0_20:0)+HCO2	0	0	0	0	0	0	0	0	0	0	0	0	0	0	11.0084575757576	11.3084575757576	1560		PC(20:0_20:0)+HCO2	0	0	0	0	0	0	0	0	0	0
	PC(20:0_20:4)+HCO2	1	1	0	0	0	0	0	0	0	0	0	0	0	0	8.03054696969697	8.33054696969697	840		PC(20:0_20:4)+HCO2	8.199356	8.199356	0	0	0	0	0	8.199356	0	0	0	0	0	0	8.03054696969697	8.33054696969697	840		PC(20:0_20:4)+HCO2	1	1	0	0	0	0	0	1	0	0
	PC(20:0_20:5)+HCO2	0	0	0	0	0	0	0	0	0	0	0	0	0	0	7.2613106060606	7.5613106060606	1181		PC(20:0_20:5)+HCO2	0	0	0	0	0	0	0	0	0	0	0	0	0	0	7.2613106060606	7.5613106060606	1181		PC(20:0_20:5)+HCO2	0	0	0	0	0	0	0	0	0	0
	PC(20:0_20:5)+HCO2	0	0	0	0	0	0	0	0	0	0	0	0	0	0	7.67180151515151	7.97180151515151	1530		PC(20:0_20:5)+HCO2	0	0	0	0	0	0	0	0	0	0	0	0	0	0	7.67180151515151	7.97180151515151	1530		PC(20:0_20:5)+HCO2	0	0	0	0	0	0	0	0	0	0
	PC(20:1_20:3)+HCO2	1	1	0	0	0	0	0	0	0	0	0	0	0	0	8.03054696969697	8.33054696969697	840		PC(20:1_20:3)+HCO2	8.199356	8.199356	0	0	0	0	0	8.199356	0	0	0	0	0	0	8.03054696969697	8.33054696969697	840		PC(20:1_20:3)+HCO2	1	1	0	0	0	0	0	1	0	0
	PC(20:1_20:4)+HCO2	0	0	0	0	0	0	0	0	0	0	0	0	0	0	7.2613106060606	7.5613106060606	1181		PC(20:1_20:4)+HCO2	0	0	0	0	0	0	0	0	0	0	0	0	0	0	7.2613106060606	7.5613106060606	1181		PC(20:1_20:4)+HCO2	0	0	0	0	0	0	0	0	0	0
	PC(20:1_20:4)+HCO2	0	0	0	0	0	0	0	0	0	0	0	0	0	0	7.67180151515151	7.97180151515151	1530		PC(20:1_20:4)+HCO2	0	0	0	0	0	0	0	0	0	0	0	0	0	0	7.67180151515151	7.97180151515151	1530		PC(20:1_20:4)+HCO2	0	0	0	0	0	0	0	0	0	0
	PC(20:1_20:5)+HCO2	1	1	0	0	0	0	0	1	0	0	1	0	0	0	6.8943	7.1943	602		PC(20:1_20:5)+HCO2	7.041442	7.041442	0	0	0	0	0	7.041442	0	0	7.041442	0	0	0	6.8943	7.1943	602		PC(20:1_20:5)+HCO2	1	1	0	0	0	0	0	1	0	0
	PC(20:2_20:2)+HCO2	1	1	0	0	0	0	0	0	0	0	0	0	0	0	8.03054696969697	8.33054696969697	840		PC(20:2_20:2)+HCO2	8.199356	8.199356	0	0	0	0	0	8.199356	0	0	0	0	0	0	8.03054696969697	8.33054696969697	840		PC(20:2_20:2)+HCO2	1	1	0	0	0	0	0	1	0	0
	PC(20:2_20:3)+HCO2	0	0	0	0	0	0	0	0	0	0	0	0	0	0	7.2613106060606	7.5613106060606	1181		PC(20:2_20:3)+HCO2	0	0	0	0	0	0	0	0	0	0	0	0	0	0	7.2613106060606	7.5613106060606	1181		PC(20:2_20:3)+HCO2	0	0	0	0	0	0	0	0	0	0
	PC(20:2_20:3)+HCO2	0	0	0	0	0	0	0	0	0	0	0	0	0	0	7.67180151515151	7.97180151515151	1530		PC(20:2_20:3)+HCO2	0	0	0	0	0	0	0	0	0	0	0	0	0	0	7.67180151515151	7.97180151515151	1530		PC(20:2_20:3)+HCO2	0	0	0	0	0	0	0	0	0	0
	PC(20:2_20:4)+HCO2	1	1	0	0	0	0	0	1	0	0	1	0	0	0	6.8943	7.1943	602		PC(20:2_20:4)+HCO2	7.041442	7.041442	0	0	0	0	0	7.041442	0	0	7.041442	0	0	0	6.8943	7.1943	602		PC(20:2_20:4)+HCO2	1	1	0	0	0	0	0	1	0	0
	PC(20:2_20:5)+HCO2	1	1	0	0	0	0	0	0	0	0	0	0	0	0	5.81506363636364	6.11506363636364	341		PC(20:2_20:5)+HCO2	5.928539	5.928539	0	0	0	0	0	5.928539	0	0	0	0	0	0	5.81506363636364	6.11506363636364	341		PC(20:2_20:5)+HCO2	1	1	0	0	0	0	0	1	0	0
	PC(20:2_20:5)+HCO2	0	0	0	0	0	0	0	0	0	0	0	0	0	0	5.49182878787879	5.79182878787879	797		PC(20:2_20:5)+HCO2	0	0	0	0	0	0	0	0	0	0	0	0	0	0	5.49182878787879	5.79182878787879	797		PC(20:2_20:5)+HCO2	0	0	0	0	0	0	0	0	0	0
	PC(20:2_20:5)+HCO2	0	0	0	0	0	0	0	0	0	0	0	0	0	0	5.23679545454545	5.53679545454545	1477		PC(20:2_20:5)+HCO2	0	0	0	0	0	0	0	0	0	0	0	0	0	0	5.23679545454545	5.53679545454545	1477		PC(20:2_20:5)+HCO2	0	0	0	0	0	0	0	0	0	0
	PC(20:2_20:5)+HCO2	0	1	0	0	0	0	0	0	0	0	0	0	0	0	5.96100757575757	6.26100757575757	2718		PC(20:2_20:5)+HCO2	0	6.143276	0	0	0	0	0	0	0	0	0	0	0	0	5.96100757575757	6.26100757575757	2718		PC(20:2_20:5)+HCO2	0	1	0	0	0	0	0	0	0	0
	PC(20:3_20:3)+HCO2	1	1	0	0	0	0	0	1	0	0	1	0	0	0	6.8943	7.1943	602		PC(20:3_20:3)+HCO2	7.041442	7.041442	0	0	0	0	0	7.041442	0	0	7.041442	0	0	0	6.8943	7.1943	602		PC(20:3_20:3)+HCO2	1	1	0	0	0	0	0	1	0	0
	PC(20:3_20:4)+HCO2	1	1	0	0	0	0	0	0	0	0	0	0	0	0	5.81506363636364	6.11506363636364	341		PC(20:3_20:4)+HCO2	5.928539	5.928539	0	0	0	0	0	5.928539	0	0	0	0	0	0	5.81506363636364	6.11506363636364	341		PC(20:3_20:4)+HCO2	1	1	0	0	0	0	0	1	0	0
	PC(20:3_20:4)+HCO2	0	0	0	0	0	0	0	0	0	0	0	0	0	0	5.49182878787879	5.79182878787879	797		PC(20:3_20:4)+HCO2	0	0	0	0	0	0	0	0	0	0	0	0	0	0	5.49182878787879	5.79182878787879	797		PC(20:3_20:4)+HCO2	0	0	0	0	0	0	0	0	0	0
	PC(20:3_20:4)+HCO2	0	0	0	0	0	0	0	0	0	0	0	0	0	0	5.23679545454545	5.53679545454545	1477		PC(20:3_20:4)+HCO2	0	0	0	0	0	0	0	0	0	0	0	0	0	0	5.23679545454545	5.53679545454545	1477		PC(20:3_20:4)+HCO2	0	0	0	0	0	0	0	0	0	0
	PC(20:3_20:4)+HCO2	0	1	0	0	0	0	0	0	0	0	0	0	0	0	5.96100757575757	6.26100757575757	2718		PC(20:3_20:4)+HCO2	0	6.143276	0	0	0	0	0	0	0	0	0	0	0	0	5.96100757575757	6.26100757575757	2718		PC(20:3_20:4)+HCO2	0	1	0	0	0	0	0	0	0	0
	PC(20:3_20:5)+HCO2	0	0	0	0	0	0	0	0	0	0	0	0	0	0	4.91065909090909	5.21065909090909	870		PC(20:3_20:5)+HCO2	0	0	0	0	0	0	0	0	0	0	0	0	0	0	4.91065909090909	5.21065909090909	870		PC(20:3_20:5)+HCO2	0	0	0	0	0	0	0	0	0	0
	PC(20:4_20:4)+HCO2	0	0	0	0	0	0	0	0	0	0	0	0	0	0	4.91065909090909	5.21065909090909	870		PC(20:4_20:4)+HCO2	0	0	0	0	0	0	0	0	0	0	0	0	0	0	4.91065909090909	5.21065909090909	870		PC(20:4_20:4)+HCO2	0	0	0	0	0	0	0	0	0	0
	PC(20:4_22:6)+HCO2	0	0	0	0	0	0	0	0	0	0	0	0	0	0	4.54289242424242	4.84289242424242	1447		PC(20:4_22:6)+HCO2	0	0	0	0	0	0	0	0	0	0	0	0	0	0	4.54289242424242	4.84289242424242	1447		PC(20:4_22:6)+HCO2	0	0	0	0	0	0	0	0	0	0
	PC(20:5_22:5)+HCO2	0	0	0	0	0	0	0	0	0	0	0	0	0	0	4.54289242424242	4.84289242424242	1447		PC(20:5_22:5)+HCO2	0	0	0	0	0	0	0	0	0	0	0	0	0	0	4.54289242424242	4.84289242424242	1447		PC(20:5_22:5)+HCO2	0	0	0	0	0	0	0	0	0	0
	PC(20:5_23:0)+HCO2	0	0	0	0	0	0	0	0	0	0	0	0	0	0	9.50528636363636	9.80528636363636	970		PC(20:5_23:0)+HCO2	0	0	0	0	0	0	0	0	0	0	0	0	0	0	9.50528636363636	9.80528636363636	970		PC(20:5_23:0)+HCO2	0	0	0	0	0	0	0	0	0	0
	PC(21:0_22:5)+HCO2	0	0	0	0	0	0	0	0	0	0	0	0	0	0	9.50528636363636	9.80528636363636	970		PC(21:0_22:5)+HCO2	0	0	0	0	0	0	0	0	0	0	0	0	0	0	9.50528636363636	9.80528636363636	970		PC(21:0_22:5)+HCO2	0	0	0	0	0	0	0	0	0	0
[truncated: 64 more columns]
