# Supplementary material for: LipidMatch: an automated workflow for rule-based lipid identification using untargeted high-resolution tandem mass spectrometry data
Source: BMC Bioinformatics. 2017 Jul 10;18:331. doi: 10.1186/s12859-017-1744-3 (PMC5504796; doi:10.1186/s12859-017-1744-3)
Supplement: Supplementary file 1 — LipidMatch Software. The 2017_6_14_LipidMatch_Distribution.zip file contains lipid libraries in .csv format, a batch file for lipidomics with MZmine processing, the LipidMatch R script, and additional helpful R scripts for lipidomics data processing. The .zip file also contains files to guide the user in using LipidMatch, which include: video tutorials, a manual, a trouble shooting document, and example input and output data. For the most up to date version of LipidMatch please visit: http://secim.ufl.edu/secim-tools/. (ZIP 376634 kb) [file 12859_2017_1744_MOESM1_ESM.zip › 2017_6_14_LipidMatch_Distribution/ExampleOutput/ddMS/Neg/Additional_Files/DD_neg_PE_neg_minH_All.csv]

Confirmed fragments if intensity is above 1000 and number of scans is greater than or equal to 1	PE	[M-H]-	NL_T1Ketene&serene	NL_T2Ketene&serene	NL_T1RCOOH	NL_T2RCOOH	T1_RCOO-	T2_RCOO-	Glycerol-3-phosphate_NLH2O	H2PO4-	PO3-	EthanolaminePhosphate	EthanolaminePhosphate_NLH2O	RT_min	RT_max	Comment	RT at Max Intensity	PE	[M-H]-	NL_T1Ketene&serene	NL_T2Ketene&serene	NL_T1RCOOH	NL_T2RCOOH	T1_RCOO-	T2_RCOO-	Glycerol-3-phosphate_NLH2O	H2PO4-	PO3-	EthanolaminePhosphate	EthanolaminePhosphate_NLH2O	RT_min	RT_max	Comment	Number of Scans	PE	[M-H]-	NL_T1Ketene&serene	NL_T2Ketene&serene	NL_T1RCOOH	NL_T2RCOOH	T1_RCOO-	T2_RCOO-	Glycerol-3-phosphate_NLH2O	H2PO4-	PO3-	EthanolaminePhosphate	EthanolaminePhosphate_NLH2O	RT_min	RT_max
	PE(8:0_14:0)-H	0	0	0	0	0	0	0	0	0	0	0	0	0.98556166666667	1.28556166666667	1282		PE(8:0_14:0)-H	0	0	0	0	0	0	0	0	0	0	0	0	0.98556166666667	1.28556166666667	1282		PE(8:0_14:0)-H	0	0	0	0	0	0	0	0	0	0	0	0	0.98556166666667	1.28556166666667
	PE(8:0_22:0)-H	1	0	0	0	0	0	0	0	0	0	1	0	6.13960757575758	6.43960757575758	188		PE(8:0_22:0)-H	6.281945	0	0	0	0	0	0	0	6.281945	0	6.281945	0	6.13960757575758	6.43960757575758	188		PE(8:0_22:0)-H	2	0	0	0	0	0	0	0	1	0	1	0	6.13960757575758	6.43960757575758
	PE(8:0_26:0)-H	1	0	0	0	0	0	0	0	0	0	1	1	8.47925757575758	8.77925757575758	193		PE(8:0_26:0)-H	8.627286	0	0	0	0	0	0	0	8.627286	0	8.627286	8.627286	8.47925757575758	8.77925757575758	193		PE(8:0_26:0)-H	1	0	0	0	0	0	0	0	1	0	1	1	8.47925757575758	8.77925757575758
	PE(10:0_12:0)-H	0	0	0	0	0	0	0	0	0	0	0	0	0.98556166666667	1.28556166666667	1282		PE(10:0_12:0)-H	0	0	0	0	0	0	0	0	0	0	0	0	0.98556166666667	1.28556166666667	1282		PE(10:0_12:0)-H	0	0	0	0	0	0	0	0	0	0	0	0	0.98556166666667	1.28556166666667
	PE(10:0_20:0)-H	1	0	0	0	0	0	0	0	0	0	1	0	6.13960757575758	6.43960757575758	188		PE(10:0_20:0)-H	6.281945	0	0	0	0	0	0	0	6.281945	0	6.281945	0	6.13960757575758	6.43960757575758	188		PE(10:0_20:0)-H	2	0	0	0	0	0	0	0	1	0	1	0	6.13960757575758	6.43960757575758
	PE(10:0_24:0)-H	1	0	0	0	0	0	0	0	0	0	1	1	8.47925757575758	8.77925757575758	193		PE(10:0_24:0)-H	8.627286	0	0	0	0	0	0	0	8.627286	0	8.627286	8.627286	8.47925757575758	8.77925757575758	193		PE(10:0_24:0)-H	1	0	0	0	0	0	0	0	1	0	1	1	8.47925757575758	8.77925757575758
	PE(10:0_24:1)-H	0	0	0	0	0	0	0	0	0	0	0	0	5.62081363636364	5.92081363636364	1824		PE(10:0_24:1)-H	0	0	0	0	0	0	0	0	0	0	0	0	5.62081363636364	5.92081363636364	1824		PE(10:0_24:1)-H	0	0	0	0	0	0	0	0	0	0	0	0	5.62081363636364	5.92081363636364
	PE(12:0_18:0)-H	1	0	0	0	0	0	0	0	0	0	1	0	6.13960757575758	6.43960757575758	188		PE(12:0_18:0)-H	6.281945	0	0	0	0	0	0	0	6.281945	0	6.281945	0	6.13960757575758	6.43960757575758	188		PE(12:0_18:0)-H	2	0	0	0	0	0	0	0	1	0	1	0	6.13960757575758	6.43960757575758
	PE(12:0_22:0)-H	1	0	0	0	0	0	0	0	0	0	1	1	8.47925757575758	8.77925757575758	193		PE(12:0_22:0)-H	8.627286	0	0	0	0	0	0	0	8.627286	0	8.627286	8.627286	8.47925757575758	8.77925757575758	193		PE(12:0_22:0)-H	1	0	0	0	0	0	0	0	1	0	1	1	8.47925757575758	8.77925757575758
	PE(12:0_22:1)-H	0	0	0	0	0	0	0	0	0	0	0	0	5.62081363636364	5.92081363636364	1824		PE(12:0_22:1)-H	0	0	0	0	0	0	0	0	0	0	0	0	5.62081363636364	5.92081363636364	1824		PE(12:0_22:1)-H	0	0	0	0	0	0	0	0	0	0	0	0	5.62081363636364	5.92081363636364
	PE(12:0_22:2)-H	0	0	0	0	0	0	0	0	0	0	0	0	4.60836818181818	4.90836818181818	1332		PE(12:0_22:2)-H	0	0	0	0	0	0	0	0	0	0	0	0	4.60836818181818	4.90836818181818	1332		PE(12:0_22:2)-H	0	0	0	0	0	0	0	0	0	0	0	0	4.60836818181818	4.90836818181818
	PE(12:0_22:2)-H	0	0	0	0	0	0	0	0	0	0	0	0	6.5105303030303	6.8105303030303	1416		PE(12:0_22:2)-H	0	0	0	0	0	0	0	0	0	0	0	0	6.5105303030303	6.8105303030303	1416		PE(12:0_22:2)-H	0	0	0	0	0	0	0	0	0	0	0	0	6.5105303030303	6.8105303030303
	PE(12:0_24:1)-H	1	0	0	0	0	0	0	0	0	0	0	0	8.54963333333333	8.84963333333333	1115		PE(12:0_24:1)-H	8.71849	0	0	0	0	0	0	0	0	0	8.71849	0	8.54963333333333	8.84963333333333	1115		PE(12:0_24:1)-H	1	0	0	0	0	0	0	0	0	0	1	0	8.54963333333333	8.84963333333333
	PE(13:0_17:0)-H	1	0	0	0	0	0	0	0	0	0	1	0	6.13960757575758	6.43960757575758	188		PE(13:0_17:0)-H	6.281945	0	0	0	0	0	0	0	6.281945	0	6.281945	0	6.13960757575758	6.43960757575758	188		PE(13:0_17:0)-H	2	0	0	0	0	0	0	0	1	0	1	0	6.13960757575758	6.43960757575758
	PE(13:0_18:3)-H	0	0	0	0	0	0	0	0	0	0	0	0	2.93351060606061	3.23351060606061	3661		PE(13:0_18:3)-H	0	0	0	0	0	0	0	0	0	0	0	0	2.93351060606061	3.23351060606061	3661		PE(13:0_18:3)-H	0	0	0	0	0	0	0	0	0	0	0	0	2.93351060606061	3.23351060606061
	PE(13:0_18:4)-H	0	0	0	0	0	0	0	0	0	0	0	0	2.12131818181818	2.42131818181818	3091		PE(13:0_18:4)-H	0	0	0	0	0	0	0	0	0	0	0	0	2.12131818181818	2.42131818181818	3091		PE(13:0_18:4)-H	0	0	0	0	0	0	0	0	0	0	0	0	2.12131818181818	2.42131818181818
	PE(13:0_21:0)-H	1	0	0	0	0	0	0	0	0	0	1	1	8.47925757575758	8.77925757575758	193		PE(13:0_21:0)-H	8.627286	0	0	0	0	0	0	0	8.627286	0	8.627286	8.627286	8.47925757575758	8.77925757575758	193		PE(13:0_21:0)-H	1	0	0	0	0	0	0	0	1	0	1	1	8.47925757575758	8.77925757575758
	PE(14:0_16:0)-H	1	0	0	0	0	0	0	0	0	0	1	0	6.13960757575758	6.43960757575758	188		PE(14:0_16:0)-H	6.281945	0	0	0	0	0	0	0	6.281945	0	6.281945	0	6.13960757575758	6.43960757575758	188		PE(14:0_16:0)-H	2	0	0	0	0	0	0	0	1	0	1	0	6.13960757575758	6.43960757575758
	PE(14:0_20:0)-H	1	0	0	0	0	0	0	0	0	0	1	1	8.47925757575758	8.77925757575758	193		PE(14:0_20:0)-H	8.627286	0	0	0	0	0	0	0	8.627286	0	8.627286	8.627286	8.47925757575758	8.77925757575758	193		PE(14:0_20:0)-H	1	0	0	0	0	0	0	0	1	0	1	1	8.47925757575758	8.77925757575758
	PE(14:0_20:1)-H	0	0	0	0	0	0	0	0	0	0	0	0	5.62081363636364	5.92081363636364	1824		PE(14:0_20:1)-H	0	0	0	0	0	0	0	0	0	0	0	0	5.62081363636364	5.92081363636364	1824		PE(14:0_20:1)-H	0	0	0	0	0	0	0	0	0	0	0	0	5.62081363636364	5.92081363636364
	PE(14:0_20:2)-H	0	0	0	0	0	0	0	0	0	0	0	0	4.60836818181818	4.90836818181818	1332		PE(14:0_20:2)-H	0	0	0	0	0	0	0	0	0	0	0	0	4.60836818181818	4.90836818181818	1332		PE(14:0_20:2)-H	0	0	0	0	0	0	0	0	0	0	0	0	4.60836818181818	4.90836818181818
	PE(14:0_20:2)-H	0	0	0	0	0	0	0	0	0	0	0	0	6.5105303030303	6.8105303030303	1416		PE(14:0_20:2)-H	0	0	0	0	0	0	0	0	0	0	0	0	6.5105303030303	6.8105303030303	1416		PE(14:0_20:2)-H	0	0	0	0	0	0	0	0	0	0	0	0	6.5105303030303	6.8105303030303
	PE(14:0_22:1)-H	1	0	0	0	0	0	0	0	0	0	0	0	8.54963333333333	8.84963333333333	1115		PE(14:0_22:1)-H	8.71849	0	0	0	0	0	0	0	0	0	8.71849	0	8.54963333333333	8.84963333333333	1115		PE(14:0_22:1)-H	1	0	0	0	0	0	0	0	0	0	1	0	8.54963333333333	8.84963333333333
	PE(14:0_22:2)-H	1	0	0	0	0	0	0	0	0	0	1	0	7.6800106060606	7.9800106060606	773		PE(14:0_22:2)-H	7.870355	0	0	0	0	0	0	0	0	0	7.870355	0	7.6800106060606	7.9800106060606	773		PE(14:0_22:2)-H	1	0	0	0	0	0	0	0	0	0	1	0	7.6800106060606	7.9800106060606
	PE(14:0_22:4)-H	0	0	0	0	0	0	0	0	0	0	0	0	5.65324848484848	5.95324848484848	923		PE(14:0_22:4)-H	0	0	0	0	0	0	0	0	0	0	0	0	5.65324848484848	5.95324848484848	923		PE(14:0_22:4)-H	0	0	0	0	0	0	0	0	0	0	0	0	5.65324848484848	5.95324848484848
	PE(14:0_22:4)-H	0	0	0	0	0	0	0	0	0	0	0	0	6.33049696969697	6.63049696969697	1643		PE(14:0_22:4)-H	0	0	0	0	0	0	0	0	0	0	0	0	6.33049696969697	6.63049696969697	1643		PE(14:0_22:4)-H	0	0	0	0	0	0	0	0	0	0	0	0	6.33049696969697	6.63049696969697
	PE(14:0_22:4)-H	0	0	0	0	0	0	0	0	0	0	0	0	4.35774848484849	4.65774848484849	2622		PE(14:0_22:4)-H	0	0	0	0	0	0	0	0	0	0	0	0	4.35774848484849	4.65774848484849	2622		PE(14:0_22:4)-H	0	0	0	0	0	0	0	0	0	0	0	0	4.35774848484849	4.65774848484849
	PE(14:0_22:4)-H	0	0	0	0	0	0	0	0	0	0	0	0	3.80641212121212	4.10641212121212	3147		PE(14:0_22:4)-H	0	0	0	0	0	0	0	0	0	0	0	0	3.80641212121212	4.10641212121212	3147		PE(14:0_22:4)-H	0	0	0	0	0	0	0	0	0	0	0	0	3.80641212121212	4.10641212121212
	PE(14:1_17:2)-H	0	0	0	0	0	0	0	0	0	0	0	0	2.93351060606061	3.23351060606061	3661		PE(14:1_17:2)-H	0	0	0	0	0	0	0	0	0	0	0	0	2.93351060606061	3.23351060606061	3661		PE(14:1_17:2)-H	0	0	0	0	0	0	0	0	0	0	0	0	2.93351060606061	3.23351060606061
	PE(14:1_20:0)-H	0	0	0	0	0	0	0	0	0	0	0	0	5.62081363636364	5.92081363636364	1824		PE(14:1_20:0)-H	0	0	0	0	0	0	0	0	0	0	0	0	5.62081363636364	5.92081363636364	1824		PE(14:1_20:0)-H	0	0	0	0	0	0	0	0	0	0	0	0	5.62081363636364	5.92081363636364
	PE(14:1_20:1)-H	0	0	0	0	0	0	0	0	0	0	0	0	4.60836818181818	4.90836818181818	1332		PE(14:1_20:1)-H	0	0	0	0	0	0	0	0	0	0	0	0	4.60836818181818	4.90836818181818	1332		PE(14:1_20:1)-H	0	0	0	0	0	0	0	0	0	0	0	0	4.60836818181818	4.90836818181818
	PE(14:1_20:1)-H	0	0	0	0	0	0	0	0	0	0	0	0	6.5105303030303	6.8105303030303	1416		PE(14:1_20:1)-H	0	0	0	0	0	0	0	0	0	0	0	0	6.5105303030303	6.8105303030303	1416		PE(14:1_20:1)-H	0	0	0	0	0	0	0	0	0	0	0	0	6.5105303030303	6.8105303030303
	PE(14:1_22:0)-H	1	0	0	0	0	0	0	0	0	0	0	0	8.54963333333333	8.84963333333333	1115		PE(14:1_22:0)-H	8.71849	0	0	0	0	0	0	0	0	0	8.71849	0	8.54963333333333	8.84963333333333	1115		PE(14:1_22:0)-H	1	0	0	0	0	0	0	0	0	0	1	0	8.54963333333333	8.84963333333333
	PE(14:1_22:1)-H	1	0	0	0	0	0	0	0	0	0	1	0	7.6800106060606	7.9800106060606	773		PE(14:1_22:1)-H	7.870355	0	0	0	0	0	0	0	0	0	7.870355	0	7.6800106060606	7.9800106060606	773		PE(14:1_22:1)-H	1	0	0	0	0	0	0	0	0	0	1	0	7.6800106060606	7.9800106060606
	PE(14:1_22:3)-H	0	0	0	0	0	0	0	0	0	0	0	0	5.65324848484848	5.95324848484848	923		PE(14:1_22:3)-H	0	0	0	0	0	0	0	0	0	0	0	0	5.65324848484848	5.95324848484848	923		PE(14:1_22:3)-H	0	0	0	0	0	0	0	0	0	0	0	0	5.65324848484848	5.95324848484848
	PE(14:1_22:3)-H	0	0	0	0	0	0	0	0	0	0	0	0	6.33049696969697	6.63049696969697	1643		PE(14:1_22:3)-H	0	0	0	0	0	0	0	0	0	0	0	0	6.33049696969697	6.63049696969697	1643		PE(14:1_22:3)-H	0	0	0	0	0	0	0	0	0	0	0	0	6.33049696969697	6.63049696969697
	PE(14:1_22:3)-H	0	0	0	0	0	0	0	0	0	0	0	0	4.35774848484849	4.65774848484849	2622		PE(14:1_22:3)-H	0	0	0	0	0	0	0	0	0	0	0	0	4.35774848484849	4.65774848484849	2622		PE(14:1_22:3)-H	0	0	0	0	0	0	0	0	0	0	0	0	4.35774848484849	4.65774848484849
	PE(14:1_22:3)-H	0	0	0	0	0	0	0	0	0	0	0	0	3.80641212121212	4.10641212121212	3147		PE(14:1_22:3)-H	0	0	0	0	0	0	0	0	0	0	0	0	3.80641212121212	4.10641212121212	3147		PE(14:1_22:3)-H	0	0	0	0	0	0	0	0	0	0	0	0	3.80641212121212	4.10641212121212
	PE(15:0_15:0)-H	1	1	1	1	1	1	1	0	0	0	1	0	6.13960757575758	6.43960757575758	188		PE(15:0_15:0)-H	6.281945	6.281945	6.281945	6.281945	6.281945	6.281945	6.281945	0	6.281945	0	6.281945	0	6.13960757575758	6.43960757575758	188		PE(15:0_15:0)-H	2	1	1	1	1	2	2	0	1	0	1	0	6.13960757575758	6.43960757575758
	PE(15:0_19:0)-H	1	0	0	0	0	0	0	0	0	0	1	1	8.47925757575758	8.77925757575758	193		PE(15:0_19:0)-H	8.627286	0	0	0	0	0	0	0	8.627286	0	8.627286	8.627286	8.47925757575758	8.77925757575758	193		PE(15:0_19:0)-H	1	0	0	0	0	0	0	0	1	0	1	1	8.47925757575758	8.77925757575758
	PE(15:1_19:0)-H	0	0	0	0	0	0	0	0	0	0	0	0	5.62081363636364	5.92081363636364	1824		PE(15:1_19:0)-H	0	0	0	0	0	0	0	0	0	0	0	0	5.62081363636364	5.92081363636364	1824		PE(15:1_19:0)-H	0	0	0	0	0	0	0	0	0	0	0	0	5.62081363636364	5.92081363636364
	PE(15:1_21:0)-H	1	0	0	0	0	0	0	0	0	0	0	0	8.54963333333333	8.84963333333333	1115		PE(15:1_21:0)-H	8.71849	0	0	0	0	0	0	0	0	0	8.71849	0	8.54963333333333	8.84963333333333	1115		PE(15:1_21:0)-H	1	0	0	0	0	0	0	0	0	0	1	0	8.54963333333333	8.84963333333333
	PE(16:0_18:0)-H	1	0	0	0	0	1	0	0	0	0	1	1	8.47925757575758	8.77925757575758	193		PE(16:0_18:0)-H	8.627286	0	0	0	0	8.627286	8.627286	0	8.627286	0	8.627286	8.627286	8.47925757575758	8.77925757575758	193		PE(16:0_18:0)-H	1	0	0	0	0	1	1	0	1	0	1	1	8.47925757575758	8.77925757575758
	PE(16:0_18:1)-H	0	0	0	0	0	0	0	0	0	0	0	0	5.62081363636364	5.92081363636364	1824		PE(16:0_18:1)-H	0	0	0	0	0	0	0	0	0	0	0	0	5.62081363636364	5.92081363636364	1824		PE(16:0_18:1)-H	0	0	0	0	0	0	0	0	0	0	0	0	5.62081363636364	5.92081363636364
	PE(16:0_18:2)-H	0	0	0	0	0	0	0	0	0	0	0	0	4.60836818181818	4.90836818181818	1332		PE(16:0_18:2)-H	0	0	0	0	0	0	0	0	0	0	0	0	4.60836818181818	4.90836818181818	1332		PE(16:0_18:2)-H	0	0	0	0	0	0	0	0	0	0	0	0	4.60836818181818	4.90836818181818
	PE(16:0_18:2)-H	0	0	0	0	0	0	0	0	0	0	0	0	6.5105303030303	6.8105303030303	1416		PE(16:0_18:2)-H	0	0	0	0	0	0	0	0	0	0	0	0	6.5105303030303	6.8105303030303	1416		PE(16:0_18:2)-H	0	0	0	0	0	0	0	0	0	0	0	0	6.5105303030303	6.8105303030303
	PE(16:0_20:1)-H	1	0	0	0	0	0	0	0	0	0	0	0	8.54963333333333	8.84963333333333	1115		PE(16:0_20:1)-H	8.71849	0	0	0	0	0	0	0	0	0	8.71849	0	8.54963333333333	8.84963333333333	1115		PE(16:0_20:1)-H	1	0	0	0	0	0	0	0	0	0	1	0	8.54963333333333	8.84963333333333
	PE(16:0_20:2)-H	1	0	0	0	0	0	0	0	0	0	1	0	7.6800106060606	7.9800106060606	773		PE(16:0_20:2)-H	7.870355	0	0	0	0	0	0	0	0	0	7.870355	0	7.6800106060606	7.9800106060606	773		PE(16:0_20:2)-H	1	0	0	0	0	0	0	0	0	0	1	0	7.6800106060606	7.9800106060606
	PE(16:0_20:4)-H	0	0	0	0	0	0	0	0	0	0	0	0	5.65324848484848	5.95324848484848	923		PE(16:0_20:4)-H	0	0	0	0	0	0	0	0	0	0	0	0	5.65324848484848	5.95324848484848	923		PE(16:0_20:4)-H	0	0	0	0	0	0	0	0	0	0	0	0	5.65324848484848	5.95324848484848
	PE(16:0_20:4)-H	0	0	0	0	0	0	0	0	0	0	0	0	6.33049696969697	6.63049696969697	1643		PE(16:0_20:4)-H	0	0	0	0	0	0	0	0	0	0	0	0	6.33049696969697	6.63049696969697	1643		PE(16:0_20:4)-H	0	0	0	0	0	0	0	0	0	0	0	0	6.33049696969697	6.63049696969697
	PE(16:0_20:4)-H	0	0	0	0	0	0	0	0	0	0	0	0	4.35774848484849	4.65774848484849	2622		PE(16:0_20:4)-H	0	0	0	0	0	0	0	0	0	0	0	0	4.35774848484849	4.65774848484849	2622		PE(16:0_20:4)-H	0	0	0	0	0	0	0	0	0	0	0	0	4.35774848484849	4.65774848484849
	PE(16:0_20:4)-H	0	0	0	0	0	0	0	0	0	0	0	0	3.80641212121212	4.10641212121212	3147		PE(16:0_20:4)-H	0	0	0	0	0	0	0	0	0	0	0	0	3.80641212121212	4.10641212121212	3147		PE(16:0_20:4)-H	0	0	0	0	0	0	0	0	0	0	0	0	3.80641212121212	4.10641212121212
	PE(16:0_22:4)-H	0	0	0	0	0	0	0	0	0	0	0	0	7.51369545454545	7.81369545454545	835		PE(16:0_22:4)-H	0	0	0	0	0	0	0	0	0	0	0	0	7.51369545454545	7.81369545454545	835		PE(16:0_22:4)-H	0	0	0	0	0	0	0	0	0	0	0	0	7.51369545454545	7.81369545454545
	PE(16:0_22:6)-H	1	0	1	0	1	1	1	0	0	0	1	0	5.9804803030303	6.2804803030303	395		PE(16:0_22:6)-H	6.132894	0	6.132894	0	6.132894	6.132894	6.132894	0	0	0	6.132894	0	5.9804803030303	6.2804803030303	395		PE(16:0_22:6)-H	1	0	1	0	1	1	1	0	0	0	1	0	5.9804803030303	6.2804803030303
	PE(16:0_22:6)-H	0	0	0	0	0	0	0	0	0	0	0	0	5.44704393939394	5.74704393939394	2550		PE(16:0_22:6)-H	0	0	0	0	0	0	0	0	0	0	0	0	5.44704393939394	5.74704393939394	2550		PE(16:0_22:6)-H	0	0	0	0	0	0	0	0	0	0	0	0	5.44704393939394	5.74704393939394
	PE(16:1_18:0)-H	0	0	0	0	0	0	0	0	0	0	0	0	5.62081363636364	5.92081363636364	1824		PE(16:1_18:0)-H	0	0	0	0	0	0	0	0	0	0	0	0	5.62081363636364	5.92081363636364	1824		PE(16:1_18:0)-H	0	0	0	0	0	0	0	0	0	0	0	0	5.62081363636364	5.92081363636364
	PE(16:1_18:1)-H	0	0	0	0	0	0	0	0	0	0	0	0	4.60836818181818	4.90836818181818	1332		PE(16:1_18:1)-H	0	0	0	0	0	0	0	0	0	0	0	0	4.60836818181818	4.90836818181818	1332		PE(16:1_18:1)-H	0	0	0	0	0	0	0	0	0	0	0	0	4.60836818181818	4.90836818181818
	PE(16:1_18:1)-H	0	0	0	0	0	0	0	0	0	0	0	0	6.5105303030303	6.8105303030303	1416		PE(16:1_18:1)-H	0	0	0	0	0	0	0	0	0	0	0	0	6.5105303030303	6.8105303030303	1416		PE(16:1_18:1)-H	0	0	0	0	0	0	0	0	0	0	0	0	6.5105303030303	6.8105303030303
	PE(16:1_20:0)-H	1	0	0	0	0	0	0	0	0	0	0	0	8.54963333333333	8.84963333333333	1115		PE(16:1_20:0)-H	8.71849	0	0	0	0	0	0	0	0	0	8.71849	0	8.54963333333333	8.84963333333333	1115		PE(16:1_20:0)-H	1	0	0	0	0	0	0	0	0	0	1	0	8.54963333333333	8.84963333333333
	PE(16:1_20:1)-H	1	0	0	0	0	0	0	0	0	0	1	0	7.6800106060606	7.9800106060606	773		PE(16:1_20:1)-H	7.870355	0	0	0	0	0	0	0	0	0	7.870355	0	7.6800106060606	7.9800106060606	773		PE(16:1_20:1)-H	1	0	0	0	0	0	0	0	0	0	1	0	7.6800106060606	7.9800106060606
	PE(16:1_20:3)-H	0	0	0	0	0	0	0	0	0	0	0	0	5.65324848484848	5.95324848484848	923		PE(16:1_20:3)-H	0	0	0	0	0	0	0	0	0	0	0	0	5.65324848484848	5.95324848484848	923		PE(16:1_20:3)-H	0	0	0	0	0	0	0	0	0	0	0	0	5.65324848484848	5.95324848484848
	PE(16:1_20:3)-H	0	0	0	0	0	0	0	0	0	0	0	0	6.33049696969697	6.63049696969697	1643		PE(16:1_20:3)-H	0	0	0	0	0	0	0	0	0	0	0	0	6.33049696969697	6.63049696969697	1643		PE(16:1_20:3)-H	0	0	0	0	0	0	0	0	0	0	0	0	6.33049696969697	6.63049696969697
	PE(16:1_20:3)-H	0	0	0	0	0	0	0	0	0	0	0	0	4.35774848484849	4.65774848484849	2622		PE(16:1_20:3)-H	0	0	0	0	0	0	0	0	0	0	0	0	4.35774848484849	4.65774848484849	2622		PE(16:1_20:3)-H	0	0	0	0	0	0	0	0	0	0	0	0	4.35774848484849	4.65774848484849
	PE(16:1_20:3)-H	0	0	0	0	0	0	0	0	0	0	0	0	3.80641212121212	4.10641212121212	3147		PE(16:1_20:3)-H	0	0	0	0	0	0	0	0	0	0	0	0	3.80641212121212	4.10641212121212	3147		PE(16:1_20:3)-H	0	0	0	0	0	0	0	0	0	0	0	0	3.80641212121212	4.10641212121212
	PE(16:1_22:3)-H	0	0	0	0	0	0	0	0	0	0	0	0	7.51369545454545	7.81369545454545	835		PE(16:1_22:3)-H	0	0	0	0	0	0	0	0	0	0	0	0	7.51369545454545	7.81369545454545	835		PE(16:1_22:3)-H	0	0	0	0	0	0	0	0	0	0	0	0	7.51369545454545	7.81369545454545
	PE(16:1_22:5)-H	1	0	0	0	0	0	0	0	0	0	1	0	5.9804803030303	6.2804803030303	395		PE(16:1_22:5)-H	6.132894	0	0	0	0	0	0	0	0	0	6.132894	0	5.9804803030303	6.2804803030303	395		PE(16:1_22:5)-H	1	0	0	0	0	0	0	0	0	0	1	0	5.9804803030303	6.2804803030303
	PE(16:1_22:5)-H	0	0	0	0	0	0	0	0	0	0	0	0	5.44704393939394	5.74704393939394	2550		PE(16:1_22:5)-H	0	0	0	0	0	0	0	0	0	0	0	0	5.44704393939394	5.74704393939394	2550		PE(16:1_22:5)-H	0	0	0	0	0	0	0	0	0	0	0	0	5.44704393939394	5.74704393939394
	PE(17:0_17:0)-H	1	1	1	1	1	1	1	0	0	0	1	1	8.47925757575758	8.77925757575758	193		PE(17:0_17:0)-H	8.627286	8.627286	8.627286	8.627286	8.627286	8.627286	8.627286	0	8.627286	0	8.627286	8.627286	8.47925757575758	8.77925757575758	193		PE(17:0_17:0)-H	1	1	1	1	1	1	1	0	1	0	1	1	8.47925757575758	8.77925757575758
	PE(17:0_17:1)-H	0	0	0	0	0	0	0	0	0	0	0	0	5.62081363636364	5.92081363636364	1824		PE(17:0_17:1)-H	0	0	0	0	0	0	0	0	0	0	0	0	5.62081363636364	5.92081363636364	1824		PE(17:0_17:1)-H	0	0	0	0	0	0	0	0	0	0	0	0	5.62081363636364	5.92081363636364
	PE(17:0_17:2)-H	0	0	0	0	0	0	0	0	0	0	0	0	4.60836818181818	4.90836818181818	1332		PE(17:0_17:2)-H	0	0	0	0	0	0	0	0	0	0	0	0	4.60836818181818	4.90836818181818	1332		PE(17:0_17:2)-H	0	0	0	0	0	0	0	0	0	0	0	0	4.60836818181818	4.90836818181818
	PE(17:0_17:2)-H	0	0	0	0	0	0	0	0	0	0	0	0	6.5105303030303	6.8105303030303	1416		PE(17:0_17:2)-H	0	0	0	0	0	0	0	0	0	0	0	0	6.5105303030303	6.8105303030303	1416		PE(17:0_17:2)-H	0	0	0	0	0	0	0	0	0	0	0	0	6.5105303030303	6.8105303030303
	PE(17:1_17:1)-H	0	0	0	0	0	0	0	0	0	0	0	0	4.60836818181818	4.90836818181818	1332		PE(17:1_17:1)-H	0	0	0	0	0	0	0	0	0	0	0	0	4.60836818181818	4.90836818181818	1332		PE(17:1_17:1)-H	0	0	0	0	0	0	0	0	0	0	0	0	4.60836818181818	4.90836818181818
	PE(17:1_17:1)-H	0	0	0	0	0	0	0	0	0	0	0	0	6.5105303030303	6.8105303030303	1416		PE(17:1_17:1)-H	0	0	0	0	0	0	0	0	0	0	0	0	6.5105303030303	6.8105303030303	1416		PE(17:1_17:1)-H	0	0	0	0	0	0	0	0	0	0	0	0	6.5105303030303	6.8105303030303
	PE(17:1_19:0)-H	1	0	0	0	0	0	0	0	0	0	0	0	8.54963333333333	8.84963333333333	1115		PE(17:1_19:0)-H	8.71849	0	0	0	0	0	0	0	0	0	8.71849	0	8.54963333333333	8.84963333333333	1115		PE(17:1_19:0)-H	1	0	0	0	0	0	0	0	0	0	1	0	8.54963333333333	8.84963333333333
	PE(17:2_19:0)-H	1	0	0	0	0	0	0	0	0	0	1	0	7.6800106060606	7.9800106060606	773		PE(17:2_19:0)-H	7.870355	0	0	0	0	0	0	0	0	0	7.870355	0	7.6800106060606	7.9800106060606	773		PE(17:2_19:0)-H	1	0	0	0	0	0	0	0	0	0	1	0	7.6800106060606	7.9800106060606
	PE(18:0_18:1)-H	1	0	1	0	0	1	1	0	0	0	0	0	8.54963333333333	8.84963333333333	1115		PE(18:0_18:1)-H	8.71849	0	8.71849	0	0	8.71849	8.71849	0	0	0	8.71849	0	8.54963333333333	8.84963333333333	1115		PE(18:0_18:1)-H	1	0	1	0	0	1	1	0	0	0	1	0	8.54963333333333	8.84963333333333
	PE(18:0_18:2)-H	1	0	1	0	0	1	1	0	0	0	1	0	7.6800106060606	7.9800106060606	773		PE(18:0_18:2)-H	7.870355	0	7.870355	0	7.870355	7.870355	7.870355	0	0	0	7.870355	0	7.6800106060606	7.9800106060606	773		PE(18:0_18:2)-H	1	0	1	0	1	1	1	0	0	0	1	0	7.6800106060606	7.9800106060606
	PE(18:0_18:4)-H	0	0	0	0	0	0	0	0	0	0	0	0	5.65324848484848	5.95324848484848	923		PE(18:0_18:4)-H	0	0	0	0	0	0	0	0	0	0	0	0	5.65324848484848	5.95324848484848	923		PE(18:0_18:4)-H	0	0	0	0	0	0	0	0	0	0	0	0	5.65324848484848	5.95324848484848
	PE(18:0_18:4)-H	0	0	0	0	0	0	0	0	0	0	0	0	6.33049696969697	6.63049696969697	1643		PE(18:0_18:4)-H	0	0	0	0	0	0	0	0	0	0	0	0	6.33049696969697	6.63049696969697	1643		PE(18:0_18:4)-H	0	0	0	0	0	0	0	0	0	0	0	0	6.33049696969697	6.63049696969697
	PE(18:0_18:4)-H	0	0	0	0	0	0	0	0	0	0	0	0	4.35774848484849	4.65774848484849	2622		PE(18:0_18:4)-H	0	0	0	0	0	0	0	0	0	0	0	0	4.35774848484849	4.65774848484849	2622		PE(18:0_18:4)-H	0	0	0	0	0	0	0	0	0	0	0	0	4.35774848484849	4.65774848484849
	PE(18:0_18:4)-H	0	0	0	0	0	0	0	0	0	0	0	0	3.80641212121212	4.10641212121212	3147		PE(18:0_18:4)-H	0	0	0	0	0	0	0	0	0	0	0	0	3.80641212121212	4.10641212121212	3147		PE(18:0_18:4)-H	0	0	0	0	0	0	0	0	0	0	0	0	3.80641212121212	4.10641212121212
	PE(18:0_20:4)-H	0	0	0	0	0	0	0	0	0	0	0	0	7.51369545454545	7.81369545454545	835		PE(18:0_20:4)-H	0	0	0	0	0	0	0	0	0	0	0	0	7.51369545454545	7.81369545454545	835		PE(18:0_20:4)-H	0	0	0	0	0	0	0	0	0	0	0	0	7.51369545454545	7.81369545454545
	PE(18:1_18:1)-H	1	0	0	0	0	1	1	0	0	0	1	0	7.6800106060606	7.9800106060606	773		PE(18:1_18:1)-H	7.870355	0	0	0	0	7.870355	7.870355	0	0	0	7.870355	0	7.6800106060606	7.9800106060606	773		PE(18:1_18:1)-H	1	0	0	0	0	1	1	0	0	0	1	0	7.6800106060606	7.9800106060606
	PE(18:1_18:3)-H	0	0	0	0	0	0	0	0	0	0	0	0	5.65324848484848	5.95324848484848	923		PE(18:1_18:3)-H	0	0	0	0	0	0	0	0	0	0	0	0	5.65324848484848	5.95324848484848	923		PE(18:1_18:3)-H	0	0	0	0	0	0	0	0	0	0	0	0	5.65324848484848	5.95324848484848
	PE(18:1_18:3)-H	0	0	0	0	0	0	0	0	0	0	0	0	6.33049696969697	6.63049696969697	1643		PE(18:1_18:3)-H	0	0	0	0	0	0	0	0	0	0	0	0	6.33049696969697	6.63049696969697	1643		PE(18:1_18:3)-H	0	0	0	0	0	0	0	0	0	0	0	0	6.33049696969697	6.63049696969697
	PE(18:1_18:3)-H	0	0	0	0	0	0	0	0	0	0	0	0	4.35774848484849	4.65774848484849	2622		PE(18:1_18:3)-H	0	0	0	0	0	0	0	0	0	0	0	0	4.35774848484849	4.65774848484849	2622		PE(18:1_18:3)-H	0	0	0	0	0	0	0	0	0	0	0	0	4.35774848484849	4.65774848484849
	PE(18:1_18:3)-H	0	0	0	0	0	0	0	0	0	0	0	0	3.80641212121212	4.10641212121212	3147		PE(18:1_18:3)-H	0	0	0	0	0	0	0	0	0	0	0	0	3.80641212121212	4.10641212121212	3147		PE(18:1_18:3)-H	0	0	0	0	0	0	0	0	0	0	0	0	3.80641212121212	4.10641212121212
	PE(18:1_20:3)-H	0	0	0	0	0	0	0	0	0	0	0	0	7.51369545454545	7.81369545454545	835		PE(18:1_20:3)-H	0	0	0	0	0	0	0	0	0	0	0	0	7.51369545454545	7.81369545454545	835		PE(18:1_20:3)-H	0	0	0	0	0	0	0	0	0	0	0	0	7.51369545454545	7.81369545454545
	PE(18:1_20:5)-H	1	0	0	0	0	0	0	0	0	0	1	0	5.9804803030303	6.2804803030303	395		PE(18:1_20:5)-H	6.132894	0	0	0	0	0	0	0	0	0	6.132894	0	5.9804803030303	6.2804803030303	395		PE(18:1_20:5)-H	1	0	0	0	0	0	0	0	0	0	1	0	5.9804803030303	6.2804803030303
	PE(18:1_20:5)-H	0	0	0	0	0	0	0	0	0	0	0	0	5.44704393939394	5.74704393939394	2550		PE(18:1_20:5)-H	0	0	0	0	0	0	0	0	0	0	0	0	5.44704393939394	5.74704393939394	2550		PE(18:1_20:5)-H	0	0	0	0	0	0	0	0	0	0	0	0	5.44704393939394	5.74704393939394
	PE(18:2_18:2)-H	0	0	0	0	0	0	0	0	0	0	0	0	5.65324848484848	5.95324848484848	923		PE(18:2_18:2)-H	0	0	0	0	0	0	0	0	0	0	0	0	5.65324848484848	5.95324848484848	923		PE(18:2_18:2)-H	0	0	0	0	0	0	0	0	0	0	0	0	5.65324848484848	5.95324848484848
	PE(18:2_18:2)-H	0	0	0	0	0	0	0	0	0	0	0	0	6.33049696969697	6.63049696969697	1643		PE(18:2_18:2)-H	0	0	0	0	0	0	0	0	0	0	0	0	6.33049696969697	6.63049696969697	1643		PE(18:2_18:2)-H	0	0	0	0	0	0	0	0	0	0	0	0	6.33049696969697	6.63049696969697
	PE(18:2_18:2)-H	0	0	0	0	0	0	0	0	0	0	0	0	4.35774848484849	4.65774848484849	2622		PE(18:2_18:2)-H	0	0	0	0	0	0	0	0	0	0	0	0	4.35774848484849	4.65774848484849	2622		PE(18:2_18:2)-H	0	0	0	0	0	0	0	0	0	0	0	0	4.35774848484849	4.65774848484849
	PE(18:2_18:2)-H	0	0	0	0	0	0	0	0	0	0	0	0	3.80641212121212	4.10641212121212	3147		PE(18:2_18:2)-H	0	0	0	0	0	0	0	0	0	0	0	0	3.80641212121212	4.10641212121212	3147		PE(18:2_18:2)-H	0	0	0	0	0	0	0	0	0	0	0	0	3.80641212121212	4.10641212121212
	PE(18:2_20:2)-H	0	0	0	0	0	0	0	0	0	0	0	0	7.51369545454545	7.81369545454545	835		PE(18:2_20:2)-H	0	0	0	0	0	0	0	0	0	0	0	0	7.51369545454545	7.81369545454545	835		PE(18:2_20:2)-H	0	0	0	0	0	0	0	0	0	0	0	0	7.51369545454545	7.81369545454545
	PE(18:2_20:4)-H	1	0	0	0	0	0	0	0	0	0	1	0	5.9804803030303	6.2804803030303	395		PE(18:2_20:4)-H	6.132894	0	0	0	0	0	0	0	0	0	6.132894	0	5.9804803030303	6.2804803030303	395		PE(18:2_20:4)-H	1	0	0	0	0	0	0	0	0	0	1	0	5.9804803030303	6.2804803030303
	PE(18:2_20:4)-H	0	0	0	0	0	0	0	0	0	0	0	0	5.44704393939394	5.74704393939394	2550		PE(18:2_20:4)-H	0	0	0	0	0	0	0	0	0	0	0	0	5.44704393939394	5.74704393939394	2550		PE(18:2_20:4)-H	0	0	0	0	0	0	0	0	0	0	0	0	5.44704393939394	5.74704393939394
	PE(18:3_20:1)-H	0	0	0	0	0	0	0	0	0	0	0	0	7.51369545454545	7.81369545454545	835		PE(18:3_20:1)-H	0	0	0	0	0	0	0	0	0	0	0	0	7.51369545454545	7.81369545454545	835		PE(18:3_20:1)-H	0	0	0	0	0	0	0	0	0	0	0	0	7.51369545454545	7.81369545454545
	PE(18:3_20:3)-H	1	0	0	0	0	0	0	0	0	0	1	0	5.9804803030303	6.2804803030303	395		PE(18:3_20:3)-H	6.132894	0	0	0	0	0	0	0	0	0	6.132894	0	5.9804803030303	6.2804803030303	395		PE(18:3_20:3)-H	1	0	0	0	0	0	0	0	0	0	1	0	5.9804803030303	6.2804803030303
	PE(18:3_20:3)-H	0	0	0	0	0	0	0	0	0	0	0	0	5.44704393939394	5.74704393939394	2550		PE(18:3_20:3)-H	0	0	0	0	0	0	0	0	0	0	0	0	5.44704393939394	5.74704393939394	2550		PE(18:3_20:3)-H	0	0	0	0	0	0	0	0	0	0	0	0	5.44704393939394	5.74704393939394
	PE(18:4_20:0)-H	0	0	0	0	0	0	0	0	0	0	0	0	7.51369545454545	7.81369545454545	835		PE(18:4_20:0)-H	0	0	0	0	0	0	0	0	0	0	0	0	7.51369545454545	7.81369545454545	835		PE(18:4_20:0)-H	0	0	0	0	0	0	0	0	0	0	0	0	7.51369545454545	7.81369545454545
	PE(18:4_20:2)-H	1	0	0	0	0	0	0	0	0	0	1	0	5.9804803030303	6.2804803030303	395		PE(18:4_20:2)-H	6.132894	0	0	0	0	0	0	0	0	0	6.132894	0	5.9804803030303	6.2804803030303	395		PE(18:4_20:2)-H	1	0	0	0	0	0	0	0	0	0	1	0	5.9804803030303	6.2804803030303
	PE(18:4_20:2)-H	0	0	0	0	0	0	0	0	0	0	0	0	5.44704393939394	5.74704393939394	2550		PE(18:4_20:2)-H	0	0	0	0	0	0	0	0	0	0	0	0	5.44704393939394	5.74704393939394	2550		PE(18:4_20:2)-H	0	0	0	0	0	0	0	0	0	0	0	0	5.44704393939394	5.74704393939394
[truncated: 52 more columns]
