# Supplementary material for: LipidMatch: an automated workflow for rule-based lipid identification using untargeted high-resolution tandem mass spectrometry data
Source: BMC Bioinformatics. 2017 Jul 10;18:331. doi: 10.1186/s12859-017-1744-3 (PMC5504796; doi:10.1186/s12859-017-1744-3)
Supplement: Supplementary file 1 — LipidMatch Software. The 2017_6_14_LipidMatch_Distribution.zip file contains lipid libraries in .csv format, a batch file for lipidomics with MZmine processing, the LipidMatch R script, and additional helpful R scripts for lipidomics data processing. The .zip file also contains files to guide the user in using LipidMatch, which include: video tutorials, a manual, a trouble shooting document, and example input and output data. For the most up to date version of LipidMatch please visit: http://secim.ufl.edu/secim-tools/. (ZIP 376634 kb) [file 12859_2017_1744_MOESM1_ESM.zip › 2017_6_14_LipidMatch_Distribution/ExampleOutput/ddMS/Neg/Additional_Files/DD_neg_PG_neg_minH_All.csv]

Confirmed fragments if intensity is above 1000 and number of scans is greater than or equal to 1	PG	[M-H]-	M-H_Nlglycerol	NL_T1Ketene	NL_T2Ketene	NL_T1RCOOH	NL_T2RCOOH	NL_T1Ketene&Glycerol	NL_T2Ketene&Glycerol	NL_T1RCOOH&Glycerol	NL_T2RCOOH&Glycerol	T1_RCOO-	T2_RCOO-	Glycerol-3-phosphate_NLH2O	H2PO4-	PO3-	Glycerophosphoglycerol	Glycerophosphoglycerol_NLH2O	Glycerophosphoglycerol_NL2H2O	RT_min	RT_max	Comment	RT at Max Intensity	PG	[M-H]-	M-H_Nlglycerol	NL_T1Ketene	NL_T2Ketene	NL_T1RCOOH	NL_T2RCOOH	NL_T1Ketene&Glycerol	NL_T2Ketene&Glycerol	NL_T1RCOOH&Glycerol	NL_T2RCOOH&Glycerol	T1_RCOO-	T2_RCOO-	Glycerol-3-phosphate_NLH2O	H2PO4-	PO3-	Glycerophosphoglycerol	Glycerophosphoglycerol_NLH2O	Glycerophosphoglycerol_NL2H2O	RT_min	RT_max	Comment	Number of Scans	PG	[M-H]-	M-H_Nlglycerol
	PG(8:0_18:0)-H	0	0	0	0	0	0	0	0	0	0	0	0	0	0	0	0	0	0	2.78806060606061	3.08806060606061	1145		PG(8:0_18:0)-H	0	0	0	0	0	0	0	0	0	0	0	0	0	0	0	0	0	0	2.78806060606061	3.08806060606061	1145		PG(8:0_18:0)-H	0	0
	PG(8:0_20:0)-H	1	0	0	0	0	0	0	0	0	0	0	0	1	0	0	0	0	0	3.95682424242424	4.25682424242424	58		PG(8:0_20:0)-H	4.13457	4.13457	0	0	0	0	0	0	0	0	0	0	4.13457	0	0	0	0	0	3.95682424242424	4.25682424242424	58		PG(8:0_20:0)-H	1	1
	PG(8:0_26:0)-H	1	0	0	0	0	0	0	0	0	0	0	0	1	0	0	0	0	0	7.63307575757576	7.93307575757576	265		PG(8:0_26:0)-H	7.780799	0	0	0	0	0	0	0	0	0	0	0	7.780799	0	0	0	0	0	7.63307575757576	7.93307575757576	265		PG(8:0_26:0)-H	1	0
	PG(10:0_16:0)-H	0	0	0	0	0	0	0	0	0	0	0	0	0	0	0	0	0	0	2.78806060606061	3.08806060606061	1145		PG(10:0_16:0)-H	0	0	0	0	0	0	0	0	0	0	0	0	0	0	0	0	0	0	2.78806060606061	3.08806060606061	1145		PG(10:0_16:0)-H	0	0
	PG(10:0_18:0)-H	1	0	0	0	0	0	0	0	0	0	0	0	1	0	0	0	0	0	3.95682424242424	4.25682424242424	58		PG(10:0_18:0)-H	4.13457	4.13457	0	0	0	0	0	0	0	0	0	0	4.13457	0	0	0	0	0	3.95682424242424	4.25682424242424	58		PG(10:0_18:0)-H	1	1
	PG(10:0_24:0)-H	1	0	0	0	0	0	0	0	0	0	0	0	1	0	0	0	0	0	7.63307575757576	7.93307575757576	265		PG(10:0_24:0)-H	7.780799	0	0	0	0	0	0	0	0	0	0	0	7.780799	0	0	0	0	0	7.63307575757576	7.93307575757576	265		PG(10:0_24:0)-H	1	0
	PG(12:0_14:0)-H	0	0	0	0	0	0	0	0	0	0	0	0	0	0	0	0	0	0	2.78806060606061	3.08806060606061	1145		PG(12:0_14:0)-H	0	0	0	0	0	0	0	0	0	0	0	0	0	0	0	0	0	0	2.78806060606061	3.08806060606061	1145		PG(12:0_14:0)-H	0	0
	PG(12:0_16:0)-H	1	0	0	0	0	0	0	0	0	0	0	0	1	0	0	0	0	0	3.95682424242424	4.25682424242424	58		PG(12:0_16:0)-H	4.13457	4.13457	0	0	0	0	0	0	0	0	0	0	4.13457	0	0	0	0	0	3.95682424242424	4.25682424242424	58		PG(12:0_16:0)-H	1	1
	PG(12:0_22:0)-H	1	0	0	0	0	0	0	0	0	0	0	0	1	0	0	0	0	0	7.63307575757576	7.93307575757576	265		PG(12:0_22:0)-H	7.780799	0	0	0	0	0	0	0	0	0	0	0	7.780799	0	0	0	0	0	7.63307575757576	7.93307575757576	265		PG(12:0_22:0)-H	1	0
	PG(13:0_13:0)-H	0	0	0	0	0	0	0	0	0	0	0	0	0	0	0	0	0	0	2.78806060606061	3.08806060606061	1145		PG(13:0_13:0)-H	0	0	0	0	0	0	0	0	0	0	0	0	0	0	0	0	0	0	2.78806060606061	3.08806060606061	1145		PG(13:0_13:0)-H	0	0
	PG(13:0_15:0)-H	1	0	0	0	0	0	0	0	0	0	0	0	1	0	0	0	0	0	3.95682424242424	4.25682424242424	58		PG(13:0_15:0)-H	4.13457	4.13457	0	0	0	0	0	0	0	0	0	0	4.13457	0	0	0	0	0	3.95682424242424	4.25682424242424	58		PG(13:0_15:0)-H	1	1
	PG(13:0_21:0)-H	1	0	0	0	0	0	0	0	0	0	0	0	1	0	0	0	0	0	7.63307575757576	7.93307575757576	265		PG(13:0_21:0)-H	7.780799	0	0	0	0	0	0	0	0	0	0	0	7.780799	0	0	0	0	0	7.63307575757576	7.93307575757576	265		PG(13:0_21:0)-H	1	0
	PG(14:0_14:0)-H	1	0	1	1	1	1	0	0	1	1	1	1	1	0	0	0	0	0	3.95682424242424	4.25682424242424	58		PG(14:0_14:0)-H	4.13457	4.13457	4.13457	4.13457	4.13457	4.13457	4.13457	4.13457	4.13457	4.13457	4.13457	4.13457	4.13457	0	0	0	0	0	3.95682424242424	4.25682424242424	58		PG(14:0_14:0)-H	1	1
	PG(14:0_20:0)-H	1	0	0	0	0	0	0	0	0	0	0	0	1	0	0	0	0	0	7.63307575757576	7.93307575757576	265		PG(14:0_20:0)-H	7.780799	0	0	0	0	0	0	0	0	0	0	0	7.780799	0	0	0	0	0	7.63307575757576	7.93307575757576	265		PG(14:0_20:0)-H	1	0
	PG(15:0_19:0)-H	1	0	0	0	0	0	0	0	0	0	0	0	1	0	0	0	0	0	7.63307575757576	7.93307575757576	265		PG(15:0_19:0)-H	7.780799	0	0	0	0	0	0	0	0	0	0	0	7.780799	0	0	0	0	0	7.63307575757576	7.93307575757576	265		PG(15:0_19:0)-H	1	0
	PG(16:0_18:0)-H	1	0	0	0	0	0	0	0	0	0	0	0	1	0	0	0	0	0	7.63307575757576	7.93307575757576	265		PG(16:0_18:0)-H	7.780799	0	0	0	0	0	0	0	0	0	0	0	7.780799	0	0	0	0	0	7.63307575757576	7.93307575757576	265		PG(16:0_18:0)-H	1	0
	PG(17:0_17:0)-H	1	0	1	1	1	1	0	0	1	1	1	1	1	0	0	0	0	0	7.63307575757576	7.93307575757576	265		PG(17:0_17:0)-H	7.780799	0	7.780799	7.780799	7.780799	7.780799	0	0	7.780799	7.780799	7.780799	7.780799	7.780799	0	0	0	0	0	7.63307575757576	7.93307575757576	265		PG(17:0_17:0)-H	1	0
[truncated: 88 more columns]
