# Supplementary material for: LipidMatch: an automated workflow for rule-based lipid identification using untargeted high-resolution tandem mass spectrometry data
Source: BMC Bioinformatics. 2017 Jul 10;18:331. doi: 10.1186/s12859-017-1744-3 (PMC5504796; doi:10.1186/s12859-017-1744-3)
Supplement: Supplementary file 1 — LipidMatch Software. The 2017_6_14_LipidMatch_Distribution.zip file contains lipid libraries in .csv format, a batch file for lipidomics with MZmine processing, the LipidMatch R script, and additional helpful R scripts for lipidomics data processing. The .zip file also contains files to guide the user in using LipidMatch, which include: video tutorials, a manual, a trouble shooting document, and example input and output data. For the most up to date version of LipidMatch please visit: http://secim.ufl.edu/secim-tools/. (ZIP 376634 kb) [file 12859_2017_1744_MOESM1_ESM.zip › 2017_6_14_LipidMatch_Distribution/ExampleOutput/ddMS/Neg/Additional_Files/DD_neg_PI_neg_minH_All.csv]

Confirmed fragments if intensity is above 1000 and number of scans is greater than or equal to 1	PI	[M-H]-	M-H_NlInositol	NL_T1Ketene&serene	NL_T2Ketene&serene	NL_T1RCOOH	NL_T2RCOOH	NL_T1Ketene&Inositol	NL_T2Ketene&Inositol	NL_T1RCOOH&Inositol	NL_T2RCOOH&Inositol	T1_RCOO-	T2_RCOO-	Glycerol-3-phosphate_NLH2O	H2PO4-	PO3-	InositolPhosphate	InositolPhosphate_NLH2O	InositolPhosphate_NL2H2O	Glycerophosphoinositol_NL_H2O	Glycerophosphoinositol_NL_2H2O	RT_min	RT_max	Comment	RT at Max Intensity	PI	[M-H]-	M-H_NlInositol	NL_T1Ketene&serene	NL_T2Ketene&serene	NL_T1RCOOH	NL_T2RCOOH	NL_T1Ketene&Inositol	NL_T2Ketene&Inositol	NL_T1RCOOH&Inositol	NL_T2RCOOH&Inositol	T1_RCOO-	T2_RCOO-	Glycerol-3-phosphate_NLH2O	H2PO4-	PO3-	InositolPhosphate	InositolPhosphate_NLH2O	InositolPhosphate_NL2H2O	Glycerophosphoinositol_NL_H2O	Glycerophosphoinositol_NL_2H2O	RT_min	RT_max	Comment
	PI(8:0_24:1)-H	0	0	0	0	0	0	0	0	0	0	0	0	0	0	0	0	0	0	0	0	5.15742272727273	5.45742272727273	1094		PI(8:0_24:1)-H	0	0	0	0	0	0	0	0	0	0	0	0	0	0	0	0	0	0	0	0	5.15742272727273	5.45742272727273	1094
	PI(10:0_22:1)-H	0	0	0	0	0	0	0	0	0	0	0	0	0	0	0	0	0	0	0	0	5.15742272727273	5.45742272727273	1094		PI(10:0_22:1)-H	0	0	0	0	0	0	0	0	0	0	0	0	0	0	0	0	0	0	0	0	5.15742272727273	5.45742272727273	1094
	PI(10:0_24:1)-H	0	0	0	0	0	0	0	0	0	0	0	0	0	0	0	0	0	0	0	0	6.35398333333333	6.65398333333333	1803		PI(10:0_24:1)-H	0	0	0	0	0	0	0	0	0	0	0	0	0	0	0	0	0	0	0	0	6.35398333333333	6.65398333333333	1803
	PI(12:0_20:1)-H	0	0	0	0	0	0	0	0	0	0	0	0	0	0	0	0	0	0	0	0	5.15742272727273	5.45742272727273	1094		PI(12:0_20:1)-H	0	0	0	0	0	0	0	0	0	0	0	0	0	0	0	0	0	0	0	0	5.15742272727273	5.45742272727273	1094
	PI(12:0_22:1)-H	0	0	0	0	0	0	0	0	0	0	0	0	0	0	0	0	0	0	0	0	6.35398333333333	6.65398333333333	1803		PI(12:0_22:1)-H	0	0	0	0	0	0	0	0	0	0	0	0	0	0	0	0	0	0	0	0	6.35398333333333	6.65398333333333	1803
	PI(12:0_22:2)-H	1	0	0	0	0	0	0	0	0	0	0	0	1	0	0	1	1	0	0	0	5.43252424242424	5.73252424242424	250		PI(12:0_22:2)-H	5.607739	0	0	0	0	0	0	0	0	0	0	0	5.607739	0	0	5.607739	5.607739	0	0	5.607739	5.43252424242424	5.73252424242424	250
	PI(13:0_20:1)-H	0	0	0	0	0	0	0	0	0	0	0	0	0	0	0	0	0	0	0	0	5.44282272727273	5.74282272727273	3803		PI(13:0_20:1)-H	0	0	0	0	0	0	0	0	0	0	0	0	0	0	0	0	0	0	0	0	5.44282272727273	5.74282272727273	3803
	PI(14:0_18:1)-H	0	0	0	0	0	0	0	0	0	0	0	0	0	0	0	0	0	0	0	0	5.15742272727273	5.45742272727273	1094		PI(14:0_18:1)-H	0	0	0	0	0	0	0	0	0	0	0	0	0	0	0	0	0	0	0	0	5.15742272727273	5.45742272727273	1094
	PI(14:0_20:1)-H	0	0	0	0	0	0	0	0	0	0	0	0	0	0	0	0	0	0	0	0	6.35398333333333	6.65398333333333	1803		PI(14:0_20:1)-H	0	0	0	0	0	0	0	0	0	0	0	0	0	0	0	0	0	0	0	0	6.35398333333333	6.65398333333333	1803
	PI(14:0_20:2)-H	1	0	0	0	0	0	0	0	0	0	0	0	1	0	0	1	1	0	0	0	5.43252424242424	5.73252424242424	250		PI(14:0_20:2)-H	5.607739	0	0	0	0	0	0	0	0	0	0	0	5.607739	0	0	5.607739	5.607739	0	0	5.607739	5.43252424242424	5.73252424242424	250
	PI(14:0_22:2)-H	1	0	0	0	0	0	0	0	0	0	0	0	1	0	0	1	1	0	0	1	6.61526818181818	6.91526818181818	665		PI(14:0_22:2)-H	6.797093	0	0	0	0	0	0	0	0	0	0	0	6.797093	0	0	6.797093	6.797093	0	0	6.797093	6.61526818181818	6.91526818181818	665
	PI(14:0_22:3)-H	0	0	0	0	0	0	0	0	0	0	0	0	0	0	0	0	0	0	0	0	5.53224090909091	5.83224090909091	522		PI(14:0_22:3)-H	0	0	0	0	0	0	0	0	0	0	0	0	0	0	0	0	0	0	0	0	5.53224090909091	5.83224090909091	522
	PI(14:0_22:3)-H	0	0	0	0	0	0	0	0	0	0	0	0	0	0	0	0	0	0	0	0	5.73525303030303	6.03525303030303	2805		PI(14:0_22:3)-H	0	0	0	0	0	0	0	0	0	0	0	0	0	0	0	0	0	0	0	0	5.73525303030303	6.03525303030303	2805
	PI(14:0_22:4)-H	1	0	0	0	0	0	0	0	0	0	0	0	1	0	0	1	1	0	0	1	5.25627272727273	5.55627272727273	216		PI(14:0_22:4)-H	5.431933	0	0	0	0	0	0	0	0	0	0	0	5.431933	5.431933	0	5.431933	5.431933	0	0	5.431933	5.25627272727273	5.55627272727273	216
	PI(14:1_18:0)-H	0	0	0	0	0	0	0	0	0	0	0	0	0	0	0	0	0	0	0	0	5.15742272727273	5.45742272727273	1094		PI(14:1_18:0)-H	0	0	0	0	0	0	0	0	0	0	0	0	0	0	0	0	0	0	0	0	5.15742272727273	5.45742272727273	1094
	PI(14:1_19:0)-H	0	0	0	0	0	0	0	0	0	0	0	0	0	0	0	0	0	0	0	0	5.44282272727273	5.74282272727273	3803		PI(14:1_19:0)-H	0	0	0	0	0	0	0	0	0	0	0	0	0	0	0	0	0	0	0	0	5.44282272727273	5.74282272727273	3803
	PI(14:1_20:0)-H	0	0	0	0	0	0	0	0	0	0	0	0	0	0	0	0	0	0	0	0	6.35398333333333	6.65398333333333	1803		PI(14:1_20:0)-H	0	0	0	0	0	0	0	0	0	0	0	0	0	0	0	0	0	0	0	0	6.35398333333333	6.65398333333333	1803
	PI(14:1_20:1)-H	1	0	0	0	0	0	0	0	0	0	0	0	1	0	0	1	1	0	0	0	5.43252424242424	5.73252424242424	250		PI(14:1_20:1)-H	5.607739	0	0	0	0	0	0	0	0	0	0	0	5.607739	0	0	5.607739	5.607739	0	0	5.607739	5.43252424242424	5.73252424242424	250
	PI(14:1_22:1)-H	1	0	0	0	0	0	0	0	0	0	0	0	1	0	0	1	1	0	0	1	6.61526818181818	6.91526818181818	665		PI(14:1_22:1)-H	6.797093	0	0	0	0	0	0	0	0	0	0	0	6.797093	0	0	6.797093	6.797093	0	0	6.797093	6.61526818181818	6.91526818181818	665
	PI(14:1_22:2)-H	0	0	0	0	0	0	0	0	0	0	0	0	0	0	0	0	0	0	0	0	5.53224090909091	5.83224090909091	522		PI(14:1_22:2)-H	0	0	0	0	0	0	0	0	0	0	0	0	0	0	0	0	0	0	0	0	5.53224090909091	5.83224090909091	522
	PI(14:1_22:2)-H	0	0	0	0	0	0	0	0	0	0	0	0	0	0	0	0	0	0	0	0	5.73525303030303	6.03525303030303	2805		PI(14:1_22:2)-H	0	0	0	0	0	0	0	0	0	0	0	0	0	0	0	0	0	0	0	0	5.73525303030303	6.03525303030303	2805
	PI(14:1_22:3)-H	1	0	0	0	0	0	0	0	0	0	0	0	1	0	0	1	1	0	0	1	5.25627272727273	5.55627272727273	216		PI(14:1_22:3)-H	5.431933	0	0	0	0	0	0	0	0	0	0	0	5.431933	5.431933	0	5.431933	5.431933	0	0	5.431933	5.25627272727273	5.55627272727273	216
	PI(15:0_17:1)-H	0	0	0	0	0	0	0	0	0	0	0	0	0	0	0	0	0	0	0	0	5.15742272727273	5.45742272727273	1094		PI(15:0_17:1)-H	0	0	0	0	0	0	0	0	0	0	0	0	0	0	0	0	0	0	0	0	5.15742272727273	5.45742272727273	1094
	PI(15:0_18:1)-H	0	0	0	0	0	0	0	0	0	0	0	0	0	0	0	0	0	0	0	0	5.44282272727273	5.74282272727273	3803		PI(15:0_18:1)-H	0	0	0	0	0	0	0	0	0	0	0	0	0	0	0	0	0	0	0	0	5.44282272727273	5.74282272727273	3803
	PI(15:0_22:4)-H	0	0	0	0	0	0	0	0	0	0	0	0	0	0	0	0	0	0	0	0	5.86447272727273	6.16447272727273	1521		PI(15:0_22:4)-H	0	0	0	0	0	0	0	0	0	0	0	0	0	0	0	0	0	0	0	0	5.86447272727273	6.16447272727273	1521
	PI(15:1_17:0)-H	0	0	0	0	0	0	0	0	0	0	0	0	0	0	0	0	0	0	0	0	5.15742272727273	5.45742272727273	1094		PI(15:1_17:0)-H	0	0	0	0	0	0	0	0	0	0	0	0	0	0	0	0	0	0	0	0	5.15742272727273	5.45742272727273	1094
	PI(15:1_18:0)-H	0	0	0	0	0	0	0	0	0	0	0	0	0	0	0	0	0	0	0	0	5.44282272727273	5.74282272727273	3803		PI(15:1_18:0)-H	0	0	0	0	0	0	0	0	0	0	0	0	0	0	0	0	0	0	0	0	5.44282272727273	5.74282272727273	3803
	PI(15:1_19:0)-H	0	0	0	0	0	0	0	0	0	0	0	0	0	0	0	0	0	0	0	0	6.35398333333333	6.65398333333333	1803		PI(15:1_19:0)-H	0	0	0	0	0	0	0	0	0	0	0	0	0	0	0	0	0	0	0	0	6.35398333333333	6.65398333333333	1803
	PI(15:1_22:3)-H	0	0	0	0	0	0	0	0	0	0	0	0	0	0	0	0	0	0	0	0	5.86447272727273	6.16447272727273	1521		PI(15:1_22:3)-H	0	0	0	0	0	0	0	0	0	0	0	0	0	0	0	0	0	0	0	0	5.86447272727273	6.16447272727273	1521
	PI(16:0_16:1)-H	0	0	0	0	0	0	0	0	0	0	0	0	0	0	0	0	0	0	0	0	5.15742272727273	5.45742272727273	1094		PI(16:0_16:1)-H	0	0	0	0	0	0	0	0	0	0	0	0	0	0	0	0	0	0	0	0	5.15742272727273	5.45742272727273	1094
	PI(16:0_17:1)-H	0	0	0	0	0	0	0	0	0	0	0	0	0	0	0	0	0	0	0	0	5.44282272727273	5.74282272727273	3803		PI(16:0_17:1)-H	0	0	0	0	0	0	0	0	0	0	0	0	0	0	0	0	0	0	0	0	5.44282272727273	5.74282272727273	3803
	PI(16:0_18:1)-H	0	0	0	0	0	0	0	0	0	0	0	0	0	0	0	0	0	0	0	0	6.35398333333333	6.65398333333333	1803		PI(16:0_18:1)-H	0	0	0	0	0	0	0	0	0	0	0	0	0	0	0	0	0	0	0	0	6.35398333333333	6.65398333333333	1803
	PI(16:0_18:2)-H	1	0	0	0	0	1	0	0	0	1	1	1	1	0	0	1	1	0	0	0	5.43252424242424	5.73252424242424	250		PI(16:0_18:2)-H	5.607739	0	0	5.607739	5.607739	5.607739	0	0	5.607739	5.607739	5.607739	5.607739	5.607739	0	0	5.607739	5.607739	0	0	5.607739	5.43252424242424	5.73252424242424	250
	PI(16:0_20:2)-H	1	0	0	0	0	0	0	0	0	0	0	0	1	0	0	1	1	0	0	1	6.61526818181818	6.91526818181818	665		PI(16:0_20:2)-H	6.797093	0	0	0	0	0	0	0	0	0	0	0	6.797093	0	0	6.797093	6.797093	0	0	6.797093	6.61526818181818	6.91526818181818	665
	PI(16:0_20:3)-H	0	0	0	0	0	0	0	0	0	0	0	0	0	0	0	0	0	0	0	0	5.53224090909091	5.83224090909091	522		PI(16:0_20:3)-H	0	0	0	0	0	0	0	0	0	0	0	0	0	0	0	0	0	0	0	0	5.53224090909091	5.83224090909091	522
	PI(16:0_20:3)-H	0	0	0	0	0	0	0	0	0	0	0	0	0	0	0	0	0	0	0	0	5.73525303030303	6.03525303030303	2805		PI(16:0_20:3)-H	0	0	0	0	0	0	0	0	0	0	0	0	0	0	0	0	0	0	0	0	5.73525303030303	6.03525303030303	2805
	PI(16:0_20:4)-H	1	0	0	1	0	1	0	0	0	1	1	1	1	0	0	1	1	0	0	1	5.25627272727273	5.55627272727273	216		PI(16:0_20:4)-H	5.431933	0	0	5.431933	5.431933	5.431933	0	5.431933	5.431933	5.431933	5.431933	5.431933	5.431933	5.431933	0	5.431933	5.431933	0	0	5.431933	5.25627272727273	5.55627272727273	216
	PI(16:0_22:3)-H	0	0	0	0	0	0	0	0	0	0	0	0	0	0	0	0	0	0	0	0	6.89207272727273	7.19207272727273	3737		PI(16:0_22:3)-H	0	0	0	0	0	0	0	0	0	0	0	0	0	0	0	0	0	0	0	0	6.89207272727273	7.19207272727273	3737
	PI(16:0_22:4)-H	1	0	0	0	0	0	0	0	0	0	0	0	1	0	0	1	1	0	1	1	6.44896060606061	6.74896060606061	234		PI(16:0_22:4)-H	6.553426	0	0	0	0	0	0	0	0	0	0	0	6.553426	0	0	6.553426	6.553426	0	6.553426	6.553426	6.44896060606061	6.74896060606061	234
	PI(16:0_22:5)-H	0	0	0	0	0	0	0	0	0	0	0	0	0	0	0	0	0	0	0	0	5.53283181818182	5.83283181818182	519		PI(16:0_22:5)-H	0	0	0	0	0	0	0	0	0	0	0	0	0	0	0	0	0	0	0	0	5.53283181818182	5.83283181818182	519
	PI(16:0_22:5)-H	0	0	0	0	0	0	0	0	0	0	0	0	0	0	0	0	0	0	0	0	5.33809393939394	5.63809393939394	539		PI(16:0_22:5)-H	0	0	0	0	0	0	0	0	0	0	0	0	0	0	0	0	0	0	0	0	5.33809393939394	5.63809393939394	539
	PI(16:0_22:6)-H	0	0	0	0	0	0	0	0	0	0	0	0	0	0	0	0	0	0	0	0	4.92873484848485	5.22873484848485	1529		PI(16:0_22:6)-H	0	0	0	0	0	0	0	0	0	0	0	0	0	0	0	0	0	0	0	0	4.92873484848485	5.22873484848485	1529
	PI(16:1_17:0)-H	0	0	0	0	0	0	0	0	0	0	0	0	0	0	0	0	0	0	0	0	5.44282272727273	5.74282272727273	3803		PI(16:1_17:0)-H	0	0	0	0	0	0	0	0	0	0	0	0	0	0	0	0	0	0	0	0	5.44282272727273	5.74282272727273	3803
	PI(16:1_18:0)-H	0	0	0	0	0	0	0	0	0	0	0	0	0	0	0	0	0	0	0	0	6.35398333333333	6.65398333333333	1803		PI(16:1_18:0)-H	0	0	0	0	0	0	0	0	0	0	0	0	0	0	0	0	0	0	0	0	6.35398333333333	6.65398333333333	1803
	PI(16:1_18:1)-H	1	0	0	0	0	0	0	0	0	0	0	0	1	0	0	1	1	0	0	0	5.43252424242424	5.73252424242424	250		PI(16:1_18:1)-H	5.607739	0	0	0	0	0	0	0	0	0	0	0	5.607739	0	0	5.607739	5.607739	0	0	5.607739	5.43252424242424	5.73252424242424	250
	PI(16:1_20:1)-H	1	0	0	0	0	0	0	0	0	0	0	0	1	0	0	1	1	0	0	1	6.61526818181818	6.91526818181818	665		PI(16:1_20:1)-H	6.797093	0	0	0	0	0	0	0	0	0	0	0	6.797093	0	0	6.797093	6.797093	0	0	6.797093	6.61526818181818	6.91526818181818	665
	PI(16:1_20:2)-H	0	0	0	0	0	0	0	0	0	0	0	0	0	0	0	0	0	0	0	0	5.53224090909091	5.83224090909091	522		PI(16:1_20:2)-H	0	0	0	0	0	0	0	0	0	0	0	0	0	0	0	0	0	0	0	0	5.53224090909091	5.83224090909091	522
	PI(16:1_20:2)-H	0	0	0	0	0	0	0	0	0	0	0	0	0	0	0	0	0	0	0	0	5.73525303030303	6.03525303030303	2805		PI(16:1_20:2)-H	0	0	0	0	0	0	0	0	0	0	0	0	0	0	0	0	0	0	0	0	5.73525303030303	6.03525303030303	2805
	PI(16:1_20:3)-H	1	0	0	0	0	0	0	0	0	0	0	0	1	0	0	1	1	0	0	1	5.25627272727273	5.55627272727273	216		PI(16:1_20:3)-H	5.431933	0	0	0	0	0	0	0	0	0	0	0	5.431933	5.431933	0	5.431933	5.431933	0	0	5.431933	5.25627272727273	5.55627272727273	216
	PI(16:1_22:2)-H	0	0	0	0	0	0	0	0	0	0	0	0	0	0	0	0	0	0	0	0	6.89207272727273	7.19207272727273	3737		PI(16:1_22:2)-H	0	0	0	0	0	0	0	0	0	0	0	0	0	0	0	0	0	0	0	0	6.89207272727273	7.19207272727273	3737
	PI(16:1_22:3)-H	1	0	0	0	0	0	0	0	0	0	0	0	1	0	0	1	1	0	1	1	6.44896060606061	6.74896060606061	234		PI(16:1_22:3)-H	6.553426	0	0	0	0	0	0	0	0	0	0	0	6.553426	0	0	6.553426	6.553426	0	6.553426	6.553426	6.44896060606061	6.74896060606061	234
	PI(16:1_22:4)-H	0	0	0	0	0	0	0	0	0	0	0	0	0	0	0	0	0	0	0	0	5.53283181818182	5.83283181818182	519		PI(16:1_22:4)-H	0	0	0	0	0	0	0	0	0	0	0	0	0	0	0	0	0	0	0	0	5.53283181818182	5.83283181818182	519
	PI(16:1_22:4)-H	0	0	0	0	0	0	0	0	0	0	0	0	0	0	0	0	0	0	0	0	5.33809393939394	5.63809393939394	539		PI(16:1_22:4)-H	0	0	0	0	0	0	0	0	0	0	0	0	0	0	0	0	0	0	0	0	5.33809393939394	5.63809393939394	539
	PI(16:1_22:5)-H	0	0	0	0	0	0	0	0	0	0	0	0	0	0	0	0	0	0	0	0	4.92873484848485	5.22873484848485	1529		PI(16:1_22:5)-H	0	0	0	0	0	0	0	0	0	0	0	0	0	0	0	0	0	0	0	0	4.92873484848485	5.22873484848485	1529
	PI(17:0_17:1)-H	0	0	0	0	0	0	0	0	0	0	0	0	0	0	0	0	0	0	0	0	6.35398333333333	6.65398333333333	1803		PI(17:0_17:1)-H	0	0	0	0	0	0	0	0	0	0	0	0	0	0	0	0	0	0	0	0	6.35398333333333	6.65398333333333	1803
	PI(17:0_17:2)-H	1	0	0	0	0	0	0	0	0	0	0	0	1	0	0	1	1	0	0	0	5.43252424242424	5.73252424242424	250		PI(17:0_17:2)-H	5.607739	0	0	0	0	0	0	0	0	0	0	0	5.607739	0	0	5.607739	5.607739	0	0	5.607739	5.43252424242424	5.73252424242424	250
	PI(17:0_20:4)-H	0	0	0	0	0	0	0	0	0	0	0	0	0	0	0	0	0	0	0	0	5.86447272727273	6.16447272727273	1521		PI(17:0_20:4)-H	0	0	0	0	0	0	0	0	0	0	0	0	0	0	0	0	0	0	0	0	5.86447272727273	6.16447272727273	1521
	PI(17:1_17:1)-H	1	0	0	0	0	0	0	0	0	0	0	0	1	0	0	1	1	0	0	0	5.43252424242424	5.73252424242424	250		PI(17:1_17:1)-H	5.607739	0	0	0	0	0	0	0	0	0	0	0	5.607739	0	0	5.607739	5.607739	0	0	5.607739	5.43252424242424	5.73252424242424	250
	PI(17:1_20:3)-H	0	0	0	0	0	0	0	0	0	0	0	0	0	0	0	0	0	0	0	0	5.86447272727273	6.16447272727273	1521		PI(17:1_20:3)-H	0	0	0	0	0	0	0	0	0	0	0	0	0	0	0	0	0	0	0	0	5.86447272727273	6.16447272727273	1521
	PI(17:2_19:0)-H	1	0	0	0	0	0	0	0	0	0	0	0	1	0	0	1	1	0	0	1	6.61526818181818	6.91526818181818	665		PI(17:2_19:0)-H	6.797093	0	0	0	0	0	0	0	0	0	0	0	6.797093	0	0	6.797093	6.797093	0	0	6.797093	6.61526818181818	6.91526818181818	665
	PI(17:2_20:2)-H	0	0	0	0	0	0	0	0	0	0	0	0	0	0	0	0	0	0	0	0	5.86447272727273	6.16447272727273	1521		PI(17:2_20:2)-H	0	0	0	0	0	0	0	0	0	0	0	0	0	0	0	0	0	0	0	0	5.86447272727273	6.16447272727273	1521
	PI(18:0_18:2)-H	1	0	0	0	0	1	0	0	0	1	1	1	1	0	0	1	1	0	0	1	6.61526818181818	6.91526818181818	665		PI(18:0_18:2)-H	6.797093	0	0	0	0	6.797093	0	0	6.797093	6.797093	6.797093	6.797093	6.797093	0	0	6.797093	6.797093	0	0	6.797093	6.61526818181818	6.91526818181818	665
	PI(18:0_18:3)-H	0	0	0	0	0	0	0	0	0	0	0	0	0	0	0	0	0	0	0	0	5.53224090909091	5.83224090909091	522		PI(18:0_18:3)-H	0	0	0	0	0	0	0	0	0	0	0	0	0	0	0	0	0	0	0	0	5.53224090909091	5.83224090909091	522
	PI(18:0_18:3)-H	0	0	0	0	0	0	0	0	0	0	0	0	0	0	0	0	0	0	0	0	5.73525303030303	6.03525303030303	2805		PI(18:0_18:3)-H	0	0	0	0	0	0	0	0	0	0	0	0	0	0	0	0	0	0	0	0	5.73525303030303	6.03525303030303	2805
	PI(18:0_18:4)-H	1	0	0	0	0	0	0	0	0	0	0	0	1	0	0	1	1	0	0	1	5.25627272727273	5.55627272727273	216		PI(18:0_18:4)-H	5.431933	0	0	0	0	0	0	0	0	0	0	0	5.431933	5.431933	0	5.431933	5.431933	0	0	5.431933	5.25627272727273	5.55627272727273	216
	PI(18:0_20:3)-H	0	0	0	0	0	0	0	0	0	0	0	0	0	0	0	0	0	0	0	0	6.89207272727273	7.19207272727273	3737		PI(18:0_20:3)-H	0	0	0	0	0	0	0	0	0	0	0	0	0	0	0	0	0	0	0	0	6.89207272727273	7.19207272727273	3737
	PI(18:0_20:4)-H	1	0	0	1	1	1	0	1	1	1	1	1	1	0	0	1	1	0	1	1	6.44896060606061	6.74896060606061	234		PI(18:0_20:4)-H	6.553426	0	6.553426	6.553426	6.553426	6.553426	0	6.553426	6.553426	6.553426	6.553426	6.553426	6.553426	0	0	6.553426	6.553426	0	6.553426	6.553426	6.44896060606061	6.74896060606061	234
	PI(18:0_20:5)-H	0	0	0	0	0	0	0	0	0	0	0	0	0	0	0	0	0	0	0	0	5.53283181818182	5.83283181818182	519		PI(18:0_20:5)-H	0	0	0	0	0	0	0	0	0	0	0	0	0	0	0	0	0	0	0	0	5.53283181818182	5.83283181818182	519
	PI(18:0_20:5)-H	0	0	0	0	0	0	0	0	0	0	0	0	0	0	0	0	0	0	0	0	5.33809393939394	5.63809393939394	539		PI(18:0_20:5)-H	0	0	0	0	0	0	0	0	0	0	0	0	0	0	0	0	0	0	0	0	5.33809393939394	5.63809393939394	539
	PI(18:0_22:6)-H	0	0	0	0	0	0	0	0	0	0	0	0	0	0	0	0	0	0	0	0	6.14154242424242	6.44154242424242	4132		PI(18:0_22:6)-H	0	0	0	0	0	0	0	0	0	0	0	0	0	0	0	0	0	0	0	0	6.14154242424242	6.44154242424242	4132
	PI(18:1_18:1)-H	1	0	0	0	0	0	0	0	0	0	0	0	1	0	0	1	1	0	0	1	6.61526818181818	6.91526818181818	665		PI(18:1_18:1)-H	6.797093	0	0	0	0	0	0	0	0	0	0	0	6.797093	0	0	6.797093	6.797093	0	0	6.797093	6.61526818181818	6.91526818181818	665
	PI(18:1_18:2)-H	0	0	0	0	0	0	0	0	0	0	0	0	0	0	0	0	0	0	0	0	5.53224090909091	5.83224090909091	522		PI(18:1_18:2)-H	0	0	0	0	0	0	0	0	0	0	0	0	0	0	0	0	0	0	0	0	5.53224090909091	5.83224090909091	522
	PI(18:1_18:2)-H	0	0	0	0	0	0	0	0	0	0	0	0	0	0	0	0	0	0	0	0	5.73525303030303	6.03525303030303	2805		PI(18:1_18:2)-H	0	0	0	0	0	0	0	0	0	0	0	0	0	0	0	0	0	0	0	0	5.73525303030303	6.03525303030303	2805
	PI(18:1_18:3)-H	1	0	0	0	0	0	0	0	0	0	0	0	1	0	0	1	1	0	0	1	5.25627272727273	5.55627272727273	216		PI(18:1_18:3)-H	5.431933	0	0	0	0	0	0	0	0	0	0	0	5.431933	5.431933	0	5.431933	5.431933	0	0	5.431933	5.25627272727273	5.55627272727273	216
	PI(18:1_20:2)-H	0	0	0	0	0	0	0	0	0	0	0	0	0	0	0	0	0	0	0	0	6.89207272727273	7.19207272727273	3737		PI(18:1_20:2)-H	0	0	0	0	0	0	0	0	0	0	0	0	0	0	0	0	0	0	0	0	6.89207272727273	7.19207272727273	3737
	PI(18:1_20:3)-H	1	0	0	0	0	0	0	0	0	0	0	0	1	0	0	1	1	0	1	1	6.44896060606061	6.74896060606061	234		PI(18:1_20:3)-H	6.553426	0	0	0	0	0	0	0	0	0	0	0	6.553426	0	0	6.553426	6.553426	0	6.553426	6.553426	6.44896060606061	6.74896060606061	234
	PI(18:1_20:4)-H	0	0	0	0	0	0	0	0	0	0	0	0	0	0	0	0	0	0	0	0	5.53283181818182	5.83283181818182	519		PI(18:1_20:4)-H	0	0	0	0	0	0	0	0	0	0	0	0	0	0	0	0	0	0	0	0	5.53283181818182	5.83283181818182	519
	PI(18:1_20:4)-H	0	0	0	0	0	0	0	0	0	0	0	0	0	0	0	0	0	0	0	0	5.33809393939394	5.63809393939394	539		PI(18:1_20:4)-H	0	0	0	0	0	0	0	0	0	0	0	0	0	0	0	0	0	0	0	0	5.33809393939394	5.63809393939394	539
	PI(18:1_20:5)-H	0	0	0	0	0	0	0	0	0	0	0	0	0	0	0	0	0	0	0	0	4.92873484848485	5.22873484848485	1529		PI(18:1_20:5)-H	0	0	0	0	0	0	0	0	0	0	0	0	0	0	0	0	0	0	0	0	4.92873484848485	5.22873484848485	1529
	PI(18:1_22:5)-H	0	0	0	0	0	0	0	0	0	0	0	0	0	0	0	0	0	0	0	0	6.14154242424242	6.44154242424242	4132		PI(18:1_22:5)-H	0	0	0	0	0	0	0	0	0	0	0	0	0	0	0	0	0	0	0	0	6.14154242424242	6.44154242424242	4132
	PI(18:2_18:2)-H	1	0	0	0	0	0	0	0	0	0	0	0	1	0	0	1	1	0	0	1	5.25627272727273	5.55627272727273	216		PI(18:2_18:2)-H	5.431933	0	0	0	0	0	0	0	0	0	0	0	5.431933	5.431933	0	5.431933	5.431933	0	0	5.431933	5.25627272727273	5.55627272727273	216
	PI(18:2_20:1)-H	0	0	0	0	0	0	0	0	0	0	0	0	0	0	0	0	0	0	0	0	6.89207272727273	7.19207272727273	3737		PI(18:2_20:1)-H	0	0	0	0	0	0	0	0	0	0	0	0	0	0	0	0	0	0	0	0	6.89207272727273	7.19207272727273	3737
	PI(18:2_20:2)-H	1	0	0	0	0	0	0	0	0	0	0	0	1	0	0	1	1	0	1	1	6.44896060606061	6.74896060606061	234		PI(18:2_20:2)-H	6.553426	0	0	0	0	0	0	0	0	0	0	0	6.553426	0	0	6.553426	6.553426	0	6.553426	6.553426	6.44896060606061	6.74896060606061	234
	PI(18:2_20:3)-H	0	0	0	0	0	0	0	0	0	0	0	0	0	0	0	0	0	0	0	0	5.53283181818182	5.83283181818182	519		PI(18:2_20:3)-H	0	0	0	0	0	0	0	0	0	0	0	0	0	0	0	0	0	0	0	0	5.53283181818182	5.83283181818182	519
	PI(18:2_20:3)-H	0	0	0	0	0	0	0	0	0	0	0	0	0	0	0	0	0	0	0	0	5.33809393939394	5.63809393939394	539		PI(18:2_20:3)-H	0	0	0	0	0	0	0	0	0	0	0	0	0	0	0	0	0	0	0	0	5.33809393939394	5.63809393939394	539
	PI(18:2_20:4)-H	0	0	0	0	0	0	0	0	0	0	0	0	0	0	0	0	0	0	0	0	4.92873484848485	5.22873484848485	1529		PI(18:2_20:4)-H	0	0	0	0	0	0	0	0	0	0	0	0	0	0	0	0	0	0	0	0	4.92873484848485	5.22873484848485	1529
	PI(18:2_22:4)-H	0	0	0	0	0	0	0	0	0	0	0	0	0	0	0	0	0	0	0	0	6.14154242424242	6.44154242424242	4132		PI(18:2_22:4)-H	0	0	0	0	0	0	0	0	0	0	0	0	0	0	0	0	0	0	0	0	6.14154242424242	6.44154242424242	4132
	PI(18:3_20:0)-H	0	0	0	0	0	0	0	0	0	0	0	0	0	0	0	0	0	0	0	0	6.89207272727273	7.19207272727273	3737		PI(18:3_20:0)-H	0	0	0	0	0	0	0	0	0	0	0	0	0	0	0	0	0	0	0	0	6.89207272727273	7.19207272727273	3737
	PI(18:3_20:1)-H	1	0	0	0	0	0	0	0	0	0	0	0	1	0	0	1	1	0	1	1	6.44896060606061	6.74896060606061	234		PI(18:3_20:1)-H	6.553426	0	0	0	0	0	0	0	0	0	0	0	6.553426	0	0	6.553426	6.553426	0	6.553426	6.553426	6.44896060606061	6.74896060606061	234
	PI(18:3_20:2)-H	0	0	0	0	0	0	0	0	0	0	0	0	0	0	0	0	0	0	0	0	5.53283181818182	5.83283181818182	519		PI(18:3_20:2)-H	0	0	0	0	0	0	0	0	0	0	0	0	0	0	0	0	0	0	0	0	5.53283181818182	5.83283181818182	519
	PI(18:3_20:2)-H	0	0	0	0	0	0	0	0	0	0	0	0	0	0	0	0	0	0	0	0	5.33809393939394	5.63809393939394	539		PI(18:3_20:2)-H	0	0	0	0	0	0	0	0	0	0	0	0	0	0	0	0	0	0	0	0	5.33809393939394	5.63809393939394	539
	PI(18:3_20:3)-H	0	0	0	0	0	0	0	0	0	0	0	0	0	0	0	0	0	0	0	0	4.92873484848485	5.22873484848485	1529		PI(18:3_20:3)-H	0	0	0	0	0	0	0	0	0	0	0	0	0	0	0	0	0	0	0	0	4.92873484848485	5.22873484848485	1529
	PI(18:3_22:3)-H	0	0	0	0	0	0	0	0	0	0	0	0	0	0	0	0	0	0	0	0	6.14154242424242	6.44154242424242	4132		PI(18:3_22:3)-H	0	0	0	0	0	0	0	0	0	0	0	0	0	0	0	0	0	0	0	0	6.14154242424242	6.44154242424242	4132
	PI(18:4_19:0)-H	0	0	0	0	0	0	0	0	0	0	0	0	0	0	0	0	0	0	0	0	5.86447272727273	6.16447272727273	1521		PI(18:4_19:0)-H	0	0	0	0	0	0	0	0	0	0	0	0	0	0	0	0	0	0	0	0	5.86447272727273	6.16447272727273	1521
	PI(18:4_20:0)-H	1	0	0	0	0	0	0	0	0	0	0	0	1	0	0	1	1	0	1	1	6.44896060606061	6.74896060606061	234		PI(18:4_20:0)-H	6.553426	0	0	0	0	0	0	0	0	0	0	0	6.553426	0	0	6.553426	6.553426	0	6.553426	6.553426	6.44896060606061	6.74896060606061	234
	PI(18:4_20:1)-H	0	0	0	0	0	0	0	0	0	0	0	0	0	0	0	0	0	0	0	0	5.53283181818182	5.83283181818182	519		PI(18:4_20:1)-H	0	0	0	0	0	0	0	0	0	0	0	0	0	0	0	0	0	0	0	0	5.53283181818182	5.83283181818182	519
	PI(18:4_20:1)-H	0	0	0	0	0	0	0	0	0	0	0	0	0	0	0	0	0	0	0	0	5.33809393939394	5.63809393939394	539		PI(18:4_20:1)-H	0	0	0	0	0	0	0	0	0	0	0	0	0	0	0	0	0	0	0	0	5.33809393939394	5.63809393939394	539
	PI(18:4_20:2)-H	0	0	0	0	0	0	0	0	0	0	0	0	0	0	0	0	0	0	0	0	4.92873484848485	5.22873484848485	1529		PI(18:4_20:2)-H	0	0	0	0	0	0	0	0	0	0	0	0	0	0	0	0	0	0	0	0	4.92873484848485	5.22873484848485	1529
	PI(18:4_22:2)-H	0	0	0	0	0	0	0	0	0	0	0	0	0	0	0	0	0	0	0	0	6.14154242424242	6.44154242424242	4132		PI(18:4_22:2)-H	0	0	0	0	0	0	0	0	0	0	0	0	0	0	0	0	0	0	0	0	6.14154242424242	6.44154242424242	4132
	PI(20:1_20:5)-H	0	0	0	0	0	0	0	0	0	0	0	0	0	0	0	0	0	0	0	0	6.14154242424242	6.44154242424242	4132		PI(20:1_20:5)-H	0	0	0	0	0	0	0	0	0	0	0	0	0	0	0	0	0	0	0	0	6.14154242424242	6.44154242424242	4132
	PI(20:2_20:4)-H	0	0	0	0	0	0	0	0	0	0	0	0	0	0	0	0	0	0	0	0	6.14154242424242	6.44154242424242	4132		PI(20:2_20:4)-H	0	0	0	0	0	0	0	0	0	0	0	0	0	0	0	0	0	0	0	0	6.14154242424242	6.44154242424242	4132
	PI(20:3_20:3)-H	0	0	0	0	0	0	0	0	0	0	0	0	0	0	0	0	0	0	0	0	6.14154242424242	6.44154242424242	4132		PI(20:3_20:3)-H	0	0	0	0	0	0	0	0	0	0	0	0	0	0	0	0	0	0	0	0	6.14154242424242	6.44154242424242	4132
[truncated: 100 more columns]
