# Supplementary material for: LipidMatch: an automated workflow for rule-based lipid identification using untargeted high-resolution tandem mass spectrometry data
Source: BMC Bioinformatics. 2017 Jul 10;18:331. doi: 10.1186/s12859-017-1744-3 (PMC5504796; doi:10.1186/s12859-017-1744-3)
Supplement: Supplementary file 1 — LipidMatch Software. The 2017_6_14_LipidMatch_Distribution.zip file contains lipid libraries in .csv format, a batch file for lipidomics with MZmine processing, the LipidMatch R script, and additional helpful R scripts for lipidomics data processing. The .zip file also contains files to guide the user in using LipidMatch, which include: video tutorials, a manual, a trouble shooting document, and example input and output data. For the most up to date version of LipidMatch please visit: http://secim.ufl.edu/secim-tools/. (ZIP 376634 kb) [file 12859_2017_1744_MOESM1_ESM.zip › 2017_6_14_LipidMatch_Distribution/ExampleOutput/ddMS/Neg/Additional_Files/DD_neg_PlasmanylPE_neg_minH_All.csv]

Confirmed fragments if intensity is above 1000 and number of scans is greater than or equal to 1	Plasmanyl-PE	[M-H]-	NL_T2Ketene&serene	NL_T2RCOOH	T2_RCOO-	Glycerol-3-phosphate_NLH2O	H2PO4-	PO3-	EthanolaminePhosphate	EthanolaminePhosphate_NLH2O	RT_min	RT_max	Comment	RT at Max Intensity	Plasmanyl-PE	[M-H]-	NL_T2Ketene&serene	NL_T2RCOOH	T2_RCOO-	Glycerol-3-phosphate_NLH2O	H2PO4-	PO3-	EthanolaminePhosphate	EthanolaminePhosphate_NLH2O	RT_min	RT_max	Comment	Number of Scans	Plasmanyl-PE	[M-H]-	NL_T2Ketene&serene	NL_T2RCOOH	T2_RCOO-	Glycerol-3-phosphate_NLH2O	H2PO4-	PO3-	EthanolaminePhosphate	EthanolaminePhosphate_NLH2O	RT_min	RT_max	Comment	Max Intensity	Plasmanyl-PE	[M-H]-	NL_T2Ketene&serene	NL_T2RCOOH	T2_RCOO-	Glycerol-3-phosphate_NLH2O	H2PO4-
	Plasmanyl-PE(O-16:0/20:2)-H	0	0	0	0	0	0	0	0	0	9.03562575757576	9.33562575757576	1043		Plasmanyl-PE(O-16:0/20:2)-H	0	0	0	0	0	0	0	0	0	9.03562575757576	9.33562575757576	1043		Plasmanyl-PE(O-16:0/20:2)-H	0	0	0	0	0	0	0	0	0	9.03562575757576	9.33562575757576	1043		Plasmanyl-PE(O-16:0/20:2)-H	0	0	0	0	0	0
	Plasmanyl-PE(O-16:0/20:3)-H	0	0	0	0	0	0	0	0	0	8.1809303030303	8.4809303030303	809		Plasmanyl-PE(O-16:0/20:3)-H	0	0	0	0	0	0	0	0	0	8.1809303030303	8.4809303030303	809		Plasmanyl-PE(O-16:0/20:3)-H	0	0	0	0	0	0	0	0	0	8.1809303030303	8.4809303030303	809		Plasmanyl-PE(O-16:0/20:3)-H	0	0	0	0	0	0
	Plasmanyl-PE(O-16:0/20:5)-H	1	0	0	0	0	0	0	0	0	6.82514545454545	7.12514545454545	733		Plasmanyl-PE(O-16:0/20:5)-H	7.006121	0	0	0	0	0	0	0	0	6.82514545454545	7.12514545454545	733		Plasmanyl-PE(O-16:0/20:5)-H	1	0	0	0	0	0	0	0	0	6.82514545454545	7.12514545454545	733		Plasmanyl-PE(O-16:0/20:5)-H	48064.52	0	0	0	0	0
	Plasmanyl-PE(O-16:0/22:5)-H	1	0	0	0	0	0	0	1	0	7.9998696969697	8.2998696969697	524		Plasmanyl-PE(O-16:0/22:5)-H	8.129968	0	0	0	0	0	0	8.129968	0	7.9998696969697	8.2998696969697	524		Plasmanyl-PE(O-16:0/22:5)-H	1	0	0	0	0	0	0	1	0	7.9998696969697	8.2998696969697	524		Plasmanyl-PE(O-16:0/22:5)-H	120687.7	0	0	0	0	0
	Plasmanyl-PE(O-16:0/22:6)-H	0	0	0	0	0	0	0	0	0	6.87461666666667	7.17461666666667	1462		Plasmanyl-PE(O-16:0/22:6)-H	0	0	0	0	0	0	0	0	0	6.87461666666667	7.17461666666667	1462		Plasmanyl-PE(O-16:0/22:6)-H	0	0	0	0	0	0	0	0	0	6.87461666666667	7.17461666666667	1462		Plasmanyl-PE(O-16:0/22:6)-H	0	0	0	0	0	0
	Plasmanyl-PE(O-18:0/18:2)-H	0	0	0	0	0	0	0	0	0	9.03562575757576	9.33562575757576	1043		Plasmanyl-PE(O-18:0/18:2)-H	0	0	0	0	0	0	0	0	0	9.03562575757576	9.33562575757576	1043		Plasmanyl-PE(O-18:0/18:2)-H	0	0	0	0	0	0	0	0	0	9.03562575757576	9.33562575757576	1043		Plasmanyl-PE(O-18:0/18:2)-H	0	0	0	0	0	0
	Plasmanyl-PE(O-18:0/18:3)-H	0	0	0	0	0	0	0	0	0	8.1809303030303	8.4809303030303	809		Plasmanyl-PE(O-18:0/18:3)-H	0	0	0	0	0	0	0	0	0	8.1809303030303	8.4809303030303	809		Plasmanyl-PE(O-18:0/18:3)-H	0	0	0	0	0	0	0	0	0	8.1809303030303	8.4809303030303	809		Plasmanyl-PE(O-18:0/18:3)-H	0	0	0	0	0	0
	Plasmanyl-PE(O-18:0/20:5)-H	1	0	0	0	0	0	0	1	0	7.9998696969697	8.2998696969697	524		Plasmanyl-PE(O-18:0/20:5)-H	8.129968	0	0	0	0	0	0	8.129968	0	7.9998696969697	8.2998696969697	524		Plasmanyl-PE(O-18:0/20:5)-H	1	0	0	0	0	0	0	1	0	7.9998696969697	8.2998696969697	524		Plasmanyl-PE(O-18:0/20:5)-H	120687.7	0	0	0	0	0
	Plasmanyl-PE(O-18:0/22:5)-H	0	0	0	0	0	0	0	0	0	9.03998333333333	9.33998333333333	1310		Plasmanyl-PE(O-18:0/22:5)-H	0	0	0	0	0	0	0	0	0	9.03998333333333	9.33998333333333	1310		Plasmanyl-PE(O-18:0/22:5)-H	0	0	0	0	0	0	0	0	0	9.03998333333333	9.33998333333333	1310		Plasmanyl-PE(O-18:0/22:5)-H	0	0	0	0	0	0
	Plasmanyl-PE(O-20:0/20:5)-H	0	0	0	0	0	0	0	0	0	9.03998333333333	9.33998333333333	1310		Plasmanyl-PE(O-20:0/20:5)-H	0	0	0	0	0	0	0	0	0	9.03998333333333	9.33998333333333	1310		Plasmanyl-PE(O-20:0/20:5)-H	0	0	0	0	0	0	0	0	0	9.03998333333333	9.33998333333333	1310		Plasmanyl-PE(O-20:0/20:5)-H	0	0	0	0	0	0
[truncated: 34 more columns]
