# Supplementary material for: LipidMatch: an automated workflow for rule-based lipid identification using untargeted high-resolution tandem mass spectrometry data
Source: BMC Bioinformatics. 2017 Jul 10;18:331. doi: 10.1186/s12859-017-1744-3 (PMC5504796; doi:10.1186/s12859-017-1744-3)
Supplement: Supplementary file 1 — LipidMatch Software. The 2017_6_14_LipidMatch_Distribution.zip file contains lipid libraries in .csv format, a batch file for lipidomics with MZmine processing, the LipidMatch R script, and additional helpful R scripts for lipidomics data processing. The .zip file also contains files to guide the user in using LipidMatch, which include: video tutorials, a manual, a trouble shooting document, and example input and output data. For the most up to date version of LipidMatch please visit: http://secim.ufl.edu/secim-tools/. (ZIP 376634 kb) [file 12859_2017_1744_MOESM1_ESM.zip › 2017_6_14_LipidMatch_Distribution/ExampleOutput/ddMS/Neg/Additional_Files/DD_neg_PlasmanylPS_neg_minH_All.csv]

Confirmed fragments if intensity is above 1000 and number of scans is greater than or equal to 1	Plasmanyl-PS	[M-H]-	M-Serine	NL_T2Ketene&serene	NL_T2RCOOH	T2_RCOO-	Glycerol-3-phosphate_NLH2O	H2PO4-	PO3-	RT_min	RT_max	Comment	RT at Max Intensity	Plasmanyl-PS	[M-H]-	M-Serine	NL_T2Ketene&serene	NL_T2RCOOH	T2_RCOO-	Glycerol-3-phosphate_NLH2O	H2PO4-	PO3-	RT_min	RT_max	Comment	Number of Scans	Plasmanyl-PS	[M-H]-	M-Serine	NL_T2Ketene&serene	NL_T2RCOOH	T2_RCOO-	Glycerol-3-phosphate_NLH2O	H2PO4-	PO3-	RT_min	RT_max	Comment	Max Intensity	Plasmanyl-PS	[M-H]-	M-Serine	NL_T2Ketene&serene	NL_T2RCOOH	T2_RCOO-	Glycerol-3-phosphate_NLH2O	H2PO4-	PO3-	RT_min
	Plasmanyl-PS(O-16:0/19:0)-H	0	0	0	0	0	0	0	0	7.58775757575758	7.88775757575758	2502		Plasmanyl-PS(O-16:0/19:0)-H	0	0	0	0	0	0	0	0	7.58775757575758	7.88775757575758	2502		Plasmanyl-PS(O-16:0/19:0)-H	0	0	0	0	0	0	0	0	7.58775757575758	7.88775757575758	2502		Plasmanyl-PS(O-16:0/19:0)-H	0	0	0	0	0	0	0	0	7.58775757575758
	Plasmanyl-PS(O-16:0/21:0)-H	0	0	0	0	0	0	0	0	7.8228196969697	8.1228196969697	1060		Plasmanyl-PS(O-16:0/21:0)-H	0	0	0	0	0	0	0	0	7.8228196969697	8.1228196969697	1060		Plasmanyl-PS(O-16:0/21:0)-H	0	0	0	0	0	0	0	0	7.8228196969697	8.1228196969697	1060		Plasmanyl-PS(O-16:0/21:0)-H	0	0	0	0	0	0	0	0	7.8228196969697
	Plasmanyl-PS(O-18:0/17:0)-H	0	0	0	0	0	0	0	0	7.58775757575758	7.88775757575758	2502		Plasmanyl-PS(O-18:0/17:0)-H	0	0	0	0	0	0	0	0	7.58775757575758	7.88775757575758	2502		Plasmanyl-PS(O-18:0/17:0)-H	0	0	0	0	0	0	0	0	7.58775757575758	7.88775757575758	2502		Plasmanyl-PS(O-18:0/17:0)-H	0	0	0	0	0	0	0	0	7.58775757575758
	Plasmanyl-PS(O-18:0/19:0)-H	0	0	0	0	0	0	0	0	7.8228196969697	8.1228196969697	1060		Plasmanyl-PS(O-18:0/19:0)-H	0	0	0	0	0	0	0	0	7.8228196969697	8.1228196969697	1060		Plasmanyl-PS(O-18:0/19:0)-H	0	0	0	0	0	0	0	0	7.8228196969697	8.1228196969697	1060		Plasmanyl-PS(O-18:0/19:0)-H	0	0	0	0	0	0	0	0	7.8228196969697
	Plasmanyl-PS(O-20:0/15:0)-H	0	0	0	0	0	0	0	0	7.58775757575758	7.88775757575758	2502		Plasmanyl-PS(O-20:0/15:0)-H	0	0	0	0	0	0	0	0	7.58775757575758	7.88775757575758	2502		Plasmanyl-PS(O-20:0/15:0)-H	0	0	0	0	0	0	0	0	7.58775757575758	7.88775757575758	2502		Plasmanyl-PS(O-20:0/15:0)-H	0	0	0	0	0	0	0	0	7.58775757575758
	Plasmanyl-PS(O-20:0/17:0)-H	0	0	0	0	0	0	0	0	7.8228196969697	8.1228196969697	1060		Plasmanyl-PS(O-20:0/17:0)-H	0	0	0	0	0	0	0	0	7.8228196969697	8.1228196969697	1060		Plasmanyl-PS(O-20:0/17:0)-H	0	0	0	0	0	0	0	0	7.8228196969697	8.1228196969697	1060		Plasmanyl-PS(O-20:0/17:0)-H	0	0	0	0	0	0	0	0	7.8228196969697
	Plasmanyl-PS(O-20:0/17:1)-H	0	0	0	0	0	0	0	0	7.64452121212121	7.94452121212121	1776		Plasmanyl-PS(O-20:0/17:1)-H	0	0	0	0	0	0	0	0	7.64452121212121	7.94452121212121	1776		Plasmanyl-PS(O-20:0/17:1)-H	0	0	0	0	0	0	0	0	7.64452121212121	7.94452121212121	1776		Plasmanyl-PS(O-20:0/17:1)-H	0	0	0	0	0	0	0	0	7.64452121212121
	Plasmanyl-PS(O-20:0/17:1)-H	0	0	0	0	0	0	0	0	6.91709848484848	7.21709848484848	3363		Plasmanyl-PS(O-20:0/17:1)-H	0	0	0	0	0	0	0	0	6.91709848484848	7.21709848484848	3363		Plasmanyl-PS(O-20:0/17:1)-H	0	0	0	0	0	0	0	0	6.91709848484848	7.21709848484848	3363		Plasmanyl-PS(O-20:0/17:1)-H	0	0	0	0	0	0	0	0	6.91709848484848
	Plasmanyl-PS(O-20:0/17:2)-H	1	0	0	0	0	0	0	0	6.72870454545455	7.02870454545455	554		Plasmanyl-PS(O-20:0/17:2)-H	6.916239	0	0	0	0	0	0	0	6.72870454545455	7.02870454545455	554		Plasmanyl-PS(O-20:0/17:2)-H	1	0	0	0	0	0	0	0	6.72870454545455	7.02870454545455	554		Plasmanyl-PS(O-20:0/17:2)-H	3644.318	0	0	0	0	0	0	0	6.72870454545455
[truncated: 28 more columns]
