# Supplementary material for: LipidMatch: an automated workflow for rule-based lipid identification using untargeted high-resolution tandem mass spectrometry data
Source: BMC Bioinformatics. 2017 Jul 10;18:331. doi: 10.1186/s12859-017-1744-3 (PMC5504796; doi:10.1186/s12859-017-1744-3)
Supplement: Supplementary file 1 — LipidMatch Software. The 2017_6_14_LipidMatch_Distribution.zip file contains lipid libraries in .csv format, a batch file for lipidomics with MZmine processing, the LipidMatch R script, and additional helpful R scripts for lipidomics data processing. The .zip file also contains files to guide the user in using LipidMatch, which include: video tutorials, a manual, a trouble shooting document, and example input and output data. For the most up to date version of LipidMatch please visit: http://secim.ufl.edu/secim-tools/. (ZIP 376634 kb) [file 12859_2017_1744_MOESM1_ESM.zip › 2017_6_14_LipidMatch_Distribution/ExampleOutput/ddMS/Neg/Additional_Files/DD_neg_PlasmenylLPC_neg_CHO2_All.csv]

Confirmed fragments if intensity is above 1000 and number of scans is greater than or equal to 1	Plasmenyl-LPC	[M+HCO2]-	NL_CH3&HCO2	NL_Choline&HCO2	NL_Choline&H2O&Formate	R1_Alkenyl	GlyceroPC_NLCH3&H2O	PC_NLCH3	Glycerol-3-phosphate_NLH2O	H2PO4-	PO3-	RT_min	RT_max	Comment	RT at Max Intensity	Plasmenyl-LPC	[M+HCO2]-	NL_CH3&HCO2	NL_Choline&HCO2	NL_Choline&H2O&Formate	R1_Alkenyl	GlyceroPC_NLCH3&H2O	PC_NLCH3	Glycerol-3-phosphate_NLH2O	H2PO4-	PO3-	RT_min	RT_max	Comment	Number of Scans	Plasmenyl-LPC	[M+HCO2]-	NL_CH3&HCO2	NL_Choline&HCO2	NL_Choline&H2O&Formate	R1_Alkenyl	GlyceroPC_NLCH3&H2O	PC_NLCH3	Glycerol-3-phosphate_NLH2O	H2PO4-	PO3-	RT_min	RT_max	Comment	Max Intensity	Plasmenyl-LPC	[M+HCO2]-	NL_CH3&HCO2	NL_Choline&HCO2
	Plasmenyl-LPC(P-16:0)+HCO2	1	1	0	0	0	1	0	0	0	0	0.917055	1.217055	261		Plasmenyl-LPC(P-16:0)+HCO2	1.094508	1.094508	0	1.094508	1.094508	1.094508	1.094508	0	0	0	0.917055	1.217055	261		Plasmenyl-LPC(P-16:0)+HCO2	1	1	0	1	1	1	1	0	0	0	0.917055	1.217055	261		Plasmenyl-LPC(P-16:0)+HCO2	5757.331	136253.1	0
	Plasmenyl-LPC(P-18:0)+HCO2	1	1	0	0	0	0	0	0	0	0	1.0222803030303	1.3222803030303	338		Plasmenyl-LPC(P-18:0)+HCO2	1.195901	1.195901	0	0	0	0	0	0	0	0	1.0222803030303	1.3222803030303	338		Plasmenyl-LPC(P-18:0)+HCO2	1	1	0	0	0	0	0	0	0	0	1.0222803030303	1.3222803030303	338		Plasmenyl-LPC(P-18:0)+HCO2	4878.419	106711.6	0
	Plasmenyl-LPC(P-18:0)+HCO2	0	0	0	0	0	0	0	0	0	0	1.42675454545455	1.72675454545455	2800		Plasmenyl-LPC(P-18:0)+HCO2	0	0	0	0	0	0	0	0	0	0	1.42675454545455	1.72675454545455	2800		Plasmenyl-LPC(P-18:0)+HCO2	0	0	0	0	0	0	0	0	0	0	1.42675454545455	1.72675454545455	2800		Plasmenyl-LPC(P-18:0)+HCO2	0	0	0
	Plasmenyl-LPC(P-18:1)+HCO2	0	0	0	0	0	0	0	0	0	0	0.98556166666667	1.28556166666667	1282		Plasmenyl-LPC(P-18:1)+HCO2	0	0	0	0	0	0	0	0	0	0	0.98556166666667	1.28556166666667	1282		Plasmenyl-LPC(P-18:1)+HCO2	0	0	0	0	0	0	0	0	0	0	0.98556166666667	1.28556166666667	1282		Plasmenyl-LPC(P-18:1)+HCO2	0	0	0
	Plasmenyl-LPC(P-22:0)+HCO2	0	0	0	0	0	0	0	0	0	0	2.20808484848485	2.50808484848485	3140		Plasmenyl-LPC(P-22:0)+HCO2	0	0	0	0	0	0	0	0	0	0	2.20808484848485	2.50808484848485	3140		Plasmenyl-LPC(P-22:0)+HCO2	0	0	0	0	0	0	0	0	0	0	2.20808484848485	2.50808484848485	3140		Plasmenyl-LPC(P-22:0)+HCO2	0	0	0
	Plasmenyl-LPC(P-24:0)+HCO2	0	0	0	0	0	0	0	0	0	0	3.20670303030303	3.50670303030303	1378		Plasmenyl-LPC(P-24:0)+HCO2	0	0	0	0	0	0	0	0	0	0	3.20670303030303	3.50670303030303	1378		Plasmenyl-LPC(P-24:0)+HCO2	0	0	0	0	0	0	0	0	0	0	3.20670303030303	3.50670303030303	1378		Plasmenyl-LPC(P-24:0)+HCO2	0	0	0
[truncated: 40 more columns]
