# Supplementary material for: LipidMatch: an automated workflow for rule-based lipid identification using untargeted high-resolution tandem mass spectrometry data
Source: BMC Bioinformatics. 2017 Jul 10;18:331. doi: 10.1186/s12859-017-1744-3 (PMC5504796; doi:10.1186/s12859-017-1744-3)
Supplement: Supplementary file 1 — LipidMatch Software. The 2017_6_14_LipidMatch_Distribution.zip file contains lipid libraries in .csv format, a batch file for lipidomics with MZmine processing, the LipidMatch R script, and additional helpful R scripts for lipidomics data processing. The .zip file also contains files to guide the user in using LipidMatch, which include: video tutorials, a manual, a trouble shooting document, and example input and output data. For the most up to date version of LipidMatch please visit: http://secim.ufl.edu/secim-tools/. (ZIP 376634 kb) [file 12859_2017_1744_MOESM1_ESM.zip › 2017_6_14_LipidMatch_Distribution/ExampleOutput/ddMS/Neg/Additional_Files/DD_neg_PlasmenylLPE_neg_minH_All.csv]

Confirmed fragments if intensity is above 1000 and number of scans is greater than or equal to 1	Plasmenyl-LPE	[M-H]-	NL(RCH=CH2)	NL(RCH=CHOH)	Glycerol-3-phosphate_NLH2O	H2PO4-	PO3-	EthanolaminePhosphate	EthanolaminePhosphate_NLH2O	RT_min	RT_max	Comment	RT at Max Intensity	Plasmenyl-LPE	[M-H]-	NL(RCH=CH2)	NL(RCH=CHOH)	Glycerol-3-phosphate_NLH2O	H2PO4-	PO3-	EthanolaminePhosphate	EthanolaminePhosphate_NLH2O	RT_min	RT_max	Comment	Number of Scans	Plasmenyl-LPE	[M-H]-	NL(RCH=CH2)	NL(RCH=CHOH)	Glycerol-3-phosphate_NLH2O	H2PO4-	PO3-	EthanolaminePhosphate	EthanolaminePhosphate_NLH2O	RT_min	RT_max	Comment	Max Intensity	Plasmenyl-LPE	[M-H]-	NL(RCH=CH2)	NL(RCH=CHOH)	Glycerol-3-phosphate_NLH2O	H2PO4-	PO3-	EthanolaminePhosphate	EthanolaminePhosphate_NLH2O	RT_min
	Plasmenyl-LPE(P-16:0)-H	1	0	1	0	0	0	0	0	0.98743666666667	1.28743666666667	716		Plasmenyl-LPE(P-16:0)-H	1.163783	0	1.163783	0	0	0	0	0	0.98743666666667	1.28743666666667	716		Plasmenyl-LPE(P-16:0)-H	1	0	1	0	0	0	0	0	0.98743666666667	1.28743666666667	716		Plasmenyl-LPE(P-16:0)-H	28100.19	0	1491.338	0	0	0	0	0	0.98743666666667
	Plasmenyl-LPE(P-18:0)-H	1	0	1	0	0	0	0	0	1.51876833333333	1.81876833333333	560		Plasmenyl-LPE(P-18:0)-H	1.694054	0	1.694054	0	0	0	0	0	1.51876833333333	1.81876833333333	560		Plasmenyl-LPE(P-18:0)-H	1	0	1	0	0	0	0	0	1.51876833333333	1.81876833333333	560		Plasmenyl-LPE(P-18:0)-H	39517.7	0	2564.807	0	0	0	0	0	1.51876833333333
	Plasmenyl-LPE(P-18:1)-H	0	0	0	0	0	0	0	0	1.04908833333333	1.34908833333333	2212		Plasmenyl-LPE(P-18:1)-H	0	0	0	0	0	0	0	0	1.04908833333333	1.34908833333333	2212		Plasmenyl-LPE(P-18:1)-H	0	0	0	0	0	0	0	0	1.04908833333333	1.34908833333333	2212		Plasmenyl-LPE(P-18:1)-H	0	0	0	0	0	0	0	0	1.04908833333333
[truncated: 28 more columns]
