# Supplementary material for: LipidMatch: an automated workflow for rule-based lipid identification using untargeted high-resolution tandem mass spectrometry data
Source: BMC Bioinformatics. 2017 Jul 10;18:331. doi: 10.1186/s12859-017-1744-3 (PMC5504796; doi:10.1186/s12859-017-1744-3)
Supplement: Supplementary file 1 — LipidMatch Software. The 2017_6_14_LipidMatch_Distribution.zip file contains lipid libraries in .csv format, a batch file for lipidomics with MZmine processing, the LipidMatch R script, and additional helpful R scripts for lipidomics data processing. The .zip file also contains files to guide the user in using LipidMatch, which include: video tutorials, a manual, a trouble shooting document, and example input and output data. For the most up to date version of LipidMatch please visit: http://secim.ufl.edu/secim-tools/. (ZIP 376634 kb) [file 12859_2017_1744_MOESM1_ESM.zip › 2017_6_14_LipidMatch_Distribution/ExampleOutput/ddMS/Neg/Additional_Files/DD_neg_PlasmenylPC_neg_CHO2_All.csv]

Confirmed fragments if intensity is above 1000 and number of scans is greater than or equal to 1	Plasmenyl-PC	[M+HCO2]-	NL_CH3&HCO2	NL_Choline&HCO2	NL_T2Ketene&CH3&HCO3	NL_T2RCOOH&CH3&HCO3	NL_T2RCOOH_Choline_HCO3*	GlyceroPC_NLCH3&H2O	T2_RCOO-	PC_NLCH3	Glycerol-3-phosphate_NLH2O	H2PO4-	PO3-	RT_min	RT_max	Comment	RT at Max Intensity	Plasmenyl-PC	[M+HCO2]-	NL_CH3&HCO2	NL_Choline&HCO2	NL_T2Ketene&CH3&HCO3	NL_T2RCOOH&CH3&HCO3	NL_T2RCOOH_Choline_HCO3*	GlyceroPC_NLCH3&H2O	T2_RCOO-	PC_NLCH3	Glycerol-3-phosphate_NLH2O	H2PO4-	PO3-	RT_min	RT_max	Comment	Number of Scans	Plasmenyl-PC	[M+HCO2]-	NL_CH3&HCO2	NL_Choline&HCO2	NL_T2Ketene&CH3&HCO3	NL_T2RCOOH&CH3&HCO3	NL_T2RCOOH_Choline_HCO3*	GlyceroPC_NLCH3&H2O	T2_RCOO-	PC_NLCH3	Glycerol-3-phosphate_NLH2O	H2PO4-	PO3-	RT_min	RT_max
	Plasmenyl-PC(P-16:0/16:0)+HCO2	0	0	0	0	0	0	0	0	0	0	0	0	7.58775757575758	7.88775757575758	2502		Plasmenyl-PC(P-16:0/16:0)+HCO2	0	0	0	0	0	0	0	0	0	0	0	0	7.58775757575758	7.88775757575758	2502		Plasmenyl-PC(P-16:0/16:0)+HCO2	0	0	0	0	0	0	0	0	0	0	0	0	7.58775757575758	7.88775757575758
	Plasmenyl-PC(P-16:0/18:0)+HCO2	0	0	0	0	0	0	0	0	0	0	0	0	7.8228196969697	8.1228196969697	1060		Plasmenyl-PC(P-16:0/18:0)+HCO2	0	0	0	0	0	0	0	0	0	0	0	0	7.8228196969697	8.1228196969697	1060		Plasmenyl-PC(P-16:0/18:0)+HCO2	0	0	0	0	0	0	0	0	0	0	0	0	7.8228196969697	8.1228196969697
	Plasmenyl-PC(P-16:0/18:1)+HCO2	0	0	0	0	0	0	0	0	0	0	0	0	7.64452121212121	7.94452121212121	1776		Plasmenyl-PC(P-16:0/18:1)+HCO2	0	0	0	0	0	0	0	0	0	0	0	0	7.64452121212121	7.94452121212121	1776		Plasmenyl-PC(P-16:0/18:1)+HCO2	0	0	0	0	0	0	0	0	0	0	0	0	7.64452121212121	7.94452121212121
	Plasmenyl-PC(P-16:0/18:1)+HCO2	0	0	0	0	0	0	0	0	0	0	0	0	6.91709848484848	7.21709848484848	3363		Plasmenyl-PC(P-16:0/18:1)+HCO2	0	0	0	0	0	0	0	0	0	0	0	0	6.91709848484848	7.21709848484848	3363		Plasmenyl-PC(P-16:0/18:1)+HCO2	0	0	0	0	0	0	0	0	0	0	0	0	6.91709848484848	7.21709848484848
	Plasmenyl-PC(P-16:0/18:2)+HCO2	1	1	0	1	1	0	0	1	0	0	0	0	6.72870454545455	7.02870454545455	554		Plasmenyl-PC(P-16:0/18:2)+HCO2	6.916239	6.916239	0	6.916239	6.916239	0	0	6.916239	6.916239	0	0	0	6.72870454545455	7.02870454545455	554		Plasmenyl-PC(P-16:0/18:2)+HCO2	1	1	0	1	1	0	0	1	1	0	0	0	6.72870454545455	7.02870454545455
	Plasmenyl-PC(P-16:0/20:1)+HCO2	0	0	0	0	0	0	0	0	0	0	0	0	8.07845303030303	8.37845303030303	1249		Plasmenyl-PC(P-16:0/20:1)+HCO2	0	0	0	0	0	0	0	0	0	0	0	0	8.07845303030303	8.37845303030303	1249		Plasmenyl-PC(P-16:0/20:1)+HCO2	0	0	0	0	0	0	0	0	0	0	0	0	8.07845303030303	8.37845303030303
	Plasmenyl-PC(P-16:0/20:2)+HCO2	0	0	0	0	0	0	0	0	0	0	0	0	7.87242424242424	8.17242424242424	1705		Plasmenyl-PC(P-16:0/20:2)+HCO2	0	0	0	0	0	0	0	0	0	0	0	0	7.87242424242424	8.17242424242424	1705		Plasmenyl-PC(P-16:0/20:2)+HCO2	0	0	0	0	0	0	0	0	0	0	0	0	7.87242424242424	8.17242424242424
	Plasmenyl-PC(P-16:0/20:3)+HCO2	1	1	0	0	0	0	0	0	0	0	0	0	6.72865757575758	7.02865757575758	422		Plasmenyl-PC(P-16:0/20:3)+HCO2	6.844614	6.844614	0	0	0	0	0	0	6.844614	0	0	0	6.72865757575758	7.02865757575758	422		Plasmenyl-PC(P-16:0/20:3)+HCO2	1	1	0	0	0	0	0	0	1	0	0	0	6.72865757575758	7.02865757575758
	Plasmenyl-PC(P-16:0/20:4)+HCO2	1	1	0	1	1	1	0	1	0	0	0	0	6.5105303030303	6.8105303030303	548		Plasmenyl-PC(P-16:0/20:4)+HCO2	6.670787	6.670787	0	6.670787	6.670787	6.670787	0	6.670787	6.670787	0	0	0	6.5105303030303	6.8105303030303	548		Plasmenyl-PC(P-16:0/20:4)+HCO2	1	1	0	1	1	1	0	1	1	0	0	0	6.5105303030303	6.8105303030303
	Plasmenyl-PC(P-16:0/20:4)+HCO2	0	0	0	0	0	0	0	0	0	0	0	0	5.91286515151515	6.21286515151515	854		Plasmenyl-PC(P-16:0/20:4)+HCO2	0	0	0	0	0	0	0	0	0	0	0	0	5.91286515151515	6.21286515151515	854		Plasmenyl-PC(P-16:0/20:4)+HCO2	0	0	0	0	0	0	0	0	0	0	0	0	5.91286515151515	6.21286515151515
	Plasmenyl-PC(P-16:0/20:5)+HCO2	0	0	0	0	0	0	0	0	0	0	0	0	5.69895909090909	5.99895909090909	1030		Plasmenyl-PC(P-16:0/20:5)+HCO2	0	0	0	0	0	0	0	0	0	0	0	0	5.69895909090909	5.99895909090909	1030		Plasmenyl-PC(P-16:0/20:5)+HCO2	0	0	0	0	0	0	0	0	0	0	0	0	5.69895909090909	5.99895909090909
	Plasmenyl-PC(P-16:0/22:3)+HCO2	1	1	0	0	0	0	0	0	0	0	0	0	7.87178181818182	8.17178181818182	682		Plasmenyl-PC(P-16:0/22:3)+HCO2	8.013856	8.013856	0	0	0	0	0	0	0	0	0	0	7.87178181818182	8.17178181818182	682		Plasmenyl-PC(P-16:0/22:3)+HCO2	1	1	0	0	0	0	0	0	0	0	0	0	7.87178181818182	8.17178181818182
	Plasmenyl-PC(P-16:0/22:4)+HCO2	1	1	0	0	0	0	0	0	0	0	0	0	6.77478333333333	7.07478333333333	484		Plasmenyl-PC(P-16:0/22:4)+HCO2	6.921464	6.921464	0	0	0	0	0	0	0	0	0	0	6.77478333333333	7.07478333333333	484		Plasmenyl-PC(P-16:0/22:4)+HCO2	1	1	0	0	0	0	0	0	0	0	0	0	6.77478333333333	7.07478333333333
	Plasmenyl-PC(P-16:0/22:4)+HCO2	0	0	0	0	0	0	0	0	0	0	0	0	7.6732606060606	7.9732606060606	1701		Plasmenyl-PC(P-16:0/22:4)+HCO2	0	0	0	0	0	0	0	0	0	0	0	0	7.6732606060606	7.9732606060606	1701		Plasmenyl-PC(P-16:0/22:4)+HCO2	0	0	0	0	0	0	0	0	0	0	0	0	7.6732606060606	7.9732606060606
	Plasmenyl-PC(P-16:0/22:5)+HCO2	0	0	0	0	0	0	0	0	0	0	0	0	5.9642803030303	6.2642803030303	1218		Plasmenyl-PC(P-16:0/22:5)+HCO2	0	0	0	0	0	0	0	0	0	0	0	0	5.9642803030303	6.2642803030303	1218		Plasmenyl-PC(P-16:0/22:5)+HCO2	0	0	0	0	0	0	0	0	0	0	0	0	5.9642803030303	6.2642803030303
	Plasmenyl-PC(P-16:0/22:5)+HCO2	0	0	0	0	0	0	0	0	0	0	0	0	6.60623484848485	6.90623484848485	2508		Plasmenyl-PC(P-16:0/22:5)+HCO2	0	0	0	0	0	0	0	0	0	0	0	0	6.60623484848485	6.90623484848485	2508		Plasmenyl-PC(P-16:0/22:5)+HCO2	0	0	0	0	0	0	0	0	0	0	0	0	6.60623484848485	6.90623484848485
	Plasmenyl-PC(P-16:0/22:5)+HCO2	0	0	0	0	0	0	0	0	0	0	0	0	5.81634090909091	6.11634090909091	2993		Plasmenyl-PC(P-16:0/22:5)+HCO2	0	0	0	0	0	0	0	0	0	0	0	0	5.81634090909091	6.11634090909091	2993		Plasmenyl-PC(P-16:0/22:5)+HCO2	0	0	0	0	0	0	0	0	0	0	0	0	5.81634090909091	6.11634090909091
	Plasmenyl-PC(P-16:0/22:6)+HCO2	0	0	0	0	0	0	0	0	0	0	0	0	6.16300303030303	6.46300303030303	4103		Plasmenyl-PC(P-16:0/22:6)+HCO2	0	0	0	0	0	0	0	0	0	0	0	0	6.16300303030303	6.46300303030303	4103		Plasmenyl-PC(P-16:0/22:6)+HCO2	0	0	0	0	0	0	0	0	0	0	0	0	6.16300303030303	6.46300303030303
	Plasmenyl-PC(P-16:0/24:1)+HCO2	0	0	0	0	0	0	0	0	0	0	0	0	10.0408272727273	10.3408272727273	1928		Plasmenyl-PC(P-16:0/24:1)+HCO2	0	0	0	0	0	0	0	0	0	0	0	0	10.0408272727273	10.3408272727273	1928		Plasmenyl-PC(P-16:0/24:1)+HCO2	0	0	0	0	0	0	0	0	0	0	0	0	10.0408272727273	10.3408272727273
	Plasmenyl-PC(P-16:1/18:0)+HCO2	0	0	0	0	0	0	0	0	0	0	0	0	7.64452121212121	7.94452121212121	1776		Plasmenyl-PC(P-16:1/18:0)+HCO2	0	0	0	0	0	0	0	0	0	0	0	0	7.64452121212121	7.94452121212121	1776		Plasmenyl-PC(P-16:1/18:0)+HCO2	0	0	0	0	0	0	0	0	0	0	0	0	7.64452121212121	7.94452121212121
	Plasmenyl-PC(P-16:1/18:0)+HCO2	0	0	0	0	0	0	0	0	0	0	0	0	6.91709848484848	7.21709848484848	3363		Plasmenyl-PC(P-16:1/18:0)+HCO2	0	0	0	0	0	0	0	0	0	0	0	0	6.91709848484848	7.21709848484848	3363		Plasmenyl-PC(P-16:1/18:0)+HCO2	0	0	0	0	0	0	0	0	0	0	0	0	6.91709848484848	7.21709848484848
	Plasmenyl-PC(P-16:1/18:1)+HCO2	1	1	0	0	0	0	0	0	0	0	0	0	6.72870454545455	7.02870454545455	554		Plasmenyl-PC(P-16:1/18:1)+HCO2	6.916239	6.916239	0	0	0	0	0	0	6.916239	0	0	0	6.72870454545455	7.02870454545455	554		Plasmenyl-PC(P-16:1/18:1)+HCO2	1	1	0	0	0	0	0	0	1	0	0	0	6.72870454545455	7.02870454545455
	Plasmenyl-PC(P-16:1/20:0)+HCO2	0	0	0	0	0	0	0	0	0	0	0	0	8.07845303030303	8.37845303030303	1249		Plasmenyl-PC(P-16:1/20:0)+HCO2	0	0	0	0	0	0	0	0	0	0	0	0	8.07845303030303	8.37845303030303	1249		Plasmenyl-PC(P-16:1/20:0)+HCO2	0	0	0	0	0	0	0	0	0	0	0	0	8.07845303030303	8.37845303030303
	Plasmenyl-PC(P-16:1/20:1)+HCO2	0	0	0	0	0	0	0	0	0	0	0	0	7.87242424242424	8.17242424242424	1705		Plasmenyl-PC(P-16:1/20:1)+HCO2	0	0	0	0	0	0	0	0	0	0	0	0	7.87242424242424	8.17242424242424	1705		Plasmenyl-PC(P-16:1/20:1)+HCO2	0	0	0	0	0	0	0	0	0	0	0	0	7.87242424242424	8.17242424242424
	Plasmenyl-PC(P-16:1/20:2)+HCO2	1	1	0	0	0	0	0	0	0	0	0	0	6.72865757575758	7.02865757575758	422		Plasmenyl-PC(P-16:1/20:2)+HCO2	6.844614	6.844614	0	0	0	0	0	0	6.844614	0	0	0	6.72865757575758	7.02865757575758	422		Plasmenyl-PC(P-16:1/20:2)+HCO2	1	1	0	0	0	0	0	0	1	0	0	0	6.72865757575758	7.02865757575758
	Plasmenyl-PC(P-16:1/20:3)+HCO2	1	1	0	0	0	0	0	0	0	0	0	0	6.5105303030303	6.8105303030303	548		Plasmenyl-PC(P-16:1/20:3)+HCO2	6.670787	6.670787	0	0	0	0	0	0	6.670787	0	0	0	6.5105303030303	6.8105303030303	548		Plasmenyl-PC(P-16:1/20:3)+HCO2	1	1	0	0	0	0	0	0	1	0	0	0	6.5105303030303	6.8105303030303
	Plasmenyl-PC(P-16:1/20:3)+HCO2	0	0	0	0	0	0	0	0	0	0	0	0	5.91286515151515	6.21286515151515	854		Plasmenyl-PC(P-16:1/20:3)+HCO2	0	0	0	0	0	0	0	0	0	0	0	0	5.91286515151515	6.21286515151515	854		Plasmenyl-PC(P-16:1/20:3)+HCO2	0	0	0	0	0	0	0	0	0	0	0	0	5.91286515151515	6.21286515151515
	Plasmenyl-PC(P-16:1/20:4)+HCO2	0	0	0	0	0	0	0	0	0	0	0	0	5.69895909090909	5.99895909090909	1030		Plasmenyl-PC(P-16:1/20:4)+HCO2	0	0	0	0	0	0	0	0	0	0	0	0	5.69895909090909	5.99895909090909	1030		Plasmenyl-PC(P-16:1/20:4)+HCO2	0	0	0	0	0	0	0	0	0	0	0	0	5.69895909090909	5.99895909090909
	Plasmenyl-PC(P-16:1/22:2)+HCO2	1	1	0	0	0	0	0	0	0	0	0	0	7.87178181818182	8.17178181818182	682		Plasmenyl-PC(P-16:1/22:2)+HCO2	8.013856	8.013856	0	0	0	0	0	0	0	0	0	0	7.87178181818182	8.17178181818182	682		Plasmenyl-PC(P-16:1/22:2)+HCO2	1	1	0	0	0	0	0	0	0	0	0	0	7.87178181818182	8.17178181818182
	Plasmenyl-PC(P-16:1/22:3)+HCO2	1	1	0	0	0	0	0	0	0	0	0	0	6.77478333333333	7.07478333333333	484		Plasmenyl-PC(P-16:1/22:3)+HCO2	6.921464	6.921464	0	0	0	0	0	0	0	0	0	0	6.77478333333333	7.07478333333333	484		Plasmenyl-PC(P-16:1/22:3)+HCO2	1	1	0	0	0	0	0	0	0	0	0	0	6.77478333333333	7.07478333333333
	Plasmenyl-PC(P-16:1/22:3)+HCO2	0	0	0	0	0	0	0	0	0	0	0	0	7.6732606060606	7.9732606060606	1701		Plasmenyl-PC(P-16:1/22:3)+HCO2	0	0	0	0	0	0	0	0	0	0	0	0	7.6732606060606	7.9732606060606	1701		Plasmenyl-PC(P-16:1/22:3)+HCO2	0	0	0	0	0	0	0	0	0	0	0	0	7.6732606060606	7.9732606060606
	Plasmenyl-PC(P-16:1/22:4)+HCO2	0	0	0	0	0	0	0	0	0	0	0	0	5.9642803030303	6.2642803030303	1218		Plasmenyl-PC(P-16:1/22:4)+HCO2	0	0	0	0	0	0	0	0	0	0	0	0	5.9642803030303	6.2642803030303	1218		Plasmenyl-PC(P-16:1/22:4)+HCO2	0	0	0	0	0	0	0	0	0	0	0	0	5.9642803030303	6.2642803030303
	Plasmenyl-PC(P-16:1/22:4)+HCO2	0	0	0	0	0	0	0	0	0	0	0	0	6.60623484848485	6.90623484848485	2508		Plasmenyl-PC(P-16:1/22:4)+HCO2	0	0	0	0	0	0	0	0	0	0	0	0	6.60623484848485	6.90623484848485	2508		Plasmenyl-PC(P-16:1/22:4)+HCO2	0	0	0	0	0	0	0	0	0	0	0	0	6.60623484848485	6.90623484848485
	Plasmenyl-PC(P-16:1/22:4)+HCO2	0	0	0	0	0	0	0	0	0	0	0	0	5.81634090909091	6.11634090909091	2993		Plasmenyl-PC(P-16:1/22:4)+HCO2	0	0	0	0	0	0	0	0	0	0	0	0	5.81634090909091	6.11634090909091	2993		Plasmenyl-PC(P-16:1/22:4)+HCO2	0	0	0	0	0	0	0	0	0	0	0	0	5.81634090909091	6.11634090909091
	Plasmenyl-PC(P-16:1/22:5)+HCO2	0	0	0	0	0	0	0	0	0	0	0	0	6.16300303030303	6.46300303030303	4103		Plasmenyl-PC(P-16:1/22:5)+HCO2	0	0	0	0	0	0	0	0	0	0	0	0	6.16300303030303	6.46300303030303	4103		Plasmenyl-PC(P-16:1/22:5)+HCO2	0	0	0	0	0	0	0	0	0	0	0	0	6.16300303030303	6.46300303030303
	Plasmenyl-PC(P-16:1/24:0)+HCO2	0	0	0	0	0	0	0	0	0	0	0	0	10.0408272727273	10.3408272727273	1928		Plasmenyl-PC(P-16:1/24:0)+HCO2	0	0	0	0	0	0	0	0	0	0	0	0	10.0408272727273	10.3408272727273	1928		Plasmenyl-PC(P-16:1/24:0)+HCO2	0	0	0	0	0	0	0	0	0	0	0	0	10.0408272727273	10.3408272727273
	Plasmenyl-PC(P-16:1/26:0)+HCO2	1	0	0	0	0	0	0	0	0	0	0	0	10.8310590909091	11.1310590909091	437		Plasmenyl-PC(P-16:1/26:0)+HCO2	10.99138	0	0	0	0	0	0	0	0	0	0	0	10.8310590909091	11.1310590909091	437		Plasmenyl-PC(P-16:1/26:0)+HCO2	1	0	0	0	0	0	0	0	0	0	0	0	10.8310590909091	11.1310590909091
	Plasmenyl-PC(P-18:0/14:0)+HCO2	0	0	0	0	0	0	0	0	0	0	0	0	7.58775757575758	7.88775757575758	2502		Plasmenyl-PC(P-18:0/14:0)+HCO2	0	0	0	0	0	0	0	0	0	0	0	0	7.58775757575758	7.88775757575758	2502		Plasmenyl-PC(P-18:0/14:0)+HCO2	0	0	0	0	0	0	0	0	0	0	0	0	7.58775757575758	7.88775757575758
	Plasmenyl-PC(P-18:0/16:0)+HCO2	0	0	0	0	0	0	0	0	0	0	0	0	7.8228196969697	8.1228196969697	1060		Plasmenyl-PC(P-18:0/16:0)+HCO2	0	0	0	0	0	0	0	0	0	0	0	0	7.8228196969697	8.1228196969697	1060		Plasmenyl-PC(P-18:0/16:0)+HCO2	0	0	0	0	0	0	0	0	0	0	0	0	7.8228196969697	8.1228196969697
	Plasmenyl-PC(P-18:0/16:1)+HCO2	0	0	0	0	0	0	0	0	0	0	0	0	7.64452121212121	7.94452121212121	1776		Plasmenyl-PC(P-18:0/16:1)+HCO2	0	0	0	0	0	0	0	0	0	0	0	0	7.64452121212121	7.94452121212121	1776		Plasmenyl-PC(P-18:0/16:1)+HCO2	0	0	0	0	0	0	0	0	0	0	0	0	7.64452121212121	7.94452121212121
	Plasmenyl-PC(P-18:0/16:1)+HCO2	0	0	0	0	0	0	0	0	0	0	0	0	6.91709848484848	7.21709848484848	3363		Plasmenyl-PC(P-18:0/16:1)+HCO2	0	0	0	0	0	0	0	0	0	0	0	0	6.91709848484848	7.21709848484848	3363		Plasmenyl-PC(P-18:0/16:1)+HCO2	0	0	0	0	0	0	0	0	0	0	0	0	6.91709848484848	7.21709848484848
	Plasmenyl-PC(P-18:0/18:1)+HCO2	0	0	0	0	0	0	0	0	0	0	0	0	8.07845303030303	8.37845303030303	1249		Plasmenyl-PC(P-18:0/18:1)+HCO2	0	0	0	0	0	0	0	0	0	0	0	0	8.07845303030303	8.37845303030303	1249		Plasmenyl-PC(P-18:0/18:1)+HCO2	0	0	0	0	0	0	0	0	0	0	0	0	8.07845303030303	8.37845303030303
	Plasmenyl-PC(P-18:0/18:2)+HCO2	0	0	0	0	0	0	0	0	0	0	0	0	7.87242424242424	8.17242424242424	1705		Plasmenyl-PC(P-18:0/18:2)+HCO2	0	0	0	0	0	0	0	0	0	0	0	0	7.87242424242424	8.17242424242424	1705		Plasmenyl-PC(P-18:0/18:2)+HCO2	0	0	0	0	0	0	0	0	0	0	0	0	7.87242424242424	8.17242424242424
	Plasmenyl-PC(P-18:0/18:3)+HCO2	1	1	0	0	0	0	0	0	0	0	0	0	6.72865757575758	7.02865757575758	422		Plasmenyl-PC(P-18:0/18:3)+HCO2	6.844614	6.844614	0	0	0	0	0	0	6.844614	0	0	0	6.72865757575758	7.02865757575758	422		Plasmenyl-PC(P-18:0/18:3)+HCO2	1	1	0	0	0	0	0	0	1	0	0	0	6.72865757575758	7.02865757575758
	Plasmenyl-PC(P-18:0/18:4)+HCO2	1	1	0	0	0	0	0	0	0	0	0	0	6.5105303030303	6.8105303030303	548		Plasmenyl-PC(P-18:0/18:4)+HCO2	6.670787	6.670787	0	0	0	0	0	0	6.670787	0	0	0	6.5105303030303	6.8105303030303	548		Plasmenyl-PC(P-18:0/18:4)+HCO2	1	1	0	0	0	0	0	0	1	0	0	0	6.5105303030303	6.8105303030303
	Plasmenyl-PC(P-18:0/18:4)+HCO2	0	0	0	0	0	0	0	0	0	0	0	0	5.91286515151515	6.21286515151515	854		Plasmenyl-PC(P-18:0/18:4)+HCO2	0	0	0	0	0	0	0	0	0	0	0	0	5.91286515151515	6.21286515151515	854		Plasmenyl-PC(P-18:0/18:4)+HCO2	0	0	0	0	0	0	0	0	0	0	0	0	5.91286515151515	6.21286515151515
	Plasmenyl-PC(P-18:0/20:3)+HCO2	1	1	0	0	0	0	0	0	0	0	0	0	7.87178181818182	8.17178181818182	682		Plasmenyl-PC(P-18:0/20:3)+HCO2	8.013856	8.013856	0	0	0	0	0	0	0	0	0	0	7.87178181818182	8.17178181818182	682		Plasmenyl-PC(P-18:0/20:3)+HCO2	1	1	0	0	0	0	0	0	0	0	0	0	7.87178181818182	8.17178181818182
	Plasmenyl-PC(P-18:0/20:4)+HCO2	1	1	0	1	1	0	0	1	0	0	0	0	6.77478333333333	7.07478333333333	484		Plasmenyl-PC(P-18:0/20:4)+HCO2	6.921464	6.921464	0	6.921464	6.921464	6.921464	0	6.921464	0	0	0	0	6.77478333333333	7.07478333333333	484		Plasmenyl-PC(P-18:0/20:4)+HCO2	1	1	0	1	1	1	0	1	0	0	0	0	6.77478333333333	7.07478333333333
	Plasmenyl-PC(P-18:0/20:4)+HCO2	0	0	0	0	0	0	0	0	0	0	0	0	7.6732606060606	7.9732606060606	1701		Plasmenyl-PC(P-18:0/20:4)+HCO2	0	0	0	0	0	0	0	0	0	0	0	0	7.6732606060606	7.9732606060606	1701		Plasmenyl-PC(P-18:0/20:4)+HCO2	0	0	0	0	0	0	0	0	0	0	0	0	7.6732606060606	7.9732606060606
	Plasmenyl-PC(P-18:0/20:5)+HCO2	0	0	0	0	0	0	0	0	0	0	0	0	5.9642803030303	6.2642803030303	1218		Plasmenyl-PC(P-18:0/20:5)+HCO2	0	0	0	0	0	0	0	0	0	0	0	0	5.9642803030303	6.2642803030303	1218		Plasmenyl-PC(P-18:0/20:5)+HCO2	0	0	0	0	0	0	0	0	0	0	0	0	5.9642803030303	6.2642803030303
	Plasmenyl-PC(P-18:0/20:5)+HCO2	0	0	0	0	0	0	0	0	0	0	0	0	6.60623484848485	6.90623484848485	2508		Plasmenyl-PC(P-18:0/20:5)+HCO2	0	0	0	0	0	0	0	0	0	0	0	0	6.60623484848485	6.90623484848485	2508		Plasmenyl-PC(P-18:0/20:5)+HCO2	0	0	0	0	0	0	0	0	0	0	0	0	6.60623484848485	6.90623484848485
	Plasmenyl-PC(P-18:0/20:5)+HCO2	0	0	0	0	0	0	0	0	0	0	0	0	5.81634090909091	6.11634090909091	2993		Plasmenyl-PC(P-18:0/20:5)+HCO2	0	0	0	0	0	0	0	0	0	0	0	0	5.81634090909091	6.11634090909091	2993		Plasmenyl-PC(P-18:0/20:5)+HCO2	0	0	0	0	0	0	0	0	0	0	0	0	5.81634090909091	6.11634090909091
	Plasmenyl-PC(P-18:0/22:1)+HCO2	0	0	0	0	0	0	0	0	0	0	0	0	10.0408272727273	10.3408272727273	1928		Plasmenyl-PC(P-18:0/22:1)+HCO2	0	0	0	0	0	0	0	0	0	0	0	0	10.0408272727273	10.3408272727273	1928		Plasmenyl-PC(P-18:0/22:1)+HCO2	0	0	0	0	0	0	0	0	0	0	0	0	10.0408272727273	10.3408272727273
	Plasmenyl-PC(P-18:0/22:3)+HCO2	0	0	0	0	0	0	0	0	0	0	0	0	8.9291	9.2291	865		Plasmenyl-PC(P-18:0/22:3)+HCO2	0	0	0	0	0	0	0	0	0	0	0	0	8.9291	9.2291	865		Plasmenyl-PC(P-18:0/22:3)+HCO2	0	0	0	0	0	0	0	0	0	0	0	0	8.9291	9.2291
	Plasmenyl-PC(P-18:0/24:1)+HCO2	1	0	0	0	0	0	0	0	0	0	0	0	10.8310590909091	11.1310590909091	437		Plasmenyl-PC(P-18:0/24:1)+HCO2	10.99138	0	0	0	0	0	0	0	0	0	0	0	10.8310590909091	11.1310590909091	437		Plasmenyl-PC(P-18:0/24:1)+HCO2	1	0	0	0	0	0	0	0	0	0	0	0	10.8310590909091	11.1310590909091
	Plasmenyl-PC(P-18:1/16:0)+HCO2	0	0	0	0	0	0	0	0	0	0	0	0	7.64452121212121	7.94452121212121	1776		Plasmenyl-PC(P-18:1/16:0)+HCO2	0	0	0	0	0	0	0	0	0	0	0	0	7.64452121212121	7.94452121212121	1776		Plasmenyl-PC(P-18:1/16:0)+HCO2	0	0	0	0	0	0	0	0	0	0	0	0	7.64452121212121	7.94452121212121
	Plasmenyl-PC(P-18:1/16:0)+HCO2	0	0	0	0	0	0	0	0	0	0	0	0	6.91709848484848	7.21709848484848	3363		Plasmenyl-PC(P-18:1/16:0)+HCO2	0	0	0	0	0	0	0	0	0	0	0	0	6.91709848484848	7.21709848484848	3363		Plasmenyl-PC(P-18:1/16:0)+HCO2	0	0	0	0	0	0	0	0	0	0	0	0	6.91709848484848	7.21709848484848
	Plasmenyl-PC(P-18:1/16:1)+HCO2	1	1	0	0	0	0	0	0	0	0	0	0	6.72870454545455	7.02870454545455	554		Plasmenyl-PC(P-18:1/16:1)+HCO2	6.916239	6.916239	0	0	0	0	0	0	6.916239	0	0	0	6.72870454545455	7.02870454545455	554		Plasmenyl-PC(P-18:1/16:1)+HCO2	1	1	0	0	0	0	0	0	1	0	0	0	6.72870454545455	7.02870454545455
	Plasmenyl-PC(P-18:1/18:0)+HCO2	0	0	0	0	0	0	0	0	0	0	0	0	8.07845303030303	8.37845303030303	1249		Plasmenyl-PC(P-18:1/18:0)+HCO2	0	0	0	0	0	0	0	0	0	0	0	0	8.07845303030303	8.37845303030303	1249		Plasmenyl-PC(P-18:1/18:0)+HCO2	0	0	0	0	0	0	0	0	0	0	0	0	8.07845303030303	8.37845303030303
	Plasmenyl-PC(P-18:1/18:1)+HCO2	0	0	0	0	0	0	0	0	0	0	0	0	7.87242424242424	8.17242424242424	1705		Plasmenyl-PC(P-18:1/18:1)+HCO2	0	0	0	0	0	0	0	0	0	0	0	0	7.87242424242424	8.17242424242424	1705		Plasmenyl-PC(P-18:1/18:1)+HCO2	0	0	0	0	0	0	0	0	0	0	0	0	7.87242424242424	8.17242424242424
	Plasmenyl-PC(P-18:1/18:2)+HCO2	1	1	0	0	0	0	0	0	0	0	0	0	6.72865757575758	7.02865757575758	422		Plasmenyl-PC(P-18:1/18:2)+HCO2	6.844614	6.844614	0	0	0	0	0	0	6.844614	0	0	0	6.72865757575758	7.02865757575758	422		Plasmenyl-PC(P-18:1/18:2)+HCO2	1	1	0	0	0	0	0	0	1	0	0	0	6.72865757575758	7.02865757575758
	Plasmenyl-PC(P-18:1/18:3)+HCO2	1	1	0	0	0	0	0	0	0	0	0	0	6.5105303030303	6.8105303030303	548		Plasmenyl-PC(P-18:1/18:3)+HCO2	6.670787	6.670787	0	0	0	0	0	0	6.670787	0	0	0	6.5105303030303	6.8105303030303	548		Plasmenyl-PC(P-18:1/18:3)+HCO2	1	1	0	0	0	0	0	0	1	0	0	0	6.5105303030303	6.8105303030303
	Plasmenyl-PC(P-18:1/18:3)+HCO2	0	0	0	0	0	0	0	0	0	0	0	0	5.91286515151515	6.21286515151515	854		Plasmenyl-PC(P-18:1/18:3)+HCO2	0	0	0	0	0	0	0	0	0	0	0	0	5.91286515151515	6.21286515151515	854		Plasmenyl-PC(P-18:1/18:3)+HCO2	0	0	0	0	0	0	0	0	0	0	0	0	5.91286515151515	6.21286515151515
	Plasmenyl-PC(P-18:1/18:4)+HCO2	0	0	0	0	0	0	0	0	0	0	0	0	5.69895909090909	5.99895909090909	1030		Plasmenyl-PC(P-18:1/18:4)+HCO2	0	0	0	0	0	0	0	0	0	0	0	0	5.69895909090909	5.99895909090909	1030		Plasmenyl-PC(P-18:1/18:4)+HCO2	0	0	0	0	0	0	0	0	0	0	0	0	5.69895909090909	5.99895909090909
	Plasmenyl-PC(P-18:1/20:2)+HCO2	1	1	0	0	0	0	0	0	0	0	0	0	7.87178181818182	8.17178181818182	682		Plasmenyl-PC(P-18:1/20:2)+HCO2	8.013856	8.013856	0	0	8.013856	0	0	0	0	0	0	0	7.87178181818182	8.17178181818182	682		Plasmenyl-PC(P-18:1/20:2)+HCO2	1	1	0	0	1	0	0	0	0	0	0	0	7.87178181818182	8.17178181818182
	Plasmenyl-PC(P-18:1/20:3)+HCO2	1	1	0	0	0	0	0	0	0	0	0	0	6.77478333333333	7.07478333333333	484		Plasmenyl-PC(P-18:1/20:3)+HCO2	6.921464	6.921464	0	0	0	0	0	0	0	0	0	0	6.77478333333333	7.07478333333333	484		Plasmenyl-PC(P-18:1/20:3)+HCO2	1	1	0	0	0	0	0	0	0	0	0	0	6.77478333333333	7.07478333333333
	Plasmenyl-PC(P-18:1/20:3)+HCO2	0	0	0	0	0	0	0	0	0	0	0	0	7.6732606060606	7.9732606060606	1701		Plasmenyl-PC(P-18:1/20:3)+HCO2	0	0	0	0	0	0	0	0	0	0	0	0	7.6732606060606	7.9732606060606	1701		Plasmenyl-PC(P-18:1/20:3)+HCO2	0	0	0	0	0	0	0	0	0	0	0	0	7.6732606060606	7.9732606060606
	Plasmenyl-PC(P-18:1/20:4)+HCO2	0	0	0	0	0	0	0	0	0	0	0	0	5.9642803030303	6.2642803030303	1218		Plasmenyl-PC(P-18:1/20:4)+HCO2	0	0	0	0	0	0	0	0	0	0	0	0	5.9642803030303	6.2642803030303	1218		Plasmenyl-PC(P-18:1/20:4)+HCO2	0	0	0	0	0	0	0	0	0	0	0	0	5.9642803030303	6.2642803030303
	Plasmenyl-PC(P-18:1/20:4)+HCO2	0	0	0	0	0	0	0	0	0	0	0	0	6.60623484848485	6.90623484848485	2508		Plasmenyl-PC(P-18:1/20:4)+HCO2	0	0	0	0	0	0	0	0	0	0	0	0	6.60623484848485	6.90623484848485	2508		Plasmenyl-PC(P-18:1/20:4)+HCO2	0	0	0	0	0	0	0	0	0	0	0	0	6.60623484848485	6.90623484848485
	Plasmenyl-PC(P-18:1/20:4)+HCO2	0	0	0	0	0	0	0	0	0	0	0	0	5.81634090909091	6.11634090909091	2993		Plasmenyl-PC(P-18:1/20:4)+HCO2	0	0	0	0	0	0	0	0	0	0	0	0	5.81634090909091	6.11634090909091	2993		Plasmenyl-PC(P-18:1/20:4)+HCO2	0	0	0	0	0	0	0	0	0	0	0	0	5.81634090909091	6.11634090909091
	Plasmenyl-PC(P-18:1/20:5)+HCO2	0	0	0	0	0	0	0	0	0	0	0	0	6.16300303030303	6.46300303030303	4103		Plasmenyl-PC(P-18:1/20:5)+HCO2	0	0	0	0	0	0	0	0	0	0	0	0	6.16300303030303	6.46300303030303	4103		Plasmenyl-PC(P-18:1/20:5)+HCO2	0	0	0	0	0	0	0	0	0	0	0	0	6.16300303030303	6.46300303030303
	Plasmenyl-PC(P-18:1/22:0)+HCO2	0	0	0	0	0	0	0	0	0	0	0	0	10.0408272727273	10.3408272727273	1928		Plasmenyl-PC(P-18:1/22:0)+HCO2	0	0	0	0	0	0	0	0	0	0	0	0	10.0408272727273	10.3408272727273	1928		Plasmenyl-PC(P-18:1/22:0)+HCO2	0	0	0	0	0	0	0	0	0	0	0	0	10.0408272727273	10.3408272727273
	Plasmenyl-PC(P-18:1/22:2)+HCO2	0	0	0	0	0	0	0	0	0	0	0	0	8.9291	9.2291	865		Plasmenyl-PC(P-18:1/22:2)+HCO2	0	0	0	0	0	0	0	0	0	0	0	0	8.9291	9.2291	865		Plasmenyl-PC(P-18:1/22:2)+HCO2	0	0	0	0	0	0	0	0	0	0	0	0	8.9291	9.2291
	Plasmenyl-PC(P-18:1/24:0)+HCO2	1	0	0	0	0	0	0	0	0	0	0	0	10.8310590909091	11.1310590909091	437		Plasmenyl-PC(P-18:1/24:0)+HCO2	10.99138	0	0	0	0	0	0	0	0	0	0	0	10.8310590909091	11.1310590909091	437		Plasmenyl-PC(P-18:1/24:0)+HCO2	1	0	0	0	0	0	0	0	0	0	0	0	10.8310590909091	11.1310590909091
	Plasmenyl-PC(P-18:1/24:1)+HCO2	0	0	0	0	0	0	0	0	0	0	0	0	9.981996969697	10.281996969697	3132		Plasmenyl-PC(P-18:1/24:1)+HCO2	0	0	0	0	0	0	0	0	0	0	0	0	9.981996969697	10.281996969697	3132		Plasmenyl-PC(P-18:1/24:1)+HCO2	0	0	0	0	0	0	0	0	0	0	0	0	9.981996969697	10.281996969697
	Plasmenyl-PC(P-18:1/26:0)+HCO2	1	0	0	0	0	0	0	0	0	0	0	0	11.5616484848485	11.8616484848485	566		Plasmenyl-PC(P-18:1/26:0)+HCO2	11.7246	0	0	0	0	0	0	0	0	0	0	0	11.5616484848485	11.8616484848485	566		Plasmenyl-PC(P-18:1/26:0)+HCO2	3	0	0	0	0	0	0	0	0	0	0	0	11.5616484848485	11.8616484848485
	Plasmenyl-PC(P-20:0/12:0)+HCO2	0	0	0	0	0	0	0	0	0	0	0	0	7.58775757575758	7.88775757575758	2502		Plasmenyl-PC(P-20:0/12:0)+HCO2	0	0	0	0	0	0	0	0	0	0	0	0	7.58775757575758	7.88775757575758	2502		Plasmenyl-PC(P-20:0/12:0)+HCO2	0	0	0	0	0	0	0	0	0	0	0	0	7.58775757575758	7.88775757575758
	Plasmenyl-PC(P-20:0/14:0)+HCO2	0	0	0	0	0	0	0	0	0	0	0	0	7.8228196969697	8.1228196969697	1060		Plasmenyl-PC(P-20:0/14:0)+HCO2	0	0	0	0	0	0	0	0	0	0	0	0	7.8228196969697	8.1228196969697	1060		Plasmenyl-PC(P-20:0/14:0)+HCO2	0	0	0	0	0	0	0	0	0	0	0	0	7.8228196969697	8.1228196969697
	Plasmenyl-PC(P-20:0/14:1)+HCO2	0	0	0	0	0	0	0	0	0	0	0	0	7.64452121212121	7.94452121212121	1776		Plasmenyl-PC(P-20:0/14:1)+HCO2	0	0	0	0	0	0	0	0	0	0	0	0	7.64452121212121	7.94452121212121	1776		Plasmenyl-PC(P-20:0/14:1)+HCO2	0	0	0	0	0	0	0	0	0	0	0	0	7.64452121212121	7.94452121212121
	Plasmenyl-PC(P-20:0/14:1)+HCO2	0	0	0	0	0	0	0	0	0	0	0	0	6.91709848484848	7.21709848484848	3363		Plasmenyl-PC(P-20:0/14:1)+HCO2	0	0	0	0	0	0	0	0	0	0	0	0	6.91709848484848	7.21709848484848	3363		Plasmenyl-PC(P-20:0/14:1)+HCO2	0	0	0	0	0	0	0	0	0	0	0	0	6.91709848484848	7.21709848484848
	Plasmenyl-PC(P-20:0/16:1)+HCO2	0	0	0	0	0	0	0	0	0	0	0	0	8.07845303030303	8.37845303030303	1249		Plasmenyl-PC(P-20:0/16:1)+HCO2	0	0	0	0	0	0	0	0	0	0	0	0	8.07845303030303	8.37845303030303	1249		Plasmenyl-PC(P-20:0/16:1)+HCO2	0	0	0	0	0	0	0	0	0	0	0	0	8.07845303030303	8.37845303030303
	Plasmenyl-PC(P-20:0/18:3)+HCO2	1	1	0	0	0	0	0	0	0	0	0	0	7.87178181818182	8.17178181818182	682		Plasmenyl-PC(P-20:0/18:3)+HCO2	8.013856	8.013856	0	0	0	0	0	0	0	0	0	0	7.87178181818182	8.17178181818182	682		Plasmenyl-PC(P-20:0/18:3)+HCO2	1	1	0	0	0	0	0	0	0	0	0	0	7.87178181818182	8.17178181818182
	Plasmenyl-PC(P-20:0/18:4)+HCO2	1	1	0	0	0	0	0	0	0	0	0	0	6.77478333333333	7.07478333333333	484		Plasmenyl-PC(P-20:0/18:4)+HCO2	6.921464	6.921464	0	0	0	0	0	0	0	0	0	0	6.77478333333333	7.07478333333333	484		Plasmenyl-PC(P-20:0/18:4)+HCO2	1	1	0	0	0	0	0	0	0	0	0	0	6.77478333333333	7.07478333333333
	Plasmenyl-PC(P-20:0/18:4)+HCO2	0	0	0	0	0	0	0	0	0	0	0	0	7.6732606060606	7.9732606060606	1701		Plasmenyl-PC(P-20:0/18:4)+HCO2	0	0	0	0	0	0	0	0	0	0	0	0	7.6732606060606	7.9732606060606	1701		Plasmenyl-PC(P-20:0/18:4)+HCO2	0	0	0	0	0	0	0	0	0	0	0	0	7.6732606060606	7.9732606060606
	Plasmenyl-PC(P-20:0/20:1)+HCO2	0	0	0	0	0	0	0	0	0	0	0	0	10.0408272727273	10.3408272727273	1928		Plasmenyl-PC(P-20:0/20:1)+HCO2	0	0	0	0	0	0	0	0	0	0	0	0	10.0408272727273	10.3408272727273	1928		Plasmenyl-PC(P-20:0/20:1)+HCO2	0	0	0	0	0	0	0	0	0	0	0	0	10.0408272727273	10.3408272727273
	Plasmenyl-PC(P-20:0/20:3)+HCO2	0	0	0	0	0	0	0	0	0	0	0	0	8.9291	9.2291	865		Plasmenyl-PC(P-20:0/20:3)+HCO2	0	0	0	0	0	0	0	0	0	0	0	0	8.9291	9.2291	865		Plasmenyl-PC(P-20:0/20:3)+HCO2	0	0	0	0	0	0	0	0	0	0	0	0	8.9291	9.2291
	Plasmenyl-PC(P-20:0/22:1)+HCO2	1	0	0	0	0	0	0	0	0	0	0	0	10.8310590909091	11.1310590909091	437		Plasmenyl-PC(P-20:0/22:1)+HCO2	10.99138	0	0	0	0	0	0	0	0	0	0	0	10.8310590909091	11.1310590909091	437		Plasmenyl-PC(P-20:0/22:1)+HCO2	1	0	0	0	0	0	0	0	0	0	0	0	10.8310590909091	11.1310590909091
	Plasmenyl-PC(P-20:0/22:2)+HCO2	0	0	0	0	0	0	0	0	0	0	0	0	9.981996969697	10.281996969697	3132		Plasmenyl-PC(P-20:0/22:2)+HCO2	0	0	0	0	0	0	0	0	0	0	0	0	9.981996969697	10.281996969697	3132		Plasmenyl-PC(P-20:0/22:2)+HCO2	0	0	0	0	0	0	0	0	0	0	0	0	9.981996969697	10.281996969697
	Plasmenyl-PC(P-20:0/22:3)+HCO2	0	0	0	0	0	0	0	0	0	0	0	0	9.8984333333333	10.1984333333333	1162		Plasmenyl-PC(P-20:0/22:3)+HCO2	0	0	0	0	0	0	0	0	0	0	0	0	9.8984333333333	10.1984333333333	1162		Plasmenyl-PC(P-20:0/22:3)+HCO2	0	0	0	0	0	0	0	0	0	0	0	0	9.8984333333333	10.1984333333333
	Plasmenyl-PC(P-20:0/22:4)+HCO2	0	1	0	0	0	0	0	0	0	0	0	0	8.872	9.172	736		Plasmenyl-PC(P-20:0/22:4)+HCO2	0	9.047699	0	0	0	0	0	0	0	0	0	0	8.872	9.172	736		Plasmenyl-PC(P-20:0/22:4)+HCO2	0	1	0	0	0	0	0	0	0	0	0	0	8.872	9.172
	Plasmenyl-PC(P-20:0/24:1)+HCO2	1	0	0	0	0	0	0	0	0	0	0	0	11.5616484848485	11.8616484848485	566		Plasmenyl-PC(P-20:0/24:1)+HCO2	11.7246	0	0	0	0	0	0	0	0	0	0	0	11.5616484848485	11.8616484848485	566		Plasmenyl-PC(P-20:0/24:1)+HCO2	3	0	0	0	0	0	0	0	0	0	0	0	11.5616484848485	11.8616484848485
	Plasmenyl-PC(P-20:1/14:0)+HCO2	0	0	0	0	0	0	0	0	0	0	0	0	7.64452121212121	7.94452121212121	1776		Plasmenyl-PC(P-20:1/14:0)+HCO2	0	0	0	0	0	0	0	0	0	0	0	0	7.64452121212121	7.94452121212121	1776		Plasmenyl-PC(P-20:1/14:0)+HCO2	0	0	0	0	0	0	0	0	0	0	0	0	7.64452121212121	7.94452121212121
	Plasmenyl-PC(P-20:1/14:0)+HCO2	0	0	0	0	0	0	0	0	0	0	0	0	6.91709848484848	7.21709848484848	3363		Plasmenyl-PC(P-20:1/14:0)+HCO2	0	0	0	0	0	0	0	0	0	0	0	0	6.91709848484848	7.21709848484848	3363		Plasmenyl-PC(P-20:1/14:0)+HCO2	0	0	0	0	0	0	0	0	0	0	0	0	6.91709848484848	7.21709848484848
	Plasmenyl-PC(P-20:1/14:1)+HCO2	1	1	0	0	0	0	0	0	0	0	0	0	6.72870454545455	7.02870454545455	554		Plasmenyl-PC(P-20:1/14:1)+HCO2	6.916239	6.916239	0	0	0	0	0	0	6.916239	0	0	0	6.72870454545455	7.02870454545455	554		Plasmenyl-PC(P-20:1/14:1)+HCO2	1	1	0	0	0	0	0	0	1	0	0	0	6.72870454545455	7.02870454545455
	Plasmenyl-PC(P-20:1/16:0)+HCO2	0	0	0	0	0	0	0	0	0	0	0	0	8.07845303030303	8.37845303030303	1249		Plasmenyl-PC(P-20:1/16:0)+HCO2	0	0	0	0	0	0	0	0	0	0	0	0	8.07845303030303	8.37845303030303	1249		Plasmenyl-PC(P-20:1/16:0)+HCO2	0	0	0	0	0	0	0	0	0	0	0	0	8.07845303030303	8.37845303030303
	Plasmenyl-PC(P-20:1/16:1)+HCO2	0	0	0	0	0	0	0	0	0	0	0	0	7.87242424242424	8.17242424242424	1705		Plasmenyl-PC(P-20:1/16:1)+HCO2	0	0	0	0	0	0	0	0	0	0	0	0	7.87242424242424	8.17242424242424	1705		Plasmenyl-PC(P-20:1/16:1)+HCO2	0	0	0	0	0	0	0	0	0	0	0	0	7.87242424242424	8.17242424242424
	Plasmenyl-PC(P-20:1/18:2)+HCO2	1	1	0	0	0	0	0	0	0	0	0	0	7.87178181818182	8.17178181818182	682		Plasmenyl-PC(P-20:1/18:2)+HCO2	8.013856	8.013856	0	0	0	0	0	0	0	0	0	0	7.87178181818182	8.17178181818182	682		Plasmenyl-PC(P-20:1/18:2)+HCO2	1	1	0	0	0	0	0	0	0	0	0	0	7.87178181818182	8.17178181818182
	Plasmenyl-PC(P-20:1/18:3)+HCO2	1	1	0	0	0	0	0	0	0	0	0	0	6.77478333333333	7.07478333333333	484		Plasmenyl-PC(P-20:1/18:3)+HCO2	6.921464	6.921464	0	0	0	0	0	0	0	0	0	0	6.77478333333333	7.07478333333333	484		Plasmenyl-PC(P-20:1/18:3)+HCO2	1	1	0	0	0	0	0	0	0	0	0	0	6.77478333333333	7.07478333333333
	Plasmenyl-PC(P-20:1/18:3)+HCO2	0	0	0	0	0	0	0	0	0	0	0	0	7.6732606060606	7.9732606060606	1701		Plasmenyl-PC(P-20:1/18:3)+HCO2	0	0	0	0	0	0	0	0	0	0	0	0	7.6732606060606	7.9732606060606	1701		Plasmenyl-PC(P-20:1/18:3)+HCO2	0	0	0	0	0	0	0	0	0	0	0	0	7.6732606060606	7.9732606060606
	Plasmenyl-PC(P-20:1/18:4)+HCO2	0	0	0	0	0	0	0	0	0	0	0	0	5.9642803030303	6.2642803030303	1218		Plasmenyl-PC(P-20:1/18:4)+HCO2	0	0	0	0	0	0	0	0	0	0	0	0	5.9642803030303	6.2642803030303	1218		Plasmenyl-PC(P-20:1/18:4)+HCO2	0	0	0	0	0	0	0	0	0	0	0	0	5.9642803030303	6.2642803030303
	Plasmenyl-PC(P-20:1/18:4)+HCO2	0	0	0	0	0	0	0	0	0	0	0	0	6.60623484848485	6.90623484848485	2508		Plasmenyl-PC(P-20:1/18:4)+HCO2	0	0	0	0	0	0	0	0	0	0	0	0	6.60623484848485	6.90623484848485	2508		Plasmenyl-PC(P-20:1/18:4)+HCO2	0	0	0	0	0	0	0	0	0	0	0	0	6.60623484848485	6.90623484848485
	Plasmenyl-PC(P-20:1/18:4)+HCO2	0	0	0	0	0	0	0	0	0	0	0	0	5.81634090909091	6.11634090909091	2993		Plasmenyl-PC(P-20:1/18:4)+HCO2	0	0	0	0	0	0	0	0	0	0	0	0	5.81634090909091	6.11634090909091	2993		Plasmenyl-PC(P-20:1/18:4)+HCO2	0	0	0	0	0	0	0	0	0	0	0	0	5.81634090909091	6.11634090909091
	Plasmenyl-PC(P-20:1/20:0)+HCO2	0	0	0	0	0	0	0	0	0	0	0	0	10.0408272727273	10.3408272727273	1928		Plasmenyl-PC(P-20:1/20:0)+HCO2	0	0	0	0	0	0	0	0	0	0	0	0	10.0408272727273	10.3408272727273	1928		Plasmenyl-PC(P-20:1/20:0)+HCO2	0	0	0	0	0	0	0	0	0	0	0	0	10.0408272727273	10.3408272727273
	Plasmenyl-PC(P-20:1/20:2)+HCO2	0	0	0	0	0	0	0	0	0	0	0	0	8.9291	9.2291	865		Plasmenyl-PC(P-20:1/20:2)+HCO2	0	0	0	0	0	0	0	0	0	0	0	0	8.9291	9.2291	865		Plasmenyl-PC(P-20:1/20:2)+HCO2	0	0	0	0	0	0	0	0	0	0	0	0	8.9291	9.2291
	Plasmenyl-PC(P-20:1/22:0)+HCO2	1	0	0	0	0	0	0	0	0	0	0	0	10.8310590909091	11.1310590909091	437		Plasmenyl-PC(P-20:1/22:0)+HCO2	10.99138	0	0	0	0	0	0	0	0	0	0	0	10.8310590909091	11.1310590909091	437		Plasmenyl-PC(P-20:1/22:0)+HCO2	1	0	0	0	0	0	0	0	0	0	0	0	10.8310590909091	11.1310590909091
	Plasmenyl-PC(P-20:1/22:1)+HCO2	0	0	0	0	0	0	0	0	0	0	0	0	9.981996969697	10.281996969697	3132		Plasmenyl-PC(P-20:1/22:1)+HCO2	0	0	0	0	0	0	0	0	0	0	0	0	9.981996969697	10.281996969697	3132		Plasmenyl-PC(P-20:1/22:1)+HCO2	0	0	0	0	0	0	0	0	0	0	0	0	9.981996969697	10.281996969697
	Plasmenyl-PC(P-20:1/22:2)+HCO2	0	0	0	0	0	0	0	0	0	0	0	0	9.8984333333333	10.1984333333333	1162		Plasmenyl-PC(P-20:1/22:2)+HCO2	0	0	0	0	0	0	0	0	0	0	0	0	9.8984333333333	10.1984333333333	1162		Plasmenyl-PC(P-20:1/22:2)+HCO2	0	0	0	0	0	0	0	0	0	0	0	0	9.8984333333333	10.1984333333333
	Plasmenyl-PC(P-20:1/22:3)+HCO2	0	1	0	0	0	0	0	0	0	0	0	0	8.872	9.172	736		Plasmenyl-PC(P-20:1/22:3)+HCO2	0	9.047699	0	0	0	0	0	0	0	0	0	0	8.872	9.172	736		Plasmenyl-PC(P-20:1/22:3)+HCO2	0	1	0	0	0	0	0	0	0	0	0	0	8.872	9.172
	Plasmenyl-PC(P-20:1/24:0)+HCO2	1	0	0	0	0	0	0	0	0	0	0	0	11.5616484848485	11.8616484848485	566		Plasmenyl-PC(P-20:1/24:0)+HCO2	11.7246	0	0	0	0	0	0	0	0	0	0	0	11.5616484848485	11.8616484848485	566		Plasmenyl-PC(P-20:1/24:0)+HCO2	3	0	0	0	0	0	0	0	0	0	0	0	11.5616484848485	11.8616484848485
	Plasmenyl-PC(P-20:1/24:1)+HCO2	1	0	0	0	0	0	0	0	0	0	0	0	10.8996045454545	11.1996045454545	533		Plasmenyl-PC(P-20:1/24:1)+HCO2	11.06014	0	0	0	0	0	0	0	0	0	0	0	10.8996045454545	11.1996045454545	533		Plasmenyl-PC(P-20:1/24:1)+HCO2	1	0	0	0	0	0	0	0	0	0	0	0	10.8996045454545	11.1996045454545
	Plasmenyl-PC(P-20:1/26:0)+HCO2	1	0	0	0	0	0	0	0	0	0	0	0	12.2113787878788	12.5113787878788	291		Plasmenyl-PC(P-20:1/26:0)+HCO2	12.3625	0	0	0	0	0	0	0	0	0	0	0	12.2113787878788	12.5113787878788	291		Plasmenyl-PC(P-20:1/26:0)+HCO2	1	0	0	0	0	0	0	0	0	0	0	0	12.2113787878788	12.5113787878788
	Plasmenyl-PC(P-22:0/10:0)+HCO2	0	0	0	0	0	0	0	0	0	0	0	0	7.58775757575758	7.88775757575758	2502		Plasmenyl-PC(P-22:0/10:0)+HCO2	0	0	0	0	0	0	0	0	0	0	0	0	7.58775757575758	7.88775757575758	2502		Plasmenyl-PC(P-22:0/10:0)+HCO2	0	0	0	0	0	0	0	0	0	0	0	0	7.58775757575758	7.88775757575758
	Plasmenyl-PC(P-22:0/12:0)+HCO2	0	0	0	0	0	0	0	0	0	0	0	0	7.8228196969697	8.1228196969697	1060		Plasmenyl-PC(P-22:0/12:0)+HCO2	0	0	0	0	0	0	0	0	0	0	0	0	7.8228196969697	8.1228196969697	1060		Plasmenyl-PC(P-22:0/12:0)+HCO2	0	0	0	0	0	0	0	0	0	0	0	0	7.8228196969697	8.1228196969697
	Plasmenyl-PC(P-22:0/14:1)+HCO2	0	0	0	0	0	0	0	0	0	0	0	0	8.07845303030303	8.37845303030303	1249		Plasmenyl-PC(P-22:0/14:1)+HCO2	0	0	0	0	0	0	0	0	0	0	0	0	8.07845303030303	8.37845303030303	1249		Plasmenyl-PC(P-22:0/14:1)+HCO2	0	0	0	0	0	0	0	0	0	0	0	0	8.07845303030303	8.37845303030303
	Plasmenyl-PC(P-22:0/18:1)+HCO2	0	0	0	0	0	0	0	0	0	0	0	0	10.0408272727273	10.3408272727273	1928		Plasmenyl-PC(P-22:0/18:1)+HCO2	0	0	0	0	0	0	0	0	0	0	0	0	10.0408272727273	10.3408272727273	1928		Plasmenyl-PC(P-22:0/18:1)+HCO2	0	0	0	0	0	0	0	0	0	0	0	0	10.0408272727273	10.3408272727273
	Plasmenyl-PC(P-22:0/18:3)+HCO2	0	0	0	0	0	0	0	0	0	0	0	0	8.9291	9.2291	865		Plasmenyl-PC(P-22:0/18:3)+HCO2	0	0	0	0	0	0	0	0	0	0	0	0	8.9291	9.2291	865		Plasmenyl-PC(P-22:0/18:3)+HCO2	0	0	0	0	0	0	0	0	0	0	0	0	8.9291	9.2291
	Plasmenyl-PC(P-22:0/20:1)+HCO2	1	0	0	0	0	0	0	0	0	0	0	0	10.8310590909091	11.1310590909091	437		Plasmenyl-PC(P-22:0/20:1)+HCO2	10.99138	0	0	0	0	0	0	0	0	0	0	0	10.8310590909091	11.1310590909091	437		Plasmenyl-PC(P-22:0/20:1)+HCO2	1	0	0	0	0	0	0	0	0	0	0	0	10.8310590909091	11.1310590909091
	Plasmenyl-PC(P-22:0/20:2)+HCO2	0	0	0	0	0	0	0	0	0	0	0	0	9.981996969697	10.281996969697	3132		Plasmenyl-PC(P-22:0/20:2)+HCO2	0	0	0	0	0	0	0	0	0	0	0	0	9.981996969697	10.281996969697	3132		Plasmenyl-PC(P-22:0/20:2)+HCO2	0	0	0	0	0	0	0	0	0	0	0	0	9.981996969697	10.281996969697
	Plasmenyl-PC(P-22:0/20:3)+HCO2	0	0	0	0	0	0	0	0	0	0	0	0	9.8984333333333	10.1984333333333	1162		Plasmenyl-PC(P-22:0/20:3)+HCO2	0	0	0	0	0	0	0	0	0	0	0	0	9.8984333333333	10.1984333333333	1162		Plasmenyl-PC(P-22:0/20:3)+HCO2	0	0	0	0	0	0	0	0	0	0	0	0	9.8984333333333	10.1984333333333
	Plasmenyl-PC(P-22:0/20:4)+HCO2	0	1	0	1	0	0	0	1	0	0	0	0	8.872	9.172	736		Plasmenyl-PC(P-22:0/20:4)+HCO2	0	9.047699	0	9.047699	0	0	0	9.047699	0	0	0	0	8.872	9.172	736		Plasmenyl-PC(P-22:0/20:4)+HCO2	0	1	0	1	0	0	0	1	0	0	0	0	8.872	9.172
	Plasmenyl-PC(P-22:0/22:1)+HCO2	1	0	0	0	0	0	0	0	0	0	0	0	11.5616484848485	11.8616484848485	566		Plasmenyl-PC(P-22:0/22:1)+HCO2	11.7246	0	0	0	0	0	0	0	0	0	0	0	11.5616484848485	11.8616484848485	566		Plasmenyl-PC(P-22:0/22:1)+HCO2	3	0	0	0	0	0	0	0	0	0	0	0	11.5616484848485	11.8616484848485
	Plasmenyl-PC(P-22:0/22:2)+HCO2	1	0	0	0	0	0	0	0	0	0	0	0	10.8996045454545	11.1996045454545	533		Plasmenyl-PC(P-22:0/22:2)+HCO2	11.06014	0	0	0	0	0	0	0	0	0	0	0	10.8996045454545	11.1996045454545	533		Plasmenyl-PC(P-22:0/22:2)+HCO2	1	0	0	0	0	0	0	0	0	0	0	0	10.8996045454545	11.1996045454545
	Plasmenyl-PC(P-22:0/22:3)+HCO2	0	0	0	0	0	0	0	0	0	0	0	0	10.2934121212121	10.5934121212121	867		Plasmenyl-PC(P-22:0/22:3)+HCO2	0	0	0	0	0	0	0	0	0	0	0	0	10.2934121212121	10.5934121212121	867		Plasmenyl-PC(P-22:0/22:3)+HCO2	0	0	0	0	0	0	0	0	0	0	0	0	10.2934121212121	10.5934121212121
	Plasmenyl-PC(P-22:0/22:3)+HCO2	0	0	0	0	0	0	0	0	0	0	0	0	10.7729	11.0729	3385		Plasmenyl-PC(P-22:0/22:3)+HCO2	0	0	0	0	0	0	0	0	0	0	0	0	10.7729	11.0729	3385		Plasmenyl-PC(P-22:0/22:3)+HCO2	0	0	0	0	0	0	0	0	0	0	0	0	10.7729	11.0729
	Plasmenyl-PC(P-22:0/22:4)+HCO2	1	1	0	0	0	0	0	0	0	0	0	0	9.81250454545454	10.1125045454545	496		Plasmenyl-PC(P-22:0/22:4)+HCO2	10.00137	10.00137	0	0	0	0	0	0	0	0	0	0	9.81250454545454	10.1125045454545	496		Plasmenyl-PC(P-22:0/22:4)+HCO2	1	1	0	0	0	0	0	0	0	0	0	0	9.81250454545454	10.1125045454545
	Plasmenyl-PC(P-22:0/22:5)+HCO2	0	0	0	0	0	0	0	0	0	0	0	0	8.99442727272727	9.29442727272727	951		Plasmenyl-PC(P-22:0/22:5)+HCO2	0	0	0	0	0	0	0	0	0	0	0	0	8.99442727272727	9.29442727272727	951		Plasmenyl-PC(P-22:0/22:5)+HCO2	0	0	0	0	0	0	0	0	0	0	0	0	8.99442727272727	9.29442727272727
	Plasmenyl-PC(P-22:0/22:5)+HCO2	0	0	0	0	0	0	0	0	0	0	0	0	9.65476060606061	9.95476060606061	1746		Plasmenyl-PC(P-22:0/22:5)+HCO2	0	0	0	0	0	0	0	0	0	0	0	0	9.65476060606061	9.95476060606061	1746		Plasmenyl-PC(P-22:0/22:5)+HCO2	0	0	0	0	0	0	0	0	0	0	0	0	9.65476060606061	9.95476060606061
	Plasmenyl-PC(P-22:0/24:1)+HCO2	1	0	0	0	0	0	0	0	0	0	0	0	12.2113787878788	12.5113787878788	291		Plasmenyl-PC(P-22:0/24:1)+HCO2	12.3625	0	0	0	0	0	0	0	0	0	0	0	12.2113787878788	12.5113787878788	291		Plasmenyl-PC(P-22:0/24:1)+HCO2	1	0	0	0	0	0	0	0	0	0	0	0	12.2113787878788	12.5113787878788
	Plasmenyl-PC(P-22:1/12:0)+HCO2	0	0	0	0	0	0	0	0	0	0	0	0	7.64452121212121	7.94452121212121	1776		Plasmenyl-PC(P-22:1/12:0)+HCO2	0	0	0	0	0	0	0	0	0	0	0	0	7.64452121212121	7.94452121212121	1776		Plasmenyl-PC(P-22:1/12:0)+HCO2	0	0	0	0	0	0	0	0	0	0	0	0	7.64452121212121	7.94452121212121
	Plasmenyl-PC(P-22:1/12:0)+HCO2	0	0	0	0	0	0	0	0	0	0	0	0	6.91709848484848	7.21709848484848	3363		Plasmenyl-PC(P-22:1/12:0)+HCO2	0	0	0	0	0	0	0	0	0	0	0	0	6.91709848484848	7.21709848484848	3363		Plasmenyl-PC(P-22:1/12:0)+HCO2	0	0	0	0	0	0	0	0	0	0	0	0	6.91709848484848	7.21709848484848
	Plasmenyl-PC(P-22:1/14:0)+HCO2	0	0	0	0	0	0	0	0	0	0	0	0	8.07845303030303	8.37845303030303	1249		Plasmenyl-PC(P-22:1/14:0)+HCO2	0	0	0	0	0	0	0	0	0	0	0	0	8.07845303030303	8.37845303030303	1249		Plasmenyl-PC(P-22:1/14:0)+HCO2	0	0	0	0	0	0	0	0	0	0	0	0	8.07845303030303	8.37845303030303
	Plasmenyl-PC(P-22:1/14:1)+HCO2	0	0	0	0	0	0	0	0	0	0	0	0	7.87242424242424	8.17242424242424	1705		Plasmenyl-PC(P-22:1/14:1)+HCO2	0	0	0	0	0	0	0	0	0	0	0	0	7.87242424242424	8.17242424242424	1705		Plasmenyl-PC(P-22:1/14:1)+HCO2	0	0	0	0	0	0	0	0	0	0	0	0	7.87242424242424	8.17242424242424
	Plasmenyl-PC(P-22:1/18:0)+HCO2	0	0	0	0	0	0	0	0	0	0	0	0	10.0408272727273	10.3408272727273	1928		Plasmenyl-PC(P-22:1/18:0)+HCO2	0	0	0	0	0	0	0	0	0	0	0	0	10.0408272727273	10.3408272727273	1928		Plasmenyl-PC(P-22:1/18:0)+HCO2	0	0	0	0	0	0	0	0	0	0	0	0	10.0408272727273	10.3408272727273
	Plasmenyl-PC(P-22:1/18:2)+HCO2	0	0	0	0	0	0	0	0	0	0	0	0	8.9291	9.2291	865		Plasmenyl-PC(P-22:1/18:2)+HCO2	0	0	0	0	0	0	0	0	0	0	0	0	8.9291	9.2291	865		Plasmenyl-PC(P-22:1/18:2)+HCO2	0	0	0	0	0	0	0	0	0	0	0	0	8.9291	9.2291
	Plasmenyl-PC(P-22:1/20:0)+HCO2	1	0	0	0	0	0	0	0	0	0	0	0	10.8310590909091	11.1310590909091	437		Plasmenyl-PC(P-22:1/20:0)+HCO2	10.99138	0	0	0	0	0	0	0	0	0	0	0	10.8310590909091	11.1310590909091	437		Plasmenyl-PC(P-22:1/20:0)+HCO2	1	0	0	0	0	0	0	0	0	0	0	0	10.8310590909091	11.1310590909091
	Plasmenyl-PC(P-22:1/20:1)+HCO2	0	0	0	0	0	0	0	0	0	0	0	0	9.981996969697	10.281996969697	3132		Plasmenyl-PC(P-22:1/20:1)+HCO2	0	0	0	0	0	0	0	0	0	0	0	0	9.981996969697	10.281996969697	3132		Plasmenyl-PC(P-22:1/20:1)+HCO2	0	0	0	0	0	0	0	0	0	0	0	0	9.981996969697	10.281996969697
	Plasmenyl-PC(P-22:1/20:2)+HCO2	0	0	0	0	0	0	0	0	0	0	0	0	9.8984333333333	10.1984333333333	1162		Plasmenyl-PC(P-22:1/20:2)+HCO2	0	0	0	0	0	0	0	0	0	0	0	0	9.8984333333333	10.1984333333333	1162		Plasmenyl-PC(P-22:1/20:2)+HCO2	0	0	0	0	0	0	0	0	0	0	0	0	9.8984333333333	10.1984333333333
	Plasmenyl-PC(P-22:1/20:3)+HCO2	0	1	0	0	0	0	0	0	0	0	0	0	8.872	9.172	736		Plasmenyl-PC(P-22:1/20:3)+HCO2	0	9.047699	0	0	0	0	0	0	0	0	0	0	8.872	9.172	736		Plasmenyl-PC(P-22:1/20:3)+HCO2	0	1	0	0	0	0	0	0	0	0	0	0	8.872	9.172
	Plasmenyl-PC(P-22:1/22:0)+HCO2	1	0	0	0	0	0	0	0	0	0	0	0	11.5616484848485	11.8616484848485	566		Plasmenyl-PC(P-22:1/22:0)+HCO2	11.7246	0	0	0	0	0	0	0	0	0	0	0	11.5616484848485	11.8616484848485	566		Plasmenyl-PC(P-22:1/22:0)+HCO2	3	0	0	0	0	0	0	0	0	0	0	0	11.5616484848485	11.8616484848485
	Plasmenyl-PC(P-22:1/22:1)+HCO2	1	0	0	0	0	0	0	0	0	0	0	0	10.8996045454545	11.1996045454545	533		Plasmenyl-PC(P-22:1/22:1)+HCO2	11.06014	0	0	0	0	0	0	0	0	0	0	0	10.8996045454545	11.1996045454545	533		Plasmenyl-PC(P-22:1/22:1)+HCO2	1	0	0	0	0	0	0	0	0	0	0	0	10.8996045454545	11.1996045454545
	Plasmenyl-PC(P-22:1/22:2)+HCO2	0	0	0	0	0	0	0	0	0	0	0	0	10.2934121212121	10.5934121212121	867		Plasmenyl-PC(P-22:1/22:2)+HCO2	0	0	0	0	0	0	0	0	0	0	0	0	10.2934121212121	10.5934121212121	867		Plasmenyl-PC(P-22:1/22:2)+HCO2	0	0	0	0	0	0	0	0	0	0	0	0	10.2934121212121	10.5934121212121
	Plasmenyl-PC(P-22:1/22:2)+HCO2	0	0	0	0	0	0	0	0	0	0	0	0	10.7729	11.0729	3385		Plasmenyl-PC(P-22:1/22:2)+HCO2	0	0	0	0	0	0	0	0	0	0	0	0	10.7729	11.0729	3385		Plasmenyl-PC(P-22:1/22:2)+HCO2	0	0	0	0	0	0	0	0	0	0	0	0	10.7729	11.0729
	Plasmenyl-PC(P-22:1/22:3)+HCO2	1	1	0	0	0	0	0	0	0	0	0	0	9.81250454545454	10.1125045454545	496		Plasmenyl-PC(P-22:1/22:3)+HCO2	10.00137	10.00137	0	0	0	0	0	0	0	0	0	0	9.81250454545454	10.1125045454545	496		Plasmenyl-PC(P-22:1/22:3)+HCO2	1	1	0	0	0	0	0	0	0	0	0	0	9.81250454545454	10.1125045454545
	Plasmenyl-PC(P-22:1/22:4)+HCO2	0	0	0	0	0	0	0	0	0	0	0	0	8.99442727272727	9.29442727272727	951		Plasmenyl-PC(P-22:1/22:4)+HCO2	0	0	0	0	0	0	0	0	0	0	0	0	8.99442727272727	9.29442727272727	951		Plasmenyl-PC(P-22:1/22:4)+HCO2	0	0	0	0	0	0	0	0	0	0	0	0	8.99442727272727	9.29442727272727
	Plasmenyl-PC(P-22:1/22:4)+HCO2	0	0	0	0	0	0	0	0	0	0	0	0	9.65476060606061	9.95476060606061	1746		Plasmenyl-PC(P-22:1/22:4)+HCO2	0	0	0	0	0	0	0	0	0	0	0	0	9.65476060606061	9.95476060606061	1746		Plasmenyl-PC(P-22:1/22:4)+HCO2	0	0	0	0	0	0	0	0	0	0	0	0	9.65476060606061	9.95476060606061
	Plasmenyl-PC(P-22:1/24:0)+HCO2	1	0	0	0	0	0	0	0	0	0	0	0	12.2113787878788	12.5113787878788	291		Plasmenyl-PC(P-22:1/24:0)+HCO2	12.3625	0	0	0	0	0	0	0	0	0	0	0	12.2113787878788	12.5113787878788	291		Plasmenyl-PC(P-22:1/24:0)+HCO2	1	0	0	0	0	0	0	0	0	0	0	0	12.2113787878788	12.5113787878788
	Plasmenyl-PC(P-22:1/24:1)+HCO2	0	0	0	0	0	0	0	0	0	0	0	0	11.5947909090909	11.8947909090909	1526		Plasmenyl-PC(P-22:1/24:1)+HCO2	0	0	0	0	0	0	0	0	0	0	0	0	11.5947909090909	11.8947909090909	1526		Plasmenyl-PC(P-22:1/24:1)+HCO2	0	0	0	0	0	0	0	0	0	0	0	0	11.5947909090909	11.8947909090909
	Plasmenyl-PC(P-22:1/26:0)+HCO2	0	0	0	0	0	0	0	0	0	0	0	0	12.8377545454545	13.1377545454545	646		Plasmenyl-PC(P-22:1/26:0)+HCO2	0	0	0	0	0	0	0	0	0	0	0	0	12.8377545454545	13.1377545454545	646		Plasmenyl-PC(P-22:1/26:0)+HCO2	0	0	0	0	0	0	0	0	0	0	0	0	12.8377545454545	13.1377545454545
	Plasmenyl-PC(P-24:0/8:0)+HCO2	0	0	0	0	0	0	0	0	0	0	0	0	7.58775757575758	7.88775757575758	2502		Plasmenyl-PC(P-24:0/8:0)+HCO2	0	0	0	0	0	0	0	0	0	0	0	0	7.58775757575758	7.88775757575758	2502		Plasmenyl-PC(P-24:0/8:0)+HCO2	0	0	0	0	0	0	0	0	0	0	0	0	7.58775757575758	7.88775757575758
	Plasmenyl-PC(P-24:0/10:0)+HCO2	0	0	0	0	0	0	0	0	0	0	0	0	7.8228196969697	8.1228196969697	1060		Plasmenyl-PC(P-24:0/10:0)+HCO2	0	0	0	0	0	0	0	0	0	0	0	0	7.8228196969697	8.1228196969697	1060		Plasmenyl-PC(P-24:0/10:0)+HCO2	0	0	0	0	0	0	0	0	0	0	0	0	7.8228196969697	8.1228196969697
	Plasmenyl-PC(P-24:0/16:1)+HCO2	0	0	0	0	0	0	0	0	0	0	0	0	10.0408272727273	10.3408272727273	1928		Plasmenyl-PC(P-24:0/16:1)+HCO2	0	0	0	0	0	0	0	0	0	0	0	0	10.0408272727273	10.3408272727273	1928		Plasmenyl-PC(P-24:0/16:1)+HCO2	0	0	0	0	0	0	0	0	0	0	0	0	10.0408272727273	10.3408272727273
	Plasmenyl-PC(P-24:0/18:1)+HCO2	1	0	0	0	0	0	0	1	0	0	0	0	10.8310590909091	11.1310590909091	437		Plasmenyl-PC(P-24:0/18:1)+HCO2	10.99138	0	0	0	0	0	0	10.99138	0	0	0	0	10.8310590909091	11.1310590909091	437		Plasmenyl-PC(P-24:0/18:1)+HCO2	1	0	0	0	0	0	0	1	0	0	0	0	10.8310590909091	11.1310590909091
	Plasmenyl-PC(P-24:0/18:2)+HCO2	0	0	0	0	0	0	0	0	0	0	0	0	9.981996969697	10.281996969697	3132		Plasmenyl-PC(P-24:0/18:2)+HCO2	0	0	0	0	0	0	0	0	0	0	0	0	9.981996969697	10.281996969697	3132		Plasmenyl-PC(P-24:0/18:2)+HCO2	0	0	0	0	0	0	0	0	0	0	0	0	9.981996969697	10.281996969697
	Plasmenyl-PC(P-24:0/18:3)+HCO2	0	0	0	0	0	0	0	0	0	0	0	0	9.8984333333333	10.1984333333333	1162		Plasmenyl-PC(P-24:0/18:3)+HCO2	0	0	0	0	0	0	0	0	0	0	0	0	9.8984333333333	10.1984333333333	1162		Plasmenyl-PC(P-24:0/18:3)+HCO2	0	0	0	0	0	0	0	0	0	0	0	0	9.8984333333333	10.1984333333333
	Plasmenyl-PC(P-24:0/18:4)+HCO2	0	1	0	0	0	0	0	0	0	0	0	0	8.872	9.172	736		Plasmenyl-PC(P-24:0/18:4)+HCO2	0	9.047699	0	0	0	0	0	0	0	0	0	0	8.872	9.172	736		Plasmenyl-PC(P-24:0/18:4)+HCO2	0	1	0	0	0	0	0	0	0	0	0	0	8.872	9.172
	Plasmenyl-PC(P-24:0/20:1)+HCO2	1	0	0	0	0	0	0	0	0	0	0	0	11.5616484848485	11.8616484848485	566		Plasmenyl-PC(P-24:0/20:1)+HCO2	11.7246	0	0	0	0	0	0	0	0	0	0	0	11.5616484848485	11.8616484848485	566		Plasmenyl-PC(P-24:0/20:1)+HCO2	3	0	0	0	0	0	0	0	0	0	0	0	11.5616484848485	11.8616484848485
	Plasmenyl-PC(P-24:0/20:2)+HCO2	1	0	0	0	0	0	0	0	0	0	0	0	10.8996045454545	11.1996045454545	533		Plasmenyl-PC(P-24:0/20:2)+HCO2	11.06014	0	0	0	0	0	0	0	0	0	0	0	10.8996045454545	11.1996045454545	533		Plasmenyl-PC(P-24:0/20:2)+HCO2	1	0	0	0	0	0	0	0	0	0	0	0	10.8996045454545	11.1996045454545
	Plasmenyl-PC(P-24:0/20:3)+HCO2	0	0	0	0	0	0	0	0	0	0	0	0	10.2934121212121	10.5934121212121	867		Plasmenyl-PC(P-24:0/20:3)+HCO2	0	0	0	0	0	0	0	0	0	0	0	0	10.2934121212121	10.5934121212121	867		Plasmenyl-PC(P-24:0/20:3)+HCO2	0	0	0	0	0	0	0	0	0	0	0	0	10.2934121212121	10.5934121212121
	Plasmenyl-PC(P-24:0/20:3)+HCO2	0	0	0	0	0	0	0	0	0	0	0	0	10.7729	11.0729	3385		Plasmenyl-PC(P-24:0/20:3)+HCO2	0	0	0	0	0	0	0	0	0	0	0	0	10.7729	11.0729	3385		Plasmenyl-PC(P-24:0/20:3)+HCO2	0	0	0	0	0	0	0	0	0	0	0	0	10.7729	11.0729
	Plasmenyl-PC(P-24:0/20:4)+HCO2	1	1	0	1	0	0	0	1	0	0	0	0	9.81250454545454	10.1125045454545	496		Plasmenyl-PC(P-24:0/20:4)+HCO2	10.00137	10.00137	0	10.00137	0	0	0	10.00137	0	0	0	0	9.81250454545454	10.1125045454545	496		Plasmenyl-PC(P-24:0/20:4)+HCO2	1	1	0	1	0	0	0	1	0	0	0	0	9.81250454545454	10.1125045454545
	Plasmenyl-PC(P-24:0/20:5)+HCO2	0	0	0	0	0	0	0	0	0	0	0	0	8.99442727272727	9.29442727272727	951		Plasmenyl-PC(P-24:0/20:5)+HCO2	0	0	0	0	0	0	0	0	0	0	0	0	8.99442727272727	9.29442727272727	951		Plasmenyl-PC(P-24:0/20:5)+HCO2	0	0	0	0	0	0	0	0	0	0	0	0	8.99442727272727	9.29442727272727
	Plasmenyl-PC(P-24:0/20:5)+HCO2	0	0	0	0	0	0	0	0	0	0	0	0	9.65476060606061	9.95476060606061	1746		Plasmenyl-PC(P-24:0/20:5)+HCO2	0	0	0	0	0	0	0	0	0	0	0	0	9.65476060606061	9.95476060606061	1746		Plasmenyl-PC(P-24:0/20:5)+HCO2	0	0	0	0	0	0	0	0	0	0	0	0	9.65476060606061	9.95476060606061
	Plasmenyl-PC(P-24:0/22:1)+HCO2	1	0	0	0	0	0	0	0	0	0	0	0	12.2113787878788	12.5113787878788	291		Plasmenyl-PC(P-24:0/22:1)+HCO2	12.3625	0	0	0	0	0	0	0	0	0	0	0	12.2113787878788	12.5113787878788	291		Plasmenyl-PC(P-24:0/22:1)+HCO2	1	0	0	0	0	0	0	0	0	0	0	0	12.2113787878788	12.5113787878788
	Plasmenyl-PC(P-24:0/22:2)+HCO2	0	0	0	0	0	0	0	0	0	0	0	0	11.5947909090909	11.8947909090909	1526		Plasmenyl-PC(P-24:0/22:2)+HCO2	0	0	0	0	0	0	0	0	0	0	0	0	11.5947909090909	11.8947909090909	1526		Plasmenyl-PC(P-24:0/22:2)+HCO2	0	0	0	0	0	0	0	0	0	0	0	0	11.5947909090909	11.8947909090909
	Plasmenyl-PC(P-24:0/22:3)+HCO2	0	0	0	0	0	0	0	0	0	0	0	0	10.9836742424242	11.2836742424242	1163		Plasmenyl-PC(P-24:0/22:3)+HCO2	0	0	0	0	0	0	0	0	0	0	0	0	10.9836742424242	11.2836742424242	1163		Plasmenyl-PC(P-24:0/22:3)+HCO2	0	0	0	0	0	0	0	0	0	0	0	0	10.9836742424242	11.2836742424242
	Plasmenyl-PC(P-24:0/24:1)+HCO2	0	0	0	0	0	0	0	0	0	0	0	0	12.8377545454545	13.1377545454545	646		Plasmenyl-PC(P-24:0/24:1)+HCO2	0	0	0	0	0	0	0	0	0	0	0	0	12.8377545454545	13.1377545454545	646		Plasmenyl-PC(P-24:0/24:1)+HCO2	0	0	0	0	0	0	0	0	0	0	0	0	12.8377545454545	13.1377545454545
	Plasmenyl-PC(P-24:1/10:0)+HCO2	0	0	0	0	0	0	0	0	0	0	0	0	7.64452121212121	7.94452121212121	1776		Plasmenyl-PC(P-24:1/10:0)+HCO2	0	0	0	0	0	0	0	0	0	0	0	0	7.64452121212121	7.94452121212121	1776		Plasmenyl-PC(P-24:1/10:0)+HCO2	0	0	0	0	0	0	0	0	0	0	0	0	7.64452121212121	7.94452121212121
	Plasmenyl-PC(P-24:1/10:0)+HCO2	0	0	0	0	0	0	0	0	0	0	0	0	6.91709848484848	7.21709848484848	3363		Plasmenyl-PC(P-24:1/10:0)+HCO2	0	0	0	0	0	0	0	0	0	0	0	0	6.91709848484848	7.21709848484848	3363		Plasmenyl-PC(P-24:1/10:0)+HCO2	0	0	0	0	0	0	0	0	0	0	0	0	6.91709848484848	7.21709848484848
	Plasmenyl-PC(P-24:1/12:0)+HCO2	0	0	0	0	0	0	0	0	0	0	0	0	8.07845303030303	8.37845303030303	1249		Plasmenyl-PC(P-24:1/12:0)+HCO2	0	0	0	0	0	0	0	0	0	0	0	0	8.07845303030303	8.37845303030303	1249		Plasmenyl-PC(P-24:1/12:0)+HCO2	0	0	0	0	0	0	0	0	0	0	0	0	8.07845303030303	8.37845303030303
	Plasmenyl-PC(P-24:1/16:0)+HCO2	0	0	0	0	0	0	0	0	0	0	0	0	10.0408272727273	10.3408272727273	1928		Plasmenyl-PC(P-24:1/16:0)+HCO2	0	0	0	0	0	0	0	0	0	0	0	0	10.0408272727273	10.3408272727273	1928		Plasmenyl-PC(P-24:1/16:0)+HCO2	0	0	0	0	0	0	0	0	0	0	0	0	10.0408272727273	10.3408272727273
	Plasmenyl-PC(P-24:1/18:0)+HCO2	1	0	0	0	0	0	0	0	0	0	0	0	10.8310590909091	11.1310590909091	437		Plasmenyl-PC(P-24:1/18:0)+HCO2	10.99138	0	0	0	0	0	0	0	0	0	0	0	10.8310590909091	11.1310590909091	437		Plasmenyl-PC(P-24:1/18:0)+HCO2	1	0	0	0	0	0	0	0	0	0	0	0	10.8310590909091	11.1310590909091
	Plasmenyl-PC(P-24:1/18:1)+HCO2	0	0	0	0	0	0	0	0	0	0	0	0	9.981996969697	10.281996969697	3132		Plasmenyl-PC(P-24:1/18:1)+HCO2	0	0	0	0	0	0	0	0	0	0	0	0	9.981996969697	10.281996969697	3132		Plasmenyl-PC(P-24:1/18:1)+HCO2	0	0	0	0	0	0	0	0	0	0	0	0	9.981996969697	10.281996969697
	Plasmenyl-PC(P-24:1/18:2)+HCO2	0	0	0	0	0	0	0	0	0	0	0	0	9.8984333333333	10.1984333333333	1162		Plasmenyl-PC(P-24:1/18:2)+HCO2	0	0	0	0	0	0	0	0	0	0	0	0	9.8984333333333	10.1984333333333	1162		Plasmenyl-PC(P-24:1/18:2)+HCO2	0	0	0	0	0	0	0	0	0	0	0	0	9.8984333333333	10.1984333333333
	Plasmenyl-PC(P-24:1/18:3)+HCO2	0	1	0	0	0	0	0	0	0	0	0	0	8.872	9.172	736		Plasmenyl-PC(P-24:1/18:3)+HCO2	0	9.047699	0	0	0	0	0	0	0	0	0	0	8.872	9.172	736		Plasmenyl-PC(P-24:1/18:3)+HCO2	0	1	0	0	0	0	0	0	0	0	0	0	8.872	9.172
	Plasmenyl-PC(P-24:1/20:0)+HCO2	1	0	0	0	0	0	0	0	0	0	0	0	11.5616484848485	11.8616484848485	566		Plasmenyl-PC(P-24:1/20:0)+HCO2	11.7246	0	0	0	0	0	0	0	0	0	0	0	11.5616484848485	11.8616484848485	566		Plasmenyl-PC(P-24:1/20:0)+HCO2	3	0	0	0	0	0	0	0	0	0	0	0	11.5616484848485	11.8616484848485
	Plasmenyl-PC(P-24:1/20:1)+HCO2	1	0	0	0	0	0	0	0	0	0	0	0	10.8996045454545	11.1996045454545	533		Plasmenyl-PC(P-24:1/20:1)+HCO2	11.06014	0	0	0	0	0	0	0	0	0	0	0	10.8996045454545	11.1996045454545	533		Plasmenyl-PC(P-24:1/20:1)+HCO2	1	0	0	0	0	0	0	0	0	0	0	0	10.8996045454545	11.1996045454545
	Plasmenyl-PC(P-24:1/20:2)+HCO2	0	0	0	0	0	0	0	0	0	0	0	0	10.2934121212121	10.5934121212121	867		Plasmenyl-PC(P-24:1/20:2)+HCO2	0	0	0	0	0	0	0	0	0	0	0	0	10.2934121212121	10.5934121212121	867		Plasmenyl-PC(P-24:1/20:2)+HCO2	0	0	0	0	0	0	0	0	0	0	0	0	10.2934121212121	10.5934121212121
	Plasmenyl-PC(P-24:1/20:2)+HCO2	0	0	0	0	0	0	0	0	0	0	0	0	10.7729	11.0729	3385		Plasmenyl-PC(P-24:1/20:2)+HCO2	0	0	0	0	0	0	0	0	0	0	0	0	10.7729	11.0729	3385		Plasmenyl-PC(P-24:1/20:2)+HCO2	0	0	0	0	0	0	0	0	0	0	0	0	10.7729	11.0729
	Plasmenyl-PC(P-24:1/20:3)+HCO2	1	1	0	0	0	0	0	0	0	0	0	0	9.81250454545454	10.1125045454545	496		Plasmenyl-PC(P-24:1/20:3)+HCO2	10.00137	10.00137	0	0	0	0	0	0	0	0	0	0	9.81250454545454	10.1125045454545	496		Plasmenyl-PC(P-24:1/20:3)+HCO2	1	1	0	0	0	0	0	0	0	0	0	0	9.81250454545454	10.1125045454545
	Plasmenyl-PC(P-24:1/20:4)+HCO2	0	0	0	0	0	0	0	0	0	0	0	0	8.99442727272727	9.29442727272727	951		Plasmenyl-PC(P-24:1/20:4)+HCO2	0	0	0	0	0	0	0	0	0	0	0	0	8.99442727272727	9.29442727272727	951		Plasmenyl-PC(P-24:1/20:4)+HCO2	0	0	0	0	0	0	0	0	0	0	0	0	8.99442727272727	9.29442727272727
	Plasmenyl-PC(P-24:1/20:4)+HCO2	0	0	0	0	0	0	0	0	0	0	0	0	9.65476060606061	9.95476060606061	1746		Plasmenyl-PC(P-24:1/20:4)+HCO2	0	0	0	0	0	0	0	0	0	0	0	0	9.65476060606061	9.95476060606061	1746		Plasmenyl-PC(P-24:1/20:4)+HCO2	0	0	0	0	0	0	0	0	0	0	0	0	9.65476060606061	9.95476060606061
	Plasmenyl-PC(P-24:1/22:0)+HCO2	1	0	0	0	0	0	0	0	0	0	0	0	12.2113787878788	12.5113787878788	291		Plasmenyl-PC(P-24:1/22:0)+HCO2	12.3625	0	0	0	0	0	0	0	0	0	0	0	12.2113787878788	12.5113787878788	291		Plasmenyl-PC(P-24:1/22:0)+HCO2	1	0	0	0	0	0	0	0	0	0	0	0	12.2113787878788	12.5113787878788
	Plasmenyl-PC(P-24:1/22:1)+HCO2	0	0	0	0	0	0	0	0	0	0	0	0	11.5947909090909	11.8947909090909	1526		Plasmenyl-PC(P-24:1/22:1)+HCO2	0	0	0	0	0	0	0	0	0	0	0	0	11.5947909090909	11.8947909090909	1526		Plasmenyl-PC(P-24:1/22:1)+HCO2	0	0	0	0	0	0	0	0	0	0	0	0	11.5947909090909	11.8947909090909
	Plasmenyl-PC(P-24:1/22:2)+HCO2	0	0	0	0	0	0	0	0	0	0	0	0	10.9836742424242	11.2836742424242	1163		Plasmenyl-PC(P-24:1/22:2)+HCO2	0	0	0	0	0	0	0	0	0	0	0	0	10.9836742424242	11.2836742424242	1163		Plasmenyl-PC(P-24:1/22:2)+HCO2	0	0	0	0	0	0	0	0	0	0	0	0	10.9836742424242	11.2836742424242
	Plasmenyl-PC(P-24:1/24:0)+HCO2	0	0	0	0	0	0	0	0	0	0	0	0	12.8377545454545	13.1377545454545	646		Plasmenyl-PC(P-24:1/24:0)+HCO2	0	0	0	0	0	0	0	0	0	0	0	0	12.8377545454545	13.1377545454545	646		Plasmenyl-PC(P-24:1/24:0)+HCO2	0	0	0	0	0	0	0	0	0	0	0	0	12.8377545454545	13.1377545454545
	Plasmenyl-PC(P-24:1/24:1)+HCO2	1	0	0	0	0	0	0	0	0	0	0	0	12.2717757575758	12.5717757575758	302		Plasmenyl-PC(P-24:1/24:1)+HCO2	12.36772	0	0	0	0	0	0	0	0	12.36772	0	0	12.2717757575758	12.5717757575758	302		Plasmenyl-PC(P-24:1/24:1)+HCO2	2	0	0	0	0	0	0	0	0	1	0	0	12.2717757575758	12.5717757575758
	Plasmenyl-PC(P-24:2/10:0)+HCO2	1	1	0	0	0	0	0	0	0	0	0	0	6.72870454545455	7.02870454545455	554		Plasmenyl-PC(P-24:2/10:0)+HCO2	6.916239	6.916239	0	0	0	0	0	0	6.916239	0	0	0	6.72870454545455	7.02870454545455	554		Plasmenyl-PC(P-24:2/10:0)+HCO2	1	1	0	0	0	0	0	0	1	0	0	0	6.72870454545455	7.02870454545455
	Plasmenyl-PC(P-24:2/12:0)+HCO2	0	0	0	0	0	0	0	0	0	0	0	0	7.87242424242424	8.17242424242424	1705		Plasmenyl-PC(P-24:2/12:0)+HCO2	0	0	0	0	0	0	0	0	0	0	0	0	7.87242424242424	8.17242424242424	1705		Plasmenyl-PC(P-24:2/12:0)+HCO2	0	0	0	0	0	0	0	0	0	0	0	0	7.87242424242424	8.17242424242424
	Plasmenyl-PC(P-24:2/14:1)+HCO2	1	1	0	0	0	0	0	0	0	0	0	0	7.87178181818182	8.17178181818182	682		Plasmenyl-PC(P-24:2/14:1)+HCO2	8.013856	8.013856	0	0	0	0	0	0	0	0	0	0	7.87178181818182	8.17178181818182	682		Plasmenyl-PC(P-24:2/14:1)+HCO2	1	1	0	0	0	0	0	0	0	0	0	0	7.87178181818182	8.17178181818182
	Plasmenyl-PC(P-24:2/16:1)+HCO2	0	0	0	0	0	0	0	0	0	0	0	0	8.9291	9.2291	865		Plasmenyl-PC(P-24:2/16:1)+HCO2	0	0	0	0	0	0	0	0	0	0	0	0	8.9291	9.2291	865		Plasmenyl-PC(P-24:2/16:1)+HCO2	0	0	0	0	0	0	0	0	0	0	0	0	8.9291	9.2291
	Plasmenyl-PC(P-24:2/18:0)+HCO2	0	0	0	0	0	0	0	0	0	0	0	0	9.981996969697	10.281996969697	3132		Plasmenyl-PC(P-24:2/18:0)+HCO2	0	0	0	0	0	0	0	0	0	0	0	0	9.981996969697	10.281996969697	3132		Plasmenyl-PC(P-24:2/18:0)+HCO2	0	0	0	0	0	0	0	0	0	0	0	0	9.981996969697	10.281996969697
	Plasmenyl-PC(P-24:2/18:1)+HCO2	0	0	0	0	0	0	0	0	0	0	0	0	9.8984333333333	10.1984333333333	1162		Plasmenyl-PC(P-24:2/18:1)+HCO2	0	0	0	0	0	0	0	0	0	0	0	0	9.8984333333333	10.1984333333333	1162		Plasmenyl-PC(P-24:2/18:1)+HCO2	0	0	0	0	0	0	0	0	0	0	0	0	9.8984333333333	10.1984333333333
	Plasmenyl-PC(P-24:2/18:2)+HCO2	0	1	0	0	0	0	0	0	0	0	0	0	8.872	9.172	736		Plasmenyl-PC(P-24:2/18:2)+HCO2	0	9.047699	0	0	0	0	0	0	0	0	0	0	8.872	9.172	736		Plasmenyl-PC(P-24:2/18:2)+HCO2	0	1	0	0	0	0	0	0	0	0	0	0	8.872	9.172
	Plasmenyl-PC(P-24:2/20:0)+HCO2	1	0	0	0	0	0	0	0	0	0	0	0	10.8996045454545	11.1996045454545	533		Plasmenyl-PC(P-24:2/20:0)+HCO2	11.06014	0	0	0	0	0	0	0	0	0	0	0	10.8996045454545	11.1996045454545	533		Plasmenyl-PC(P-24:2/20:0)+HCO2	1	0	0	0	0	0	0	0	0	0	0	0	10.8996045454545	11.1996045454545
	Plasmenyl-PC(P-24:2/20:1)+HCO2	0	0	0	0	0	0	0	0	0	0	0	0	10.2934121212121	10.5934121212121	867		Plasmenyl-PC(P-24:2/20:1)+HCO2	0	0	0	0	0	0	0	0	0	0	0	0	10.2934121212121	10.5934121212121	867		Plasmenyl-PC(P-24:2/20:1)+HCO2	0	0	0	0	0	0	0	0	0	0	0	0	10.2934121212121	10.5934121212121
	Plasmenyl-PC(P-24:2/20:1)+HCO2	0	0	0	0	0	0	0	0	0	0	0	0	10.7729	11.0729	3385		Plasmenyl-PC(P-24:2/20:1)+HCO2	0	0	0	0	0	0	0	0	0	0	0	0	10.7729	11.0729	3385		Plasmenyl-PC(P-24:2/20:1)+HCO2	0	0	0	0	0	0	0	0	0	0	0	0	10.7729	11.0729
	Plasmenyl-PC(P-24:2/20:2)+HCO2	1	1	0	0	0	0	0	0	0	0	0	0	9.81250454545454	10.1125045454545	496		Plasmenyl-PC(P-24:2/20:2)+HCO2	10.00137	10.00137	0	0	0	0	0	0	0	0	0	0	9.81250454545454	10.1125045454545	496		Plasmenyl-PC(P-24:2/20:2)+HCO2	1	1	0	0	0	0	0	0	0	0	0	0	9.81250454545454	10.1125045454545
	Plasmenyl-PC(P-24:2/20:3)+HCO2	0	0	0	0	0	0	0	0	0	0	0	0	8.99442727272727	9.29442727272727	951		Plasmenyl-PC(P-24:2/20:3)+HCO2	0	0	0	0	0	0	0	0	0	0	0	0	8.99442727272727	9.29442727272727	951		Plasmenyl-PC(P-24:2/20:3)+HCO2	0	0	0	0	0	0	0	0	0	0	0	0	8.99442727272727	9.29442727272727
	Plasmenyl-PC(P-24:2/20:3)+HCO2	0	0	0	0	0	0	0	0	0	0	0	0	9.65476060606061	9.95476060606061	1746		Plasmenyl-PC(P-24:2/20:3)+HCO2	0	0	0	0	0	0	0	0	0	0	0	0	9.65476060606061	9.95476060606061	1746		Plasmenyl-PC(P-24:2/20:3)+HCO2	0	0	0	0	0	0	0	0	0	0	0	0	9.65476060606061	9.95476060606061
	Plasmenyl-PC(P-24:2/22:0)+HCO2	0	0	0	0	0	0	0	0	0	0	0	0	11.5947909090909	11.8947909090909	1526		Plasmenyl-PC(P-24:2/22:0)+HCO2	0	0	0	0	0	0	0	0	0	0	0	0	11.5947909090909	11.8947909090909	1526		Plasmenyl-PC(P-24:2/22:0)+HCO2	0	0	0	0	0	0	0	0	0	0	0	0	11.5947909090909	11.8947909090909
	Plasmenyl-PC(P-24:2/22:1)+HCO2	0	0	0	0	0	0	0	0	0	0	0	0	10.9836742424242	11.2836742424242	1163		Plasmenyl-PC(P-24:2/22:1)+HCO2	0	0	0	0	0	0	0	0	0	0	0	0	10.9836742424242	11.2836742424242	1163		Plasmenyl-PC(P-24:2/22:1)+HCO2	0	0	0	0	0	0	0	0	0	0	0	0	10.9836742424242	11.2836742424242
	Plasmenyl-PC(P-24:2/24:0)+HCO2	1	0	0	0	0	0	0	0	0	0	0	0	12.2717757575758	12.5717757575758	302		Plasmenyl-PC(P-24:2/24:0)+HCO2	12.36772	0	0	0	0	0	0	0	0	12.36772	0	0	12.2717757575758	12.5717757575758	302		Plasmenyl-PC(P-24:2/24:0)+HCO2	2	0	0	0	0	0	0	0	0	1	0	0	12.2717757575758	12.5717757575758
	Plasmenyl-PC(P-24:2/24:1)+HCO2	1	0	0	0	0	0	0	0	0	0	0	0	11.7114606060606	12.0114606060606	421		Plasmenyl-PC(P-24:2/24:1)+HCO2	11.8221	0	0	0	0	0	0	0	0	0	0	0	11.7114606060606	12.0114606060606	421		Plasmenyl-PC(P-24:2/24:1)+HCO2	1	0	0	0	0	0	0	0	0	0	0	0	11.7114606060606	12.0114606060606
[truncated: 52 more columns]
