# Supplementary material for: LipidMatch: an automated workflow for rule-based lipid identification using untargeted high-resolution tandem mass spectrometry data
Source: BMC Bioinformatics. 2017 Jul 10;18:331. doi: 10.1186/s12859-017-1744-3 (PMC5504796; doi:10.1186/s12859-017-1744-3)
Supplement: Supplementary file 1 — LipidMatch Software. The 2017_6_14_LipidMatch_Distribution.zip file contains lipid libraries in .csv format, a batch file for lipidomics with MZmine processing, the LipidMatch R script, and additional helpful R scripts for lipidomics data processing. The .zip file also contains files to guide the user in using LipidMatch, which include: video tutorials, a manual, a trouble shooting document, and example input and output data. For the most up to date version of LipidMatch please visit: http://secim.ufl.edu/secim-tools/. (ZIP 376634 kb) [file 12859_2017_1744_MOESM1_ESM.zip › 2017_6_14_LipidMatch_Distribution/ExampleOutput/ddMS/Neg/Additional_Files/DD_neg_PlasmenylPE_neg_minH_All.csv]

Confirmed fragments if intensity is above 1000 and number of scans is greater than or equal to 1	Plasmenyl-PE	[M-H]-	NL_T2Ketene&serene	NL_T2RCOOH	T2_RCOO-	Glycerol-3-phosphate_NLH2O	H2PO4-	PO3-	EthanolaminePhosphate	EthanolaminePhosphate_NLH2O	RT_min	RT_max	Comment	RT at Max Intensity	Plasmenyl-PE	[M-H]-	NL_T2Ketene&serene	NL_T2RCOOH	T2_RCOO-	Glycerol-3-phosphate_NLH2O	H2PO4-	PO3-	EthanolaminePhosphate	EthanolaminePhosphate_NLH2O	RT_min	RT_max	Comment	Number of Scans	Plasmenyl-PE	[M-H]-	NL_T2Ketene&serene	NL_T2RCOOH	T2_RCOO-	Glycerol-3-phosphate_NLH2O	H2PO4-	PO3-	EthanolaminePhosphate	EthanolaminePhosphate_NLH2O	RT_min	RT_max	Comment	Max Intensity	Plasmenyl-PE	[M-H]-	NL_T2Ketene&serene	NL_T2RCOOH	T2_RCOO-	Glycerol-3-phosphate_NLH2O	H2PO4-
	Plasmenyl-PE(P-16:0/20:1)-H	0	0	0	0	0	0	0	0	0	9.03562575757576	9.33562575757576	1043		Plasmenyl-PE(P-16:0/20:1)-H	0	0	0	0	0	0	0	0	0	9.03562575757576	9.33562575757576	1043		Plasmenyl-PE(P-16:0/20:1)-H	0	0	0	0	0	0	0	0	0	9.03562575757576	9.33562575757576	1043		Plasmenyl-PE(P-16:0/20:1)-H	0	0	0	0	0	0
	Plasmenyl-PE(P-16:0/20:2)-H	0	0	0	0	0	0	0	0	0	8.1809303030303	8.4809303030303	809		Plasmenyl-PE(P-16:0/20:2)-H	0	0	0	0	0	0	0	0	0	8.1809303030303	8.4809303030303	809		Plasmenyl-PE(P-16:0/20:2)-H	0	0	0	0	0	0	0	0	0	8.1809303030303	8.4809303030303	809		Plasmenyl-PE(P-16:0/20:2)-H	0	0	0	0	0	0
	Plasmenyl-PE(P-16:0/20:4)-H	1	1	1	1	0	0	0	0	0	6.82514545454545	7.12514545454545	733		Plasmenyl-PE(P-16:0/20:4)-H	7.006121	7.006121	7.006121	7.006121	0	0	0	0	0	6.82514545454545	7.12514545454545	733		Plasmenyl-PE(P-16:0/20:4)-H	1	1	1	1	0	0	0	0	0	6.82514545454545	7.12514545454545	733		Plasmenyl-PE(P-16:0/20:4)-H	48064.52	13157.13	3470.755	102423.4	0	0
	Plasmenyl-PE(P-16:0/20:5)-H	0	0	0	0	0	0	0	0	0	6.0012803030303	6.3012803030303	2962		Plasmenyl-PE(P-16:0/20:5)-H	0	0	0	0	0	0	0	0	0	6.0012803030303	6.3012803030303	2962		Plasmenyl-PE(P-16:0/20:5)-H	0	0	0	0	0	0	0	0	0	6.0012803030303	6.3012803030303	2962		Plasmenyl-PE(P-16:0/20:5)-H	0	0	0	0	0	0
	Plasmenyl-PE(P-16:0/22:4)-H	1	0	0	0	0	0	0	1	0	7.9998696969697	8.2998696969697	524		Plasmenyl-PE(P-16:0/22:4)-H	8.129968	0	0	0	0	0	0	8.129968	0	7.9998696969697	8.2998696969697	524		Plasmenyl-PE(P-16:0/22:4)-H	1	0	0	0	0	0	0	1	0	7.9998696969697	8.2998696969697	524		Plasmenyl-PE(P-16:0/22:4)-H	120687.7	0	0	0	0	0
	Plasmenyl-PE(P-16:0/22:5)-H	0	0	0	0	0	0	0	0	0	6.87461666666667	7.17461666666667	1462		Plasmenyl-PE(P-16:0/22:5)-H	0	0	0	0	0	0	0	0	0	6.87461666666667	7.17461666666667	1462		Plasmenyl-PE(P-16:0/22:5)-H	0	0	0	0	0	0	0	0	0	6.87461666666667	7.17461666666667	1462		Plasmenyl-PE(P-16:0/22:5)-H	0	0	0	0	0	0
	Plasmenyl-PE(P-16:0/22:6)-H	0	0	0	0	0	0	0	0	0	6.4841196969697	6.7841196969697	1375		Plasmenyl-PE(P-16:0/22:6)-H	0	0	0	0	0	0	0	0	0	6.4841196969697	6.7841196969697	1375		Plasmenyl-PE(P-16:0/22:6)-H	0	0	0	0	0	0	0	0	0	6.4841196969697	6.7841196969697	1375		Plasmenyl-PE(P-16:0/22:6)-H	0	0	0	0	0	0
	Plasmenyl-PE(P-16:0/22:6)-H	0	0	0	0	0	0	0	0	0	5.97283787878788	6.27283787878788	3071		Plasmenyl-PE(P-16:0/22:6)-H	0	0	0	0	0	0	0	0	0	5.97283787878788	6.27283787878788	3071		Plasmenyl-PE(P-16:0/22:6)-H	0	0	0	0	0	0	0	0	0	5.97283787878788	6.27283787878788	3071		Plasmenyl-PE(P-16:0/22:6)-H	0	0	0	0	0	0
	Plasmenyl-PE(P-16:1/20:0)-H	0	0	0	0	0	0	0	0	0	9.03562575757576	9.33562575757576	1043		Plasmenyl-PE(P-16:1/20:0)-H	0	0	0	0	0	0	0	0	0	9.03562575757576	9.33562575757576	1043		Plasmenyl-PE(P-16:1/20:0)-H	0	0	0	0	0	0	0	0	0	9.03562575757576	9.33562575757576	1043		Plasmenyl-PE(P-16:1/20:0)-H	0	0	0	0	0	0
	Plasmenyl-PE(P-16:1/20:1)-H	0	0	0	0	0	0	0	0	0	8.1809303030303	8.4809303030303	809		Plasmenyl-PE(P-16:1/20:1)-H	0	0	0	0	0	0	0	0	0	8.1809303030303	8.4809303030303	809		Plasmenyl-PE(P-16:1/20:1)-H	0	0	0	0	0	0	0	0	0	8.1809303030303	8.4809303030303	809		Plasmenyl-PE(P-16:1/20:1)-H	0	0	0	0	0	0
	Plasmenyl-PE(P-16:1/20:3)-H	1	0	0	0	0	0	0	0	0	6.82514545454545	7.12514545454545	733		Plasmenyl-PE(P-16:1/20:3)-H	7.006121	0	0	0	0	0	0	0	0	6.82514545454545	7.12514545454545	733		Plasmenyl-PE(P-16:1/20:3)-H	1	0	0	0	0	0	0	0	0	6.82514545454545	7.12514545454545	733		Plasmenyl-PE(P-16:1/20:3)-H	48064.52	0	0	0	0	0
	Plasmenyl-PE(P-16:1/20:4)-H	0	0	0	0	0	0	0	0	0	6.0012803030303	6.3012803030303	2962		Plasmenyl-PE(P-16:1/20:4)-H	0	0	0	0	0	0	0	0	0	6.0012803030303	6.3012803030303	2962		Plasmenyl-PE(P-16:1/20:4)-H	0	0	0	0	0	0	0	0	0	6.0012803030303	6.3012803030303	2962		Plasmenyl-PE(P-16:1/20:4)-H	0	0	0	0	0	0
	Plasmenyl-PE(P-16:1/22:3)-H	1	0	0	0	0	0	0	1	0	7.9998696969697	8.2998696969697	524		Plasmenyl-PE(P-16:1/22:3)-H	8.129968	0	0	0	0	0	0	8.129968	0	7.9998696969697	8.2998696969697	524		Plasmenyl-PE(P-16:1/22:3)-H	1	0	0	0	0	0	0	1	0	7.9998696969697	8.2998696969697	524		Plasmenyl-PE(P-16:1/22:3)-H	120687.7	0	0	0	0	0
	Plasmenyl-PE(P-16:1/22:4)-H	0	0	0	0	0	0	0	0	0	6.87461666666667	7.17461666666667	1462		Plasmenyl-PE(P-16:1/22:4)-H	0	0	0	0	0	0	0	0	0	6.87461666666667	7.17461666666667	1462		Plasmenyl-PE(P-16:1/22:4)-H	0	0	0	0	0	0	0	0	0	6.87461666666667	7.17461666666667	1462		Plasmenyl-PE(P-16:1/22:4)-H	0	0	0	0	0	0
	Plasmenyl-PE(P-16:1/22:5)-H	0	0	0	0	0	0	0	0	0	6.4841196969697	6.7841196969697	1375		Plasmenyl-PE(P-16:1/22:5)-H	0	0	0	0	0	0	0	0	0	6.4841196969697	6.7841196969697	1375		Plasmenyl-PE(P-16:1/22:5)-H	0	0	0	0	0	0	0	0	0	6.4841196969697	6.7841196969697	1375		Plasmenyl-PE(P-16:1/22:5)-H	0	0	0	0	0	0
	Plasmenyl-PE(P-16:1/22:5)-H	0	0	0	0	0	0	0	0	0	5.97283787878788	6.27283787878788	3071		Plasmenyl-PE(P-16:1/22:5)-H	0	0	0	0	0	0	0	0	0	5.97283787878788	6.27283787878788	3071		Plasmenyl-PE(P-16:1/22:5)-H	0	0	0	0	0	0	0	0	0	5.97283787878788	6.27283787878788	3071		Plasmenyl-PE(P-16:1/22:5)-H	0	0	0	0	0	0
	Plasmenyl-PE(P-18:0/18:1)-H	0	0	0	0	0	0	0	0	0	9.03562575757576	9.33562575757576	1043		Plasmenyl-PE(P-18:0/18:1)-H	0	0	0	0	0	0	0	0	0	9.03562575757576	9.33562575757576	1043		Plasmenyl-PE(P-18:0/18:1)-H	0	0	0	0	0	0	0	0	0	9.03562575757576	9.33562575757576	1043		Plasmenyl-PE(P-18:0/18:1)-H	0	0	0	0	0	0
	Plasmenyl-PE(P-18:0/18:2)-H	0	0	0	0	0	0	0	0	0	8.1809303030303	8.4809303030303	809		Plasmenyl-PE(P-18:0/18:2)-H	0	0	0	0	0	0	0	0	0	8.1809303030303	8.4809303030303	809		Plasmenyl-PE(P-18:0/18:2)-H	0	0	0	0	0	0	0	0	0	8.1809303030303	8.4809303030303	809		Plasmenyl-PE(P-18:0/18:2)-H	0	0	0	0	0	0
	Plasmenyl-PE(P-18:0/18:4)-H	1	0	0	0	0	0	0	0	0	6.82514545454545	7.12514545454545	733		Plasmenyl-PE(P-18:0/18:4)-H	7.006121	0	0	0	0	0	0	0	0	6.82514545454545	7.12514545454545	733		Plasmenyl-PE(P-18:0/18:4)-H	1	0	0	0	0	0	0	0	0	6.82514545454545	7.12514545454545	733		Plasmenyl-PE(P-18:0/18:4)-H	48064.52	0	0	0	0	0
	Plasmenyl-PE(P-18:0/20:4)-H	1	1	1	1	0	0	0	1	0	7.9998696969697	8.2998696969697	524		Plasmenyl-PE(P-18:0/20:4)-H	8.129968	8.129968	8.129968	8.129968	0	0	0	8.129968	0	7.9998696969697	8.2998696969697	524		Plasmenyl-PE(P-18:0/20:4)-H	1	1	1	1	0	0	0	1	0	7.9998696969697	8.2998696969697	524		Plasmenyl-PE(P-18:0/20:4)-H	120687.7	33347.89	9626.061	277520.6	0	0
	Plasmenyl-PE(P-18:0/20:5)-H	0	0	0	0	0	0	0	0	0	6.87461666666667	7.17461666666667	1462		Plasmenyl-PE(P-18:0/20:5)-H	0	0	0	0	0	0	0	0	0	6.87461666666667	7.17461666666667	1462		Plasmenyl-PE(P-18:0/20:5)-H	0	0	0	0	0	0	0	0	0	6.87461666666667	7.17461666666667	1462		Plasmenyl-PE(P-18:0/20:5)-H	0	0	0	0	0	0
	Plasmenyl-PE(P-18:0/22:4)-H	0	0	0	0	0	0	0	0	0	9.03998333333333	9.33998333333333	1310		Plasmenyl-PE(P-18:0/22:4)-H	0	0	0	0	0	0	0	0	0	9.03998333333333	9.33998333333333	1310		Plasmenyl-PE(P-18:0/22:4)-H	0	0	0	0	0	0	0	0	0	9.03998333333333	9.33998333333333	1310		Plasmenyl-PE(P-18:0/22:4)-H	0	0	0	0	0	0
	Plasmenyl-PE(P-18:0/22:6)-H	0	0	0	0	0	0	0	0	0	7.64124242424242	7.94124242424242	1620		Plasmenyl-PE(P-18:0/22:6)-H	0	0	0	0	0	0	0	0	0	7.64124242424242	7.94124242424242	1620		Plasmenyl-PE(P-18:0/22:6)-H	0	0	0	0	0	0	0	0	0	7.64124242424242	7.94124242424242	1620		Plasmenyl-PE(P-18:0/22:6)-H	0	0	0	0	0	0
	Plasmenyl-PE(P-18:1/18:0)-H	0	0	0	0	0	0	0	0	0	9.03562575757576	9.33562575757576	1043		Plasmenyl-PE(P-18:1/18:0)-H	0	0	0	0	0	0	0	0	0	9.03562575757576	9.33562575757576	1043		Plasmenyl-PE(P-18:1/18:0)-H	0	0	0	0	0	0	0	0	0	9.03562575757576	9.33562575757576	1043		Plasmenyl-PE(P-18:1/18:0)-H	0	0	0	0	0	0
	Plasmenyl-PE(P-18:1/18:1)-H	0	0	0	0	0	0	0	0	0	8.1809303030303	8.4809303030303	809		Plasmenyl-PE(P-18:1/18:1)-H	0	0	0	0	0	0	0	0	0	8.1809303030303	8.4809303030303	809		Plasmenyl-PE(P-18:1/18:1)-H	0	0	0	0	0	0	0	0	0	8.1809303030303	8.4809303030303	809		Plasmenyl-PE(P-18:1/18:1)-H	0	0	0	0	0	0
	Plasmenyl-PE(P-18:1/18:3)-H	1	0	0	0	0	0	0	0	0	6.82514545454545	7.12514545454545	733		Plasmenyl-PE(P-18:1/18:3)-H	7.006121	0	0	0	0	0	0	0	0	6.82514545454545	7.12514545454545	733		Plasmenyl-PE(P-18:1/18:3)-H	1	0	0	0	0	0	0	0	0	6.82514545454545	7.12514545454545	733		Plasmenyl-PE(P-18:1/18:3)-H	48064.52	0	0	0	0	0
	Plasmenyl-PE(P-18:1/18:4)-H	0	0	0	0	0	0	0	0	0	6.0012803030303	6.3012803030303	2962		Plasmenyl-PE(P-18:1/18:4)-H	0	0	0	0	0	0	0	0	0	6.0012803030303	6.3012803030303	2962		Plasmenyl-PE(P-18:1/18:4)-H	0	0	0	0	0	0	0	0	0	6.0012803030303	6.3012803030303	2962		Plasmenyl-PE(P-18:1/18:4)-H	0	0	0	0	0	0
	Plasmenyl-PE(P-18:1/20:3)-H	1	0	0	0	0	0	0	1	0	7.9998696969697	8.2998696969697	524		Plasmenyl-PE(P-18:1/20:3)-H	8.129968	0	0	0	0	0	0	8.129968	0	7.9998696969697	8.2998696969697	524		Plasmenyl-PE(P-18:1/20:3)-H	1	0	0	0	0	0	0	1	0	7.9998696969697	8.2998696969697	524		Plasmenyl-PE(P-18:1/20:3)-H	120687.7	0	0	0	0	0
	Plasmenyl-PE(P-18:1/20:4)-H	0	0	0	0	0	0	0	0	0	6.87461666666667	7.17461666666667	1462		Plasmenyl-PE(P-18:1/20:4)-H	0	0	0	0	0	0	0	0	0	6.87461666666667	7.17461666666667	1462		Plasmenyl-PE(P-18:1/20:4)-H	0	0	0	0	0	0	0	0	0	6.87461666666667	7.17461666666667	1462		Plasmenyl-PE(P-18:1/20:4)-H	0	0	0	0	0	0
	Plasmenyl-PE(P-18:1/20:5)-H	0	0	0	0	0	0	0	0	0	6.4841196969697	6.7841196969697	1375		Plasmenyl-PE(P-18:1/20:5)-H	0	0	0	0	0	0	0	0	0	6.4841196969697	6.7841196969697	1375		Plasmenyl-PE(P-18:1/20:5)-H	0	0	0	0	0	0	0	0	0	6.4841196969697	6.7841196969697	1375		Plasmenyl-PE(P-18:1/20:5)-H	0	0	0	0	0	0
	Plasmenyl-PE(P-18:1/20:5)-H	0	0	0	0	0	0	0	0	0	5.97283787878788	6.27283787878788	3071		Plasmenyl-PE(P-18:1/20:5)-H	0	0	0	0	0	0	0	0	0	5.97283787878788	6.27283787878788	3071		Plasmenyl-PE(P-18:1/20:5)-H	0	0	0	0	0	0	0	0	0	5.97283787878788	6.27283787878788	3071		Plasmenyl-PE(P-18:1/20:5)-H	0	0	0	0	0	0
	Plasmenyl-PE(P-18:1/22:3)-H	0	0	0	0	0	0	0	0	0	9.03998333333333	9.33998333333333	1310		Plasmenyl-PE(P-18:1/22:3)-H	0	0	0	0	0	0	0	0	0	9.03998333333333	9.33998333333333	1310		Plasmenyl-PE(P-18:1/22:3)-H	0	0	0	0	0	0	0	0	0	9.03998333333333	9.33998333333333	1310		Plasmenyl-PE(P-18:1/22:3)-H	0	0	0	0	0	0
	Plasmenyl-PE(P-18:1/22:5)-H	0	0	0	0	0	0	0	0	0	7.64124242424242	7.94124242424242	1620		Plasmenyl-PE(P-18:1/22:5)-H	0	0	0	0	0	0	0	0	0	7.64124242424242	7.94124242424242	1620		Plasmenyl-PE(P-18:1/22:5)-H	0	0	0	0	0	0	0	0	0	7.64124242424242	7.94124242424242	1620		Plasmenyl-PE(P-18:1/22:5)-H	0	0	0	0	0	0
	Plasmenyl-PE(P-20:0/16:1)-H	0	0	0	0	0	0	0	0	0	9.03562575757576	9.33562575757576	1043		Plasmenyl-PE(P-20:0/16:1)-H	0	0	0	0	0	0	0	0	0	9.03562575757576	9.33562575757576	1043		Plasmenyl-PE(P-20:0/16:1)-H	0	0	0	0	0	0	0	0	0	9.03562575757576	9.33562575757576	1043		Plasmenyl-PE(P-20:0/16:1)-H	0	0	0	0	0	0
	Plasmenyl-PE(P-20:0/18:4)-H	1	0	0	0	0	0	0	1	0	7.9998696969697	8.2998696969697	524		Plasmenyl-PE(P-20:0/18:4)-H	8.129968	0	0	0	0	0	0	8.129968	0	7.9998696969697	8.2998696969697	524		Plasmenyl-PE(P-20:0/18:4)-H	1	0	0	0	0	0	0	1	0	7.9998696969697	8.2998696969697	524		Plasmenyl-PE(P-20:0/18:4)-H	120687.7	0	0	0	0	0
	Plasmenyl-PE(P-20:0/20:4)-H	0	0	0	0	0	0	0	0	0	9.03998333333333	9.33998333333333	1310		Plasmenyl-PE(P-20:0/20:4)-H	0	0	0	0	0	0	0	0	0	9.03998333333333	9.33998333333333	1310		Plasmenyl-PE(P-20:0/20:4)-H	0	0	0	0	0	0	0	0	0	9.03998333333333	9.33998333333333	1310		Plasmenyl-PE(P-20:0/20:4)-H	0	0	0	0	0	0
	Plasmenyl-PE(P-20:1/16:0)-H	0	0	0	0	0	0	0	0	0	9.03562575757576	9.33562575757576	1043		Plasmenyl-PE(P-20:1/16:0)-H	0	0	0	0	0	0	0	0	0	9.03562575757576	9.33562575757576	1043		Plasmenyl-PE(P-20:1/16:0)-H	0	0	0	0	0	0	0	0	0	9.03562575757576	9.33562575757576	1043		Plasmenyl-PE(P-20:1/16:0)-H	0	0	0	0	0	0
	Plasmenyl-PE(P-20:1/16:1)-H	0	0	0	0	0	0	0	0	0	8.1809303030303	8.4809303030303	809		Plasmenyl-PE(P-20:1/16:1)-H	0	0	0	0	0	0	0	0	0	8.1809303030303	8.4809303030303	809		Plasmenyl-PE(P-20:1/16:1)-H	0	0	0	0	0	0	0	0	0	8.1809303030303	8.4809303030303	809		Plasmenyl-PE(P-20:1/16:1)-H	0	0	0	0	0	0
	Plasmenyl-PE(P-20:1/18:3)-H	1	0	0	0	0	0	0	1	0	7.9998696969697	8.2998696969697	524		Plasmenyl-PE(P-20:1/18:3)-H	8.129968	0	0	0	0	0	0	8.129968	0	7.9998696969697	8.2998696969697	524		Plasmenyl-PE(P-20:1/18:3)-H	1	0	0	0	0	0	0	1	0	7.9998696969697	8.2998696969697	524		Plasmenyl-PE(P-20:1/18:3)-H	120687.7	0	0	0	0	0
	Plasmenyl-PE(P-20:1/18:4)-H	0	0	0	0	0	0	0	0	0	6.87461666666667	7.17461666666667	1462		Plasmenyl-PE(P-20:1/18:4)-H	0	0	0	0	0	0	0	0	0	6.87461666666667	7.17461666666667	1462		Plasmenyl-PE(P-20:1/18:4)-H	0	0	0	0	0	0	0	0	0	6.87461666666667	7.17461666666667	1462		Plasmenyl-PE(P-20:1/18:4)-H	0	0	0	0	0	0
	Plasmenyl-PE(P-20:1/20:3)-H	0	0	0	0	0	0	0	0	0	9.03998333333333	9.33998333333333	1310		Plasmenyl-PE(P-20:1/20:3)-H	0	0	0	0	0	0	0	0	0	9.03998333333333	9.33998333333333	1310		Plasmenyl-PE(P-20:1/20:3)-H	0	0	0	0	0	0	0	0	0	9.03998333333333	9.33998333333333	1310		Plasmenyl-PE(P-20:1/20:3)-H	0	0	0	0	0	0
	Plasmenyl-PE(P-20:1/20:5)-H	0	0	0	0	0	0	0	0	0	7.64124242424242	7.94124242424242	1620		Plasmenyl-PE(P-20:1/20:5)-H	0	0	0	0	0	0	0	0	0	7.64124242424242	7.94124242424242	1620		Plasmenyl-PE(P-20:1/20:5)-H	0	0	0	0	0	0	0	0	0	7.64124242424242	7.94124242424242	1620		Plasmenyl-PE(P-20:1/20:5)-H	0	0	0	0	0	0
[truncated: 34 more columns]
