# Supplementary material for: LipidMatch: an automated workflow for rule-based lipid identification using untargeted high-resolution tandem mass spectrometry data
Source: BMC Bioinformatics. 2017 Jul 10;18:331. doi: 10.1186/s12859-017-1744-3 (PMC5504796; doi:10.1186/s12859-017-1744-3)
Supplement: Supplementary file 1 — LipidMatch Software. The 2017_6_14_LipidMatch_Distribution.zip file contains lipid libraries in .csv format, a batch file for lipidomics with MZmine processing, the LipidMatch R script, and additional helpful R scripts for lipidomics data processing. The .zip file also contains files to guide the user in using LipidMatch, which include: video tutorials, a manual, a trouble shooting document, and example input and output data. For the most up to date version of LipidMatch please visit: http://secim.ufl.edu/secim-tools/. (ZIP 376634 kb) [file 12859_2017_1744_MOESM1_ESM.zip › 2017_6_14_LipidMatch_Distribution/ExampleOutput/ddMS/Neg/Additional_Files/DD_neg_PS_neg_minH_All.csv]

Confirmed fragments if intensity is above 1000 and number of scans is greater than or equal to 1	PS	[M-H]-	M-Serine	NL_T1Ketene&serene	NL_T2Ketene&serene	NL_T1RCOOH	NL_T2RCOOH	GlyceroPC_NLCH3&H2O	T1_RCOO-	T2_RCOO-	Glycerol-3-phosphate_NLH2O	H2PO4-	PO3-	RT_min	RT_max	Comment	RT at Max Intensity	PS	[M-H]-	M-Serine	NL_T1Ketene&serene	NL_T2Ketene&serene	NL_T1RCOOH	NL_T2RCOOH	GlyceroPC_NLCH3&H2O	T1_RCOO-	T2_RCOO-	Glycerol-3-phosphate_NLH2O	H2PO4-	PO3-	RT_min	RT_max	Comment	Number of Scans	PS	[M-H]-	M-Serine	NL_T1Ketene&serene	NL_T2Ketene&serene	NL_T1RCOOH	NL_T2RCOOH	GlyceroPC_NLCH3&H2O	T1_RCOO-	T2_RCOO-	Glycerol-3-phosphate_NLH2O	H2PO4-	PO3-	RT_min	RT_max
	PS(8:0_14:1)-H	0	0	0	0	0	0	0	0	0	0	0	0	0.590781666666667	0.890781666666667	3933		PS(8:0_14:1)-H	0	0	0	0	0	0	0	0	0	0	0	0	0.590781666666667	0.890781666666667	3933		PS(8:0_14:1)-H	0	0	0	0	0	0	0	0	0	0	0	0	0.590781666666667	0.890781666666667
	PS(8:0_20:0)-H	1	1	0	0	0	0	0	0	0	1	1	0	3.71595909090909	4.01595909090909	111		PS(8:0_20:0)-H	3.867781	3.867781	0	0	0	0	0	0	0	3.867781	3.867781	0	3.71595909090909	4.01595909090909	111		PS(8:0_20:0)-H	2	2	0	0	0	0	0	0	0	2	1	0	3.71595909090909	4.01595909090909
	PS(8:0_23:0)-H	1	0	0	0	0	0	0	0	0	0	0	0	5.56829242424242	5.86829242424242	190		PS(8:0_23:0)-H	5.740896	0	0	0	0	0	0	0	0	5.740896	0	0	5.56829242424242	5.86829242424242	190		PS(8:0_23:0)-H	1	0	0	0	0	0	0	0	0	1	0	0	5.56829242424242	5.86829242424242
	PS(8:0_25:0)-H	0	0	0	0	0	0	0	0	0	0	0	0	4.66369090909091	4.96369090909091	3080		PS(8:0_25:0)-H	0	0	0	0	0	0	0	0	0	0	0	0	4.66369090909091	4.96369090909091	3080		PS(8:0_25:0)-H	0	0	0	0	0	0	0	0	0	0	0	0	4.66369090909091	4.96369090909091
	PS(8:0_26:0)-H	0	0	0	0	0	0	0	0	0	0	0	0	7.52695606060606	7.82695606060606	949		PS(8:0_26:0)-H	0	0	0	0	0	0	0	0	0	0	0	0	7.52695606060606	7.82695606060606	949		PS(8:0_26:0)-H	0	0	0	0	0	0	0	0	0	0	0	0	7.52695606060606	7.82695606060606
	PS(10:0_18:0)-H	1	1	0	0	0	0	0	0	0	1	1	0	3.71595909090909	4.01595909090909	111		PS(10:0_18:0)-H	3.867781	3.867781	0	0	0	0	0	0	0	3.867781	3.867781	0	3.71595909090909	4.01595909090909	111		PS(10:0_18:0)-H	2	2	0	0	0	0	0	0	0	2	1	0	3.71595909090909	4.01595909090909
	PS(10:0_21:0)-H	1	0	0	0	0	0	0	0	0	0	0	0	5.56829242424242	5.86829242424242	190		PS(10:0_21:0)-H	5.740896	0	0	0	0	0	0	0	0	5.740896	0	0	5.56829242424242	5.86829242424242	190		PS(10:0_21:0)-H	1	0	0	0	0	0	0	0	0	1	0	0	5.56829242424242	5.86829242424242
	PS(10:0_23:0)-H	0	0	0	0	0	0	0	0	0	0	0	0	4.66369090909091	4.96369090909091	3080		PS(10:0_23:0)-H	0	0	0	0	0	0	0	0	0	0	0	0	4.66369090909091	4.96369090909091	3080		PS(10:0_23:0)-H	0	0	0	0	0	0	0	0	0	0	0	0	4.66369090909091	4.96369090909091
	PS(10:0_24:0)-H	0	0	0	0	0	0	0	0	0	0	0	0	7.52695606060606	7.82695606060606	949		PS(10:0_24:0)-H	0	0	0	0	0	0	0	0	0	0	0	0	7.52695606060606	7.82695606060606	949		PS(10:0_24:0)-H	0	0	0	0	0	0	0	0	0	0	0	0	7.52695606060606	7.82695606060606
	PS(10:0_25:0)-H	1	0	0	0	0	0	1	0	0	0	0	0	5.97987878787879	6.27987878787879	160		PS(10:0_25:0)-H	6.165564	0	0	0	0	0	6.165564	0	0	0	0	0	5.97987878787879	6.27987878787879	160		PS(10:0_25:0)-H	1	0	0	0	0	0	1	0	0	0	0	0	5.97987878787879	6.27987878787879
	PS(10:0_25:0)-H	1	0	0	0	0	0	0	0	0	0	0	0	7.8329303030303	8.1329303030303	782		PS(10:0_25:0)-H	8.003457	0	0	0	0	0	0	0	0	0	0	0	7.8329303030303	8.1329303030303	782		PS(10:0_25:0)-H	1	0	0	0	0	0	0	0	0	0	0	0	7.8329303030303	8.1329303030303
	PS(10:0_25:0)-H	1	0	0	0	0	0	1	0	0	0	0	0	6.10964166666667	6.40964166666667	2194		PS(10:0_25:0)-H	6.165564	0	0	0	0	0	6.165564	0	0	0	0	0	6.10964166666667	6.40964166666667	2194		PS(10:0_25:0)-H	1	0	0	0	0	0	1	0	0	0	0	0	6.10964166666667	6.40964166666667
	PS(10:0_26:0)-H	0	0	0	0	0	0	0	0	0	0	0	0	6.59304242424242	6.89304242424242	2477		PS(10:0_26:0)-H	0	0	0	0	0	0	0	0	0	0	0	0	6.59304242424242	6.89304242424242	2477		PS(10:0_26:0)-H	0	0	0	0	0	0	0	0	0	0	0	0	6.59304242424242	6.89304242424242
	PS(12:0_16:0)-H	1	1	0	0	0	0	0	0	0	1	1	0	3.71595909090909	4.01595909090909	111		PS(12:0_16:0)-H	3.867781	3.867781	0	0	0	0	0	0	0	3.867781	3.867781	0	3.71595909090909	4.01595909090909	111		PS(12:0_16:0)-H	2	2	0	0	0	0	0	0	0	2	1	0	3.71595909090909	4.01595909090909
	PS(12:0_19:0)-H	1	0	0	0	0	0	0	0	0	0	0	0	5.56829242424242	5.86829242424242	190		PS(12:0_19:0)-H	5.740896	0	0	0	0	0	0	0	0	5.740896	0	0	5.56829242424242	5.86829242424242	190		PS(12:0_19:0)-H	1	0	0	0	0	0	0	0	0	1	0	0	5.56829242424242	5.86829242424242
	PS(12:0_21:0)-H	0	0	0	0	0	0	0	0	0	0	0	0	4.66369090909091	4.96369090909091	3080		PS(12:0_21:0)-H	0	0	0	0	0	0	0	0	0	0	0	0	4.66369090909091	4.96369090909091	3080		PS(12:0_21:0)-H	0	0	0	0	0	0	0	0	0	0	0	0	4.66369090909091	4.96369090909091
	PS(12:0_22:0)-H	0	0	0	0	0	0	0	0	0	0	0	0	7.52695606060606	7.82695606060606	949		PS(12:0_22:0)-H	0	0	0	0	0	0	0	0	0	0	0	0	7.52695606060606	7.82695606060606	949		PS(12:0_22:0)-H	0	0	0	0	0	0	0	0	0	0	0	0	7.52695606060606	7.82695606060606
	PS(12:0_23:0)-H	1	0	0	0	0	0	1	0	0	0	0	0	5.97987878787879	6.27987878787879	160		PS(12:0_23:0)-H	6.165564	0	0	0	0	0	6.165564	0	0	0	0	0	5.97987878787879	6.27987878787879	160		PS(12:0_23:0)-H	1	0	0	0	0	0	1	0	0	0	0	0	5.97987878787879	6.27987878787879
	PS(12:0_23:0)-H	1	0	0	0	0	0	0	0	0	0	0	0	7.8329303030303	8.1329303030303	782		PS(12:0_23:0)-H	8.003457	0	0	0	0	0	0	0	0	0	0	0	7.8329303030303	8.1329303030303	782		PS(12:0_23:0)-H	1	0	0	0	0	0	0	0	0	0	0	0	7.8329303030303	8.1329303030303
	PS(12:0_23:0)-H	1	0	0	0	0	0	1	0	0	0	0	0	6.10964166666667	6.40964166666667	2194		PS(12:0_23:0)-H	6.165564	0	0	0	0	0	6.165564	0	0	0	0	0	6.10964166666667	6.40964166666667	2194		PS(12:0_23:0)-H	1	0	0	0	0	0	1	0	0	0	0	0	6.10964166666667	6.40964166666667
	PS(12:0_24:0)-H	0	0	0	0	0	0	0	0	0	0	0	0	6.59304242424242	6.89304242424242	2477		PS(12:0_24:0)-H	0	0	0	0	0	0	0	0	0	0	0	0	6.59304242424242	6.89304242424242	2477		PS(12:0_24:0)-H	0	0	0	0	0	0	0	0	0	0	0	0	6.59304242424242	6.89304242424242
	PS(12:0_24:1)-H	1	0	0	0	0	0	0	0	0	0	0	0	5.63370151515152	5.93370151515152	220		PS(12:0_24:1)-H	5.804299	0	0	0	0	0	5.804299	0	0	0	0	0	5.63370151515152	5.93370151515152	220		PS(12:0_24:1)-H	1	0	0	0	0	0	1	0	0	0	0	0	5.63370151515152	5.93370151515152
	PS(12:0_25:0)-H	1	0	0	0	0	0	1	0	0	0	0	0	7.16090151515151	7.46090151515151	155		PS(12:0_25:0)-H	7.344148	0	0	0	0	0	7.344148	0	0	0	0	0	7.16090151515151	7.46090151515151	155		PS(12:0_25:0)-H	2	0	0	0	0	0	2	0	0	0	0	0	7.16090151515151	7.46090151515151
	PS(12:0_26:0)-H	0	0	0	0	0	0	0	0	0	0	0	0	7.75165	8.05165	1796		PS(12:0_26:0)-H	0	0	0	0	0	0	0	0	0	0	0	0	7.75165	8.05165	1796		PS(12:0_26:0)-H	0	0	0	0	0	0	0	0	0	0	0	0	7.75165	8.05165
	PS(13:0_15:0)-H	1	1	0	0	0	0	0	0	0	1	1	0	3.71595909090909	4.01595909090909	111		PS(13:0_15:0)-H	3.867781	3.867781	0	0	0	0	0	0	0	3.867781	3.867781	0	3.71595909090909	4.01595909090909	111		PS(13:0_15:0)-H	2	2	0	0	0	0	0	0	0	2	1	0	3.71595909090909	4.01595909090909
	PS(13:0_18:0)-H	1	0	0	0	0	0	0	0	0	0	0	0	5.56829242424242	5.86829242424242	190		PS(13:0_18:0)-H	5.740896	0	0	0	0	0	0	0	0	5.740896	0	0	5.56829242424242	5.86829242424242	190		PS(13:0_18:0)-H	1	0	0	0	0	0	0	0	0	1	0	0	5.56829242424242	5.86829242424242
	PS(13:0_20:0)-H	0	0	0	0	0	0	0	0	0	0	0	0	4.66369090909091	4.96369090909091	3080		PS(13:0_20:0)-H	0	0	0	0	0	0	0	0	0	0	0	0	4.66369090909091	4.96369090909091	3080		PS(13:0_20:0)-H	0	0	0	0	0	0	0	0	0	0	0	0	4.66369090909091	4.96369090909091
	PS(13:0_21:0)-H	0	0	0	0	0	0	0	0	0	0	0	0	7.52695606060606	7.82695606060606	949		PS(13:0_21:0)-H	0	0	0	0	0	0	0	0	0	0	0	0	7.52695606060606	7.82695606060606	949		PS(13:0_21:0)-H	0	0	0	0	0	0	0	0	0	0	0	0	7.52695606060606	7.82695606060606
	PS(13:0_22:0)-H	1	0	0	0	0	0	1	0	0	0	0	0	5.97987878787879	6.27987878787879	160		PS(13:0_22:0)-H	6.165564	0	0	0	0	0	6.165564	0	0	0	0	0	5.97987878787879	6.27987878787879	160		PS(13:0_22:0)-H	1	0	0	0	0	0	1	0	0	0	0	0	5.97987878787879	6.27987878787879
	PS(13:0_22:0)-H	1	0	0	0	0	0	0	0	0	0	0	0	7.8329303030303	8.1329303030303	782		PS(13:0_22:0)-H	8.003457	0	0	0	0	0	0	0	0	0	0	0	7.8329303030303	8.1329303030303	782		PS(13:0_22:0)-H	1	0	0	0	0	0	0	0	0	0	0	0	7.8329303030303	8.1329303030303
	PS(13:0_22:0)-H	1	0	0	0	0	0	1	0	0	0	0	0	6.10964166666667	6.40964166666667	2194		PS(13:0_22:0)-H	6.165564	0	0	0	0	0	6.165564	0	0	0	0	0	6.10964166666667	6.40964166666667	2194		PS(13:0_22:0)-H	1	0	0	0	0	0	1	0	0	0	0	0	6.10964166666667	6.40964166666667
	PS(13:0_22:1)-H	1	0	0	0	0	0	0	0	0	0	0	0	4.99847121212121	5.29847121212121	226		PS(13:0_22:1)-H	5.170068	0	0	0	0	0	5.170068	0	0	0	0	0	4.99847121212121	5.29847121212121	226		PS(13:0_22:1)-H	1	0	0	0	0	0	1	0	0	0	0	0	4.99847121212121	5.29847121212121
	PS(13:0_22:2)-H	0	0	0	0	0	0	0	0	0	0	0	0	5.93952727272727	6.23952727272727	902		PS(13:0_22:2)-H	0	0	0	0	0	0	0	0	0	0	0	0	5.93952727272727	6.23952727272727	902		PS(13:0_22:2)-H	0	0	0	0	0	0	0	0	0	0	0	0	5.93952727272727	6.23952727272727
	PS(13:0_23:0)-H	0	0	0	0	0	0	0	0	0	0	0	0	6.59304242424242	6.89304242424242	2477		PS(13:0_23:0)-H	0	0	0	0	0	0	0	0	0	0	0	0	6.59304242424242	6.89304242424242	2477		PS(13:0_23:0)-H	0	0	0	0	0	0	0	0	0	0	0	0	6.59304242424242	6.89304242424242
	PS(13:0_24:0)-H	1	0	0	0	0	0	1	0	0	0	0	0	7.16090151515151	7.46090151515151	155		PS(13:0_24:0)-H	7.344148	0	0	0	0	0	7.344148	0	0	0	0	0	7.16090151515151	7.46090151515151	155		PS(13:0_24:0)-H	2	0	0	0	0	0	2	0	0	0	0	0	7.16090151515151	7.46090151515151
	PS(13:0_24:1)-H	1	0	0	0	0	0	1	0	0	1	0	0	6.24482727272727	6.54482727272727	70		PS(13:0_24:1)-H	6.367817	0	0	0	0	0	6.367817	0	0	6.367817	0	0	6.24482727272727	6.54482727272727	70		PS(13:0_24:1)-H	2	0	0	0	0	0	2	0	0	1	0	0	6.24482727272727	6.54482727272727
	PS(13:0_24:1)-H	1	0	0	0	0	0	1	0	0	1	0	0	6.0695696969697	6.3695696969697	500		PS(13:0_24:1)-H	6.367817	0	0	0	0	0	6.367817	0	0	6.367817	0	0	6.0695696969697	6.3695696969697	500		PS(13:0_24:1)-H	2	0	0	0	0	0	2	0	0	1	0	0	6.0695696969697	6.3695696969697
	PS(13:0_25:0)-H	0	0	0	0	0	0	0	0	0	0	0	0	7.75165	8.05165	1796		PS(13:0_25:0)-H	0	0	0	0	0	0	0	0	0	0	0	0	7.75165	8.05165	1796		PS(13:0_25:0)-H	0	0	0	0	0	0	0	0	0	0	0	0	7.75165	8.05165
	PS(13:0_26:0)-H	1	0	0	0	0	0	1	0	0	0	0	0	8.2811803030303	8.5811803030303	271		PS(13:0_26:0)-H	8.490902	0	0	0	0	0	8.364598	0	0	0	0	0	8.2811803030303	8.5811803030303	271		PS(13:0_26:0)-H	2	0	0	0	0	0	2	0	0	0	0	0	8.2811803030303	8.5811803030303
	PS(14:0_14:0)-H	1	1	1	1	1	1	0	1	1	1	1	0	3.71595909090909	4.01595909090909	111		PS(14:0_14:0)-H	3.867781	3.867781	3.867781	3.867781	3.867781	3.867781	0	3.867781	3.867781	3.867781	3.867781	0	3.71595909090909	4.01595909090909	111		PS(14:0_14:0)-H	2	2	2	2	2	2	0	2	2	2	1	0	3.71595909090909	4.01595909090909
	PS(14:0_17:0)-H	1	0	0	0	0	0	0	0	0	0	0	0	5.56829242424242	5.86829242424242	190		PS(14:0_17:0)-H	5.740896	0	0	0	0	0	0	0	0	5.740896	0	0	5.56829242424242	5.86829242424242	190		PS(14:0_17:0)-H	1	0	0	0	0	0	0	0	0	1	0	0	5.56829242424242	5.86829242424242
	PS(14:0_19:0)-H	0	0	0	0	0	0	0	0	0	0	0	0	4.66369090909091	4.96369090909091	3080		PS(14:0_19:0)-H	0	0	0	0	0	0	0	0	0	0	0	0	4.66369090909091	4.96369090909091	3080		PS(14:0_19:0)-H	0	0	0	0	0	0	0	0	0	0	0	0	4.66369090909091	4.96369090909091
	PS(14:0_20:0)-H	0	0	0	0	0	0	0	0	0	0	0	0	7.52695606060606	7.82695606060606	949		PS(14:0_20:0)-H	0	0	0	0	0	0	0	0	0	0	0	0	7.52695606060606	7.82695606060606	949		PS(14:0_20:0)-H	0	0	0	0	0	0	0	0	0	0	0	0	7.52695606060606	7.82695606060606
	PS(14:0_21:0)-H	1	0	0	0	0	0	1	1	0	0	0	0	5.97987878787879	6.27987878787879	160		PS(14:0_21:0)-H	6.165564	0	0	0	0	0	6.165564	6.165564	0	0	0	0	5.97987878787879	6.27987878787879	160		PS(14:0_21:0)-H	1	0	0	0	0	0	1	1	0	0	0	0	5.97987878787879	6.27987878787879
	PS(14:0_21:0)-H	1	0	0	0	0	0	0	0	0	0	0	0	7.8329303030303	8.1329303030303	782		PS(14:0_21:0)-H	8.003457	0	0	0	0	0	0	0	0	0	0	0	7.8329303030303	8.1329303030303	782		PS(14:0_21:0)-H	1	0	0	0	0	0	0	0	0	0	0	0	7.8329303030303	8.1329303030303
	PS(14:0_21:0)-H	1	0	0	0	0	0	1	1	0	0	0	0	6.10964166666667	6.40964166666667	2194		PS(14:0_21:0)-H	6.165564	0	0	0	0	0	6.165564	6.165564	0	0	0	0	6.10964166666667	6.40964166666667	2194		PS(14:0_21:0)-H	1	0	0	0	0	0	1	1	0	0	0	0	6.10964166666667	6.40964166666667
	PS(14:0_22:0)-H	0	0	0	0	0	0	0	0	0	0	0	0	6.59304242424242	6.89304242424242	2477		PS(14:0_22:0)-H	0	0	0	0	0	0	0	0	0	0	0	0	6.59304242424242	6.89304242424242	2477		PS(14:0_22:0)-H	0	0	0	0	0	0	0	0	0	0	0	0	6.59304242424242	6.89304242424242
	PS(14:0_22:1)-H	1	0	0	0	0	0	0	0	0	0	0	0	5.63370151515152	5.93370151515152	220		PS(14:0_22:1)-H	5.804299	0	0	0	0	0	5.804299	0	0	0	0	0	5.63370151515152	5.93370151515152	220		PS(14:0_22:1)-H	1	0	0	0	0	0	1	0	0	0	0	0	5.63370151515152	5.93370151515152
	PS(14:0_23:0)-H	1	0	0	0	0	0	1	0	0	0	0	0	7.16090151515151	7.46090151515151	155		PS(14:0_23:0)-H	7.344148	0	0	0	0	0	7.344148	0	0	0	0	0	7.16090151515151	7.46090151515151	155		PS(14:0_23:0)-H	2	0	0	0	0	0	2	0	0	0	0	0	7.16090151515151	7.46090151515151
	PS(14:0_24:0)-H	0	0	0	0	0	0	0	0	0	0	0	0	7.75165	8.05165	1796		PS(14:0_24:0)-H	0	0	0	0	0	0	0	0	0	0	0	0	7.75165	8.05165	1796		PS(14:0_24:0)-H	0	0	0	0	0	0	0	0	0	0	0	0	7.75165	8.05165
	PS(14:0_24:1)-H	1	0	0	0	0	0	0	0	0	0	0	0	6.82934393939394	7.12934393939394	684		PS(14:0_24:1)-H	7.000907	0	0	0	0	0	0	0	0	0	0	0	6.82934393939394	7.12934393939394	684		PS(14:0_24:1)-H	1	0	0	0	0	0	0	0	0	0	0	0	6.82934393939394	7.12934393939394
	PS(14:0_24:1)-H	0	0	0	0	0	0	0	0	0	0	0	0	6.67263333333333	6.97263333333333	969		PS(14:0_24:1)-H	0	0	0	0	0	0	0	0	0	0	0	0	6.67263333333333	6.97263333333333	969		PS(14:0_24:1)-H	0	0	0	0	0	0	0	0	0	0	0	0	6.67263333333333	6.97263333333333
	PS(14:0_25:0)-H	1	0	0	0	0	0	1	0	0	0	0	0	8.2811803030303	8.5811803030303	271		PS(14:0_25:0)-H	8.490902	0	0	0	0	0	8.364598	0	0	0	0	0	8.2811803030303	8.5811803030303	271		PS(14:0_25:0)-H	2	0	0	0	0	0	2	0	0	0	0	0	8.2811803030303	8.5811803030303
	PS(14:1_21:0)-H	1	0	0	0	0	0	0	0	0	0	0	0	4.99847121212121	5.29847121212121	226		PS(14:1_21:0)-H	5.170068	0	0	0	0	0	5.170068	0	0	0	0	0	4.99847121212121	5.29847121212121	226		PS(14:1_21:0)-H	1	0	0	0	0	0	1	0	0	0	0	0	4.99847121212121	5.29847121212121
	PS(14:1_22:0)-H	1	0	0	0	0	0	0	0	0	0	0	0	5.63370151515152	5.93370151515152	220		PS(14:1_22:0)-H	5.804299	0	0	0	0	0	5.804299	0	0	0	0	0	5.63370151515152	5.93370151515152	220		PS(14:1_22:0)-H	1	0	0	0	0	0	1	0	0	0	0	0	5.63370151515152	5.93370151515152
	PS(14:1_23:0)-H	1	0	0	0	0	0	1	0	0	1	0	0	6.24482727272727	6.54482727272727	70		PS(14:1_23:0)-H	6.367817	0	0	0	0	0	6.367817	0	0	6.367817	0	0	6.24482727272727	6.54482727272727	70		PS(14:1_23:0)-H	2	0	0	0	0	0	2	0	0	1	0	0	6.24482727272727	6.54482727272727
	PS(14:1_23:0)-H	1	0	0	0	0	0	1	0	0	1	0	0	6.0695696969697	6.3695696969697	500		PS(14:1_23:0)-H	6.367817	0	0	0	0	0	6.367817	0	0	6.367817	0	0	6.0695696969697	6.3695696969697	500		PS(14:1_23:0)-H	2	0	0	0	0	0	2	0	0	1	0	0	6.0695696969697	6.3695696969697
	PS(14:1_24:0)-H	1	0	0	0	0	0	0	0	0	0	0	0	6.82934393939394	7.12934393939394	684		PS(14:1_24:0)-H	7.000907	0	0	0	0	0	0	0	0	0	0	0	6.82934393939394	7.12934393939394	684		PS(14:1_24:0)-H	1	0	0	0	0	0	0	0	0	0	0	0	6.82934393939394	7.12934393939394
	PS(14:1_24:0)-H	0	0	0	0	0	0	0	0	0	0	0	0	6.67263333333333	6.97263333333333	969		PS(14:1_24:0)-H	0	0	0	0	0	0	0	0	0	0	0	0	6.67263333333333	6.97263333333333	969		PS(14:1_24:0)-H	0	0	0	0	0	0	0	0	0	0	0	0	6.67263333333333	6.97263333333333
	PS(14:1_24:1)-H	0	0	0	0	0	0	0	0	0	0	0	0	5.94582272727273	6.24582272727273	702		PS(14:1_24:1)-H	0	0	0	0	0	0	0	0	0	0	0	0	5.94582272727273	6.24582272727273	702		PS(14:1_24:1)-H	0	0	0	0	0	0	0	0	0	0	0	0	5.94582272727273	6.24582272727273
	PS(14:1_25:0)-H	1	0	0	0	0	0	1	0	0	0	0	0	7.41247424242424	7.71247424242424	162		PS(14:1_25:0)-H	7.607316	0	0	0	0	0	7.607316	0	0	7.607316	0	0	7.41247424242424	7.71247424242424	162		PS(14:1_25:0)-H	2	0	0	0	0	0	2	0	0	1	0	0	7.41247424242424	7.71247424242424
	PS(15:0_16:0)-H	1	0	0	0	0	1	0	1	0	0	0	0	5.56829242424242	5.86829242424242	190		PS(15:0_16:0)-H	5.740896	0	0	0	0	5.740896	0	5.740896	0	5.740896	0	0	5.56829242424242	5.86829242424242	190		PS(15:0_16:0)-H	1	0	0	0	0	1	0	1	0	1	0	0	5.56829242424242	5.86829242424242
	PS(15:0_18:0)-H	0	0	0	0	0	0	0	0	0	0	0	0	4.66369090909091	4.96369090909091	3080		PS(15:0_18:0)-H	0	0	0	0	0	0	0	0	0	0	0	0	4.66369090909091	4.96369090909091	3080		PS(15:0_18:0)-H	0	0	0	0	0	0	0	0	0	0	0	0	4.66369090909091	4.96369090909091
	PS(15:0_19:0)-H	0	0	0	0	0	0	0	0	0	0	0	0	7.52695606060606	7.82695606060606	949		PS(15:0_19:0)-H	0	0	0	0	0	0	0	0	0	0	0	0	7.52695606060606	7.82695606060606	949		PS(15:0_19:0)-H	0	0	0	0	0	0	0	0	0	0	0	0	7.52695606060606	7.82695606060606
	PS(15:0_20:0)-H	1	0	0	0	0	0	1	0	0	0	0	0	5.97987878787879	6.27987878787879	160		PS(15:0_20:0)-H	6.165564	0	0	0	0	0	6.165564	0	0	0	0	0	5.97987878787879	6.27987878787879	160		PS(15:0_20:0)-H	1	0	0	0	0	0	1	0	0	0	0	0	5.97987878787879	6.27987878787879
	PS(15:0_20:0)-H	1	0	0	0	0	0	0	0	0	0	0	0	7.8329303030303	8.1329303030303	782		PS(15:0_20:0)-H	8.003457	0	0	0	0	0	0	0	0	0	0	0	7.8329303030303	8.1329303030303	782		PS(15:0_20:0)-H	1	0	0	0	0	0	0	0	0	0	0	0	7.8329303030303	8.1329303030303
	PS(15:0_20:0)-H	1	0	0	0	0	0	1	0	0	0	0	0	6.10964166666667	6.40964166666667	2194		PS(15:0_20:0)-H	6.165564	0	0	0	0	0	6.165564	0	0	0	0	0	6.10964166666667	6.40964166666667	2194		PS(15:0_20:0)-H	1	0	0	0	0	0	1	0	0	0	0	0	6.10964166666667	6.40964166666667
	PS(15:0_20:1)-H	1	0	0	0	0	0	0	0	0	0	0	0	4.99847121212121	5.29847121212121	226		PS(15:0_20:1)-H	5.170068	0	0	0	0	0	5.170068	0	0	0	0	0	4.99847121212121	5.29847121212121	226		PS(15:0_20:1)-H	1	0	0	0	0	0	1	0	0	0	0	0	4.99847121212121	5.29847121212121
	PS(15:0_20:2)-H	0	0	0	0	0	0	0	0	0	0	0	0	5.93952727272727	6.23952727272727	902		PS(15:0_20:2)-H	0	0	0	0	0	0	0	0	0	0	0	0	5.93952727272727	6.23952727272727	902		PS(15:0_20:2)-H	0	0	0	0	0	0	0	0	0	0	0	0	5.93952727272727	6.23952727272727
	PS(15:0_21:0)-H	0	0	0	0	0	0	0	0	0	0	0	0	6.59304242424242	6.89304242424242	2477		PS(15:0_21:0)-H	0	0	0	0	0	0	0	0	0	0	0	0	6.59304242424242	6.89304242424242	2477		PS(15:0_21:0)-H	0	0	0	0	0	0	0	0	0	0	0	0	6.59304242424242	6.89304242424242
	PS(15:0_22:0)-H	1	0	0	0	0	0	1	0	0	0	0	0	7.16090151515151	7.46090151515151	155		PS(15:0_22:0)-H	7.344148	0	0	0	0	0	7.344148	0	0	0	0	0	7.16090151515151	7.46090151515151	155		PS(15:0_22:0)-H	2	0	0	0	0	0	2	0	0	0	0	0	7.16090151515151	7.46090151515151
	PS(15:0_22:1)-H	1	0	0	0	0	0	1	0	0	1	0	0	6.24482727272727	6.54482727272727	70		PS(15:0_22:1)-H	6.367817	0	0	0	0	0	6.367817	0	0	6.367817	0	0	6.24482727272727	6.54482727272727	70		PS(15:0_22:1)-H	2	0	0	0	0	0	2	0	0	1	0	0	6.24482727272727	6.54482727272727
	PS(15:0_22:1)-H	1	0	0	0	0	0	1	0	0	1	0	0	6.0695696969697	6.3695696969697	500		PS(15:0_22:1)-H	6.367817	0	0	0	0	0	6.367817	0	0	6.367817	0	0	6.0695696969697	6.3695696969697	500		PS(15:0_22:1)-H	2	0	0	0	0	0	2	0	0	1	0	0	6.0695696969697	6.3695696969697
	PS(15:0_22:2)-H	1	0	0	0	0	0	1	0	0	0	0	0	5.38637727272727	5.68637727272727	185		PS(15:0_22:2)-H	5.500496	0	0	0	0	0	5.500496	0	0	0	0	0	5.38637727272727	5.68637727272727	185		PS(15:0_22:2)-H	2	0	0	0	0	0	1	0	0	0	0	0	5.38637727272727	5.68637727272727
	PS(15:0_22:2)-H	1	0	0	0	0	0	0	0	0	0	0	0	5.13399242424242	5.43399242424242	191		PS(15:0_22:2)-H	5.235445	0	0	0	0	0	5.235445	0	0	0	0	0	5.13399242424242	5.43399242424242	191		PS(15:0_22:2)-H	2	0	0	0	0	0	2	0	0	0	0	0	5.13399242424242	5.43399242424242
	PS(15:0_22:2)-H	1	0	0	0	0	0	0	0	0	0	0	0	5.5910696969697	5.8910696969697	244		PS(15:0_22:2)-H	5.76282	0	0	0	0	0	5.76282	0	0	0	0	0	5.5910696969697	5.8910696969697	244		PS(15:0_22:2)-H	2	0	0	0	0	0	1	0	0	0	0	0	5.5910696969697	5.8910696969697
	PS(15:0_22:3)-H	0	0	0	0	0	0	0	0	0	0	0	0	4.7790303030303	5.0790303030303	844		PS(15:0_22:3)-H	0	0	0	0	0	0	0	0	0	0	0	0	4.7790303030303	5.0790303030303	844		PS(15:0_22:3)-H	0	0	0	0	0	0	0	0	0	0	0	0	4.7790303030303	5.0790303030303
	PS(15:0_22:3)-H	0	0	0	0	0	0	0	0	0	0	0	0	6.00865757575758	6.30865757575758	1893		PS(15:0_22:3)-H	0	0	0	0	0	0	0	0	0	0	0	0	6.00865757575758	6.30865757575758	1893		PS(15:0_22:3)-H	0	0	0	0	0	0	0	0	0	0	0	0	6.00865757575758	6.30865757575758
	PS(15:0_22:4)-H	0	0	0	0	0	0	0	0	0	0	0	0	5.74913636363636	6.04913636363636	976		PS(15:0_22:4)-H	0	0	0	0	0	0	0	0	0	0	0	0	5.74913636363636	6.04913636363636	976		PS(15:0_22:4)-H	0	0	0	0	0	0	0	0	0	0	0	0	5.74913636363636	6.04913636363636
	PS(15:0_23:0)-H	0	0	0	0	0	0	0	0	0	0	0	0	7.75165	8.05165	1796		PS(15:0_23:0)-H	0	0	0	0	0	0	0	0	0	0	0	0	7.75165	8.05165	1796		PS(15:0_23:0)-H	0	0	0	0	0	0	0	0	0	0	0	0	7.75165	8.05165
	PS(15:0_24:0)-H	1	0	0	0	0	0	1	0	0	0	0	0	8.2811803030303	8.5811803030303	271		PS(15:0_24:0)-H	8.490902	0	0	0	0	0	8.364598	0	0	0	0	0	8.2811803030303	8.5811803030303	271		PS(15:0_24:0)-H	2	0	0	0	0	0	2	0	0	0	0	0	8.2811803030303	8.5811803030303
	PS(15:0_24:1)-H	1	0	0	0	0	0	1	0	0	0	0	0	7.41247424242424	7.71247424242424	162		PS(15:0_24:1)-H	7.607316	0	0	0	0	0	7.607316	0	0	7.607316	0	0	7.41247424242424	7.71247424242424	162		PS(15:0_24:1)-H	2	0	0	0	0	0	2	0	0	1	0	0	7.41247424242424	7.71247424242424
	PS(15:0_26:0)-H	0	0	0	0	0	0	0	0	0	0	0	0	9.23479090909091	9.53479090909091	1578		PS(15:0_26:0)-H	0	0	0	0	0	0	0	0	0	0	0	0	9.23479090909091	9.53479090909091	1578		PS(15:0_26:0)-H	0	0	0	0	0	0	0	0	0	0	0	0	9.23479090909091	9.53479090909091
	PS(15:1_20:0)-H	1	0	0	0	0	0	0	0	0	0	0	0	4.99847121212121	5.29847121212121	226		PS(15:1_20:0)-H	5.170068	0	0	0	0	0	5.170068	0	0	0	0	0	4.99847121212121	5.29847121212121	226		PS(15:1_20:0)-H	1	0	0	0	0	0	1	0	0	0	0	0	4.99847121212121	5.29847121212121
	PS(15:1_20:1)-H	0	0	0	0	0	0	0	0	0	0	0	0	5.93952727272727	6.23952727272727	902		PS(15:1_20:1)-H	0	0	0	0	0	0	0	0	0	0	0	0	5.93952727272727	6.23952727272727	902		PS(15:1_20:1)-H	0	0	0	0	0	0	0	0	0	0	0	0	5.93952727272727	6.23952727272727
	PS(15:1_21:0)-H	1	0	0	0	0	0	0	0	0	0	0	0	5.63370151515152	5.93370151515152	220		PS(15:1_21:0)-H	5.804299	0	0	0	0	0	5.804299	0	0	0	0	0	5.63370151515152	5.93370151515152	220		PS(15:1_21:0)-H	1	0	0	0	0	0	1	0	0	0	0	0	5.63370151515152	5.93370151515152
	PS(15:1_22:0)-H	1	0	0	0	0	0	1	0	0	1	0	0	6.24482727272727	6.54482727272727	70		PS(15:1_22:0)-H	6.367817	0	0	0	0	0	6.367817	0	0	6.367817	0	0	6.24482727272727	6.54482727272727	70		PS(15:1_22:0)-H	2	0	0	0	0	0	2	0	0	1	0	0	6.24482727272727	6.54482727272727
	PS(15:1_22:0)-H	1	0	0	0	0	0	1	0	0	1	0	0	6.0695696969697	6.3695696969697	500		PS(15:1_22:0)-H	6.367817	0	0	0	0	0	6.367817	0	0	6.367817	0	0	6.0695696969697	6.3695696969697	500		PS(15:1_22:0)-H	2	0	0	0	0	0	2	0	0	1	0	0	6.0695696969697	6.3695696969697
	PS(15:1_22:1)-H	1	0	0	0	0	0	1	0	0	0	0	0	5.38637727272727	5.68637727272727	185		PS(15:1_22:1)-H	5.500496	0	0	0	0	0	5.500496	0	0	0	0	0	5.38637727272727	5.68637727272727	185		PS(15:1_22:1)-H	2	0	0	0	0	0	1	0	0	0	0	0	5.38637727272727	5.68637727272727
	PS(15:1_22:1)-H	1	0	0	0	0	0	0	0	0	0	0	0	5.13399242424242	5.43399242424242	191		PS(15:1_22:1)-H	5.235445	0	0	0	0	0	5.235445	0	0	0	0	0	5.13399242424242	5.43399242424242	191		PS(15:1_22:1)-H	2	0	0	0	0	0	2	0	0	0	0	0	5.13399242424242	5.43399242424242
	PS(15:1_22:1)-H	1	0	0	0	0	0	0	0	0	0	0	0	5.5910696969697	5.8910696969697	244		PS(15:1_22:1)-H	5.76282	0	0	0	0	0	5.76282	0	0	0	0	0	5.5910696969697	5.8910696969697	244		PS(15:1_22:1)-H	2	0	0	0	0	0	1	0	0	0	0	0	5.5910696969697	5.8910696969697
	PS(15:1_22:2)-H	0	0	0	0	0	0	0	0	0	0	0	0	4.7790303030303	5.0790303030303	844		PS(15:1_22:2)-H	0	0	0	0	0	0	0	0	0	0	0	0	4.7790303030303	5.0790303030303	844		PS(15:1_22:2)-H	0	0	0	0	0	0	0	0	0	0	0	0	4.7790303030303	5.0790303030303
	PS(15:1_22:2)-H	0	0	0	0	0	0	0	0	0	0	0	0	6.00865757575758	6.30865757575758	1893		PS(15:1_22:2)-H	0	0	0	0	0	0	0	0	0	0	0	0	6.00865757575758	6.30865757575758	1893		PS(15:1_22:2)-H	0	0	0	0	0	0	0	0	0	0	0	0	6.00865757575758	6.30865757575758
	PS(15:1_22:3)-H	0	0	0	0	0	0	0	0	0	0	0	0	5.74913636363636	6.04913636363636	976		PS(15:1_22:3)-H	0	0	0	0	0	0	0	0	0	0	0	0	5.74913636363636	6.04913636363636	976		PS(15:1_22:3)-H	0	0	0	0	0	0	0	0	0	0	0	0	5.74913636363636	6.04913636363636
	PS(15:1_23:0)-H	1	0	0	0	0	0	0	0	0	0	0	0	6.82934393939394	7.12934393939394	684		PS(15:1_23:0)-H	7.000907	0	0	0	0	0	0	0	0	0	0	0	6.82934393939394	7.12934393939394	684		PS(15:1_23:0)-H	1	0	0	0	0	0	0	0	0	0	0	0	6.82934393939394	7.12934393939394
	PS(15:1_23:0)-H	0	0	0	0	0	0	0	0	0	0	0	0	6.67263333333333	6.97263333333333	969		PS(15:1_23:0)-H	0	0	0	0	0	0	0	0	0	0	0	0	6.67263333333333	6.97263333333333	969		PS(15:1_23:0)-H	0	0	0	0	0	0	0	0	0	0	0	0	6.67263333333333	6.97263333333333
	PS(15:1_24:0)-H	1	0	0	0	0	0	1	0	0	0	0	0	7.41247424242424	7.71247424242424	162		PS(15:1_24:0)-H	7.607316	0	0	0	0	0	7.607316	0	0	7.607316	0	0	7.41247424242424	7.71247424242424	162		PS(15:1_24:0)-H	2	0	0	0	0	0	2	0	0	1	0	0	7.41247424242424	7.71247424242424
	PS(15:1_24:1)-H	1	0	0	0	0	0	1	0	0	0	0	0	6.54269393939394	6.84269393939394	187		PS(15:1_24:1)-H	6.64095	0	0	0	0	0	6.64095	0	0	0	0	0	6.54269393939394	6.84269393939394	187		PS(15:1_24:1)-H	2	0	0	0	0	0	2	0	0	0	0	0	6.54269393939394	6.84269393939394
	PS(15:1_24:1)-H	1	0	0	0	0	0	1	0	0	0	0	0	6.33619848484848	6.63619848484848	219		PS(15:1_24:1)-H	6.523652	0	0	0	0	0	6.523652	0	0	0	0	0	6.33619848484848	6.63619848484848	219		PS(15:1_24:1)-H	1	0	0	0	0	0	1	0	0	0	0	0	6.33619848484848	6.63619848484848
	PS(15:1_26:0)-H	0	0	0	0	0	0	0	0	0	0	0	0	8.41369393939394	8.71369393939394	887		PS(15:1_26:0)-H	8.571105	0	0	0	0	0	0	0	0	0	0	0	8.41369393939394	8.71369393939394	887		PS(15:1_26:0)-H	1	0	0	0	0	0	0	0	0	0	0	0	8.41369393939394	8.71369393939394
	PS(16:0_17:0)-H	0	0	0	0	0	0	0	0	0	0	0	0	4.66369090909091	4.96369090909091	3080		PS(16:0_17:0)-H	0	0	0	0	0	0	0	0	0	0	0	0	4.66369090909091	4.96369090909091	3080		PS(16:0_17:0)-H	0	0	0	0	0	0	0	0	0	0	0	0	4.66369090909091	4.96369090909091
	PS(16:0_18:0)-H	0	0	0	0	0	0	0	0	0	0	0	0	7.52695606060606	7.82695606060606	949		PS(16:0_18:0)-H	0	0	0	0	0	0	0	0	0	0	0	0	7.52695606060606	7.82695606060606	949		PS(16:0_18:0)-H	0	0	0	0	0	0	0	0	0	0	0	0	7.52695606060606	7.82695606060606
	PS(16:0_19:0)-H	1	0	0	0	0	0	1	1	0	0	0	0	5.97987878787879	6.27987878787879	160		PS(16:0_19:0)-H	6.165564	0	0	0	0	0	6.165564	6.165564	0	0	0	0	5.97987878787879	6.27987878787879	160		PS(16:0_19:0)-H	1	0	0	0	0	0	1	1	0	0	0	0	5.97987878787879	6.27987878787879
	PS(16:0_19:0)-H	1	0	0	0	0	0	0	0	0	0	0	0	7.8329303030303	8.1329303030303	782		PS(16:0_19:0)-H	8.003457	0	0	0	0	0	0	0	0	0	0	0	7.8329303030303	8.1329303030303	782		PS(16:0_19:0)-H	1	0	0	0	0	0	0	0	0	0	0	0	7.8329303030303	8.1329303030303
	PS(16:0_19:0)-H	1	0	0	0	0	0	1	1	0	0	0	0	6.10964166666667	6.40964166666667	2194		PS(16:0_19:0)-H	6.165564	0	0	0	0	0	6.165564	6.165564	0	0	0	0	6.10964166666667	6.40964166666667	2194		PS(16:0_19:0)-H	1	0	0	0	0	0	1	1	0	0	0	0	6.10964166666667	6.40964166666667
	PS(16:0_20:0)-H	0	0	0	0	0	0	0	0	0	0	0	0	6.59304242424242	6.89304242424242	2477		PS(16:0_20:0)-H	0	0	0	0	0	0	0	0	0	0	0	0	6.59304242424242	6.89304242424242	2477		PS(16:0_20:0)-H	0	0	0	0	0	0	0	0	0	0	0	0	6.59304242424242	6.89304242424242
	PS(16:0_20:1)-H	1	0	0	0	0	0	0	1	0	0	0	0	5.63370151515152	5.93370151515152	220		PS(16:0_20:1)-H	5.804299	0	0	0	0	0	5.804299	5.804299	0	0	0	0	5.63370151515152	5.93370151515152	220		PS(16:0_20:1)-H	1	0	0	0	0	0	1	1	0	0	0	0	5.63370151515152	5.93370151515152
	PS(16:0_21:0)-H	1	0	0	0	0	1	1	1	0	0	0	0	7.16090151515151	7.46090151515151	155		PS(16:0_21:0)-H	7.344148	0	0	7.344148	0	7.344148	7.344148	7.344148	0	0	0	0	7.16090151515151	7.46090151515151	155		PS(16:0_21:0)-H	2	0	0	1	0	2	2	2	0	0	0	0	7.16090151515151	7.46090151515151
	PS(16:0_22:0)-H	0	0	0	0	0	0	0	0	0	0	0	0	7.75165	8.05165	1796		PS(16:0_22:0)-H	0	0	0	0	0	0	0	0	0	0	0	0	7.75165	8.05165	1796		PS(16:0_22:0)-H	0	0	0	0	0	0	0	0	0	0	0	0	7.75165	8.05165
	PS(16:0_22:1)-H	1	0	0	0	0	0	0	0	0	0	0	0	6.82934393939394	7.12934393939394	684		PS(16:0_22:1)-H	7.000907	0	0	0	0	0	0	0	0	0	0	0	6.82934393939394	7.12934393939394	684		PS(16:0_22:1)-H	1	0	0	0	0	0	0	0	0	0	0	0	6.82934393939394	7.12934393939394
	PS(16:0_22:1)-H	0	0	0	0	0	0	0	0	0	0	0	0	6.67263333333333	6.97263333333333	969		PS(16:0_22:1)-H	0	0	0	0	0	0	0	0	0	0	0	0	6.67263333333333	6.97263333333333	969		PS(16:0_22:1)-H	0	0	0	0	0	0	0	0	0	0	0	0	6.67263333333333	6.97263333333333
	PS(16:0_22:2)-H	0	0	0	0	0	0	0	0	0	0	0	0	5.94582272727273	6.24582272727273	702		PS(16:0_22:2)-H	0	0	0	0	0	0	0	0	0	0	0	0	5.94582272727273	6.24582272727273	702		PS(16:0_22:2)-H	0	0	0	0	0	0	0	0	0	0	0	0	5.94582272727273	6.24582272727273
	PS(16:0_22:3)-H	1	0	0	0	0	0	0	0	0	0	0	0	5.44529696969697	5.74529696969697	458		PS(16:0_22:3)-H	5.57034	0	0	0	0	0	5.57034	0	0	0	0	0	5.44529696969697	5.74529696969697	458		PS(16:0_22:3)-H	1	0	0	0	0	0	1	0	0	0	0	0	5.44529696969697	5.74529696969697
	PS(16:0_23:0)-H	1	0	0	0	0	0	1	1	0	0	0	0	8.2811803030303	8.5811803030303	271		PS(16:0_23:0)-H	8.490902	0	0	0	0	0	8.364598	8.364598	0	0	0	0	8.2811803030303	8.5811803030303	271		PS(16:0_23:0)-H	2	0	0	0	0	0	2	1	0	0	0	0	8.2811803030303	8.5811803030303
	PS(16:0_25:0)-H	0	0	0	0	0	0	0	0	0	0	0	0	9.23479090909091	9.53479090909091	1578		PS(16:0_25:0)-H	0	0	0	0	0	0	0	0	0	0	0	0	9.23479090909091	9.53479090909091	1578		PS(16:0_25:0)-H	0	0	0	0	0	0	0	0	0	0	0	0	9.23479090909091	9.53479090909091
	PS(16:1_19:0)-H	1	0	0	0	0	0	0	1	0	0	0	0	4.99847121212121	5.29847121212121	226		PS(16:1_19:0)-H	5.170068	0	0	0	0	0	5.170068	5.170068	0	0	0	0	4.99847121212121	5.29847121212121	226		PS(16:1_19:0)-H	1	0	0	0	0	0	1	1	0	0	0	0	4.99847121212121	5.29847121212121
	PS(16:1_20:0)-H	1	0	0	0	0	0	0	0	0	0	0	0	5.63370151515152	5.93370151515152	220		PS(16:1_20:0)-H	5.804299	0	0	0	0	0	5.804299	0	0	0	0	0	5.63370151515152	5.93370151515152	220		PS(16:1_20:0)-H	1	0	0	0	0	0	1	0	0	0	0	0	5.63370151515152	5.93370151515152
	PS(16:1_21:0)-H	1	0	0	0	0	0	1	1	0	1	0	0	6.24482727272727	6.54482727272727	70		PS(16:1_21:0)-H	6.367817	0	0	0	0	0	6.367817	6.367817	0	6.367817	0	0	6.24482727272727	6.54482727272727	70		PS(16:1_21:0)-H	2	0	0	0	0	0	2	2	0	1	0	0	6.24482727272727	6.54482727272727
	PS(16:1_21:0)-H	1	0	0	0	0	0	1	1	0	1	0	0	6.0695696969697	6.3695696969697	500		PS(16:1_21:0)-H	6.367817	0	0	0	0	0	6.367817	6.221945	0	6.367817	0	0	6.0695696969697	6.3695696969697	500		PS(16:1_21:0)-H	2	0	0	0	0	0	2	2	0	1	0	0	6.0695696969697	6.3695696969697
	PS(16:1_22:0)-H	1	0	0	0	0	0	0	0	0	0	0	0	6.82934393939394	7.12934393939394	684		PS(16:1_22:0)-H	7.000907	0	0	0	0	0	0	0	0	0	0	0	6.82934393939394	7.12934393939394	684		PS(16:1_22:0)-H	1	0	0	0	0	0	0	0	0	0	0	0	6.82934393939394	7.12934393939394
	PS(16:1_22:0)-H	0	0	0	0	0	0	0	0	0	0	0	0	6.67263333333333	6.97263333333333	969		PS(16:1_22:0)-H	0	0	0	0	0	0	0	0	0	0	0	0	6.67263333333333	6.97263333333333	969		PS(16:1_22:0)-H	0	0	0	0	0	0	0	0	0	0	0	0	6.67263333333333	6.97263333333333
	PS(16:1_22:1)-H	0	0	0	0	0	0	0	0	0	0	0	0	5.94582272727273	6.24582272727273	702		PS(16:1_22:1)-H	0	0	0	0	0	0	0	0	0	0	0	0	5.94582272727273	6.24582272727273	702		PS(16:1_22:1)-H	0	0	0	0	0	0	0	0	0	0	0	0	5.94582272727273	6.24582272727273
	PS(16:1_22:2)-H	1	0	0	0	0	0	0	0	0	0	0	0	5.44529696969697	5.74529696969697	458		PS(16:1_22:2)-H	5.57034	0	0	0	0	0	5.57034	0	0	0	0	0	5.44529696969697	5.74529696969697	458		PS(16:1_22:2)-H	1	0	0	0	0	0	1	0	0	0	0	0	5.44529696969697	5.74529696969697
	PS(16:1_23:0)-H	1	0	0	0	0	0	1	0	0	0	0	0	7.41247424242424	7.71247424242424	162		PS(16:1_23:0)-H	7.607316	0	0	0	0	0	7.607316	0	0	7.607316	0	0	7.41247424242424	7.71247424242424	162		PS(16:1_23:0)-H	2	0	0	0	0	0	2	0	0	1	0	0	7.41247424242424	7.71247424242424
	PS(16:1_25:0)-H	0	0	0	0	0	0	0	0	0	0	0	0	8.41369393939394	8.71369393939394	887		PS(16:1_25:0)-H	8.571105	0	0	0	0	0	0	0	0	0	0	0	8.41369393939394	8.71369393939394	887		PS(16:1_25:0)-H	1	0	0	0	0	0	0	0	0	0	0	0	8.41369393939394	8.71369393939394
	PS(17:0_17:0)-H	0	0	0	0	0	0	0	0	0	0	0	0	7.52695606060606	7.82695606060606	949		PS(17:0_17:0)-H	0	0	0	0	0	0	0	0	0	0	0	0	7.52695606060606	7.82695606060606	949		PS(17:0_17:0)-H	0	0	0	0	0	0	0	0	0	0	0	0	7.52695606060606	7.82695606060606
	PS(17:0_18:0)-H	1	0	0	0	0	0	1	0	0	0	0	0	5.97987878787879	6.27987878787879	160		PS(17:0_18:0)-H	6.165564	0	0	0	0	0	6.165564	0	0	0	0	0	5.97987878787879	6.27987878787879	160		PS(17:0_18:0)-H	1	0	0	0	0	0	1	0	0	0	0	0	5.97987878787879	6.27987878787879
	PS(17:0_18:0)-H	1	0	0	0	0	1	0	1	0	0	0	0	7.8329303030303	8.1329303030303	782		PS(17:0_18:0)-H	8.003457	0	0	0	0	8.003457	0	8.003457	0	0	0	0	7.8329303030303	8.1329303030303	782		PS(17:0_18:0)-H	1	0	0	0	0	1	0	1	0	0	0	0	7.8329303030303	8.1329303030303
	PS(17:0_18:0)-H	1	0	0	0	0	0	1	0	0	0	0	0	6.10964166666667	6.40964166666667	2194		PS(17:0_18:0)-H	6.165564	0	0	0	0	0	6.165564	0	0	0	0	0	6.10964166666667	6.40964166666667	2194		PS(17:0_18:0)-H	1	0	0	0	0	0	1	0	0	0	0	0	6.10964166666667	6.40964166666667
	PS(17:0_18:1)-H	1	0	0	0	0	0	0	0	0	0	0	0	4.99847121212121	5.29847121212121	226		PS(17:0_18:1)-H	5.170068	0	0	0	0	0	5.170068	0	0	0	0	0	4.99847121212121	5.29847121212121	226		PS(17:0_18:1)-H	1	0	0	0	0	0	1	0	0	0	0	0	4.99847121212121	5.29847121212121
	PS(17:0_18:2)-H	0	0	0	0	0	0	0	0	0	0	0	0	5.93952727272727	6.23952727272727	902		PS(17:0_18:2)-H	0	0	0	0	0	0	0	0	0	0	0	0	5.93952727272727	6.23952727272727	902		PS(17:0_18:2)-H	0	0	0	0	0	0	0	0	0	0	0	0	5.93952727272727	6.23952727272727
	PS(17:0_19:0)-H	0	0	0	0	0	0	0	0	0	0	0	0	6.59304242424242	6.89304242424242	2477		PS(17:0_19:0)-H	0	0	0	0	0	0	0	0	0	0	0	0	6.59304242424242	6.89304242424242	2477		PS(17:0_19:0)-H	0	0	0	0	0	0	0	0	0	0	0	0	6.59304242424242	6.89304242424242
	PS(17:0_20:0)-H	1	0	0	0	0	0	1	0	0	0	0	0	7.16090151515151	7.46090151515151	155		PS(17:0_20:0)-H	7.344148	0	0	0	0	0	7.344148	0	0	0	0	0	7.16090151515151	7.46090151515151	155		PS(17:0_20:0)-H	2	0	0	0	0	0	2	0	0	0	0	0	7.16090151515151	7.46090151515151
	PS(17:0_20:1)-H	1	0	0	0	0	0	1	0	0	1	0	0	6.24482727272727	6.54482727272727	70		PS(17:0_20:1)-H	6.367817	0	0	0	0	0	6.367817	0	0	6.367817	0	0	6.24482727272727	6.54482727272727	70		PS(17:0_20:1)-H	2	0	0	0	0	0	2	0	0	1	0	0	6.24482727272727	6.54482727272727
	PS(17:0_20:1)-H	1	0	0	0	0	0	1	0	0	1	0	0	6.0695696969697	6.3695696969697	500		PS(17:0_20:1)-H	6.367817	0	0	0	0	0	6.367817	0	0	6.367817	0	0	6.0695696969697	6.3695696969697	500		PS(17:0_20:1)-H	2	0	0	0	0	0	2	0	0	1	0	0	6.0695696969697	6.3695696969697
	PS(17:0_20:2)-H	1	0	0	0	0	0	1	0	0	0	0	0	5.38637727272727	5.68637727272727	185		PS(17:0_20:2)-H	5.500496	0	0	0	0	0	5.500496	0	0	0	0	0	5.38637727272727	5.68637727272727	185		PS(17:0_20:2)-H	2	0	0	0	0	0	1	0	0	0	0	0	5.38637727272727	5.68637727272727
	PS(17:0_20:2)-H	1	0	0	0	0	0	0	0	0	0	0	0	5.13399242424242	5.43399242424242	191		PS(17:0_20:2)-H	5.235445	0	0	0	0	0	5.235445	0	0	0	0	0	5.13399242424242	5.43399242424242	191		PS(17:0_20:2)-H	2	0	0	0	0	0	2	0	0	0	0	0	5.13399242424242	5.43399242424242
	PS(17:0_20:2)-H	1	0	0	0	0	0	0	0	0	0	0	0	5.5910696969697	5.8910696969697	244		PS(17:0_20:2)-H	5.76282	0	0	0	0	0	5.76282	0	0	0	0	0	5.5910696969697	5.8910696969697	244		PS(17:0_20:2)-H	2	0	0	0	0	0	1	0	0	0	0	0	5.5910696969697	5.8910696969697
	PS(17:0_20:3)-H	0	0	0	0	0	0	0	0	0	0	0	0	4.7790303030303	5.0790303030303	844		PS(17:0_20:3)-H	0	0	0	0	0	0	0	0	0	0	0	0	4.7790303030303	5.0790303030303	844		PS(17:0_20:3)-H	0	0	0	0	0	0	0	0	0	0	0	0	4.7790303030303	5.0790303030303
	PS(17:0_20:3)-H	0	0	0	0	0	0	0	0	0	0	0	0	6.00865757575758	6.30865757575758	1893		PS(17:0_20:3)-H	0	0	0	0	0	0	0	0	0	0	0	0	6.00865757575758	6.30865757575758	1893		PS(17:0_20:3)-H	0	0	0	0	0	0	0	0	0	0	0	0	6.00865757575758	6.30865757575758
	PS(17:0_20:4)-H	0	0	0	0	0	0	0	0	0	0	0	0	5.74913636363636	6.04913636363636	976		PS(17:0_20:4)-H	0	0	0	0	0	0	0	0	0	0	0	0	5.74913636363636	6.04913636363636	976		PS(17:0_20:4)-H	0	0	0	0	0	0	0	0	0	0	0	0	5.74913636363636	6.04913636363636
	PS(17:0_21:0)-H	0	0	0	0	0	0	0	0	0	0	0	0	7.75165	8.05165	1796		PS(17:0_21:0)-H	0	0	0	0	0	0	0	0	0	0	0	0	7.75165	8.05165	1796		PS(17:0_21:0)-H	0	0	0	0	0	0	0	0	0	0	0	0	7.75165	8.05165
	PS(17:0_22:0)-H	1	0	0	0	0	0	1	0	0	0	0	0	8.2811803030303	8.5811803030303	271		PS(17:0_22:0)-H	8.490902	0	0	0	0	0	8.364598	0	0	0	0	0	8.2811803030303	8.5811803030303	271		PS(17:0_22:0)-H	2	0	0	0	0	0	2	0	0	0	0	0	8.2811803030303	8.5811803030303
	PS(17:0_22:1)-H	1	0	0	0	0	0	1	0	0	0	0	0	7.41247424242424	7.71247424242424	162		PS(17:0_22:1)-H	7.607316	0	0	0	0	0	7.607316	0	0	7.607316	0	0	7.41247424242424	7.71247424242424	162		PS(17:0_22:1)-H	2	0	0	0	0	0	2	0	0	1	0	0	7.41247424242424	7.71247424242424
	PS(17:0_22:2)-H	1	0	0	0	0	0	1	0	0	0	0	0	6.54269393939394	6.84269393939394	187		PS(17:0_22:2)-H	6.64095	0	0	0	0	0	6.64095	0	0	0	0	0	6.54269393939394	6.84269393939394	187		PS(17:0_22:2)-H	2	0	0	0	0	0	2	0	0	0	0	0	6.54269393939394	6.84269393939394
	PS(17:0_22:2)-H	1	0	0	0	0	0	1	0	0	0	0	0	6.33619848484848	6.63619848484848	219		PS(17:0_22:2)-H	6.523652	0	0	0	0	0	6.523652	0	0	0	0	0	6.33619848484848	6.63619848484848	219		PS(17:0_22:2)-H	1	0	0	0	0	0	1	0	0	0	0	0	6.33619848484848	6.63619848484848
	PS(17:0_22:3)-H	1	0	0	0	0	0	1	0	0	0	0	0	6.04034545454545	6.34034545454545	46		PS(17:0_22:3)-H	6.155149	0	0	0	0	0	6.155149	0	0	6.155149	0	0	6.04034545454545	6.34034545454545	46		PS(17:0_22:3)-H	3	0	0	0	0	0	2	0	0	1	0	0	6.04034545454545	6.34034545454545
	PS(17:0_22:3)-H	1	0	0	0	0	0	1	0	0	0	0	0	5.38873333333333	5.68873333333333	83		PS(17:0_22:3)-H	5.628545	0	0	0	0	0	5.628545	0	0	0	0	0	5.38873333333333	5.68873333333333	83		PS(17:0_22:3)-H	1	0	0	0	0	0	1	0	0	0	0	0	5.38873333333333	5.68873333333333
	PS(17:0_22:3)-H	1	0	0	0	0	0	0	0	0	0	0	0	5.71959545454545	6.01959545454545	3405		PS(17:0_22:3)-H	5.896158	0	0	0	0	0	0	0	0	0	0	0	5.71959545454545	6.01959545454545	3405		PS(17:0_22:3)-H	2	0	0	0	0	0	0	0	0	0	0	0	5.71959545454545	6.01959545454545
	PS(17:0_22:4)-H	1	0	0	0	0	0	1	0	0	0	0	0	5.23841363636364	5.53841363636364	104		PS(17:0_22:4)-H	5.362202	0	0	0	0	0	5.362202	0	0	5.362202	0	0	5.23841363636364	5.53841363636364	104		PS(17:0_22:4)-H	2	0	0	0	0	0	2	0	0	1	0	0	5.23841363636364	5.53841363636364
	PS(17:0_22:4)-H	0	0	0	0	0	0	0	0	0	0	0	0	4.93768939393939	5.23768939393939	489		PS(17:0_22:4)-H	0	0	0	0	0	0	0	0	0	0	0	0	4.93768939393939	5.23768939393939	489		PS(17:0_22:4)-H	0	0	0	0	0	0	0	0	0	0	0	0	4.93768939393939	5.23768939393939
	PS(17:0_22:4)-H	1	0	0	0	0	0	0	0	0	0	0	0	4.46556363636364	4.76556363636364	532		PS(17:0_22:4)-H	4.639425	0	0	0	0	0	0	0	0	0	0	0	4.46556363636364	4.76556363636364	532		PS(17:0_22:4)-H	1	0	0	0	0	0	0	0	0	0	0	0	4.46556363636364	4.76556363636364
	PS(17:0_22:5)-H	0	0	0	0	0	0	0	0	0	0	0	0	5.82562272727273	6.12562272727273	1568		PS(17:0_22:5)-H	0	0	0	0	0	0	0	0	0	0	0	0	5.82562272727273	6.12562272727273	1568		PS(17:0_22:5)-H	0	0	0	0	0	0	0	0	0	0	0	0	5.82562272727273	6.12562272727273
	PS(17:0_22:5)-H	0	0	0	0	0	0	0	0	0	0	0	0	4.00810151515151	4.30810151515151	3225		PS(17:0_22:5)-H	0	0	0	0	0	0	0	0	0	0	0	0	4.00810151515151	4.30810151515151	3225		PS(17:0_22:5)-H	0	0	0	0	0	0	0	0	0	0	0	0	4.00810151515151	4.30810151515151
	PS(17:0_22:6)-H	0	0	0	0	0	0	0	0	0	0	0	0	5.43825606060606	5.73825606060606	894		PS(17:0_22:6)-H	0	0	0	0	0	0	0	0	0	0	0	0	5.43825606060606	5.73825606060606	894		PS(17:0_22:6)-H	0	0	0	0	0	0	0	0	0	0	0	0	5.43825606060606	5.73825606060606
	PS(17:0_24:0)-H	0	0	0	0	0	0	0	0	0	0	0	0	9.23479090909091	9.53479090909091	1578		PS(17:0_24:0)-H	0	0	0	0	0	0	0	0	0	0	0	0	9.23479090909091	9.53479090909091	1578		PS(17:0_24:0)-H	0	0	0	0	0	0	0	0	0	0	0	0	9.23479090909091	9.53479090909091
	PS(17:0_24:1)-H	0	0	0	0	0	0	0	0	0	0	0	0	8.41369393939394	8.71369393939394	887		PS(17:0_24:1)-H	8.571105	0	0	0	0	0	0	0	0	0	0	0	8.41369393939394	8.71369393939394	887		PS(17:0_24:1)-H	1	0	0	0	0	0	0	0	0	0	0	0	8.41369393939394	8.71369393939394
	PS(17:1_18:0)-H	1	0	0	0	0	0	0	0	0	0	0	0	4.99847121212121	5.29847121212121	226		PS(17:1_18:0)-H	5.170068	0	0	0	0	0	5.170068	0	0	0	0	0	4.99847121212121	5.29847121212121	226		PS(17:1_18:0)-H	1	0	0	0	0	0	1	0	0	0	0	0	4.99847121212121	5.29847121212121
	PS(17:1_18:1)-H	0	0	0	0	0	0	0	0	0	0	0	0	5.93952727272727	6.23952727272727	902		PS(17:1_18:1)-H	0	0	0	0	0	0	0	0	0	0	0	0	5.93952727272727	6.23952727272727	902		PS(17:1_18:1)-H	0	0	0	0	0	0	0	0	0	0	0	0	5.93952727272727	6.23952727272727
	PS(17:1_19:0)-H	1	0	0	0	0	0	0	0	0	0	0	0	5.63370151515152	5.93370151515152	220		PS(17:1_19:0)-H	5.804299	0	0	0	0	0	5.804299	0	0	0	0	0	5.63370151515152	5.93370151515152	220		PS(17:1_19:0)-H	1	0	0	0	0	0	1	0	0	0	0	0	5.63370151515152	5.93370151515152
	PS(17:1_20:0)-H	1	0	0	0	0	0	1	0	0	1	0	0	6.24482727272727	6.54482727272727	70		PS(17:1_20:0)-H	6.367817	0	0	0	0	0	6.367817	0	0	6.367817	0	0	6.24482727272727	6.54482727272727	70		PS(17:1_20:0)-H	2	0	0	0	0	0	2	0	0	1	0	0	6.24482727272727	6.54482727272727
	PS(17:1_20:0)-H	1	0	0	0	0	0	1	0	0	1	0	0	6.0695696969697	6.3695696969697	500		PS(17:1_20:0)-H	6.367817	0	0	0	0	0	6.367817	0	0	6.367817	0	0	6.0695696969697	6.3695696969697	500		PS(17:1_20:0)-H	2	0	0	0	0	0	2	0	0	1	0	0	6.0695696969697	6.3695696969697
	PS(17:1_20:1)-H	1	0	0	0	0	0	1	0	0	0	0	0	5.38637727272727	5.68637727272727	185		PS(17:1_20:1)-H	5.500496	0	0	0	0	0	5.500496	0	0	0	0	0	5.38637727272727	5.68637727272727	185		PS(17:1_20:1)-H	2	0	0	0	0	0	1	0	0	0	0	0	5.38637727272727	5.68637727272727
	PS(17:1_20:1)-H	1	0	0	0	0	0	0	0	0	0	0	0	5.13399242424242	5.43399242424242	191		PS(17:1_20:1)-H	5.235445	0	0	0	0	0	5.235445	0	0	0	0	0	5.13399242424242	5.43399242424242	191		PS(17:1_20:1)-H	2	0	0	0	0	0	2	0	0	0	0	0	5.13399242424242	5.43399242424242
	PS(17:1_20:1)-H	1	0	0	0	0	0	0	0	0	0	0	0	5.5910696969697	5.8910696969697	244		PS(17:1_20:1)-H	5.76282	0	0	0	0	0	5.76282	0	0	0	0	0	5.5910696969697	5.8910696969697	244		PS(17:1_20:1)-H	2	0	0	0	0	0	1	0	0	0	0	0	5.5910696969697	5.8910696969697
	PS(17:1_20:2)-H	0	0	0	0	0	0	0	0	0	0	0	0	4.7790303030303	5.0790303030303	844		PS(17:1_20:2)-H	0	0	0	0	0	0	0	0	0	0	0	0	4.7790303030303	5.0790303030303	844		PS(17:1_20:2)-H	0	0	0	0	0	0	0	0	0	0	0	0	4.7790303030303	5.0790303030303
	PS(17:1_20:2)-H	0	0	0	0	0	0	0	0	0	0	0	0	6.00865757575758	6.30865757575758	1893		PS(17:1_20:2)-H	0	0	0	0	0	0	0	0	0	0	0	0	6.00865757575758	6.30865757575758	1893		PS(17:1_20:2)-H	0	0	0	0	0	0	0	0	0	0	0	0	6.00865757575758	6.30865757575758
	PS(17:1_20:3)-H	0	0	0	0	0	0	0	0	0	0	0	0	5.74913636363636	6.04913636363636	976		PS(17:1_20:3)-H	0	0	0	0	0	0	0	0	0	0	0	0	5.74913636363636	6.04913636363636	976		PS(17:1_20:3)-H	0	0	0	0	0	0	0	0	0	0	0	0	5.74913636363636	6.04913636363636
	PS(17:1_21:0)-H	1	0	0	0	0	0	0	0	0	0	0	0	6.82934393939394	7.12934393939394	684		PS(17:1_21:0)-H	7.000907	0	0	0	0	0	0	0	0	0	0	0	6.82934393939394	7.12934393939394	684		PS(17:1_21:0)-H	1	0	0	0	0	0	0	0	0	0	0	0	6.82934393939394	7.12934393939394
	PS(17:1_21:0)-H	0	0	0	0	0	0	0	0	0	0	0	0	6.67263333333333	6.97263333333333	969		PS(17:1_21:0)-H	0	0	0	0	0	0	0	0	0	0	0	0	6.67263333333333	6.97263333333333	969		PS(17:1_21:0)-H	0	0	0	0	0	0	0	0	0	0	0	0	6.67263333333333	6.97263333333333
	PS(17:1_22:0)-H	1	0	0	0	0	0	1	0	0	0	0	0	7.41247424242424	7.71247424242424	162		PS(17:1_22:0)-H	7.607316	0	0	0	0	0	7.607316	0	0	7.607316	0	0	7.41247424242424	7.71247424242424	162		PS(17:1_22:0)-H	2	0	0	0	0	0	2	0	0	1	0	0	7.41247424242424	7.71247424242424
	PS(17:1_22:1)-H	1	0	0	0	0	0	1	0	0	0	0	0	6.54269393939394	6.84269393939394	187		PS(17:1_22:1)-H	6.64095	0	0	0	0	0	6.64095	0	0	0	0	0	6.54269393939394	6.84269393939394	187		PS(17:1_22:1)-H	2	0	0	0	0	0	2	0	0	0	0	0	6.54269393939394	6.84269393939394
	PS(17:1_22:1)-H	1	0	0	0	0	0	1	0	0	0	0	0	6.33619848484848	6.63619848484848	219		PS(17:1_22:1)-H	6.523652	0	0	0	0	0	6.523652	0	0	0	0	0	6.33619848484848	6.63619848484848	219		PS(17:1_22:1)-H	1	0	0	0	0	0	1	0	0	0	0	0	6.33619848484848	6.63619848484848
	PS(17:1_22:2)-H	1	0	0	0	0	0	1	0	0	0	0	0	6.04034545454545	6.34034545454545	46		PS(17:1_22:2)-H	6.155149	0	0	0	0	0	6.155149	0	0	6.155149	0	0	6.04034545454545	6.34034545454545	46		PS(17:1_22:2)-H	3	0	0	0	0	0	2	0	0	1	0	0	6.04034545454545	6.34034545454545
	PS(17:1_22:2)-H	1	0	0	0	0	0	1	0	0	0	0	0	5.38873333333333	5.68873333333333	83		PS(17:1_22:2)-H	5.628545	0	0	0	0	0	5.628545	0	0	0	0	0	5.38873333333333	5.68873333333333	83		PS(17:1_22:2)-H	1	0	0	0	0	0	1	0	0	0	0	0	5.38873333333333	5.68873333333333
	PS(17:1_22:2)-H	1	0	0	0	0	0	0	0	0	0	0	0	5.71959545454545	6.01959545454545	3405		PS(17:1_22:2)-H	5.896158	0	0	0	0	0	0	0	0	0	0	0	5.71959545454545	6.01959545454545	3405		PS(17:1_22:2)-H	2	0	0	0	0	0	0	0	0	0	0	0	5.71959545454545	6.01959545454545
	PS(17:1_22:3)-H	1	0	0	0	0	0	1	0	0	0	0	0	5.23841363636364	5.53841363636364	104		PS(17:1_22:3)-H	5.362202	0	0	0	0	0	5.362202	0	0	5.362202	0	0	5.23841363636364	5.53841363636364	104		PS(17:1_22:3)-H	2	0	0	0	0	0	2	0	0	1	0	0	5.23841363636364	5.53841363636364
	PS(17:1_22:3)-H	0	0	0	0	0	0	0	0	0	0	0	0	4.93768939393939	5.23768939393939	489		PS(17:1_22:3)-H	0	0	0	0	0	0	0	0	0	0	0	0	4.93768939393939	5.23768939393939	489		PS(17:1_22:3)-H	0	0	0	0	0	0	0	0	0	0	0	0	4.93768939393939	5.23768939393939
	PS(17:1_22:3)-H	1	0	0	0	0	0	0	0	0	0	0	0	4.46556363636364	4.76556363636364	532		PS(17:1_22:3)-H	4.639425	0	0	0	0	0	0	0	0	0	0	0	4.46556363636364	4.76556363636364	532		PS(17:1_22:3)-H	1	0	0	0	0	0	0	0	0	0	0	0	4.46556363636364	4.76556363636364
	PS(17:1_22:4)-H	0	0	0	0	0	0	0	0	0	0	0	0	5.82562272727273	6.12562272727273	1568		PS(17:1_22:4)-H	0	0	0	0	0	0	0	0	0	0	0	0	5.82562272727273	6.12562272727273	1568		PS(17:1_22:4)-H	0	0	0	0	0	0	0	0	0	0	0	0	5.82562272727273	6.12562272727273
	PS(17:1_22:4)-H	0	0	0	0	0	0	0	0	0	0	0	0	4.00810151515151	4.30810151515151	3225		PS(17:1_22:4)-H	0	0	0	0	0	0	0	0	0	0	0	0	4.00810151515151	4.30810151515151	3225		PS(17:1_22:4)-H	0	0	0	0	0	0	0	0	0	0	0	0	4.00810151515151	4.30810151515151
	PS(17:1_22:5)-H	0	0	0	0	0	0	0	0	0	0	0	0	5.43825606060606	5.73825606060606	894		PS(17:1_22:5)-H	0	0	0	0	0	0	0	0	0	0	0	0	5.43825606060606	5.73825606060606	894		PS(17:1_22:5)-H	0	0	0	0	0	0	0	0	0	0	0	0	5.43825606060606	5.73825606060606
	PS(17:1_24:0)-H	0	0	0	0	0	0	0	0	0	0	0	0	8.41369393939394	8.71369393939394	887		PS(17:1_24:0)-H	8.571105	0	0	0	0	0	0	0	0	0	0	0	8.41369393939394	8.71369393939394	887		PS(17:1_24:0)-H	1	0	0	0	0	0	0	0	0	0	0	0	8.41369393939394	8.71369393939394
	PS(17:1_24:1)-H	1	0	0	0	0	0	1	0	0	0	0	0	7.69890909090909	7.99890909090909	268		PS(17:1_24:1)-H	7.804709	0	0	0	0	0	7.804709	0	0	0	0	0	7.69890909090909	7.99890909090909	268		PS(17:1_24:1)-H	2	0	0	0	0	0	2	0	0	0	0	0	7.69890909090909	7.99890909090909
	PS(17:1_24:1)-H	0	0	0	0	0	0	0	0	0	0	0	0	8.06595	8.36595	1366		PS(17:1_24:1)-H	0	0	0	0	0	0	0	0	0	0	0	0	8.06595	8.36595	1366		PS(17:1_24:1)-H	0	0	0	0	0	0	0	0	0	0	0	0	8.06595	8.36595
	PS(17:2_18:0)-H	0	0	0	0	0	0	0	0	0	0	0	0	5.93952727272727	6.23952727272727	902		PS(17:2_18:0)-H	0	0	0	0	0	0	0	0	0	0	0	0	5.93952727272727	6.23952727272727	902		PS(17:2_18:0)-H	0	0	0	0	0	0	0	0	0	0	0	0	5.93952727272727	6.23952727272727
	PS(17:2_20:0)-H	1	0	0	0	0	0	1	0	0	0	0	0	5.38637727272727	5.68637727272727	185		PS(17:2_20:0)-H	5.500496	0	0	0	0	0	5.500496	0	0	0	0	0	5.38637727272727	5.68637727272727	185		PS(17:2_20:0)-H	2	0	0	0	0	0	1	0	0	0	0	0	5.38637727272727	5.68637727272727
	PS(17:2_20:0)-H	1	0	0	0	0	0	0	0	0	0	0	0	5.13399242424242	5.43399242424242	191		PS(17:2_20:0)-H	5.235445	0	0	0	0	0	5.235445	0	0	0	0	0	5.13399242424242	5.43399242424242	191		PS(17:2_20:0)-H	2	0	0	0	0	0	2	0	0	0	0	0	5.13399242424242	5.43399242424242
	PS(17:2_20:0)-H	1	0	0	0	0	0	0	0	0	0	0	0	5.5910696969697	5.8910696969697	244		PS(17:2_20:0)-H	5.76282	0	0	0	0	0	5.76282	0	0	0	0	0	5.5910696969697	5.8910696969697	244		PS(17:2_20:0)-H	2	0	0	0	0	0	1	0	0	0	0	0	5.5910696969697	5.8910696969697
	PS(17:2_20:1)-H	0	0	0	0	0	0	0	0	0	0	0	0	4.7790303030303	5.0790303030303	844		PS(17:2_20:1)-H	0	0	0	0	0	0	0	0	0	0	0	0	4.7790303030303	5.0790303030303	844		PS(17:2_20:1)-H	0	0	0	0	0	0	0	0	0	0	0	0	4.7790303030303	5.0790303030303
	PS(17:2_20:1)-H	0	0	0	0	0	0	0	0	0	0	0	0	6.00865757575758	6.30865757575758	1893		PS(17:2_20:1)-H	0	0	0	0	0	0	0	0	0	0	0	0	6.00865757575758	6.30865757575758	1893		PS(17:2_20:1)-H	0	0	0	0	0	0	0	0	0	0	0	0	6.00865757575758	6.30865757575758
	PS(17:2_20:2)-H	0	0	0	0	0	0	0	0	0	0	0	0	5.74913636363636	6.04913636363636	976		PS(17:2_20:2)-H	0	0	0	0	0	0	0	0	0	0	0	0	5.74913636363636	6.04913636363636	976		PS(17:2_20:2)-H	0	0	0	0	0	0	0	0	0	0	0	0	5.74913636363636	6.04913636363636
	PS(17:2_21:0)-H	0	0	0	0	0	0	0	0	0	0	0	0	5.94582272727273	6.24582272727273	702		PS(17:2_21:0)-H	0	0	0	0	0	0	0	0	0	0	0	0	5.94582272727273	6.24582272727273	702		PS(17:2_21:0)-H	0	0	0	0	0	0	0	0	0	0	0	0	5.94582272727273	6.24582272727273
	PS(17:2_22:0)-H	1	0	0	0	0	0	1	0	0	0	0	0	6.54269393939394	6.84269393939394	187		PS(17:2_22:0)-H	6.64095	0	0	0	0	0	6.64095	0	0	0	0	0	6.54269393939394	6.84269393939394	187		PS(17:2_22:0)-H	2	0	0	0	0	0	2	0	0	0	0	0	6.54269393939394	6.84269393939394
	PS(17:2_22:0)-H	1	0	0	0	0	0	1	0	0	0	0	0	6.33619848484848	6.63619848484848	219		PS(17:2_22:0)-H	6.523652	0	0	0	0	0	6.523652	0	0	0	0	0	6.33619848484848	6.63619848484848	219		PS(17:2_22:0)-H	1	0	0	0	0	0	1	0	0	0	0	0	6.33619848484848	6.63619848484848
	PS(17:2_22:1)-H	1	0	0	0	0	0	1	0	0	0	0	0	6.04034545454545	6.34034545454545	46		PS(17:2_22:1)-H	6.155149	0	0	0	0	0	6.155149	0	0	6.155149	0	0	6.04034545454545	6.34034545454545	46		PS(17:2_22:1)-H	3	0	0	0	0	0	2	0	0	1	0	0	6.04034545454545	6.34034545454545
	PS(17:2_22:1)-H	1	0	0	0	0	0	1	0	0	0	0	0	5.38873333333333	5.68873333333333	83		PS(17:2_22:1)-H	5.628545	0	0	0	0	0	5.628545	0	0	0	0	0	5.38873333333333	5.68873333333333	83		PS(17:2_22:1)-H	1	0	0	0	0	0	1	0	0	0	0	0	5.38873333333333	5.68873333333333
	PS(17:2_22:1)-H	1	0	0	0	0	0	0	0	0	0	0	0	5.71959545454545	6.01959545454545	3405		PS(17:2_22:1)-H	5.896158	0	0	0	0	0	0	0	0	0	0	0	5.71959545454545	6.01959545454545	3405		PS(17:2_22:1)-H	2	0	0	0	0	0	0	0	0	0	0	0	5.71959545454545	6.01959545454545
	PS(17:2_22:2)-H	1	0	0	0	0	0	1	0	0	0	0	0	5.23841363636364	5.53841363636364	104		PS(17:2_22:2)-H	5.362202	0	0	0	0	0	5.362202	0	0	5.362202	0	0	5.23841363636364	5.53841363636364	104		PS(17:2_22:2)-H	2	0	0	0	0	0	2	0	0	1	0	0	5.23841363636364	5.53841363636364
	PS(17:2_22:2)-H	0	0	0	0	0	0	0	0	0	0	0	0	4.93768939393939	5.23768939393939	489		PS(17:2_22:2)-H	0	0	0	0	0	0	0	0	0	0	0	0	4.93768939393939	5.23768939393939	489		PS(17:2_22:2)-H	0	0	0	0	0	0	0	0	0	0	0	0	4.93768939393939	5.23768939393939
	PS(17:2_22:2)-H	1	0	0	0	0	0	0	0	0	0	0	0	4.46556363636364	4.76556363636364	532		PS(17:2_22:2)-H	4.639425	0	0	0	0	0	0	0	0	0	0	0	4.46556363636364	4.76556363636364	532		PS(17:2_22:2)-H	1	0	0	0	0	0	0	0	0	0	0	0	4.46556363636364	4.76556363636364
	PS(17:2_22:3)-H	0	0	0	0	0	0	0	0	0	0	0	0	5.82562272727273	6.12562272727273	1568		PS(17:2_22:3)-H	0	0	0	0	0	0	0	0	0	0	0	0	5.82562272727273	6.12562272727273	1568		PS(17:2_22:3)-H	0	0	0	0	0	0	0	0	0	0	0	0	5.82562272727273	6.12562272727273
	PS(17:2_22:3)-H	0	0	0	0	0	0	0	0	0	0	0	0	4.00810151515151	4.30810151515151	3225		PS(17:2_22:3)-H	0	0	0	0	0	0	0	0	0	0	0	0	4.00810151515151	4.30810151515151	3225		PS(17:2_22:3)-H	0	0	0	0	0	0	0	0	0	0	0	0	4.00810151515151	4.30810151515151
	PS(17:2_22:4)-H	0	0	0	0	0	0	0	0	0	0	0	0	5.43825606060606	5.73825606060606	894		PS(17:2_22:4)-H	0	0	0	0	0	0	0	0	0	0	0	0	5.43825606060606	5.73825606060606	894		PS(17:2_22:4)-H	0	0	0	0	0	0	0	0	0	0	0	0	5.43825606060606	5.73825606060606
	PS(17:2_24:0)-H	1	0	0	0	0	0	1	0	0	0	0	0	7.69890909090909	7.99890909090909	268		PS(17:2_24:0)-H	7.804709	0	0	0	0	0	7.804709	0	0	0	0	0	7.69890909090909	7.99890909090909	268		PS(17:2_24:0)-H	2	0	0	0	0	0	2	0	0	0	0	0	7.69890909090909	7.99890909090909
	PS(17:2_24:0)-H	0	0	0	0	0	0	0	0	0	0	0	0	8.06595	8.36595	1366		PS(17:2_24:0)-H	0	0	0	0	0	0	0	0	0	0	0	0	8.06595	8.36595	1366		PS(17:2_24:0)-H	0	0	0	0	0	0	0	0	0	0	0	0	8.06595	8.36595
	PS(17:2_24:1)-H	1	0	0	0	0	0	1	0	0	0	0	0	7.22732575757576	7.52732575757576	201		PS(17:2_24:1)-H	7.329489	0	0	0	0	0	7.329489	0	0	7.329489	0	0	7.22732575757576	7.52732575757576	201		PS(17:2_24:1)-H	2	0	0	0	0	0	2	0	0	1	0	0	7.22732575757576	7.52732575757576
	PS(17:2_24:1)-H	0	0	0	0	0	0	0	0	0	0	0	0	6.65343181818182	6.95343181818182	796		PS(17:2_24:1)-H	0	0	0	0	0	0	0	0	0	0	0	0	6.65343181818182	6.95343181818182	796		PS(17:2_24:1)-H	0	0	0	0	0	0	0	0	0	0	0	0	6.65343181818182	6.95343181818182
	PS(17:2_24:1)-H	0	0	0	0	0	0	0	0	0	0	0	0	6.87396060606061	7.17396060606061	934		PS(17:2_24:1)-H	0	0	0	0	0	0	0	0	0	0	0	0	6.87396060606061	7.17396060606061	934		PS(17:2_24:1)-H	0	0	0	0	0	0	0	0	0	0	0	0	6.87396060606061	7.17396060606061
	PS(18:0_18:0)-H	0	0	0	0	0	0	0	0	0	0	0	0	6.59304242424242	6.89304242424242	2477		PS(18:0_18:0)-H	0	0	0	0	0	0	0	0	0	0	0	0	6.59304242424242	6.89304242424242	2477		PS(18:0_18:0)-H	0	0	0	0	0	0	0	0	0	0	0	0	6.59304242424242	6.89304242424242
	PS(18:0_18:1)-H	1	0	0	0	0	0	0	0	0	0	0	0	5.63370151515152	5.93370151515152	220		PS(18:0_18:1)-H	5.804299	0	0	0	0	0	5.804299	0	0	0	0	0	5.63370151515152	5.93370151515152	220		PS(18:0_18:1)-H	1	0	0	0	0	0	1	0	0	0	0	0	5.63370151515152	5.93370151515152
	PS(18:0_19:0)-H	1	0	0	0	0	0	1	1	0	0	0	0	7.16090151515151	7.46090151515151	155		PS(18:0_19:0)-H	7.344148	0	0	0	0	0	7.344148	7.344148	0	0	0	0	7.16090151515151	7.46090151515151	155		PS(18:0_19:0)-H	2	0	0	0	0	0	2	1	0	0	0	0	7.16090151515151	7.46090151515151
	PS(18:0_20:0)-H	0	0	0	0	0	0	0	0	0	0	0	0	7.75165	8.05165	1796		PS(18:0_20:0)-H	0	0	0	0	0	0	0	0	0	0	0	0	7.75165	8.05165	1796		PS(18:0_20:0)-H	0	0	0	0	0	0	0	0	0	0	0	0	7.75165	8.05165
	PS(18:0_20:1)-H	1	0	0	0	0	0	0	0	0	0	0	0	6.82934393939394	7.12934393939394	684		PS(18:0_20:1)-H	7.000907	0	0	0	0	0	0	0	0	0	0	0	6.82934393939394	7.12934393939394	684		PS(18:0_20:1)-H	1	0	0	0	0	0	0	0	0	0	0	0	6.82934393939394	7.12934393939394
	PS(18:0_20:1)-H	0	0	0	0	0	0	0	0	0	0	0	0	6.67263333333333	6.97263333333333	969		PS(18:0_20:1)-H	0	0	0	0	0	0	0	0	0	0	0	0	6.67263333333333	6.97263333333333	969		PS(18:0_20:1)-H	0	0	0	0	0	0	0	0	0	0	0	0	6.67263333333333	6.97263333333333
	PS(18:0_20:2)-H	0	0	0	0	0	0	0	0	0	0	0	0	5.94582272727273	6.24582272727273	702		PS(18:0_20:2)-H	0	0	0	0	0	0	0	0	0	0	0	0	5.94582272727273	6.24582272727273	702		PS(18:0_20:2)-H	0	0	0	0	0	0	0	0	0	0	0	0	5.94582272727273	6.24582272727273
	PS(18:0_20:3)-H	1	0	0	0	0	0	0	0	0	0	0	0	5.44529696969697	5.74529696969697	458		PS(18:0_20:3)-H	5.57034	0	0	0	0	0	5.57034	0	0	0	0	0	5.44529696969697	5.74529696969697	458		PS(18:0_20:3)-H	1	0	0	0	0	0	1	0	0	0	0	0	5.44529696969697	5.74529696969697
	PS(18:0_21:0)-H	1	0	0	0	0	0	1	1	0	0	0	0	8.2811803030303	8.5811803030303	271		PS(18:0_21:0)-H	8.490902	0	0	0	0	8.490902	8.364598	8.490902	0	0	0	0	8.2811803030303	8.5811803030303	271		PS(18:0_21:0)-H	2	0	0	0	0	2	2	2	0	0	0	0	8.2811803030303	8.5811803030303
	PS(18:0_22:3)-H	0	0	0	0	0	0	0	0	0	0	0	0	6.66241060606061	6.96241060606061	1154		PS(18:0_22:3)-H	0	0	0	0	0	0	0	0	0	0	0	0	6.66241060606061	6.96241060606061	1154		PS(18:0_22:3)-H	0	0	0	0	0	0	0	0	0	0	0	0	6.66241060606061	6.96241060606061
	PS(18:0_22:3)-H	0	0	0	0	0	0	0	0	0	0	0	0	6.46923181818182	6.76923181818182	4152		PS(18:0_22:3)-H	0	0	0	0	0	0	0	0	0	0	0	0	6.46923181818182	6.76923181818182	4152		PS(18:0_22:3)-H	0	0	0	0	0	0	0	0	0	0	0	0	6.46923181818182	6.76923181818182
	PS(18:0_22:4)-H	0	0	0	0	0	0	0	0	0	0	0	0	5.54417878787879	5.84417878787879	1271		PS(18:0_22:4)-H	0	0	0	0	0	0	0	0	0	0	0	0	5.54417878787879	5.84417878787879	1271		PS(18:0_22:4)-H	0	0	0	0	0	0	0	0	0	0	0	0	5.54417878787879	5.84417878787879
	PS(18:0_22:4)-H	0	0	0	0	0	0	0	0	0	0	0	0	5.8542696969697	6.1542696969697	1649		PS(18:0_22:4)-H	0	0	0	0	0	0	0	0	0	0	0	0	5.8542696969697	6.1542696969697	1649		PS(18:0_22:4)-H	0	0	0	0	0	0	0	0	0	0	0	0	5.8542696969697	6.1542696969697
	PS(18:0_22:4)-H	0	0	0	0	0	0	0	0	0	0	0	0	5.57073636363636	5.87073636363636	3957		PS(18:0_22:4)-H	0	0	0	0	0	0	0	0	0	0	0	0	5.57073636363636	5.87073636363636	3957		PS(18:0_22:4)-H	0	0	0	0	0	0	0	0	0	0	0	0	5.57073636363636	5.87073636363636
	PS(18:0_22:5)-H	0	0	0	0	0	0	0	0	0	0	0	0	5.10081363636364	5.40081363636364	845		PS(18:0_22:5)-H	0	0	0	0	0	0	0	0	0	0	0	0	5.10081363636364	5.40081363636364	845		PS(18:0_22:5)-H	0	0	0	0	0	0	0	0	0	0	0	0	5.10081363636364	5.40081363636364
	PS(18:0_23:0)-H	0	0	0	0	0	0	0	0	0	0	0	0	9.23479090909091	9.53479090909091	1578		PS(18:0_23:0)-H	0	0	0	0	0	0	0	0	0	0	0	0	9.23479090909091	9.53479090909091	1578		PS(18:0_23:0)-H	0	0	0	0	0	0	0	0	0	0	0	0	9.23479090909091	9.53479090909091
	PS(18:1_19:0)-H	1	0	0	0	0	0	1	1	0	1	0	0	6.24482727272727	6.54482727272727	70		PS(18:1_19:0)-H	6.367817	0	0	0	0	0	6.367817	6.367817	0	6.367817	0	0	6.24482727272727	6.54482727272727	70		PS(18:1_19:0)-H	2	0	0	0	0	0	2	2	0	1	0	0	6.24482727272727	6.54482727272727
	PS(18:1_19:0)-H	1	0	0	0	0	0	1	1	0	1	0	0	6.0695696969697	6.3695696969697	500		PS(18:1_19:0)-H	6.367817	0	0	0	0	0	6.367817	6.221945	0	6.367817	0	0	6.0695696969697	6.3695696969697	500		PS(18:1_19:0)-H	2	0	0	0	0	0	2	2	0	1	0	0	6.0695696969697	6.3695696969697
	PS(18:1_20:0)-H	1	0	0	0	0	0	0	0	0	0	0	0	6.82934393939394	7.12934393939394	684		PS(18:1_20:0)-H	7.000907	0	0	0	0	0	0	7.000907	0	0	0	0	6.82934393939394	7.12934393939394	684		PS(18:1_20:0)-H	1	0	0	0	0	0	0	1	0	0	0	0	6.82934393939394	7.12934393939394
	PS(18:1_20:0)-H	0	0	0	0	0	0	0	0	0	0	0	0	6.67263333333333	6.97263333333333	969		PS(18:1_20:0)-H	0	0	0	0	0	0	0	0	0	0	0	0	6.67263333333333	6.97263333333333	969		PS(18:1_20:0)-H	0	0	0	0	0	0	0	0	0	0	0	0	6.67263333333333	6.97263333333333
	PS(18:1_20:1)-H	0	0	0	0	0	0	0	0	0	0	0	0	5.94582272727273	6.24582272727273	702		PS(18:1_20:1)-H	0	0	0	0	0	0	0	0	0	0	0	0	5.94582272727273	6.24582272727273	702		PS(18:1_20:1)-H	0	0	0	0	0	0	0	0	0	0	0	0	5.94582272727273	6.24582272727273
	PS(18:1_20:2)-H	1	0	0	0	0	0	0	0	0	0	0	0	5.44529696969697	5.74529696969697	458		PS(18:1_20:2)-H	5.57034	0	0	0	0	0	5.57034	0	0	0	0	0	5.44529696969697	5.74529696969697	458		PS(18:1_20:2)-H	1	0	0	0	0	0	1	0	0	0	0	0	5.44529696969697	5.74529696969697
	PS(18:1_21:0)-H	1	0	0	0	0	0	1	1	0	0	0	0	7.41247424242424	7.71247424242424	162		PS(18:1_21:0)-H	7.607316	0	0	0	0	0	7.607316	7.485737	0	7.607316	0	0	7.41247424242424	7.71247424242424	162		PS(18:1_21:0)-H	2	0	0	0	0	0	2	2	0	1	0	0	7.41247424242424	7.71247424242424
	PS(18:1_22:2)-H	0	0	0	0	0	0	0	0	0	0	0	0	6.66241060606061	6.96241060606061	1154		PS(18:1_22:2)-H	0	0	0	0	0	0	0	0	0	0	0	0	6.66241060606061	6.96241060606061	1154		PS(18:1_22:2)-H	0	0	0	0	0	0	0	0	0	0	0	0	6.66241060606061	6.96241060606061
	PS(18:1_22:2)-H	0	0	0	0	0	0	0	0	0	0	0	0	6.46923181818182	6.76923181818182	4152		PS(18:1_22:2)-H	0	0	0	0	0	0	0	0	0	0	0	0	6.46923181818182	6.76923181818182	4152		PS(18:1_22:2)-H	0	0	0	0	0	0	0	0	0	0	0	0	6.46923181818182	6.76923181818182
	PS(18:1_22:3)-H	0	0	0	0	0	0	0	0	0	0	0	0	5.54417878787879	5.84417878787879	1271		PS(18:1_22:3)-H	0	0	0	0	0	0	0	0	0	0	0	0	5.54417878787879	5.84417878787879	1271		PS(18:1_22:3)-H	0	0	0	0	0	0	0	0	0	0	0	0	5.54417878787879	5.84417878787879
	PS(18:1_22:3)-H	0	0	0	0	0	0	0	0	0	0	0	0	5.8542696969697	6.1542696969697	1649		PS(18:1_22:3)-H	0	0	0	0	0	0	0	0	0	0	0	0	5.8542696969697	6.1542696969697	1649		PS(18:1_22:3)-H	0	0	0	0	0	0	0	0	0	0	0	0	5.8542696969697	6.1542696969697
	PS(18:1_22:3)-H	0	0	0	0	0	0	0	0	0	0	0	0	5.57073636363636	5.87073636363636	3957		PS(18:1_22:3)-H	0	0	0	0	0	0	0	0	0	0	0	0	5.57073636363636	5.87073636363636	3957		PS(18:1_22:3)-H	0	0	0	0	0	0	0	0	0	0	0	0	5.57073636363636	5.87073636363636
	PS(18:1_22:4)-H	0	0	0	0	0	0	0	0	0	0	0	0	5.10081363636364	5.40081363636364	845		PS(18:1_22:4)-H	0	0	0	0	0	0	0	0	0	0	0	0	5.10081363636364	5.40081363636364	845		PS(18:1_22:4)-H	0	0	0	0	0	0	0	0	0	0	0	0	5.10081363636364	5.40081363636364
	PS(18:1_23:0)-H	0	0	0	0	0	0	0	0	0	0	0	0	8.41369393939394	8.71369393939394	887		PS(18:1_23:0)-H	8.571105	0	0	0	0	0	0	0	0	0	0	0	8.41369393939394	8.71369393939394	887		PS(18:1_23:0)-H	1	0	0	0	0	0	0	0	0	0	0	0	8.41369393939394	8.71369393939394
	PS(18:2_19:0)-H	1	0	0	0	0	0	1	1	0	0	0	0	5.38637727272727	5.68637727272727	185		PS(18:2_19:0)-H	5.500496	0	0	0	0	0	5.500496	5.500496	0	0	0	0	5.38637727272727	5.68637727272727	185		PS(18:2_19:0)-H	2	0	0	0	0	0	1	2	0	0	0	0	5.38637727272727	5.68637727272727
	PS(18:2_19:0)-H	1	0	0	0	0	0	0	1	0	0	0	0	5.13399242424242	5.43399242424242	191		PS(18:2_19:0)-H	5.235445	0	0	0	0	0	5.235445	5.235445	0	0	0	0	5.13399242424242	5.43399242424242	191		PS(18:2_19:0)-H	2	0	0	0	0	0	2	2	0	0	0	0	5.13399242424242	5.43399242424242
	PS(18:2_19:0)-H	1	0	0	0	0	0	0	1	0	0	0	0	5.5910696969697	5.8910696969697	244		PS(18:2_19:0)-H	5.76282	0	0	0	0	0	5.76282	5.633749	0	0	0	0	5.5910696969697	5.8910696969697	244		PS(18:2_19:0)-H	2	0	0	0	0	0	1	2	0	0	0	0	5.5910696969697	5.8910696969697
	PS(18:2_20:0)-H	0	0	0	0	0	0	0	0	0	0	0	0	5.94582272727273	6.24582272727273	702		PS(18:2_20:0)-H	0	0	0	0	0	0	0	0	0	0	0	0	5.94582272727273	6.24582272727273	702		PS(18:2_20:0)-H	0	0	0	0	0	0	0	0	0	0	0	0	5.94582272727273	6.24582272727273
	PS(18:2_20:1)-H	1	0	0	0	0	0	0	0	0	0	0	0	5.44529696969697	5.74529696969697	458		PS(18:2_20:1)-H	5.57034	0	0	0	0	0	5.57034	0	0	0	0	0	5.44529696969697	5.74529696969697	458		PS(18:2_20:1)-H	1	0	0	0	0	0	1	0	0	0	0	0	5.44529696969697	5.74529696969697
	PS(18:2_21:0)-H	1	0	0	0	0	0	1	1	0	0	0	0	6.54269393939394	6.84269393939394	187		PS(18:2_21:0)-H	6.64095	0	0	0	0	0	6.64095	6.64095	0	0	0	0	6.54269393939394	6.84269393939394	187		PS(18:2_21:0)-H	2	0	0	0	0	0	2	2	0	0	0	0	6.54269393939394	6.84269393939394
	PS(18:2_21:0)-H	1	0	0	0	0	0	1	1	0	0	0	0	6.33619848484848	6.63619848484848	219		PS(18:2_21:0)-H	6.523652	0	0	0	0	0	6.523652	6.523652	0	0	0	0	6.33619848484848	6.63619848484848	219		PS(18:2_21:0)-H	1	0	0	0	0	0	1	1	0	0	0	0	6.33619848484848	6.63619848484848
	PS(18:2_22:1)-H	0	0	0	0	0	0	0	0	0	0	0	0	6.66241060606061	6.96241060606061	1154		PS(18:2_22:1)-H	0	0	0	0	0	0	0	0	0	0	0	0	6.66241060606061	6.96241060606061	1154		PS(18:2_22:1)-H	0	0	0	0	0	0	0	0	0	0	0	0	6.66241060606061	6.96241060606061
	PS(18:2_22:1)-H	0	0	0	0	0	0	0	0	0	0	0	0	6.46923181818182	6.76923181818182	4152		PS(18:2_22:1)-H	0	0	0	0	0	0	0	0	0	0	0	0	6.46923181818182	6.76923181818182	4152		PS(18:2_22:1)-H	0	0	0	0	0	0	0	0	0	0	0	0	6.46923181818182	6.76923181818182
	PS(18:2_22:2)-H	0	0	0	0	0	0	0	0	0	0	0	0	5.54417878787879	5.84417878787879	1271		PS(18:2_22:2)-H	0	0	0	0	0	0	0	0	0	0	0	0	5.54417878787879	5.84417878787879	1271		PS(18:2_22:2)-H	0	0	0	0	0	0	0	0	0	0	0	0	5.54417878787879	5.84417878787879
	PS(18:2_22:2)-H	0	0	0	0	0	0	0	0	0	0	0	0	5.8542696969697	6.1542696969697	1649		PS(18:2_22:2)-H	0	0	0	0	0	0	0	0	0	0	0	0	5.8542696969697	6.1542696969697	1649		PS(18:2_22:2)-H	0	0	0	0	0	0	0	0	0	0	0	0	5.8542696969697	6.1542696969697
	PS(18:2_22:2)-H	0	0	0	0	0	0	0	0	0	0	0	0	5.57073636363636	5.87073636363636	3957		PS(18:2_22:2)-H	0	0	0	0	0	0	0	0	0	0	0	0	5.57073636363636	5.87073636363636	3957		PS(18:2_22:2)-H	0	0	0	0	0	0	0	0	0	0	0	0	5.57073636363636	5.87073636363636
	PS(18:2_22:3)-H	0	0	0	0	0	0	0	0	0	0	0	0	5.10081363636364	5.40081363636364	845		PS(18:2_22:3)-H	0	0	0	0	0	0	0	0	0	0	0	0	5.10081363636364	5.40081363636364	845		PS(18:2_22:3)-H	0	0	0	0	0	0	0	0	0	0	0	0	5.10081363636364	5.40081363636364
	PS(18:2_23:0)-H	1	0	0	0	0	0	1	1	0	0	0	0	7.69890909090909	7.99890909090909	268		PS(18:2_23:0)-H	7.804709	0	0	0	0	0	7.804709	7.804709	0	0	0	0	7.69890909090909	7.99890909090909	268		PS(18:2_23:0)-H	2	0	0	0	0	0	2	1	0	0	0	0	7.69890909090909	7.99890909090909
	PS(18:2_23:0)-H	0	0	0	0	0	0	0	0	0	0	0	0	8.06595	8.36595	1366		PS(18:2_23:0)-H	0	0	0	0	0	0	0	0	0	0	0	0	8.06595	8.36595	1366		PS(18:2_23:0)-H	0	0	0	0	0	0	0	0	0	0	0	0	8.06595	8.36595
	PS(18:3_19:0)-H	0	0	0	0	0	0	0	0	0	0	0	0	4.7790303030303	5.0790303030303	844		PS(18:3_19:0)-H	0	0	0	0	0	0	0	0	0	0	0	0	4.7790303030303	5.0790303030303	844		PS(18:3_19:0)-H	0	0	0	0	0	0	0	0	0	0	0	0	4.7790303030303	5.0790303030303
	PS(18:3_19:0)-H	0	0	0	0	0	0	0	0	0	0	0	0	6.00865757575758	6.30865757575758	1893		PS(18:3_19:0)-H	0	0	0	0	0	0	0	0	0	0	0	0	6.00865757575758	6.30865757575758	1893		PS(18:3_19:0)-H	0	0	0	0	0	0	0	0	0	0	0	0	6.00865757575758	6.30865757575758
	PS(18:3_20:0)-H	1	0	0	0	0	0	0	0	0	0	0	0	5.44529696969697	5.74529696969697	458		PS(18:3_20:0)-H	5.57034	0	0	0	0	0	5.57034	0	0	0	0	0	5.44529696969697	5.74529696969697	458		PS(18:3_20:0)-H	1	0	0	0	0	0	1	0	0	0	0	0	5.44529696969697	5.74529696969697
	PS(18:3_21:0)-H	1	0	0	0	0	0	1	0	0	0	0	0	6.04034545454545	6.34034545454545	46		PS(18:3_21:0)-H	6.155149	0	0	0	0	0	6.155149	6.041962	0	6.155149	0	0	6.04034545454545	6.34034545454545	46		PS(18:3_21:0)-H	3	0	0	0	0	0	2	1	0	1	0	0	6.04034545454545	6.34034545454545
	PS(18:3_21:0)-H	1	0	0	0	0	0	1	1	0	0	0	0	5.38873333333333	5.68873333333333	83		PS(18:3_21:0)-H	5.628545	0	0	0	0	0	5.628545	5.628545	0	0	0	0	5.38873333333333	5.68873333333333	83		PS(18:3_21:0)-H	1	0	0	0	0	0	1	1	0	0	0	0	5.38873333333333	5.68873333333333
	PS(18:3_21:0)-H	1	0	0	0	0	0	0	1	0	0	0	0	5.71959545454545	6.01959545454545	3405		PS(18:3_21:0)-H	5.896158	0	0	0	0	0	0	5.778402	0	0	0	0	5.71959545454545	6.01959545454545	3405		PS(18:3_21:0)-H	2	0	0	0	0	0	0	2	0	0	0	0	5.71959545454545	6.01959545454545
	PS(18:3_22:0)-H	0	0	0	0	0	0	0	0	0	0	0	0	6.66241060606061	6.96241060606061	1154		PS(18:3_22:0)-H	0	0	0	0	0	0	0	0	0	0	0	0	6.66241060606061	6.96241060606061	1154		PS(18:3_22:0)-H	0	0	0	0	0	0	0	0	0	0	0	0	6.66241060606061	6.96241060606061
	PS(18:3_22:0)-H	0	0	0	0	0	0	0	0	0	0	0	0	6.46923181818182	6.76923181818182	4152		PS(18:3_22:0)-H	0	0	0	0	0	0	0	0	0	0	0	0	6.46923181818182	6.76923181818182	4152		PS(18:3_22:0)-H	0	0	0	0	0	0	0	0	0	0	0	0	6.46923181818182	6.76923181818182
	PS(18:3_22:1)-H	0	0	0	0	0	0	0	0	0	0	0	0	5.54417878787879	5.84417878787879	1271		PS(18:3_22:1)-H	0	0	0	0	0	0	0	0	0	0	0	0	5.54417878787879	5.84417878787879	1271		PS(18:3_22:1)-H	0	0	0	0	0	0	0	0	0	0	0	0	5.54417878787879	5.84417878787879
	PS(18:3_22:1)-H	0	0	0	0	0	0	0	0	0	0	0	0	5.8542696969697	6.1542696969697	1649		PS(18:3_22:1)-H	0	0	0	0	0	0	0	0	0	0	0	0	5.8542696969697	6.1542696969697	1649		PS(18:3_22:1)-H	0	0	0	0	0	0	0	0	0	0	0	0	5.8542696969697	6.1542696969697
	PS(18:3_22:1)-H	0	0	0	0	0	0	0	0	0	0	0	0	5.57073636363636	5.87073636363636	3957		PS(18:3_22:1)-H	0	0	0	0	0	0	0	0	0	0	0	0	5.57073636363636	5.87073636363636	3957		PS(18:3_22:1)-H	0	0	0	0	0	0	0	0	0	0	0	0	5.57073636363636	5.87073636363636
	PS(18:3_22:2)-H	0	0	0	0	0	0	0	0	0	0	0	0	5.10081363636364	5.40081363636364	845		PS(18:3_22:2)-H	0	0	0	0	0	0	0	0	0	0	0	0	5.10081363636364	5.40081363636364	845		PS(18:3_22:2)-H	0	0	0	0	0	0	0	0	0	0	0	0	5.10081363636364	5.40081363636364
	PS(18:3_23:0)-H	1	0	0	0	0	0	1	0	0	0	0	0	7.22732575757576	7.52732575757576	201		PS(18:3_23:0)-H	7.329489	0	0	0	0	0	7.329489	0	0	7.329489	0	0	7.22732575757576	7.52732575757576	201		PS(18:3_23:0)-H	2	0	0	0	0	0	2	0	0	1	0	0	7.22732575757576	7.52732575757576
	PS(18:3_23:0)-H	0	0	0	0	0	0	0	0	0	0	0	0	6.65343181818182	6.95343181818182	796		PS(18:3_23:0)-H	0	0	0	0	0	0	0	0	0	0	0	0	6.65343181818182	6.95343181818182	796		PS(18:3_23:0)-H	0	0	0	0	0	0	0	0	0	0	0	0	6.65343181818182	6.95343181818182
	PS(18:3_23:0)-H	0	0	0	0	0	0	0	0	0	0	0	0	6.87396060606061	7.17396060606061	934		PS(18:3_23:0)-H	0	0	0	0	0	0	0	0	0	0	0	0	6.87396060606061	7.17396060606061	934		PS(18:3_23:0)-H	0	0	0	0	0	0	0	0	0	0	0	0	6.87396060606061	7.17396060606061
	PS(18:3_25:0)-H	1	0	0	0	0	0	0	0	0	0	0	0	8.03054696969697	8.33054696969697	840		PS(18:3_25:0)-H	8.199356	0	0	0	0	0	8.199356	0	0	0	0	0	8.03054696969697	8.33054696969697	840		PS(18:3_25:0)-H	1	0	0	0	0	0	1	0	0	0	0	0	8.03054696969697	8.33054696969697
	PS(18:4_19:0)-H	0	0	0	0	0	0	0	0	0	0	0	0	5.74913636363636	6.04913636363636	976		PS(18:4_19:0)-H	0	0	0	0	0	0	0	0	0	0	0	0	5.74913636363636	6.04913636363636	976		PS(18:4_19:0)-H	0	0	0	0	0	0	0	0	0	0	0	0	5.74913636363636	6.04913636363636
	PS(18:4_21:0)-H	1	0	0	0	0	0	1	0	0	0	0	0	5.23841363636364	5.53841363636364	104		PS(18:4_21:0)-H	5.362202	0	0	0	0	0	5.362202	0	0	5.362202	0	0	5.23841363636364	5.53841363636364	104		PS(18:4_21:0)-H	2	0	0	0	0	0	2	0	0	1	0	0	5.23841363636364	5.53841363636364
	PS(18:4_21:0)-H	0	0	0	0	0	0	0	0	0	0	0	0	4.93768939393939	5.23768939393939	489		PS(18:4_21:0)-H	0	0	0	0	0	0	0	0	0	0	0	0	4.93768939393939	5.23768939393939	489		PS(18:4_21:0)-H	0	0	0	0	0	0	0	0	0	0	0	0	4.93768939393939	5.23768939393939
	PS(18:4_21:0)-H	1	0	0	0	0	0	0	0	0	0	0	0	4.46556363636364	4.76556363636364	532		PS(18:4_21:0)-H	4.639425	0	0	0	0	0	0	0	0	0	0	0	4.46556363636364	4.76556363636364	532		PS(18:4_21:0)-H	1	0	0	0	0	0	0	0	0	0	0	0	4.46556363636364	4.76556363636364
	PS(18:4_22:0)-H	0	0	0	0	0	0	0	0	0	0	0	0	5.54417878787879	5.84417878787879	1271		PS(18:4_22:0)-H	0	0	0	0	0	0	0	0	0	0	0	0	5.54417878787879	5.84417878787879	1271		PS(18:4_22:0)-H	0	0	0	0	0	0	0	0	0	0	0	0	5.54417878787879	5.84417878787879
	PS(18:4_22:0)-H	0	0	0	0	0	0	0	0	0	0	0	0	5.8542696969697	6.1542696969697	1649		PS(18:4_22:0)-H	0	0	0	0	0	0	0	0	0	0	0	0	5.8542696969697	6.1542696969697	1649		PS(18:4_22:0)-H	0	0	0	0	0	0	0	0	0	0	0	0	5.8542696969697	6.1542696969697
	PS(18:4_22:0)-H	0	0	0	0	0	0	0	0	0	0	0	0	5.57073636363636	5.87073636363636	3957		PS(18:4_22:0)-H	0	0	0	0	0	0	0	0	0	0	0	0	5.57073636363636	5.87073636363636	3957		PS(18:4_22:0)-H	0	0	0	0	0	0	0	0	0	0	0	0	5.57073636363636	5.87073636363636
	PS(18:4_22:1)-H	0	0	0	0	0	0	0	0	0	0	0	0	5.10081363636364	5.40081363636364	845		PS(18:4_22:1)-H	0	0	0	0	0	0	0	0	0	0	0	0	5.10081363636364	5.40081363636364	845		PS(18:4_22:1)-H	0	0	0	0	0	0	0	0	0	0	0	0	5.10081363636364	5.40081363636364
	PS(18:4_23:0)-H	1	0	0	0	0	0	1	0	0	0	0	0	6.09909090909091	6.39909090909091	174		PS(18:4_23:0)-H	6.198611	0	0	0	0	0	6.329809	0	0	0	0	0	6.09909090909091	6.39909090909091	174		PS(18:4_23:0)-H	2	0	0	0	0	0	2	0	0	0	0	0	6.09909090909091	6.39909090909091
	PS(18:4_23:0)-H	1	0	0	0	0	0	1	0	0	0	0	0	6.45892424242424	6.75892424242424	486		PS(18:4_23:0)-H	6.587777	0	0	0	0	0	6.587777	0	0	0	0	0	6.45892424242424	6.75892424242424	486		PS(18:4_23:0)-H	2	0	0	0	0	0	2	0	0	0	0	0	6.45892424242424	6.75892424242424
	PS(18:4_23:0)-H	1	0	0	0	0	0	1	0	0	0	0	0	6.28235606060606	6.58235606060606	2898		PS(18:4_23:0)-H	6.329809	0	0	0	0	0	6.329809	0	0	0	0	0	6.28235606060606	6.58235606060606	2898		PS(18:4_23:0)-H	2	0	0	0	0	0	1	0	0	0	0	0	6.28235606060606	6.58235606060606
	PS(18:4_25:0)-H	0	0	0	0	0	0	0	0	0	0	0	0	7.2613106060606	7.5613106060606	1181		PS(18:4_25:0)-H	0	0	0	0	0	0	0	0	0	0	0	0	7.2613106060606	7.5613106060606	1181		PS(18:4_25:0)-H	0	0	0	0	0	0	0	0	0	0	0	0	7.2613106060606	7.5613106060606
	PS(18:4_25:0)-H	0	0	0	0	0	0	0	0	0	0	0	0	7.67180151515151	7.97180151515151	1530		PS(18:4_25:0)-H	0	0	0	0	0	0	0	0	0	0	0	0	7.67180151515151	7.97180151515151	1530		PS(18:4_25:0)-H	0	0	0	0	0	0	0	0	0	0	0	0	7.67180151515151	7.97180151515151
	PS(19:0_19:0)-H	0	0	0	0	0	0	0	0	0	0	0	0	7.75165	8.05165	1796		PS(19:0_19:0)-H	0	0	0	0	0	0	0	0	0	0	0	0	7.75165	8.05165	1796		PS(19:0_19:0)-H	0	0	0	0	0	0	0	0	0	0	0	0	7.75165	8.05165
	PS(19:0_20:0)-H	1	0	0	0	0	0	1	0	0	0	0	0	8.2811803030303	8.5811803030303	271		PS(19:0_20:0)-H	8.490902	0	0	0	0	0	8.364598	0	0	0	0	0	8.2811803030303	8.5811803030303	271		PS(19:0_20:0)-H	2	0	0	0	0	0	2	0	0	0	0	0	8.2811803030303	8.5811803030303
	PS(19:0_20:1)-H	1	0	0	0	0	0	1	0	0	0	0	0	7.41247424242424	7.71247424242424	162		PS(19:0_20:1)-H	7.607316	0	0	0	0	0	7.607316	0	0	7.607316	0	0	7.41247424242424	7.71247424242424	162		PS(19:0_20:1)-H	2	0	0	0	0	0	2	0	0	1	0	0	7.41247424242424	7.71247424242424
	PS(19:0_20:2)-H	1	0	0	0	0	0	1	0	0	0	0	0	6.54269393939394	6.84269393939394	187		PS(19:0_20:2)-H	6.64095	0	0	0	0	0	6.64095	0	6.64095	0	0	0	6.54269393939394	6.84269393939394	187		PS(19:0_20:2)-H	2	0	0	0	0	0	2	0	1	0	0	0	6.54269393939394	6.84269393939394
	PS(19:0_20:2)-H	1	0	0	0	0	0	1	0	0	0	0	0	6.33619848484848	6.63619848484848	219		PS(19:0_20:2)-H	6.523652	0	0	0	0	0	6.523652	0	0	0	0	0	6.33619848484848	6.63619848484848	219		PS(19:0_20:2)-H	1	0	0	0	0	0	1	0	0	0	0	0	6.33619848484848	6.63619848484848
	PS(19:0_20:3)-H	1	0	0	0	0	0	1	0	1	0	0	0	6.04034545454545	6.34034545454545	46		PS(19:0_20:3)-H	6.155149	0	0	0	0	0	6.155149	0	6.041962	6.155149	0	0	6.04034545454545	6.34034545454545	46		PS(19:0_20:3)-H	3	0	0	0	0	0	2	0	1	1	0	0	6.04034545454545	6.34034545454545
	PS(19:0_20:3)-H	1	0	0	0	0	0	1	0	1	0	0	0	5.38873333333333	5.68873333333333	83		PS(19:0_20:3)-H	5.628545	0	0	0	0	0	5.628545	0	5.628545	0	0	0	5.38873333333333	5.68873333333333	83		PS(19:0_20:3)-H	1	0	0	0	0	0	1	0	1	0	0	0	5.38873333333333	5.68873333333333
	PS(19:0_20:3)-H	1	0	0	0	0	0	0	0	1	0	0	0	5.71959545454545	6.01959545454545	3405		PS(19:0_20:3)-H	5.896158	0	0	0	0	0	0	0	5.778402	0	0	0	5.71959545454545	6.01959545454545	3405		PS(19:0_20:3)-H	2	0	0	0	0	0	0	0	2	0	0	0	5.71959545454545	6.01959545454545
	PS(19:0_20:4)-H	1	0	0	0	0	0	1	0	1	0	0	0	5.23841363636364	5.53841363636364	104		PS(19:0_20:4)-H	5.362202	0	0	0	0	0	5.362202	0	5.245824	5.362202	0	0	5.23841363636364	5.53841363636364	104		PS(19:0_20:4)-H	2	0	0	0	0	0	2	0	3	1	0	0	5.23841363636364	5.53841363636364
	PS(19:0_20:4)-H	0	0	0	0	0	0	0	0	1	0	0	0	4.93768939393939	5.23768939393939	489		PS(19:0_20:4)-H	0	0	0	0	0	0	0	0	5.101692	0	0	0	4.93768939393939	5.23768939393939	489		PS(19:0_20:4)-H	0	0	0	0	0	0	0	0	1	0	0	0	4.93768939393939	5.23768939393939
	PS(19:0_20:4)-H	1	0	0	0	0	0	0	0	0	0	0	0	4.46556363636364	4.76556363636364	532		PS(19:0_20:4)-H	4.639425	0	0	0	0	0	0	0	0	0	0	0	4.46556363636364	4.76556363636364	532		PS(19:0_20:4)-H	1	0	0	0	0	0	0	0	0	0	0	0	4.46556363636364	4.76556363636364
	PS(19:0_20:5)-H	0	0	0	0	0	0	0	0	0	0	0	0	5.82562272727273	6.12562272727273	1568		PS(19:0_20:5)-H	0	0	0	0	0	0	0	0	0	0	0	0	5.82562272727273	6.12562272727273	1568		PS(19:0_20:5)-H	0	0	0	0	0	0	0	0	0	0	0	0	5.82562272727273	6.12562272727273
	PS(19:0_20:5)-H	0	0	0	0	0	0	0	0	0	0	0	0	4.00810151515151	4.30810151515151	3225		PS(19:0_20:5)-H	0	0	0	0	0	0	0	0	0	0	0	0	4.00810151515151	4.30810151515151	3225		PS(19:0_20:5)-H	0	0	0	0	0	0	0	0	0	0	0	0	4.00810151515151	4.30810151515151
	PS(19:0_22:0)-H	0	0	0	0	0	0	0	0	0	0	0	0	9.23479090909091	9.53479090909091	1578		PS(19:0_22:0)-H	0	0	0	0	0	0	0	0	0	0	0	0	9.23479090909091	9.53479090909091	1578		PS(19:0_22:0)-H	0	0	0	0	0	0	0	0	0	0	0	0	9.23479090909091	9.53479090909091
	PS(19:0_22:1)-H	0	0	0	0	0	0	0	0	0	0	0	0	8.41369393939394	8.71369393939394	887		PS(19:0_22:1)-H	8.571105	0	0	0	0	0	0	0	0	0	0	0	8.41369393939394	8.71369393939394	887		PS(19:0_22:1)-H	1	0	0	0	0	0	0	0	0	0	0	0	8.41369393939394	8.71369393939394
	PS(19:0_22:2)-H	1	0	0	0	0	0	1	0	0	0	0	0	7.69890909090909	7.99890909090909	268		PS(19:0_22:2)-H	7.804709	0	0	0	0	0	7.804709	0	0	0	0	0	7.69890909090909	7.99890909090909	268		PS(19:0_22:2)-H	2	0	0	0	0	0	2	0	0	0	0	0	7.69890909090909	7.99890909090909
	PS(19:0_22:2)-H	0	0	0	0	0	0	0	0	0	0	0	0	8.06595	8.36595	1366		PS(19:0_22:2)-H	0	0	0	0	0	0	0	0	0	0	0	0	8.06595	8.36595	1366		PS(19:0_22:2)-H	0	0	0	0	0	0	0	0	0	0	0	0	8.06595	8.36595
	PS(19:0_22:3)-H	1	0	0	0	0	0	1	0	0	0	0	0	7.22732575757576	7.52732575757576	201		PS(19:0_22:3)-H	7.329489	0	0	0	0	0	7.329489	0	0	7.329489	0	0	7.22732575757576	7.52732575757576	201		PS(19:0_22:3)-H	2	0	0	0	0	0	2	0	0	1	0	0	7.22732575757576	7.52732575757576
	PS(19:0_22:3)-H	0	0	0	0	0	0	0	0	0	0	0	0	6.65343181818182	6.95343181818182	796		PS(19:0_22:3)-H	0	0	0	0	0	0	0	0	0	0	0	0	6.65343181818182	6.95343181818182	796		PS(19:0_22:3)-H	0	0	0	0	0	0	0	0	0	0	0	0	6.65343181818182	6.95343181818182
	PS(19:0_22:3)-H	0	0	0	0	0	0	0	0	0	0	0	0	6.87396060606061	7.17396060606061	934		PS(19:0_22:3)-H	0	0	0	0	0	0	0	0	0	0	0	0	6.87396060606061	7.17396060606061	934		PS(19:0_22:3)-H	0	0	0	0	0	0	0	0	0	0	0	0	6.87396060606061	7.17396060606061
	PS(19:0_22:4)-H	1	0	0	0	0	0	1	0	0	0	0	0	6.09909090909091	6.39909090909091	174		PS(19:0_22:4)-H	6.198611	0	0	0	0	0	6.329809	0	0	0	0	0	6.09909090909091	6.39909090909091	174		PS(19:0_22:4)-H	2	0	0	0	0	0	2	0	0	0	0	0	6.09909090909091	6.39909090909091
	PS(19:0_22:4)-H	1	0	0	0	0	0	1	0	0	0	0	0	6.45892424242424	6.75892424242424	486		PS(19:0_22:4)-H	6.587777	0	0	0	0	0	6.587777	0	0	0	0	0	6.45892424242424	6.75892424242424	486		PS(19:0_22:4)-H	2	0	0	0	0	0	2	0	0	0	0	0	6.45892424242424	6.75892424242424
	PS(19:0_22:4)-H	1	0	0	0	0	0	1	0	0	0	0	0	6.28235606060606	6.58235606060606	2898		PS(19:0_22:4)-H	6.329809	0	0	0	0	0	6.329809	0	0	0	0	0	6.28235606060606	6.58235606060606	2898		PS(19:0_22:4)-H	2	0	0	0	0	0	1	0	0	0	0	0	6.28235606060606	6.58235606060606
	PS(19:0_22:5)-H	1	0	0	0	0	0	1	0	0	0	0	0	5.72840454545454	6.02840454545454	60		PS(19:0_22:5)-H	5.923332	0	0	0	0	0	5.923332	0	0	5.809507	0	0	5.72840454545454	6.02840454545454	60		PS(19:0_22:5)-H	2	0	0	0	0	0	2	0	0	1	0	0	5.72840454545454	6.02840454545454
	PS(19:0_22:5)-H	1	0	0	0	0	0	1	0	1	0	0	0	5.18166212121212	5.48166212121212	148		PS(19:0_22:5)-H	5.350597	0	0	0	0	0	5.350597	0	5.350597	0	0	0	5.18166212121212	5.48166212121212	148		PS(19:0_22:5)-H	1	0	0	0	0	0	1	0	1	0	0	0	5.18166212121212	5.48166212121212
	PS(19:0_22:6)-H	0	0	0	0	0	0	0	0	0	0	0	0	4.2777696969697	4.5777696969697	701		PS(19:0_22:6)-H	0	0	0	0	0	0	0	0	0	0	0	0	4.2777696969697	4.5777696969697	701		PS(19:0_22:6)-H	0	0	0	0	0	0	0	0	0	0	0	0	4.2777696969697	4.5777696969697
	PS(19:0_22:6)-H	0	0	0	0	0	0	0	0	0	0	0	0	4.56622575757576	4.86622575757576	877		PS(19:0_22:6)-H	0	0	0	0	0	0	0	0	0	0	0	0	4.56622575757576	4.86622575757576	877		PS(19:0_22:6)-H	0	0	0	0	0	0	0	0	0	0	0	0	4.56622575757576	4.86622575757576
	PS(19:0_22:6)-H	0	0	0	0	0	0	0	0	0	0	0	0	4.99178181818182	5.29178181818182	1859		PS(19:0_22:6)-H	0	0	0	0	0	0	0	0	0	0	0	0	4.99178181818182	5.29178181818182	1859		PS(19:0_22:6)-H	0	0	0	0	0	0	0	0	0	0	0	0	4.99178181818182	5.29178181818182
	PS(20:0_20:3)-H	0	0	0	0	0	0	0	0	0	0	0	0	6.66241060606061	6.96241060606061	1154		PS(20:0_20:3)-H	0	0	0	0	0	0	0	0	0	0	0	0	6.66241060606061	6.96241060606061	1154		PS(20:0_20:3)-H	0	0	0	0	0	0	0	0	0	0	0	0	6.66241060606061	6.96241060606061
	PS(20:0_20:3)-H	0	0	0	0	0	0	0	0	0	0	0	0	6.46923181818182	6.76923181818182	4152		PS(20:0_20:3)-H	0	0	0	0	0	0	0	0	0	0	0	0	6.46923181818182	6.76923181818182	4152		PS(20:0_20:3)-H	0	0	0	0	0	0	0	0	0	0	0	0	6.46923181818182	6.76923181818182
	PS(20:0_20:4)-H	0	0	0	0	0	0	0	0	0	0	0	0	5.54417878787879	5.84417878787879	1271		PS(20:0_20:4)-H	0	0	0	0	0	0	0	0	0	0	0	0	5.54417878787879	5.84417878787879	1271		PS(20:0_20:4)-H	0	0	0	0	0	0	0	0	0	0	0	0	5.54417878787879	5.84417878787879
	PS(20:0_20:4)-H	0	0	0	0	0	0	0	0	0	0	0	0	5.8542696969697	6.1542696969697	1649		PS(20:0_20:4)-H	0	0	0	0	0	0	0	0	0	0	0	0	5.8542696969697	6.1542696969697	1649		PS(20:0_20:4)-H	0	0	0	0	0	0	0	0	0	0	0	0	5.8542696969697	6.1542696969697
	PS(20:0_20:4)-H	0	0	0	0	0	0	0	0	0	0	0	0	5.57073636363636	5.87073636363636	3957		PS(20:0_20:4)-H	0	0	0	0	0	0	0	0	0	0	0	0	5.57073636363636	5.87073636363636	3957		PS(20:0_20:4)-H	0	0	0	0	0	0	0	0	0	0	0	0	5.57073636363636	5.87073636363636
	PS(20:0_20:5)-H	0	0	0	0	0	0	0	0	0	0	0	0	5.10081363636364	5.40081363636364	845		PS(20:0_20:5)-H	0	0	0	0	0	0	0	0	0	0	0	0	5.10081363636364	5.40081363636364	845		PS(20:0_20:5)-H	0	0	0	0	0	0	0	0	0	0	0	0	5.10081363636364	5.40081363636364
	PS(20:0_21:0)-H	0	0	0	0	0	0	0	0	0	0	0	0	9.23479090909091	9.53479090909091	1578		PS(20:0_21:0)-H	0	0	0	0	0	0	0	0	0	0	0	0	9.23479090909091	9.53479090909091	1578		PS(20:0_21:0)-H	0	0	0	0	0	0	0	0	0	0	0	0	9.23479090909091	9.53479090909091
	PS(20:1_20:2)-H	0	0	0	0	0	0	0	0	0	0	0	0	6.66241060606061	6.96241060606061	1154		PS(20:1_20:2)-H	0	0	0	0	0	0	0	0	0	0	0	0	6.66241060606061	6.96241060606061	1154		PS(20:1_20:2)-H	0	0	0	0	0	0	0	0	0	0	0	0	6.66241060606061	6.96241060606061
	PS(20:1_20:2)-H	0	0	0	0	0	0	0	0	0	0	0	0	6.46923181818182	6.76923181818182	4152		PS(20:1_20:2)-H	0	0	0	0	0	0	0	0	0	0	0	0	6.46923181818182	6.76923181818182	4152		PS(20:1_20:2)-H	0	0	0	0	0	0	0	0	0	0	0	0	6.46923181818182	6.76923181818182
	PS(20:1_20:3)-H	0	0	0	0	0	0	0	0	0	0	0	0	5.54417878787879	5.84417878787879	1271		PS(20:1_20:3)-H	0	0	0	0	0	0	0	0	0	0	0	0	5.54417878787879	5.84417878787879	1271		PS(20:1_20:3)-H	0	0	0	0	0	0	0	0	0	0	0	0	5.54417878787879	5.84417878787879
	PS(20:1_20:3)-H	0	0	0	0	0	0	0	0	0	0	0	0	5.8542696969697	6.1542696969697	1649		PS(20:1_20:3)-H	0	0	0	0	0	0	0	0	0	0	0	0	5.8542696969697	6.1542696969697	1649		PS(20:1_20:3)-H	0	0	0	0	0	0	0	0	0	0	0	0	5.8542696969697	6.1542696969697
	PS(20:1_20:3)-H	0	0	0	0	0	0	0	0	0	0	0	0	5.57073636363636	5.87073636363636	3957		PS(20:1_20:3)-H	0	0	0	0	0	0	0	0	0	0	0	0	5.57073636363636	5.87073636363636	3957		PS(20:1_20:3)-H	0	0	0	0	0	0	0	0	0	0	0	0	5.57073636363636	5.87073636363636
	PS(20:1_20:4)-H	0	0	0	0	0	0	0	0	0	0	0	0	5.10081363636364	5.40081363636364	845		PS(20:1_20:4)-H	0	0	0	0	0	0	0	0	0	0	0	0	5.10081363636364	5.40081363636364	845		PS(20:1_20:4)-H	0	0	0	0	0	0	0	0	0	0	0	0	5.10081363636364	5.40081363636364
	PS(20:1_21:0)-H	0	0	0	0	0	0	0	0	0	0	0	0	8.41369393939394	8.71369393939394	887		PS(20:1_21:0)-H	8.571105	0	0	0	0	0	0	8.571105	0	0	0	0	8.41369393939394	8.71369393939394	887		PS(20:1_21:0)-H	1	0	0	0	0	0	0	1	0	0	0	0	8.41369393939394	8.71369393939394
	PS(20:2_20:2)-H	0	0	0	0	0	0	0	0	0	0	0	0	5.54417878787879	5.84417878787879	1271		PS(20:2_20:2)-H	0	0	0	0	0	0	0	0	0	0	0	0	5.54417878787879	5.84417878787879	1271		PS(20:2_20:2)-H	0	0	0	0	0	0	0	0	0	0	0	0	5.54417878787879	5.84417878787879
	PS(20:2_20:2)-H	0	0	0	0	0	0	0	0	0	0	0	0	5.8542696969697	6.1542696969697	1649		PS(20:2_20:2)-H	0	0	0	0	0	0	0	0	0	0	0	0	5.8542696969697	6.1542696969697	1649		PS(20:2_20:2)-H	0	0	0	0	0	0	0	0	0	0	0	0	5.8542696969697	6.1542696969697
	PS(20:2_20:2)-H	0	0	0	0	0	0	0	0	0	0	0	0	5.57073636363636	5.87073636363636	3957		PS(20:2_20:2)-H	0	0	0	0	0	0	0	0	0	0	0	0	5.57073636363636	5.87073636363636	3957		PS(20:2_20:2)-H	0	0	0	0	0	0	0	0	0	0	0	0	5.57073636363636	5.87073636363636
	PS(20:2_20:3)-H	0	0	0	0	0	0	0	0	0	0	0	0	5.10081363636364	5.40081363636364	845		PS(20:2_20:3)-H	0	0	0	0	0	0	0	0	0	0	0	0	5.10081363636364	5.40081363636364	845		PS(20:2_20:3)-H	0	0	0	0	0	0	0	0	0	0	0	0	5.10081363636364	5.40081363636364
	PS(20:2_21:0)-H	1	0	0	0	0	0	1	0	0	0	0	0	7.69890909090909	7.99890909090909	268		PS(20:2_21:0)-H	7.804709	0	0	0	0	0	7.804709	0	0	0	0	0	7.69890909090909	7.99890909090909	268		PS(20:2_21:0)-H	2	0	0	0	0	0	2	0	0	0	0	0	7.69890909090909	7.99890909090909
	PS(20:2_21:0)-H	0	0	0	0	0	0	0	0	0	0	0	0	8.06595	8.36595	1366		PS(20:2_21:0)-H	0	0	0	0	0	0	0	0	0	0	0	0	8.06595	8.36595	1366		PS(20:2_21:0)-H	0	0	0	0	0	0	0	0	0	0	0	0	8.06595	8.36595
	PS(20:3_21:0)-H	1	0	0	0	0	0	1	0	0	0	0	0	7.22732575757576	7.52732575757576	201		PS(20:3_21:0)-H	7.329489	0	0	0	0	0	7.329489	0	0	7.329489	0	0	7.22732575757576	7.52732575757576	201		PS(20:3_21:0)-H	2	0	0	0	0	0	2	0	0	1	0	0	7.22732575757576	7.52732575757576
	PS(20:3_21:0)-H	0	0	0	0	0	0	0	0	0	0	0	0	6.65343181818182	6.95343181818182	796		PS(20:3_21:0)-H	0	0	0	0	0	0	0	0	0	0	0	0	6.65343181818182	6.95343181818182	796		PS(20:3_21:0)-H	0	0	0	0	0	0	0	0	0	0	0	0	6.65343181818182	6.95343181818182
	PS(20:3_21:0)-H	0	0	0	0	0	0	0	0	0	0	0	0	6.87396060606061	7.17396060606061	934		PS(20:3_21:0)-H	0	0	0	0	0	0	0	0	0	0	0	0	6.87396060606061	7.17396060606061	934		PS(20:3_21:0)-H	0	0	0	0	0	0	0	0	0	0	0	0	6.87396060606061	7.17396060606061
	PS(20:3_23:0)-H	1	0	0	0	0	0	0	0	0	0	0	0	8.03054696969697	8.33054696969697	840		PS(20:3_23:0)-H	8.199356	0	0	0	0	0	8.199356	0	0	0	0	0	8.03054696969697	8.33054696969697	840		PS(20:3_23:0)-H	1	0	0	0	0	0	1	0	0	0	0	0	8.03054696969697	8.33054696969697
	PS(20:4_21:0)-H	1	0	0	0	0	0	1	1	0	0	0	0	6.09909090909091	6.39909090909091	174		PS(20:4_21:0)-H	6.198611	0	0	0	0	0	6.329809	6.329809	0	0	0	0	6.09909090909091	6.39909090909091	174		PS(20:4_21:0)-H	2	0	0	0	0	0	2	2	0	0	0	0	6.09909090909091	6.39909090909091
	PS(20:4_21:0)-H	1	0	0	0	0	0	1	1	0	0	0	0	6.45892424242424	6.75892424242424	486		PS(20:4_21:0)-H	6.587777	0	0	0	0	0	6.587777	6.587777	0	0	0	0	6.45892424242424	6.75892424242424	486		PS(20:4_21:0)-H	2	0	0	0	0	0	2	2	0	0	0	0	6.45892424242424	6.75892424242424
	PS(20:4_21:0)-H	1	0	0	0	0	0	1	1	0	0	0	0	6.28235606060606	6.58235606060606	2898		PS(20:4_21:0)-H	6.329809	0	0	0	0	0	6.329809	6.329809	0	0	0	0	6.28235606060606	6.58235606060606	2898		PS(20:4_21:0)-H	2	0	0	0	0	0	1	2	0	0	0	0	6.28235606060606	6.58235606060606
	PS(20:4_23:0)-H	0	0	0	0	0	0	0	0	0	0	0	0	7.2613106060606	7.5613106060606	1181		PS(20:4_23:0)-H	0	0	0	0	0	0	0	0	0	0	0	0	7.2613106060606	7.5613106060606	1181		PS(20:4_23:0)-H	0	0	0	0	0	0	0	0	0	0	0	0	7.2613106060606	7.5613106060606
	PS(20:4_23:0)-H	0	0	0	0	0	0	0	0	0	0	0	0	7.67180151515151	7.97180151515151	1530		PS(20:4_23:0)-H	0	0	0	0	0	0	0	0	0	0	0	0	7.67180151515151	7.97180151515151	1530		PS(20:4_23:0)-H	0	0	0	0	0	0	0	0	0	0	0	0	7.67180151515151	7.97180151515151
	PS(20:4_26:0)-H	0	0	0	0	0	0	0	0	0	0	0	0	9.50528636363636	9.80528636363636	970		PS(20:4_26:0)-H	0	0	0	0	0	0	0	0	0	0	0	0	9.50528636363636	9.80528636363636	970		PS(20:4_26:0)-H	0	0	0	0	0	0	0	0	0	0	0	0	9.50528636363636	9.80528636363636
	PS(20:5_21:0)-H	1	0	0	0	0	0	1	1	0	0	0	0	5.72840454545454	6.02840454545454	60		PS(20:5_21:0)-H	5.923332	0	0	0	0	0	5.923332	5.809507	0	5.809507	0	0	5.72840454545454	6.02840454545454	60		PS(20:5_21:0)-H	2	0	0	0	0	0	2	1	0	1	0	0	5.72840454545454	6.02840454545454
	PS(20:5_21:0)-H	1	0	0	0	0	0	1	0	0	0	0	0	5.18166212121212	5.48166212121212	148		PS(20:5_21:0)-H	5.350597	0	0	0	0	0	5.350597	0	0	0	0	0	5.18166212121212	5.48166212121212	148		PS(20:5_21:0)-H	1	0	0	0	0	0	1	0	0	0	0	0	5.18166212121212	5.48166212121212
	PS(20:5_23:0)-H	1	0	0	0	0	0	1	0	0	0	0	0	6.8943	7.1943	602		PS(20:5_23:0)-H	7.041442	0	0	0	0	0	7.041442	0	0	0	0	0	6.8943	7.1943	602		PS(20:5_23:0)-H	1	0	0	0	0	0	1	0	0	0	0	0	6.8943	7.1943
	PS(21:0_22:3)-H	1	0	0	0	0	0	0	0	0	0	0	0	8.03054696969697	8.33054696969697	840		PS(21:0_22:3)-H	8.199356	0	0	0	0	0	8.199356	0	0	0	0	0	8.03054696969697	8.33054696969697	840		PS(21:0_22:3)-H	1	0	0	0	0	0	1	0	0	0	0	0	8.03054696969697	8.33054696969697
	PS(21:0_22:4)-H	0	0	0	0	0	0	0	0	0	0	0	0	7.2613106060606	7.5613106060606	1181		PS(21:0_22:4)-H	0	0	0	0	0	0	0	0	0	0	0	0	7.2613106060606	7.5613106060606	1181		PS(21:0_22:4)-H	0	0	0	0	0	0	0	0	0	0	0	0	7.2613106060606	7.5613106060606
	PS(21:0_22:4)-H	0	0	0	0	0	0	0	0	0	0	0	0	7.67180151515151	7.97180151515151	1530		PS(21:0_22:4)-H	0	0	0	0	0	0	0	0	0	0	0	0	7.67180151515151	7.97180151515151	1530		PS(21:0_22:4)-H	0	0	0	0	0	0	0	0	0	0	0	0	7.67180151515151	7.97180151515151
	PS(21:0_22:5)-H	1	0	0	0	0	0	1	0	0	0	0	0	6.8943	7.1943	602		PS(21:0_22:5)-H	7.041442	0	0	0	0	0	7.041442	0	0	0	0	0	6.8943	7.1943	602		PS(21:0_22:5)-H	1	0	0	0	0	0	1	0	0	0	0	0	6.8943	7.1943
	PS(21:0_22:6)-H	1	0	0	0	0	0	0	0	1	0	0	0	5.81506363636364	6.11506363636364	341		PS(21:0_22:6)-H	5.928539	0	0	0	0	0	5.928539	0	5.928539	0	0	0	5.81506363636364	6.11506363636364	341		PS(21:0_22:6)-H	1	0	0	0	0	0	1	0	1	0	0	0	5.81506363636364	6.11506363636364
	PS(21:0_22:6)-H	0	0	0	0	0	0	0	0	0	0	0	0	5.49182878787879	5.79182878787879	797		PS(21:0_22:6)-H	0	0	0	0	0	0	0	0	0	0	0	0	5.49182878787879	5.79182878787879	797		PS(21:0_22:6)-H	0	0	0	0	0	0	0	0	0	0	0	0	5.49182878787879	5.79182878787879
	PS(21:0_22:6)-H	0	0	0	0	0	0	0	0	0	0	0	0	5.23679545454545	5.53679545454545	1477		PS(21:0_22:6)-H	0	0	0	0	0	0	0	0	0	0	0	0	5.23679545454545	5.53679545454545	1477		PS(21:0_22:6)-H	0	0	0	0	0	0	0	0	0	0	0	0	5.23679545454545	5.53679545454545
	PS(21:0_22:6)-H	0	0	0	0	0	0	0	0	1	0	0	0	5.96100757575757	6.26100757575757	2718		PS(21:0_22:6)-H	0	0	0	0	0	0	0	0	6.143276	0	0	0	5.96100757575757	6.26100757575757	2718		PS(21:0_22:6)-H	0	0	0	0	0	0	0	0	1	0	0	0	5.96100757575757	6.26100757575757
	PS(22:3_24:1)-H	0	0	0	0	0	0	0	0	0	0	0	0	9.50528636363636	9.80528636363636	970		PS(22:3_24:1)-H	0	0	0	0	0	0	0	0	0	0	0	0	9.50528636363636	9.80528636363636	970		PS(22:3_24:1)-H	0	0	0	0	0	0	0	0	0	0	0	0	9.50528636363636	9.80528636363636
	PS(22:4_24:0)-H	0	0	0	0	0	0	0	0	0	0	0	0	9.50528636363636	9.80528636363636	970		PS(22:4_24:0)-H	0	0	0	0	0	0	0	0	0	0	0	0	9.50528636363636	9.80528636363636	970		PS(22:4_24:0)-H	0	0	0	0	0	0	0	0	0	0	0	0	9.50528636363636	9.80528636363636
[truncated: 52 more columns]
