# Supplementary material for: LipidMatch: an automated workflow for rule-based lipid identification using untargeted high-resolution tandem mass spectrometry data
Source: BMC Bioinformatics. 2017 Jul 10;18:331. doi: 10.1186/s12859-017-1744-3 (PMC5504796; doi:10.1186/s12859-017-1744-3)
Supplement: Supplementary file 1 — LipidMatch Software. The 2017_6_14_LipidMatch_Distribution.zip file contains lipid libraries in .csv format, a batch file for lipidomics with MZmine processing, the LipidMatch R script, and additional helpful R scripts for lipidomics data processing. The .zip file also contains files to guide the user in using LipidMatch, which include: video tutorials, a manual, a trouble shooting document, and example input and output data. For the most up to date version of LipidMatch please visit: http://secim.ufl.edu/secim-tools/. (ZIP 376634 kb) [file 12859_2017_1744_MOESM1_ESM.zip › 2017_6_14_LipidMatch_Distribution/ExampleOutput/ddMS/Neg/Additional_Files/DD_neg_SM_neg_HCO2_All.csv]

Confirmed fragments if intensity is above 1000 and number of scans is greater than or equal to 1	SM	[M+HCO2]-	M-CH3	FA(16:0)-H	(P-Cho)-CH3-H	RT_min	RT_max	Comment	RT at Max Intensity	SM	[M+HCO2]-	M-CH3	FA(16:0)-H	(P-Cho)-CH3-H	RT_min	RT_max	Comment	Number of Scans	SM	[M+HCO2]-	M-CH3	FA(16:0)-H	(P-Cho)-CH3-H	RT_min	RT_max	Comment	Max Intensity	SM	[M+HCO2]-	M-CH3	FA(16:0)-H	(P-Cho)-CH3-H	RT_min	RT_max	Comment	Average m/z	SM	[M+HCO2]-	M-CH3	FA(16:0)-H	(P-Cho)-CH3-H	RT_min	RT_max	Comment	Theoretical, Library Parent Hits	SM	[M+HCO2]-	M-CH3	FA(16:0)-H
	SM(d10:0/20:1)+HCO2	1	0	0	1	3.06854848484848	3.36854848484848	655		SM(d10:0/20:1)+HCO2	3.240458	0	0	3.240458	3.06854848484848	3.36854848484848	655		SM(d10:0/20:1)+HCO2	1	0	0	1	3.06854848484848	3.36854848484848	655		SM(d10:0/20:1)+HCO2	1768.59	0	0	1769.81	3.06854848484848	3.36854848484848	655		SM(d10:0/20:1)+HCO2	691.5045	0	0	168.0431	3.06854848484848	3.36854848484848	655		SM(d10:0/20:1)+HCO2	691.5032	631.4774	309.2799
	SM(d10:0/22:0)+HCO2	0	0	0	0	4.9380196969697	5.2380196969697	2362		SM(d10:0/22:0)+HCO2	0	0	0	0	4.9380196969697	5.2380196969697	2362		SM(d10:0/22:0)+HCO2	0	0	0	0	4.9380196969697	5.2380196969697	2362		SM(d10:0/22:0)+HCO2	0	0	0	0	4.9380196969697	5.2380196969697	2362		SM(d10:0/22:0)+HCO2	0	0	0	0	4.9380196969697	5.2380196969697	2362		SM(d10:0/22:0)+HCO2	721.5501	661.5243	339.3268
	SM(d10:0/22:1)+HCO2	1	0	0	1	4.38823333333333	4.68823333333333	107		SM(d10:0/22:1)+HCO2	4.56546	0	0	4.56546	4.38823333333333	4.68823333333333	107		SM(d10:0/22:1)+HCO2	1	0	0	1	4.38823333333333	4.68823333333333	107		SM(d10:0/22:1)+HCO2	35088.98	0	0	39480.65	4.38823333333333	4.68823333333333	107		SM(d10:0/22:1)+HCO2	719.5355	0	0	168.0431	4.38823333333333	4.68823333333333	107		SM(d10:0/22:1)+HCO2	719.5345	659.5087	337.3112
	SM(d10:0/22:2)+HCO2	1	0	0	1	3.23113181818182	3.53113181818182	416		SM(d10:0/22:2)+HCO2	3.403066	0	0	3.403066	3.23113181818182	3.53113181818182	416		SM(d10:0/22:2)+HCO2	1	0	0	1	3.23113181818182	3.53113181818182	416		SM(d10:0/22:2)+HCO2	2229.715	0	0	2252.49	3.23113181818182	3.53113181818182	416		SM(d10:0/22:2)+HCO2	717.5184	0	0	168.0431	3.23113181818182	3.53113181818182	416		SM(d10:0/22:2)+HCO2	717.5188	657.493	335.2955
	SM(d10:0/24:0)+HCO2	0	0	0	0	6.26434696969697	6.56434696969697	884		SM(d10:0/24:0)+HCO2	0	0	0	0	6.26434696969697	6.56434696969697	884		SM(d10:0/24:0)+HCO2	0	0	0	0	6.26434696969697	6.56434696969697	884		SM(d10:0/24:0)+HCO2	0	0	0	0	6.26434696969697	6.56434696969697	884		SM(d10:0/24:0)+HCO2	0	0	0	0	6.26434696969697	6.56434696969697	884		SM(d10:0/24:0)+HCO2	749.5814	689.5556	367.3581
	SM(d10:0/24:1)+HCO2	1	0	0	1	5.78474393939394	6.08474393939394	25		SM(d10:0/24:1)+HCO2	5.890948	0	0	5.890948	5.78474393939394	6.08474393939394	25		SM(d10:0/24:1)+HCO2	2	0	0	2	5.78474393939394	6.08474393939394	25		SM(d10:0/24:1)+HCO2	110725	0	0	212716.5	5.78474393939394	6.08474393939394	25		SM(d10:0/24:1)+HCO2	747.5666	0	0	168.0431	5.78474393939394	6.08474393939394	25		SM(d10:0/24:1)+HCO2	747.5658	687.54	365.3425
	SM(d10:0/24:1)+HCO2	1	0	0	1	5.58759696969697	5.88759696969697	1948		SM(d10:0/24:1)+HCO2	5.768037	0	0	5.768037	5.58759696969697	5.88759696969697	1948		SM(d10:0/24:1)+HCO2	1	0	0	1	5.58759696969697	5.88759696969697	1948		SM(d10:0/24:1)+HCO2	4239.245	0	0	5524.473	5.58759696969697	5.88759696969697	1948		SM(d10:0/24:1)+HCO2	747.5669	0	0	168.0432	5.58759696969697	5.88759696969697	1948		SM(d10:0/24:1)+HCO2	747.5658	687.54	365.3425
	SM(d12:0/18:1)+HCO2	1	0	0	1	3.06854848484848	3.36854848484848	655		SM(d12:0/18:1)+HCO2	3.240458	0	0	3.240458	3.06854848484848	3.36854848484848	655		SM(d12:0/18:1)+HCO2	1	0	0	1	3.06854848484848	3.36854848484848	655		SM(d12:0/18:1)+HCO2	1768.59	0	0	1769.81	3.06854848484848	3.36854848484848	655		SM(d12:0/18:1)+HCO2	691.5045	0	0	168.0431	3.06854848484848	3.36854848484848	655		SM(d12:0/18:1)+HCO2	691.5032	631.4774	281.2486
	SM(d12:0/20:0)+HCO2	0	0	0	0	4.9380196969697	5.2380196969697	2362		SM(d12:0/20:0)+HCO2	0	0	0	0	4.9380196969697	5.2380196969697	2362		SM(d12:0/20:0)+HCO2	0	0	0	0	4.9380196969697	5.2380196969697	2362		SM(d12:0/20:0)+HCO2	0	0	0	0	4.9380196969697	5.2380196969697	2362		SM(d12:0/20:0)+HCO2	0	0	0	0	4.9380196969697	5.2380196969697	2362		SM(d12:0/20:0)+HCO2	721.5501	661.5243	311.2955
	SM(d12:0/20:1)+HCO2	1	0	0	1	4.38823333333333	4.68823333333333	107		SM(d12:0/20:1)+HCO2	4.56546	0	0	4.56546	4.38823333333333	4.68823333333333	107		SM(d12:0/20:1)+HCO2	1	0	0	1	4.38823333333333	4.68823333333333	107		SM(d12:0/20:1)+HCO2	35088.98	0	0	39480.65	4.38823333333333	4.68823333333333	107		SM(d12:0/20:1)+HCO2	719.5355	0	0	168.0431	4.38823333333333	4.68823333333333	107		SM(d12:0/20:1)+HCO2	719.5345	659.5087	309.2799
	SM(d12:0/20:2)+HCO2	1	0	0	1	3.23113181818182	3.53113181818182	416		SM(d12:0/20:2)+HCO2	3.403066	0	0	3.403066	3.23113181818182	3.53113181818182	416		SM(d12:0/20:2)+HCO2	1	0	0	1	3.23113181818182	3.53113181818182	416		SM(d12:0/20:2)+HCO2	2229.715	0	0	2252.49	3.23113181818182	3.53113181818182	416		SM(d12:0/20:2)+HCO2	717.5184	0	0	168.0431	3.23113181818182	3.53113181818182	416		SM(d12:0/20:2)+HCO2	717.5188	657.493	307.2642
	SM(d12:0/22:0)+HCO2	0	0	0	0	6.26434696969697	6.56434696969697	884		SM(d12:0/22:0)+HCO2	0	0	0	0	6.26434696969697	6.56434696969697	884		SM(d12:0/22:0)+HCO2	0	0	0	0	6.26434696969697	6.56434696969697	884		SM(d12:0/22:0)+HCO2	0	0	0	0	6.26434696969697	6.56434696969697	884		SM(d12:0/22:0)+HCO2	0	0	0	0	6.26434696969697	6.56434696969697	884		SM(d12:0/22:0)+HCO2	749.5814	689.5556	339.3268
	SM(d12:0/22:1)+HCO2	1	0	0	1	5.78474393939394	6.08474393939394	25		SM(d12:0/22:1)+HCO2	5.890948	0	0	5.890948	5.78474393939394	6.08474393939394	25		SM(d12:0/22:1)+HCO2	2	0	0	2	5.78474393939394	6.08474393939394	25		SM(d12:0/22:1)+HCO2	110725	0	0	212716.5	5.78474393939394	6.08474393939394	25		SM(d12:0/22:1)+HCO2	747.5666	0	0	168.0431	5.78474393939394	6.08474393939394	25		SM(d12:0/22:1)+HCO2	747.5658	687.54	337.3112
	SM(d12:0/22:1)+HCO2	1	0	0	1	5.58759696969697	5.88759696969697	1948		SM(d12:0/22:1)+HCO2	5.768037	0	0	5.768037	5.58759696969697	5.88759696969697	1948		SM(d12:0/22:1)+HCO2	1	0	0	1	5.58759696969697	5.88759696969697	1948		SM(d12:0/22:1)+HCO2	4239.245	0	0	5524.473	5.58759696969697	5.88759696969697	1948		SM(d12:0/22:1)+HCO2	747.5669	0	0	168.0432	5.58759696969697	5.88759696969697	1948		SM(d12:0/22:1)+HCO2	747.5658	687.54	337.3112
	SM(d12:0/22:2)+HCO2	1	0	0	1	4.58578181818182	4.88578181818182	91		SM(d12:0/22:2)+HCO2	4.731077	0	0	4.731077	4.58578181818182	4.88578181818182	91		SM(d12:0/22:2)+HCO2	2	0	0	2	4.58578181818182	4.88578181818182	91		SM(d12:0/22:2)+HCO2	48073.72	0	0	82921.83	4.58578181818182	4.88578181818182	91		SM(d12:0/22:2)+HCO2	745.55015	0	0	168.0431	4.58578181818182	4.88578181818182	91		SM(d12:0/22:2)+HCO2	745.5501	685.5243	335.2955
	SM(d12:0/22:2)+HCO2	0	0	0	0	5.15377121212121	5.45377121212121	2926		SM(d12:0/22:2)+HCO2	0	0	0	0	5.15377121212121	5.45377121212121	2926		SM(d12:0/22:2)+HCO2	0	0	0	0	5.15377121212121	5.45377121212121	2926		SM(d12:0/22:2)+HCO2	0	0	0	0	5.15377121212121	5.45377121212121	2926		SM(d12:0/22:2)+HCO2	0	0	0	0	5.15377121212121	5.45377121212121	2926		SM(d12:0/22:2)+HCO2	745.5501	685.5243	335.2955
	SM(d12:0/22:2)+HCO2	0	0	0	1	4.79385909090909	5.09385909090909	3783		SM(d12:0/22:2)+HCO2	4.859171	0	0	4.859171	4.79385909090909	5.09385909090909	3783		SM(d12:0/22:2)+HCO2	1	0	0	1	4.79385909090909	5.09385909090909	3783		SM(d12:0/22:2)+HCO2	572.116	0	0	3044.922	4.79385909090909	5.09385909090909	3783		SM(d12:0/22:2)+HCO2	745.5495	0	0	168.0431	4.79385909090909	5.09385909090909	3783		SM(d12:0/22:2)+HCO2	745.5501	685.5243	335.2955
	SM(d12:0/24:1)+HCO2	1	0	0	1	7.04880151515152	7.34880151515152	487		SM(d12:0/24:1)+HCO2	7.175274	0	0	7.175274	7.04880151515152	7.34880151515152	487		SM(d12:0/24:1)+HCO2	1	0	0	1	7.04880151515152	7.34880151515152	487		SM(d12:0/24:1)+HCO2	22360.19	0	0	45292.63	7.04880151515152	7.34880151515152	487		SM(d12:0/24:1)+HCO2	775.5986	0	0	168.0432	7.04880151515152	7.34880151515152	487		SM(d12:0/24:1)+HCO2	775.5971	715.5713	365.3425
	SM(d12:0/26:0)+HCO2	0	0	0	0	8.62740151515151	8.92740151515151	1392		SM(d12:0/26:0)+HCO2	0	0	0	0	8.62740151515151	8.92740151515151	1392		SM(d12:0/26:0)+HCO2	0	0	0	0	8.62740151515151	8.92740151515151	1392		SM(d12:0/26:0)+HCO2	0	0	0	0	8.62740151515151	8.92740151515151	1392		SM(d12:0/26:0)+HCO2	0	0	0	0	8.62740151515151	8.92740151515151	1392		SM(d12:0/26:0)+HCO2	805.644	745.6182	395.3894
	SM(d13:0/17:1)+HCO2	1	0	0	1	3.06854848484848	3.36854848484848	655		SM(d13:0/17:1)+HCO2	3.240458	0	0	3.240458	3.06854848484848	3.36854848484848	655		SM(d13:0/17:1)+HCO2	1	0	0	1	3.06854848484848	3.36854848484848	655		SM(d13:0/17:1)+HCO2	1768.59	0	0	1769.81	3.06854848484848	3.36854848484848	655		SM(d13:0/17:1)+HCO2	691.5045	0	0	168.0431	3.06854848484848	3.36854848484848	655		SM(d13:0/17:1)+HCO2	691.5032	631.4774	267.2329
	SM(d13:0/18:1)+HCO2	0	0	0	0	3.68042878787879	3.98042878787879	1087		SM(d13:0/18:1)+HCO2	0	0	0	0	3.68042878787879	3.98042878787879	1087		SM(d13:0/18:1)+HCO2	0	0	0	0	3.68042878787879	3.98042878787879	1087		SM(d13:0/18:1)+HCO2	0	0	0	0	3.68042878787879	3.98042878787879	1087		SM(d13:0/18:1)+HCO2	0	0	0	0	3.68042878787879	3.98042878787879	1087		SM(d13:0/18:1)+HCO2	705.5189	645.4931	281.2486
	SM(d13:0/19:0)+HCO2	0	0	0	0	4.9380196969697	5.2380196969697	2362		SM(d13:0/19:0)+HCO2	0	0	0	0	4.9380196969697	5.2380196969697	2362		SM(d13:0/19:0)+HCO2	0	0	0	0	4.9380196969697	5.2380196969697	2362		SM(d13:0/19:0)+HCO2	0	0	0	0	4.9380196969697	5.2380196969697	2362		SM(d13:0/19:0)+HCO2	0	0	0	0	4.9380196969697	5.2380196969697	2362		SM(d13:0/19:0)+HCO2	721.5502	661.5244	297.2799
	SM(d13:0/20:1)+HCO2	1	0	0	1	5.12009393939394	5.42009393939394	157		SM(d13:0/20:1)+HCO2	5.307962	0	0	5.307962	5.12009393939394	5.42009393939394	157		SM(d13:0/20:1)+HCO2	1	0	0	1	5.12009393939394	5.42009393939394	157		SM(d13:0/20:1)+HCO2	10972.12	0	0	18512.45	5.12009393939394	5.42009393939394	157		SM(d13:0/20:1)+HCO2	733.5515	0	0	168.0431	5.12009393939394	5.42009393939394	157		SM(d13:0/20:1)+HCO2	733.5502	673.5244	309.2799
	SM(d13:0/20:2)+HCO2	0	0	0	0	3.91400454545455	4.21400454545455	1719		SM(d13:0/20:2)+HCO2	0	0	0	0	3.91400454545455	4.21400454545455	1719		SM(d13:0/20:2)+HCO2	0	0	0	0	3.91400454545455	4.21400454545455	1719		SM(d13:0/20:2)+HCO2	0	0	0	0	3.91400454545455	4.21400454545455	1719		SM(d13:0/20:2)+HCO2	0	0	0	0	3.91400454545455	4.21400454545455	1719		SM(d13:0/20:2)+HCO2	731.5345	671.5087	307.2642
	SM(d13:0/21:0)+HCO2	0	0	0	0	6.26434696969697	6.56434696969697	884		SM(d13:0/21:0)+HCO2	0	0	0	0	6.26434696969697	6.56434696969697	884		SM(d13:0/21:0)+HCO2	0	0	0	0	6.26434696969697	6.56434696969697	884		SM(d13:0/21:0)+HCO2	0	0	0	0	6.26434696969697	6.56434696969697	884		SM(d13:0/21:0)+HCO2	0	0	0	0	6.26434696969697	6.56434696969697	884		SM(d13:0/21:0)+HCO2	749.5815	689.5557	325.3112
	SM(d13:0/22:1)+HCO2	0	0	0	0	6.42851060606061	6.72851060606061	1210		SM(d13:0/22:1)+HCO2	0	0	0	0	6.42851060606061	6.72851060606061	1210		SM(d13:0/22:1)+HCO2	0	0	0	0	6.42851060606061	6.72851060606061	1210		SM(d13:0/22:1)+HCO2	0	0	0	0	6.42851060606061	6.72851060606061	1210		SM(d13:0/22:1)+HCO2	0	0	0	0	6.42851060606061	6.72851060606061	1210		SM(d13:0/22:1)+HCO2	761.5815	701.5557	337.3112
	SM(d13:0/22:2)+HCO2	0	0	0	0	5.30355909090909	5.60355909090909	853		SM(d13:0/22:2)+HCO2	0	0	0	0	5.30355909090909	5.60355909090909	853		SM(d13:0/22:2)+HCO2	0	0	0	0	5.30355909090909	5.60355909090909	853		SM(d13:0/22:2)+HCO2	0	0	0	0	5.30355909090909	5.60355909090909	853		SM(d13:0/22:2)+HCO2	0	0	0	0	5.30355909090909	5.60355909090909	853		SM(d13:0/22:2)+HCO2	759.5658	699.54	335.2955
	SM(d13:0/25:0)+HCO2	0	0	0	0	8.62740151515151	8.92740151515151	1392		SM(d13:0/25:0)+HCO2	0	0	0	0	8.62740151515151	8.92740151515151	1392		SM(d13:0/25:0)+HCO2	0	0	0	0	8.62740151515151	8.92740151515151	1392		SM(d13:0/25:0)+HCO2	0	0	0	0	8.62740151515151	8.92740151515151	1392		SM(d13:0/25:0)+HCO2	0	0	0	0	8.62740151515151	8.92740151515151	1392		SM(d13:0/25:0)+HCO2	805.6441	745.6183	381.3738
	SM(d14:0/16:1)+HCO2	1	0	0	1	3.06854848484848	3.36854848484848	655		SM(d14:0/16:1)+HCO2	3.240458	0	0	3.240458	3.06854848484848	3.36854848484848	655		SM(d14:0/16:1)+HCO2	1	0	0	1	3.06854848484848	3.36854848484848	655		SM(d14:0/16:1)+HCO2	1768.59	0	0	1769.81	3.06854848484848	3.36854848484848	655		SM(d14:0/16:1)+HCO2	691.5045	0	0	168.0431	3.06854848484848	3.36854848484848	655		SM(d14:0/16:1)+HCO2	691.5032	631.4774	253.2173
	SM(d14:0/17:1)+HCO2	0	0	0	0	3.68042878787879	3.98042878787879	1087		SM(d14:0/17:1)+HCO2	0	0	0	0	3.68042878787879	3.98042878787879	1087		SM(d14:0/17:1)+HCO2	0	0	0	0	3.68042878787879	3.98042878787879	1087		SM(d14:0/17:1)+HCO2	0	0	0	0	3.68042878787879	3.98042878787879	1087		SM(d14:0/17:1)+HCO2	0	0	0	0	3.68042878787879	3.98042878787879	1087		SM(d14:0/17:1)+HCO2	705.5188	645.493	267.2329
	SM(d14:0/18:0)+HCO2	0	0	0	0	4.9380196969697	5.2380196969697	2362		SM(d14:0/18:0)+HCO2	0	0	0	0	4.9380196969697	5.2380196969697	2362		SM(d14:0/18:0)+HCO2	0	0	0	0	4.9380196969697	5.2380196969697	2362		SM(d14:0/18:0)+HCO2	0	0	0	0	4.9380196969697	5.2380196969697	2362		SM(d14:0/18:0)+HCO2	0	0	0	0	4.9380196969697	5.2380196969697	2362		SM(d14:0/18:0)+HCO2	721.5501	661.5243	283.2642
	SM(d14:0/18:1)+HCO2	1	0	0	1	4.38823333333333	4.68823333333333	107		SM(d14:0/18:1)+HCO2	4.56546	0	0	4.56546	4.38823333333333	4.68823333333333	107		SM(d14:0/18:1)+HCO2	1	0	0	1	4.38823333333333	4.68823333333333	107		SM(d14:0/18:1)+HCO2	35088.98	0	0	39480.65	4.38823333333333	4.68823333333333	107		SM(d14:0/18:1)+HCO2	719.5355	0	0	168.0431	4.38823333333333	4.68823333333333	107		SM(d14:0/18:1)+HCO2	719.5345	659.5087	281.2486
	SM(d14:0/18:2)+HCO2	1	0	0	1	3.23113181818182	3.53113181818182	416		SM(d14:0/18:2)+HCO2	3.403066	0	0	3.403066	3.23113181818182	3.53113181818182	416		SM(d14:0/18:2)+HCO2	1	0	0	1	3.23113181818182	3.53113181818182	416		SM(d14:0/18:2)+HCO2	2229.715	0	0	2252.49	3.23113181818182	3.53113181818182	416		SM(d14:0/18:2)+HCO2	717.5184	0	0	168.0431	3.23113181818182	3.53113181818182	416		SM(d14:0/18:2)+HCO2	717.5188	657.493	279.2329
	SM(d14:0/20:0)+HCO2	0	0	0	0	6.26434696969697	6.56434696969697	884		SM(d14:0/20:0)+HCO2	0	0	0	0	6.26434696969697	6.56434696969697	884		SM(d14:0/20:0)+HCO2	0	0	0	0	6.26434696969697	6.56434696969697	884		SM(d14:0/20:0)+HCO2	0	0	0	0	6.26434696969697	6.56434696969697	884		SM(d14:0/20:0)+HCO2	0	0	0	0	6.26434696969697	6.56434696969697	884		SM(d14:0/20:0)+HCO2	749.5814	689.5556	311.2955
	SM(d14:0/20:1)+HCO2	1	0	0	1	5.78474393939394	6.08474393939394	25		SM(d14:0/20:1)+HCO2	5.890948	0	0	5.890948	5.78474393939394	6.08474393939394	25		SM(d14:0/20:1)+HCO2	2	0	0	2	5.78474393939394	6.08474393939394	25		SM(d14:0/20:1)+HCO2	110725	0	0	212716.5	5.78474393939394	6.08474393939394	25		SM(d14:0/20:1)+HCO2	747.5666	0	0	168.0431	5.78474393939394	6.08474393939394	25		SM(d14:0/20:1)+HCO2	747.5658	687.54	309.2799
	SM(d14:0/20:1)+HCO2	1	0	0	1	5.58759696969697	5.88759696969697	1948		SM(d14:0/20:1)+HCO2	5.768037	0	0	5.768037	5.58759696969697	5.88759696969697	1948		SM(d14:0/20:1)+HCO2	1	0	0	1	5.58759696969697	5.88759696969697	1948		SM(d14:0/20:1)+HCO2	4239.245	0	0	5524.473	5.58759696969697	5.88759696969697	1948		SM(d14:0/20:1)+HCO2	747.5669	0	0	168.0432	5.58759696969697	5.88759696969697	1948		SM(d14:0/20:1)+HCO2	747.5658	687.54	309.2799
	SM(d14:0/20:2)+HCO2	1	0	0	1	4.58578181818182	4.88578181818182	91		SM(d14:0/20:2)+HCO2	4.731077	0	0	4.731077	4.58578181818182	4.88578181818182	91		SM(d14:0/20:2)+HCO2	2	0	0	2	4.58578181818182	4.88578181818182	91		SM(d14:0/20:2)+HCO2	48073.72	0	0	82921.83	4.58578181818182	4.88578181818182	91		SM(d14:0/20:2)+HCO2	745.55015	0	0	168.0431	4.58578181818182	4.88578181818182	91		SM(d14:0/20:2)+HCO2	745.5501	685.5243	307.2642
	SM(d14:0/20:2)+HCO2	0	0	0	0	5.15377121212121	5.45377121212121	2926		SM(d14:0/20:2)+HCO2	0	0	0	0	5.15377121212121	5.45377121212121	2926		SM(d14:0/20:2)+HCO2	0	0	0	0	5.15377121212121	5.45377121212121	2926		SM(d14:0/20:2)+HCO2	0	0	0	0	5.15377121212121	5.45377121212121	2926		SM(d14:0/20:2)+HCO2	0	0	0	0	5.15377121212121	5.45377121212121	2926		SM(d14:0/20:2)+HCO2	745.5501	685.5243	307.2642
	SM(d14:0/20:2)+HCO2	0	0	0	1	4.79385909090909	5.09385909090909	3783		SM(d14:0/20:2)+HCO2	4.859171	0	0	4.859171	4.79385909090909	5.09385909090909	3783		SM(d14:0/20:2)+HCO2	1	0	0	1	4.79385909090909	5.09385909090909	3783		SM(d14:0/20:2)+HCO2	572.116	0	0	3044.922	4.79385909090909	5.09385909090909	3783		SM(d14:0/20:2)+HCO2	745.5495	0	0	168.0431	4.79385909090909	5.09385909090909	3783		SM(d14:0/20:2)+HCO2	745.5501	685.5243	307.2642
	SM(d14:0/22:1)+HCO2	1	0	0	1	7.04880151515152	7.34880151515152	487		SM(d14:0/22:1)+HCO2	7.175274	0	0	7.175274	7.04880151515152	7.34880151515152	487		SM(d14:0/22:1)+HCO2	1	0	0	1	7.04880151515152	7.34880151515152	487		SM(d14:0/22:1)+HCO2	22360.19	0	0	45292.63	7.04880151515152	7.34880151515152	487		SM(d14:0/22:1)+HCO2	775.5986	0	0	168.0432	7.04880151515152	7.34880151515152	487		SM(d14:0/22:1)+HCO2	775.5971	715.5713	337.3112
	SM(d14:0/22:2)+HCO2	1	0	0	1	5.93893181818182	6.23893181818182	132		SM(d14:0/22:2)+HCO2	6.096501	0	0	6.096501	5.93893181818182	6.23893181818182	132		SM(d14:0/22:2)+HCO2	2	0	0	2	5.93893181818182	6.23893181818182	132		SM(d14:0/22:2)+HCO2	23488.82	0	0	40167.21	5.93893181818182	6.23893181818182	132		SM(d14:0/22:2)+HCO2	773.58205	0	0	168.04315	5.93893181818182	6.23893181818182	132		SM(d14:0/22:2)+HCO2	773.5814	713.5556	335.2955
	SM(d14:0/22:2)+HCO2	0	0	0	1	6.10300833333333	6.40300833333333	1230		SM(d14:0/22:2)+HCO2	6.211582	0	0	6.211582	6.10300833333333	6.40300833333333	1230		SM(d14:0/22:2)+HCO2	1	0	0	1	6.10300833333333	6.40300833333333	1230		SM(d14:0/22:2)+HCO2	652.2381	0	0	2860.728	6.10300833333333	6.40300833333333	1230		SM(d14:0/22:2)+HCO2	773.5818	0	0	168.0432	6.10300833333333	6.40300833333333	1230		SM(d14:0/22:2)+HCO2	773.5814	713.5556	335.2955
	SM(d14:0/22:3)+HCO2	0	0	0	0	4.95939545454545	5.25939545454545	1066		SM(d14:0/22:3)+HCO2	0	0	0	0	4.95939545454545	5.25939545454545	1066		SM(d14:0/22:3)+HCO2	0	0	0	0	4.95939545454545	5.25939545454545	1066		SM(d14:0/22:3)+HCO2	0	0	0	0	4.95939545454545	5.25939545454545	1066		SM(d14:0/22:3)+HCO2	0	0	0	0	4.95939545454545	5.25939545454545	1066		SM(d14:0/22:3)+HCO2	771.5658	711.54	333.2799
	SM(d14:0/24:0)+HCO2	0	0	0	0	8.62740151515151	8.92740151515151	1392		SM(d14:0/24:0)+HCO2	0	0	0	0	8.62740151515151	8.92740151515151	1392		SM(d14:0/24:0)+HCO2	0	0	0	0	8.62740151515151	8.92740151515151	1392		SM(d14:0/24:0)+HCO2	0	0	0	0	8.62740151515151	8.92740151515151	1392		SM(d14:0/24:0)+HCO2	0	0	0	0	8.62740151515151	8.92740151515151	1392		SM(d14:0/24:0)+HCO2	805.644	745.6182	367.3581
	SM(d14:0/24:1)+HCO2	1	0	0	1	8.19060303030303	8.49060303030303	273		SM(d14:0/24:1)+HCO2	8.359391	0	0	8.359391	8.19060303030303	8.49060303030303	273		SM(d14:0/24:1)+HCO2	1	0	0	1	8.19060303030303	8.49060303030303	273		SM(d14:0/24:1)+HCO2	15213.41	0	0	39075.43	8.19060303030303	8.49060303030303	273		SM(d14:0/24:1)+HCO2	803.6295	0	0	168.0431	8.19060303030303	8.49060303030303	273		SM(d14:0/24:1)+HCO2	803.6284	743.6026	365.3425
	SM(d14:0/26:0)+HCO2	0	0	0	0	9.65096666666667	9.95096666666667	611		SM(d14:0/26:0)+HCO2	0	0	0	0	9.65096666666667	9.95096666666667	611		SM(d14:0/26:0)+HCO2	0	0	0	0	9.65096666666667	9.95096666666667	611		SM(d14:0/26:0)+HCO2	0	0	0	0	9.65096666666667	9.95096666666667	611		SM(d14:0/26:0)+HCO2	0	0	0	0	9.65096666666667	9.95096666666667	611		SM(d14:0/26:0)+HCO2	833.6753	773.6495	395.3894
	SM(d14:1/16:0)+HCO2	1	0	0	1	3.06854848484848	3.36854848484848	655		SM(d14:1/16:0)+HCO2	3.240458	0	0	3.240458	3.06854848484848	3.36854848484848	655		SM(d14:1/16:0)+HCO2	1	0	0	1	3.06854848484848	3.36854848484848	655		SM(d14:1/16:0)+HCO2	1768.59	0	0	1769.81	3.06854848484848	3.36854848484848	655		SM(d14:1/16:0)+HCO2	691.5045	0	0	168.0431	3.06854848484848	3.36854848484848	655		SM(d14:1/16:0)+HCO2	691.5032	631.4774	255.2329
	SM(d14:1/17:0)+HCO2	0	0	0	0	3.68042878787879	3.98042878787879	1087		SM(d14:1/17:0)+HCO2	0	0	0	0	3.68042878787879	3.98042878787879	1087		SM(d14:1/17:0)+HCO2	0	0	0	0	3.68042878787879	3.98042878787879	1087		SM(d14:1/17:0)+HCO2	0	0	0	0	3.68042878787879	3.98042878787879	1087		SM(d14:1/17:0)+HCO2	0	0	0	0	3.68042878787879	3.98042878787879	1087		SM(d14:1/17:0)+HCO2	705.5189	645.4931	269.2486
	SM(d14:1/18:0)+HCO2	1	0	0	1	4.38823333333333	4.68823333333333	107		SM(d14:1/18:0)+HCO2	4.56546	0	0	4.56546	4.38823333333333	4.68823333333333	107		SM(d14:1/18:0)+HCO2	1	0	0	1	4.38823333333333	4.68823333333333	107		SM(d14:1/18:0)+HCO2	35088.98	0	0	39480.65	4.38823333333333	4.68823333333333	107		SM(d14:1/18:0)+HCO2	719.5355	0	0	168.0431	4.38823333333333	4.68823333333333	107		SM(d14:1/18:0)+HCO2	719.5345	659.5087	283.2642
	SM(d14:1/18:1)+HCO2	1	0	0	1	3.23113181818182	3.53113181818182	416		SM(d14:1/18:1)+HCO2	3.403066	0	0	3.403066	3.23113181818182	3.53113181818182	416		SM(d14:1/18:1)+HCO2	1	0	0	1	3.23113181818182	3.53113181818182	416		SM(d14:1/18:1)+HCO2	2229.715	0	0	2252.49	3.23113181818182	3.53113181818182	416		SM(d14:1/18:1)+HCO2	717.5184	0	0	168.0431	3.23113181818182	3.53113181818182	416		SM(d14:1/18:1)+HCO2	717.5189	657.4931	281.2486
	SM(d14:1/19:0)+HCO2	1	0	0	1	5.12009393939394	5.42009393939394	157		SM(d14:1/19:0)+HCO2	5.307962	0	0	5.307962	5.12009393939394	5.42009393939394	157		SM(d14:1/19:0)+HCO2	1	0	0	1	5.12009393939394	5.42009393939394	157		SM(d14:1/19:0)+HCO2	10972.12	0	0	18512.45	5.12009393939394	5.42009393939394	157		SM(d14:1/19:0)+HCO2	733.5515	0	0	168.0431	5.12009393939394	5.42009393939394	157		SM(d14:1/19:0)+HCO2	733.5502	673.5244	297.2799
	SM(d14:1/20:0)+HCO2	1	0	0	1	5.78474393939394	6.08474393939394	25		SM(d14:1/20:0)+HCO2	5.890948	0	0	5.890948	5.78474393939394	6.08474393939394	25		SM(d14:1/20:0)+HCO2	2	0	0	2	5.78474393939394	6.08474393939394	25		SM(d14:1/20:0)+HCO2	110725	0	0	212716.5	5.78474393939394	6.08474393939394	25		SM(d14:1/20:0)+HCO2	747.5666	0	0	168.0431	5.78474393939394	6.08474393939394	25		SM(d14:1/20:0)+HCO2	747.5658	687.54	311.2955
	SM(d14:1/20:0)+HCO2	1	0	0	1	5.58759696969697	5.88759696969697	1948		SM(d14:1/20:0)+HCO2	5.768037	0	0	5.768037	5.58759696969697	5.88759696969697	1948		SM(d14:1/20:0)+HCO2	1	0	0	1	5.58759696969697	5.88759696969697	1948		SM(d14:1/20:0)+HCO2	4239.245	0	0	5524.473	5.58759696969697	5.88759696969697	1948		SM(d14:1/20:0)+HCO2	747.5669	0	0	168.0432	5.58759696969697	5.88759696969697	1948		SM(d14:1/20:0)+HCO2	747.5658	687.54	311.2955
	SM(d14:1/20:1)+HCO2	1	0	0	1	4.58578181818182	4.88578181818182	91		SM(d14:1/20:1)+HCO2	4.731077	0	0	4.731077	4.58578181818182	4.88578181818182	91		SM(d14:1/20:1)+HCO2	2	0	0	2	4.58578181818182	4.88578181818182	91		SM(d14:1/20:1)+HCO2	48073.72	0	0	82921.83	4.58578181818182	4.88578181818182	91		SM(d14:1/20:1)+HCO2	745.55015	0	0	168.0431	4.58578181818182	4.88578181818182	91		SM(d14:1/20:1)+HCO2	745.5502	685.5244	309.2799
	SM(d14:1/20:1)+HCO2	0	0	0	0	5.15377121212121	5.45377121212121	2926		SM(d14:1/20:1)+HCO2	0	0	0	0	5.15377121212121	5.45377121212121	2926		SM(d14:1/20:1)+HCO2	0	0	0	0	5.15377121212121	5.45377121212121	2926		SM(d14:1/20:1)+HCO2	0	0	0	0	5.15377121212121	5.45377121212121	2926		SM(d14:1/20:1)+HCO2	0	0	0	0	5.15377121212121	5.45377121212121	2926		SM(d14:1/20:1)+HCO2	745.5502	685.5244	309.2799
	SM(d14:1/20:1)+HCO2	0	0	0	1	4.79385909090909	5.09385909090909	3783		SM(d14:1/20:1)+HCO2	4.859171	0	0	4.859171	4.79385909090909	5.09385909090909	3783		SM(d14:1/20:1)+HCO2	1	0	0	1	4.79385909090909	5.09385909090909	3783		SM(d14:1/20:1)+HCO2	572.116	0	0	3044.922	4.79385909090909	5.09385909090909	3783		SM(d14:1/20:1)+HCO2	745.5495	0	0	168.0431	4.79385909090909	5.09385909090909	3783		SM(d14:1/20:1)+HCO2	745.5502	685.5244	309.2799
	SM(d14:1/21:0)+HCO2	0	0	0	0	6.42851060606061	6.72851060606061	1210		SM(d14:1/21:0)+HCO2	0	0	0	0	6.42851060606061	6.72851060606061	1210		SM(d14:1/21:0)+HCO2	0	0	0	0	6.42851060606061	6.72851060606061	1210		SM(d14:1/21:0)+HCO2	0	0	0	0	6.42851060606061	6.72851060606061	1210		SM(d14:1/21:0)+HCO2	0	0	0	0	6.42851060606061	6.72851060606061	1210		SM(d14:1/21:0)+HCO2	761.5815	701.5557	325.3112
	SM(d14:1/22:0)+HCO2	1	0	0	1	7.04880151515152	7.34880151515152	487		SM(d14:1/22:0)+HCO2	7.175274	0	0	7.175274	7.04880151515152	7.34880151515152	487		SM(d14:1/22:0)+HCO2	1	0	0	1	7.04880151515152	7.34880151515152	487		SM(d14:1/22:0)+HCO2	22360.19	0	0	45292.63	7.04880151515152	7.34880151515152	487		SM(d14:1/22:0)+HCO2	775.5986	0	0	168.0432	7.04880151515152	7.34880151515152	487		SM(d14:1/22:0)+HCO2	775.5971	715.5713	339.3268
	SM(d14:1/22:1)+HCO2	1	0	0	1	5.93893181818182	6.23893181818182	132		SM(d14:1/22:1)+HCO2	6.096501	0	0	6.096501	5.93893181818182	6.23893181818182	132		SM(d14:1/22:1)+HCO2	2	0	0	2	5.93893181818182	6.23893181818182	132		SM(d14:1/22:1)+HCO2	23488.82	0	0	40167.21	5.93893181818182	6.23893181818182	132		SM(d14:1/22:1)+HCO2	773.58205	0	0	168.04315	5.93893181818182	6.23893181818182	132		SM(d14:1/22:1)+HCO2	773.5815	713.5557	337.3112
	SM(d14:1/22:1)+HCO2	0	0	0	1	6.10300833333333	6.40300833333333	1230		SM(d14:1/22:1)+HCO2	6.211582	0	0	6.211582	6.10300833333333	6.40300833333333	1230		SM(d14:1/22:1)+HCO2	1	0	0	1	6.10300833333333	6.40300833333333	1230		SM(d14:1/22:1)+HCO2	652.2381	0	0	2860.728	6.10300833333333	6.40300833333333	1230		SM(d14:1/22:1)+HCO2	773.5818	0	0	168.0432	6.10300833333333	6.40300833333333	1230		SM(d14:1/22:1)+HCO2	773.5815	713.5557	337.3112
	SM(d14:1/22:2)+HCO2	0	0	0	0	4.95939545454545	5.25939545454545	1066		SM(d14:1/22:2)+HCO2	0	0	0	0	4.95939545454545	5.25939545454545	1066		SM(d14:1/22:2)+HCO2	0	0	0	0	4.95939545454545	5.25939545454545	1066		SM(d14:1/22:2)+HCO2	0	0	0	0	4.95939545454545	5.25939545454545	1066		SM(d14:1/22:2)+HCO2	0	0	0	0	4.95939545454545	5.25939545454545	1066		SM(d14:1/22:2)+HCO2	771.5658	711.54	335.2955
	SM(d14:1/24:0)+HCO2	1	0	0	1	8.19060303030303	8.49060303030303	273		SM(d14:1/24:0)+HCO2	8.359391	0	0	8.359391	8.19060303030303	8.49060303030303	273		SM(d14:1/24:0)+HCO2	1	0	0	1	8.19060303030303	8.49060303030303	273		SM(d14:1/24:0)+HCO2	15213.41	0	0	39075.43	8.19060303030303	8.49060303030303	273		SM(d14:1/24:0)+HCO2	803.6295	0	0	168.0431	8.19060303030303	8.49060303030303	273		SM(d14:1/24:0)+HCO2	803.6284	743.6026	367.3581
	SM(d14:1/24:1)+HCO2	0	0	0	0	7.16355606060606	7.46355606060606	1527		SM(d14:1/24:1)+HCO2	0	0	0	0	7.16355606060606	7.46355606060606	1527		SM(d14:1/24:1)+HCO2	0	0	0	0	7.16355606060606	7.46355606060606	1527		SM(d14:1/24:1)+HCO2	0	0	0	0	7.16355606060606	7.46355606060606	1527		SM(d14:1/24:1)+HCO2	0	0	0	0	7.16355606060606	7.46355606060606	1527		SM(d14:1/24:1)+HCO2	801.6128	741.587	365.3425
	SM(d14:1/25:0)+HCO2	1	0	0	1	8.75086515151515	9.05086515151515	235		SM(d14:1/25:0)+HCO2	8.90853	0	0	8.90853	8.75086515151515	9.05086515151515	235		SM(d14:1/25:0)+HCO2	1	0	0	1	8.75086515151515	9.05086515151515	235		SM(d14:1/25:0)+HCO2	10748.71	0	0	16443.98	8.75086515151515	9.05086515151515	235		SM(d14:1/25:0)+HCO2	817.6455	0	0	168.0431	8.75086515151515	9.05086515151515	235		SM(d14:1/25:0)+HCO2	817.6441	757.6183	381.3738
	SM(d14:1/26:0)+HCO2	1	0	0	1	9.26437575757576	9.56437575757576	103		SM(d14:1/26:0)+HCO2	9.404144	0	0	9.404144	9.26437575757576	9.56437575757576	103		SM(d14:1/26:0)+HCO2	3	0	0	3	9.26437575757576	9.56437575757576	103		SM(d14:1/26:0)+HCO2	47392.32	0	0	108312.7	9.26437575757576	9.56437575757576	103		SM(d14:1/26:0)+HCO2	831.661	0	0	168.043133333333	9.26437575757576	9.56437575757576	103		SM(d14:1/26:0)+HCO2	831.6597	771.6339	395.3894
	SM(d14:1/26:0)+HCO2	1	0	0	1	9.10172727272727	9.40172727272727	734		SM(d14:1/26:0)+HCO2	9.284525	0	0	9.284525	9.10172727272727	9.40172727272727	734		SM(d14:1/26:0)+HCO2	1	0	0	1	9.10172727272727	9.40172727272727	734		SM(d14:1/26:0)+HCO2	1896.261	0	0	2792.568	9.10172727272727	9.40172727272727	734		SM(d14:1/26:0)+HCO2	831.6635	0	0	168.0432	9.10172727272727	9.40172727272727	734		SM(d14:1/26:0)+HCO2	831.6597	771.6339	395.3894
	SM(d15:0/15:1)+HCO2	1	0	0	1	3.06854848484848	3.36854848484848	655		SM(d15:0/15:1)+HCO2	3.240458	0	0	3.240458	3.06854848484848	3.36854848484848	655		SM(d15:0/15:1)+HCO2	1	0	0	1	3.06854848484848	3.36854848484848	655		SM(d15:0/15:1)+HCO2	1768.59	0	0	1769.81	3.06854848484848	3.36854848484848	655		SM(d15:0/15:1)+HCO2	691.5045	0	0	168.0431	3.06854848484848	3.36854848484848	655		SM(d15:0/15:1)+HCO2	691.5032	631.4774	239.2016
	SM(d15:0/16:1)+HCO2	0	0	0	0	3.68042878787879	3.98042878787879	1087		SM(d15:0/16:1)+HCO2	0	0	0	0	3.68042878787879	3.98042878787879	1087		SM(d15:0/16:1)+HCO2	0	0	0	0	3.68042878787879	3.98042878787879	1087		SM(d15:0/16:1)+HCO2	0	0	0	0	3.68042878787879	3.98042878787879	1087		SM(d15:0/16:1)+HCO2	0	0	0	0	3.68042878787879	3.98042878787879	1087		SM(d15:0/16:1)+HCO2	705.5189	645.4931	253.2173
	SM(d15:0/17:0)+HCO2	0	0	0	0	4.9380196969697	5.2380196969697	2362		SM(d15:0/17:0)+HCO2	0	0	0	0	4.9380196969697	5.2380196969697	2362		SM(d15:0/17:0)+HCO2	0	0	0	0	4.9380196969697	5.2380196969697	2362		SM(d15:0/17:0)+HCO2	0	0	0	0	4.9380196969697	5.2380196969697	2362		SM(d15:0/17:0)+HCO2	0	0	0	0	4.9380196969697	5.2380196969697	2362		SM(d15:0/17:0)+HCO2	721.5502	661.5244	269.2486
	SM(d15:0/17:1)+HCO2	1	0	0	1	4.38823333333333	4.68823333333333	107		SM(d15:0/17:1)+HCO2	4.56546	0	0	4.56546	4.38823333333333	4.68823333333333	107		SM(d15:0/17:1)+HCO2	1	0	0	1	4.38823333333333	4.68823333333333	107		SM(d15:0/17:1)+HCO2	35088.98	0	0	39480.65	4.38823333333333	4.68823333333333	107		SM(d15:0/17:1)+HCO2	719.5355	0	0	168.0431	4.38823333333333	4.68823333333333	107		SM(d15:0/17:1)+HCO2	719.5345	659.5087	267.2329
	SM(d15:0/17:2)+HCO2	1	0	0	1	3.23113181818182	3.53113181818182	416		SM(d15:0/17:2)+HCO2	3.403066	0	0	3.403066	3.23113181818182	3.53113181818182	416		SM(d15:0/17:2)+HCO2	1	0	0	1	3.23113181818182	3.53113181818182	416		SM(d15:0/17:2)+HCO2	2229.715	0	0	2252.49	3.23113181818182	3.53113181818182	416		SM(d15:0/17:2)+HCO2	717.5184	0	0	168.0431	3.23113181818182	3.53113181818182	416		SM(d15:0/17:2)+HCO2	717.5189	657.4931	265.2173
	SM(d15:0/18:1)+HCO2	1	0	0	1	5.12009393939394	5.42009393939394	157		SM(d15:0/18:1)+HCO2	5.307962	0	0	5.307962	5.12009393939394	5.42009393939394	157		SM(d15:0/18:1)+HCO2	1	0	0	1	5.12009393939394	5.42009393939394	157		SM(d15:0/18:1)+HCO2	10972.12	0	0	18512.45	5.12009393939394	5.42009393939394	157		SM(d15:0/18:1)+HCO2	733.5515	0	0	168.0431	5.12009393939394	5.42009393939394	157		SM(d15:0/18:1)+HCO2	733.5502	673.5244	281.2486
	SM(d15:0/18:2)+HCO2	0	0	0	0	3.91400454545455	4.21400454545455	1719		SM(d15:0/18:2)+HCO2	0	0	0	0	3.91400454545455	4.21400454545455	1719		SM(d15:0/18:2)+HCO2	0	0	0	0	3.91400454545455	4.21400454545455	1719		SM(d15:0/18:2)+HCO2	0	0	0	0	3.91400454545455	4.21400454545455	1719		SM(d15:0/18:2)+HCO2	0	0	0	0	3.91400454545455	4.21400454545455	1719		SM(d15:0/18:2)+HCO2	731.5345	671.5087	279.2329
	SM(d15:0/19:0)+HCO2	0	0	0	0	6.26434696969697	6.56434696969697	884		SM(d15:0/19:0)+HCO2	0	0	0	0	6.26434696969697	6.56434696969697	884		SM(d15:0/19:0)+HCO2	0	0	0	0	6.26434696969697	6.56434696969697	884		SM(d15:0/19:0)+HCO2	0	0	0	0	6.26434696969697	6.56434696969697	884		SM(d15:0/19:0)+HCO2	0	0	0	0	6.26434696969697	6.56434696969697	884		SM(d15:0/19:0)+HCO2	749.5815	689.5557	297.2799
	SM(d15:0/20:1)+HCO2	0	0	0	0	6.42851060606061	6.72851060606061	1210		SM(d15:0/20:1)+HCO2	0	0	0	0	6.42851060606061	6.72851060606061	1210		SM(d15:0/20:1)+HCO2	0	0	0	0	6.42851060606061	6.72851060606061	1210		SM(d15:0/20:1)+HCO2	0	0	0	0	6.42851060606061	6.72851060606061	1210		SM(d15:0/20:1)+HCO2	0	0	0	0	6.42851060606061	6.72851060606061	1210		SM(d15:0/20:1)+HCO2	761.5815	701.5557	309.2799
	SM(d15:0/20:2)+HCO2	0	0	0	0	5.30355909090909	5.60355909090909	853		SM(d15:0/20:2)+HCO2	0	0	0	0	5.30355909090909	5.60355909090909	853		SM(d15:0/20:2)+HCO2	0	0	0	0	5.30355909090909	5.60355909090909	853		SM(d15:0/20:2)+HCO2	0	0	0	0	5.30355909090909	5.60355909090909	853		SM(d15:0/20:2)+HCO2	0	0	0	0	5.30355909090909	5.60355909090909	853		SM(d15:0/20:2)+HCO2	759.5658	699.54	307.2642
	SM(d15:0/23:0)+HCO2	0	0	0	0	8.62740151515151	8.92740151515151	1392		SM(d15:0/23:0)+HCO2	0	0	0	0	8.62740151515151	8.92740151515151	1392		SM(d15:0/23:0)+HCO2	0	0	0	0	8.62740151515151	8.92740151515151	1392		SM(d15:0/23:0)+HCO2	0	0	0	0	8.62740151515151	8.92740151515151	1392		SM(d15:0/23:0)+HCO2	0	0	0	0	8.62740151515151	8.92740151515151	1392		SM(d15:0/23:0)+HCO2	805.6441	745.6183	353.3425
	SM(d15:0/24:1)+HCO2	1	0	0	1	8.75086515151515	9.05086515151515	235		SM(d15:0/24:1)+HCO2	8.90853	0	0	8.90853	8.75086515151515	9.05086515151515	235		SM(d15:0/24:1)+HCO2	1	0	0	1	8.75086515151515	9.05086515151515	235		SM(d15:0/24:1)+HCO2	10748.71	0	0	16443.98	8.75086515151515	9.05086515151515	235		SM(d15:0/24:1)+HCO2	817.6455	0	0	168.0431	8.75086515151515	9.05086515151515	235		SM(d15:0/24:1)+HCO2	817.6441	757.6183	365.3425
	SM(d15:0/25:0)+HCO2	0	0	0	0	9.65096666666667	9.95096666666667	611		SM(d15:0/25:0)+HCO2	0	0	0	0	9.65096666666667	9.95096666666667	611		SM(d15:0/25:0)+HCO2	0	0	0	0	9.65096666666667	9.95096666666667	611		SM(d15:0/25:0)+HCO2	0	0	0	0	9.65096666666667	9.95096666666667	611		SM(d15:0/25:0)+HCO2	0	0	0	0	9.65096666666667	9.95096666666667	611		SM(d15:0/25:0)+HCO2	833.6754	773.6496	381.3738
	SM(d15:0/26:0)+HCO2	0	0	0	0	10.1123318181818	10.4123318181818	1733		SM(d15:0/26:0)+HCO2	0	0	0	0	10.1123318181818	10.4123318181818	1733		SM(d15:0/26:0)+HCO2	0	0	0	0	10.1123318181818	10.4123318181818	1733		SM(d15:0/26:0)+HCO2	0	0	0	0	10.1123318181818	10.4123318181818	1733		SM(d15:0/26:0)+HCO2	0	0	0	0	10.1123318181818	10.4123318181818	1733		SM(d15:0/26:0)+HCO2	847.691	787.6652	395.3894
	SM(d15:1/15:0)+HCO2	1	0	0	1	3.06854848484848	3.36854848484848	655		SM(d15:1/15:0)+HCO2	3.240458	0	0	3.240458	3.06854848484848	3.36854848484848	655		SM(d15:1/15:0)+HCO2	1	0	0	1	3.06854848484848	3.36854848484848	655		SM(d15:1/15:0)+HCO2	1768.59	0	0	1769.81	3.06854848484848	3.36854848484848	655		SM(d15:1/15:0)+HCO2	691.5045	0	0	168.0431	3.06854848484848	3.36854848484848	655		SM(d15:1/15:0)+HCO2	691.5032	631.4774	241.2173
	SM(d15:1/16:0)+HCO2	0	0	0	0	3.68042878787879	3.98042878787879	1087		SM(d15:1/16:0)+HCO2	0	0	0	0	3.68042878787879	3.98042878787879	1087		SM(d15:1/16:0)+HCO2	0	0	0	0	3.68042878787879	3.98042878787879	1087		SM(d15:1/16:0)+HCO2	0	0	0	0	3.68042878787879	3.98042878787879	1087		SM(d15:1/16:0)+HCO2	0	0	0	0	3.68042878787879	3.98042878787879	1087		SM(d15:1/16:0)+HCO2	705.5188	645.493	255.2329
	SM(d15:1/17:0)+HCO2	1	0	0	1	4.38823333333333	4.68823333333333	107		SM(d15:1/17:0)+HCO2	4.56546	0	0	4.56546	4.38823333333333	4.68823333333333	107		SM(d15:1/17:0)+HCO2	1	0	0	1	4.38823333333333	4.68823333333333	107		SM(d15:1/17:0)+HCO2	35088.98	0	0	39480.65	4.38823333333333	4.68823333333333	107		SM(d15:1/17:0)+HCO2	719.5355	0	0	168.0431	4.38823333333333	4.68823333333333	107		SM(d15:1/17:0)+HCO2	719.5345	659.5087	269.2486
	SM(d15:1/17:1)+HCO2	1	0	0	1	3.23113181818182	3.53113181818182	416		SM(d15:1/17:1)+HCO2	3.403066	0	0	3.403066	3.23113181818182	3.53113181818182	416		SM(d15:1/17:1)+HCO2	1	0	0	1	3.23113181818182	3.53113181818182	416		SM(d15:1/17:1)+HCO2	2229.715	0	0	2252.49	3.23113181818182	3.53113181818182	416		SM(d15:1/17:1)+HCO2	717.5184	0	0	168.0431	3.23113181818182	3.53113181818182	416		SM(d15:1/17:1)+HCO2	717.5188	657.493	267.2329
	SM(d15:1/18:0)+HCO2	1	0	0	1	5.12009393939394	5.42009393939394	157		SM(d15:1/18:0)+HCO2	5.307962	0	0	5.307962	5.12009393939394	5.42009393939394	157		SM(d15:1/18:0)+HCO2	1	0	0	1	5.12009393939394	5.42009393939394	157		SM(d15:1/18:0)+HCO2	10972.12	0	0	18512.45	5.12009393939394	5.42009393939394	157		SM(d15:1/18:0)+HCO2	733.5515	0	0	168.0431	5.12009393939394	5.42009393939394	157		SM(d15:1/18:0)+HCO2	733.5501	673.5243	283.2642
	SM(d15:1/18:1)+HCO2	0	0	0	0	3.91400454545455	4.21400454545455	1719		SM(d15:1/18:1)+HCO2	0	0	0	0	3.91400454545455	4.21400454545455	1719		SM(d15:1/18:1)+HCO2	0	0	0	0	3.91400454545455	4.21400454545455	1719		SM(d15:1/18:1)+HCO2	0	0	0	0	3.91400454545455	4.21400454545455	1719		SM(d15:1/18:1)+HCO2	0	0	0	0	3.91400454545455	4.21400454545455	1719		SM(d15:1/18:1)+HCO2	731.5345	671.5087	281.2486
	SM(d15:1/19:0)+HCO2	1	0	0	1	5.78474393939394	6.08474393939394	25		SM(d15:1/19:0)+HCO2	5.890948	0	0	5.890948	5.78474393939394	6.08474393939394	25		SM(d15:1/19:0)+HCO2	2	0	0	2	5.78474393939394	6.08474393939394	25		SM(d15:1/19:0)+HCO2	110725	0	0	212716.5	5.78474393939394	6.08474393939394	25		SM(d15:1/19:0)+HCO2	747.5666	0	0	168.0431	5.78474393939394	6.08474393939394	25		SM(d15:1/19:0)+HCO2	747.5658	687.54	297.2799
	SM(d15:1/19:0)+HCO2	1	0	0	1	5.58759696969697	5.88759696969697	1948		SM(d15:1/19:0)+HCO2	5.768037	0	0	5.768037	5.58759696969697	5.88759696969697	1948		SM(d15:1/19:0)+HCO2	1	0	0	1	5.58759696969697	5.88759696969697	1948		SM(d15:1/19:0)+HCO2	4239.245	0	0	5524.473	5.58759696969697	5.88759696969697	1948		SM(d15:1/19:0)+HCO2	747.5669	0	0	168.0432	5.58759696969697	5.88759696969697	1948		SM(d15:1/19:0)+HCO2	747.5658	687.54	297.2799
	SM(d15:1/20:0)+HCO2	0	0	0	0	6.42851060606061	6.72851060606061	1210		SM(d15:1/20:0)+HCO2	0	0	0	0	6.42851060606061	6.72851060606061	1210		SM(d15:1/20:0)+HCO2	0	0	0	0	6.42851060606061	6.72851060606061	1210		SM(d15:1/20:0)+HCO2	0	0	0	0	6.42851060606061	6.72851060606061	1210		SM(d15:1/20:0)+HCO2	0	0	0	0	6.42851060606061	6.72851060606061	1210		SM(d15:1/20:0)+HCO2	761.5814	701.5556	311.2955
	SM(d15:1/20:1)+HCO2	0	0	0	0	5.30355909090909	5.60355909090909	853		SM(d15:1/20:1)+HCO2	0	0	0	0	5.30355909090909	5.60355909090909	853		SM(d15:1/20:1)+HCO2	0	0	0	0	5.30355909090909	5.60355909090909	853		SM(d15:1/20:1)+HCO2	0	0	0	0	5.30355909090909	5.60355909090909	853		SM(d15:1/20:1)+HCO2	0	0	0	0	5.30355909090909	5.60355909090909	853		SM(d15:1/20:1)+HCO2	759.5658	699.54	309.2799
	SM(d15:1/21:0)+HCO2	1	0	0	1	7.04880151515152	7.34880151515152	487		SM(d15:1/21:0)+HCO2	7.175274	0	0	7.175274	7.04880151515152	7.34880151515152	487		SM(d15:1/21:0)+HCO2	1	0	0	1	7.04880151515152	7.34880151515152	487		SM(d15:1/21:0)+HCO2	22360.19	0	0	45292.63	7.04880151515152	7.34880151515152	487		SM(d15:1/21:0)+HCO2	775.5986	0	0	168.0432	7.04880151515152	7.34880151515152	487		SM(d15:1/21:0)+HCO2	775.5971	715.5713	325.3112
	SM(d15:1/23:0)+HCO2	1	0	0	1	8.19060303030303	8.49060303030303	273		SM(d15:1/23:0)+HCO2	8.359391	0	0	8.359391	8.19060303030303	8.49060303030303	273		SM(d15:1/23:0)+HCO2	1	0	0	1	8.19060303030303	8.49060303030303	273		SM(d15:1/23:0)+HCO2	15213.41	0	0	39075.43	8.19060303030303	8.49060303030303	273		SM(d15:1/23:0)+HCO2	803.6295	0	0	168.0431	8.19060303030303	8.49060303030303	273		SM(d15:1/23:0)+HCO2	803.6284	743.6026	353.3425
	SM(d15:1/24:0)+HCO2	1	0	0	1	8.75086515151515	9.05086515151515	235		SM(d15:1/24:0)+HCO2	8.90853	0	0	8.90853	8.75086515151515	9.05086515151515	235		SM(d15:1/24:0)+HCO2	1	0	0	1	8.75086515151515	9.05086515151515	235		SM(d15:1/24:0)+HCO2	10748.71	0	0	16443.98	8.75086515151515	9.05086515151515	235		SM(d15:1/24:0)+HCO2	817.6455	0	0	168.0431	8.75086515151515	9.05086515151515	235		SM(d15:1/24:0)+HCO2	817.644	757.6182	367.3581
	SM(d15:1/25:0)+HCO2	1	0	0	1	9.26437575757576	9.56437575757576	103		SM(d15:1/25:0)+HCO2	9.404144	0	0	9.404144	9.26437575757576	9.56437575757576	103		SM(d15:1/25:0)+HCO2	3	0	0	3	9.26437575757576	9.56437575757576	103		SM(d15:1/25:0)+HCO2	47392.32	0	0	108312.7	9.26437575757576	9.56437575757576	103		SM(d15:1/25:0)+HCO2	831.661	0	0	168.043133333333	9.26437575757576	9.56437575757576	103		SM(d15:1/25:0)+HCO2	831.6597	771.6339	381.3738
	SM(d15:1/25:0)+HCO2	1	0	0	1	9.10172727272727	9.40172727272727	734		SM(d15:1/25:0)+HCO2	9.284525	0	0	9.284525	9.10172727272727	9.40172727272727	734		SM(d15:1/25:0)+HCO2	1	0	0	1	9.10172727272727	9.40172727272727	734		SM(d15:1/25:0)+HCO2	1896.261	0	0	2792.568	9.10172727272727	9.40172727272727	734		SM(d15:1/25:0)+HCO2	831.6635	0	0	168.0432	9.10172727272727	9.40172727272727	734		SM(d15:1/25:0)+HCO2	831.6597	771.6339	381.3738
	SM(d15:1/26:0)+HCO2	1	0	0	1	9.76827575757576	10.0682757575758	116		SM(d15:1/26:0)+HCO2	9.893953	0	0	9.893953	9.76827575757576	10.0682757575758	116		SM(d15:1/26:0)+HCO2	1	0	0	2	9.76827575757576	10.0682757575758	116		SM(d15:1/26:0)+HCO2	34293.09	0	0	56189.21	9.76827575757576	10.0682757575758	116		SM(d15:1/26:0)+HCO2	845.6764	0	0	168.0432	9.76827575757576	10.0682757575758	116		SM(d15:1/26:0)+HCO2	845.6753	785.6495	395.3894
	SM(d15:1/26:0)+HCO2	1	0	0	1	9.5807	9.8807	513		SM(d15:1/26:0)+HCO2	9.743843	0	0	9.743843	9.5807	9.8807	513		SM(d15:1/26:0)+HCO2	1	0	0	1	9.5807	9.8807	513		SM(d15:1/26:0)+HCO2	2434.59	0	0	4907.728	9.5807	9.8807	513		SM(d15:1/26:0)+HCO2	845.6754	0	0	168.0432	9.5807	9.8807	513		SM(d15:1/26:0)+HCO2	845.6753	785.6495	395.3894
	SM(d16:0/14:1)+HCO2	1	0	0	1	3.06854848484848	3.36854848484848	655		SM(d16:0/14:1)+HCO2	3.240458	0	0	3.240458	3.06854848484848	3.36854848484848	655		SM(d16:0/14:1)+HCO2	1	0	0	1	3.06854848484848	3.36854848484848	655		SM(d16:0/14:1)+HCO2	1768.59	0	0	1769.81	3.06854848484848	3.36854848484848	655		SM(d16:0/14:1)+HCO2	691.5045	0	0	168.0431	3.06854848484848	3.36854848484848	655		SM(d16:0/14:1)+HCO2	691.5032	631.4774	225.186
	SM(d16:0/15:1)+HCO2	0	0	0	0	3.68042878787879	3.98042878787879	1087		SM(d16:0/15:1)+HCO2	0	0	0	0	3.68042878787879	3.98042878787879	1087		SM(d16:0/15:1)+HCO2	0	0	0	0	3.68042878787879	3.98042878787879	1087		SM(d16:0/15:1)+HCO2	0	0	0	0	3.68042878787879	3.98042878787879	1087		SM(d16:0/15:1)+HCO2	0	0	0	0	3.68042878787879	3.98042878787879	1087		SM(d16:0/15:1)+HCO2	705.5188	645.493	239.2016
	SM(d16:0/16:0)+HCO2	0	0	0	0	4.9380196969697	5.2380196969697	2362		SM(d16:0/16:0)+HCO2	0	0	0	0	4.9380196969697	5.2380196969697	2362		SM(d16:0/16:0)+HCO2	0	0	0	0	4.9380196969697	5.2380196969697	2362		SM(d16:0/16:0)+HCO2	0	0	0	0	4.9380196969697	5.2380196969697	2362		SM(d16:0/16:0)+HCO2	0	0	0	0	4.9380196969697	5.2380196969697	2362		SM(d16:0/16:0)+HCO2	721.5501	661.5243	255.2329
	SM(d16:0/16:1)+HCO2	1	0	0	1	4.38823333333333	4.68823333333333	107		SM(d16:0/16:1)+HCO2	4.56546	0	0	4.56546	4.38823333333333	4.68823333333333	107		SM(d16:0/16:1)+HCO2	1	0	0	1	4.38823333333333	4.68823333333333	107		SM(d16:0/16:1)+HCO2	35088.98	0	0	39480.65	4.38823333333333	4.68823333333333	107		SM(d16:0/16:1)+HCO2	719.5355	0	0	168.0431	4.38823333333333	4.68823333333333	107		SM(d16:0/16:1)+HCO2	719.5345	659.5087	253.2173
	SM(d16:0/17:1)+HCO2	1	0	0	1	5.12009393939394	5.42009393939394	157		SM(d16:0/17:1)+HCO2	5.307962	0	0	5.307962	5.12009393939394	5.42009393939394	157		SM(d16:0/17:1)+HCO2	1	0	0	1	5.12009393939394	5.42009393939394	157		SM(d16:0/17:1)+HCO2	10972.12	0	0	18512.45	5.12009393939394	5.42009393939394	157		SM(d16:0/17:1)+HCO2	733.5515	0	0	168.0431	5.12009393939394	5.42009393939394	157		SM(d16:0/17:1)+HCO2	733.5501	673.5243	267.2329
	SM(d16:0/17:2)+HCO2	0	0	0	0	3.91400454545455	4.21400454545455	1719		SM(d16:0/17:2)+HCO2	0	0	0	0	3.91400454545455	4.21400454545455	1719		SM(d16:0/17:2)+HCO2	0	0	0	0	3.91400454545455	4.21400454545455	1719		SM(d16:0/17:2)+HCO2	0	0	0	0	3.91400454545455	4.21400454545455	1719		SM(d16:0/17:2)+HCO2	0	0	0	0	3.91400454545455	4.21400454545455	1719		SM(d16:0/17:2)+HCO2	731.5345	671.5087	265.2173
	SM(d16:0/18:0)+HCO2	0	0	0	0	6.26434696969697	6.56434696969697	884		SM(d16:0/18:0)+HCO2	0	0	0	0	6.26434696969697	6.56434696969697	884		SM(d16:0/18:0)+HCO2	0	0	0	0	6.26434696969697	6.56434696969697	884		SM(d16:0/18:0)+HCO2	0	0	0	0	6.26434696969697	6.56434696969697	884		SM(d16:0/18:0)+HCO2	0	0	0	0	6.26434696969697	6.56434696969697	884		SM(d16:0/18:0)+HCO2	749.5814	689.5556	283.2642
	SM(d16:0/18:1)+HCO2	1	0	0	1	5.78474393939394	6.08474393939394	25		SM(d16:0/18:1)+HCO2	5.890948	0	0	5.890948	5.78474393939394	6.08474393939394	25		SM(d16:0/18:1)+HCO2	2	0	0	2	5.78474393939394	6.08474393939394	25		SM(d16:0/18:1)+HCO2	110725	0	0	212716.5	5.78474393939394	6.08474393939394	25		SM(d16:0/18:1)+HCO2	747.5666	0	0	168.0431	5.78474393939394	6.08474393939394	25		SM(d16:0/18:1)+HCO2	747.5658	687.54	281.2486
	SM(d16:0/18:1)+HCO2	1	0	0	1	5.58759696969697	5.88759696969697	1948		SM(d16:0/18:1)+HCO2	5.768037	0	0	5.768037	5.58759696969697	5.88759696969697	1948		SM(d16:0/18:1)+HCO2	1	0	0	1	5.58759696969697	5.88759696969697	1948		SM(d16:0/18:1)+HCO2	4239.245	0	0	5524.473	5.58759696969697	5.88759696969697	1948		SM(d16:0/18:1)+HCO2	747.5669	0	0	168.0432	5.58759696969697	5.88759696969697	1948		SM(d16:0/18:1)+HCO2	747.5658	687.54	281.2486
	SM(d16:0/18:2)+HCO2	1	0	0	1	4.58578181818182	4.88578181818182	91		SM(d16:0/18:2)+HCO2	4.731077	0	0	4.731077	4.58578181818182	4.88578181818182	91		SM(d16:0/18:2)+HCO2	2	0	0	2	4.58578181818182	4.88578181818182	91		SM(d16:0/18:2)+HCO2	48073.72	0	0	82921.83	4.58578181818182	4.88578181818182	91		SM(d16:0/18:2)+HCO2	745.55015	0	0	168.0431	4.58578181818182	4.88578181818182	91		SM(d16:0/18:2)+HCO2	745.5501	685.5243	279.2329
	SM(d16:0/18:2)+HCO2	0	0	0	0	5.15377121212121	5.45377121212121	2926		SM(d16:0/18:2)+HCO2	0	0	0	0	5.15377121212121	5.45377121212121	2926		SM(d16:0/18:2)+HCO2	0	0	0	0	5.15377121212121	5.45377121212121	2926		SM(d16:0/18:2)+HCO2	0	0	0	0	5.15377121212121	5.45377121212121	2926		SM(d16:0/18:2)+HCO2	0	0	0	0	5.15377121212121	5.45377121212121	2926		SM(d16:0/18:2)+HCO2	745.5501	685.5243	279.2329
	SM(d16:0/18:2)+HCO2	0	0	0	1	4.79385909090909	5.09385909090909	3783		SM(d16:0/18:2)+HCO2	4.859171	0	0	4.859171	4.79385909090909	5.09385909090909	3783		SM(d16:0/18:2)+HCO2	1	0	0	1	4.79385909090909	5.09385909090909	3783		SM(d16:0/18:2)+HCO2	572.116	0	0	3044.922	4.79385909090909	5.09385909090909	3783		SM(d16:0/18:2)+HCO2	745.5495	0	0	168.0431	4.79385909090909	5.09385909090909	3783		SM(d16:0/18:2)+HCO2	745.5501	685.5243	279.2329
	SM(d16:0/20:1)+HCO2	1	0	0	1	7.04880151515152	7.34880151515152	487		SM(d16:0/20:1)+HCO2	7.175274	0	0	7.175274	7.04880151515152	7.34880151515152	487		SM(d16:0/20:1)+HCO2	1	0	0	1	7.04880151515152	7.34880151515152	487		SM(d16:0/20:1)+HCO2	22360.19	0	0	45292.63	7.04880151515152	7.34880151515152	487		SM(d16:0/20:1)+HCO2	775.5986	0	0	168.0432	7.04880151515152	7.34880151515152	487		SM(d16:0/20:1)+HCO2	775.5971	715.5713	309.2799
	SM(d16:0/20:2)+HCO2	1	0	0	1	5.93893181818182	6.23893181818182	132		SM(d16:0/20:2)+HCO2	6.096501	0	0	6.096501	5.93893181818182	6.23893181818182	132		SM(d16:0/20:2)+HCO2	2	0	0	2	5.93893181818182	6.23893181818182	132		SM(d16:0/20:2)+HCO2	23488.82	0	0	40167.21	5.93893181818182	6.23893181818182	132		SM(d16:0/20:2)+HCO2	773.58205	0	0	168.04315	5.93893181818182	6.23893181818182	132		SM(d16:0/20:2)+HCO2	773.5814	713.5556	307.2642
	SM(d16:0/20:2)+HCO2	0	0	0	1	6.10300833333333	6.40300833333333	1230		SM(d16:0/20:2)+HCO2	6.211582	0	0	6.211582	6.10300833333333	6.40300833333333	1230		SM(d16:0/20:2)+HCO2	1	0	0	1	6.10300833333333	6.40300833333333	1230		SM(d16:0/20:2)+HCO2	652.2381	0	0	2860.728	6.10300833333333	6.40300833333333	1230		SM(d16:0/20:2)+HCO2	773.5818	0	0	168.0432	6.10300833333333	6.40300833333333	1230		SM(d16:0/20:2)+HCO2	773.5814	713.5556	307.2642
	SM(d16:0/20:3)+HCO2	0	0	0	0	4.95939545454545	5.25939545454545	1066		SM(d16:0/20:3)+HCO2	0	0	0	0	4.95939545454545	5.25939545454545	1066		SM(d16:0/20:3)+HCO2	0	0	0	0	4.95939545454545	5.25939545454545	1066		SM(d16:0/20:3)+HCO2	0	0	0	0	4.95939545454545	5.25939545454545	1066		SM(d16:0/20:3)+HCO2	0	0	0	0	4.95939545454545	5.25939545454545	1066		SM(d16:0/20:3)+HCO2	771.5658	711.54	305.2486
	SM(d16:0/22:0)+HCO2	0	0	0	0	8.62740151515151	8.92740151515151	1392		SM(d16:0/22:0)+HCO2	0	0	0	0	8.62740151515151	8.92740151515151	1392		SM(d16:0/22:0)+HCO2	0	0	0	0	8.62740151515151	8.92740151515151	1392		SM(d16:0/22:0)+HCO2	0	0	0	0	8.62740151515151	8.92740151515151	1392		SM(d16:0/22:0)+HCO2	0	0	0	0	8.62740151515151	8.92740151515151	1392		SM(d16:0/22:0)+HCO2	805.644	745.6182	339.3268
	SM(d16:0/22:1)+HCO2	1	0	0	1	8.19060303030303	8.49060303030303	273		SM(d16:0/22:1)+HCO2	8.359391	0	0	8.359391	8.19060303030303	8.49060303030303	273		SM(d16:0/22:1)+HCO2	1	0	0	1	8.19060303030303	8.49060303030303	273		SM(d16:0/22:1)+HCO2	15213.41	0	0	39075.43	8.19060303030303	8.49060303030303	273		SM(d16:0/22:1)+HCO2	803.6295	0	0	168.0431	8.19060303030303	8.49060303030303	273		SM(d16:0/22:1)+HCO2	803.6284	743.6026	337.3112
	SM(d16:0/22:2)+HCO2	0	0	0	0	7.16355606060606	7.46355606060606	1527		SM(d16:0/22:2)+HCO2	0	0	0	0	7.16355606060606	7.46355606060606	1527		SM(d16:0/22:2)+HCO2	0	0	0	0	7.16355606060606	7.46355606060606	1527		SM(d16:0/22:2)+HCO2	0	0	0	0	7.16355606060606	7.46355606060606	1527		SM(d16:0/22:2)+HCO2	0	0	0	0	7.16355606060606	7.46355606060606	1527		SM(d16:0/22:2)+HCO2	801.6127	741.5869	335.2955
	SM(d16:0/22:3)+HCO2	0	0	0	0	5.97570454545455	6.27570454545455	3098		SM(d16:0/22:3)+HCO2	0	0	0	0	5.97570454545455	6.27570454545455	3098		SM(d16:0/22:3)+HCO2	0	0	0	0	5.97570454545455	6.27570454545455	3098		SM(d16:0/22:3)+HCO2	0	0	0	0	5.97570454545455	6.27570454545455	3098		SM(d16:0/22:3)+HCO2	0	0	0	0	5.97570454545455	6.27570454545455	3098		SM(d16:0/22:3)+HCO2	799.5971	739.5713	333.2799
	SM(d16:0/24:0)+HCO2	0	0	0	0	9.65096666666667	9.95096666666667	611		SM(d16:0/24:0)+HCO2	0	0	0	0	9.65096666666667	9.95096666666667	611		SM(d16:0/24:0)+HCO2	0	0	0	0	9.65096666666667	9.95096666666667	611		SM(d16:0/24:0)+HCO2	0	0	0	0	9.65096666666667	9.95096666666667	611		SM(d16:0/24:0)+HCO2	0	0	0	0	9.65096666666667	9.95096666666667	611		SM(d16:0/24:0)+HCO2	833.6753	773.6495	367.3581
	SM(d16:0/24:1)+HCO2	1	0	0	1	9.26437575757576	9.56437575757576	103		SM(d16:0/24:1)+HCO2	9.404144	0	0	9.404144	9.26437575757576	9.56437575757576	103		SM(d16:0/24:1)+HCO2	3	0	0	3	9.26437575757576	9.56437575757576	103		SM(d16:0/24:1)+HCO2	47392.32	0	0	108312.7	9.26437575757576	9.56437575757576	103		SM(d16:0/24:1)+HCO2	831.661	0	0	168.043133333333	9.26437575757576	9.56437575757576	103		SM(d16:0/24:1)+HCO2	831.6597	771.6339	365.3425
	SM(d16:0/24:1)+HCO2	1	0	0	1	9.10172727272727	9.40172727272727	734		SM(d16:0/24:1)+HCO2	9.284525	0	0	9.284525	9.10172727272727	9.40172727272727	734		SM(d16:0/24:1)+HCO2	1	0	0	1	9.10172727272727	9.40172727272727	734		SM(d16:0/24:1)+HCO2	1896.261	0	0	2792.568	9.10172727272727	9.40172727272727	734		SM(d16:0/24:1)+HCO2	831.6635	0	0	168.0432	9.10172727272727	9.40172727272727	734		SM(d16:0/24:1)+HCO2	831.6597	771.6339	365.3425
	SM(d16:0/25:0)+HCO2	0	0	0	0	10.1123318181818	10.4123318181818	1733		SM(d16:0/25:0)+HCO2	0	0	0	0	10.1123318181818	10.4123318181818	1733		SM(d16:0/25:0)+HCO2	0	0	0	0	10.1123318181818	10.4123318181818	1733		SM(d16:0/25:0)+HCO2	0	0	0	0	10.1123318181818	10.4123318181818	1733		SM(d16:0/25:0)+HCO2	0	0	0	0	10.1123318181818	10.4123318181818	1733		SM(d16:0/25:0)+HCO2	847.691	787.6652	381.3738
	SM(d16:0/26:0)+HCO2	0	0	0	0	10.5750166666667	10.8750166666667	1231		SM(d16:0/26:0)+HCO2	0	0	0	0	10.5750166666667	10.8750166666667	1231		SM(d16:0/26:0)+HCO2	0	0	0	0	10.5750166666667	10.8750166666667	1231		SM(d16:0/26:0)+HCO2	0	0	0	0	10.5750166666667	10.8750166666667	1231		SM(d16:0/26:0)+HCO2	0	0	0	0	10.5750166666667	10.8750166666667	1231		SM(d16:0/26:0)+HCO2	861.7066	801.6808	395.3894
	SM(d16:1/14:0)+HCO2	1	0	0	1	3.06854848484848	3.36854848484848	655		SM(d16:1/14:0)+HCO2	3.240458	0	0	3.240458	3.06854848484848	3.36854848484848	655		SM(d16:1/14:0)+HCO2	1	0	0	1	3.06854848484848	3.36854848484848	655		SM(d16:1/14:0)+HCO2	1768.59	0	0	1769.81	3.06854848484848	3.36854848484848	655		SM(d16:1/14:0)+HCO2	691.5045	0	0	168.0431	3.06854848484848	3.36854848484848	655		SM(d16:1/14:0)+HCO2	691.5032	631.4774	227.2016
	SM(d16:1/15:0)+HCO2	0	0	0	0	3.68042878787879	3.98042878787879	1087		SM(d16:1/15:0)+HCO2	0	0	0	0	3.68042878787879	3.98042878787879	1087		SM(d16:1/15:0)+HCO2	0	0	0	0	3.68042878787879	3.98042878787879	1087		SM(d16:1/15:0)+HCO2	0	0	0	0	3.68042878787879	3.98042878787879	1087		SM(d16:1/15:0)+HCO2	0	0	0	0	3.68042878787879	3.98042878787879	1087		SM(d16:1/15:0)+HCO2	705.5189	645.4931	241.2173
	SM(d16:1/16:0)+HCO2	1	0	0	1	4.38823333333333	4.68823333333333	107		SM(d16:1/16:0)+HCO2	4.56546	0	0	4.56546	4.38823333333333	4.68823333333333	107		SM(d16:1/16:0)+HCO2	1	0	0	1	4.38823333333333	4.68823333333333	107		SM(d16:1/16:0)+HCO2	35088.98	0	0	39480.65	4.38823333333333	4.68823333333333	107		SM(d16:1/16:0)+HCO2	719.5355	0	0	168.0431	4.38823333333333	4.68823333333333	107		SM(d16:1/16:0)+HCO2	719.5345	659.5087	255.2329
	SM(d16:1/16:1)+HCO2	1	0	0	1	3.23113181818182	3.53113181818182	416		SM(d16:1/16:1)+HCO2	3.403066	0	0	3.403066	3.23113181818182	3.53113181818182	416		SM(d16:1/16:1)+HCO2	1	0	0	1	3.23113181818182	3.53113181818182	416		SM(d16:1/16:1)+HCO2	2229.715	0	0	2252.49	3.23113181818182	3.53113181818182	416		SM(d16:1/16:1)+HCO2	717.5184	0	0	168.0431	3.23113181818182	3.53113181818182	416		SM(d16:1/16:1)+HCO2	717.5189	657.4931	253.2173
	SM(d16:1/17:0)+HCO2	1	0	0	1	5.12009393939394	5.42009393939394	157		SM(d16:1/17:0)+HCO2	5.307962	0	0	5.307962	5.12009393939394	5.42009393939394	157		SM(d16:1/17:0)+HCO2	1	0	0	1	5.12009393939394	5.42009393939394	157		SM(d16:1/17:0)+HCO2	10972.12	0	0	18512.45	5.12009393939394	5.42009393939394	157		SM(d16:1/17:0)+HCO2	733.5515	0	0	168.0431	5.12009393939394	5.42009393939394	157		SM(d16:1/17:0)+HCO2	733.5502	673.5244	269.2486
	SM(d16:1/17:1)+HCO2	0	0	0	0	3.91400454545455	4.21400454545455	1719		SM(d16:1/17:1)+HCO2	0	0	0	0	3.91400454545455	4.21400454545455	1719		SM(d16:1/17:1)+HCO2	0	0	0	0	3.91400454545455	4.21400454545455	1719		SM(d16:1/17:1)+HCO2	0	0	0	0	3.91400454545455	4.21400454545455	1719		SM(d16:1/17:1)+HCO2	0	0	0	0	3.91400454545455	4.21400454545455	1719		SM(d16:1/17:1)+HCO2	731.5345	671.5087	267.2329
	SM(d16:1/18:0)+HCO2	1	0	0	1	5.78474393939394	6.08474393939394	25		SM(d16:1/18:0)+HCO2	5.890948	0	0	5.890948	5.78474393939394	6.08474393939394	25		SM(d16:1/18:0)+HCO2	2	0	0	2	5.78474393939394	6.08474393939394	25		SM(d16:1/18:0)+HCO2	110725	0	0	212716.5	5.78474393939394	6.08474393939394	25		SM(d16:1/18:0)+HCO2	747.5666	0	0	168.0431	5.78474393939394	6.08474393939394	25		SM(d16:1/18:0)+HCO2	747.5658	687.54	283.2642
	SM(d16:1/18:0)+HCO2	1	0	0	1	5.58759696969697	5.88759696969697	1948		SM(d16:1/18:0)+HCO2	5.768037	0	0	5.768037	5.58759696969697	5.88759696969697	1948		SM(d16:1/18:0)+HCO2	1	0	0	1	5.58759696969697	5.88759696969697	1948		SM(d16:1/18:0)+HCO2	4239.245	0	0	5524.473	5.58759696969697	5.88759696969697	1948		SM(d16:1/18:0)+HCO2	747.5669	0	0	168.0432	5.58759696969697	5.88759696969697	1948		SM(d16:1/18:0)+HCO2	747.5658	687.54	283.2642
	SM(d16:1/18:1)+HCO2	1	0	0	1	4.58578181818182	4.88578181818182	91		SM(d16:1/18:1)+HCO2	4.731077	0	0	4.731077	4.58578181818182	4.88578181818182	91		SM(d16:1/18:1)+HCO2	2	0	0	2	4.58578181818182	4.88578181818182	91		SM(d16:1/18:1)+HCO2	48073.72	0	0	82921.83	4.58578181818182	4.88578181818182	91		SM(d16:1/18:1)+HCO2	745.55015	0	0	168.0431	4.58578181818182	4.88578181818182	91		SM(d16:1/18:1)+HCO2	745.5502	685.5244	281.2486
	SM(d16:1/18:1)+HCO2	0	0	0	0	5.15377121212121	5.45377121212121	2926		SM(d16:1/18:1)+HCO2	0	0	0	0	5.15377121212121	5.45377121212121	2926		SM(d16:1/18:1)+HCO2	0	0	0	0	5.15377121212121	5.45377121212121	2926		SM(d16:1/18:1)+HCO2	0	0	0	0	5.15377121212121	5.45377121212121	2926		SM(d16:1/18:1)+HCO2	0	0	0	0	5.15377121212121	5.45377121212121	2926		SM(d16:1/18:1)+HCO2	745.5502	685.5244	281.2486
	SM(d16:1/18:1)+HCO2	0	0	0	1	4.79385909090909	5.09385909090909	3783		SM(d16:1/18:1)+HCO2	4.859171	0	0	4.859171	4.79385909090909	5.09385909090909	3783		SM(d16:1/18:1)+HCO2	1	0	0	1	4.79385909090909	5.09385909090909	3783		SM(d16:1/18:1)+HCO2	572.116	0	0	3044.922	4.79385909090909	5.09385909090909	3783		SM(d16:1/18:1)+HCO2	745.5495	0	0	168.0431	4.79385909090909	5.09385909090909	3783		SM(d16:1/18:1)+HCO2	745.5502	685.5244	281.2486
	SM(d16:1/19:0)+HCO2	0	0	0	0	6.42851060606061	6.72851060606061	1210		SM(d16:1/19:0)+HCO2	0	0	0	0	6.42851060606061	6.72851060606061	1210		SM(d16:1/19:0)+HCO2	0	0	0	0	6.42851060606061	6.72851060606061	1210		SM(d16:1/19:0)+HCO2	0	0	0	0	6.42851060606061	6.72851060606061	1210		SM(d16:1/19:0)+HCO2	0	0	0	0	6.42851060606061	6.72851060606061	1210		SM(d16:1/19:0)+HCO2	761.5815	701.5557	297.2799
	SM(d16:1/20:0)+HCO2	1	0	0	1	7.04880151515152	7.34880151515152	487		SM(d16:1/20:0)+HCO2	7.175274	0	0	7.175274	7.04880151515152	7.34880151515152	487		SM(d16:1/20:0)+HCO2	1	0	0	1	7.04880151515152	7.34880151515152	487		SM(d16:1/20:0)+HCO2	22360.19	0	0	45292.63	7.04880151515152	7.34880151515152	487		SM(d16:1/20:0)+HCO2	775.5986	0	0	168.0432	7.04880151515152	7.34880151515152	487		SM(d16:1/20:0)+HCO2	775.5971	715.5713	311.2955
	SM(d16:1/20:1)+HCO2	1	0	0	1	5.93893181818182	6.23893181818182	132		SM(d16:1/20:1)+HCO2	6.096501	0	0	6.096501	5.93893181818182	6.23893181818182	132		SM(d16:1/20:1)+HCO2	2	0	0	2	5.93893181818182	6.23893181818182	132		SM(d16:1/20:1)+HCO2	23488.82	0	0	40167.21	5.93893181818182	6.23893181818182	132		SM(d16:1/20:1)+HCO2	773.58205	0	0	168.04315	5.93893181818182	6.23893181818182	132		SM(d16:1/20:1)+HCO2	773.5815	713.5557	309.2799
	SM(d16:1/20:1)+HCO2	0	0	0	1	6.10300833333333	6.40300833333333	1230		SM(d16:1/20:1)+HCO2	6.211582	0	0	6.211582	6.10300833333333	6.40300833333333	1230		SM(d16:1/20:1)+HCO2	1	0	0	1	6.10300833333333	6.40300833333333	1230		SM(d16:1/20:1)+HCO2	652.2381	0	0	2860.728	6.10300833333333	6.40300833333333	1230		SM(d16:1/20:1)+HCO2	773.5818	0	0	168.0432	6.10300833333333	6.40300833333333	1230		SM(d16:1/20:1)+HCO2	773.5815	713.5557	309.2799
	SM(d16:1/20:2)+HCO2	0	0	0	0	4.95939545454545	5.25939545454545	1066		SM(d16:1/20:2)+HCO2	0	0	0	0	4.95939545454545	5.25939545454545	1066		SM(d16:1/20:2)+HCO2	0	0	0	0	4.95939545454545	5.25939545454545	1066		SM(d16:1/20:2)+HCO2	0	0	0	0	4.95939545454545	5.25939545454545	1066		SM(d16:1/20:2)+HCO2	0	0	0	0	4.95939545454545	5.25939545454545	1066		SM(d16:1/20:2)+HCO2	771.5658	711.54	307.2642
	SM(d16:1/22:0)+HCO2	1	0	0	1	8.19060303030303	8.49060303030303	273		SM(d16:1/22:0)+HCO2	8.359391	0	0	8.359391	8.19060303030303	8.49060303030303	273		SM(d16:1/22:0)+HCO2	1	0	0	1	8.19060303030303	8.49060303030303	273		SM(d16:1/22:0)+HCO2	15213.41	0	0	39075.43	8.19060303030303	8.49060303030303	273		SM(d16:1/22:0)+HCO2	803.6295	0	0	168.0431	8.19060303030303	8.49060303030303	273		SM(d16:1/22:0)+HCO2	803.6284	743.6026	339.3268
	SM(d16:1/22:1)+HCO2	0	0	0	0	7.16355606060606	7.46355606060606	1527		SM(d16:1/22:1)+HCO2	0	0	0	0	7.16355606060606	7.46355606060606	1527		SM(d16:1/22:1)+HCO2	0	0	0	0	7.16355606060606	7.46355606060606	1527		SM(d16:1/22:1)+HCO2	0	0	0	0	7.16355606060606	7.46355606060606	1527		SM(d16:1/22:1)+HCO2	0	0	0	0	7.16355606060606	7.46355606060606	1527		SM(d16:1/22:1)+HCO2	801.6128	741.587	337.3112
	SM(d16:1/22:2)+HCO2	0	0	0	0	5.97570454545455	6.27570454545455	3098		SM(d16:1/22:2)+HCO2	0	0	0	0	5.97570454545455	6.27570454545455	3098		SM(d16:1/22:2)+HCO2	0	0	0	0	5.97570454545455	6.27570454545455	3098		SM(d16:1/22:2)+HCO2	0	0	0	0	5.97570454545455	6.27570454545455	3098		SM(d16:1/22:2)+HCO2	0	0	0	0	5.97570454545455	6.27570454545455	3098		SM(d16:1/22:2)+HCO2	799.5971	739.5713	335.2955
	SM(d16:1/23:0)+HCO2	1	0	0	1	8.75086515151515	9.05086515151515	235		SM(d16:1/23:0)+HCO2	8.90853	0	0	8.90853	8.75086515151515	9.05086515151515	235		SM(d16:1/23:0)+HCO2	1	0	0	1	8.75086515151515	9.05086515151515	235		SM(d16:1/23:0)+HCO2	10748.71	0	0	16443.98	8.75086515151515	9.05086515151515	235		SM(d16:1/23:0)+HCO2	817.6455	0	0	168.0431	8.75086515151515	9.05086515151515	235		SM(d16:1/23:0)+HCO2	817.6441	757.6183	353.3425
	SM(d16:1/24:0)+HCO2	1	0	0	1	9.26437575757576	9.56437575757576	103		SM(d16:1/24:0)+HCO2	9.404144	0	0	9.404144	9.26437575757576	9.56437575757576	103		SM(d16:1/24:0)+HCO2	3	0	0	3	9.26437575757576	9.56437575757576	103		SM(d16:1/24:0)+HCO2	47392.32	0	0	108312.7	9.26437575757576	9.56437575757576	103		SM(d16:1/24:0)+HCO2	831.661	0	0	168.043133333333	9.26437575757576	9.56437575757576	103		SM(d16:1/24:0)+HCO2	831.6597	771.6339	367.3581
	SM(d16:1/24:0)+HCO2	1	0	0	1	9.10172727272727	9.40172727272727	734		SM(d16:1/24:0)+HCO2	9.284525	0	0	9.284525	9.10172727272727	9.40172727272727	734		SM(d16:1/24:0)+HCO2	1	0	0	1	9.10172727272727	9.40172727272727	734		SM(d16:1/24:0)+HCO2	1896.261	0	0	2792.568	9.10172727272727	9.40172727272727	734		SM(d16:1/24:0)+HCO2	831.6635	0	0	168.0432	9.10172727272727	9.40172727272727	734		SM(d16:1/24:0)+HCO2	831.6597	771.6339	367.3581
	SM(d16:1/24:1)+HCO2	1	0	0	1	8.32578636363636	8.62578636363636	358		SM(d16:1/24:1)+HCO2	8.46687	0	0	8.46687	8.32578636363636	8.62578636363636	358		SM(d16:1/24:1)+HCO2	1	0	0	2	8.32578636363636	8.62578636363636	358		SM(d16:1/24:1)+HCO2	16325.93	0	0	48413.48	8.32578636363636	8.62578636363636	358		SM(d16:1/24:1)+HCO2	829.645	0	0	168.0432	8.32578636363636	8.62578636363636	358		SM(d16:1/24:1)+HCO2	829.6441	769.6183	365.3425
	SM(d16:1/24:1)+HCO2	1	0	0	1	8.12615303030303	8.42615303030303	401		SM(d16:1/24:1)+HCO2	8.296491	0	0	8.296491	8.12615303030303	8.42615303030303	401		SM(d16:1/24:1)+HCO2	1	0	0	1	8.12615303030303	8.42615303030303	401		SM(d16:1/24:1)+HCO2	6138.957	0	0	18925.56	8.12615303030303	8.42615303030303	401		SM(d16:1/24:1)+HCO2	829.6455	0	0	168.0432	8.12615303030303	8.42615303030303	401		SM(d16:1/24:1)+HCO2	829.6441	769.6183	365.3425
	SM(d16:1/25:0)+HCO2	1	0	0	1	9.76827575757576	10.0682757575758	116		SM(d16:1/25:0)+HCO2	9.893953	0	0	9.893953	9.76827575757576	10.0682757575758	116		SM(d16:1/25:0)+HCO2	1	0	0	2	9.76827575757576	10.0682757575758	116		SM(d16:1/25:0)+HCO2	34293.09	0	0	56189.21	9.76827575757576	10.0682757575758	116		SM(d16:1/25:0)+HCO2	845.6764	0	0	168.0432	9.76827575757576	10.0682757575758	116		SM(d16:1/25:0)+HCO2	845.6754	785.6496	381.3738
	SM(d16:1/25:0)+HCO2	1	0	0	1	9.5807	9.8807	513		SM(d16:1/25:0)+HCO2	9.743843	0	0	9.743843	9.5807	9.8807	513		SM(d16:1/25:0)+HCO2	1	0	0	1	9.5807	9.8807	513		SM(d16:1/25:0)+HCO2	2434.59	0	0	4907.728	9.5807	9.8807	513		SM(d16:1/25:0)+HCO2	845.6754	0	0	168.0432	9.5807	9.8807	513		SM(d16:1/25:0)+HCO2	845.6754	785.6496	381.3738
	SM(d16:1/26:0)+HCO2	1	0	0	1	10.2335636363636	10.5335636363636	101		SM(d16:1/26:0)+HCO2	10.32325	0	0	10.32325	10.2335636363636	10.5335636363636	101		SM(d16:1/26:0)+HCO2	2	0	0	2	10.2335636363636	10.5335636363636	101		SM(d16:1/26:0)+HCO2	20351.26	0	0	40518.86	10.2335636363636	10.5335636363636	101		SM(d16:1/26:0)+HCO2	859.692	0	0	168.0431	10.2335636363636	10.5335636363636	101		SM(d16:1/26:0)+HCO2	859.691	799.6652	395.3894
	SM(d16:1/26:0)+HCO2	1	0	0	1	10.0621287878788	10.3621287878788	485		SM(d16:1/26:0)+HCO2	10.32325	0	0	10.32325	10.0621287878788	10.3621287878788	485		SM(d16:1/26:0)+HCO2	2	0	0	2	10.0621287878788	10.3621287878788	485		SM(d16:1/26:0)+HCO2	20351.26	0	0	40518.86	10.0621287878788	10.3621287878788	485		SM(d16:1/26:0)+HCO2	859.692	0	0	168.04315	10.0621287878788	10.3621287878788	485		SM(d16:1/26:0)+HCO2	859.691	799.6652	395.3894
	SM(d16:1/26:0)+HCO2	0	0	0	0	9.59013636363636	9.89013636363636	584		SM(d16:1/26:0)+HCO2	0	0	0	0	9.59013636363636	9.89013636363636	584		SM(d16:1/26:0)+HCO2	0	0	0	0	9.59013636363636	9.89013636363636	584		SM(d16:1/26:0)+HCO2	0	0	0	0	9.59013636363636	9.89013636363636	584		SM(d16:1/26:0)+HCO2	0	0	0	0	9.59013636363636	9.89013636363636	584		SM(d16:1/26:0)+HCO2	859.691	799.6652	395.3894
	SM(d17:0/14:1)+HCO2	0	0	0	0	3.68042878787879	3.98042878787879	1087		SM(d17:0/14:1)+HCO2	0	0	0	0	3.68042878787879	3.98042878787879	1087		SM(d17:0/14:1)+HCO2	0	0	0	0	3.68042878787879	3.98042878787879	1087		SM(d17:0/14:1)+HCO2	0	0	0	0	3.68042878787879	3.98042878787879	1087		SM(d17:0/14:1)+HCO2	0	0	0	0	3.68042878787879	3.98042878787879	1087		SM(d17:0/14:1)+HCO2	705.5189	645.4931	225.186
	SM(d17:0/15:0)+HCO2	0	0	0	0	4.9380196969697	5.2380196969697	2362		SM(d17:0/15:0)+HCO2	0	0	0	0	4.9380196969697	5.2380196969697	2362		SM(d17:0/15:0)+HCO2	0	0	0	0	4.9380196969697	5.2380196969697	2362		SM(d17:0/15:0)+HCO2	0	0	0	0	4.9380196969697	5.2380196969697	2362		SM(d17:0/15:0)+HCO2	0	0	0	0	4.9380196969697	5.2380196969697	2362		SM(d17:0/15:0)+HCO2	721.5502	661.5244	241.2173
	SM(d17:0/15:1)+HCO2	1	0	0	1	4.38823333333333	4.68823333333333	107		SM(d17:0/15:1)+HCO2	4.56546	0	0	4.56546	4.38823333333333	4.68823333333333	107		SM(d17:0/15:1)+HCO2	1	0	0	1	4.38823333333333	4.68823333333333	107		SM(d17:0/15:1)+HCO2	35088.98	0	0	39480.65	4.38823333333333	4.68823333333333	107		SM(d17:0/15:1)+HCO2	719.5355	0	0	168.0431	4.38823333333333	4.68823333333333	107		SM(d17:0/15:1)+HCO2	719.5345	659.5087	239.2016
	SM(d17:0/16:1)+HCO2	1	0	0	1	5.12009393939394	5.42009393939394	157		SM(d17:0/16:1)+HCO2	5.307962	0	0	5.307962	5.12009393939394	5.42009393939394	157		SM(d17:0/16:1)+HCO2	1	0	0	1	5.12009393939394	5.42009393939394	157		SM(d17:0/16:1)+HCO2	10972.12	0	0	18512.45	5.12009393939394	5.42009393939394	157		SM(d17:0/16:1)+HCO2	733.5515	0	0	168.0431	5.12009393939394	5.42009393939394	157		SM(d17:0/16:1)+HCO2	733.5502	673.5244	253.2173
	SM(d17:0/17:0)+HCO2	0	0	0	0	6.26434696969697	6.56434696969697	884		SM(d17:0/17:0)+HCO2	0	0	0	0	6.26434696969697	6.56434696969697	884		SM(d17:0/17:0)+HCO2	0	0	0	0	6.26434696969697	6.56434696969697	884		SM(d17:0/17:0)+HCO2	0	0	0	0	6.26434696969697	6.56434696969697	884		SM(d17:0/17:0)+HCO2	0	0	0	0	6.26434696969697	6.56434696969697	884		SM(d17:0/17:0)+HCO2	749.5815	689.5557	269.2486
	SM(d17:0/17:1)+HCO2	1	0	0	1	5.78474393939394	6.08474393939394	25		SM(d17:0/17:1)+HCO2	5.890948	0	0	5.890948	5.78474393939394	6.08474393939394	25		SM(d17:0/17:1)+HCO2	2	0	0	2	5.78474393939394	6.08474393939394	25		SM(d17:0/17:1)+HCO2	110725	0	0	212716.5	5.78474393939394	6.08474393939394	25		SM(d17:0/17:1)+HCO2	747.5666	0	0	168.0431	5.78474393939394	6.08474393939394	25		SM(d17:0/17:1)+HCO2	747.5658	687.54	267.2329
	SM(d17:0/17:1)+HCO2	1	0	0	1	5.58759696969697	5.88759696969697	1948		SM(d17:0/17:1)+HCO2	5.768037	0	0	5.768037	5.58759696969697	5.88759696969697	1948		SM(d17:0/17:1)+HCO2	1	0	0	1	5.58759696969697	5.88759696969697	1948		SM(d17:0/17:1)+HCO2	4239.245	0	0	5524.473	5.58759696969697	5.88759696969697	1948		SM(d17:0/17:1)+HCO2	747.5669	0	0	168.0432	5.58759696969697	5.88759696969697	1948		SM(d17:0/17:1)+HCO2	747.5658	687.54	267.2329
	SM(d17:0/17:2)+HCO2	1	0	0	1	4.58578181818182	4.88578181818182	91		SM(d17:0/17:2)+HCO2	4.731077	0	0	4.731077	4.58578181818182	4.88578181818182	91		SM(d17:0/17:2)+HCO2	2	0	0	2	4.58578181818182	4.88578181818182	91		SM(d17:0/17:2)+HCO2	48073.72	0	0	82921.83	4.58578181818182	4.88578181818182	91		SM(d17:0/17:2)+HCO2	745.55015	0	0	168.0431	4.58578181818182	4.88578181818182	91		SM(d17:0/17:2)+HCO2	745.5502	685.5244	265.2173
	SM(d17:0/17:2)+HCO2	0	0	0	0	5.15377121212121	5.45377121212121	2926		SM(d17:0/17:2)+HCO2	0	0	0	0	5.15377121212121	5.45377121212121	2926		SM(d17:0/17:2)+HCO2	0	0	0	0	5.15377121212121	5.45377121212121	2926		SM(d17:0/17:2)+HCO2	0	0	0	0	5.15377121212121	5.45377121212121	2926		SM(d17:0/17:2)+HCO2	0	0	0	0	5.15377121212121	5.45377121212121	2926		SM(d17:0/17:2)+HCO2	745.5502	685.5244	265.2173
	SM(d17:0/17:2)+HCO2	0	0	0	1	4.79385909090909	5.09385909090909	3783		SM(d17:0/17:2)+HCO2	4.859171	0	0	4.859171	4.79385909090909	5.09385909090909	3783		SM(d17:0/17:2)+HCO2	1	0	0	1	4.79385909090909	5.09385909090909	3783		SM(d17:0/17:2)+HCO2	572.116	0	0	3044.922	4.79385909090909	5.09385909090909	3783		SM(d17:0/17:2)+HCO2	745.5495	0	0	168.0431	4.79385909090909	5.09385909090909	3783		SM(d17:0/17:2)+HCO2	745.5502	685.5244	265.2173
	SM(d17:0/18:1)+HCO2	0	0	0	0	6.42851060606061	6.72851060606061	1210		SM(d17:0/18:1)+HCO2	0	0	0	0	6.42851060606061	6.72851060606061	1210		SM(d17:0/18:1)+HCO2	0	0	0	0	6.42851060606061	6.72851060606061	1210		SM(d17:0/18:1)+HCO2	0	0	0	0	6.42851060606061	6.72851060606061	1210		SM(d17:0/18:1)+HCO2	0	0	0	0	6.42851060606061	6.72851060606061	1210		SM(d17:0/18:1)+HCO2	761.5815	701.5557	281.2486
	SM(d17:0/18:2)+HCO2	0	0	0	0	5.30355909090909	5.60355909090909	853		SM(d17:0/18:2)+HCO2	0	0	0	0	5.30355909090909	5.60355909090909	853		SM(d17:0/18:2)+HCO2	0	0	0	0	5.30355909090909	5.60355909090909	853		SM(d17:0/18:2)+HCO2	0	0	0	0	5.30355909090909	5.60355909090909	853		SM(d17:0/18:2)+HCO2	0	0	0	0	5.30355909090909	5.60355909090909	853		SM(d17:0/18:2)+HCO2	759.5658	699.54	279.2329
	SM(d17:0/21:0)+HCO2	0	0	0	0	8.62740151515151	8.92740151515151	1392		SM(d17:0/21:0)+HCO2	0	0	0	0	8.62740151515151	8.92740151515151	1392		SM(d17:0/21:0)+HCO2	0	0	0	0	8.62740151515151	8.92740151515151	1392		SM(d17:0/21:0)+HCO2	0	0	0	0	8.62740151515151	8.92740151515151	1392		SM(d17:0/21:0)+HCO2	0	0	0	0	8.62740151515151	8.92740151515151	1392		SM(d17:0/21:0)+HCO2	805.6441	745.6183	325.3112
	SM(d17:0/22:1)+HCO2	1	0	0	1	8.75086515151515	9.05086515151515	235		SM(d17:0/22:1)+HCO2	8.90853	0	0	8.90853	8.75086515151515	9.05086515151515	235		SM(d17:0/22:1)+HCO2	1	0	0	1	8.75086515151515	9.05086515151515	235		SM(d17:0/22:1)+HCO2	10748.71	0	0	16443.98	8.75086515151515	9.05086515151515	235		SM(d17:0/22:1)+HCO2	817.6455	0	0	168.0431	8.75086515151515	9.05086515151515	235		SM(d17:0/22:1)+HCO2	817.6441	757.6183	337.3112
	SM(d17:0/23:0)+HCO2	0	0	0	0	9.65096666666667	9.95096666666667	611		SM(d17:0/23:0)+HCO2	0	0	0	0	9.65096666666667	9.95096666666667	611		SM(d17:0/23:0)+HCO2	0	0	0	0	9.65096666666667	9.95096666666667	611		SM(d17:0/23:0)+HCO2	0	0	0	0	9.65096666666667	9.95096666666667	611		SM(d17:0/23:0)+HCO2	0	0	0	0	9.65096666666667	9.95096666666667	611		SM(d17:0/23:0)+HCO2	833.6754	773.6496	353.3425
	SM(d17:0/24:0)+HCO2	0	0	0	0	10.1123318181818	10.4123318181818	1733		SM(d17:0/24:0)+HCO2	0	0	0	0	10.1123318181818	10.4123318181818	1733		SM(d17:0/24:0)+HCO2	0	0	0	0	10.1123318181818	10.4123318181818	1733		SM(d17:0/24:0)+HCO2	0	0	0	0	10.1123318181818	10.4123318181818	1733		SM(d17:0/24:0)+HCO2	0	0	0	0	10.1123318181818	10.4123318181818	1733		SM(d17:0/24:0)+HCO2	847.691	787.6652	367.3581
	SM(d17:0/24:1)+HCO2	1	0	0	1	9.76827575757576	10.0682757575758	116		SM(d17:0/24:1)+HCO2	9.893953	0	0	9.893953	9.76827575757576	10.0682757575758	116		SM(d17:0/24:1)+HCO2	1	0	0	2	9.76827575757576	10.0682757575758	116		SM(d17:0/24:1)+HCO2	34293.09	0	0	56189.21	9.76827575757576	10.0682757575758	116		SM(d17:0/24:1)+HCO2	845.6764	0	0	168.0432	9.76827575757576	10.0682757575758	116		SM(d17:0/24:1)+HCO2	845.6754	785.6496	365.3425
	SM(d17:0/24:1)+HCO2	1	0	0	1	9.5807	9.8807	513		SM(d17:0/24:1)+HCO2	9.743843	0	0	9.743843	9.5807	9.8807	513		SM(d17:0/24:1)+HCO2	1	0	0	1	9.5807	9.8807	513		SM(d17:0/24:1)+HCO2	2434.59	0	0	4907.728	9.5807	9.8807	513		SM(d17:0/24:1)+HCO2	845.6754	0	0	168.0432	9.5807	9.8807	513		SM(d17:0/24:1)+HCO2	845.6754	785.6496	365.3425
	SM(d17:0/25:0)+HCO2	0	0	0	0	10.5750166666667	10.8750166666667	1231		SM(d17:0/25:0)+HCO2	0	0	0	0	10.5750166666667	10.8750166666667	1231		SM(d17:0/25:0)+HCO2	0	0	0	0	10.5750166666667	10.8750166666667	1231		SM(d17:0/25:0)+HCO2	0	0	0	0	10.5750166666667	10.8750166666667	1231		SM(d17:0/25:0)+HCO2	0	0	0	0	10.5750166666667	10.8750166666667	1231		SM(d17:0/25:0)+HCO2	861.7067	801.6809	381.3738
	SM(d17:1/13:0)+HCO2	1	0	0	1	3.06854848484848	3.36854848484848	655		SM(d17:1/13:0)+HCO2	3.240458	0	0	3.240458	3.06854848484848	3.36854848484848	655		SM(d17:1/13:0)+HCO2	1	0	0	1	3.06854848484848	3.36854848484848	655		SM(d17:1/13:0)+HCO2	1768.59	0	0	1769.81	3.06854848484848	3.36854848484848	655		SM(d17:1/13:0)+HCO2	691.5045	0	0	168.0431	3.06854848484848	3.36854848484848	655		SM(d17:1/13:0)+HCO2	691.5032	631.4774	213.186
	SM(d17:1/14:0)+HCO2	0	0	0	0	3.68042878787879	3.98042878787879	1087		SM(d17:1/14:0)+HCO2	0	0	0	0	3.68042878787879	3.98042878787879	1087		SM(d17:1/14:0)+HCO2	0	0	0	0	3.68042878787879	3.98042878787879	1087		SM(d17:1/14:0)+HCO2	0	0	0	0	3.68042878787879	3.98042878787879	1087		SM(d17:1/14:0)+HCO2	0	0	0	0	3.68042878787879	3.98042878787879	1087		SM(d17:1/14:0)+HCO2	705.5188	645.493	227.2016
	SM(d17:1/15:0)+HCO2	1	0	0	1	4.38823333333333	4.68823333333333	107		SM(d17:1/15:0)+HCO2	4.56546	0	0	4.56546	4.38823333333333	4.68823333333333	107		SM(d17:1/15:0)+HCO2	1	0	0	1	4.38823333333333	4.68823333333333	107		SM(d17:1/15:0)+HCO2	35088.98	0	0	39480.65	4.38823333333333	4.68823333333333	107		SM(d17:1/15:0)+HCO2	719.5355	0	0	168.0431	4.38823333333333	4.68823333333333	107		SM(d17:1/15:0)+HCO2	719.5345	659.5087	241.2173
	SM(d17:1/15:1)+HCO2	1	0	0	1	3.23113181818182	3.53113181818182	416		SM(d17:1/15:1)+HCO2	3.403066	0	0	3.403066	3.23113181818182	3.53113181818182	416		SM(d17:1/15:1)+HCO2	1	0	0	1	3.23113181818182	3.53113181818182	416		SM(d17:1/15:1)+HCO2	2229.715	0	0	2252.49	3.23113181818182	3.53113181818182	416		SM(d17:1/15:1)+HCO2	717.5184	0	0	168.0431	3.23113181818182	3.53113181818182	416		SM(d17:1/15:1)+HCO2	717.5188	657.493	239.2016
	SM(d17:1/16:0)+HCO2	1	0	0	1	5.12009393939394	5.42009393939394	157		SM(d17:1/16:0)+HCO2	5.307962	0	0	5.307962	5.12009393939394	5.42009393939394	157		SM(d17:1/16:0)+HCO2	1	0	0	1	5.12009393939394	5.42009393939394	157		SM(d17:1/16:0)+HCO2	10972.12	0	0	18512.45	5.12009393939394	5.42009393939394	157		SM(d17:1/16:0)+HCO2	733.5515	0	0	168.0431	5.12009393939394	5.42009393939394	157		SM(d17:1/16:0)+HCO2	733.5501	673.5243	255.2329
	SM(d17:1/16:1)+HCO2	0	0	0	0	3.91400454545455	4.21400454545455	1719		SM(d17:1/16:1)+HCO2	0	0	0	0	3.91400454545455	4.21400454545455	1719		SM(d17:1/16:1)+HCO2	0	0	0	0	3.91400454545455	4.21400454545455	1719		SM(d17:1/16:1)+HCO2	0	0	0	0	3.91400454545455	4.21400454545455	1719		SM(d17:1/16:1)+HCO2	0	0	0	0	3.91400454545455	4.21400454545455	1719		SM(d17:1/16:1)+HCO2	731.5345	671.5087	253.2173
	SM(d17:1/17:0)+HCO2	1	0	0	1	5.78474393939394	6.08474393939394	25		SM(d17:1/17:0)+HCO2	5.890948	0	0	5.890948	5.78474393939394	6.08474393939394	25		SM(d17:1/17:0)+HCO2	2	0	0	2	5.78474393939394	6.08474393939394	25		SM(d17:1/17:0)+HCO2	110725	0	0	212716.5	5.78474393939394	6.08474393939394	25		SM(d17:1/17:0)+HCO2	747.5666	0	0	168.0431	5.78474393939394	6.08474393939394	25		SM(d17:1/17:0)+HCO2	747.5658	687.54	269.2486
	SM(d17:1/17:0)+HCO2	1	0	0	1	5.58759696969697	5.88759696969697	1948		SM(d17:1/17:0)+HCO2	5.768037	0	0	5.768037	5.58759696969697	5.88759696969697	1948		SM(d17:1/17:0)+HCO2	1	0	0	1	5.58759696969697	5.88759696969697	1948		SM(d17:1/17:0)+HCO2	4239.245	0	0	5524.473	5.58759696969697	5.88759696969697	1948		SM(d17:1/17:0)+HCO2	747.5669	0	0	168.0432	5.58759696969697	5.88759696969697	1948		SM(d17:1/17:0)+HCO2	747.5658	687.54	269.2486
	SM(d17:1/17:1)+HCO2	1	0	0	1	4.58578181818182	4.88578181818182	91		SM(d17:1/17:1)+HCO2	4.731077	0	0	4.731077	4.58578181818182	4.88578181818182	91		SM(d17:1/17:1)+HCO2	2	0	0	2	4.58578181818182	4.88578181818182	91		SM(d17:1/17:1)+HCO2	48073.72	0	0	82921.83	4.58578181818182	4.88578181818182	91		SM(d17:1/17:1)+HCO2	745.55015	0	0	168.0431	4.58578181818182	4.88578181818182	91		SM(d17:1/17:1)+HCO2	745.5501	685.5243	267.2329
	SM(d17:1/17:1)+HCO2	0	0	0	0	5.15377121212121	5.45377121212121	2926		SM(d17:1/17:1)+HCO2	0	0	0	0	5.15377121212121	5.45377121212121	2926		SM(d17:1/17:1)+HCO2	0	0	0	0	5.15377121212121	5.45377121212121	2926		SM(d17:1/17:1)+HCO2	0	0	0	0	5.15377121212121	5.45377121212121	2926		SM(d17:1/17:1)+HCO2	0	0	0	0	5.15377121212121	5.45377121212121	2926		SM(d17:1/17:1)+HCO2	745.5501	685.5243	267.2329
	SM(d17:1/17:1)+HCO2	0	0	0	1	4.79385909090909	5.09385909090909	3783		SM(d17:1/17:1)+HCO2	4.859171	0	0	4.859171	4.79385909090909	5.09385909090909	3783		SM(d17:1/17:1)+HCO2	1	0	0	1	4.79385909090909	5.09385909090909	3783		SM(d17:1/17:1)+HCO2	572.116	0	0	3044.922	4.79385909090909	5.09385909090909	3783		SM(d17:1/17:1)+HCO2	745.5495	0	0	168.0431	4.79385909090909	5.09385909090909	3783		SM(d17:1/17:1)+HCO2	745.5501	685.5243	267.2329
	SM(d17:1/18:0)+HCO2	0	0	0	0	6.42851060606061	6.72851060606061	1210		SM(d17:1/18:0)+HCO2	0	0	0	0	6.42851060606061	6.72851060606061	1210		SM(d17:1/18:0)+HCO2	0	0	0	0	6.42851060606061	6.72851060606061	1210		SM(d17:1/18:0)+HCO2	0	0	0	0	6.42851060606061	6.72851060606061	1210		SM(d17:1/18:0)+HCO2	0	0	0	0	6.42851060606061	6.72851060606061	1210		SM(d17:1/18:0)+HCO2	761.5814	701.5556	283.2642
	SM(d17:1/18:1)+HCO2	0	0	0	0	5.30355909090909	5.60355909090909	853		SM(d17:1/18:1)+HCO2	0	0	0	0	5.30355909090909	5.60355909090909	853		SM(d17:1/18:1)+HCO2	0	0	0	0	5.30355909090909	5.60355909090909	853		SM(d17:1/18:1)+HCO2	0	0	0	0	5.30355909090909	5.60355909090909	853		SM(d17:1/18:1)+HCO2	0	0	0	0	5.30355909090909	5.60355909090909	853		SM(d17:1/18:1)+HCO2	759.5658	699.54	281.2486
	SM(d17:1/19:0)+HCO2	1	0	0	1	7.04880151515152	7.34880151515152	487		SM(d17:1/19:0)+HCO2	7.175274	0	0	7.175274	7.04880151515152	7.34880151515152	487		SM(d17:1/19:0)+HCO2	1	0	0	1	7.04880151515152	7.34880151515152	487		SM(d17:1/19:0)+HCO2	22360.19	0	0	45292.63	7.04880151515152	7.34880151515152	487		SM(d17:1/19:0)+HCO2	775.5986	0	0	168.0432	7.04880151515152	7.34880151515152	487		SM(d17:1/19:0)+HCO2	775.5971	715.5713	297.2799
	SM(d17:1/21:0)+HCO2	1	0	0	1	8.19060303030303	8.49060303030303	273		SM(d17:1/21:0)+HCO2	8.359391	0	0	8.359391	8.19060303030303	8.49060303030303	273		SM(d17:1/21:0)+HCO2	1	0	0	1	8.19060303030303	8.49060303030303	273		SM(d17:1/21:0)+HCO2	15213.41	0	0	39075.43	8.19060303030303	8.49060303030303	273		SM(d17:1/21:0)+HCO2	803.6295	0	0	168.0431	8.19060303030303	8.49060303030303	273		SM(d17:1/21:0)+HCO2	803.6284	743.6026	325.3112
	SM(d17:1/22:0)+HCO2	1	0	0	1	8.75086515151515	9.05086515151515	235		SM(d17:1/22:0)+HCO2	8.90853	0	0	8.90853	8.75086515151515	9.05086515151515	235		SM(d17:1/22:0)+HCO2	1	0	0	1	8.75086515151515	9.05086515151515	235		SM(d17:1/22:0)+HCO2	10748.71	0	0	16443.98	8.75086515151515	9.05086515151515	235		SM(d17:1/22:0)+HCO2	817.6455	0	0	168.0431	8.75086515151515	9.05086515151515	235		SM(d17:1/22:0)+HCO2	817.644	757.6182	339.3268
	SM(d17:1/23:0)+HCO2	1	0	0	1	9.26437575757576	9.56437575757576	103		SM(d17:1/23:0)+HCO2	9.404144	0	0	9.404144	9.26437575757576	9.56437575757576	103		SM(d17:1/23:0)+HCO2	3	0	0	3	9.26437575757576	9.56437575757576	103		SM(d17:1/23:0)+HCO2	47392.32	0	0	108312.7	9.26437575757576	9.56437575757576	103		SM(d17:1/23:0)+HCO2	831.661	0	0	168.043133333333	9.26437575757576	9.56437575757576	103		SM(d17:1/23:0)+HCO2	831.6597	771.6339	353.3425
	SM(d17:1/23:0)+HCO2	1	0	0	1	9.10172727272727	9.40172727272727	734		SM(d17:1/23:0)+HCO2	9.284525	0	0	9.284525	9.10172727272727	9.40172727272727	734		SM(d17:1/23:0)+HCO2	1	0	0	1	9.10172727272727	9.40172727272727	734		SM(d17:1/23:0)+HCO2	1896.261	0	0	2792.568	9.10172727272727	9.40172727272727	734		SM(d17:1/23:0)+HCO2	831.6635	0	0	168.0432	9.10172727272727	9.40172727272727	734		SM(d17:1/23:0)+HCO2	831.6597	771.6339	353.3425
	SM(d17:1/24:0)+HCO2	1	0	0	1	9.76827575757576	10.0682757575758	116		SM(d17:1/24:0)+HCO2	9.893953	0	0	9.893953	9.76827575757576	10.0682757575758	116		SM(d17:1/24:0)+HCO2	1	0	0	2	9.76827575757576	10.0682757575758	116		SM(d17:1/24:0)+HCO2	34293.09	0	0	56189.21	9.76827575757576	10.0682757575758	116		SM(d17:1/24:0)+HCO2	845.6764	0	0	168.0432	9.76827575757576	10.0682757575758	116		SM(d17:1/24:0)+HCO2	845.6753	785.6495	367.3581
	SM(d17:1/24:0)+HCO2	1	0	0	1	9.5807	9.8807	513		SM(d17:1/24:0)+HCO2	9.743843	0	0	9.743843	9.5807	9.8807	513		SM(d17:1/24:0)+HCO2	1	0	0	1	9.5807	9.8807	513		SM(d17:1/24:0)+HCO2	2434.59	0	0	4907.728	9.5807	9.8807	513		SM(d17:1/24:0)+HCO2	845.6754	0	0	168.0432	9.5807	9.8807	513		SM(d17:1/24:0)+HCO2	845.6753	785.6495	367.3581
	SM(d17:1/24:1)+HCO2	1	0	0	1	8.85119242424242	9.15119242424242	204		SM(d17:1/24:1)+HCO2	8.968365	0	0	8.968365	8.85119242424242	9.15119242424242	204		SM(d17:1/24:1)+HCO2	2	0	0	2	8.85119242424242	9.15119242424242	204		SM(d17:1/24:1)+HCO2	9540.545	0	0	24851.15	8.85119242424242	9.15119242424242	204		SM(d17:1/24:1)+HCO2	843.6607	0	0	168.0432	8.85119242424242	9.15119242424242	204		SM(d17:1/24:1)+HCO2	843.6597	783.6339	365.3425
	SM(d17:1/24:1)+HCO2	1	0	0	1	8.68075151515152	8.98075151515152	367		SM(d17:1/24:1)+HCO2	8.968365	0	0	8.968365	8.68075151515152	8.98075151515152	367		SM(d17:1/24:1)+HCO2	2	0	0	2	8.68075151515152	8.98075151515152	367		SM(d17:1/24:1)+HCO2	9540.545	0	0	24851.15	8.68075151515152	8.98075151515152	367		SM(d17:1/24:1)+HCO2	843.6609	0	0	168.04315	8.68075151515152	8.98075151515152	367		SM(d17:1/24:1)+HCO2	843.6597	783.6339	365.3425
	SM(d17:1/25:0)+HCO2	1	0	0	1	10.2335636363636	10.5335636363636	101		SM(d17:1/25:0)+HCO2	10.32325	0	0	10.32325	10.2335636363636	10.5335636363636	101		SM(d17:1/25:0)+HCO2	2	0	0	2	10.2335636363636	10.5335636363636	101		SM(d17:1/25:0)+HCO2	20351.26	0	0	40518.86	10.2335636363636	10.5335636363636	101		SM(d17:1/25:0)+HCO2	859.692	0	0	168.0431	10.2335636363636	10.5335636363636	101		SM(d17:1/25:0)+HCO2	859.691	799.6652	381.3738
	SM(d17:1/25:0)+HCO2	1	0	0	1	10.0621287878788	10.3621287878788	485		SM(d17:1/25:0)+HCO2	10.32325	0	0	10.32325	10.0621287878788	10.3621287878788	485		SM(d17:1/25:0)+HCO2	2	0	0	2	10.0621287878788	10.3621287878788	485		SM(d17:1/25:0)+HCO2	20351.26	0	0	40518.86	10.0621287878788	10.3621287878788	485		SM(d17:1/25:0)+HCO2	859.692	0	0	168.04315	10.0621287878788	10.3621287878788	485		SM(d17:1/25:0)+HCO2	859.691	799.6652	381.3738
	SM(d17:1/25:0)+HCO2	0	0	0	0	9.59013636363636	9.89013636363636	584		SM(d17:1/25:0)+HCO2	0	0	0	0	9.59013636363636	9.89013636363636	584		SM(d17:1/25:0)+HCO2	0	0	0	0	9.59013636363636	9.89013636363636	584		SM(d17:1/25:0)+HCO2	0	0	0	0	9.59013636363636	9.89013636363636	584		SM(d17:1/25:0)+HCO2	0	0	0	0	9.59013636363636	9.89013636363636	584		SM(d17:1/25:0)+HCO2	859.691	799.6652	381.3738
	SM(d17:1/26:0)+HCO2	1	0	0	1	10.501896969697	10.801896969697	516		SM(d17:1/26:0)+HCO2	10.66496	0	0	10.66496	10.501896969697	10.801896969697	516		SM(d17:1/26:0)+HCO2	1	0	0	1	10.501896969697	10.801896969697	516		SM(d17:1/26:0)+HCO2	4198.387	0	0	3842.834	10.501896969697	10.801896969697	516		SM(d17:1/26:0)+HCO2	873.7089	0	0	168.0433	10.501896969697	10.801896969697	516		SM(d17:1/26:0)+HCO2	873.7066	813.6808	395.3894
	SM(d17:1/26:0)+HCO2	0	0	0	0	10.6741560606061	10.9741560606061	714		SM(d17:1/26:0)+HCO2	0	0	0	0	10.6741560606061	10.9741560606061	714		SM(d17:1/26:0)+HCO2	0	0	0	0	10.6741560606061	10.9741560606061	714		SM(d17:1/26:0)+HCO2	0	0	0	0	10.6741560606061	10.9741560606061	714		SM(d17:1/26:0)+HCO2	0	0	0	0	10.6741560606061	10.9741560606061	714		SM(d17:1/26:0)+HCO2	873.7066	813.6808	395.3894
	SM(d17:2/15:0)+HCO2	1	0	0	1	3.23113181818182	3.53113181818182	416		SM(d17:2/15:0)+HCO2	3.403066	0	0	3.403066	3.23113181818182	3.53113181818182	416		SM(d17:2/15:0)+HCO2	1	0	0	1	3.23113181818182	3.53113181818182	416		SM(d17:2/15:0)+HCO2	2229.715	0	0	2252.49	3.23113181818182	3.53113181818182	416		SM(d17:2/15:0)+HCO2	717.5184	0	0	168.0431	3.23113181818182	3.53113181818182	416		SM(d17:2/15:0)+HCO2	717.5189	657.4931	241.2173
	SM(d17:2/16:0)+HCO2	0	0	0	0	3.91400454545455	4.21400454545455	1719		SM(d17:2/16:0)+HCO2	0	0	0	0	3.91400454545455	4.21400454545455	1719		SM(d17:2/16:0)+HCO2	0	0	0	0	3.91400454545455	4.21400454545455	1719		SM(d17:2/16:0)+HCO2	0	0	0	0	3.91400454545455	4.21400454545455	1719		SM(d17:2/16:0)+HCO2	0	0	0	0	3.91400454545455	4.21400454545455	1719		SM(d17:2/16:0)+HCO2	731.5345	671.5087	255.2329
	SM(d17:2/17:0)+HCO2	1	0	0	1	4.58578181818182	4.88578181818182	91		SM(d17:2/17:0)+HCO2	4.731077	0	0	4.731077	4.58578181818182	4.88578181818182	91		SM(d17:2/17:0)+HCO2	2	0	0	2	4.58578181818182	4.88578181818182	91		SM(d17:2/17:0)+HCO2	48073.72	0	0	82921.83	4.58578181818182	4.88578181818182	91		SM(d17:2/17:0)+HCO2	745.55015	0	0	168.0431	4.58578181818182	4.88578181818182	91		SM(d17:2/17:0)+HCO2	745.5502	685.5244	269.2486
	SM(d17:2/17:0)+HCO2	0	0	0	0	5.15377121212121	5.45377121212121	2926		SM(d17:2/17:0)+HCO2	0	0	0	0	5.15377121212121	5.45377121212121	2926		SM(d17:2/17:0)+HCO2	0	0	0	0	5.15377121212121	5.45377121212121	2926		SM(d17:2/17:0)+HCO2	0	0	0	0	5.15377121212121	5.45377121212121	2926		SM(d17:2/17:0)+HCO2	0	0	0	0	5.15377121212121	5.45377121212121	2926		SM(d17:2/17:0)+HCO2	745.5502	685.5244	269.2486
	SM(d17:2/17:0)+HCO2	0	0	0	1	4.79385909090909	5.09385909090909	3783		SM(d17:2/17:0)+HCO2	4.859171	0	0	4.859171	4.79385909090909	5.09385909090909	3783		SM(d17:2/17:0)+HCO2	1	0	0	1	4.79385909090909	5.09385909090909	3783		SM(d17:2/17:0)+HCO2	572.116	0	0	3044.922	4.79385909090909	5.09385909090909	3783		SM(d17:2/17:0)+HCO2	745.5495	0	0	168.0431	4.79385909090909	5.09385909090909	3783		SM(d17:2/17:0)+HCO2	745.5502	685.5244	269.2486
	SM(d17:2/18:0)+HCO2	0	0	0	0	5.30355909090909	5.60355909090909	853		SM(d17:2/18:0)+HCO2	0	0	0	0	5.30355909090909	5.60355909090909	853		SM(d17:2/18:0)+HCO2	0	0	0	0	5.30355909090909	5.60355909090909	853		SM(d17:2/18:0)+HCO2	0	0	0	0	5.30355909090909	5.60355909090909	853		SM(d17:2/18:0)+HCO2	0	0	0	0	5.30355909090909	5.60355909090909	853		SM(d17:2/18:0)+HCO2	759.5658	699.54	283.2642
	SM(d17:2/19:0)+HCO2	1	0	0	1	5.93893181818182	6.23893181818182	132		SM(d17:2/19:0)+HCO2	6.096501	0	0	6.096501	5.93893181818182	6.23893181818182	132		SM(d17:2/19:0)+HCO2	2	0	0	2	5.93893181818182	6.23893181818182	132		SM(d17:2/19:0)+HCO2	23488.82	0	0	40167.21	5.93893181818182	6.23893181818182	132		SM(d17:2/19:0)+HCO2	773.58205	0	0	168.04315	5.93893181818182	6.23893181818182	132		SM(d17:2/19:0)+HCO2	773.5815	713.5557	297.2799
	SM(d17:2/19:0)+HCO2	0	0	0	1	6.10300833333333	6.40300833333333	1230		SM(d17:2/19:0)+HCO2	6.211582	0	0	6.211582	6.10300833333333	6.40300833333333	1230		SM(d17:2/19:0)+HCO2	1	0	0	1	6.10300833333333	6.40300833333333	1230		SM(d17:2/19:0)+HCO2	652.2381	0	0	2860.728	6.10300833333333	6.40300833333333	1230		SM(d17:2/19:0)+HCO2	773.5818	0	0	168.0432	6.10300833333333	6.40300833333333	1230		SM(d17:2/19:0)+HCO2	773.5815	713.5557	297.2799
	SM(d17:2/21:0)+HCO2	0	0	0	0	7.16355606060606	7.46355606060606	1527		SM(d17:2/21:0)+HCO2	0	0	0	0	7.16355606060606	7.46355606060606	1527		SM(d17:2/21:0)+HCO2	0	0	0	0	7.16355606060606	7.46355606060606	1527		SM(d17:2/21:0)+HCO2	0	0	0	0	7.16355606060606	7.46355606060606	1527		SM(d17:2/21:0)+HCO2	0	0	0	0	7.16355606060606	7.46355606060606	1527		SM(d17:2/21:0)+HCO2	801.6128	741.587	325.3112
	SM(d17:2/23:0)+HCO2	1	0	0	1	8.32578636363636	8.62578636363636	358		SM(d17:2/23:0)+HCO2	8.46687	0	0	8.46687	8.32578636363636	8.62578636363636	358		SM(d17:2/23:0)+HCO2	1	0	0	2	8.32578636363636	8.62578636363636	358		SM(d17:2/23:0)+HCO2	16325.93	0	0	48413.48	8.32578636363636	8.62578636363636	358		SM(d17:2/23:0)+HCO2	829.645	0	0	168.0432	8.32578636363636	8.62578636363636	358		SM(d17:2/23:0)+HCO2	829.6441	769.6183	353.3425
	SM(d17:2/23:0)+HCO2	1	0	0	1	8.12615303030303	8.42615303030303	401		SM(d17:2/23:0)+HCO2	8.296491	0	0	8.296491	8.12615303030303	8.42615303030303	401		SM(d17:2/23:0)+HCO2	1	0	0	1	8.12615303030303	8.42615303030303	401		SM(d17:2/23:0)+HCO2	6138.957	0	0	18925.56	8.12615303030303	8.42615303030303	401		SM(d17:2/23:0)+HCO2	829.6455	0	0	168.0432	8.12615303030303	8.42615303030303	401		SM(d17:2/23:0)+HCO2	829.6441	769.6183	353.3425
	SM(d17:2/24:0)+HCO2	1	0	0	1	8.85119242424242	9.15119242424242	204		SM(d17:2/24:0)+HCO2	8.968365	0	0	8.968365	8.85119242424242	9.15119242424242	204		SM(d17:2/24:0)+HCO2	2	0	0	2	8.85119242424242	9.15119242424242	204		SM(d17:2/24:0)+HCO2	9540.545	0	0	24851.15	8.85119242424242	9.15119242424242	204		SM(d17:2/24:0)+HCO2	843.6607	0	0	168.0432	8.85119242424242	9.15119242424242	204		SM(d17:2/24:0)+HCO2	843.6597	783.6339	367.3581
	SM(d17:2/24:0)+HCO2	1	0	0	1	8.68075151515152	8.98075151515152	367		SM(d17:2/24:0)+HCO2	8.968365	0	0	8.968365	8.68075151515152	8.98075151515152	367		SM(d17:2/24:0)+HCO2	2	0	0	2	8.68075151515152	8.98075151515152	367		SM(d17:2/24:0)+HCO2	9540.545	0	0	24851.15	8.68075151515152	8.98075151515152	367		SM(d17:2/24:0)+HCO2	843.6609	0	0	168.04315	8.68075151515152	8.98075151515152	367		SM(d17:2/24:0)+HCO2	843.6597	783.6339	367.3581
	SM(d17:2/25:0)+HCO2	1	0	0	1	9.18931666666667	9.48931666666667	93		SM(d17:2/25:0)+HCO2	9.306672	0	0	9.306672	9.18931666666667	9.48931666666667	93		SM(d17:2/25:0)+HCO2	2	0	0	2	9.18931666666667	9.48931666666667	93		SM(d17:2/25:0)+HCO2	50138.64	0	0	108860.8	9.18931666666667	9.48931666666667	93		SM(d17:2/25:0)+HCO2	857.67645	0	0	168.0432	9.18931666666667	9.48931666666667	93		SM(d17:2/25:0)+HCO2	857.6754	797.6496	381.3738
	SM(d17:2/25:0)+HCO2	1	0	0	1	9.36667878787879	9.66667878787879	138		SM(d17:2/25:0)+HCO2	9.561926	0	0	9.561926	9.36667878787879	9.66667878787879	138		SM(d17:2/25:0)+HCO2	2	0	0	2	9.36667878787879	9.66667878787879	138		SM(d17:2/25:0)+HCO2	18062.27	0	0	30000.98	9.36667878787879	9.66667878787879	138		SM(d17:2/25:0)+HCO2	857.67655	0	0	168.0432	9.36667878787879	9.66667878787879	138		SM(d17:2/25:0)+HCO2	857.6754	797.6496	381.3738
	SM(d17:2/25:0)+HCO2	1	0	0	1	9.03576060606061	9.33576060606061	3274		SM(d17:2/25:0)+HCO2	9.306672	0	0	9.306672	9.03576060606061	9.33576060606061	3274		SM(d17:2/25:0)+HCO2	2	0	0	2	9.03576060606061	9.33576060606061	3274		SM(d17:2/25:0)+HCO2	50138.64	0	0	108860.8	9.03576060606061	9.33576060606061	3274		SM(d17:2/25:0)+HCO2	857.67605	0	0	168.04315	9.03576060606061	9.33576060606061	3274		SM(d17:2/25:0)+HCO2	857.6754	797.6496	381.3738
	SM(d17:2/26:0)+HCO2	1	0	0	1	9.50529545454545	9.80529545454545	540		SM(d17:2/26:0)+HCO2	9.66459	0	0	9.66459	9.50529545454545	9.80529545454545	540		SM(d17:2/26:0)+HCO2	1	0	0	1	9.50529545454545	9.80529545454545	540		SM(d17:2/26:0)+HCO2	2517.2	0	0	6245.89	9.50529545454545	9.80529545454545	540		SM(d17:2/26:0)+HCO2	871.6918	0	0	168.043	9.50529545454545	9.80529545454545	540		SM(d17:2/26:0)+HCO2	871.691	811.6652	395.3894
	SM(d17:2/26:0)+HCO2	0	0	0	0	9.67496666666667	9.97496666666667	890		SM(d17:2/26:0)+HCO2	0	0	0	0	9.67496666666667	9.97496666666667	890		SM(d17:2/26:0)+HCO2	0	0	0	0	9.67496666666667	9.97496666666667	890		SM(d17:2/26:0)+HCO2	0	0	0	0	9.67496666666667	9.97496666666667	890		SM(d17:2/26:0)+HCO2	0	0	0	0	9.67496666666667	9.97496666666667	890		SM(d17:2/26:0)+HCO2	871.691	811.6652	395.3894
	SM(d17:2/26:0)+HCO2	0	0	0	0	9.83993636363636	10.1399363636364	2965		SM(d17:2/26:0)+HCO2	0	0	0	0	9.83993636363636	10.1399363636364	2965		SM(d17:2/26:0)+HCO2	0	0	0	0	9.83993636363636	10.1399363636364	2965		SM(d17:2/26:0)+HCO2	0	0	0	0	9.83993636363636	10.1399363636364	2965		SM(d17:2/26:0)+HCO2	0	0	0	0	9.83993636363636	10.1399363636364	2965		SM(d17:2/26:0)+HCO2	871.691	811.6652	395.3894
	SM(d18:0/14:0)+HCO2	0	0	0	0	4.9380196969697	5.2380196969697	2362		SM(d18:0/14:0)+HCO2	0	0	0	0	4.9380196969697	5.2380196969697	2362		SM(d18:0/14:0)+HCO2	0	0	0	0	4.9380196969697	5.2380196969697	2362		SM(d18:0/14:0)+HCO2	0	0	0	0	4.9380196969697	5.2380196969697	2362		SM(d18:0/14:0)+HCO2	0	0	0	0	4.9380196969697	5.2380196969697	2362		SM(d18:0/14:0)+HCO2	721.5501	661.5243	227.2016
	SM(d18:0/14:1)+HCO2	1	0	0	1	4.38823333333333	4.68823333333333	107		SM(d18:0/14:1)+HCO2	4.56546	0	0	4.56546	4.38823333333333	4.68823333333333	107		SM(d18:0/14:1)+HCO2	1	0	0	1	4.38823333333333	4.68823333333333	107		SM(d18:0/14:1)+HCO2	35088.98	0	0	39480.65	4.38823333333333	4.68823333333333	107		SM(d18:0/14:1)+HCO2	719.5355	0	0	168.0431	4.38823333333333	4.68823333333333	107		SM(d18:0/14:1)+HCO2	719.5345	659.5087	225.186
	SM(d18:0/15:1)+HCO2	1	0	0	1	5.12009393939394	5.42009393939394	157		SM(d18:0/15:1)+HCO2	5.307962	0	0	5.307962	5.12009393939394	5.42009393939394	157		SM(d18:0/15:1)+HCO2	1	0	0	1	5.12009393939394	5.42009393939394	157		SM(d18:0/15:1)+HCO2	10972.12	0	0	18512.45	5.12009393939394	5.42009393939394	157		SM(d18:0/15:1)+HCO2	733.5515	0	0	168.0431	5.12009393939394	5.42009393939394	157		SM(d18:0/15:1)+HCO2	733.5501	673.5243	239.2016
	SM(d18:0/16:0)+HCO2	0	0	0	0	6.26434696969697	6.56434696969697	884		SM(d18:0/16:0)+HCO2	0	0	0	0	6.26434696969697	6.56434696969697	884		SM(d18:0/16:0)+HCO2	0	0	0	0	6.26434696969697	6.56434696969697	884		SM(d18:0/16:0)+HCO2	0	0	0	0	6.26434696969697	6.56434696969697	884		SM(d18:0/16:0)+HCO2	0	0	0	0	6.26434696969697	6.56434696969697	884		SM(d18:0/16:0)+HCO2	749.5814	689.5556	255.2329
	SM(d18:0/16:1)+HCO2	1	0	0	1	5.78474393939394	6.08474393939394	25		SM(d18:0/16:1)+HCO2	5.890948	0	0	5.890948	5.78474393939394	6.08474393939394	25		SM(d18:0/16:1)+HCO2	2	0	0	2	5.78474393939394	6.08474393939394	25		SM(d18:0/16:1)+HCO2	110725	0	0	212716.5	5.78474393939394	6.08474393939394	25		SM(d18:0/16:1)+HCO2	747.5666	0	0	168.0431	5.78474393939394	6.08474393939394	25		SM(d18:0/16:1)+HCO2	747.5658	687.54	253.2173
	SM(d18:0/16:1)+HCO2	1	0	0	1	5.58759696969697	5.88759696969697	1948		SM(d18:0/16:1)+HCO2	5.768037	0	0	5.768037	5.58759696969697	5.88759696969697	1948		SM(d18:0/16:1)+HCO2	1	0	0	1	5.58759696969697	5.88759696969697	1948		SM(d18:0/16:1)+HCO2	4239.245	0	0	5524.473	5.58759696969697	5.88759696969697	1948		SM(d18:0/16:1)+HCO2	747.5669	0	0	168.0432	5.58759696969697	5.88759696969697	1948		SM(d18:0/16:1)+HCO2	747.5658	687.54	253.2173
	SM(d18:0/17:1)+HCO2	0	0	0	0	6.42851060606061	6.72851060606061	1210		SM(d18:0/17:1)+HCO2	0	0	0	0	6.42851060606061	6.72851060606061	1210		SM(d18:0/17:1)+HCO2	0	0	0	0	6.42851060606061	6.72851060606061	1210		SM(d18:0/17:1)+HCO2	0	0	0	0	6.42851060606061	6.72851060606061	1210		SM(d18:0/17:1)+HCO2	0	0	0	0	6.42851060606061	6.72851060606061	1210		SM(d18:0/17:1)+HCO2	761.5814	701.5556	267.2329
	SM(d18:0/17:2)+HCO2	0	0	0	0	5.30355909090909	5.60355909090909	853		SM(d18:0/17:2)+HCO2	0	0	0	0	5.30355909090909	5.60355909090909	853		SM(d18:0/17:2)+HCO2	0	0	0	0	5.30355909090909	5.60355909090909	853		SM(d18:0/17:2)+HCO2	0	0	0	0	5.30355909090909	5.60355909090909	853		SM(d18:0/17:2)+HCO2	0	0	0	0	5.30355909090909	5.60355909090909	853		SM(d18:0/17:2)+HCO2	759.5658	699.54	265.2173
	SM(d18:0/18:1)+HCO2	1	0	0	1	7.04880151515152	7.34880151515152	487		SM(d18:0/18:1)+HCO2	7.175274	0	0	7.175274	7.04880151515152	7.34880151515152	487		SM(d18:0/18:1)+HCO2	1	0	0	1	7.04880151515152	7.34880151515152	487		SM(d18:0/18:1)+HCO2	22360.19	0	0	45292.63	7.04880151515152	7.34880151515152	487		SM(d18:0/18:1)+HCO2	775.5986	0	0	168.0432	7.04880151515152	7.34880151515152	487		SM(d18:0/18:1)+HCO2	775.5971	715.5713	281.2486
	SM(d18:0/18:2)+HCO2	1	0	1	1	5.93893181818182	6.23893181818182	132		SM(d18:0/18:2)+HCO2	6.096501	0	6.096501	6.096501	5.93893181818182	6.23893181818182	132		SM(d18:0/18:2)+HCO2	2	0	1	2	5.93893181818182	6.23893181818182	132		SM(d18:0/18:2)+HCO2	23488.82	0	7379.673	40167.21	5.93893181818182	6.23893181818182	132		SM(d18:0/18:2)+HCO2	773.58205	0	279.2331	168.04315	5.93893181818182	6.23893181818182	132		SM(d18:0/18:2)+HCO2	773.5814	713.5556	279.2329
	SM(d18:0/18:2)+HCO2	0	0	0	1	6.10300833333333	6.40300833333333	1230		SM(d18:0/18:2)+HCO2	6.211582	0	0	6.211582	6.10300833333333	6.40300833333333	1230		SM(d18:0/18:2)+HCO2	1	0	0	1	6.10300833333333	6.40300833333333	1230		SM(d18:0/18:2)+HCO2	652.2381	0	0	2860.728	6.10300833333333	6.40300833333333	1230		SM(d18:0/18:2)+HCO2	773.5818	0	0	168.0432	6.10300833333333	6.40300833333333	1230		SM(d18:0/18:2)+HCO2	773.5814	713.5556	279.2329
	SM(d18:0/18:3)+HCO2	0	0	0	0	4.95939545454545	5.25939545454545	1066		SM(d18:0/18:3)+HCO2	0	0	0	0	4.95939545454545	5.25939545454545	1066		SM(d18:0/18:3)+HCO2	0	0	0	0	4.95939545454545	5.25939545454545	1066		SM(d18:0/18:3)+HCO2	0	0	0	0	4.95939545454545	5.25939545454545	1066		SM(d18:0/18:3)+HCO2	0	0	0	0	4.95939545454545	5.25939545454545	1066		SM(d18:0/18:3)+HCO2	771.5658	711.54	277.2173
	SM(d18:0/20:0)+HCO2	0	0	0	0	8.62740151515151	8.92740151515151	1392		SM(d18:0/20:0)+HCO2	0	0	0	0	8.62740151515151	8.92740151515151	1392		SM(d18:0/20:0)+HCO2	0	0	0	0	8.62740151515151	8.92740151515151	1392		SM(d18:0/20:0)+HCO2	0	0	0	0	8.62740151515151	8.92740151515151	1392		SM(d18:0/20:0)+HCO2	0	0	0	0	8.62740151515151	8.92740151515151	1392		SM(d18:0/20:0)+HCO2	805.644	745.6182	311.2955
	SM(d18:0/20:1)+HCO2	1	0	0	1	8.19060303030303	8.49060303030303	273		SM(d18:0/20:1)+HCO2	8.359391	0	0	8.359391	8.19060303030303	8.49060303030303	273		SM(d18:0/20:1)+HCO2	1	0	0	1	8.19060303030303	8.49060303030303	273		SM(d18:0/20:1)+HCO2	15213.41	0	0	39075.43	8.19060303030303	8.49060303030303	273		SM(d18:0/20:1)+HCO2	803.6295	0	0	168.0431	8.19060303030303	8.49060303030303	273		SM(d18:0/20:1)+HCO2	803.6284	743.6026	309.2799
	SM(d18:0/20:2)+HCO2	0	0	0	0	7.16355606060606	7.46355606060606	1527		SM(d18:0/20:2)+HCO2	0	0	0	0	7.16355606060606	7.46355606060606	1527		SM(d18:0/20:2)+HCO2	0	0	0	0	7.16355606060606	7.46355606060606	1527		SM(d18:0/20:2)+HCO2	0	0	0	0	7.16355606060606	7.46355606060606	1527		SM(d18:0/20:2)+HCO2	0	0	0	0	7.16355606060606	7.46355606060606	1527		SM(d18:0/20:2)+HCO2	801.6127	741.5869	307.2642
	SM(d18:0/20:3)+HCO2	0	0	0	0	5.97570454545455	6.27570454545455	3098		SM(d18:0/20:3)+HCO2	0	0	0	0	5.97570454545455	6.27570454545455	3098		SM(d18:0/20:3)+HCO2	0	0	0	0	5.97570454545455	6.27570454545455	3098		SM(d18:0/20:3)+HCO2	0	0	0	0	5.97570454545455	6.27570454545455	3098		SM(d18:0/20:3)+HCO2	0	0	0	0	5.97570454545455	6.27570454545455	3098		SM(d18:0/20:3)+HCO2	799.5971	739.5713	305.2486
	SM(d18:0/22:0)+HCO2	0	0	0	0	9.65096666666667	9.95096666666667	611		SM(d18:0/22:0)+HCO2	0	0	0	0	9.65096666666667	9.95096666666667	611		SM(d18:0/22:0)+HCO2	0	0	0	0	9.65096666666667	9.95096666666667	611		SM(d18:0/22:0)+HCO2	0	0	0	0	9.65096666666667	9.95096666666667	611		SM(d18:0/22:0)+HCO2	0	0	0	0	9.65096666666667	9.95096666666667	611		SM(d18:0/22:0)+HCO2	833.6753	773.6495	339.3268
	SM(d18:0/22:1)+HCO2	1	0	0	1	9.26437575757576	9.56437575757576	103		SM(d18:0/22:1)+HCO2	9.404144	0	0	9.404144	9.26437575757576	9.56437575757576	103		SM(d18:0/22:1)+HCO2	3	0	0	3	9.26437575757576	9.56437575757576	103		SM(d18:0/22:1)+HCO2	47392.32	0	0	108312.7	9.26437575757576	9.56437575757576	103		SM(d18:0/22:1)+HCO2	831.661	0	0	168.043133333333	9.26437575757576	9.56437575757576	103		SM(d18:0/22:1)+HCO2	831.6597	771.6339	337.3112
	SM(d18:0/22:1)+HCO2	1	0	0	1	9.10172727272727	9.40172727272727	734		SM(d18:0/22:1)+HCO2	9.284525	0	0	9.284525	9.10172727272727	9.40172727272727	734		SM(d18:0/22:1)+HCO2	1	0	0	1	9.10172727272727	9.40172727272727	734		SM(d18:0/22:1)+HCO2	1896.261	0	0	2792.568	9.10172727272727	9.40172727272727	734		SM(d18:0/22:1)+HCO2	831.6635	0	0	168.0432	9.10172727272727	9.40172727272727	734		SM(d18:0/22:1)+HCO2	831.6597	771.6339	337.3112
	SM(d18:0/22:2)+HCO2	1	0	0	1	8.32578636363636	8.62578636363636	358		SM(d18:0/22:2)+HCO2	8.46687	0	0	8.46687	8.32578636363636	8.62578636363636	358		SM(d18:0/22:2)+HCO2	1	0	0	2	8.32578636363636	8.62578636363636	358		SM(d18:0/22:2)+HCO2	16325.93	0	0	48413.48	8.32578636363636	8.62578636363636	358		SM(d18:0/22:2)+HCO2	829.645	0	0	168.0432	8.32578636363636	8.62578636363636	358		SM(d18:0/22:2)+HCO2	829.644	769.6182	335.2955
	SM(d18:0/22:2)+HCO2	1	0	0	1	8.12615303030303	8.42615303030303	401		SM(d18:0/22:2)+HCO2	8.296491	0	0	8.296491	8.12615303030303	8.42615303030303	401		SM(d18:0/22:2)+HCO2	1	0	0	1	8.12615303030303	8.42615303030303	401		SM(d18:0/22:2)+HCO2	6138.957	0	0	18925.56	8.12615303030303	8.42615303030303	401		SM(d18:0/22:2)+HCO2	829.6455	0	0	168.0432	8.12615303030303	8.42615303030303	401		SM(d18:0/22:2)+HCO2	829.644	769.6182	335.2955
	SM(d18:0/23:0)+HCO2	0	0	0	0	10.1123318181818	10.4123318181818	1733		SM(d18:0/23:0)+HCO2	0	0	0	0	10.1123318181818	10.4123318181818	1733		SM(d18:0/23:0)+HCO2	0	0	0	0	10.1123318181818	10.4123318181818	1733		SM(d18:0/23:0)+HCO2	0	0	0	0	10.1123318181818	10.4123318181818	1733		SM(d18:0/23:0)+HCO2	0	0	0	0	10.1123318181818	10.4123318181818	1733		SM(d18:0/23:0)+HCO2	847.691	787.6652	353.3425
	SM(d18:0/24:0)+HCO2	0	0	0	0	10.5750166666667	10.8750166666667	1231		SM(d18:0/24:0)+HCO2	0	0	0	0	10.5750166666667	10.8750166666667	1231		SM(d18:0/24:0)+HCO2	0	0	0	0	10.5750166666667	10.8750166666667	1231		SM(d18:0/24:0)+HCO2	0	0	0	0	10.5750166666667	10.8750166666667	1231		SM(d18:0/24:0)+HCO2	0	0	0	0	10.5750166666667	10.8750166666667	1231		SM(d18:0/24:0)+HCO2	861.7066	801.6808	367.3581
	SM(d18:0/24:1)+HCO2	1	0	0	1	10.2335636363636	10.5335636363636	101		SM(d18:0/24:1)+HCO2	10.32325	0	0	10.32325	10.2335636363636	10.5335636363636	101		SM(d18:0/24:1)+HCO2	2	0	0	2	10.2335636363636	10.5335636363636	101		SM(d18:0/24:1)+HCO2	20351.26	0	0	40518.86	10.2335636363636	10.5335636363636	101		SM(d18:0/24:1)+HCO2	859.692	0	0	168.0431	10.2335636363636	10.5335636363636	101		SM(d18:0/24:1)+HCO2	859.691	799.6652	365.3425
	SM(d18:0/24:1)+HCO2	1	0	0	1	10.0621287878788	10.3621287878788	485		SM(d18:0/24:1)+HCO2	10.32325	0	0	10.32325	10.0621287878788	10.3621287878788	485		SM(d18:0/24:1)+HCO2	2	0	0	2	10.0621287878788	10.3621287878788	485		SM(d18:0/24:1)+HCO2	20351.26	0	0	40518.86	10.0621287878788	10.3621287878788	485		SM(d18:0/24:1)+HCO2	859.692	0	0	168.04315	10.0621287878788	10.3621287878788	485		SM(d18:0/24:1)+HCO2	859.691	799.6652	365.3425
	SM(d18:0/24:1)+HCO2	0	0	0	0	9.59013636363636	9.89013636363636	584		SM(d18:0/24:1)+HCO2	0	0	0	0	9.59013636363636	9.89013636363636	584		SM(d18:0/24:1)+HCO2	0	0	0	0	9.59013636363636	9.89013636363636	584		SM(d18:0/24:1)+HCO2	0	0	0	0	9.59013636363636	9.89013636363636	584		SM(d18:0/24:1)+HCO2	0	0	0	0	9.59013636363636	9.89013636363636	584		SM(d18:0/24:1)+HCO2	859.691	799.6652	365.3425
	SM(d18:1/12:0)+HCO2	1	0	0	1	3.06854848484848	3.36854848484848	655		SM(d18:1/12:0)+HCO2	3.240458	0	0	3.240458	3.06854848484848	3.36854848484848	655		SM(d18:1/12:0)+HCO2	1	0	0	1	3.06854848484848	3.36854848484848	655		SM(d18:1/12:0)+HCO2	1768.59	0	0	1769.81	3.06854848484848	3.36854848484848	655		SM(d18:1/12:0)+HCO2	691.5045	0	0	168.0431	3.06854848484848	3.36854848484848	655		SM(d18:1/12:0)+HCO2	691.5032	631.4774	199.1703
	SM(d18:1/13:0)+HCO2	0	0	0	0	3.68042878787879	3.98042878787879	1087		SM(d18:1/13:0)+HCO2	0	0	0	0	3.68042878787879	3.98042878787879	1087		SM(d18:1/13:0)+HCO2	0	0	0	0	3.68042878787879	3.98042878787879	1087		SM(d18:1/13:0)+HCO2	0	0	0	0	3.68042878787879	3.98042878787879	1087		SM(d18:1/13:0)+HCO2	0	0	0	0	3.68042878787879	3.98042878787879	1087		SM(d18:1/13:0)+HCO2	705.5189	645.4931	213.186
	SM(d18:1/14:0)+HCO2	1	0	0	1	4.38823333333333	4.68823333333333	107		SM(d18:1/14:0)+HCO2	4.56546	0	0	4.56546	4.38823333333333	4.68823333333333	107		SM(d18:1/14:0)+HCO2	1	0	0	1	4.38823333333333	4.68823333333333	107		SM(d18:1/14:0)+HCO2	35088.98	0	0	39480.65	4.38823333333333	4.68823333333333	107		SM(d18:1/14:0)+HCO2	719.5355	0	0	168.0431	4.38823333333333	4.68823333333333	107		SM(d18:1/14:0)+HCO2	719.5345	659.5087	227.2016
	SM(d18:1/14:1)+HCO2	1	0	0	1	3.23113181818182	3.53113181818182	416		SM(d18:1/14:1)+HCO2	3.403066	0	0	3.403066	3.23113181818182	3.53113181818182	416		SM(d18:1/14:1)+HCO2	1	0	0	1	3.23113181818182	3.53113181818182	416		SM(d18:1/14:1)+HCO2	2229.715	0	0	2252.49	3.23113181818182	3.53113181818182	416		SM(d18:1/14:1)+HCO2	717.5184	0	0	168.0431	3.23113181818182	3.53113181818182	416		SM(d18:1/14:1)+HCO2	717.5189	657.4931	225.186
	SM(d18:1/15:0)+HCO2	1	0	0	1	5.12009393939394	5.42009393939394	157		SM(d18:1/15:0)+HCO2	5.307962	0	0	5.307962	5.12009393939394	5.42009393939394	157		SM(d18:1/15:0)+HCO2	1	0	0	1	5.12009393939394	5.42009393939394	157		SM(d18:1/15:0)+HCO2	10972.12	0	0	18512.45	5.12009393939394	5.42009393939394	157		SM(d18:1/15:0)+HCO2	733.5515	0	0	168.0431	5.12009393939394	5.42009393939394	157		SM(d18:1/15:0)+HCO2	733.5502	673.5244	241.2173
	SM(d18:1/15:1)+HCO2	0	0	0	0	3.91400454545455	4.21400454545455	1719		SM(d18:1/15:1)+HCO2	0	0	0	0	3.91400454545455	4.21400454545455	1719		SM(d18:1/15:1)+HCO2	0	0	0	0	3.91400454545455	4.21400454545455	1719		SM(d18:1/15:1)+HCO2	0	0	0	0	3.91400454545455	4.21400454545455	1719		SM(d18:1/15:1)+HCO2	0	0	0	0	3.91400454545455	4.21400454545455	1719		SM(d18:1/15:1)+HCO2	731.5345	671.5087	239.2016
	SM(d18:1/16:0)+HCO2	1	0	0	1	5.78474393939394	6.08474393939394	25		SM(d18:1/16:0)+HCO2	5.890948	0	0	5.890948	5.78474393939394	6.08474393939394	25		SM(d18:1/16:0)+HCO2	2	0	0	2	5.78474393939394	6.08474393939394	25		SM(d18:1/16:0)+HCO2	110725	0	0	212716.5	5.78474393939394	6.08474393939394	25		SM(d18:1/16:0)+HCO2	747.5666	0	0	168.0431	5.78474393939394	6.08474393939394	25		SM(d18:1/16:0)+HCO2	747.5658	687.54	255.2329
	SM(d18:1/16:0)+HCO2	1	0	0	1	5.58759696969697	5.88759696969697	1948		SM(d18:1/16:0)+HCO2	5.768037	0	0	5.768037	5.58759696969697	5.88759696969697	1948		SM(d18:1/16:0)+HCO2	1	0	0	1	5.58759696969697	5.88759696969697	1948		SM(d18:1/16:0)+HCO2	4239.245	0	0	5524.473	5.58759696969697	5.88759696969697	1948		SM(d18:1/16:0)+HCO2	747.5669	0	0	168.0432	5.58759696969697	5.88759696969697	1948		SM(d18:1/16:0)+HCO2	747.5658	687.54	255.2329
	SM(d18:1/16:1)+HCO2	1	0	0	1	4.58578181818182	4.88578181818182	91		SM(d18:1/16:1)+HCO2	4.731077	0	0	4.731077	4.58578181818182	4.88578181818182	91		SM(d18:1/16:1)+HCO2	2	0	0	2	4.58578181818182	4.88578181818182	91		SM(d18:1/16:1)+HCO2	48073.72	0	0	82921.83	4.58578181818182	4.88578181818182	91		SM(d18:1/16:1)+HCO2	745.55015	0	0	168.0431	4.58578181818182	4.88578181818182	91		SM(d18:1/16:1)+HCO2	745.5502	685.5244	253.2173
	SM(d18:1/16:1)+HCO2	0	0	0	0	5.15377121212121	5.45377121212121	2926		SM(d18:1/16:1)+HCO2	0	0	0	0	5.15377121212121	5.45377121212121	2926		SM(d18:1/16:1)+HCO2	0	0	0	0	5.15377121212121	5.45377121212121	2926		SM(d18:1/16:1)+HCO2	0	0	0	0	5.15377121212121	5.45377121212121	2926		SM(d18:1/16:1)+HCO2	0	0	0	0	5.15377121212121	5.45377121212121	2926		SM(d18:1/16:1)+HCO2	745.5502	685.5244	253.2173
	SM(d18:1/16:1)+HCO2	0	0	0	1	4.79385909090909	5.09385909090909	3783		SM(d18:1/16:1)+HCO2	4.859171	0	0	4.859171	4.79385909090909	5.09385909090909	3783		SM(d18:1/16:1)+HCO2	1	0	0	1	4.79385909090909	5.09385909090909	3783		SM(d18:1/16:1)+HCO2	572.116	0	0	3044.922	4.79385909090909	5.09385909090909	3783		SM(d18:1/16:1)+HCO2	745.5495	0	0	168.0431	4.79385909090909	5.09385909090909	3783		SM(d18:1/16:1)+HCO2	745.5502	685.5244	253.2173
	SM(d18:1/17:0)+HCO2	0	0	0	0	6.42851060606061	6.72851060606061	1210		SM(d18:1/17:0)+HCO2	0	0	0	0	6.42851060606061	6.72851060606061	1210		SM(d18:1/17:0)+HCO2	0	0	0	0	6.42851060606061	6.72851060606061	1210		SM(d18:1/17:0)+HCO2	0	0	0	0	6.42851060606061	6.72851060606061	1210		SM(d18:1/17:0)+HCO2	0	0	0	0	6.42851060606061	6.72851060606061	1210		SM(d18:1/17:0)+HCO2	761.5815	701.5557	269.2486
	SM(d18:1/17:1)+HCO2	0	0	0	0	5.30355909090909	5.60355909090909	853		SM(d18:1/17:1)+HCO2	0	0	0	0	5.30355909090909	5.60355909090909	853		SM(d18:1/17:1)+HCO2	0	0	0	0	5.30355909090909	5.60355909090909	853		SM(d18:1/17:1)+HCO2	0	0	0	0	5.30355909090909	5.60355909090909	853		SM(d18:1/17:1)+HCO2	0	0	0	0	5.30355909090909	5.60355909090909	853		SM(d18:1/17:1)+HCO2	759.5658	699.54	267.2329
	SM(d18:1/18:0)+HCO2	1	0	0	1	7.04880151515152	7.34880151515152	487		SM(d18:1/18:0)+HCO2	7.175274	0	0	7.175274	7.04880151515152	7.34880151515152	487		SM(d18:1/18:0)+HCO2	1	0	0	1	7.04880151515152	7.34880151515152	487		SM(d18:1/18:0)+HCO2	22360.19	0	0	45292.63	7.04880151515152	7.34880151515152	487		SM(d18:1/18:0)+HCO2	775.5986	0	0	168.0432	7.04880151515152	7.34880151515152	487		SM(d18:1/18:0)+HCO2	775.5971	715.5713	283.2642
	SM(d18:1/18:1)+HCO2	1	0	0	1	5.93893181818182	6.23893181818182	132		SM(d18:1/18:1)+HCO2	6.096501	0	0	6.096501	5.93893181818182	6.23893181818182	132		SM(d18:1/18:1)+HCO2	2	0	0	2	5.93893181818182	6.23893181818182	132		SM(d18:1/18:1)+HCO2	23488.82	0	0	40167.21	5.93893181818182	6.23893181818182	132		SM(d18:1/18:1)+HCO2	773.58205	0	0	168.04315	5.93893181818182	6.23893181818182	132		SM(d18:1/18:1)+HCO2	773.5815	713.5557	281.2486
	SM(d18:1/18:1)+HCO2	0	0	0	1	6.10300833333333	6.40300833333333	1230		SM(d18:1/18:1)+HCO2	6.211582	0	0	6.211582	6.10300833333333	6.40300833333333	1230		SM(d18:1/18:1)+HCO2	1	0	0	1	6.10300833333333	6.40300833333333	1230		SM(d18:1/18:1)+HCO2	652.2381	0	0	2860.728	6.10300833333333	6.40300833333333	1230		SM(d18:1/18:1)+HCO2	773.5818	0	0	168.0432	6.10300833333333	6.40300833333333	1230		SM(d18:1/18:1)+HCO2	773.5815	713.5557	281.2486
	SM(d18:1/18:2)+HCO2	0	0	0	0	4.95939545454545	5.25939545454545	1066		SM(d18:1/18:2)+HCO2	0	0	0	0	4.95939545454545	5.25939545454545	1066		SM(d18:1/18:2)+HCO2	0	0	0	0	4.95939545454545	5.25939545454545	1066		SM(d18:1/18:2)+HCO2	0	0	0	0	4.95939545454545	5.25939545454545	1066		SM(d18:1/18:2)+HCO2	0	0	0	0	4.95939545454545	5.25939545454545	1066		SM(d18:1/18:2)+HCO2	771.5658	711.54	279.2329
	SM(d18:1/20:0)+HCO2	1	0	0	1	8.19060303030303	8.49060303030303	273		SM(d18:1/20:0)+HCO2	8.359391	0	0	8.359391	8.19060303030303	8.49060303030303	273		SM(d18:1/20:0)+HCO2	1	0	0	1	8.19060303030303	8.49060303030303	273		SM(d18:1/20:0)+HCO2	15213.41	0	0	39075.43	8.19060303030303	8.49060303030303	273		SM(d18:1/20:0)+HCO2	803.6295	0	0	168.0431	8.19060303030303	8.49060303030303	273		SM(d18:1/20:0)+HCO2	803.6284	743.6026	311.2955
	SM(d18:1/20:1)+HCO2	0	0	0	0	7.16355606060606	7.46355606060606	1527		SM(d18:1/20:1)+HCO2	0	0	0	0	7.16355606060606	7.46355606060606	1527		SM(d18:1/20:1)+HCO2	0	0	0	0	7.16355606060606	7.46355606060606	1527		SM(d18:1/20:1)+HCO2	0	0	0	0	7.16355606060606	7.46355606060606	1527		SM(d18:1/20:1)+HCO2	0	0	0	0	7.16355606060606	7.46355606060606	1527		SM(d18:1/20:1)+HCO2	801.6128	741.587	309.2799
	SM(d18:1/20:2)+HCO2	0	0	0	0	5.97570454545455	6.27570454545455	3098		SM(d18:1/20:2)+HCO2	0	0	0	0	5.97570454545455	6.27570454545455	3098		SM(d18:1/20:2)+HCO2	0	0	0	0	5.97570454545455	6.27570454545455	3098		SM(d18:1/20:2)+HCO2	0	0	0	0	5.97570454545455	6.27570454545455	3098		SM(d18:1/20:2)+HCO2	0	0	0	0	5.97570454545455	6.27570454545455	3098		SM(d18:1/20:2)+HCO2	799.5971	739.5713	307.2642
	SM(d18:1/21:0)+HCO2	1	0	0	1	8.75086515151515	9.05086515151515	235		SM(d18:1/21:0)+HCO2	8.90853	0	0	8.90853	8.75086515151515	9.05086515151515	235		SM(d18:1/21:0)+HCO2	1	0	0	1	8.75086515151515	9.05086515151515	235		SM(d18:1/21:0)+HCO2	10748.71	0	0	16443.98	8.75086515151515	9.05086515151515	235		SM(d18:1/21:0)+HCO2	817.6455	0	0	168.0431	8.75086515151515	9.05086515151515	235		SM(d18:1/21:0)+HCO2	817.6441	757.6183	325.3112
	SM(d18:1/22:0)+HCO2	1	0	0	1	9.26437575757576	9.56437575757576	103		SM(d18:1/22:0)+HCO2	9.404144	0	0	9.404144	9.26437575757576	9.56437575757576	103		SM(d18:1/22:0)+HCO2	3	0	0	3	9.26437575757576	9.56437575757576	103		SM(d18:1/22:0)+HCO2	47392.32	0	0	108312.7	9.26437575757576	9.56437575757576	103		SM(d18:1/22:0)+HCO2	831.661	0	0	168.043133333333	9.26437575757576	9.56437575757576	103		SM(d18:1/22:0)+HCO2	831.6597	771.6339	339.3268
	SM(d18:1/22:0)+HCO2	1	0	0	1	9.10172727272727	9.40172727272727	734		SM(d18:1/22:0)+HCO2	9.284525	0	0	9.284525	9.10172727272727	9.40172727272727	734		SM(d18:1/22:0)+HCO2	1	0	0	1	9.10172727272727	9.40172727272727	734		SM(d18:1/22:0)+HCO2	1896.261	0	0	2792.568	9.10172727272727	9.40172727272727	734		SM(d18:1/22:0)+HCO2	831.6635	0	0	168.0432	9.10172727272727	9.40172727272727	734		SM(d18:1/22:0)+HCO2	831.6597	771.6339	339.3268
	SM(d18:1/22:1)+HCO2	1	0	0	1	8.32578636363636	8.62578636363636	358		SM(d18:1/22:1)+HCO2	8.46687	0	0	8.46687	8.32578636363636	8.62578636363636	358		SM(d18:1/22:1)+HCO2	1	0	0	2	8.32578636363636	8.62578636363636	358		SM(d18:1/22:1)+HCO2	16325.93	0	0	48413.48	8.32578636363636	8.62578636363636	358		SM(d18:1/22:1)+HCO2	829.645	0	0	168.0432	8.32578636363636	8.62578636363636	358		SM(d18:1/22:1)+HCO2	829.6441	769.6183	337.3112
	SM(d18:1/22:1)+HCO2	1	0	0	1	8.12615303030303	8.42615303030303	401		SM(d18:1/22:1)+HCO2	8.296491	0	0	8.296491	8.12615303030303	8.42615303030303	401		SM(d18:1/22:1)+HCO2	1	0	0	1	8.12615303030303	8.42615303030303	401		SM(d18:1/22:1)+HCO2	6138.957	0	0	18925.56	8.12615303030303	8.42615303030303	401		SM(d18:1/22:1)+HCO2	829.6455	0	0	168.0432	8.12615303030303	8.42615303030303	401		SM(d18:1/22:1)+HCO2	829.6441	769.6183	337.3112
	SM(d18:1/23:0)+HCO2	1	0	0	1	9.76827575757576	10.0682757575758	116		SM(d18:1/23:0)+HCO2	9.893953	0	0	9.893953	9.76827575757576	10.0682757575758	116		SM(d18:1/23:0)+HCO2	1	0	0	2	9.76827575757576	10.0682757575758	116		SM(d18:1/23:0)+HCO2	34293.09	0	0	56189.21	9.76827575757576	10.0682757575758	116		SM(d18:1/23:0)+HCO2	845.6764	0	0	168.0432	9.76827575757576	10.0682757575758	116		SM(d18:1/23:0)+HCO2	845.6754	785.6496	353.3425
	SM(d18:1/23:0)+HCO2	1	0	0	1	9.5807	9.8807	513		SM(d18:1/23:0)+HCO2	9.743843	0	0	9.743843	9.5807	9.8807	513		SM(d18:1/23:0)+HCO2	1	0	0	1	9.5807	9.8807	513		SM(d18:1/23:0)+HCO2	2434.59	0	0	4907.728	9.5807	9.8807	513		SM(d18:1/23:0)+HCO2	845.6754	0	0	168.0432	9.5807	9.8807	513		SM(d18:1/23:0)+HCO2	845.6754	785.6496	353.3425
	SM(d18:1/24:0)+HCO2	1	0	0	1	10.2335636363636	10.5335636363636	101		SM(d18:1/24:0)+HCO2	10.32325	0	0	10.32325	10.2335636363636	10.5335636363636	101		SM(d18:1/24:0)+HCO2	2	0	0	2	10.2335636363636	10.5335636363636	101		SM(d18:1/24:0)+HCO2	20351.26	0	0	40518.86	10.2335636363636	10.5335636363636	101		SM(d18:1/24:0)+HCO2	859.692	0	0	168.0431	10.2335636363636	10.5335636363636	101		SM(d18:1/24:0)+HCO2	859.691	799.6652	367.3581
	SM(d18:1/24:0)+HCO2	1	0	0	1	10.0621287878788	10.3621287878788	485		SM(d18:1/24:0)+HCO2	10.32325	0	0	10.32325	10.0621287878788	10.3621287878788	485		SM(d18:1/24:0)+HCO2	2	0	0	2	10.0621287878788	10.3621287878788	485		SM(d18:1/24:0)+HCO2	20351.26	0	0	40518.86	10.0621287878788	10.3621287878788	485		SM(d18:1/24:0)+HCO2	859.692	0	0	168.04315	10.0621287878788	10.3621287878788	485		SM(d18:1/24:0)+HCO2	859.691	799.6652	367.3581
	SM(d18:1/24:0)+HCO2	0	0	0	0	9.59013636363636	9.89013636363636	584		SM(d18:1/24:0)+HCO2	0	0	0	0	9.59013636363636	9.89013636363636	584		SM(d18:1/24:0)+HCO2	0	0	0	0	9.59013636363636	9.89013636363636	584		SM(d18:1/24:0)+HCO2	0	0	0	0	9.59013636363636	9.89013636363636	584		SM(d18:1/24:0)+HCO2	0	0	0	0	9.59013636363636	9.89013636363636	584		SM(d18:1/24:0)+HCO2	859.691	799.6652	367.3581
	SM(d18:1/24:1)+HCO2	1	0	0	1	9.18931666666667	9.48931666666667	93		SM(d18:1/24:1)+HCO2	9.306672	0	0	9.306672	9.18931666666667	9.48931666666667	93		SM(d18:1/24:1)+HCO2	2	0	0	2	9.18931666666667	9.48931666666667	93		SM(d18:1/24:1)+HCO2	50138.64	0	0	108860.8	9.18931666666667	9.48931666666667	93		SM(d18:1/24:1)+HCO2	857.67645	0	0	168.0432	9.18931666666667	9.48931666666667	93		SM(d18:1/24:1)+HCO2	857.6754	797.6496	365.3425
	SM(d18:1/24:1)+HCO2	1	0	0	1	9.36667878787879	9.66667878787879	138		SM(d18:1/24:1)+HCO2	9.561926	0	0	9.561926	9.36667878787879	9.66667878787879	138		SM(d18:1/24:1)+HCO2	2	0	0	2	9.36667878787879	9.66667878787879	138		SM(d18:1/24:1)+HCO2	18062.27	0	0	30000.98	9.36667878787879	9.66667878787879	138		SM(d18:1/24:1)+HCO2	857.67655	0	0	168.0432	9.36667878787879	9.66667878787879	138		SM(d18:1/24:1)+HCO2	857.6754	797.6496	365.3425
	SM(d18:1/24:1)+HCO2	1	0	0	1	9.03576060606061	9.33576060606061	3274		SM(d18:1/24:1)+HCO2	9.306672	0	0	9.306672	9.03576060606061	9.33576060606061	3274		SM(d18:1/24:1)+HCO2	2	0	0	2	9.03576060606061	9.33576060606061	3274		SM(d18:1/24:1)+HCO2	50138.64	0	0	108860.8	9.03576060606061	9.33576060606061	3274		SM(d18:1/24:1)+HCO2	857.67605	0	0	168.04315	9.03576060606061	9.33576060606061	3274		SM(d18:1/24:1)+HCO2	857.6754	797.6496	365.3425
	SM(d18:1/25:0)+HCO2	1	0	0	1	10.501896969697	10.801896969697	516		SM(d18:1/25:0)+HCO2	10.66496	0	0	10.66496	10.501896969697	10.801896969697	516		SM(d18:1/25:0)+HCO2	1	0	0	1	10.501896969697	10.801896969697	516		SM(d18:1/25:0)+HCO2	4198.387	0	0	3842.834	10.501896969697	10.801896969697	516		SM(d18:1/25:0)+HCO2	873.7089	0	0	168.0433	10.501896969697	10.801896969697	516		SM(d18:1/25:0)+HCO2	873.7067	813.6809	381.3738
	SM(d18:1/25:0)+HCO2	0	0	0	0	10.6741560606061	10.9741560606061	714		SM(d18:1/25:0)+HCO2	0	0	0	0	10.6741560606061	10.9741560606061	714		SM(d18:1/25:0)+HCO2	0	0	0	0	10.6741560606061	10.9741560606061	714		SM(d18:1/25:0)+HCO2	0	0	0	0	10.6741560606061	10.9741560606061	714		SM(d18:1/25:0)+HCO2	0	0	0	0	10.6741560606061	10.9741560606061	714		SM(d18:1/25:0)+HCO2	873.7067	813.6809	381.3738
	SM(d18:1/26:0)+HCO2	0	0	0	0	11.10745	11.40745	2483		SM(d18:1/26:0)+HCO2	0	0	0	0	11.10745	11.40745	2483		SM(d18:1/26:0)+HCO2	0	0	0	0	11.10745	11.40745	2483		SM(d18:1/26:0)+HCO2	0	0	0	0	11.10745	11.40745	2483		SM(d18:1/26:0)+HCO2	0	0	0	0	11.10745	11.40745	2483		SM(d18:1/26:0)+HCO2	887.7223	827.6965	395.3894
	SM(d18:2/14:0)+HCO2	1	0	0	1	3.23113181818182	3.53113181818182	416		SM(d18:2/14:0)+HCO2	3.403066	0	0	3.403066	3.23113181818182	3.53113181818182	416		SM(d18:2/14:0)+HCO2	1	0	0	1	3.23113181818182	3.53113181818182	416		SM(d18:2/14:0)+HCO2	2229.715	0	0	2252.49	3.23113181818182	3.53113181818182	416		SM(d18:2/14:0)+HCO2	717.5184	0	0	168.0431	3.23113181818182	3.53113181818182	416		SM(d18:2/14:0)+HCO2	717.5188	657.493	227.2016
	SM(d18:2/15:0)+HCO2	0	0	0	0	3.91400454545455	4.21400454545455	1719		SM(d18:2/15:0)+HCO2	0	0	0	0	3.91400454545455	4.21400454545455	1719		SM(d18:2/15:0)+HCO2	0	0	0	0	3.91400454545455	4.21400454545455	1719		SM(d18:2/15:0)+HCO2	0	0	0	0	3.91400454545455	4.21400454545455	1719		SM(d18:2/15:0)+HCO2	0	0	0	0	3.91400454545455	4.21400454545455	1719		SM(d18:2/15:0)+HCO2	731.5345	671.5087	241.2173
	SM(d18:2/16:0)+HCO2	1	0	0	1	4.58578181818182	4.88578181818182	91		SM(d18:2/16:0)+HCO2	4.731077	0	0	4.731077	4.58578181818182	4.88578181818182	91		SM(d18:2/16:0)+HCO2	2	0	0	2	4.58578181818182	4.88578181818182	91		SM(d18:2/16:0)+HCO2	48073.72	0	0	82921.83	4.58578181818182	4.88578181818182	91		SM(d18:2/16:0)+HCO2	745.55015	0	0	168.0431	4.58578181818182	4.88578181818182	91		SM(d18:2/16:0)+HCO2	745.5501	685.5243	255.2329
	SM(d18:2/16:0)+HCO2	0	0	0	0	5.15377121212121	5.45377121212121	2926		SM(d18:2/16:0)+HCO2	0	0	0	0	5.15377121212121	5.45377121212121	2926		SM(d18:2/16:0)+HCO2	0	0	0	0	5.15377121212121	5.45377121212121	2926		SM(d18:2/16:0)+HCO2	0	0	0	0	5.15377121212121	5.45377121212121	2926		SM(d18:2/16:0)+HCO2	0	0	0	0	5.15377121212121	5.45377121212121	2926		SM(d18:2/16:0)+HCO2	745.5501	685.5243	255.2329
	SM(d18:2/16:0)+HCO2	0	0	0	1	4.79385909090909	5.09385909090909	3783		SM(d18:2/16:0)+HCO2	4.859171	0	0	4.859171	4.79385909090909	5.09385909090909	3783		SM(d18:2/16:0)+HCO2	1	0	0	1	4.79385909090909	5.09385909090909	3783		SM(d18:2/16:0)+HCO2	572.116	0	0	3044.922	4.79385909090909	5.09385909090909	3783		SM(d18:2/16:0)+HCO2	745.5495	0	0	168.0431	4.79385909090909	5.09385909090909	3783		SM(d18:2/16:0)+HCO2	745.5501	685.5243	255.2329
	SM(d18:2/17:0)+HCO2	0	0	0	0	5.30355909090909	5.60355909090909	853		SM(d18:2/17:0)+HCO2	0	0	0	0	5.30355909090909	5.60355909090909	853		SM(d18:2/17:0)+HCO2	0	0	0	0	5.30355909090909	5.60355909090909	853		SM(d18:2/17:0)+HCO2	0	0	0	0	5.30355909090909	5.60355909090909	853		SM(d18:2/17:0)+HCO2	0	0	0	0	5.30355909090909	5.60355909090909	853		SM(d18:2/17:0)+HCO2	759.5658	699.54	269.2486
	SM(d18:2/18:0)+HCO2	1	0	0	1	5.93893181818182	6.23893181818182	132		SM(d18:2/18:0)+HCO2	6.096501	0	0	6.096501	5.93893181818182	6.23893181818182	132		SM(d18:2/18:0)+HCO2	2	0	0	2	5.93893181818182	6.23893181818182	132		SM(d18:2/18:0)+HCO2	23488.82	0	0	40167.21	5.93893181818182	6.23893181818182	132		SM(d18:2/18:0)+HCO2	773.58205	0	0	168.04315	5.93893181818182	6.23893181818182	132		SM(d18:2/18:0)+HCO2	773.5814	713.5556	283.2642
	SM(d18:2/18:0)+HCO2	0	0	0	1	6.10300833333333	6.40300833333333	1230		SM(d18:2/18:0)+HCO2	6.211582	0	0	6.211582	6.10300833333333	6.40300833333333	1230		SM(d18:2/18:0)+HCO2	1	0	0	1	6.10300833333333	6.40300833333333	1230		SM(d18:2/18:0)+HCO2	652.2381	0	0	2860.728	6.10300833333333	6.40300833333333	1230		SM(d18:2/18:0)+HCO2	773.5818	0	0	168.0432	6.10300833333333	6.40300833333333	1230		SM(d18:2/18:0)+HCO2	773.5814	713.5556	283.2642
	SM(d18:2/18:1)+HCO2	0	0	0	0	4.95939545454545	5.25939545454545	1066		SM(d18:2/18:1)+HCO2	0	0	0	0	4.95939545454545	5.25939545454545	1066		SM(d18:2/18:1)+HCO2	0	0	0	0	4.95939545454545	5.25939545454545	1066		SM(d18:2/18:1)+HCO2	0	0	0	0	4.95939545454545	5.25939545454545	1066		SM(d18:2/18:1)+HCO2	0	0	0	0	4.95939545454545	5.25939545454545	1066		SM(d18:2/18:1)+HCO2	771.5658	711.54	281.2486
	SM(d18:2/20:0)+HCO2	0	0	0	0	7.16355606060606	7.46355606060606	1527		SM(d18:2/20:0)+HCO2	0	0	0	0	7.16355606060606	7.46355606060606	1527		SM(d18:2/20:0)+HCO2	0	0	0	0	7.16355606060606	7.46355606060606	1527		SM(d18:2/20:0)+HCO2	0	0	0	0	7.16355606060606	7.46355606060606	1527		SM(d18:2/20:0)+HCO2	0	0	0	0	7.16355606060606	7.46355606060606	1527		SM(d18:2/20:0)+HCO2	801.6127	741.5869	311.2955
	SM(d18:2/20:1)+HCO2	0	0	0	0	5.97570454545455	6.27570454545455	3098		SM(d18:2/20:1)+HCO2	0	0	0	0	5.97570454545455	6.27570454545455	3098		SM(d18:2/20:1)+HCO2	0	0	0	0	5.97570454545455	6.27570454545455	3098		SM(d18:2/20:1)+HCO2	0	0	0	0	5.97570454545455	6.27570454545455	3098		SM(d18:2/20:1)+HCO2	0	0	0	0	5.97570454545455	6.27570454545455	3098		SM(d18:2/20:1)+HCO2	799.5971	739.5713	309.2799
	SM(d18:2/22:0)+HCO2	1	0	0	1	8.32578636363636	8.62578636363636	358		SM(d18:2/22:0)+HCO2	8.46687	0	0	8.46687	8.32578636363636	8.62578636363636	358		SM(d18:2/22:0)+HCO2	1	0	0	2	8.32578636363636	8.62578636363636	358		SM(d18:2/22:0)+HCO2	16325.93	0	0	48413.48	8.32578636363636	8.62578636363636	358		SM(d18:2/22:0)+HCO2	829.645	0	0	168.0432	8.32578636363636	8.62578636363636	358		SM(d18:2/22:0)+HCO2	829.644	769.6182	339.3268
	SM(d18:2/22:0)+HCO2	1	0	0	1	8.12615303030303	8.42615303030303	401		SM(d18:2/22:0)+HCO2	8.296491	0	0	8.296491	8.12615303030303	8.42615303030303	401		SM(d18:2/22:0)+HCO2	1	0	0	1	8.12615303030303	8.42615303030303	401		SM(d18:2/22:0)+HCO2	6138.957	0	0	18925.56	8.12615303030303	8.42615303030303	401		SM(d18:2/22:0)+HCO2	829.6455	0	0	168.0432	8.12615303030303	8.42615303030303	401		SM(d18:2/22:0)+HCO2	829.644	769.6182	339.3268
	SM(d18:2/23:0)+HCO2	1	0	0	1	8.85119242424242	9.15119242424242	204		SM(d18:2/23:0)+HCO2	8.968365	0	0	8.968365	8.85119242424242	9.15119242424242	204		SM(d18:2/23:0)+HCO2	2	0	0	2	8.85119242424242	9.15119242424242	204		SM(d18:2/23:0)+HCO2	9540.545	0	0	24851.15	8.85119242424242	9.15119242424242	204		SM(d18:2/23:0)+HCO2	843.6607	0	0	168.0432	8.85119242424242	9.15119242424242	204		SM(d18:2/23:0)+HCO2	843.6597	783.6339	353.3425
	SM(d18:2/23:0)+HCO2	1	0	0	1	8.68075151515152	8.98075151515152	367		SM(d18:2/23:0)+HCO2	8.968365	0	0	8.968365	8.68075151515152	8.98075151515152	367		SM(d18:2/23:0)+HCO2	2	0	0	2	8.68075151515152	8.98075151515152	367		SM(d18:2/23:0)+HCO2	9540.545	0	0	24851.15	8.68075151515152	8.98075151515152	367		SM(d18:2/23:0)+HCO2	843.6609	0	0	168.04315	8.68075151515152	8.98075151515152	367		SM(d18:2/23:0)+HCO2	843.6597	783.6339	353.3425
	SM(d18:2/24:0)+HCO2	1	0	0	1	9.18931666666667	9.48931666666667	93		SM(d18:2/24:0)+HCO2	9.306672	0	0	9.306672	9.18931666666667	9.48931666666667	93		SM(d18:2/24:0)+HCO2	2	0	0	2	9.18931666666667	9.48931666666667	93		SM(d18:2/24:0)+HCO2	50138.64	0	0	108860.8	9.18931666666667	9.48931666666667	93		SM(d18:2/24:0)+HCO2	857.67645	0	0	168.0432	9.18931666666667	9.48931666666667	93		SM(d18:2/24:0)+HCO2	857.6753	797.6495	367.3581
	SM(d18:2/24:0)+HCO2	1	0	0	1	9.36667878787879	9.66667878787879	138		SM(d18:2/24:0)+HCO2	9.561926	0	0	9.561926	9.36667878787879	9.66667878787879	138		SM(d18:2/24:0)+HCO2	2	0	0	2	9.36667878787879	9.66667878787879	138		SM(d18:2/24:0)+HCO2	18062.27	0	0	30000.98	9.36667878787879	9.66667878787879	138		SM(d18:2/24:0)+HCO2	857.67655	0	0	168.0432	9.36667878787879	9.66667878787879	138		SM(d18:2/24:0)+HCO2	857.6753	797.6495	367.3581
	SM(d18:2/24:0)+HCO2	1	0	0	1	9.03576060606061	9.33576060606061	3274		SM(d18:2/24:0)+HCO2	9.306672	0	0	9.306672	9.03576060606061	9.33576060606061	3274		SM(d18:2/24:0)+HCO2	2	0	0	2	9.03576060606061	9.33576060606061	3274		SM(d18:2/24:0)+HCO2	50138.64	0	0	108860.8	9.03576060606061	9.33576060606061	3274		SM(d18:2/24:0)+HCO2	857.67605	0	0	168.04315	9.03576060606061	9.33576060606061	3274		SM(d18:2/24:0)+HCO2	857.6753	797.6495	367.3581
	SM(d18:2/24:1)+HCO2	1	0	0	1	8.25450757575758	8.55450757575758	335		SM(d18:2/24:1)+HCO2	8.413545	0	0	8.413545	8.25450757575758	8.55450757575758	335		SM(d18:2/24:1)+HCO2	1	0	0	1	8.25450757575758	8.55450757575758	335		SM(d18:2/24:1)+HCO2	17137.88	0	0	49076.07	8.25450757575758	8.55450757575758	335		SM(d18:2/24:1)+HCO2	855.6603	0	0	168.0431	8.25450757575758	8.55450757575758	335		SM(d18:2/24:1)+HCO2	855.6597	795.6339	365.3425
	SM(d18:2/25:0)+HCO2	1	0	0	1	9.50529545454545	9.80529545454545	540		SM(d18:2/25:0)+HCO2	9.66459	0	0	9.66459	9.50529545454545	9.80529545454545	540		SM(d18:2/25:0)+HCO2	1	0	0	1	9.50529545454545	9.80529545454545	540		SM(d18:2/25:0)+HCO2	2517.2	0	0	6245.89	9.50529545454545	9.80529545454545	540		SM(d18:2/25:0)+HCO2	871.6918	0	0	168.043	9.50529545454545	9.80529545454545	540		SM(d18:2/25:0)+HCO2	871.691	811.6652	381.3738
	SM(d18:2/25:0)+HCO2	0	0	0	0	9.67496666666667	9.97496666666667	890		SM(d18:2/25:0)+HCO2	0	0	0	0	9.67496666666667	9.97496666666667	890		SM(d18:2/25:0)+HCO2	0	0	0	0	9.67496666666667	9.97496666666667	890		SM(d18:2/25:0)+HCO2	0	0	0	0	9.67496666666667	9.97496666666667	890		SM(d18:2/25:0)+HCO2	0	0	0	0	9.67496666666667	9.97496666666667	890		SM(d18:2/25:0)+HCO2	871.691	811.6652	381.3738
	SM(d18:2/25:0)+HCO2	0	0	0	0	9.83993636363636	10.1399363636364	2965		SM(d18:2/25:0)+HCO2	0	0	0	0	9.83993636363636	10.1399363636364	2965		SM(d18:2/25:0)+HCO2	0	0	0	0	9.83993636363636	10.1399363636364	2965		SM(d18:2/25:0)+HCO2	0	0	0	0	9.83993636363636	10.1399363636364	2965		SM(d18:2/25:0)+HCO2	0	0	0	0	9.83993636363636	10.1399363636364	2965		SM(d18:2/25:0)+HCO2	871.691	811.6652	381.3738
	SM(d18:2/26:0)+HCO2	0	0	0	0	10.1390287878788	10.4390287878788	2525		SM(d18:2/26:0)+HCO2	0	0	0	0	10.1390287878788	10.4390287878788	2525		SM(d18:2/26:0)+HCO2	0	0	0	0	10.1390287878788	10.4390287878788	2525		SM(d18:2/26:0)+HCO2	0	0	0	0	10.1390287878788	10.4390287878788	2525		SM(d18:2/26:0)+HCO2	0	0	0	0	10.1390287878788	10.4390287878788	2525		SM(d18:2/26:0)+HCO2	885.7066	825.6808	395.3894
	SM(d18:3/18:0)+HCO2	0	0	0	0	4.95939545454545	5.25939545454545	1066		SM(d18:3/18:0)+HCO2	0	0	0	0	4.95939545454545	5.25939545454545	1066		SM(d18:3/18:0)+HCO2	0	0	0	0	4.95939545454545	5.25939545454545	1066		SM(d18:3/18:0)+HCO2	0	0	0	0	4.95939545454545	5.25939545454545	1066		SM(d18:3/18:0)+HCO2	0	0	0	0	4.95939545454545	5.25939545454545	1066		SM(d18:3/18:0)+HCO2	771.5658	711.54	283.2642
	SM(d18:3/20:0)+HCO2	0	0	0	0	5.97570454545455	6.27570454545455	3098		SM(d18:3/20:0)+HCO2	0	0	0	0	5.97570454545455	6.27570454545455	3098		SM(d18:3/20:0)+HCO2	0	0	0	0	5.97570454545455	6.27570454545455	3098		SM(d18:3/20:0)+HCO2	0	0	0	0	5.97570454545455	6.27570454545455	3098		SM(d18:3/20:0)+HCO2	0	0	0	0	5.97570454545455	6.27570454545455	3098		SM(d18:3/20:0)+HCO2	799.5971	739.5713	311.2955
	SM(d18:3/24:0)+HCO2	1	0	0	1	8.25450757575758	8.55450757575758	335		SM(d18:3/24:0)+HCO2	8.413545	0	0	8.413545	8.25450757575758	8.55450757575758	335		SM(d18:3/24:0)+HCO2	1	0	0	1	8.25450757575758	8.55450757575758	335		SM(d18:3/24:0)+HCO2	17137.88	0	0	49076.07	8.25450757575758	8.55450757575758	335		SM(d18:3/24:0)+HCO2	855.6603	0	0	168.0431	8.25450757575758	8.55450757575758	335		SM(d18:3/24:0)+HCO2	855.6597	795.6339	367.3581
	SM(d19:0/13:0)+HCO2	0	0	0	0	4.9380196969697	5.2380196969697	2362		SM(d19:0/13:0)+HCO2	0	0	0	0	4.9380196969697	5.2380196969697	2362		SM(d19:0/13:0)+HCO2	0	0	0	0	4.9380196969697	5.2380196969697	2362		SM(d19:0/13:0)+HCO2	0	0	0	0	4.9380196969697	5.2380196969697	2362		SM(d19:0/13:0)+HCO2	0	0	0	0	4.9380196969697	5.2380196969697	2362		SM(d19:0/13:0)+HCO2	721.5502	661.5244	213.186
	SM(d19:0/14:1)+HCO2	1	0	0	1	5.12009393939394	5.42009393939394	157		SM(d19:0/14:1)+HCO2	5.307962	0	0	5.307962	5.12009393939394	5.42009393939394	157		SM(d19:0/14:1)+HCO2	1	0	0	1	5.12009393939394	5.42009393939394	157		SM(d19:0/14:1)+HCO2	10972.12	0	0	18512.45	5.12009393939394	5.42009393939394	157		SM(d19:0/14:1)+HCO2	733.5515	0	0	168.0431	5.12009393939394	5.42009393939394	157		SM(d19:0/14:1)+HCO2	733.5502	673.5244	225.186
	SM(d19:0/15:0)+HCO2	0	0	0	0	6.26434696969697	6.56434696969697	884		SM(d19:0/15:0)+HCO2	0	0	0	0	6.26434696969697	6.56434696969697	884		SM(d19:0/15:0)+HCO2	0	0	0	0	6.26434696969697	6.56434696969697	884		SM(d19:0/15:0)+HCO2	0	0	0	0	6.26434696969697	6.56434696969697	884		SM(d19:0/15:0)+HCO2	0	0	0	0	6.26434696969697	6.56434696969697	884		SM(d19:0/15:0)+HCO2	749.5815	689.5557	241.2173
	SM(d19:0/15:1)+HCO2	1	0	0	1	5.78474393939394	6.08474393939394	25		SM(d19:0/15:1)+HCO2	5.890948	0	0	5.890948	5.78474393939394	6.08474393939394	25		SM(d19:0/15:1)+HCO2	2	0	0	2	5.78474393939394	6.08474393939394	25		SM(d19:0/15:1)+HCO2	110725	0	0	212716.5	5.78474393939394	6.08474393939394	25		SM(d19:0/15:1)+HCO2	747.5666	0	0	168.0431	5.78474393939394	6.08474393939394	25		SM(d19:0/15:1)+HCO2	747.5658	687.54	239.2016
	SM(d19:0/15:1)+HCO2	1	0	0	1	5.58759696969697	5.88759696969697	1948		SM(d19:0/15:1)+HCO2	5.768037	0	0	5.768037	5.58759696969697	5.88759696969697	1948		SM(d19:0/15:1)+HCO2	1	0	0	1	5.58759696969697	5.88759696969697	1948		SM(d19:0/15:1)+HCO2	4239.245	0	0	5524.473	5.58759696969697	5.88759696969697	1948		SM(d19:0/15:1)+HCO2	747.5669	0	0	168.0432	5.58759696969697	5.88759696969697	1948		SM(d19:0/15:1)+HCO2	747.5658	687.54	239.2016
	SM(d19:0/16:1)+HCO2	0	0	0	0	6.42851060606061	6.72851060606061	1210		SM(d19:0/16:1)+HCO2	0	0	0	0	6.42851060606061	6.72851060606061	1210		SM(d19:0/16:1)+HCO2	0	0	0	0	6.42851060606061	6.72851060606061	1210		SM(d19:0/16:1)+HCO2	0	0	0	0	6.42851060606061	6.72851060606061	1210		SM(d19:0/16:1)+HCO2	0	0	0	0	6.42851060606061	6.72851060606061	1210		SM(d19:0/16:1)+HCO2	761.5815	701.5557	253.2173
	SM(d19:0/17:1)+HCO2	1	0	0	1	7.04880151515152	7.34880151515152	487		SM(d19:0/17:1)+HCO2	7.175274	0	0	7.175274	7.04880151515152	7.34880151515152	487		SM(d19:0/17:1)+HCO2	1	0	0	1	7.04880151515152	7.34880151515152	487		SM(d19:0/17:1)+HCO2	22360.19	0	0	45292.63	7.04880151515152	7.34880151515152	487		SM(d19:0/17:1)+HCO2	775.5986	0	0	168.0432	7.04880151515152	7.34880151515152	487		SM(d19:0/17:1)+HCO2	775.5971	715.5713	267.2329
	SM(d19:0/17:2)+HCO2	1	0	0	1	5.93893181818182	6.23893181818182	132		SM(d19:0/17:2)+HCO2	6.096501	0	0	6.096501	5.93893181818182	6.23893181818182	132		SM(d19:0/17:2)+HCO2	2	0	0	2	5.93893181818182	6.23893181818182	132		SM(d19:0/17:2)+HCO2	23488.82	0	0	40167.21	5.93893181818182	6.23893181818182	132		SM(d19:0/17:2)+HCO2	773.58205	0	0	168.04315	5.93893181818182	6.23893181818182	132		SM(d19:0/17:2)+HCO2	773.5815	713.5557	265.2173
	SM(d19:0/17:2)+HCO2	0	0	0	1	6.10300833333333	6.40300833333333	1230		SM(d19:0/17:2)+HCO2	6.211582	0	0	6.211582	6.10300833333333	6.40300833333333	1230		SM(d19:0/17:2)+HCO2	1	0	0	1	6.10300833333333	6.40300833333333	1230		SM(d19:0/17:2)+HCO2	652.2381	0	0	2860.728	6.10300833333333	6.40300833333333	1230		SM(d19:0/17:2)+HCO2	773.5818	0	0	168.0432	6.10300833333333	6.40300833333333	1230		SM(d19:0/17:2)+HCO2	773.5815	713.5557	265.2173
	SM(d19:0/19:0)+HCO2	0	0	0	0	8.62740151515151	8.92740151515151	1392		SM(d19:0/19:0)+HCO2	0	0	0	0	8.62740151515151	8.92740151515151	1392		SM(d19:0/19:0)+HCO2	0	0	0	0	8.62740151515151	8.92740151515151	1392		SM(d19:0/19:0)+HCO2	0	0	0	0	8.62740151515151	8.92740151515151	1392		SM(d19:0/19:0)+HCO2	0	0	0	0	8.62740151515151	8.92740151515151	1392		SM(d19:0/19:0)+HCO2	805.6441	745.6183	297.2799
	SM(d19:0/20:1)+HCO2	1	0	0	1	8.75086515151515	9.05086515151515	235		SM(d19:0/20:1)+HCO2	8.90853	0	0	8.90853	8.75086515151515	9.05086515151515	235		SM(d19:0/20:1)+HCO2	1	0	0	1	8.75086515151515	9.05086515151515	235		SM(d19:0/20:1)+HCO2	10748.71	0	0	16443.98	8.75086515151515	9.05086515151515	235		SM(d19:0/20:1)+HCO2	817.6455	0	0	168.0431	8.75086515151515	9.05086515151515	235		SM(d19:0/20:1)+HCO2	817.6441	757.6183	309.2799
	SM(d19:0/21:0)+HCO2	0	0	0	0	9.65096666666667	9.95096666666667	611		SM(d19:0/21:0)+HCO2	0	0	0	0	9.65096666666667	9.95096666666667	611		SM(d19:0/21:0)+HCO2	0	0	0	0	9.65096666666667	9.95096666666667	611		SM(d19:0/21:0)+HCO2	0	0	0	0	9.65096666666667	9.95096666666667	611		SM(d19:0/21:0)+HCO2	0	0	0	0	9.65096666666667	9.95096666666667	611		SM(d19:0/21:0)+HCO2	833.6754	773.6496	325.3112
	SM(d19:0/22:0)+HCO2	0	0	0	0	10.1123318181818	10.4123318181818	1733		SM(d19:0/22:0)+HCO2	0	0	0	0	10.1123318181818	10.4123318181818	1733		SM(d19:0/22:0)+HCO2	0	0	0	0	10.1123318181818	10.4123318181818	1733		SM(d19:0/22:0)+HCO2	0	0	0	0	10.1123318181818	10.4123318181818	1733		SM(d19:0/22:0)+HCO2	0	0	0	0	10.1123318181818	10.4123318181818	1733		SM(d19:0/22:0)+HCO2	847.691	787.6652	339.3268
	SM(d19:0/22:1)+HCO2	1	0	0	1	9.76827575757576	10.0682757575758	116		SM(d19:0/22:1)+HCO2	9.893953	0	0	9.893953	9.76827575757576	10.0682757575758	116		SM(d19:0/22:1)+HCO2	1	0	0	2	9.76827575757576	10.0682757575758	116		SM(d19:0/22:1)+HCO2	34293.09	0	0	56189.21	9.76827575757576	10.0682757575758	116		SM(d19:0/22:1)+HCO2	845.6764	0	0	168.0432	9.76827575757576	10.0682757575758	116		SM(d19:0/22:1)+HCO2	845.6754	785.6496	337.3112
	SM(d19:0/22:1)+HCO2	1	0	0	1	9.5807	9.8807	513		SM(d19:0/22:1)+HCO2	9.743843	0	0	9.743843	9.5807	9.8807	513		SM(d19:0/22:1)+HCO2	1	0	0	1	9.5807	9.8807	513		SM(d19:0/22:1)+HCO2	2434.59	0	0	4907.728	9.5807	9.8807	513		SM(d19:0/22:1)+HCO2	845.6754	0	0	168.0432	9.5807	9.8807	513		SM(d19:0/22:1)+HCO2	845.6754	785.6496	337.3112
	SM(d19:0/22:2)+HCO2	1	0	0	1	8.85119242424242	9.15119242424242	204		SM(d19:0/22:2)+HCO2	8.968365	0	0	8.968365	8.85119242424242	9.15119242424242	204		SM(d19:0/22:2)+HCO2	2	0	0	2	8.85119242424242	9.15119242424242	204		SM(d19:0/22:2)+HCO2	9540.545	0	0	24851.15	8.85119242424242	9.15119242424242	204		SM(d19:0/22:2)+HCO2	843.6607	0	0	168.0432	8.85119242424242	9.15119242424242	204		SM(d19:0/22:2)+HCO2	843.6597	783.6339	335.2955
	SM(d19:0/22:2)+HCO2	1	0	0	1	8.68075151515152	8.98075151515152	367		SM(d19:0/22:2)+HCO2	8.968365	0	0	8.968365	8.68075151515152	8.98075151515152	367		SM(d19:0/22:2)+HCO2	2	0	0	2	8.68075151515152	8.98075151515152	367		SM(d19:0/22:2)+HCO2	9540.545	0	0	24851.15	8.68075151515152	8.98075151515152	367		SM(d19:0/22:2)+HCO2	843.6609	0	0	168.04315	8.68075151515152	8.98075151515152	367		SM(d19:0/22:2)+HCO2	843.6597	783.6339	335.2955
	SM(d19:0/23:0)+HCO2	0	0	0	0	10.5750166666667	10.8750166666667	1231		SM(d19:0/23:0)+HCO2	0	0	0	0	10.5750166666667	10.8750166666667	1231		SM(d19:0/23:0)+HCO2	0	0	0	0	10.5750166666667	10.8750166666667	1231		SM(d19:0/23:0)+HCO2	0	0	0	0	10.5750166666667	10.8750166666667	1231		SM(d19:0/23:0)+HCO2	0	0	0	0	10.5750166666667	10.8750166666667	1231		SM(d19:0/23:0)+HCO2	861.7067	801.6809	353.3425
	SM(d19:0/24:1)+HCO2	1	0	0	1	10.501896969697	10.801896969697	516		SM(d19:0/24:1)+HCO2	10.66496	0	0	10.66496	10.501896969697	10.801896969697	516		SM(d19:0/24:1)+HCO2	1	0	0	1	10.501896969697	10.801896969697	516		SM(d19:0/24:1)+HCO2	4198.387	0	0	3842.834	10.501896969697	10.801896969697	516		SM(d19:0/24:1)+HCO2	873.7089	0	0	168.0433	10.501896969697	10.801896969697	516		SM(d19:0/24:1)+HCO2	873.7067	813.6809	365.3425
	SM(d19:0/24:1)+HCO2	0	0	0	0	10.6741560606061	10.9741560606061	714		SM(d19:0/24:1)+HCO2	0	0	0	0	10.6741560606061	10.9741560606061	714		SM(d19:0/24:1)+HCO2	0	0	0	0	10.6741560606061	10.9741560606061	714		SM(d19:0/24:1)+HCO2	0	0	0	0	10.6741560606061	10.9741560606061	714		SM(d19:0/24:1)+HCO2	0	0	0	0	10.6741560606061	10.9741560606061	714		SM(d19:0/24:1)+HCO2	873.7067	813.6809	365.3425
	SM(d20:0/12:0)+HCO2	0	0	0	0	4.9380196969697	5.2380196969697	2362		SM(d20:0/12:0)+HCO2	0	0	0	0	4.9380196969697	5.2380196969697	2362		SM(d20:0/12:0)+HCO2	0	0	0	0	4.9380196969697	5.2380196969697	2362		SM(d20:0/12:0)+HCO2	0	0	0	0	4.9380196969697	5.2380196969697	2362		SM(d20:0/12:0)+HCO2	0	0	0	0	4.9380196969697	5.2380196969697	2362		SM(d20:0/12:0)+HCO2	721.5501	661.5243	199.1703
	SM(d20:0/14:0)+HCO2	0	0	0	0	6.26434696969697	6.56434696969697	884		SM(d20:0/14:0)+HCO2	0	0	0	0	6.26434696969697	6.56434696969697	884		SM(d20:0/14:0)+HCO2	0	0	0	0	6.26434696969697	6.56434696969697	884		SM(d20:0/14:0)+HCO2	0	0	0	0	6.26434696969697	6.56434696969697	884		SM(d20:0/14:0)+HCO2	0	0	0	0	6.26434696969697	6.56434696969697	884		SM(d20:0/14:0)+HCO2	749.5814	689.5556	227.2016
	SM(d20:0/14:1)+HCO2	1	0	0	1	5.78474393939394	6.08474393939394	25		SM(d20:0/14:1)+HCO2	5.890948	0	0	5.890948	5.78474393939394	6.08474393939394	25		SM(d20:0/14:1)+HCO2	2	0	0	2	5.78474393939394	6.08474393939394	25		SM(d20:0/14:1)+HCO2	110725	0	0	212716.5	5.78474393939394	6.08474393939394	25		SM(d20:0/14:1)+HCO2	747.5666	0	0	168.0431	5.78474393939394	6.08474393939394	25		SM(d20:0/14:1)+HCO2	747.5658	687.54	225.186
	SM(d20:0/14:1)+HCO2	1	0	0	1	5.58759696969697	5.88759696969697	1948		SM(d20:0/14:1)+HCO2	5.768037	0	0	5.768037	5.58759696969697	5.88759696969697	1948		SM(d20:0/14:1)+HCO2	1	0	0	1	5.58759696969697	5.88759696969697	1948		SM(d20:0/14:1)+HCO2	4239.245	0	0	5524.473	5.58759696969697	5.88759696969697	1948		SM(d20:0/14:1)+HCO2	747.5669	0	0	168.0432	5.58759696969697	5.88759696969697	1948		SM(d20:0/14:1)+HCO2	747.5658	687.54	225.186
	SM(d20:0/15:1)+HCO2	0	0	0	0	6.42851060606061	6.72851060606061	1210		SM(d20:0/15:1)+HCO2	0	0	0	0	6.42851060606061	6.72851060606061	1210		SM(d20:0/15:1)+HCO2	0	0	0	0	6.42851060606061	6.72851060606061	1210		SM(d20:0/15:1)+HCO2	0	0	0	0	6.42851060606061	6.72851060606061	1210		SM(d20:0/15:1)+HCO2	0	0	0	0	6.42851060606061	6.72851060606061	1210		SM(d20:0/15:1)+HCO2	761.5814	701.5556	239.2016
	SM(d20:0/16:1)+HCO2	1	0	0	1	7.04880151515152	7.34880151515152	487		SM(d20:0/16:1)+HCO2	7.175274	0	0	7.175274	7.04880151515152	7.34880151515152	487		SM(d20:0/16:1)+HCO2	1	0	0	1	7.04880151515152	7.34880151515152	487		SM(d20:0/16:1)+HCO2	22360.19	0	0	45292.63	7.04880151515152	7.34880151515152	487		SM(d20:0/16:1)+HCO2	775.5986	0	0	168.0432	7.04880151515152	7.34880151515152	487		SM(d20:0/16:1)+HCO2	775.5971	715.5713	253.2173
	SM(d20:0/18:0)+HCO2	0	0	0	0	8.62740151515151	8.92740151515151	1392		SM(d20:0/18:0)+HCO2	0	0	0	0	8.62740151515151	8.92740151515151	1392		SM(d20:0/18:0)+HCO2	0	0	0	0	8.62740151515151	8.92740151515151	1392		SM(d20:0/18:0)+HCO2	0	0	0	0	8.62740151515151	8.92740151515151	1392		SM(d20:0/18:0)+HCO2	0	0	0	0	8.62740151515151	8.92740151515151	1392		SM(d20:0/18:0)+HCO2	805.644	745.6182	283.2642
	SM(d20:0/18:1)+HCO2	1	0	0	1	8.19060303030303	8.49060303030303	273		SM(d20:0/18:1)+HCO2	8.359391	0	0	8.359391	8.19060303030303	8.49060303030303	273		SM(d20:0/18:1)+HCO2	1	0	0	1	8.19060303030303	8.49060303030303	273		SM(d20:0/18:1)+HCO2	15213.41	0	0	39075.43	8.19060303030303	8.49060303030303	273		SM(d20:0/18:1)+HCO2	803.6295	0	0	168.0431	8.19060303030303	8.49060303030303	273		SM(d20:0/18:1)+HCO2	803.6284	743.6026	281.2486
	SM(d20:0/18:2)+HCO2	0	0	0	0	7.16355606060606	7.46355606060606	1527		SM(d20:0/18:2)+HCO2	0	0	0	0	7.16355606060606	7.46355606060606	1527		SM(d20:0/18:2)+HCO2	0	0	0	0	7.16355606060606	7.46355606060606	1527		SM(d20:0/18:2)+HCO2	0	0	0	0	7.16355606060606	7.46355606060606	1527		SM(d20:0/18:2)+HCO2	0	0	0	0	7.16355606060606	7.46355606060606	1527		SM(d20:0/18:2)+HCO2	801.6127	741.5869	279.2329
	SM(d20:0/18:3)+HCO2	0	0	0	0	5.97570454545455	6.27570454545455	3098		SM(d20:0/18:3)+HCO2	0	0	0	0	5.97570454545455	6.27570454545455	3098		SM(d20:0/18:3)+HCO2	0	0	0	0	5.97570454545455	6.27570454545455	3098		SM(d20:0/18:3)+HCO2	0	0	0	0	5.97570454545455	6.27570454545455	3098		SM(d20:0/18:3)+HCO2	0	0	0	0	5.97570454545455	6.27570454545455	3098		SM(d20:0/18:3)+HCO2	799.5971	739.5713	277.2173
	SM(d20:0/20:0)+HCO2	0	0	0	0	9.65096666666667	9.95096666666667	611		SM(d20:0/20:0)+HCO2	0	0	0	0	9.65096666666667	9.95096666666667	611		SM(d20:0/20:0)+HCO2	0	0	0	0	9.65096666666667	9.95096666666667	611		SM(d20:0/20:0)+HCO2	0	0	0	0	9.65096666666667	9.95096666666667	611		SM(d20:0/20:0)+HCO2	0	0	0	0	9.65096666666667	9.95096666666667	611		SM(d20:0/20:0)+HCO2	833.6753	773.6495	311.2955
	SM(d20:0/20:1)+HCO2	1	0	0	1	9.26437575757576	9.56437575757576	103		SM(d20:0/20:1)+HCO2	9.404144	0	0	9.404144	9.26437575757576	9.56437575757576	103		SM(d20:0/20:1)+HCO2	3	0	0	3	9.26437575757576	9.56437575757576	103		SM(d20:0/20:1)+HCO2	47392.32	0	0	108312.7	9.26437575757576	9.56437575757576	103		SM(d20:0/20:1)+HCO2	831.661	0	0	168.043133333333	9.26437575757576	9.56437575757576	103		SM(d20:0/20:1)+HCO2	831.6597	771.6339	309.2799
	SM(d20:0/20:1)+HCO2	1	0	0	1	9.10172727272727	9.40172727272727	734		SM(d20:0/20:1)+HCO2	9.284525	0	0	9.284525	9.10172727272727	9.40172727272727	734		SM(d20:0/20:1)+HCO2	1	0	0	1	9.10172727272727	9.40172727272727	734		SM(d20:0/20:1)+HCO2	1896.261	0	0	2792.568	9.10172727272727	9.40172727272727	734		SM(d20:0/20:1)+HCO2	831.6635	0	0	168.0432	9.10172727272727	9.40172727272727	734		SM(d20:0/20:1)+HCO2	831.6597	771.6339	309.2799
	SM(d20:0/20:2)+HCO2	1	0	0	1	8.32578636363636	8.62578636363636	358		SM(d20:0/20:2)+HCO2	8.46687	0	0	8.46687	8.32578636363636	8.62578636363636	358		SM(d20:0/20:2)+HCO2	1	0	0	2	8.32578636363636	8.62578636363636	358		SM(d20:0/20:2)+HCO2	16325.93	0	0	48413.48	8.32578636363636	8.62578636363636	358		SM(d20:0/20:2)+HCO2	829.645	0	0	168.0432	8.32578636363636	8.62578636363636	358		SM(d20:0/20:2)+HCO2	829.644	769.6182	307.2642
	SM(d20:0/20:2)+HCO2	1	0	0	1	8.12615303030303	8.42615303030303	401		SM(d20:0/20:2)+HCO2	8.296491	0	0	8.296491	8.12615303030303	8.42615303030303	401		SM(d20:0/20:2)+HCO2	1	0	0	1	8.12615303030303	8.42615303030303	401		SM(d20:0/20:2)+HCO2	6138.957	0	0	18925.56	8.12615303030303	8.42615303030303	401		SM(d20:0/20:2)+HCO2	829.6455	0	0	168.0432	8.12615303030303	8.42615303030303	401		SM(d20:0/20:2)+HCO2	829.644	769.6182	307.2642
	SM(d20:0/21:0)+HCO2	0	0	0	0	10.1123318181818	10.4123318181818	1733		SM(d20:0/21:0)+HCO2	0	0	0	0	10.1123318181818	10.4123318181818	1733		SM(d20:0/21:0)+HCO2	0	0	0	0	10.1123318181818	10.4123318181818	1733		SM(d20:0/21:0)+HCO2	0	0	0	0	10.1123318181818	10.4123318181818	1733		SM(d20:0/21:0)+HCO2	0	0	0	0	10.1123318181818	10.4123318181818	1733		SM(d20:0/21:0)+HCO2	847.691	787.6652	325.3112
	SM(d20:0/22:0)+HCO2	0	0	0	0	10.5750166666667	10.8750166666667	1231		SM(d20:0/22:0)+HCO2	0	0	0	0	10.5750166666667	10.8750166666667	1231		SM(d20:0/22:0)+HCO2	0	0	0	0	10.5750166666667	10.8750166666667	1231		SM(d20:0/22:0)+HCO2	0	0	0	0	10.5750166666667	10.8750166666667	1231		SM(d20:0/22:0)+HCO2	0	0	0	0	10.5750166666667	10.8750166666667	1231		SM(d20:0/22:0)+HCO2	861.7066	801.6808	339.3268
	SM(d20:0/22:1)+HCO2	1	0	0	1	10.2335636363636	10.5335636363636	101		SM(d20:0/22:1)+HCO2	10.32325	0	0	10.32325	10.2335636363636	10.5335636363636	101		SM(d20:0/22:1)+HCO2	2	0	0	2	10.2335636363636	10.5335636363636	101		SM(d20:0/22:1)+HCO2	20351.26	0	0	40518.86	10.2335636363636	10.5335636363636	101		SM(d20:0/22:1)+HCO2	859.692	0	0	168.0431	10.2335636363636	10.5335636363636	101		SM(d20:0/22:1)+HCO2	859.691	799.6652	337.3112
	SM(d20:0/22:1)+HCO2	1	0	0	1	10.0621287878788	10.3621287878788	485		SM(d20:0/22:1)+HCO2	10.32325	0	0	10.32325	10.0621287878788	10.3621287878788	485		SM(d20:0/22:1)+HCO2	2	0	0	2	10.0621287878788	10.3621287878788	485		SM(d20:0/22:1)+HCO2	20351.26	0	0	40518.86	10.0621287878788	10.3621287878788	485		SM(d20:0/22:1)+HCO2	859.692	0	0	168.04315	10.0621287878788	10.3621287878788	485		SM(d20:0/22:1)+HCO2	859.691	799.6652	337.3112
	SM(d20:0/22:1)+HCO2	0	0	0	0	9.59013636363636	9.89013636363636	584		SM(d20:0/22:1)+HCO2	0	0	0	0	9.59013636363636	9.89013636363636	584		SM(d20:0/22:1)+HCO2	0	0	0	0	9.59013636363636	9.89013636363636	584		SM(d20:0/22:1)+HCO2	0	0	0	0	9.59013636363636	9.89013636363636	584		SM(d20:0/22:1)+HCO2	0	0	0	0	9.59013636363636	9.89013636363636	584		SM(d20:0/22:1)+HCO2	859.691	799.6652	337.3112
	SM(d20:0/22:2)+HCO2	1	0	0	1	9.18931666666667	9.48931666666667	93		SM(d20:0/22:2)+HCO2	9.306672	0	0	9.306672	9.18931666666667	9.48931666666667	93		SM(d20:0/22:2)+HCO2	2	0	0	2	9.18931666666667	9.48931666666667	93		SM(d20:0/22:2)+HCO2	50138.64	0	0	108860.8	9.18931666666667	9.48931666666667	93		SM(d20:0/22:2)+HCO2	857.67645	0	0	168.0432	9.18931666666667	9.48931666666667	93		SM(d20:0/22:2)+HCO2	857.6753	797.6495	335.2955
	SM(d20:0/22:2)+HCO2	1	0	0	1	9.36667878787879	9.66667878787879	138		SM(d20:0/22:2)+HCO2	9.561926	0	0	9.561926	9.36667878787879	9.66667878787879	138		SM(d20:0/22:2)+HCO2	2	0	0	2	9.36667878787879	9.66667878787879	138		SM(d20:0/22:2)+HCO2	18062.27	0	0	30000.98	9.36667878787879	9.66667878787879	138		SM(d20:0/22:2)+HCO2	857.67655	0	0	168.0432	9.36667878787879	9.66667878787879	138		SM(d20:0/22:2)+HCO2	857.6753	797.6495	335.2955
	SM(d20:0/22:2)+HCO2	1	0	0	1	9.03576060606061	9.33576060606061	3274		SM(d20:0/22:2)+HCO2	9.306672	0	0	9.306672	9.03576060606061	9.33576060606061	3274		SM(d20:0/22:2)+HCO2	2	0	0	2	9.03576060606061	9.33576060606061	3274		SM(d20:0/22:2)+HCO2	50138.64	0	0	108860.8	9.03576060606061	9.33576060606061	3274		SM(d20:0/22:2)+HCO2	857.67605	0	0	168.04315	9.03576060606061	9.33576060606061	3274		SM(d20:0/22:2)+HCO2	857.6753	797.6495	335.2955
	SM(d20:0/22:3)+HCO2	1	0	0	1	8.25450757575758	8.55450757575758	335		SM(d20:0/22:3)+HCO2	8.413545	0	0	8.413545	8.25450757575758	8.55450757575758	335		SM(d20:0/22:3)+HCO2	1	0	0	1	8.25450757575758	8.55450757575758	335		SM(d20:0/22:3)+HCO2	17137.88	0	0	49076.07	8.25450757575758	8.55450757575758	335		SM(d20:0/22:3)+HCO2	855.6603	0	0	168.0431	8.25450757575758	8.55450757575758	335		SM(d20:0/22:3)+HCO2	855.6597	795.6339	333.2799
	SM(d20:0/24:1)+HCO2	0	0	0	0	11.10745	11.40745	2483		SM(d20:0/24:1)+HCO2	0	0	0	0	11.10745	11.40745	2483		SM(d20:0/24:1)+HCO2	0	0	0	0	11.10745	11.40745	2483		SM(d20:0/24:1)+HCO2	0	0	0	0	11.10745	11.40745	2483		SM(d20:0/24:1)+HCO2	0	0	0	0	11.10745	11.40745	2483		SM(d20:0/24:1)+HCO2	887.7223	827.6965	365.3425
	SM(d20:1/10:0)+HCO2	1	0	0	1	3.06854848484848	3.36854848484848	655		SM(d20:1/10:0)+HCO2	3.240458	0	0	3.240458	3.06854848484848	3.36854848484848	655		SM(d20:1/10:0)+HCO2	1	0	0	1	3.06854848484848	3.36854848484848	655		SM(d20:1/10:0)+HCO2	1768.59	0	0	1769.81	3.06854848484848	3.36854848484848	655		SM(d20:1/10:0)+HCO2	691.5045	0	0	168.0431	3.06854848484848	3.36854848484848	655		SM(d20:1/10:0)+HCO2	691.5032	631.4774	171.139
	SM(d20:1/12:0)+HCO2	1	0	0	1	4.38823333333333	4.68823333333333	107		SM(d20:1/12:0)+HCO2	4.56546	0	0	4.56546	4.38823333333333	4.68823333333333	107		SM(d20:1/12:0)+HCO2	1	0	0	1	4.38823333333333	4.68823333333333	107		SM(d20:1/12:0)+HCO2	35088.98	0	0	39480.65	4.38823333333333	4.68823333333333	107		SM(d20:1/12:0)+HCO2	719.5355	0	0	168.0431	4.38823333333333	4.68823333333333	107		SM(d20:1/12:0)+HCO2	719.5345	659.5087	199.1703
	SM(d20:1/13:0)+HCO2	1	0	0	1	5.12009393939394	5.42009393939394	157		SM(d20:1/13:0)+HCO2	5.307962	0	0	5.307962	5.12009393939394	5.42009393939394	157		SM(d20:1/13:0)+HCO2	1	0	0	1	5.12009393939394	5.42009393939394	157		SM(d20:1/13:0)+HCO2	10972.12	0	0	18512.45	5.12009393939394	5.42009393939394	157		SM(d20:1/13:0)+HCO2	733.5515	0	0	168.0431	5.12009393939394	5.42009393939394	157		SM(d20:1/13:0)+HCO2	733.5502	673.5244	213.186
	SM(d20:1/14:0)+HCO2	1	0	0	1	5.78474393939394	6.08474393939394	25		SM(d20:1/14:0)+HCO2	5.890948	0	0	5.890948	5.78474393939394	6.08474393939394	25		SM(d20:1/14:0)+HCO2	2	0	0	2	5.78474393939394	6.08474393939394	25		SM(d20:1/14:0)+HCO2	110725	0	0	212716.5	5.78474393939394	6.08474393939394	25		SM(d20:1/14:0)+HCO2	747.5666	0	0	168.0431	5.78474393939394	6.08474393939394	25		SM(d20:1/14:0)+HCO2	747.5658	687.54	227.2016
	SM(d20:1/14:0)+HCO2	1	0	0	1	5.58759696969697	5.88759696969697	1948		SM(d20:1/14:0)+HCO2	5.768037	0	0	5.768037	5.58759696969697	5.88759696969697	1948		SM(d20:1/14:0)+HCO2	1	0	0	1	5.58759696969697	5.88759696969697	1948		SM(d20:1/14:0)+HCO2	4239.245	0	0	5524.473	5.58759696969697	5.88759696969697	1948		SM(d20:1/14:0)+HCO2	747.5669	0	0	168.0432	5.58759696969697	5.88759696969697	1948		SM(d20:1/14:0)+HCO2	747.5658	687.54	227.2016
	SM(d20:1/14:1)+HCO2	1	0	0	1	4.58578181818182	4.88578181818182	91		SM(d20:1/14:1)+HCO2	4.731077	0	0	4.731077	4.58578181818182	4.88578181818182	91		SM(d20:1/14:1)+HCO2	2	0	0	2	4.58578181818182	4.88578181818182	91		SM(d20:1/14:1)+HCO2	48073.72	0	0	82921.83	4.58578181818182	4.88578181818182	91		SM(d20:1/14:1)+HCO2	745.55015	0	0	168.0431	4.58578181818182	4.88578181818182	91		SM(d20:1/14:1)+HCO2	745.5502	685.5244	225.186
	SM(d20:1/14:1)+HCO2	0	0	0	0	5.15377121212121	5.45377121212121	2926		SM(d20:1/14:1)+HCO2	0	0	0	0	5.15377121212121	5.45377121212121	2926		SM(d20:1/14:1)+HCO2	0	0	0	0	5.15377121212121	5.45377121212121	2926		SM(d20:1/14:1)+HCO2	0	0	0	0	5.15377121212121	5.45377121212121	2926		SM(d20:1/14:1)+HCO2	0	0	0	0	5.15377121212121	5.45377121212121	2926		SM(d20:1/14:1)+HCO2	745.5502	685.5244	225.186
	SM(d20:1/14:1)+HCO2	0	0	0	1	4.79385909090909	5.09385909090909	3783		SM(d20:1/14:1)+HCO2	4.859171	0	0	4.859171	4.79385909090909	5.09385909090909	3783		SM(d20:1/14:1)+HCO2	1	0	0	1	4.79385909090909	5.09385909090909	3783		SM(d20:1/14:1)+HCO2	572.116	0	0	3044.922	4.79385909090909	5.09385909090909	3783		SM(d20:1/14:1)+HCO2	745.5495	0	0	168.0431	4.79385909090909	5.09385909090909	3783		SM(d20:1/14:1)+HCO2	745.5502	685.5244	225.186
	SM(d20:1/15:0)+HCO2	0	0	0	0	6.42851060606061	6.72851060606061	1210		SM(d20:1/15:0)+HCO2	0	0	0	0	6.42851060606061	6.72851060606061	1210		SM(d20:1/15:0)+HCO2	0	0	0	0	6.42851060606061	6.72851060606061	1210		SM(d20:1/15:0)+HCO2	0	0	0	0	6.42851060606061	6.72851060606061	1210		SM(d20:1/15:0)+HCO2	0	0	0	0	6.42851060606061	6.72851060606061	1210		SM(d20:1/15:0)+HCO2	761.5815	701.5557	241.2173
	SM(d20:1/15:1)+HCO2	0	0	0	0	5.30355909090909	5.60355909090909	853		SM(d20:1/15:1)+HCO2	0	0	0	0	5.30355909090909	5.60355909090909	853		SM(d20:1/15:1)+HCO2	0	0	0	0	5.30355909090909	5.60355909090909	853		SM(d20:1/15:1)+HCO2	0	0	0	0	5.30355909090909	5.60355909090909	853		SM(d20:1/15:1)+HCO2	0	0	0	0	5.30355909090909	5.60355909090909	853		SM(d20:1/15:1)+HCO2	759.5658	699.54	239.2016
	SM(d20:1/16:0)+HCO2	1	0	0	1	7.04880151515152	7.34880151515152	487		SM(d20:1/16:0)+HCO2	7.175274	0	0	7.175274	7.04880151515152	7.34880151515152	487		SM(d20:1/16:0)+HCO2	1	0	0	1	7.04880151515152	7.34880151515152	487		SM(d20:1/16:0)+HCO2	22360.19	0	0	45292.63	7.04880151515152	7.34880151515152	487		SM(d20:1/16:0)+HCO2	775.5986	0	0	168.0432	7.04880151515152	7.34880151515152	487		SM(d20:1/16:0)+HCO2	775.5971	715.5713	255.2329
	SM(d20:1/16:1)+HCO2	1	0	0	1	5.93893181818182	6.23893181818182	132		SM(d20:1/16:1)+HCO2	6.096501	0	0	6.096501	5.93893181818182	6.23893181818182	132		SM(d20:1/16:1)+HCO2	2	0	0	2	5.93893181818182	6.23893181818182	132		SM(d20:1/16:1)+HCO2	23488.82	0	0	40167.21	5.93893181818182	6.23893181818182	132		SM(d20:1/16:1)+HCO2	773.58205	0	0	168.04315	5.93893181818182	6.23893181818182	132		SM(d20:1/16:1)+HCO2	773.5815	713.5557	253.2173
	SM(d20:1/16:1)+HCO2	0	0	0	1	6.10300833333333	6.40300833333333	1230		SM(d20:1/16:1)+HCO2	6.211582	0	0	6.211582	6.10300833333333	6.40300833333333	1230		SM(d20:1/16:1)+HCO2	1	0	0	1	6.10300833333333	6.40300833333333	1230		SM(d20:1/16:1)+HCO2	652.2381	0	0	2860.728	6.10300833333333	6.40300833333333	1230		SM(d20:1/16:1)+HCO2	773.5818	0	0	168.0432	6.10300833333333	6.40300833333333	1230		SM(d20:1/16:1)+HCO2	773.5815	713.5557	253.2173
	SM(d20:1/18:0)+HCO2	1	0	0	1	8.19060303030303	8.49060303030303	273		SM(d20:1/18:0)+HCO2	8.359391	0	0	8.359391	8.19060303030303	8.49060303030303	273		SM(d20:1/18:0)+HCO2	1	0	0	1	8.19060303030303	8.49060303030303	273		SM(d20:1/18:0)+HCO2	15213.41	0	0	39075.43	8.19060303030303	8.49060303030303	273		SM(d20:1/18:0)+HCO2	803.6295	0	0	168.0431	8.19060303030303	8.49060303030303	273		SM(d20:1/18:0)+HCO2	803.6284	743.6026	283.2642
	SM(d20:1/18:1)+HCO2	0	0	0	0	7.16355606060606	7.46355606060606	1527		SM(d20:1/18:1)+HCO2	0	0	0	0	7.16355606060606	7.46355606060606	1527		SM(d20:1/18:1)+HCO2	0	0	0	0	7.16355606060606	7.46355606060606	1527		SM(d20:1/18:1)+HCO2	0	0	0	0	7.16355606060606	7.46355606060606	1527		SM(d20:1/18:1)+HCO2	0	0	0	0	7.16355606060606	7.46355606060606	1527		SM(d20:1/18:1)+HCO2	801.6128	741.587	281.2486
	SM(d20:1/18:2)+HCO2	0	0	0	0	5.97570454545455	6.27570454545455	3098		SM(d20:1/18:2)+HCO2	0	0	0	0	5.97570454545455	6.27570454545455	3098		SM(d20:1/18:2)+HCO2	0	0	0	0	5.97570454545455	6.27570454545455	3098		SM(d20:1/18:2)+HCO2	0	0	0	0	5.97570454545455	6.27570454545455	3098		SM(d20:1/18:2)+HCO2	0	0	0	0	5.97570454545455	6.27570454545455	3098		SM(d20:1/18:2)+HCO2	799.5971	739.5713	279.2329
	SM(d20:1/19:0)+HCO2	1	0	0	1	8.75086515151515	9.05086515151515	235		SM(d20:1/19:0)+HCO2	8.90853	0	0	8.90853	8.75086515151515	9.05086515151515	235		SM(d20:1/19:0)+HCO2	1	0	0	1	8.75086515151515	9.05086515151515	235		SM(d20:1/19:0)+HCO2	10748.71	0	0	16443.98	8.75086515151515	9.05086515151515	235		SM(d20:1/19:0)+HCO2	817.6455	0	0	168.0431	8.75086515151515	9.05086515151515	235		SM(d20:1/19:0)+HCO2	817.6441	757.6183	297.2799
	SM(d20:1/20:0)+HCO2	1	0	0	1	9.26437575757576	9.56437575757576	103		SM(d20:1/20:0)+HCO2	9.404144	0	0	9.404144	9.26437575757576	9.56437575757576	103		SM(d20:1/20:0)+HCO2	3	0	0	3	9.26437575757576	9.56437575757576	103		SM(d20:1/20:0)+HCO2	47392.32	0	0	108312.7	9.26437575757576	9.56437575757576	103		SM(d20:1/20:0)+HCO2	831.661	0	0	168.043133333333	9.26437575757576	9.56437575757576	103		SM(d20:1/20:0)+HCO2	831.6597	771.6339	311.2955
	SM(d20:1/20:0)+HCO2	1	0	0	1	9.10172727272727	9.40172727272727	734		SM(d20:1/20:0)+HCO2	9.284525	0	0	9.284525	9.10172727272727	9.40172727272727	734		SM(d20:1/20:0)+HCO2	1	0	0	1	9.10172727272727	9.40172727272727	734		SM(d20:1/20:0)+HCO2	1896.261	0	0	2792.568	9.10172727272727	9.40172727272727	734		SM(d20:1/20:0)+HCO2	831.6635	0	0	168.0432	9.10172727272727	9.40172727272727	734		SM(d20:1/20:0)+HCO2	831.6597	771.6339	311.2955
	SM(d20:1/20:1)+HCO2	1	0	0	1	8.32578636363636	8.62578636363636	358		SM(d20:1/20:1)+HCO2	8.46687	0	0	8.46687	8.32578636363636	8.62578636363636	358		SM(d20:1/20:1)+HCO2	1	0	0	2	8.32578636363636	8.62578636363636	358		SM(d20:1/20:1)+HCO2	16325.93	0	0	48413.48	8.32578636363636	8.62578636363636	358		SM(d20:1/20:1)+HCO2	829.645	0	0	168.0432	8.32578636363636	8.62578636363636	358		SM(d20:1/20:1)+HCO2	829.6441	769.6183	309.2799
	SM(d20:1/20:1)+HCO2	1	0	0	1	8.12615303030303	8.42615303030303	401		SM(d20:1/20:1)+HCO2	8.296491	0	0	8.296491	8.12615303030303	8.42615303030303	401		SM(d20:1/20:1)+HCO2	1	0	0	1	8.12615303030303	8.42615303030303	401		SM(d20:1/20:1)+HCO2	6138.957	0	0	18925.56	8.12615303030303	8.42615303030303	401		SM(d20:1/20:1)+HCO2	829.6455	0	0	168.0432	8.12615303030303	8.42615303030303	401		SM(d20:1/20:1)+HCO2	829.6441	769.6183	309.2799
	SM(d20:1/21:0)+HCO2	1	0	0	1	9.76827575757576	10.0682757575758	116		SM(d20:1/21:0)+HCO2	9.893953	0	0	9.893953	9.76827575757576	10.0682757575758	116		SM(d20:1/21:0)+HCO2	1	0	0	2	9.76827575757576	10.0682757575758	116		SM(d20:1/21:0)+HCO2	34293.09	0	0	56189.21	9.76827575757576	10.0682757575758	116		SM(d20:1/21:0)+HCO2	845.6764	0	0	168.0432	9.76827575757576	10.0682757575758	116		SM(d20:1/21:0)+HCO2	845.6754	785.6496	325.3112
	SM(d20:1/21:0)+HCO2	1	0	0	1	9.5807	9.8807	513		SM(d20:1/21:0)+HCO2	9.743843	0	0	9.743843	9.5807	9.8807	513		SM(d20:1/21:0)+HCO2	1	0	0	1	9.5807	9.8807	513		SM(d20:1/21:0)+HCO2	2434.59	0	0	4907.728	9.5807	9.8807	513		SM(d20:1/21:0)+HCO2	845.6754	0	0	168.0432	9.5807	9.8807	513		SM(d20:1/21:0)+HCO2	845.6754	785.6496	325.3112
	SM(d20:1/22:0)+HCO2	1	0	0	1	10.2335636363636	10.5335636363636	101		SM(d20:1/22:0)+HCO2	10.32325	0	0	10.32325	10.2335636363636	10.5335636363636	101		SM(d20:1/22:0)+HCO2	2	0	0	2	10.2335636363636	10.5335636363636	101		SM(d20:1/22:0)+HCO2	20351.26	0	0	40518.86	10.2335636363636	10.5335636363636	101		SM(d20:1/22:0)+HCO2	859.692	0	0	168.0431	10.2335636363636	10.5335636363636	101		SM(d20:1/22:0)+HCO2	859.691	799.6652	339.3268
	SM(d20:1/22:0)+HCO2	1	0	0	1	10.0621287878788	10.3621287878788	485		SM(d20:1/22:0)+HCO2	10.32325	0	0	10.32325	10.0621287878788	10.3621287878788	485		SM(d20:1/22:0)+HCO2	2	0	0	2	10.0621287878788	10.3621287878788	485		SM(d20:1/22:0)+HCO2	20351.26	0	0	40518.86	10.0621287878788	10.3621287878788	485		SM(d20:1/22:0)+HCO2	859.692	0	0	168.04315	10.0621287878788	10.3621287878788	485		SM(d20:1/22:0)+HCO2	859.691	799.6652	339.3268
	SM(d20:1/22:0)+HCO2	0	0	0	0	9.59013636363636	9.89013636363636	584		SM(d20:1/22:0)+HCO2	0	0	0	0	9.59013636363636	9.89013636363636	584		SM(d20:1/22:0)+HCO2	0	0	0	0	9.59013636363636	9.89013636363636	584		SM(d20:1/22:0)+HCO2	0	0	0	0	9.59013636363636	9.89013636363636	584		SM(d20:1/22:0)+HCO2	0	0	0	0	9.59013636363636	9.89013636363636	584		SM(d20:1/22:0)+HCO2	859.691	799.6652	339.3268
	SM(d20:1/22:1)+HCO2	1	0	0	1	9.18931666666667	9.48931666666667	93		SM(d20:1/22:1)+HCO2	9.306672	0	0	9.306672	9.18931666666667	9.48931666666667	93		SM(d20:1/22:1)+HCO2	2	0	0	2	9.18931666666667	9.48931666666667	93		SM(d20:1/22:1)+HCO2	50138.64	0	0	108860.8	9.18931666666667	9.48931666666667	93		SM(d20:1/22:1)+HCO2	857.67645	0	0	168.0432	9.18931666666667	9.48931666666667	93		SM(d20:1/22:1)+HCO2	857.6754	797.6496	337.3112
	SM(d20:1/22:1)+HCO2	1	0	0	1	9.36667878787879	9.66667878787879	138		SM(d20:1/22:1)+HCO2	9.561926	0	0	9.561926	9.36667878787879	9.66667878787879	138		SM(d20:1/22:1)+HCO2	2	0	0	2	9.36667878787879	9.66667878787879	138		SM(d20:1/22:1)+HCO2	18062.27	0	0	30000.98	9.36667878787879	9.66667878787879	138		SM(d20:1/22:1)+HCO2	857.67655	0	0	168.0432	9.36667878787879	9.66667878787879	138		SM(d20:1/22:1)+HCO2	857.6754	797.6496	337.3112
	SM(d20:1/22:1)+HCO2	1	0	0	1	9.03576060606061	9.33576060606061	3274		SM(d20:1/22:1)+HCO2	9.306672	0	0	9.306672	9.03576060606061	9.33576060606061	3274		SM(d20:1/22:1)+HCO2	2	0	0	2	9.03576060606061	9.33576060606061	3274		SM(d20:1/22:1)+HCO2	50138.64	0	0	108860.8	9.03576060606061	9.33576060606061	3274		SM(d20:1/22:1)+HCO2	857.67605	0	0	168.04315	9.03576060606061	9.33576060606061	3274		SM(d20:1/22:1)+HCO2	857.6754	797.6496	337.3112
	SM(d20:1/22:2)+HCO2	1	0	0	1	8.25450757575758	8.55450757575758	335		SM(d20:1/22:2)+HCO2	8.413545	0	0	8.413545	8.25450757575758	8.55450757575758	335		SM(d20:1/22:2)+HCO2	1	0	0	1	8.25450757575758	8.55450757575758	335		SM(d20:1/22:2)+HCO2	17137.88	0	0	49076.07	8.25450757575758	8.55450757575758	335		SM(d20:1/22:2)+HCO2	855.6603	0	0	168.0431	8.25450757575758	8.55450757575758	335		SM(d20:1/22:2)+HCO2	855.6597	795.6339	335.2955
	SM(d20:1/23:0)+HCO2	1	0	0	1	10.501896969697	10.801896969697	516		SM(d20:1/23:0)+HCO2	10.66496	0	0	10.66496	10.501896969697	10.801896969697	516		SM(d20:1/23:0)+HCO2	1	0	0	1	10.501896969697	10.801896969697	516		SM(d20:1/23:0)+HCO2	4198.387	0	0	3842.834	10.501896969697	10.801896969697	516		SM(d20:1/23:0)+HCO2	873.7089	0	0	168.0433	10.501896969697	10.801896969697	516		SM(d20:1/23:0)+HCO2	873.7067	813.6809	353.3425
	SM(d20:1/23:0)+HCO2	0	0	0	0	10.6741560606061	10.9741560606061	714		SM(d20:1/23:0)+HCO2	0	0	0	0	10.6741560606061	10.9741560606061	714		SM(d20:1/23:0)+HCO2	0	0	0	0	10.6741560606061	10.9741560606061	714		SM(d20:1/23:0)+HCO2	0	0	0	0	10.6741560606061	10.9741560606061	714		SM(d20:1/23:0)+HCO2	0	0	0	0	10.6741560606061	10.9741560606061	714		SM(d20:1/23:0)+HCO2	873.7067	813.6809	353.3425
	SM(d20:1/24:0)+HCO2	0	0	0	0	11.10745	11.40745	2483		SM(d20:1/24:0)+HCO2	0	0	0	0	11.10745	11.40745	2483		SM(d20:1/24:0)+HCO2	0	0	0	0	11.10745	11.40745	2483		SM(d20:1/24:0)+HCO2	0	0	0	0	11.10745	11.40745	2483		SM(d20:1/24:0)+HCO2	0	0	0	0	11.10745	11.40745	2483		SM(d20:1/24:0)+HCO2	887.7223	827.6965	367.3581
	SM(d20:1/24:1)+HCO2	0	0	0	0	10.1390287878788	10.4390287878788	2525		SM(d20:1/24:1)+HCO2	0	0	0	0	10.1390287878788	10.4390287878788	2525		SM(d20:1/24:1)+HCO2	0	0	0	0	10.1390287878788	10.4390287878788	2525		SM(d20:1/24:1)+HCO2	0	0	0	0	10.1390287878788	10.4390287878788	2525		SM(d20:1/24:1)+HCO2	0	0	0	0	10.1390287878788	10.4390287878788	2525		SM(d20:1/24:1)+HCO2	885.7067	825.6809	365.3425
	SM(d20:2/12:0)+HCO2	1	0	0	1	3.23113181818182	3.53113181818182	416		SM(d20:2/12:0)+HCO2	3.403066	0	0	3.403066	3.23113181818182	3.53113181818182	416		SM(d20:2/12:0)+HCO2	1	0	0	1	3.23113181818182	3.53113181818182	416		SM(d20:2/12:0)+HCO2	2229.715	0	0	2252.49	3.23113181818182	3.53113181818182	416		SM(d20:2/12:0)+HCO2	717.5184	0	0	168.0431	3.23113181818182	3.53113181818182	416		SM(d20:2/12:0)+HCO2	717.5188	657.493	199.1703
	SM(d20:2/13:0)+HCO2	0	0	0	0	3.91400454545455	4.21400454545455	1719		SM(d20:2/13:0)+HCO2	0	0	0	0	3.91400454545455	4.21400454545455	1719		SM(d20:2/13:0)+HCO2	0	0	0	0	3.91400454545455	4.21400454545455	1719		SM(d20:2/13:0)+HCO2	0	0	0	0	3.91400454545455	4.21400454545455	1719		SM(d20:2/13:0)+HCO2	0	0	0	0	3.91400454545455	4.21400454545455	1719		SM(d20:2/13:0)+HCO2	731.5345	671.5087	213.186
	SM(d20:2/14:0)+HCO2	1	0	0	1	4.58578181818182	4.88578181818182	91		SM(d20:2/14:0)+HCO2	4.731077	0	0	4.731077	4.58578181818182	4.88578181818182	91		SM(d20:2/14:0)+HCO2	2	0	0	2	4.58578181818182	4.88578181818182	91		SM(d20:2/14:0)+HCO2	48073.72	0	0	82921.83	4.58578181818182	4.88578181818182	91		SM(d20:2/14:0)+HCO2	745.55015	0	0	168.0431	4.58578181818182	4.88578181818182	91		SM(d20:2/14:0)+HCO2	745.5501	685.5243	227.2016
	SM(d20:2/14:0)+HCO2	0	0	0	0	5.15377121212121	5.45377121212121	2926		SM(d20:2/14:0)+HCO2	0	0	0	0	5.15377121212121	5.45377121212121	2926		SM(d20:2/14:0)+HCO2	0	0	0	0	5.15377121212121	5.45377121212121	2926		SM(d20:2/14:0)+HCO2	0	0	0	0	5.15377121212121	5.45377121212121	2926		SM(d20:2/14:0)+HCO2	0	0	0	0	5.15377121212121	5.45377121212121	2926		SM(d20:2/14:0)+HCO2	745.5501	685.5243	227.2016
	SM(d20:2/14:0)+HCO2	0	0	0	1	4.79385909090909	5.09385909090909	3783		SM(d20:2/14:0)+HCO2	4.859171	0	0	4.859171	4.79385909090909	5.09385909090909	3783		SM(d20:2/14:0)+HCO2	1	0	0	1	4.79385909090909	5.09385909090909	3783		SM(d20:2/14:0)+HCO2	572.116	0	0	3044.922	4.79385909090909	5.09385909090909	3783		SM(d20:2/14:0)+HCO2	745.5495	0	0	168.0431	4.79385909090909	5.09385909090909	3783		SM(d20:2/14:0)+HCO2	745.5501	685.5243	227.2016
	SM(d20:2/15:0)+HCO2	0	0	0	0	5.30355909090909	5.60355909090909	853		SM(d20:2/15:0)+HCO2	0	0	0	0	5.30355909090909	5.60355909090909	853		SM(d20:2/15:0)+HCO2	0	0	0	0	5.30355909090909	5.60355909090909	853		SM(d20:2/15:0)+HCO2	0	0	0	0	5.30355909090909	5.60355909090909	853		SM(d20:2/15:0)+HCO2	0	0	0	0	5.30355909090909	5.60355909090909	853		SM(d20:2/15:0)+HCO2	759.5658	699.54	241.2173
	SM(d20:2/16:0)+HCO2	1	0	0	1	5.93893181818182	6.23893181818182	132		SM(d20:2/16:0)+HCO2	6.096501	0	6.096501	6.096501	5.93893181818182	6.23893181818182	132		SM(d20:2/16:0)+HCO2	2	0	1	2	5.93893181818182	6.23893181818182	132		SM(d20:2/16:0)+HCO2	23488.82	0	735.5917	40167.21	5.93893181818182	6.23893181818182	132		SM(d20:2/16:0)+HCO2	773.58205	0	255.233	168.04315	5.93893181818182	6.23893181818182	132		SM(d20:2/16:0)+HCO2	773.5814	713.5556	255.2329
	SM(d20:2/16:0)+HCO2	0	0	0	1	6.10300833333333	6.40300833333333	1230		SM(d20:2/16:0)+HCO2	6.211582	0	0	6.211582	6.10300833333333	6.40300833333333	1230		SM(d20:2/16:0)+HCO2	1	0	0	1	6.10300833333333	6.40300833333333	1230		SM(d20:2/16:0)+HCO2	652.2381	0	0	2860.728	6.10300833333333	6.40300833333333	1230		SM(d20:2/16:0)+HCO2	773.5818	0	0	168.0432	6.10300833333333	6.40300833333333	1230		SM(d20:2/16:0)+HCO2	773.5814	713.5556	255.2329
	SM(d20:2/16:1)+HCO2	0	0	0	0	4.95939545454545	5.25939545454545	1066		SM(d20:2/16:1)+HCO2	0	0	0	0	4.95939545454545	5.25939545454545	1066		SM(d20:2/16:1)+HCO2	0	0	0	0	4.95939545454545	5.25939545454545	1066		SM(d20:2/16:1)+HCO2	0	0	0	0	4.95939545454545	5.25939545454545	1066		SM(d20:2/16:1)+HCO2	0	0	0	0	4.95939545454545	5.25939545454545	1066		SM(d20:2/16:1)+HCO2	771.5658	711.54	253.2173
	SM(d20:2/18:0)+HCO2	0	0	0	0	7.16355606060606	7.46355606060606	1527		SM(d20:2/18:0)+HCO2	0	0	0	0	7.16355606060606	7.46355606060606	1527		SM(d20:2/18:0)+HCO2	0	0	0	0	7.16355606060606	7.46355606060606	1527		SM(d20:2/18:0)+HCO2	0	0	0	0	7.16355606060606	7.46355606060606	1527		SM(d20:2/18:0)+HCO2	0	0	0	0	7.16355606060606	7.46355606060606	1527		SM(d20:2/18:0)+HCO2	801.6127	741.5869	283.2642
	SM(d20:2/18:1)+HCO2	0	0	0	0	5.97570454545455	6.27570454545455	3098		SM(d20:2/18:1)+HCO2	0	0	0	0	5.97570454545455	6.27570454545455	3098		SM(d20:2/18:1)+HCO2	0	0	0	0	5.97570454545455	6.27570454545455	3098		SM(d20:2/18:1)+HCO2	0	0	0	0	5.97570454545455	6.27570454545455	3098		SM(d20:2/18:1)+HCO2	0	0	0	0	5.97570454545455	6.27570454545455	3098		SM(d20:2/18:1)+HCO2	799.5971	739.5713	281.2486
	SM(d20:2/20:0)+HCO2	1	0	0	1	8.32578636363636	8.62578636363636	358		SM(d20:2/20:0)+HCO2	8.46687	0	0	8.46687	8.32578636363636	8.62578636363636	358		SM(d20:2/20:0)+HCO2	1	0	0	2	8.32578636363636	8.62578636363636	358		SM(d20:2/20:0)+HCO2	16325.93	0	0	48413.48	8.32578636363636	8.62578636363636	358		SM(d20:2/20:0)+HCO2	829.645	0	0	168.0432	8.32578636363636	8.62578636363636	358		SM(d20:2/20:0)+HCO2	829.644	769.6182	311.2955
	SM(d20:2/20:0)+HCO2	1	0	0	1	8.12615303030303	8.42615303030303	401		SM(d20:2/20:0)+HCO2	8.296491	0	0	8.296491	8.12615303030303	8.42615303030303	401		SM(d20:2/20:0)+HCO2	1	0	0	1	8.12615303030303	8.42615303030303	401		SM(d20:2/20:0)+HCO2	6138.957	0	0	18925.56	8.12615303030303	8.42615303030303	401		SM(d20:2/20:0)+HCO2	829.6455	0	0	168.0432	8.12615303030303	8.42615303030303	401		SM(d20:2/20:0)+HCO2	829.644	769.6182	311.2955
	SM(d20:2/21:0)+HCO2	1	0	0	1	8.85119242424242	9.15119242424242	204		SM(d20:2/21:0)+HCO2	8.968365	0	0	8.968365	8.85119242424242	9.15119242424242	204		SM(d20:2/21:0)+HCO2	2	0	0	2	8.85119242424242	9.15119242424242	204		SM(d20:2/21:0)+HCO2	9540.545	0	0	24851.15	8.85119242424242	9.15119242424242	204		SM(d20:2/21:0)+HCO2	843.6607	0	0	168.0432	8.85119242424242	9.15119242424242	204		SM(d20:2/21:0)+HCO2	843.6597	783.6339	325.3112
	SM(d20:2/21:0)+HCO2	1	0	0	1	8.68075151515152	8.98075151515152	367		SM(d20:2/21:0)+HCO2	8.968365	0	0	8.968365	8.68075151515152	8.98075151515152	367		SM(d20:2/21:0)+HCO2	2	0	0	2	8.68075151515152	8.98075151515152	367		SM(d20:2/21:0)+HCO2	9540.545	0	0	24851.15	8.68075151515152	8.98075151515152	367		SM(d20:2/21:0)+HCO2	843.6609	0	0	168.04315	8.68075151515152	8.98075151515152	367		SM(d20:2/21:0)+HCO2	843.6597	783.6339	325.3112
	SM(d20:2/22:0)+HCO2	1	0	0	1	9.18931666666667	9.48931666666667	93		SM(d20:2/22:0)+HCO2	9.306672	0	0	9.306672	9.18931666666667	9.48931666666667	93		SM(d20:2/22:0)+HCO2	2	0	0	2	9.18931666666667	9.48931666666667	93		SM(d20:2/22:0)+HCO2	50138.64	0	0	108860.8	9.18931666666667	9.48931666666667	93		SM(d20:2/22:0)+HCO2	857.67645	0	0	168.0432	9.18931666666667	9.48931666666667	93		SM(d20:2/22:0)+HCO2	857.6753	797.6495	339.3268
	SM(d20:2/22:0)+HCO2	1	0	0	1	9.36667878787879	9.66667878787879	138		SM(d20:2/22:0)+HCO2	9.561926	0	0	9.561926	9.36667878787879	9.66667878787879	138		SM(d20:2/22:0)+HCO2	2	0	0	2	9.36667878787879	9.66667878787879	138		SM(d20:2/22:0)+HCO2	18062.27	0	0	30000.98	9.36667878787879	9.66667878787879	138		SM(d20:2/22:0)+HCO2	857.67655	0	0	168.0432	9.36667878787879	9.66667878787879	138		SM(d20:2/22:0)+HCO2	857.6753	797.6495	339.3268
	SM(d20:2/22:0)+HCO2	1	0	0	1	9.03576060606061	9.33576060606061	3274		SM(d20:2/22:0)+HCO2	9.306672	0	0	9.306672	9.03576060606061	9.33576060606061	3274		SM(d20:2/22:0)+HCO2	2	0	0	2	9.03576060606061	9.33576060606061	3274		SM(d20:2/22:0)+HCO2	50138.64	0	0	108860.8	9.03576060606061	9.33576060606061	3274		SM(d20:2/22:0)+HCO2	857.67605	0	0	168.04315	9.03576060606061	9.33576060606061	3274		SM(d20:2/22:0)+HCO2	857.6753	797.6495	339.3268
	SM(d20:2/22:1)+HCO2	1	0	0	1	8.25450757575758	8.55450757575758	335		SM(d20:2/22:1)+HCO2	8.413545	0	0	8.413545	8.25450757575758	8.55450757575758	335		SM(d20:2/22:1)+HCO2	1	0	0	1	8.25450757575758	8.55450757575758	335		SM(d20:2/22:1)+HCO2	17137.88	0	0	49076.07	8.25450757575758	8.55450757575758	335		SM(d20:2/22:1)+HCO2	855.6603	0	0	168.0431	8.25450757575758	8.55450757575758	335		SM(d20:2/22:1)+HCO2	855.6597	795.6339	337.3112
	SM(d20:2/23:0)+HCO2	1	0	0	1	9.50529545454545	9.80529545454545	540		SM(d20:2/23:0)+HCO2	9.66459	0	0	9.66459	9.50529545454545	9.80529545454545	540		SM(d20:2/23:0)+HCO2	1	0	0	1	9.50529545454545	9.80529545454545	540		SM(d20:2/23:0)+HCO2	2517.2	0	0	6245.89	9.50529545454545	9.80529545454545	540		SM(d20:2/23:0)+HCO2	871.6918	0	0	168.043	9.50529545454545	9.80529545454545	540		SM(d20:2/23:0)+HCO2	871.691	811.6652	353.3425
	SM(d20:2/23:0)+HCO2	0	0	0	0	9.67496666666667	9.97496666666667	890		SM(d20:2/23:0)+HCO2	0	0	0	0	9.67496666666667	9.97496666666667	890		SM(d20:2/23:0)+HCO2	0	0	0	0	9.67496666666667	9.97496666666667	890		SM(d20:2/23:0)+HCO2	0	0	0	0	9.67496666666667	9.97496666666667	890		SM(d20:2/23:0)+HCO2	0	0	0	0	9.67496666666667	9.97496666666667	890		SM(d20:2/23:0)+HCO2	871.691	811.6652	353.3425
	SM(d20:2/23:0)+HCO2	0	0	0	0	9.83993636363636	10.1399363636364	2965		SM(d20:2/23:0)+HCO2	0	0	0	0	9.83993636363636	10.1399363636364	2965		SM(d20:2/23:0)+HCO2	0	0	0	0	9.83993636363636	10.1399363636364	2965		SM(d20:2/23:0)+HCO2	0	0	0	0	9.83993636363636	10.1399363636364	2965		SM(d20:2/23:0)+HCO2	0	0	0	0	9.83993636363636	10.1399363636364	2965		SM(d20:2/23:0)+HCO2	871.691	811.6652	353.3425
	SM(d20:2/24:0)+HCO2	0	0	0	0	10.1390287878788	10.4390287878788	2525		SM(d20:2/24:0)+HCO2	0	0	0	0	10.1390287878788	10.4390287878788	2525		SM(d20:2/24:0)+HCO2	0	0	0	0	10.1390287878788	10.4390287878788	2525		SM(d20:2/24:0)+HCO2	0	0	0	0	10.1390287878788	10.4390287878788	2525		SM(d20:2/24:0)+HCO2	0	0	0	0	10.1390287878788	10.4390287878788	2525		SM(d20:2/24:0)+HCO2	885.7066	825.6808	367.3581
	SM(d20:3/16:0)+HCO2	0	0	0	0	4.95939545454545	5.25939545454545	1066		SM(d20:3/16:0)+HCO2	0	0	0	0	4.95939545454545	5.25939545454545	1066		SM(d20:3/16:0)+HCO2	0	0	0	0	4.95939545454545	5.25939545454545	1066		SM(d20:3/16:0)+HCO2	0	0	0	0	4.95939545454545	5.25939545454545	1066		SM(d20:3/16:0)+HCO2	0	0	0	0	4.95939545454545	5.25939545454545	1066		SM(d20:3/16:0)+HCO2	771.5658	711.54	255.2329
	SM(d20:3/18:0)+HCO2	0	0	0	0	5.97570454545455	6.27570454545455	3098		SM(d20:3/18:0)+HCO2	0	0	0	0	5.97570454545455	6.27570454545455	3098		SM(d20:3/18:0)+HCO2	0	0	0	0	5.97570454545455	6.27570454545455	3098		SM(d20:3/18:0)+HCO2	0	0	0	0	5.97570454545455	6.27570454545455	3098		SM(d20:3/18:0)+HCO2	0	0	0	0	5.97570454545455	6.27570454545455	3098		SM(d20:3/18:0)+HCO2	799.5971	739.5713	283.2642
	SM(d20:3/22:0)+HCO2	1	0	0	1	8.25450757575758	8.55450757575758	335		SM(d20:3/22:0)+HCO2	8.413545	0	0	8.413545	8.25450757575758	8.55450757575758	335		SM(d20:3/22:0)+HCO2	1	0	0	1	8.25450757575758	8.55450757575758	335		SM(d20:3/22:0)+HCO2	17137.88	0	0	49076.07	8.25450757575758	8.55450757575758	335		SM(d20:3/22:0)+HCO2	855.6603	0	0	168.0431	8.25450757575758	8.55450757575758	335		SM(d20:3/22:0)+HCO2	855.6597	795.6339	339.3268
	SM(d21:0/13:0)+HCO2	0	0	0	0	6.26434696969697	6.56434696969697	884		SM(d21:0/13:0)+HCO2	0	0	0	0	6.26434696969697	6.56434696969697	884		SM(d21:0/13:0)+HCO2	0	0	0	0	6.26434696969697	6.56434696969697	884		SM(d21:0/13:0)+HCO2	0	0	0	0	6.26434696969697	6.56434696969697	884		SM(d21:0/13:0)+HCO2	0	0	0	0	6.26434696969697	6.56434696969697	884		SM(d21:0/13:0)+HCO2	749.5815	689.5557	213.186
	SM(d21:0/14:1)+HCO2	0	0	0	0	6.42851060606061	6.72851060606061	1210		SM(d21:0/14:1)+HCO2	0	0	0	0	6.42851060606061	6.72851060606061	1210		SM(d21:0/14:1)+HCO2	0	0	0	0	6.42851060606061	6.72851060606061	1210		SM(d21:0/14:1)+HCO2	0	0	0	0	6.42851060606061	6.72851060606061	1210		SM(d21:0/14:1)+HCO2	0	0	0	0	6.42851060606061	6.72851060606061	1210		SM(d21:0/14:1)+HCO2	761.5815	701.5557	225.186
	SM(d21:0/15:1)+HCO2	1	0	0	1	7.04880151515152	7.34880151515152	487		SM(d21:0/15:1)+HCO2	7.175274	0	0	7.175274	7.04880151515152	7.34880151515152	487		SM(d21:0/15:1)+HCO2	1	0	0	1	7.04880151515152	7.34880151515152	487		SM(d21:0/15:1)+HCO2	22360.19	0	0	45292.63	7.04880151515152	7.34880151515152	487		SM(d21:0/15:1)+HCO2	775.5986	0	0	168.0432	7.04880151515152	7.34880151515152	487		SM(d21:0/15:1)+HCO2	775.5971	715.5713	239.2016
	SM(d21:0/17:0)+HCO2	0	0	0	0	8.62740151515151	8.92740151515151	1392		SM(d21:0/17:0)+HCO2	0	0	0	0	8.62740151515151	8.92740151515151	1392		SM(d21:0/17:0)+HCO2	0	0	0	0	8.62740151515151	8.92740151515151	1392		SM(d21:0/17:0)+HCO2	0	0	0	0	8.62740151515151	8.92740151515151	1392		SM(d21:0/17:0)+HCO2	0	0	0	0	8.62740151515151	8.92740151515151	1392		SM(d21:0/17:0)+HCO2	805.6441	745.6183	269.2486
	SM(d21:0/17:1)+HCO2	1	0	0	1	8.19060303030303	8.49060303030303	273		SM(d21:0/17:1)+HCO2	8.359391	0	0	8.359391	8.19060303030303	8.49060303030303	273		SM(d21:0/17:1)+HCO2	1	0	0	1	8.19060303030303	8.49060303030303	273		SM(d21:0/17:1)+HCO2	15213.41	0	0	39075.43	8.19060303030303	8.49060303030303	273		SM(d21:0/17:1)+HCO2	803.6295	0	0	168.0431	8.19060303030303	8.49060303030303	273		SM(d21:0/17:1)+HCO2	803.6284	743.6026	267.2329
	SM(d21:0/17:2)+HCO2	0	0	0	0	7.16355606060606	7.46355606060606	1527		SM(d21:0/17:2)+HCO2	0	0	0	0	7.16355606060606	7.46355606060606	1527		SM(d21:0/17:2)+HCO2	0	0	0	0	7.16355606060606	7.46355606060606	1527		SM(d21:0/17:2)+HCO2	0	0	0	0	7.16355606060606	7.46355606060606	1527		SM(d21:0/17:2)+HCO2	0	0	0	0	7.16355606060606	7.46355606060606	1527		SM(d21:0/17:2)+HCO2	801.6128	741.587	265.2173
	SM(d21:0/18:1)+HCO2	1	0	1	1	8.75086515151515	9.05086515151515	235		SM(d21:0/18:1)+HCO2	8.90853	0	8.90853	8.90853	8.75086515151515	9.05086515151515	235		SM(d21:0/18:1)+HCO2	1	0	1	1	8.75086515151515	9.05086515151515	235		SM(d21:0/18:1)+HCO2	10748.71	0	3202.143	16443.98	8.75086515151515	9.05086515151515	235		SM(d21:0/18:1)+HCO2	817.6455	0	281.2486	168.0431	8.75086515151515	9.05086515151515	235		SM(d21:0/18:1)+HCO2	817.6441	757.6183	281.2486
	SM(d21:0/19:0)+HCO2	0	0	0	0	9.65096666666667	9.95096666666667	611		SM(d21:0/19:0)+HCO2	0	0	0	0	9.65096666666667	9.95096666666667	611		SM(d21:0/19:0)+HCO2	0	0	0	0	9.65096666666667	9.95096666666667	611		SM(d21:0/19:0)+HCO2	0	0	0	0	9.65096666666667	9.95096666666667	611		SM(d21:0/19:0)+HCO2	0	0	0	0	9.65096666666667	9.95096666666667	611		SM(d21:0/19:0)+HCO2	833.6754	773.6496	297.2799
	SM(d21:0/20:0)+HCO2	0	0	0	0	10.1123318181818	10.4123318181818	1733		SM(d21:0/20:0)+HCO2	0	0	0	0	10.1123318181818	10.4123318181818	1733		SM(d21:0/20:0)+HCO2	0	0	0	0	10.1123318181818	10.4123318181818	1733		SM(d21:0/20:0)+HCO2	0	0	0	0	10.1123318181818	10.4123318181818	1733		SM(d21:0/20:0)+HCO2	0	0	0	0	10.1123318181818	10.4123318181818	1733		SM(d21:0/20:0)+HCO2	847.691	787.6652	311.2955
	SM(d21:0/20:1)+HCO2	1	0	0	1	9.76827575757576	10.0682757575758	116		SM(d21:0/20:1)+HCO2	9.893953	0	0	9.893953	9.76827575757576	10.0682757575758	116		SM(d21:0/20:1)+HCO2	1	0	0	2	9.76827575757576	10.0682757575758	116		SM(d21:0/20:1)+HCO2	34293.09	0	0	56189.21	9.76827575757576	10.0682757575758	116		SM(d21:0/20:1)+HCO2	845.6764	0	0	168.0432	9.76827575757576	10.0682757575758	116		SM(d21:0/20:1)+HCO2	845.6754	785.6496	309.2799
	SM(d21:0/20:1)+HCO2	1	0	0	1	9.5807	9.8807	513		SM(d21:0/20:1)+HCO2	9.743843	0	0	9.743843	9.5807	9.8807	513		SM(d21:0/20:1)+HCO2	1	0	0	1	9.5807	9.8807	513		SM(d21:0/20:1)+HCO2	2434.59	0	0	4907.728	9.5807	9.8807	513		SM(d21:0/20:1)+HCO2	845.6754	0	0	168.0432	9.5807	9.8807	513		SM(d21:0/20:1)+HCO2	845.6754	785.6496	309.2799
	SM(d21:0/20:2)+HCO2	1	0	0	1	8.85119242424242	9.15119242424242	204		SM(d21:0/20:2)+HCO2	8.968365	0	0	8.968365	8.85119242424242	9.15119242424242	204		SM(d21:0/20:2)+HCO2	2	0	0	2	8.85119242424242	9.15119242424242	204		SM(d21:0/20:2)+HCO2	9540.545	0	0	24851.15	8.85119242424242	9.15119242424242	204		SM(d21:0/20:2)+HCO2	843.6607	0	0	168.0432	8.85119242424242	9.15119242424242	204		SM(d21:0/20:2)+HCO2	843.6597	783.6339	307.2642
	SM(d21:0/20:2)+HCO2	1	0	0	1	8.68075151515152	8.98075151515152	367		SM(d21:0/20:2)+HCO2	8.968365	0	0	8.968365	8.68075151515152	8.98075151515152	367		SM(d21:0/20:2)+HCO2	2	0	0	2	8.68075151515152	8.98075151515152	367		SM(d21:0/20:2)+HCO2	9540.545	0	0	24851.15	8.68075151515152	8.98075151515152	367		SM(d21:0/20:2)+HCO2	843.6609	0	0	168.04315	8.68075151515152	8.98075151515152	367		SM(d21:0/20:2)+HCO2	843.6597	783.6339	307.2642
	SM(d21:0/21:0)+HCO2	0	0	0	0	10.5750166666667	10.8750166666667	1231		SM(d21:0/21:0)+HCO2	0	0	0	0	10.5750166666667	10.8750166666667	1231		SM(d21:0/21:0)+HCO2	0	0	0	0	10.5750166666667	10.8750166666667	1231		SM(d21:0/21:0)+HCO2	0	0	0	0	10.5750166666667	10.8750166666667	1231		SM(d21:0/21:0)+HCO2	0	0	0	0	10.5750166666667	10.8750166666667	1231		SM(d21:0/21:0)+HCO2	861.7067	801.6809	325.3112
	SM(d21:0/22:1)+HCO2	1	0	0	1	10.501896969697	10.801896969697	516		SM(d21:0/22:1)+HCO2	10.66496	0	0	10.66496	10.501896969697	10.801896969697	516		SM(d21:0/22:1)+HCO2	1	0	0	1	10.501896969697	10.801896969697	516		SM(d21:0/22:1)+HCO2	4198.387	0	0	3842.834	10.501896969697	10.801896969697	516		SM(d21:0/22:1)+HCO2	873.7089	0	0	168.0433	10.501896969697	10.801896969697	516		SM(d21:0/22:1)+HCO2	873.7067	813.6809	337.3112
	SM(d21:0/22:1)+HCO2	0	0	0	0	10.6741560606061	10.9741560606061	714		SM(d21:0/22:1)+HCO2	0	0	0	0	10.6741560606061	10.9741560606061	714		SM(d21:0/22:1)+HCO2	0	0	0	0	10.6741560606061	10.9741560606061	714		SM(d21:0/22:1)+HCO2	0	0	0	0	10.6741560606061	10.9741560606061	714		SM(d21:0/22:1)+HCO2	0	0	0	0	10.6741560606061	10.9741560606061	714		SM(d21:0/22:1)+HCO2	873.7067	813.6809	337.3112
	SM(d21:0/22:2)+HCO2	1	0	0	1	9.50529545454545	9.80529545454545	540		SM(d21:0/22:2)+HCO2	9.66459	0	0	9.66459	9.50529545454545	9.80529545454545	540		SM(d21:0/22:2)+HCO2	1	0	0	1	9.50529545454545	9.80529545454545	540		SM(d21:0/22:2)+HCO2	2517.2	0	0	6245.89	9.50529545454545	9.80529545454545	540		SM(d21:0/22:2)+HCO2	871.6918	0	0	168.043	9.50529545454545	9.80529545454545	540		SM(d21:0/22:2)+HCO2	871.691	811.6652	335.2955
	SM(d21:0/22:2)+HCO2	0	0	0	0	9.67496666666667	9.97496666666667	890		SM(d21:0/22:2)+HCO2	0	0	0	0	9.67496666666667	9.97496666666667	890		SM(d21:0/22:2)+HCO2	0	0	0	0	9.67496666666667	9.97496666666667	890		SM(d21:0/22:2)+HCO2	0	0	0	0	9.67496666666667	9.97496666666667	890		SM(d21:0/22:2)+HCO2	0	0	0	0	9.67496666666667	9.97496666666667	890		SM(d21:0/22:2)+HCO2	871.691	811.6652	335.2955
	SM(d21:0/22:2)+HCO2	0	0	0	0	9.83993636363636	10.1399363636364	2965		SM(d21:0/22:2)+HCO2	0	0	0	0	9.83993636363636	10.1399363636364	2965		SM(d21:0/22:2)+HCO2	0	0	0	0	9.83993636363636	10.1399363636364	2965		SM(d21:0/22:2)+HCO2	0	0	0	0	9.83993636363636	10.1399363636364	2965		SM(d21:0/22:2)+HCO2	0	0	0	0	9.83993636363636	10.1399363636364	2965		SM(d21:0/22:2)+HCO2	871.691	811.6652	335.2955
	SM(d22:0/10:0)+HCO2	0	0	0	0	4.9380196969697	5.2380196969697	2362		SM(d22:0/10:0)+HCO2	0	0	0	0	4.9380196969697	5.2380196969697	2362		SM(d22:0/10:0)+HCO2	0	0	0	0	4.9380196969697	5.2380196969697	2362		SM(d22:0/10:0)+HCO2	0	0	0	0	4.9380196969697	5.2380196969697	2362		SM(d22:0/10:0)+HCO2	0	0	0	0	4.9380196969697	5.2380196969697	2362		SM(d22:0/10:0)+HCO2	721.5501	661.5243	171.139
	SM(d22:0/12:0)+HCO2	0	0	0	0	6.26434696969697	6.56434696969697	884		SM(d22:0/12:0)+HCO2	0	0	0	0	6.26434696969697	6.56434696969697	884		SM(d22:0/12:0)+HCO2	0	0	0	0	6.26434696969697	6.56434696969697	884		SM(d22:0/12:0)+HCO2	0	0	0	0	6.26434696969697	6.56434696969697	884		SM(d22:0/12:0)+HCO2	0	0	0	0	6.26434696969697	6.56434696969697	884		SM(d22:0/12:0)+HCO2	749.5814	689.5556	199.1703
	SM(d22:0/14:1)+HCO2	1	0	0	1	7.04880151515152	7.34880151515152	487		SM(d22:0/14:1)+HCO2	7.175274	0	0	7.175274	7.04880151515152	7.34880151515152	487		SM(d22:0/14:1)+HCO2	1	0	0	1	7.04880151515152	7.34880151515152	487		SM(d22:0/14:1)+HCO2	22360.19	0	0	45292.63	7.04880151515152	7.34880151515152	487		SM(d22:0/14:1)+HCO2	775.5986	0	0	168.0432	7.04880151515152	7.34880151515152	487		SM(d22:0/14:1)+HCO2	775.5971	715.5713	225.186
	SM(d22:0/16:0)+HCO2	0	0	0	0	8.62740151515151	8.92740151515151	1392		SM(d22:0/16:0)+HCO2	0	0	0	0	8.62740151515151	8.92740151515151	1392		SM(d22:0/16:0)+HCO2	0	0	0	0	8.62740151515151	8.92740151515151	1392		SM(d22:0/16:0)+HCO2	0	0	0	0	8.62740151515151	8.92740151515151	1392		SM(d22:0/16:0)+HCO2	0	0	0	0	8.62740151515151	8.92740151515151	1392		SM(d22:0/16:0)+HCO2	805.644	745.6182	255.2329
	SM(d22:0/16:1)+HCO2	1	0	0	1	8.19060303030303	8.49060303030303	273		SM(d22:0/16:1)+HCO2	8.359391	0	0	8.359391	8.19060303030303	8.49060303030303	273		SM(d22:0/16:1)+HCO2	1	0	0	1	8.19060303030303	8.49060303030303	273		SM(d22:0/16:1)+HCO2	15213.41	0	0	39075.43	8.19060303030303	8.49060303030303	273		SM(d22:0/16:1)+HCO2	803.6295	0	0	168.0431	8.19060303030303	8.49060303030303	273		SM(d22:0/16:1)+HCO2	803.6284	743.6026	253.2173
	SM(d22:0/17:1)+HCO2	1	0	0	1	8.75086515151515	9.05086515151515	235		SM(d22:0/17:1)+HCO2	8.90853	0	0	8.90853	8.75086515151515	9.05086515151515	235		SM(d22:0/17:1)+HCO2	1	0	0	1	8.75086515151515	9.05086515151515	235		SM(d22:0/17:1)+HCO2	10748.71	0	0	16443.98	8.75086515151515	9.05086515151515	235		SM(d22:0/17:1)+HCO2	817.6455	0	0	168.0431	8.75086515151515	9.05086515151515	235		SM(d22:0/17:1)+HCO2	817.644	757.6182	267.2329
	SM(d22:0/18:0)+HCO2	0	0	0	0	9.65096666666667	9.95096666666667	611		SM(d22:0/18:0)+HCO2	0	0	0	0	9.65096666666667	9.95096666666667	611		SM(d22:0/18:0)+HCO2	0	0	0	0	9.65096666666667	9.95096666666667	611		SM(d22:0/18:0)+HCO2	0	0	0	0	9.65096666666667	9.95096666666667	611		SM(d22:0/18:0)+HCO2	0	0	0	0	9.65096666666667	9.95096666666667	611		SM(d22:0/18:0)+HCO2	833.6753	773.6495	283.2642
	SM(d22:0/18:1)+HCO2	1	0	0	1	9.26437575757576	9.56437575757576	103		SM(d22:0/18:1)+HCO2	9.404144	0	0	9.404144	9.26437575757576	9.56437575757576	103		SM(d22:0/18:1)+HCO2	3	0	0	3	9.26437575757576	9.56437575757576	103		SM(d22:0/18:1)+HCO2	47392.32	0	0	108312.7	9.26437575757576	9.56437575757576	103		SM(d22:0/18:1)+HCO2	831.661	0	0	168.043133333333	9.26437575757576	9.56437575757576	103		SM(d22:0/18:1)+HCO2	831.6597	771.6339	281.2486
	SM(d22:0/18:1)+HCO2	1	0	0	1	9.10172727272727	9.40172727272727	734		SM(d22:0/18:1)+HCO2	9.284525	0	0	9.284525	9.10172727272727	9.40172727272727	734		SM(d22:0/18:1)+HCO2	1	0	0	1	9.10172727272727	9.40172727272727	734		SM(d22:0/18:1)+HCO2	1896.261	0	0	2792.568	9.10172727272727	9.40172727272727	734		SM(d22:0/18:1)+HCO2	831.6635	0	0	168.0432	9.10172727272727	9.40172727272727	734		SM(d22:0/18:1)+HCO2	831.6597	771.6339	281.2486
	SM(d22:0/18:2)+HCO2	1	0	0	1	8.32578636363636	8.62578636363636	358		SM(d22:0/18:2)+HCO2	8.46687	0	0	8.46687	8.32578636363636	8.62578636363636	358		SM(d22:0/18:2)+HCO2	1	0	0	2	8.32578636363636	8.62578636363636	358		SM(d22:0/18:2)+HCO2	16325.93	0	0	48413.48	8.32578636363636	8.62578636363636	358		SM(d22:0/18:2)+HCO2	829.645	0	0	168.0432	8.32578636363636	8.62578636363636	358		SM(d22:0/18:2)+HCO2	829.644	769.6182	279.2329
	SM(d22:0/18:2)+HCO2	1	0	0	1	8.12615303030303	8.42615303030303	401		SM(d22:0/18:2)+HCO2	8.296491	0	0	8.296491	8.12615303030303	8.42615303030303	401		SM(d22:0/18:2)+HCO2	1	0	0	1	8.12615303030303	8.42615303030303	401		SM(d22:0/18:2)+HCO2	6138.957	0	0	18925.56	8.12615303030303	8.42615303030303	401		SM(d22:0/18:2)+HCO2	829.6455	0	0	168.0432	8.12615303030303	8.42615303030303	401		SM(d22:0/18:2)+HCO2	829.644	769.6182	279.2329
	SM(d22:0/19:0)+HCO2	0	0	0	0	10.1123318181818	10.4123318181818	1733		SM(d22:0/19:0)+HCO2	0	0	0	0	10.1123318181818	10.4123318181818	1733		SM(d22:0/19:0)+HCO2	0	0	0	0	10.1123318181818	10.4123318181818	1733		SM(d22:0/19:0)+HCO2	0	0	0	0	10.1123318181818	10.4123318181818	1733		SM(d22:0/19:0)+HCO2	0	0	0	0	10.1123318181818	10.4123318181818	1733		SM(d22:0/19:0)+HCO2	847.691	787.6652	297.2799
	SM(d22:0/20:0)+HCO2	0	0	0	0	10.5750166666667	10.8750166666667	1231		SM(d22:0/20:0)+HCO2	0	0	0	0	10.5750166666667	10.8750166666667	1231		SM(d22:0/20:0)+HCO2	0	0	0	0	10.5750166666667	10.8750166666667	1231		SM(d22:0/20:0)+HCO2	0	0	0	0	10.5750166666667	10.8750166666667	1231		SM(d22:0/20:0)+HCO2	0	0	0	0	10.5750166666667	10.8750166666667	1231		SM(d22:0/20:0)+HCO2	861.7066	801.6808	311.2955
	SM(d22:0/20:1)+HCO2	1	0	0	1	10.2335636363636	10.5335636363636	101		SM(d22:0/20:1)+HCO2	10.32325	0	0	10.32325	10.2335636363636	10.5335636363636	101		SM(d22:0/20:1)+HCO2	2	0	0	2	10.2335636363636	10.5335636363636	101		SM(d22:0/20:1)+HCO2	20351.26	0	0	40518.86	10.2335636363636	10.5335636363636	101		SM(d22:0/20:1)+HCO2	859.692	0	0	168.0431	10.2335636363636	10.5335636363636	101		SM(d22:0/20:1)+HCO2	859.691	799.6652	309.2799
	SM(d22:0/20:1)+HCO2	1	0	0	1	10.0621287878788	10.3621287878788	485		SM(d22:0/20:1)+HCO2	10.32325	0	0	10.32325	10.0621287878788	10.3621287878788	485		SM(d22:0/20:1)+HCO2	2	0	0	2	10.0621287878788	10.3621287878788	485		SM(d22:0/20:1)+HCO2	20351.26	0	0	40518.86	10.0621287878788	10.3621287878788	485		SM(d22:0/20:1)+HCO2	859.692	0	0	168.04315	10.0621287878788	10.3621287878788	485		SM(d22:0/20:1)+HCO2	859.691	799.6652	309.2799
	SM(d22:0/20:1)+HCO2	0	0	0	0	9.59013636363636	9.89013636363636	584		SM(d22:0/20:1)+HCO2	0	0	0	0	9.59013636363636	9.89013636363636	584		SM(d22:0/20:1)+HCO2	0	0	0	0	9.59013636363636	9.89013636363636	584		SM(d22:0/20:1)+HCO2	0	0	0	0	9.59013636363636	9.89013636363636	584		SM(d22:0/20:1)+HCO2	0	0	0	0	9.59013636363636	9.89013636363636	584		SM(d22:0/20:1)+HCO2	859.691	799.6652	309.2799
	SM(d22:0/20:2)+HCO2	1	0	0	1	9.18931666666667	9.48931666666667	93		SM(d22:0/20:2)+HCO2	9.306672	0	0	9.306672	9.18931666666667	9.48931666666667	93		SM(d22:0/20:2)+HCO2	2	0	0	2	9.18931666666667	9.48931666666667	93		SM(d22:0/20:2)+HCO2	50138.64	0	0	108860.8	9.18931666666667	9.48931666666667	93		SM(d22:0/20:2)+HCO2	857.67645	0	0	168.0432	9.18931666666667	9.48931666666667	93		SM(d22:0/20:2)+HCO2	857.6753	797.6495	307.2642
	SM(d22:0/20:2)+HCO2	1	0	0	1	9.36667878787879	9.66667878787879	138		SM(d22:0/20:2)+HCO2	9.561926	0	0	9.561926	9.36667878787879	9.66667878787879	138		SM(d22:0/20:2)+HCO2	2	0	0	2	9.36667878787879	9.66667878787879	138		SM(d22:0/20:2)+HCO2	18062.27	0	0	30000.98	9.36667878787879	9.66667878787879	138		SM(d22:0/20:2)+HCO2	857.67655	0	0	168.0432	9.36667878787879	9.66667878787879	138		SM(d22:0/20:2)+HCO2	857.6753	797.6495	307.2642
	SM(d22:0/20:2)+HCO2	1	0	0	1	9.03576060606061	9.33576060606061	3274		SM(d22:0/20:2)+HCO2	9.306672	0	0	9.306672	9.03576060606061	9.33576060606061	3274		SM(d22:0/20:2)+HCO2	2	0	0	2	9.03576060606061	9.33576060606061	3274		SM(d22:0/20:2)+HCO2	50138.64	0	0	108860.8	9.03576060606061	9.33576060606061	3274		SM(d22:0/20:2)+HCO2	857.67605	0	0	168.04315	9.03576060606061	9.33576060606061	3274		SM(d22:0/20:2)+HCO2	857.6753	797.6495	307.2642
	SM(d22:0/20:3)+HCO2	1	0	0	1	8.25450757575758	8.55450757575758	335		SM(d22:0/20:3)+HCO2	8.413545	0	0	8.413545	8.25450757575758	8.55450757575758	335		SM(d22:0/20:3)+HCO2	1	0	0	1	8.25450757575758	8.55450757575758	335		SM(d22:0/20:3)+HCO2	17137.88	0	0	49076.07	8.25450757575758	8.55450757575758	335		SM(d22:0/20:3)+HCO2	855.6603	0	0	168.0431	8.25450757575758	8.55450757575758	335		SM(d22:0/20:3)+HCO2	855.6597	795.6339	305.2486
	SM(d22:0/22:1)+HCO2	0	0	0	0	11.10745	11.40745	2483		SM(d22:0/22:1)+HCO2	0	0	0	0	11.10745	11.40745	2483		SM(d22:0/22:1)+HCO2	0	0	0	0	11.10745	11.40745	2483		SM(d22:0/22:1)+HCO2	0	0	0	0	11.10745	11.40745	2483		SM(d22:0/22:1)+HCO2	0	0	0	0	11.10745	11.40745	2483		SM(d22:0/22:1)+HCO2	887.7223	827.6965	337.3112
	SM(d22:0/22:2)+HCO2	0	0	0	0	10.1390287878788	10.4390287878788	2525		SM(d22:0/22:2)+HCO2	0	0	0	0	10.1390287878788	10.4390287878788	2525		SM(d22:0/22:2)+HCO2	0	0	0	0	10.1390287878788	10.4390287878788	2525		SM(d22:0/22:2)+HCO2	0	0	0	0	10.1390287878788	10.4390287878788	2525		SM(d22:0/22:2)+HCO2	0	0	0	0	10.1390287878788	10.4390287878788	2525		SM(d22:0/22:2)+HCO2	885.7066	825.6808	335.2955
	SM(d22:1/10:0)+HCO2	1	0	0	1	4.38823333333333	4.68823333333333	107		SM(d22:1/10:0)+HCO2	4.56546	0	0	4.56546	4.38823333333333	4.68823333333333	107		SM(d22:1/10:0)+HCO2	1	0	0	1	4.38823333333333	4.68823333333333	107		SM(d22:1/10:0)+HCO2	35088.98	0	0	39480.65	4.38823333333333	4.68823333333333	107		SM(d22:1/10:0)+HCO2	719.5355	0	0	168.0431	4.38823333333333	4.68823333333333	107		SM(d22:1/10:0)+HCO2	719.5345	659.5087	171.139
	SM(d22:1/12:0)+HCO2	1	0	0	1	5.78474393939394	6.08474393939394	25		SM(d22:1/12:0)+HCO2	5.890948	0	0	5.890948	5.78474393939394	6.08474393939394	25		SM(d22:1/12:0)+HCO2	2	0	0	2	5.78474393939394	6.08474393939394	25		SM(d22:1/12:0)+HCO2	110725	0	0	212716.5	5.78474393939394	6.08474393939394	25		SM(d22:1/12:0)+HCO2	747.5666	0	0	168.0431	5.78474393939394	6.08474393939394	25		SM(d22:1/12:0)+HCO2	747.5658	687.54	199.1703
	SM(d22:1/12:0)+HCO2	1	0	0	1	5.58759696969697	5.88759696969697	1948		SM(d22:1/12:0)+HCO2	5.768037	0	0	5.768037	5.58759696969697	5.88759696969697	1948		SM(d22:1/12:0)+HCO2	1	0	0	1	5.58759696969697	5.88759696969697	1948		SM(d22:1/12:0)+HCO2	4239.245	0	0	5524.473	5.58759696969697	5.88759696969697	1948		SM(d22:1/12:0)+HCO2	747.5669	0	0	168.0432	5.58759696969697	5.88759696969697	1948		SM(d22:1/12:0)+HCO2	747.5658	687.54	199.1703
	SM(d22:1/13:0)+HCO2	0	0	0	0	6.42851060606061	6.72851060606061	1210		SM(d22:1/13:0)+HCO2	0	0	0	0	6.42851060606061	6.72851060606061	1210		SM(d22:1/13:0)+HCO2	0	0	0	0	6.42851060606061	6.72851060606061	1210		SM(d22:1/13:0)+HCO2	0	0	0	0	6.42851060606061	6.72851060606061	1210		SM(d22:1/13:0)+HCO2	0	0	0	0	6.42851060606061	6.72851060606061	1210		SM(d22:1/13:0)+HCO2	761.5815	701.5557	213.186
	SM(d22:1/14:0)+HCO2	1	0	0	1	7.04880151515152	7.34880151515152	487		SM(d22:1/14:0)+HCO2	7.175274	0	0	7.175274	7.04880151515152	7.34880151515152	487		SM(d22:1/14:0)+HCO2	1	0	0	1	7.04880151515152	7.34880151515152	487		SM(d22:1/14:0)+HCO2	22360.19	0	0	45292.63	7.04880151515152	7.34880151515152	487		SM(d22:1/14:0)+HCO2	775.5986	0	0	168.0432	7.04880151515152	7.34880151515152	487		SM(d22:1/14:0)+HCO2	775.5971	715.5713	227.2016
	SM(d22:1/14:1)+HCO2	1	0	0	1	5.93893181818182	6.23893181818182	132		SM(d22:1/14:1)+HCO2	6.096501	0	0	6.096501	5.93893181818182	6.23893181818182	132		SM(d22:1/14:1)+HCO2	2	0	0	2	5.93893181818182	6.23893181818182	132		SM(d22:1/14:1)+HCO2	23488.82	0	0	40167.21	5.93893181818182	6.23893181818182	132		SM(d22:1/14:1)+HCO2	773.58205	0	0	168.04315	5.93893181818182	6.23893181818182	132		SM(d22:1/14:1)+HCO2	773.5815	713.5557	225.186
	SM(d22:1/14:1)+HCO2	0	0	0	1	6.10300833333333	6.40300833333333	1230		SM(d22:1/14:1)+HCO2	6.211582	0	0	6.211582	6.10300833333333	6.40300833333333	1230		SM(d22:1/14:1)+HCO2	1	0	0	1	6.10300833333333	6.40300833333333	1230		SM(d22:1/14:1)+HCO2	652.2381	0	0	2860.728	6.10300833333333	6.40300833333333	1230		SM(d22:1/14:1)+HCO2	773.5818	0	0	168.0432	6.10300833333333	6.40300833333333	1230		SM(d22:1/14:1)+HCO2	773.5815	713.5557	225.186
	SM(d22:1/16:0)+HCO2	1	0	0	1	8.19060303030303	8.49060303030303	273		SM(d22:1/16:0)+HCO2	8.359391	0	0	8.359391	8.19060303030303	8.49060303030303	273		SM(d22:1/16:0)+HCO2	1	0	0	1	8.19060303030303	8.49060303030303	273		SM(d22:1/16:0)+HCO2	15213.41	0	0	39075.43	8.19060303030303	8.49060303030303	273		SM(d22:1/16:0)+HCO2	803.6295	0	0	168.0431	8.19060303030303	8.49060303030303	273		SM(d22:1/16:0)+HCO2	803.6284	743.6026	255.2329
	SM(d22:1/16:1)+HCO2	0	0	0	0	7.16355606060606	7.46355606060606	1527		SM(d22:1/16:1)+HCO2	0	0	0	0	7.16355606060606	7.46355606060606	1527		SM(d22:1/16:1)+HCO2	0	0	0	0	7.16355606060606	7.46355606060606	1527		SM(d22:1/16:1)+HCO2	0	0	0	0	7.16355606060606	7.46355606060606	1527		SM(d22:1/16:1)+HCO2	0	0	0	0	7.16355606060606	7.46355606060606	1527		SM(d22:1/16:1)+HCO2	801.6128	741.587	253.2173
	SM(d22:1/17:0)+HCO2	1	0	0	1	8.75086515151515	9.05086515151515	235		SM(d22:1/17:0)+HCO2	8.90853	0	0	8.90853	8.75086515151515	9.05086515151515	235		SM(d22:1/17:0)+HCO2	1	0	0	1	8.75086515151515	9.05086515151515	235		SM(d22:1/17:0)+HCO2	10748.71	0	0	16443.98	8.75086515151515	9.05086515151515	235		SM(d22:1/17:0)+HCO2	817.6455	0	0	168.0431	8.75086515151515	9.05086515151515	235		SM(d22:1/17:0)+HCO2	817.6441	757.6183	269.2486
	SM(d22:1/18:0)+HCO2	1	0	0	1	9.26437575757576	9.56437575757576	103		SM(d22:1/18:0)+HCO2	9.404144	0	0	9.404144	9.26437575757576	9.56437575757576	103		SM(d22:1/18:0)+HCO2	3	0	0	3	9.26437575757576	9.56437575757576	103		SM(d22:1/18:0)+HCO2	47392.32	0	0	108312.7	9.26437575757576	9.56437575757576	103		SM(d22:1/18:0)+HCO2	831.661	0	0	168.043133333333	9.26437575757576	9.56437575757576	103		SM(d22:1/18:0)+HCO2	831.6597	771.6339	283.2642
	SM(d22:1/18:0)+HCO2	1	0	0	1	9.10172727272727	9.40172727272727	734		SM(d22:1/18:0)+HCO2	9.284525	0	0	9.284525	9.10172727272727	9.40172727272727	734		SM(d22:1/18:0)+HCO2	1	0	0	1	9.10172727272727	9.40172727272727	734		SM(d22:1/18:0)+HCO2	1896.261	0	0	2792.568	9.10172727272727	9.40172727272727	734		SM(d22:1/18:0)+HCO2	831.6635	0	0	168.0432	9.10172727272727	9.40172727272727	734		SM(d22:1/18:0)+HCO2	831.6597	771.6339	283.2642
	SM(d22:1/18:1)+HCO2	1	0	0	1	8.32578636363636	8.62578636363636	358		SM(d22:1/18:1)+HCO2	8.46687	0	0	8.46687	8.32578636363636	8.62578636363636	358		SM(d22:1/18:1)+HCO2	1	0	0	2	8.32578636363636	8.62578636363636	358		SM(d22:1/18:1)+HCO2	16325.93	0	0	48413.48	8.32578636363636	8.62578636363636	358		SM(d22:1/18:1)+HCO2	829.645	0	0	168.0432	8.32578636363636	8.62578636363636	358		SM(d22:1/18:1)+HCO2	829.6441	769.6183	281.2486
	SM(d22:1/18:1)+HCO2	1	0	0	1	8.12615303030303	8.42615303030303	401		SM(d22:1/18:1)+HCO2	8.296491	0	0	8.296491	8.12615303030303	8.42615303030303	401		SM(d22:1/18:1)+HCO2	1	0	0	1	8.12615303030303	8.42615303030303	401		SM(d22:1/18:1)+HCO2	6138.957	0	0	18925.56	8.12615303030303	8.42615303030303	401		SM(d22:1/18:1)+HCO2	829.6455	0	0	168.0432	8.12615303030303	8.42615303030303	401		SM(d22:1/18:1)+HCO2	829.6441	769.6183	281.2486
	SM(d22:1/19:0)+HCO2	1	0	0	1	9.76827575757576	10.0682757575758	116		SM(d22:1/19:0)+HCO2	9.893953	0	0	9.893953	9.76827575757576	10.0682757575758	116		SM(d22:1/19:0)+HCO2	1	0	0	2	9.76827575757576	10.0682757575758	116		SM(d22:1/19:0)+HCO2	34293.09	0	0	56189.21	9.76827575757576	10.0682757575758	116		SM(d22:1/19:0)+HCO2	845.6764	0	0	168.0432	9.76827575757576	10.0682757575758	116		SM(d22:1/19:0)+HCO2	845.6754	785.6496	297.2799
	SM(d22:1/19:0)+HCO2	1	0	0	1	9.5807	9.8807	513		SM(d22:1/19:0)+HCO2	9.743843	0	0	9.743843	9.5807	9.8807	513		SM(d22:1/19:0)+HCO2	1	0	0	1	9.5807	9.8807	513		SM(d22:1/19:0)+HCO2	2434.59	0	0	4907.728	9.5807	9.8807	513		SM(d22:1/19:0)+HCO2	845.6754	0	0	168.0432	9.5807	9.8807	513		SM(d22:1/19:0)+HCO2	845.6754	785.6496	297.2799
	SM(d22:1/20:0)+HCO2	1	0	0	1	10.2335636363636	10.5335636363636	101		SM(d22:1/20:0)+HCO2	10.32325	0	0	10.32325	10.2335636363636	10.5335636363636	101		SM(d22:1/20:0)+HCO2	2	0	0	2	10.2335636363636	10.5335636363636	101		SM(d22:1/20:0)+HCO2	20351.26	0	0	40518.86	10.2335636363636	10.5335636363636	101		SM(d22:1/20:0)+HCO2	859.692	0	0	168.0431	10.2335636363636	10.5335636363636	101		SM(d22:1/20:0)+HCO2	859.691	799.6652	311.2955
	SM(d22:1/20:0)+HCO2	1	0	0	1	10.0621287878788	10.3621287878788	485		SM(d22:1/20:0)+HCO2	10.32325	0	0	10.32325	10.0621287878788	10.3621287878788	485		SM(d22:1/20:0)+HCO2	2	0	0	2	10.0621287878788	10.3621287878788	485		SM(d22:1/20:0)+HCO2	20351.26	0	0	40518.86	10.0621287878788	10.3621287878788	485		SM(d22:1/20:0)+HCO2	859.692	0	0	168.04315	10.0621287878788	10.3621287878788	485		SM(d22:1/20:0)+HCO2	859.691	799.6652	311.2955
	SM(d22:1/20:0)+HCO2	0	0	0	0	9.59013636363636	9.89013636363636	584		SM(d22:1/20:0)+HCO2	0	0	0	0	9.59013636363636	9.89013636363636	584		SM(d22:1/20:0)+HCO2	0	0	0	0	9.59013636363636	9.89013636363636	584		SM(d22:1/20:0)+HCO2	0	0	0	0	9.59013636363636	9.89013636363636	584		SM(d22:1/20:0)+HCO2	0	0	0	0	9.59013636363636	9.89013636363636	584		SM(d22:1/20:0)+HCO2	859.691	799.6652	311.2955
	SM(d22:1/20:1)+HCO2	1	0	0	1	9.18931666666667	9.48931666666667	93		SM(d22:1/20:1)+HCO2	9.306672	0	0	9.306672	9.18931666666667	9.48931666666667	93		SM(d22:1/20:1)+HCO2	2	0	0	2	9.18931666666667	9.48931666666667	93		SM(d22:1/20:1)+HCO2	50138.64	0	0	108860.8	9.18931666666667	9.48931666666667	93		SM(d22:1/20:1)+HCO2	857.67645	0	0	168.0432	9.18931666666667	9.48931666666667	93		SM(d22:1/20:1)+HCO2	857.6754	797.6496	309.2799
	SM(d22:1/20:1)+HCO2	1	0	0	1	9.36667878787879	9.66667878787879	138		SM(d22:1/20:1)+HCO2	9.561926	0	0	9.561926	9.36667878787879	9.66667878787879	138		SM(d22:1/20:1)+HCO2	2	0	0	2	9.36667878787879	9.66667878787879	138		SM(d22:1/20:1)+HCO2	18062.27	0	0	30000.98	9.36667878787879	9.66667878787879	138		SM(d22:1/20:1)+HCO2	857.67655	0	0	168.0432	9.36667878787879	9.66667878787879	138		SM(d22:1/20:1)+HCO2	857.6754	797.6496	309.2799
	SM(d22:1/20:1)+HCO2	1	0	0	1	9.03576060606061	9.33576060606061	3274		SM(d22:1/20:1)+HCO2	9.306672	0	0	9.306672	9.03576060606061	9.33576060606061	3274		SM(d22:1/20:1)+HCO2	2	0	0	2	9.03576060606061	9.33576060606061	3274		SM(d22:1/20:1)+HCO2	50138.64	0	0	108860.8	9.03576060606061	9.33576060606061	3274		SM(d22:1/20:1)+HCO2	857.67605	0	0	168.04315	9.03576060606061	9.33576060606061	3274		SM(d22:1/20:1)+HCO2	857.6754	797.6496	309.2799
	SM(d22:1/20:2)+HCO2	1	0	0	1	8.25450757575758	8.55450757575758	335		SM(d22:1/20:2)+HCO2	8.413545	0	0	8.413545	8.25450757575758	8.55450757575758	335		SM(d22:1/20:2)+HCO2	1	0	0	1	8.25450757575758	8.55450757575758	335		SM(d22:1/20:2)+HCO2	17137.88	0	0	49076.07	8.25450757575758	8.55450757575758	335		SM(d22:1/20:2)+HCO2	855.6603	0	0	168.0431	8.25450757575758	8.55450757575758	335		SM(d22:1/20:2)+HCO2	855.6597	795.6339	307.2642
	SM(d22:1/21:0)+HCO2	1	0	0	1	10.501896969697	10.801896969697	516		SM(d22:1/21:0)+HCO2	10.66496	0	0	10.66496	10.501896969697	10.801896969697	516		SM(d22:1/21:0)+HCO2	1	0	0	1	10.501896969697	10.801896969697	516		SM(d22:1/21:0)+HCO2	4198.387	0	0	3842.834	10.501896969697	10.801896969697	516		SM(d22:1/21:0)+HCO2	873.7089	0	0	168.0433	10.501896969697	10.801896969697	516		SM(d22:1/21:0)+HCO2	873.7067	813.6809	325.3112
	SM(d22:1/21:0)+HCO2	0	0	0	0	10.6741560606061	10.9741560606061	714		SM(d22:1/21:0)+HCO2	0	0	0	0	10.6741560606061	10.9741560606061	714		SM(d22:1/21:0)+HCO2	0	0	0	0	10.6741560606061	10.9741560606061	714		SM(d22:1/21:0)+HCO2	0	0	0	0	10.6741560606061	10.9741560606061	714		SM(d22:1/21:0)+HCO2	0	0	0	0	10.6741560606061	10.9741560606061	714		SM(d22:1/21:0)+HCO2	873.7067	813.6809	325.3112
	SM(d22:1/22:0)+HCO2	0	0	0	0	11.10745	11.40745	2483		SM(d22:1/22:0)+HCO2	0	0	0	0	11.10745	11.40745	2483		SM(d22:1/22:0)+HCO2	0	0	0	0	11.10745	11.40745	2483		SM(d22:1/22:0)+HCO2	0	0	0	0	11.10745	11.40745	2483		SM(d22:1/22:0)+HCO2	0	0	0	0	11.10745	11.40745	2483		SM(d22:1/22:0)+HCO2	887.7223	827.6965	339.3268
	SM(d22:1/22:1)+HCO2	0	0	0	0	10.1390287878788	10.4390287878788	2525		SM(d22:1/22:1)+HCO2	0	0	0	0	10.1390287878788	10.4390287878788	2525		SM(d22:1/22:1)+HCO2	0	0	0	0	10.1390287878788	10.4390287878788	2525		SM(d22:1/22:1)+HCO2	0	0	0	0	10.1390287878788	10.4390287878788	2525		SM(d22:1/22:1)+HCO2	0	0	0	0	10.1390287878788	10.4390287878788	2525		SM(d22:1/22:1)+HCO2	885.7067	825.6809	337.3112
	SM(d22:1/8:0)+HCO2	1	0	0	1	3.06854848484848	3.36854848484848	655		SM(d22:1/8:0)+HCO2	3.240458	0	0	3.240458	3.06854848484848	3.36854848484848	655		SM(d22:1/8:0)+HCO2	1	0	0	1	3.06854848484848	3.36854848484848	655		SM(d22:1/8:0)+HCO2	1768.59	0	0	1769.81	3.06854848484848	3.36854848484848	655		SM(d22:1/8:0)+HCO2	691.5045	0	0	168.0431	3.06854848484848	3.36854848484848	655		SM(d22:1/8:0)+HCO2	691.5032	631.4774	143.1077
	SM(d22:2/10:0)+HCO2	1	0	0	1	3.23113181818182	3.53113181818182	416		SM(d22:2/10:0)+HCO2	3.403066	0	0	3.403066	3.23113181818182	3.53113181818182	416		SM(d22:2/10:0)+HCO2	1	0	0	1	3.23113181818182	3.53113181818182	416		SM(d22:2/10:0)+HCO2	2229.715	0	0	2252.49	3.23113181818182	3.53113181818182	416		SM(d22:2/10:0)+HCO2	717.5184	0	0	168.0431	3.23113181818182	3.53113181818182	416		SM(d22:2/10:0)+HCO2	717.5188	657.493	171.139
	SM(d22:2/12:0)+HCO2	1	0	0	1	4.58578181818182	4.88578181818182	91		SM(d22:2/12:0)+HCO2	4.731077	0	0	4.731077	4.58578181818182	4.88578181818182	91		SM(d22:2/12:0)+HCO2	2	0	0	2	4.58578181818182	4.88578181818182	91		SM(d22:2/12:0)+HCO2	48073.72	0	0	82921.83	4.58578181818182	4.88578181818182	91		SM(d22:2/12:0)+HCO2	745.55015	0	0	168.0431	4.58578181818182	4.88578181818182	91		SM(d22:2/12:0)+HCO2	745.5501	685.5243	199.1703
	SM(d22:2/12:0)+HCO2	0	0	0	0	5.15377121212121	5.45377121212121	2926		SM(d22:2/12:0)+HCO2	0	0	0	0	5.15377121212121	5.45377121212121	2926		SM(d22:2/12:0)+HCO2	0	0	0	0	5.15377121212121	5.45377121212121	2926		SM(d22:2/12:0)+HCO2	0	0	0	0	5.15377121212121	5.45377121212121	2926		SM(d22:2/12:0)+HCO2	0	0	0	0	5.15377121212121	5.45377121212121	2926		SM(d22:2/12:0)+HCO2	745.5501	685.5243	199.1703
	SM(d22:2/12:0)+HCO2	0	0	0	1	4.79385909090909	5.09385909090909	3783		SM(d22:2/12:0)+HCO2	4.859171	0	0	4.859171	4.79385909090909	5.09385909090909	3783		SM(d22:2/12:0)+HCO2	1	0	0	1	4.79385909090909	5.09385909090909	3783		SM(d22:2/12:0)+HCO2	572.116	0	0	3044.922	4.79385909090909	5.09385909090909	3783		SM(d22:2/12:0)+HCO2	745.5495	0	0	168.0431	4.79385909090909	5.09385909090909	3783		SM(d22:2/12:0)+HCO2	745.5501	685.5243	199.1703
	SM(d22:2/13:0)+HCO2	0	0	0	0	5.30355909090909	5.60355909090909	853		SM(d22:2/13:0)+HCO2	0	0	0	0	5.30355909090909	5.60355909090909	853		SM(d22:2/13:0)+HCO2	0	0	0	0	5.30355909090909	5.60355909090909	853		SM(d22:2/13:0)+HCO2	0	0	0	0	5.30355909090909	5.60355909090909	853		SM(d22:2/13:0)+HCO2	0	0	0	0	5.30355909090909	5.60355909090909	853		SM(d22:2/13:0)+HCO2	759.5658	699.54	213.186
	SM(d22:2/14:0)+HCO2	1	0	0	1	5.93893181818182	6.23893181818182	132		SM(d22:2/14:0)+HCO2	6.096501	0	0	6.096501	5.93893181818182	6.23893181818182	132		SM(d22:2/14:0)+HCO2	2	0	0	2	5.93893181818182	6.23893181818182	132		SM(d22:2/14:0)+HCO2	23488.82	0	0	40167.21	5.93893181818182	6.23893181818182	132		SM(d22:2/14:0)+HCO2	773.58205	0	0	168.04315	5.93893181818182	6.23893181818182	132		SM(d22:2/14:0)+HCO2	773.5814	713.5556	227.2016
	SM(d22:2/14:0)+HCO2	0	0	0	1	6.10300833333333	6.40300833333333	1230		SM(d22:2/14:0)+HCO2	6.211582	0	0	6.211582	6.10300833333333	6.40300833333333	1230		SM(d22:2/14:0)+HCO2	1	0	0	1	6.10300833333333	6.40300833333333	1230		SM(d22:2/14:0)+HCO2	652.2381	0	0	2860.728	6.10300833333333	6.40300833333333	1230		SM(d22:2/14:0)+HCO2	773.5818	0	0	168.0432	6.10300833333333	6.40300833333333	1230		SM(d22:2/14:0)+HCO2	773.5814	713.5556	227.2016
	SM(d22:2/14:1)+HCO2	0	0	0	0	4.95939545454545	5.25939545454545	1066		SM(d22:2/14:1)+HCO2	0	0	0	0	4.95939545454545	5.25939545454545	1066		SM(d22:2/14:1)+HCO2	0	0	0	0	4.95939545454545	5.25939545454545	1066		SM(d22:2/14:1)+HCO2	0	0	0	0	4.95939545454545	5.25939545454545	1066		SM(d22:2/14:1)+HCO2	0	0	0	0	4.95939545454545	5.25939545454545	1066		SM(d22:2/14:1)+HCO2	771.5658	711.54	225.186
	SM(d22:2/16:0)+HCO2	0	0	0	0	7.16355606060606	7.46355606060606	1527		SM(d22:2/16:0)+HCO2	0	0	0	0	7.16355606060606	7.46355606060606	1527		SM(d22:2/16:0)+HCO2	0	0	0	0	7.16355606060606	7.46355606060606	1527		SM(d22:2/16:0)+HCO2	0	0	0	0	7.16355606060606	7.46355606060606	1527		SM(d22:2/16:0)+HCO2	0	0	0	0	7.16355606060606	7.46355606060606	1527		SM(d22:2/16:0)+HCO2	801.6127	741.5869	255.2329
	SM(d22:2/16:1)+HCO2	0	0	0	0	5.97570454545455	6.27570454545455	3098		SM(d22:2/16:1)+HCO2	0	0	0	0	5.97570454545455	6.27570454545455	3098		SM(d22:2/16:1)+HCO2	0	0	0	0	5.97570454545455	6.27570454545455	3098		SM(d22:2/16:1)+HCO2	0	0	0	0	5.97570454545455	6.27570454545455	3098		SM(d22:2/16:1)+HCO2	0	0	0	0	5.97570454545455	6.27570454545455	3098		SM(d22:2/16:1)+HCO2	799.5971	739.5713	253.2173
	SM(d22:2/18:0)+HCO2	1	0	0	1	8.32578636363636	8.62578636363636	358		SM(d22:2/18:0)+HCO2	8.46687	0	0	8.46687	8.32578636363636	8.62578636363636	358		SM(d22:2/18:0)+HCO2	1	0	0	2	8.32578636363636	8.62578636363636	358		SM(d22:2/18:0)+HCO2	16325.93	0	0	48413.48	8.32578636363636	8.62578636363636	358		SM(d22:2/18:0)+HCO2	829.645	0	0	168.0432	8.32578636363636	8.62578636363636	358		SM(d22:2/18:0)+HCO2	829.644	769.6182	283.2642
	SM(d22:2/18:0)+HCO2	1	0	0	1	8.12615303030303	8.42615303030303	401		SM(d22:2/18:0)+HCO2	8.296491	0	0	8.296491	8.12615303030303	8.42615303030303	401		SM(d22:2/18:0)+HCO2	1	0	0	1	8.12615303030303	8.42615303030303	401		SM(d22:2/18:0)+HCO2	6138.957	0	0	18925.56	8.12615303030303	8.42615303030303	401		SM(d22:2/18:0)+HCO2	829.6455	0	0	168.0432	8.12615303030303	8.42615303030303	401		SM(d22:2/18:0)+HCO2	829.644	769.6182	283.2642
	SM(d22:2/19:0)+HCO2	1	0	0	1	8.85119242424242	9.15119242424242	204		SM(d22:2/19:0)+HCO2	8.968365	0	0	8.968365	8.85119242424242	9.15119242424242	204		SM(d22:2/19:0)+HCO2	2	0	0	2	8.85119242424242	9.15119242424242	204		SM(d22:2/19:0)+HCO2	9540.545	0	0	24851.15	8.85119242424242	9.15119242424242	204		SM(d22:2/19:0)+HCO2	843.6607	0	0	168.0432	8.85119242424242	9.15119242424242	204		SM(d22:2/19:0)+HCO2	843.6597	783.6339	297.2799
	SM(d22:2/19:0)+HCO2	1	0	0	1	8.68075151515152	8.98075151515152	367		SM(d22:2/19:0)+HCO2	8.968365	0	0	8.968365	8.68075151515152	8.98075151515152	367		SM(d22:2/19:0)+HCO2	2	0	0	2	8.68075151515152	8.98075151515152	367		SM(d22:2/19:0)+HCO2	9540.545	0	0	24851.15	8.68075151515152	8.98075151515152	367		SM(d22:2/19:0)+HCO2	843.6609	0	0	168.04315	8.68075151515152	8.98075151515152	367		SM(d22:2/19:0)+HCO2	843.6597	783.6339	297.2799
	SM(d22:2/20:0)+HCO2	1	0	0	1	9.18931666666667	9.48931666666667	93		SM(d22:2/20:0)+HCO2	9.306672	0	0	9.306672	9.18931666666667	9.48931666666667	93		SM(d22:2/20:0)+HCO2	2	0	0	2	9.18931666666667	9.48931666666667	93		SM(d22:2/20:0)+HCO2	50138.64	0	0	108860.8	9.18931666666667	9.48931666666667	93		SM(d22:2/20:0)+HCO2	857.67645	0	0	168.0432	9.18931666666667	9.48931666666667	93		SM(d22:2/20:0)+HCO2	857.6753	797.6495	311.2955
	SM(d22:2/20:0)+HCO2	1	0	0	1	9.36667878787879	9.66667878787879	138		SM(d22:2/20:0)+HCO2	9.561926	0	0	9.561926	9.36667878787879	9.66667878787879	138		SM(d22:2/20:0)+HCO2	2	0	0	2	9.36667878787879	9.66667878787879	138		SM(d22:2/20:0)+HCO2	18062.27	0	0	30000.98	9.36667878787879	9.66667878787879	138		SM(d22:2/20:0)+HCO2	857.67655	0	0	168.0432	9.36667878787879	9.66667878787879	138		SM(d22:2/20:0)+HCO2	857.6753	797.6495	311.2955
	SM(d22:2/20:0)+HCO2	1	0	0	1	9.03576060606061	9.33576060606061	3274		SM(d22:2/20:0)+HCO2	9.306672	0	0	9.306672	9.03576060606061	9.33576060606061	3274		SM(d22:2/20:0)+HCO2	2	0	0	2	9.03576060606061	9.33576060606061	3274		SM(d22:2/20:0)+HCO2	50138.64	0	0	108860.8	9.03576060606061	9.33576060606061	3274		SM(d22:2/20:0)+HCO2	857.67605	0	0	168.04315	9.03576060606061	9.33576060606061	3274		SM(d22:2/20:0)+HCO2	857.6753	797.6495	311.2955
	SM(d22:2/20:1)+HCO2	1	0	0	1	8.25450757575758	8.55450757575758	335		SM(d22:2/20:1)+HCO2	8.413545	0	0	8.413545	8.25450757575758	8.55450757575758	335		SM(d22:2/20:1)+HCO2	1	0	0	1	8.25450757575758	8.55450757575758	335		SM(d22:2/20:1)+HCO2	17137.88	0	0	49076.07	8.25450757575758	8.55450757575758	335		SM(d22:2/20:1)+HCO2	855.6603	0	0	168.0431	8.25450757575758	8.55450757575758	335		SM(d22:2/20:1)+HCO2	855.6597	795.6339	309.2799
	SM(d22:2/21:0)+HCO2	1	0	0	1	9.50529545454545	9.80529545454545	540		SM(d22:2/21:0)+HCO2	9.66459	0	0	9.66459	9.50529545454545	9.80529545454545	540		SM(d22:2/21:0)+HCO2	1	0	0	1	9.50529545454545	9.80529545454545	540		SM(d22:2/21:0)+HCO2	2517.2	0	0	6245.89	9.50529545454545	9.80529545454545	540		SM(d22:2/21:0)+HCO2	871.6918	0	0	168.043	9.50529545454545	9.80529545454545	540		SM(d22:2/21:0)+HCO2	871.691	811.6652	325.3112
	SM(d22:2/21:0)+HCO2	0	0	0	0	9.67496666666667	9.97496666666667	890		SM(d22:2/21:0)+HCO2	0	0	0	0	9.67496666666667	9.97496666666667	890		SM(d22:2/21:0)+HCO2	0	0	0	0	9.67496666666667	9.97496666666667	890		SM(d22:2/21:0)+HCO2	0	0	0	0	9.67496666666667	9.97496666666667	890		SM(d22:2/21:0)+HCO2	0	0	0	0	9.67496666666667	9.97496666666667	890		SM(d22:2/21:0)+HCO2	871.691	811.6652	325.3112
	SM(d22:2/21:0)+HCO2	0	0	0	0	9.83993636363636	10.1399363636364	2965		SM(d22:2/21:0)+HCO2	0	0	0	0	9.83993636363636	10.1399363636364	2965		SM(d22:2/21:0)+HCO2	0	0	0	0	9.83993636363636	10.1399363636364	2965		SM(d22:2/21:0)+HCO2	0	0	0	0	9.83993636363636	10.1399363636364	2965		SM(d22:2/21:0)+HCO2	0	0	0	0	9.83993636363636	10.1399363636364	2965		SM(d22:2/21:0)+HCO2	871.691	811.6652	325.3112
	SM(d22:2/22:0)+HCO2	0	0	0	0	10.1390287878788	10.4390287878788	2525		SM(d22:2/22:0)+HCO2	0	0	0	0	10.1390287878788	10.4390287878788	2525		SM(d22:2/22:0)+HCO2	0	0	0	0	10.1390287878788	10.4390287878788	2525		SM(d22:2/22:0)+HCO2	0	0	0	0	10.1390287878788	10.4390287878788	2525		SM(d22:2/22:0)+HCO2	0	0	0	0	10.1390287878788	10.4390287878788	2525		SM(d22:2/22:0)+HCO2	885.7066	825.6808	339.3268
	SM(d22:3/14:0)+HCO2	0	0	0	0	4.95939545454545	5.25939545454545	1066		SM(d22:3/14:0)+HCO2	0	0	0	0	4.95939545454545	5.25939545454545	1066		SM(d22:3/14:0)+HCO2	0	0	0	0	4.95939545454545	5.25939545454545	1066		SM(d22:3/14:0)+HCO2	0	0	0	0	4.95939545454545	5.25939545454545	1066		SM(d22:3/14:0)+HCO2	0	0	0	0	4.95939545454545	5.25939545454545	1066		SM(d22:3/14:0)+HCO2	771.5658	711.54	227.2016
	SM(d22:3/16:0)+HCO2	0	0	0	0	5.97570454545455	6.27570454545455	3098		SM(d22:3/16:0)+HCO2	0	0	0	0	5.97570454545455	6.27570454545455	3098		SM(d22:3/16:0)+HCO2	0	0	0	0	5.97570454545455	6.27570454545455	3098		SM(d22:3/16:0)+HCO2	0	0	0	0	5.97570454545455	6.27570454545455	3098		SM(d22:3/16:0)+HCO2	0	0	0	0	5.97570454545455	6.27570454545455	3098		SM(d22:3/16:0)+HCO2	799.5971	739.5713	255.2329
	SM(d22:3/20:0)+HCO2	1	0	0	1	8.25450757575758	8.55450757575758	335		SM(d22:3/20:0)+HCO2	8.413545	0	0	8.413545	8.25450757575758	8.55450757575758	335		SM(d22:3/20:0)+HCO2	1	0	0	1	8.25450757575758	8.55450757575758	335		SM(d22:3/20:0)+HCO2	17137.88	0	0	49076.07	8.25450757575758	8.55450757575758	335		SM(d22:3/20:0)+HCO2	855.6603	0	0	168.0431	8.25450757575758	8.55450757575758	335		SM(d22:3/20:0)+HCO2	855.6597	795.6339	311.2955
	SM(d23:0/15:0)+HCO2	0	0	0	0	8.62740151515151	8.92740151515151	1392		SM(d23:0/15:0)+HCO2	0	0	0	0	8.62740151515151	8.92740151515151	1392		SM(d23:0/15:0)+HCO2	0	0	0	0	8.62740151515151	8.92740151515151	1392		SM(d23:0/15:0)+HCO2	0	0	0	0	8.62740151515151	8.92740151515151	1392		SM(d23:0/15:0)+HCO2	0	0	0	0	8.62740151515151	8.92740151515151	1392		SM(d23:0/15:0)+HCO2	805.6441	745.6183	241.2173
	SM(d23:0/15:1)+HCO2	1	0	0	1	8.19060303030303	8.49060303030303	273		SM(d23:0/15:1)+HCO2	8.359391	0	0	8.359391	8.19060303030303	8.49060303030303	273		SM(d23:0/15:1)+HCO2	1	0	0	1	8.19060303030303	8.49060303030303	273		SM(d23:0/15:1)+HCO2	15213.41	0	0	39075.43	8.19060303030303	8.49060303030303	273		SM(d23:0/15:1)+HCO2	803.6295	0	0	168.0431	8.19060303030303	8.49060303030303	273		SM(d23:0/15:1)+HCO2	803.6284	743.6026	239.2016
	SM(d23:0/16:1)+HCO2	1	0	0	1	8.75086515151515	9.05086515151515	235		SM(d23:0/16:1)+HCO2	8.90853	0	0	8.90853	8.75086515151515	9.05086515151515	235		SM(d23:0/16:1)+HCO2	1	0	0	1	8.75086515151515	9.05086515151515	235		SM(d23:0/16:1)+HCO2	10748.71	0	0	16443.98	8.75086515151515	9.05086515151515	235		SM(d23:0/16:1)+HCO2	817.6455	0	0	168.0431	8.75086515151515	9.05086515151515	235		SM(d23:0/16:1)+HCO2	817.6441	757.6183	253.2173
	SM(d23:0/17:0)+HCO2	0	0	0	0	9.65096666666667	9.95096666666667	611		SM(d23:0/17:0)+HCO2	0	0	0	0	9.65096666666667	9.95096666666667	611		SM(d23:0/17:0)+HCO2	0	0	0	0	9.65096666666667	9.95096666666667	611		SM(d23:0/17:0)+HCO2	0	0	0	0	9.65096666666667	9.95096666666667	611		SM(d23:0/17:0)+HCO2	0	0	0	0	9.65096666666667	9.95096666666667	611		SM(d23:0/17:0)+HCO2	833.6754	773.6496	269.2486
	SM(d23:0/17:1)+HCO2	1	0	0	1	9.26437575757576	9.56437575757576	103		SM(d23:0/17:1)+HCO2	9.404144	0	0	9.404144	9.26437575757576	9.56437575757576	103		SM(d23:0/17:1)+HCO2	3	0	0	3	9.26437575757576	9.56437575757576	103		SM(d23:0/17:1)+HCO2	47392.32	0	0	108312.7	9.26437575757576	9.56437575757576	103		SM(d23:0/17:1)+HCO2	831.661	0	0	168.043133333333	9.26437575757576	9.56437575757576	103		SM(d23:0/17:1)+HCO2	831.6597	771.6339	267.2329
	SM(d23:0/17:1)+HCO2	1	0	0	1	9.10172727272727	9.40172727272727	734		SM(d23:0/17:1)+HCO2	9.284525	0	0	9.284525	9.10172727272727	9.40172727272727	734		SM(d23:0/17:1)+HCO2	1	0	0	1	9.10172727272727	9.40172727272727	734		SM(d23:0/17:1)+HCO2	1896.261	0	0	2792.568	9.10172727272727	9.40172727272727	734		SM(d23:0/17:1)+HCO2	831.6635	0	0	168.0432	9.10172727272727	9.40172727272727	734		SM(d23:0/17:1)+HCO2	831.6597	771.6339	267.2329
	SM(d23:0/17:2)+HCO2	1	0	0	1	8.32578636363636	8.62578636363636	358		SM(d23:0/17:2)+HCO2	8.46687	0	0	8.46687	8.32578636363636	8.62578636363636	358		SM(d23:0/17:2)+HCO2	1	0	0	2	8.32578636363636	8.62578636363636	358		SM(d23:0/17:2)+HCO2	16325.93	0	0	48413.48	8.32578636363636	8.62578636363636	358		SM(d23:0/17:2)+HCO2	829.645	0	0	168.0432	8.32578636363636	8.62578636363636	358		SM(d23:0/17:2)+HCO2	829.6441	769.6183	265.2173
	SM(d23:0/17:2)+HCO2	1	0	0	1	8.12615303030303	8.42615303030303	401		SM(d23:0/17:2)+HCO2	8.296491	0	0	8.296491	8.12615303030303	8.42615303030303	401		SM(d23:0/17:2)+HCO2	1	0	0	1	8.12615303030303	8.42615303030303	401		SM(d23:0/17:2)+HCO2	6138.957	0	0	18925.56	8.12615303030303	8.42615303030303	401		SM(d23:0/17:2)+HCO2	829.6455	0	0	168.0432	8.12615303030303	8.42615303030303	401		SM(d23:0/17:2)+HCO2	829.6441	769.6183	265.2173
	SM(d23:0/18:0)+HCO2	0	0	0	0	10.1123318181818	10.4123318181818	1733		SM(d23:0/18:0)+HCO2	0	0	0	0	10.1123318181818	10.4123318181818	1733		SM(d23:0/18:0)+HCO2	0	0	0	0	10.1123318181818	10.4123318181818	1733		SM(d23:0/18:0)+HCO2	0	0	0	0	10.1123318181818	10.4123318181818	1733		SM(d23:0/18:0)+HCO2	0	0	0	0	10.1123318181818	10.4123318181818	1733		SM(d23:0/18:0)+HCO2	847.691	787.6652	283.2642
	SM(d23:0/18:1)+HCO2	1	0	0	1	9.76827575757576	10.0682757575758	116		SM(d23:0/18:1)+HCO2	9.893953	0	0	9.893953	9.76827575757576	10.0682757575758	116		SM(d23:0/18:1)+HCO2	1	0	0	2	9.76827575757576	10.0682757575758	116		SM(d23:0/18:1)+HCO2	34293.09	0	0	56189.21	9.76827575757576	10.0682757575758	116		SM(d23:0/18:1)+HCO2	845.6764	0	0	168.0432	9.76827575757576	10.0682757575758	116		SM(d23:0/18:1)+HCO2	845.6754	785.6496	281.2486
	SM(d23:0/18:1)+HCO2	1	0	0	1	9.5807	9.8807	513		SM(d23:0/18:1)+HCO2	9.743843	0	0	9.743843	9.5807	9.8807	513		SM(d23:0/18:1)+HCO2	1	0	0	1	9.5807	9.8807	513		SM(d23:0/18:1)+HCO2	2434.59	0	0	4907.728	9.5807	9.8807	513		SM(d23:0/18:1)+HCO2	845.6754	0	0	168.0432	9.5807	9.8807	513		SM(d23:0/18:1)+HCO2	845.6754	785.6496	281.2486
	SM(d23:0/18:2)+HCO2	1	0	0	1	8.85119242424242	9.15119242424242	204		SM(d23:0/18:2)+HCO2	8.968365	0	0	8.968365	8.85119242424242	9.15119242424242	204		SM(d23:0/18:2)+HCO2	2	0	0	2	8.85119242424242	9.15119242424242	204		SM(d23:0/18:2)+HCO2	9540.545	0	0	24851.15	8.85119242424242	9.15119242424242	204		SM(d23:0/18:2)+HCO2	843.6607	0	0	168.0432	8.85119242424242	9.15119242424242	204		SM(d23:0/18:2)+HCO2	843.6597	783.6339	279.2329
	SM(d23:0/18:2)+HCO2	1	0	0	1	8.68075151515152	8.98075151515152	367		SM(d23:0/18:2)+HCO2	8.968365	0	0	8.968365	8.68075151515152	8.98075151515152	367		SM(d23:0/18:2)+HCO2	2	0	0	2	8.68075151515152	8.98075151515152	367		SM(d23:0/18:2)+HCO2	9540.545	0	0	24851.15	8.68075151515152	8.98075151515152	367		SM(d23:0/18:2)+HCO2	843.6609	0	0	168.04315	8.68075151515152	8.98075151515152	367		SM(d23:0/18:2)+HCO2	843.6597	783.6339	279.2329
	SM(d23:0/19:0)+HCO2	0	0	0	0	10.5750166666667	10.8750166666667	1231		SM(d23:0/19:0)+HCO2	0	0	0	0	10.5750166666667	10.8750166666667	1231		SM(d23:0/19:0)+HCO2	0	0	0	0	10.5750166666667	10.8750166666667	1231		SM(d23:0/19:0)+HCO2	0	0	0	0	10.5750166666667	10.8750166666667	1231		SM(d23:0/19:0)+HCO2	0	0	0	0	10.5750166666667	10.8750166666667	1231		SM(d23:0/19:0)+HCO2	861.7067	801.6809	297.2799
	SM(d23:0/20:1)+HCO2	1	0	0	1	10.501896969697	10.801896969697	516		SM(d23:0/20:1)+HCO2	10.66496	0	0	10.66496	10.501896969697	10.801896969697	516		SM(d23:0/20:1)+HCO2	1	0	0	1	10.501896969697	10.801896969697	516		SM(d23:0/20:1)+HCO2	4198.387	0	0	3842.834	10.501896969697	10.801896969697	516		SM(d23:0/20:1)+HCO2	873.7089	0	0	168.0433	10.501896969697	10.801896969697	516		SM(d23:0/20:1)+HCO2	873.7067	813.6809	309.2799
	SM(d23:0/20:1)+HCO2	0	0	0	0	10.6741560606061	10.9741560606061	714		SM(d23:0/20:1)+HCO2	0	0	0	0	10.6741560606061	10.9741560606061	714		SM(d23:0/20:1)+HCO2	0	0	0	0	10.6741560606061	10.9741560606061	714		SM(d23:0/20:1)+HCO2	0	0	0	0	10.6741560606061	10.9741560606061	714		SM(d23:0/20:1)+HCO2	0	0	0	0	10.6741560606061	10.9741560606061	714		SM(d23:0/20:1)+HCO2	873.7067	813.6809	309.2799
	SM(d23:0/20:2)+HCO2	1	0	0	1	9.50529545454545	9.80529545454545	540		SM(d23:0/20:2)+HCO2	9.66459	0	0	9.66459	9.50529545454545	9.80529545454545	540		SM(d23:0/20:2)+HCO2	1	0	0	1	9.50529545454545	9.80529545454545	540		SM(d23:0/20:2)+HCO2	2517.2	0	0	6245.89	9.50529545454545	9.80529545454545	540		SM(d23:0/20:2)+HCO2	871.6918	0	0	168.043	9.50529545454545	9.80529545454545	540		SM(d23:0/20:2)+HCO2	871.691	811.6652	307.2642
	SM(d23:0/20:2)+HCO2	0	0	0	0	9.67496666666667	9.97496666666667	890		SM(d23:0/20:2)+HCO2	0	0	0	0	9.67496666666667	9.97496666666667	890		SM(d23:0/20:2)+HCO2	0	0	0	0	9.67496666666667	9.97496666666667	890		SM(d23:0/20:2)+HCO2	0	0	0	0	9.67496666666667	9.97496666666667	890		SM(d23:0/20:2)+HCO2	0	0	0	0	9.67496666666667	9.97496666666667	890		SM(d23:0/20:2)+HCO2	871.691	811.6652	307.2642
	SM(d23:0/20:2)+HCO2	0	0	0	0	9.83993636363636	10.1399363636364	2965		SM(d23:0/20:2)+HCO2	0	0	0	0	9.83993636363636	10.1399363636364	2965		SM(d23:0/20:2)+HCO2	0	0	0	0	9.83993636363636	10.1399363636364	2965		SM(d23:0/20:2)+HCO2	0	0	0	0	9.83993636363636	10.1399363636364	2965		SM(d23:0/20:2)+HCO2	0	0	0	0	9.83993636363636	10.1399363636364	2965		SM(d23:0/20:2)+HCO2	871.691	811.6652	307.2642
	SM(d24:0/10:0)+HCO2	0	0	0	0	6.26434696969697	6.56434696969697	884		SM(d24:0/10:0)+HCO2	0	0	0	0	6.26434696969697	6.56434696969697	884		SM(d24:0/10:0)+HCO2	0	0	0	0	6.26434696969697	6.56434696969697	884		SM(d24:0/10:0)+HCO2	0	0	0	0	6.26434696969697	6.56434696969697	884		SM(d24:0/10:0)+HCO2	0	0	0	0	6.26434696969697	6.56434696969697	884		SM(d24:0/10:0)+HCO2	749.5814	689.5556	171.139
	SM(d24:0/14:0)+HCO2	0	0	0	0	8.62740151515151	8.92740151515151	1392		SM(d24:0/14:0)+HCO2	0	0	0	0	8.62740151515151	8.92740151515151	1392		SM(d24:0/14:0)+HCO2	0	0	0	0	8.62740151515151	8.92740151515151	1392		SM(d24:0/14:0)+HCO2	0	0	0	0	8.62740151515151	8.92740151515151	1392		SM(d24:0/14:0)+HCO2	0	0	0	0	8.62740151515151	8.92740151515151	1392		SM(d24:0/14:0)+HCO2	805.644	745.6182	227.2016
	SM(d24:0/14:1)+HCO2	1	0	0	1	8.19060303030303	8.49060303030303	273		SM(d24:0/14:1)+HCO2	8.359391	0	0	8.359391	8.19060303030303	8.49060303030303	273		SM(d24:0/14:1)+HCO2	1	0	0	1	8.19060303030303	8.49060303030303	273		SM(d24:0/14:1)+HCO2	15213.41	0	0	39075.43	8.19060303030303	8.49060303030303	273		SM(d24:0/14:1)+HCO2	803.6295	0	0	168.0431	8.19060303030303	8.49060303030303	273		SM(d24:0/14:1)+HCO2	803.6284	743.6026	225.186
	SM(d24:0/15:1)+HCO2	1	0	0	1	8.75086515151515	9.05086515151515	235		SM(d24:0/15:1)+HCO2	8.90853	0	0	8.90853	8.75086515151515	9.05086515151515	235		SM(d24:0/15:1)+HCO2	1	0	0	1	8.75086515151515	9.05086515151515	235		SM(d24:0/15:1)+HCO2	10748.71	0	0	16443.98	8.75086515151515	9.05086515151515	235		SM(d24:0/15:1)+HCO2	817.6455	0	0	168.0431	8.75086515151515	9.05086515151515	235		SM(d24:0/15:1)+HCO2	817.644	757.6182	239.2016
	SM(d24:0/16:0)+HCO2	0	0	0	0	9.65096666666667	9.95096666666667	611		SM(d24:0/16:0)+HCO2	0	0	0	0	9.65096666666667	9.95096666666667	611		SM(d24:0/16:0)+HCO2	0	0	0	0	9.65096666666667	9.95096666666667	611		SM(d24:0/16:0)+HCO2	0	0	0	0	9.65096666666667	9.95096666666667	611		SM(d24:0/16:0)+HCO2	0	0	0	0	9.65096666666667	9.95096666666667	611		SM(d24:0/16:0)+HCO2	833.6753	773.6495	255.2329
	SM(d24:0/16:1)+HCO2	1	0	0	1	9.26437575757576	9.56437575757576	103		SM(d24:0/16:1)+HCO2	9.404144	0	0	9.404144	9.26437575757576	9.56437575757576	103		SM(d24:0/16:1)+HCO2	3	0	0	3	9.26437575757576	9.56437575757576	103		SM(d24:0/16:1)+HCO2	47392.32	0	0	108312.7	9.26437575757576	9.56437575757576	103		SM(d24:0/16:1)+HCO2	831.661	0	0	168.043133333333	9.26437575757576	9.56437575757576	103		SM(d24:0/16:1)+HCO2	831.6597	771.6339	253.2173
	SM(d24:0/16:1)+HCO2	1	0	0	1	9.10172727272727	9.40172727272727	734		SM(d24:0/16:1)+HCO2	9.284525	0	0	9.284525	9.10172727272727	9.40172727272727	734		SM(d24:0/16:1)+HCO2	1	0	0	1	9.10172727272727	9.40172727272727	734		SM(d24:0/16:1)+HCO2	1896.261	0	0	2792.568	9.10172727272727	9.40172727272727	734		SM(d24:0/16:1)+HCO2	831.6635	0	0	168.0432	9.10172727272727	9.40172727272727	734		SM(d24:0/16:1)+HCO2	831.6597	771.6339	253.2173
	SM(d24:0/17:0)+HCO2	0	0	0	0	10.1123318181818	10.4123318181818	1733		SM(d24:0/17:0)+HCO2	0	0	0	0	10.1123318181818	10.4123318181818	1733		SM(d24:0/17:0)+HCO2	0	0	0	0	10.1123318181818	10.4123318181818	1733		SM(d24:0/17:0)+HCO2	0	0	0	0	10.1123318181818	10.4123318181818	1733		SM(d24:0/17:0)+HCO2	0	0	0	0	10.1123318181818	10.4123318181818	1733		SM(d24:0/17:0)+HCO2	847.691	787.6652	269.2486
	SM(d24:0/17:1)+HCO2	1	0	0	1	9.76827575757576	10.0682757575758	116		SM(d24:0/17:1)+HCO2	9.893953	0	0	9.893953	9.76827575757576	10.0682757575758	116		SM(d24:0/17:1)+HCO2	1	0	0	2	9.76827575757576	10.0682757575758	116		SM(d24:0/17:1)+HCO2	34293.09	0	0	56189.21	9.76827575757576	10.0682757575758	116		SM(d24:0/17:1)+HCO2	845.6764	0	0	168.0432	9.76827575757576	10.0682757575758	116		SM(d24:0/17:1)+HCO2	845.6753	785.6495	267.2329
	SM(d24:0/17:1)+HCO2	1	0	0	1	9.5807	9.8807	513		SM(d24:0/17:1)+HCO2	9.743843	0	0	9.743843	9.5807	9.8807	513		SM(d24:0/17:1)+HCO2	1	0	0	1	9.5807	9.8807	513		SM(d24:0/17:1)+HCO2	2434.59	0	0	4907.728	9.5807	9.8807	513		SM(d24:0/17:1)+HCO2	845.6754	0	0	168.0432	9.5807	9.8807	513		SM(d24:0/17:1)+HCO2	845.6753	785.6495	267.2329
	SM(d24:0/17:2)+HCO2	1	0	0	1	8.85119242424242	9.15119242424242	204		SM(d24:0/17:2)+HCO2	8.968365	0	0	8.968365	8.85119242424242	9.15119242424242	204		SM(d24:0/17:2)+HCO2	2	0	0	2	8.85119242424242	9.15119242424242	204		SM(d24:0/17:2)+HCO2	9540.545	0	0	24851.15	8.85119242424242	9.15119242424242	204		SM(d24:0/17:2)+HCO2	843.6607	0	0	168.0432	8.85119242424242	9.15119242424242	204		SM(d24:0/17:2)+HCO2	843.6597	783.6339	265.2173
	SM(d24:0/17:2)+HCO2	1	0	0	1	8.68075151515152	8.98075151515152	367		SM(d24:0/17:2)+HCO2	8.968365	0	0	8.968365	8.68075151515152	8.98075151515152	367		SM(d24:0/17:2)+HCO2	2	0	0	2	8.68075151515152	8.98075151515152	367		SM(d24:0/17:2)+HCO2	9540.545	0	0	24851.15	8.68075151515152	8.98075151515152	367		SM(d24:0/17:2)+HCO2	843.6609	0	0	168.04315	8.68075151515152	8.98075151515152	367		SM(d24:0/17:2)+HCO2	843.6597	783.6339	265.2173
	SM(d24:0/18:0)+HCO2	0	0	0	0	10.5750166666667	10.8750166666667	1231		SM(d24:0/18:0)+HCO2	0	0	0	0	10.5750166666667	10.8750166666667	1231		SM(d24:0/18:0)+HCO2	0	0	0	0	10.5750166666667	10.8750166666667	1231		SM(d24:0/18:0)+HCO2	0	0	0	0	10.5750166666667	10.8750166666667	1231		SM(d24:0/18:0)+HCO2	0	0	0	0	10.5750166666667	10.8750166666667	1231		SM(d24:0/18:0)+HCO2	861.7066	801.6808	283.2642
	SM(d24:0/18:1)+HCO2	1	0	0	1	10.2335636363636	10.5335636363636	101		SM(d24:0/18:1)+HCO2	10.32325	0	0	10.32325	10.2335636363636	10.5335636363636	101		SM(d24:0/18:1)+HCO2	2	0	0	2	10.2335636363636	10.5335636363636	101		SM(d24:0/18:1)+HCO2	20351.26	0	0	40518.86	10.2335636363636	10.5335636363636	101		SM(d24:0/18:1)+HCO2	859.692	0	0	168.0431	10.2335636363636	10.5335636363636	101		SM(d24:0/18:1)+HCO2	859.691	799.6652	281.2486
	SM(d24:0/18:1)+HCO2	1	0	0	1	10.0621287878788	10.3621287878788	485		SM(d24:0/18:1)+HCO2	10.32325	0	0	10.32325	10.0621287878788	10.3621287878788	485		SM(d24:0/18:1)+HCO2	2	0	0	2	10.0621287878788	10.3621287878788	485		SM(d24:0/18:1)+HCO2	20351.26	0	0	40518.86	10.0621287878788	10.3621287878788	485		SM(d24:0/18:1)+HCO2	859.692	0	0	168.04315	10.0621287878788	10.3621287878788	485		SM(d24:0/18:1)+HCO2	859.691	799.6652	281.2486
	SM(d24:0/18:1)+HCO2	0	0	0	0	9.59013636363636	9.89013636363636	584		SM(d24:0/18:1)+HCO2	0	0	0	0	9.59013636363636	9.89013636363636	584		SM(d24:0/18:1)+HCO2	0	0	0	0	9.59013636363636	9.89013636363636	584		SM(d24:0/18:1)+HCO2	0	0	0	0	9.59013636363636	9.89013636363636	584		SM(d24:0/18:1)+HCO2	0	0	0	0	9.59013636363636	9.89013636363636	584		SM(d24:0/18:1)+HCO2	859.691	799.6652	281.2486
	SM(d24:0/18:2)+HCO2	1	0	0	1	9.18931666666667	9.48931666666667	93		SM(d24:0/18:2)+HCO2	9.306672	0	0	9.306672	9.18931666666667	9.48931666666667	93		SM(d24:0/18:2)+HCO2	2	0	0	2	9.18931666666667	9.48931666666667	93		SM(d24:0/18:2)+HCO2	50138.64	0	0	108860.8	9.18931666666667	9.48931666666667	93		SM(d24:0/18:2)+HCO2	857.67645	0	0	168.0432	9.18931666666667	9.48931666666667	93		SM(d24:0/18:2)+HCO2	857.6753	797.6495	279.2329
	SM(d24:0/18:2)+HCO2	1	0	0	1	9.36667878787879	9.66667878787879	138		SM(d24:0/18:2)+HCO2	9.561926	0	0	9.561926	9.36667878787879	9.66667878787879	138		SM(d24:0/18:2)+HCO2	2	0	0	2	9.36667878787879	9.66667878787879	138		SM(d24:0/18:2)+HCO2	18062.27	0	0	30000.98	9.36667878787879	9.66667878787879	138		SM(d24:0/18:2)+HCO2	857.67655	0	0	168.0432	9.36667878787879	9.66667878787879	138		SM(d24:0/18:2)+HCO2	857.6753	797.6495	279.2329
	SM(d24:0/18:2)+HCO2	1	0	0	1	9.03576060606061	9.33576060606061	3274		SM(d24:0/18:2)+HCO2	9.306672	0	0	9.306672	9.03576060606061	9.33576060606061	3274		SM(d24:0/18:2)+HCO2	2	0	0	2	9.03576060606061	9.33576060606061	3274		SM(d24:0/18:2)+HCO2	50138.64	0	0	108860.8	9.03576060606061	9.33576060606061	3274		SM(d24:0/18:2)+HCO2	857.67605	0	0	168.04315	9.03576060606061	9.33576060606061	3274		SM(d24:0/18:2)+HCO2	857.6753	797.6495	279.2329
	SM(d24:0/18:3)+HCO2	1	0	0	1	8.25450757575758	8.55450757575758	335		SM(d24:0/18:3)+HCO2	8.413545	0	0	8.413545	8.25450757575758	8.55450757575758	335		SM(d24:0/18:3)+HCO2	1	0	0	1	8.25450757575758	8.55450757575758	335		SM(d24:0/18:3)+HCO2	17137.88	0	0	49076.07	8.25450757575758	8.55450757575758	335		SM(d24:0/18:3)+HCO2	855.6603	0	0	168.0431	8.25450757575758	8.55450757575758	335		SM(d24:0/18:3)+HCO2	855.6597	795.6339	277.2173
	SM(d24:0/20:1)+HCO2	0	0	0	0	11.10745	11.40745	2483		SM(d24:0/20:1)+HCO2	0	0	0	0	11.10745	11.40745	2483		SM(d24:0/20:1)+HCO2	0	0	0	0	11.10745	11.40745	2483		SM(d24:0/20:1)+HCO2	0	0	0	0	11.10745	11.40745	2483		SM(d24:0/20:1)+HCO2	0	0	0	0	11.10745	11.40745	2483		SM(d24:0/20:1)+HCO2	887.7223	827.6965	309.2799
	SM(d24:0/20:2)+HCO2	0	0	0	0	10.1390287878788	10.4390287878788	2525		SM(d24:0/20:2)+HCO2	0	0	0	0	10.1390287878788	10.4390287878788	2525		SM(d24:0/20:2)+HCO2	0	0	0	0	10.1390287878788	10.4390287878788	2525		SM(d24:0/20:2)+HCO2	0	0	0	0	10.1390287878788	10.4390287878788	2525		SM(d24:0/20:2)+HCO2	0	0	0	0	10.1390287878788	10.4390287878788	2525		SM(d24:0/20:2)+HCO2	885.7066	825.6808	307.2642
	SM(d24:0/8:0)+HCO2	0	0	0	0	4.9380196969697	5.2380196969697	2362		SM(d24:0/8:0)+HCO2	0	0	0	0	4.9380196969697	5.2380196969697	2362		SM(d24:0/8:0)+HCO2	0	0	0	0	4.9380196969697	5.2380196969697	2362		SM(d24:0/8:0)+HCO2	0	0	0	0	4.9380196969697	5.2380196969697	2362		SM(d24:0/8:0)+HCO2	0	0	0	0	4.9380196969697	5.2380196969697	2362		SM(d24:0/8:0)+HCO2	721.5501	661.5243	143.1077
	SM(d24:1/10:0)+HCO2	1	0	0	1	5.78474393939394	6.08474393939394	25		SM(d24:1/10:0)+HCO2	5.890948	0	0	5.890948	5.78474393939394	6.08474393939394	25		SM(d24:1/10:0)+HCO2	2	0	0	2	5.78474393939394	6.08474393939394	25		SM(d24:1/10:0)+HCO2	110725	0	0	212716.5	5.78474393939394	6.08474393939394	25		SM(d24:1/10:0)+HCO2	747.5666	0	0	168.0431	5.78474393939394	6.08474393939394	25		SM(d24:1/10:0)+HCO2	747.5658	687.54	171.139
	SM(d24:1/10:0)+HCO2	1	0	0	1	5.58759696969697	5.88759696969697	1948		SM(d24:1/10:0)+HCO2	5.768037	0	0	5.768037	5.58759696969697	5.88759696969697	1948		SM(d24:1/10:0)+HCO2	1	0	0	1	5.58759696969697	5.88759696969697	1948		SM(d24:1/10:0)+HCO2	4239.245	0	0	5524.473	5.58759696969697	5.88759696969697	1948		SM(d24:1/10:0)+HCO2	747.5669	0	0	168.0432	5.58759696969697	5.88759696969697	1948		SM(d24:1/10:0)+HCO2	747.5658	687.54	171.139
	SM(d24:1/12:0)+HCO2	1	0	0	1	7.04880151515152	7.34880151515152	487		SM(d24:1/12:0)+HCO2	7.175274	0	0	7.175274	7.04880151515152	7.34880151515152	487		SM(d24:1/12:0)+HCO2	1	0	0	1	7.04880151515152	7.34880151515152	487		SM(d24:1/12:0)+HCO2	22360.19	0	0	45292.63	7.04880151515152	7.34880151515152	487		SM(d24:1/12:0)+HCO2	775.5986	0	0	168.0432	7.04880151515152	7.34880151515152	487		SM(d24:1/12:0)+HCO2	775.5971	715.5713	199.1703
	SM(d24:1/14:0)+HCO2	1	0	0	1	8.19060303030303	8.49060303030303	273		SM(d24:1/14:0)+HCO2	8.359391	0	0	8.359391	8.19060303030303	8.49060303030303	273		SM(d24:1/14:0)+HCO2	1	0	0	1	8.19060303030303	8.49060303030303	273		SM(d24:1/14:0)+HCO2	15213.41	0	0	39075.43	8.19060303030303	8.49060303030303	273		SM(d24:1/14:0)+HCO2	803.6295	0	0	168.0431	8.19060303030303	8.49060303030303	273		SM(d24:1/14:0)+HCO2	803.6284	743.6026	227.2016
	SM(d24:1/14:1)+HCO2	0	0	0	0	7.16355606060606	7.46355606060606	1527		SM(d24:1/14:1)+HCO2	0	0	0	0	7.16355606060606	7.46355606060606	1527		SM(d24:1/14:1)+HCO2	0	0	0	0	7.16355606060606	7.46355606060606	1527		SM(d24:1/14:1)+HCO2	0	0	0	0	7.16355606060606	7.46355606060606	1527		SM(d24:1/14:1)+HCO2	0	0	0	0	7.16355606060606	7.46355606060606	1527		SM(d24:1/14:1)+HCO2	801.6128	741.587	225.186
	SM(d24:1/15:0)+HCO2	1	0	0	1	8.75086515151515	9.05086515151515	235		SM(d24:1/15:0)+HCO2	8.90853	0	0	8.90853	8.75086515151515	9.05086515151515	235		SM(d24:1/15:0)+HCO2	1	0	0	1	8.75086515151515	9.05086515151515	235		SM(d24:1/15:0)+HCO2	10748.71	0	0	16443.98	8.75086515151515	9.05086515151515	235		SM(d24:1/15:0)+HCO2	817.6455	0	0	168.0431	8.75086515151515	9.05086515151515	235		SM(d24:1/15:0)+HCO2	817.6441	757.6183	241.2173
	SM(d24:1/16:0)+HCO2	1	0	0	1	9.26437575757576	9.56437575757576	103		SM(d24:1/16:0)+HCO2	9.404144	0	0	9.404144	9.26437575757576	9.56437575757576	103		SM(d24:1/16:0)+HCO2	3	0	0	3	9.26437575757576	9.56437575757576	103		SM(d24:1/16:0)+HCO2	47392.32	0	0	108312.7	9.26437575757576	9.56437575757576	103		SM(d24:1/16:0)+HCO2	831.661	0	0	168.043133333333	9.26437575757576	9.56437575757576	103		SM(d24:1/16:0)+HCO2	831.6597	771.6339	255.2329
	SM(d24:1/16:0)+HCO2	1	0	0	1	9.10172727272727	9.40172727272727	734		SM(d24:1/16:0)+HCO2	9.284525	0	0	9.284525	9.10172727272727	9.40172727272727	734		SM(d24:1/16:0)+HCO2	1	0	0	1	9.10172727272727	9.40172727272727	734		SM(d24:1/16:0)+HCO2	1896.261	0	0	2792.568	9.10172727272727	9.40172727272727	734		SM(d24:1/16:0)+HCO2	831.6635	0	0	168.0432	9.10172727272727	9.40172727272727	734		SM(d24:1/16:0)+HCO2	831.6597	771.6339	255.2329
	SM(d24:1/16:1)+HCO2	1	0	0	1	8.32578636363636	8.62578636363636	358		SM(d24:1/16:1)+HCO2	8.46687	0	0	8.46687	8.32578636363636	8.62578636363636	358		SM(d24:1/16:1)+HCO2	1	0	0	2	8.32578636363636	8.62578636363636	358		SM(d24:1/16:1)+HCO2	16325.93	0	0	48413.48	8.32578636363636	8.62578636363636	358		SM(d24:1/16:1)+HCO2	829.645	0	0	168.0432	8.32578636363636	8.62578636363636	358		SM(d24:1/16:1)+HCO2	829.6441	769.6183	253.2173
	SM(d24:1/16:1)+HCO2	1	0	0	1	8.12615303030303	8.42615303030303	401		SM(d24:1/16:1)+HCO2	8.296491	0	0	8.296491	8.12615303030303	8.42615303030303	401		SM(d24:1/16:1)+HCO2	1	0	0	1	8.12615303030303	8.42615303030303	401		SM(d24:1/16:1)+HCO2	6138.957	0	0	18925.56	8.12615303030303	8.42615303030303	401		SM(d24:1/16:1)+HCO2	829.6455	0	0	168.0432	8.12615303030303	8.42615303030303	401		SM(d24:1/16:1)+HCO2	829.6441	769.6183	253.2173
	SM(d24:1/17:0)+HCO2	1	0	0	1	9.76827575757576	10.0682757575758	116		SM(d24:1/17:0)+HCO2	9.893953	0	0	9.893953	9.76827575757576	10.0682757575758	116		SM(d24:1/17:0)+HCO2	1	0	0	2	9.76827575757576	10.0682757575758	116		SM(d24:1/17:0)+HCO2	34293.09	0	0	56189.21	9.76827575757576	10.0682757575758	116		SM(d24:1/17:0)+HCO2	845.6764	0	0	168.0432	9.76827575757576	10.0682757575758	116		SM(d24:1/17:0)+HCO2	845.6754	785.6496	269.2486
	SM(d24:1/17:0)+HCO2	1	0	0	1	9.5807	9.8807	513		SM(d24:1/17:0)+HCO2	9.743843	0	0	9.743843	9.5807	9.8807	513		SM(d24:1/17:0)+HCO2	1	0	0	1	9.5807	9.8807	513		SM(d24:1/17:0)+HCO2	2434.59	0	0	4907.728	9.5807	9.8807	513		SM(d24:1/17:0)+HCO2	845.6754	0	0	168.0432	9.5807	9.8807	513		SM(d24:1/17:0)+HCO2	845.6754	785.6496	269.2486
	SM(d24:1/17:1)+HCO2	1	0	0	1	8.85119242424242	9.15119242424242	204		SM(d24:1/17:1)+HCO2	8.968365	0	0	8.968365	8.85119242424242	9.15119242424242	204		SM(d24:1/17:1)+HCO2	2	0	0	2	8.85119242424242	9.15119242424242	204		SM(d24:1/17:1)+HCO2	9540.545	0	0	24851.15	8.85119242424242	9.15119242424242	204		SM(d24:1/17:1)+HCO2	843.6607	0	0	168.0432	8.85119242424242	9.15119242424242	204		SM(d24:1/17:1)+HCO2	843.6597	783.6339	267.2329
	SM(d24:1/17:1)+HCO2	1	0	0	1	8.68075151515152	8.98075151515152	367		SM(d24:1/17:1)+HCO2	8.968365	0	0	8.968365	8.68075151515152	8.98075151515152	367		SM(d24:1/17:1)+HCO2	2	0	0	2	8.68075151515152	8.98075151515152	367		SM(d24:1/17:1)+HCO2	9540.545	0	0	24851.15	8.68075151515152	8.98075151515152	367		SM(d24:1/17:1)+HCO2	843.6609	0	0	168.04315	8.68075151515152	8.98075151515152	367		SM(d24:1/17:1)+HCO2	843.6597	783.6339	267.2329
	SM(d24:1/18:0)+HCO2	1	0	0	1	10.2335636363636	10.5335636363636	101		SM(d24:1/18:0)+HCO2	10.32325	0	0	10.32325	10.2335636363636	10.5335636363636	101		SM(d24:1/18:0)+HCO2	2	0	0	2	10.2335636363636	10.5335636363636	101		SM(d24:1/18:0)+HCO2	20351.26	0	0	40518.86	10.2335636363636	10.5335636363636	101		SM(d24:1/18:0)+HCO2	859.692	0	0	168.0431	10.2335636363636	10.5335636363636	101		SM(d24:1/18:0)+HCO2	859.691	799.6652	283.2642
	SM(d24:1/18:0)+HCO2	1	0	0	1	10.0621287878788	10.3621287878788	485		SM(d24:1/18:0)+HCO2	10.32325	0	0	10.32325	10.0621287878788	10.3621287878788	485		SM(d24:1/18:0)+HCO2	2	0	0	2	10.0621287878788	10.3621287878788	485		SM(d24:1/18:0)+HCO2	20351.26	0	0	40518.86	10.0621287878788	10.3621287878788	485		SM(d24:1/18:0)+HCO2	859.692	0	0	168.04315	10.0621287878788	10.3621287878788	485		SM(d24:1/18:0)+HCO2	859.691	799.6652	283.2642
	SM(d24:1/18:0)+HCO2	0	0	0	0	9.59013636363636	9.89013636363636	584		SM(d24:1/18:0)+HCO2	0	0	0	0	9.59013636363636	9.89013636363636	584		SM(d24:1/18:0)+HCO2	0	0	0	0	9.59013636363636	9.89013636363636	584		SM(d24:1/18:0)+HCO2	0	0	0	0	9.59013636363636	9.89013636363636	584		SM(d24:1/18:0)+HCO2	0	0	0	0	9.59013636363636	9.89013636363636	584		SM(d24:1/18:0)+HCO2	859.691	799.6652	283.2642
	SM(d24:1/18:1)+HCO2	1	0	0	1	9.18931666666667	9.48931666666667	93		SM(d24:1/18:1)+HCO2	9.306672	0	0	9.306672	9.18931666666667	9.48931666666667	93		SM(d24:1/18:1)+HCO2	2	0	0	2	9.18931666666667	9.48931666666667	93		SM(d24:1/18:1)+HCO2	50138.64	0	0	108860.8	9.18931666666667	9.48931666666667	93		SM(d24:1/18:1)+HCO2	857.67645	0	0	168.0432	9.18931666666667	9.48931666666667	93		SM(d24:1/18:1)+HCO2	857.6754	797.6496	281.2486
	SM(d24:1/18:1)+HCO2	1	0	0	1	9.36667878787879	9.66667878787879	138		SM(d24:1/18:1)+HCO2	9.561926	0	0	9.561926	9.36667878787879	9.66667878787879	138		SM(d24:1/18:1)+HCO2	2	0	0	2	9.36667878787879	9.66667878787879	138		SM(d24:1/18:1)+HCO2	18062.27	0	0	30000.98	9.36667878787879	9.66667878787879	138		SM(d24:1/18:1)+HCO2	857.67655	0	0	168.0432	9.36667878787879	9.66667878787879	138		SM(d24:1/18:1)+HCO2	857.6754	797.6496	281.2486
	SM(d24:1/18:1)+HCO2	1	0	0	1	9.03576060606061	9.33576060606061	3274		SM(d24:1/18:1)+HCO2	9.306672	0	0	9.306672	9.03576060606061	9.33576060606061	3274		SM(d24:1/18:1)+HCO2	2	0	0	2	9.03576060606061	9.33576060606061	3274		SM(d24:1/18:1)+HCO2	50138.64	0	0	108860.8	9.03576060606061	9.33576060606061	3274		SM(d24:1/18:1)+HCO2	857.67605	0	0	168.04315	9.03576060606061	9.33576060606061	3274		SM(d24:1/18:1)+HCO2	857.6754	797.6496	281.2486
	SM(d24:1/18:2)+HCO2	1	0	0	1	8.25450757575758	8.55450757575758	335		SM(d24:1/18:2)+HCO2	8.413545	0	0	8.413545	8.25450757575758	8.55450757575758	335		SM(d24:1/18:2)+HCO2	1	0	0	1	8.25450757575758	8.55450757575758	335		SM(d24:1/18:2)+HCO2	17137.88	0	0	49076.07	8.25450757575758	8.55450757575758	335		SM(d24:1/18:2)+HCO2	855.6603	0	0	168.0431	8.25450757575758	8.55450757575758	335		SM(d24:1/18:2)+HCO2	855.6597	795.6339	279.2329
	SM(d24:1/19:0)+HCO2	1	0	0	1	10.501896969697	10.801896969697	516		SM(d24:1/19:0)+HCO2	10.66496	0	0	10.66496	10.501896969697	10.801896969697	516		SM(d24:1/19:0)+HCO2	1	0	0	1	10.501896969697	10.801896969697	516		SM(d24:1/19:0)+HCO2	4198.387	0	0	3842.834	10.501896969697	10.801896969697	516		SM(d24:1/19:0)+HCO2	873.7089	0	0	168.0433	10.501896969697	10.801896969697	516		SM(d24:1/19:0)+HCO2	873.7067	813.6809	297.2799
	SM(d24:1/19:0)+HCO2	0	0	0	0	10.6741560606061	10.9741560606061	714		SM(d24:1/19:0)+HCO2	0	0	0	0	10.6741560606061	10.9741560606061	714		SM(d24:1/19:0)+HCO2	0	0	0	0	10.6741560606061	10.9741560606061	714		SM(d24:1/19:0)+HCO2	0	0	0	0	10.6741560606061	10.9741560606061	714		SM(d24:1/19:0)+HCO2	0	0	0	0	10.6741560606061	10.9741560606061	714		SM(d24:1/19:0)+HCO2	873.7067	813.6809	297.2799
	SM(d24:1/20:0)+HCO2	0	0	0	0	11.10745	11.40745	2483		SM(d24:1/20:0)+HCO2	0	0	0	0	11.10745	11.40745	2483		SM(d24:1/20:0)+HCO2	0	0	0	0	11.10745	11.40745	2483		SM(d24:1/20:0)+HCO2	0	0	0	0	11.10745	11.40745	2483		SM(d24:1/20:0)+HCO2	0	0	0	0	11.10745	11.40745	2483		SM(d24:1/20:0)+HCO2	887.7223	827.6965	311.2955
	SM(d24:1/20:1)+HCO2	0	0	0	0	10.1390287878788	10.4390287878788	2525		SM(d24:1/20:1)+HCO2	0	0	0	0	10.1390287878788	10.4390287878788	2525		SM(d24:1/20:1)+HCO2	0	0	0	0	10.1390287878788	10.4390287878788	2525		SM(d24:1/20:1)+HCO2	0	0	0	0	10.1390287878788	10.4390287878788	2525		SM(d24:1/20:1)+HCO2	0	0	0	0	10.1390287878788	10.4390287878788	2525		SM(d24:1/20:1)+HCO2	885.7067	825.6809	309.2799
	SM(d24:1/8:0)+HCO2	1	0	0	1	4.38823333333333	4.68823333333333	107		SM(d24:1/8:0)+HCO2	4.56546	0	0	4.56546	4.38823333333333	4.68823333333333	107		SM(d24:1/8:0)+HCO2	1	0	0	1	4.38823333333333	4.68823333333333	107		SM(d24:1/8:0)+HCO2	35088.98	0	0	39480.65	4.38823333333333	4.68823333333333	107		SM(d24:1/8:0)+HCO2	719.5355	0	0	168.0431	4.38823333333333	4.68823333333333	107		SM(d24:1/8:0)+HCO2	719.5345	659.5087	143.1077
	SM(d25:0/13:0)+HCO2	0	0	0	0	8.62740151515151	8.92740151515151	1392		SM(d25:0/13:0)+HCO2	0	0	0	0	8.62740151515151	8.92740151515151	1392		SM(d25:0/13:0)+HCO2	0	0	0	0	8.62740151515151	8.92740151515151	1392		SM(d25:0/13:0)+HCO2	0	0	0	0	8.62740151515151	8.92740151515151	1392		SM(d25:0/13:0)+HCO2	0	0	0	0	8.62740151515151	8.92740151515151	1392		SM(d25:0/13:0)+HCO2	805.6441	745.6183	213.186
	SM(d25:0/14:1)+HCO2	1	0	0	1	8.75086515151515	9.05086515151515	235		SM(d25:0/14:1)+HCO2	8.90853	0	0	8.90853	8.75086515151515	9.05086515151515	235		SM(d25:0/14:1)+HCO2	1	0	0	1	8.75086515151515	9.05086515151515	235		SM(d25:0/14:1)+HCO2	10748.71	0	0	16443.98	8.75086515151515	9.05086515151515	235		SM(d25:0/14:1)+HCO2	817.6455	0	0	168.0431	8.75086515151515	9.05086515151515	235		SM(d25:0/14:1)+HCO2	817.6441	757.6183	225.186
	SM(d25:0/15:0)+HCO2	0	0	0	0	9.65096666666667	9.95096666666667	611		SM(d25:0/15:0)+HCO2	0	0	0	0	9.65096666666667	9.95096666666667	611		SM(d25:0/15:0)+HCO2	0	0	0	0	9.65096666666667	9.95096666666667	611		SM(d25:0/15:0)+HCO2	0	0	0	0	9.65096666666667	9.95096666666667	611		SM(d25:0/15:0)+HCO2	0	0	0	0	9.65096666666667	9.95096666666667	611		SM(d25:0/15:0)+HCO2	833.6754	773.6496	241.2173
	SM(d25:0/15:1)+HCO2	1	0	0	1	9.26437575757576	9.56437575757576	103		SM(d25:0/15:1)+HCO2	9.404144	0	0	9.404144	9.26437575757576	9.56437575757576	103		SM(d25:0/15:1)+HCO2	3	0	0	3	9.26437575757576	9.56437575757576	103		SM(d25:0/15:1)+HCO2	47392.32	0	0	108312.7	9.26437575757576	9.56437575757576	103		SM(d25:0/15:1)+HCO2	831.661	0	0	168.043133333333	9.26437575757576	9.56437575757576	103		SM(d25:0/15:1)+HCO2	831.6597	771.6339	239.2016
	SM(d25:0/15:1)+HCO2	1	0	0	1	9.10172727272727	9.40172727272727	734		SM(d25:0/15:1)+HCO2	9.284525	0	0	9.284525	9.10172727272727	9.40172727272727	734		SM(d25:0/15:1)+HCO2	1	0	0	1	9.10172727272727	9.40172727272727	734		SM(d25:0/15:1)+HCO2	1896.261	0	0	2792.568	9.10172727272727	9.40172727272727	734		SM(d25:0/15:1)+HCO2	831.6635	0	0	168.0432	9.10172727272727	9.40172727272727	734		SM(d25:0/15:1)+HCO2	831.6597	771.6339	239.2016
	SM(d25:0/16:0)+HCO2	0	0	0	0	10.1123318181818	10.4123318181818	1733		SM(d25:0/16:0)+HCO2	0	0	0	0	10.1123318181818	10.4123318181818	1733		SM(d25:0/16:0)+HCO2	0	0	0	0	10.1123318181818	10.4123318181818	1733		SM(d25:0/16:0)+HCO2	0	0	0	0	10.1123318181818	10.4123318181818	1733		SM(d25:0/16:0)+HCO2	0	0	0	0	10.1123318181818	10.4123318181818	1733		SM(d25:0/16:0)+HCO2	847.691	787.6652	255.2329
	SM(d25:0/16:1)+HCO2	1	0	0	1	9.76827575757576	10.0682757575758	116		SM(d25:0/16:1)+HCO2	9.893953	0	0	9.893953	9.76827575757576	10.0682757575758	116		SM(d25:0/16:1)+HCO2	1	0	0	2	9.76827575757576	10.0682757575758	116		SM(d25:0/16:1)+HCO2	34293.09	0	0	56189.21	9.76827575757576	10.0682757575758	116		SM(d25:0/16:1)+HCO2	845.6764	0	0	168.0432	9.76827575757576	10.0682757575758	116		SM(d25:0/16:1)+HCO2	845.6754	785.6496	253.2173
	SM(d25:0/16:1)+HCO2	1	0	0	1	9.5807	9.8807	513		SM(d25:0/16:1)+HCO2	9.743843	0	0	9.743843	9.5807	9.8807	513		SM(d25:0/16:1)+HCO2	1	0	0	1	9.5807	9.8807	513		SM(d25:0/16:1)+HCO2	2434.59	0	0	4907.728	9.5807	9.8807	513		SM(d25:0/16:1)+HCO2	845.6754	0	0	168.0432	9.5807	9.8807	513		SM(d25:0/16:1)+HCO2	845.6754	785.6496	253.2173
	SM(d25:0/17:0)+HCO2	0	0	0	0	10.5750166666667	10.8750166666667	1231		SM(d25:0/17:0)+HCO2	0	0	0	0	10.5750166666667	10.8750166666667	1231		SM(d25:0/17:0)+HCO2	0	0	0	0	10.5750166666667	10.8750166666667	1231		SM(d25:0/17:0)+HCO2	0	0	0	0	10.5750166666667	10.8750166666667	1231		SM(d25:0/17:0)+HCO2	0	0	0	0	10.5750166666667	10.8750166666667	1231		SM(d25:0/17:0)+HCO2	861.7067	801.6809	269.2486
	SM(d25:0/17:1)+HCO2	1	0	0	1	10.2335636363636	10.5335636363636	101		SM(d25:0/17:1)+HCO2	10.32325	0	0	10.32325	10.2335636363636	10.5335636363636	101		SM(d25:0/17:1)+HCO2	2	0	0	2	10.2335636363636	10.5335636363636	101		SM(d25:0/17:1)+HCO2	20351.26	0	0	40518.86	10.2335636363636	10.5335636363636	101		SM(d25:0/17:1)+HCO2	859.692	0	0	168.0431	10.2335636363636	10.5335636363636	101		SM(d25:0/17:1)+HCO2	859.691	799.6652	267.2329
	SM(d25:0/17:1)+HCO2	1	0	0	1	10.0621287878788	10.3621287878788	485		SM(d25:0/17:1)+HCO2	10.32325	0	0	10.32325	10.0621287878788	10.3621287878788	485		SM(d25:0/17:1)+HCO2	2	0	0	2	10.0621287878788	10.3621287878788	485		SM(d25:0/17:1)+HCO2	20351.26	0	0	40518.86	10.0621287878788	10.3621287878788	485		SM(d25:0/17:1)+HCO2	859.692	0	0	168.04315	10.0621287878788	10.3621287878788	485		SM(d25:0/17:1)+HCO2	859.691	799.6652	267.2329
	SM(d25:0/17:1)+HCO2	0	0	0	0	9.59013636363636	9.89013636363636	584		SM(d25:0/17:1)+HCO2	0	0	0	0	9.59013636363636	9.89013636363636	584		SM(d25:0/17:1)+HCO2	0	0	0	0	9.59013636363636	9.89013636363636	584		SM(d25:0/17:1)+HCO2	0	0	0	0	9.59013636363636	9.89013636363636	584		SM(d25:0/17:1)+HCO2	0	0	0	0	9.59013636363636	9.89013636363636	584		SM(d25:0/17:1)+HCO2	859.691	799.6652	267.2329
	SM(d25:0/17:2)+HCO2	1	0	0	1	9.18931666666667	9.48931666666667	93		SM(d25:0/17:2)+HCO2	9.306672	0	0	9.306672	9.18931666666667	9.48931666666667	93		SM(d25:0/17:2)+HCO2	2	0	0	2	9.18931666666667	9.48931666666667	93		SM(d25:0/17:2)+HCO2	50138.64	0	0	108860.8	9.18931666666667	9.48931666666667	93		SM(d25:0/17:2)+HCO2	857.67645	0	0	168.0432	9.18931666666667	9.48931666666667	93		SM(d25:0/17:2)+HCO2	857.6754	797.6496	265.2173
	SM(d25:0/17:2)+HCO2	1	0	0	1	9.36667878787879	9.66667878787879	138		SM(d25:0/17:2)+HCO2	9.561926	0	0	9.561926	9.36667878787879	9.66667878787879	138		SM(d25:0/17:2)+HCO2	2	0	0	2	9.36667878787879	9.66667878787879	138		SM(d25:0/17:2)+HCO2	18062.27	0	0	30000.98	9.36667878787879	9.66667878787879	138		SM(d25:0/17:2)+HCO2	857.67655	0	0	168.0432	9.36667878787879	9.66667878787879	138		SM(d25:0/17:2)+HCO2	857.6754	797.6496	265.2173
	SM(d25:0/17:2)+HCO2	1	0	0	1	9.03576060606061	9.33576060606061	3274		SM(d25:0/17:2)+HCO2	9.306672	0	0	9.306672	9.03576060606061	9.33576060606061	3274		SM(d25:0/17:2)+HCO2	2	0	0	2	9.03576060606061	9.33576060606061	3274		SM(d25:0/17:2)+HCO2	50138.64	0	0	108860.8	9.03576060606061	9.33576060606061	3274		SM(d25:0/17:2)+HCO2	857.67605	0	0	168.04315	9.03576060606061	9.33576060606061	3274		SM(d25:0/17:2)+HCO2	857.6754	797.6496	265.2173
	SM(d25:0/18:1)+HCO2	1	0	0	1	10.501896969697	10.801896969697	516		SM(d25:0/18:1)+HCO2	10.66496	0	0	10.66496	10.501896969697	10.801896969697	516		SM(d25:0/18:1)+HCO2	1	0	0	1	10.501896969697	10.801896969697	516		SM(d25:0/18:1)+HCO2	4198.387	0	0	3842.834	10.501896969697	10.801896969697	516		SM(d25:0/18:1)+HCO2	873.7089	0	0	168.0433	10.501896969697	10.801896969697	516		SM(d25:0/18:1)+HCO2	873.7067	813.6809	281.2486
	SM(d25:0/18:1)+HCO2	0	0	0	0	10.6741560606061	10.9741560606061	714		SM(d25:0/18:1)+HCO2	0	0	0	0	10.6741560606061	10.9741560606061	714		SM(d25:0/18:1)+HCO2	0	0	0	0	10.6741560606061	10.9741560606061	714		SM(d25:0/18:1)+HCO2	0	0	0	0	10.6741560606061	10.9741560606061	714		SM(d25:0/18:1)+HCO2	0	0	0	0	10.6741560606061	10.9741560606061	714		SM(d25:0/18:1)+HCO2	873.7067	813.6809	281.2486
	SM(d25:0/18:2)+HCO2	1	0	0	1	9.50529545454545	9.80529545454545	540		SM(d25:0/18:2)+HCO2	9.66459	0	0	9.66459	9.50529545454545	9.80529545454545	540		SM(d25:0/18:2)+HCO2	1	0	0	1	9.50529545454545	9.80529545454545	540		SM(d25:0/18:2)+HCO2	2517.2	0	0	6245.89	9.50529545454545	9.80529545454545	540		SM(d25:0/18:2)+HCO2	871.6918	0	0	168.043	9.50529545454545	9.80529545454545	540		SM(d25:0/18:2)+HCO2	871.691	811.6652	279.2329
	SM(d25:0/18:2)+HCO2	0	0	0	0	9.67496666666667	9.97496666666667	890		SM(d25:0/18:2)+HCO2	0	0	0	0	9.67496666666667	9.97496666666667	890		SM(d25:0/18:2)+HCO2	0	0	0	0	9.67496666666667	9.97496666666667	890		SM(d25:0/18:2)+HCO2	0	0	0	0	9.67496666666667	9.97496666666667	890		SM(d25:0/18:2)+HCO2	0	0	0	0	9.67496666666667	9.97496666666667	890		SM(d25:0/18:2)+HCO2	871.691	811.6652	279.2329
	SM(d25:0/18:2)+HCO2	0	0	0	0	9.83993636363636	10.1399363636364	2965		SM(d25:0/18:2)+HCO2	0	0	0	0	9.83993636363636	10.1399363636364	2965		SM(d25:0/18:2)+HCO2	0	0	0	0	9.83993636363636	10.1399363636364	2965		SM(d25:0/18:2)+HCO2	0	0	0	0	9.83993636363636	10.1399363636364	2965		SM(d25:0/18:2)+HCO2	0	0	0	0	9.83993636363636	10.1399363636364	2965		SM(d25:0/18:2)+HCO2	871.691	811.6652	279.2329
	SM(d26:0/12:0)+HCO2	0	0	0	0	8.62740151515151	8.92740151515151	1392		SM(d26:0/12:0)+HCO2	0	0	0	0	8.62740151515151	8.92740151515151	1392		SM(d26:0/12:0)+HCO2	0	0	0	0	8.62740151515151	8.92740151515151	1392		SM(d26:0/12:0)+HCO2	0	0	0	0	8.62740151515151	8.92740151515151	1392		SM(d26:0/12:0)+HCO2	0	0	0	0	8.62740151515151	8.92740151515151	1392		SM(d26:0/12:0)+HCO2	805.644	745.6182	199.1703
	SM(d26:0/14:0)+HCO2	0	0	0	0	9.65096666666667	9.95096666666667	611		SM(d26:0/14:0)+HCO2	0	0	0	0	9.65096666666667	9.95096666666667	611		SM(d26:0/14:0)+HCO2	0	0	0	0	9.65096666666667	9.95096666666667	611		SM(d26:0/14:0)+HCO2	0	0	0	0	9.65096666666667	9.95096666666667	611		SM(d26:0/14:0)+HCO2	0	0	0	0	9.65096666666667	9.95096666666667	611		SM(d26:0/14:0)+HCO2	833.6753	773.6495	227.2016
	SM(d26:0/14:1)+HCO2	1	0	0	1	9.26437575757576	9.56437575757576	103		SM(d26:0/14:1)+HCO2	9.404144	0	0	9.404144	9.26437575757576	9.56437575757576	103		SM(d26:0/14:1)+HCO2	3	0	0	3	9.26437575757576	9.56437575757576	103		SM(d26:0/14:1)+HCO2	47392.32	0	0	108312.7	9.26437575757576	9.56437575757576	103		SM(d26:0/14:1)+HCO2	831.661	0	0	168.043133333333	9.26437575757576	9.56437575757576	103		SM(d26:0/14:1)+HCO2	831.6597	771.6339	225.186
	SM(d26:0/14:1)+HCO2	1	0	0	1	9.10172727272727	9.40172727272727	734		SM(d26:0/14:1)+HCO2	9.284525	0	0	9.284525	9.10172727272727	9.40172727272727	734		SM(d26:0/14:1)+HCO2	1	0	0	1	9.10172727272727	9.40172727272727	734		SM(d26:0/14:1)+HCO2	1896.261	0	0	2792.568	9.10172727272727	9.40172727272727	734		SM(d26:0/14:1)+HCO2	831.6635	0	0	168.0432	9.10172727272727	9.40172727272727	734		SM(d26:0/14:1)+HCO2	831.6597	771.6339	225.186
	SM(d26:0/15:0)+HCO2	0	0	0	0	10.1123318181818	10.4123318181818	1733		SM(d26:0/15:0)+HCO2	0	0	0	0	10.1123318181818	10.4123318181818	1733		SM(d26:0/15:0)+HCO2	0	0	0	0	10.1123318181818	10.4123318181818	1733		SM(d26:0/15:0)+HCO2	0	0	0	0	10.1123318181818	10.4123318181818	1733		SM(d26:0/15:0)+HCO2	0	0	0	0	10.1123318181818	10.4123318181818	1733		SM(d26:0/15:0)+HCO2	847.691	787.6652	241.2173
	SM(d26:0/15:1)+HCO2	1	0	0	1	9.76827575757576	10.0682757575758	116		SM(d26:0/15:1)+HCO2	9.893953	0	0	9.893953	9.76827575757576	10.0682757575758	116		SM(d26:0/15:1)+HCO2	1	0	0	2	9.76827575757576	10.0682757575758	116		SM(d26:0/15:1)+HCO2	34293.09	0	0	56189.21	9.76827575757576	10.0682757575758	116		SM(d26:0/15:1)+HCO2	845.6764	0	0	168.0432	9.76827575757576	10.0682757575758	116		SM(d26:0/15:1)+HCO2	845.6753	785.6495	239.2016
	SM(d26:0/15:1)+HCO2	1	0	0	1	9.5807	9.8807	513		SM(d26:0/15:1)+HCO2	9.743843	0	0	9.743843	9.5807	9.8807	513		SM(d26:0/15:1)+HCO2	1	0	0	1	9.5807	9.8807	513		SM(d26:0/15:1)+HCO2	2434.59	0	0	4907.728	9.5807	9.8807	513		SM(d26:0/15:1)+HCO2	845.6754	0	0	168.0432	9.5807	9.8807	513		SM(d26:0/15:1)+HCO2	845.6753	785.6495	239.2016
	SM(d26:0/16:0)+HCO2	0	0	0	0	10.5750166666667	10.8750166666667	1231		SM(d26:0/16:0)+HCO2	0	0	0	0	10.5750166666667	10.8750166666667	1231		SM(d26:0/16:0)+HCO2	0	0	0	0	10.5750166666667	10.8750166666667	1231		SM(d26:0/16:0)+HCO2	0	0	0	0	10.5750166666667	10.8750166666667	1231		SM(d26:0/16:0)+HCO2	0	0	0	0	10.5750166666667	10.8750166666667	1231		SM(d26:0/16:0)+HCO2	861.7066	801.6808	255.2329
	SM(d26:0/16:1)+HCO2	1	0	0	1	10.2335636363636	10.5335636363636	101		SM(d26:0/16:1)+HCO2	10.32325	0	0	10.32325	10.2335636363636	10.5335636363636	101		SM(d26:0/16:1)+HCO2	2	0	0	2	10.2335636363636	10.5335636363636	101		SM(d26:0/16:1)+HCO2	20351.26	0	0	40518.86	10.2335636363636	10.5335636363636	101		SM(d26:0/16:1)+HCO2	859.692	0	0	168.0431	10.2335636363636	10.5335636363636	101		SM(d26:0/16:1)+HCO2	859.691	799.6652	253.2173
	SM(d26:0/16:1)+HCO2	1	0	0	1	10.0621287878788	10.3621287878788	485		SM(d26:0/16:1)+HCO2	10.32325	0	0	10.32325	10.0621287878788	10.3621287878788	485		SM(d26:0/16:1)+HCO2	2	0	0	2	10.0621287878788	10.3621287878788	485		SM(d26:0/16:1)+HCO2	20351.26	0	0	40518.86	10.0621287878788	10.3621287878788	485		SM(d26:0/16:1)+HCO2	859.692	0	0	168.04315	10.0621287878788	10.3621287878788	485		SM(d26:0/16:1)+HCO2	859.691	799.6652	253.2173
	SM(d26:0/16:1)+HCO2	0	0	0	0	9.59013636363636	9.89013636363636	584		SM(d26:0/16:1)+HCO2	0	0	0	0	9.59013636363636	9.89013636363636	584		SM(d26:0/16:1)+HCO2	0	0	0	0	9.59013636363636	9.89013636363636	584		SM(d26:0/16:1)+HCO2	0	0	0	0	9.59013636363636	9.89013636363636	584		SM(d26:0/16:1)+HCO2	0	0	0	0	9.59013636363636	9.89013636363636	584		SM(d26:0/16:1)+HCO2	859.691	799.6652	253.2173
	SM(d26:0/17:1)+HCO2	1	0	0	1	10.501896969697	10.801896969697	516		SM(d26:0/17:1)+HCO2	10.66496	0	0	10.66496	10.501896969697	10.801896969697	516		SM(d26:0/17:1)+HCO2	1	0	0	1	10.501896969697	10.801896969697	516		SM(d26:0/17:1)+HCO2	4198.387	0	0	3842.834	10.501896969697	10.801896969697	516		SM(d26:0/17:1)+HCO2	873.7089	0	0	168.0433	10.501896969697	10.801896969697	516		SM(d26:0/17:1)+HCO2	873.7066	813.6808	267.2329
	SM(d26:0/17:1)+HCO2	0	0	0	0	10.6741560606061	10.9741560606061	714		SM(d26:0/17:1)+HCO2	0	0	0	0	10.6741560606061	10.9741560606061	714		SM(d26:0/17:1)+HCO2	0	0	0	0	10.6741560606061	10.9741560606061	714		SM(d26:0/17:1)+HCO2	0	0	0	0	10.6741560606061	10.9741560606061	714		SM(d26:0/17:1)+HCO2	0	0	0	0	10.6741560606061	10.9741560606061	714		SM(d26:0/17:1)+HCO2	873.7066	813.6808	267.2329
	SM(d26:0/17:2)+HCO2	1	0	0	1	9.50529545454545	9.80529545454545	540		SM(d26:0/17:2)+HCO2	9.66459	0	0	9.66459	9.50529545454545	9.80529545454545	540		SM(d26:0/17:2)+HCO2	1	0	0	1	9.50529545454545	9.80529545454545	540		SM(d26:0/17:2)+HCO2	2517.2	0	0	6245.89	9.50529545454545	9.80529545454545	540		SM(d26:0/17:2)+HCO2	871.6918	0	0	168.043	9.50529545454545	9.80529545454545	540		SM(d26:0/17:2)+HCO2	871.691	811.6652	265.2173
	SM(d26:0/17:2)+HCO2	0	0	0	0	9.67496666666667	9.97496666666667	890		SM(d26:0/17:2)+HCO2	0	0	0	0	9.67496666666667	9.97496666666667	890		SM(d26:0/17:2)+HCO2	0	0	0	0	9.67496666666667	9.97496666666667	890		SM(d26:0/17:2)+HCO2	0	0	0	0	9.67496666666667	9.97496666666667	890		SM(d26:0/17:2)+HCO2	0	0	0	0	9.67496666666667	9.97496666666667	890		SM(d26:0/17:2)+HCO2	871.691	811.6652	265.2173
	SM(d26:0/17:2)+HCO2	0	0	0	0	9.83993636363636	10.1399363636364	2965		SM(d26:0/17:2)+HCO2	0	0	0	0	9.83993636363636	10.1399363636364	2965		SM(d26:0/17:2)+HCO2	0	0	0	0	9.83993636363636	10.1399363636364	2965		SM(d26:0/17:2)+HCO2	0	0	0	0	9.83993636363636	10.1399363636364	2965		SM(d26:0/17:2)+HCO2	0	0	0	0	9.83993636363636	10.1399363636364	2965		SM(d26:0/17:2)+HCO2	871.691	811.6652	265.2173
	SM(d26:0/18:1)+HCO2	0	0	0	0	11.10745	11.40745	2483		SM(d26:0/18:1)+HCO2	0	0	0	0	11.10745	11.40745	2483		SM(d26:0/18:1)+HCO2	0	0	0	0	11.10745	11.40745	2483		SM(d26:0/18:1)+HCO2	0	0	0	0	11.10745	11.40745	2483		SM(d26:0/18:1)+HCO2	0	0	0	0	11.10745	11.40745	2483		SM(d26:0/18:1)+HCO2	887.7223	827.6965	281.2486
	SM(d26:0/18:2)+HCO2	0	0	0	0	10.1390287878788	10.4390287878788	2525		SM(d26:0/18:2)+HCO2	0	0	0	0	10.1390287878788	10.4390287878788	2525		SM(d26:0/18:2)+HCO2	0	0	0	0	10.1390287878788	10.4390287878788	2525		SM(d26:0/18:2)+HCO2	0	0	0	0	10.1390287878788	10.4390287878788	2525		SM(d26:0/18:2)+HCO2	0	0	0	0	10.1390287878788	10.4390287878788	2525		SM(d26:0/18:2)+HCO2	885.7066	825.6808	279.2329
	SM(d26:0/8:0)+HCO2	0	0	0	0	6.26434696969697	6.56434696969697	884		SM(d26:0/8:0)+HCO2	0	0	0	0	6.26434696969697	6.56434696969697	884		SM(d26:0/8:0)+HCO2	0	0	0	0	6.26434696969697	6.56434696969697	884		SM(d26:0/8:0)+HCO2	0	0	0	0	6.26434696969697	6.56434696969697	884		SM(d26:0/8:0)+HCO2	0	0	0	0	6.26434696969697	6.56434696969697	884		SM(d26:0/8:0)+HCO2	749.5814	689.5556	143.1077
	SM(d8:0/22:1)+HCO2	1	0	0	1	3.06854848484848	3.36854848484848	655		SM(d8:0/22:1)+HCO2	3.240458	0	0	3.240458	3.06854848484848	3.36854848484848	655		SM(d8:0/22:1)+HCO2	1	0	0	1	3.06854848484848	3.36854848484848	655		SM(d8:0/22:1)+HCO2	1768.59	0	0	1769.81	3.06854848484848	3.36854848484848	655		SM(d8:0/22:1)+HCO2	691.5045	0	0	168.0431	3.06854848484848	3.36854848484848	655		SM(d8:0/22:1)+HCO2	691.5032	631.4774	337.3112
	SM(d8:0/24:0)+HCO2	0	0	0	0	4.9380196969697	5.2380196969697	2362		SM(d8:0/24:0)+HCO2	0	0	0	0	4.9380196969697	5.2380196969697	2362		SM(d8:0/24:0)+HCO2	0	0	0	0	4.9380196969697	5.2380196969697	2362		SM(d8:0/24:0)+HCO2	0	0	0	0	4.9380196969697	5.2380196969697	2362		SM(d8:0/24:0)+HCO2	0	0	0	0	4.9380196969697	5.2380196969697	2362		SM(d8:0/24:0)+HCO2	721.5501	661.5243	367.3581
	SM(d8:0/24:1)+HCO2	1	0	0	1	4.38823333333333	4.68823333333333	107		SM(d8:0/24:1)+HCO2	4.56546	0	0	4.56546	4.38823333333333	4.68823333333333	107		SM(d8:0/24:1)+HCO2	1	0	0	1	4.38823333333333	4.68823333333333	107		SM(d8:0/24:1)+HCO2	35088.98	0	0	39480.65	4.38823333333333	4.68823333333333	107		SM(d8:0/24:1)+HCO2	719.5355	0	0	168.0431	4.38823333333333	4.68823333333333	107		SM(d8:0/24:1)+HCO2	719.5345	659.5087	365.3425
	SM(d8:0/26:0)+HCO2	0	0	0	0	6.26434696969697	6.56434696969697	884		SM(d8:0/26:0)+HCO2	0	0	0	0	6.26434696969697	6.56434696969697	884		SM(d8:0/26:0)+HCO2	0	0	0	0	6.26434696969697	6.56434696969697	884		SM(d8:0/26:0)+HCO2	0	0	0	0	6.26434696969697	6.56434696969697	884		SM(d8:0/26:0)+HCO2	0	0	0	0	6.26434696969697	6.56434696969697	884		SM(d8:0/26:0)+HCO2	749.5814	689.5556	395.3894
[truncated: 4 more columns]
