# Supplementary material for: LipidMatch: an automated workflow for rule-based lipid identification using untargeted high-resolution tandem mass spectrometry data
Source: BMC Bioinformatics. 2017 Jul 10;18:331. doi: 10.1186/s12859-017-1744-3 (PMC5504796; doi:10.1186/s12859-017-1744-3)
Supplement: Supplementary file 1 — LipidMatch Software. The 2017_6_14_LipidMatch_Distribution.zip file contains lipid libraries in .csv format, a batch file for lipidomics with MZmine processing, the LipidMatch R script, and additional helpful R scripts for lipidomics data processing. The .zip file also contains files to guide the user in using LipidMatch, which include: video tutorials, a manual, a trouble shooting document, and example input and output data. For the most up to date version of LipidMatch please visit: http://secim.ufl.edu/secim-tools/. (ZIP 376634 kb) [file 12859_2017_1744_MOESM1_ESM.zip › 2017_6_14_LipidMatch_Distribution/ExampleOutput/ddMS/Neg/Additional_Files/DD_neg_Sulf_neg_minH_All.csv]

Confirmed fragments if intensity is above 1000 and number of scans is greater than or equal to 1	Sulfatide	[M-H]-	M-H-H2O-	prec-_sn2	prec-_sn2-H20	Ion_C6H9O8S-	ion_SO4H-	RT_min	RT_max	Comment	RT at Max Intensity	Sulfatide	[M-H]-	M-H-H2O-	prec-_sn2	prec-_sn2-H20	Ion_C6H9O8S-	ion_SO4H-	RT_min	RT_max	Comment	Number of Scans	Sulfatide	[M-H]-	M-H-H2O-	prec-_sn2	prec-_sn2-H20	Ion_C6H9O8S-	ion_SO4H-	RT_min	RT_max	Comment	Max Intensity	Sulfatide	[M-H]-	M-H-H2O-	prec-_sn2	prec-_sn2-H20	Ion_C6H9O8S-	ion_SO4H-	RT_min	RT_max	Comment	Average m/z	Sulfatide	[M-H]-	M-H-H2O-	prec-_sn2	prec-_sn2-H20
	Sulfatide(d14:1_20:0)-H	0	0	0	0	0	0	5.06761363636364	5.36761363636364	1557		Sulfatide(d14:1_20:0)-H	0	0	0	0	0	0	5.06761363636364	5.36761363636364	1557		Sulfatide(d14:1_20:0)-H	0	0	0	0	0	0	5.06761363636364	5.36761363636364	1557		Sulfatide(d14:1_20:0)-H	0	0	0	0	0	0	5.06761363636364	5.36761363636364	1557		Sulfatide(d14:1_20:0)-H	0	0	0	0
	Sulfatide(d15:1_24:4)-H	0	0	0	0	0	0	5.7159196969697	6.0159196969697	3114		Sulfatide(d15:1_24:4)-H	0	0	0	0	0	0	5.7159196969697	6.0159196969697	3114		Sulfatide(d15:1_24:4)-H	0	0	0	0	0	0	5.7159196969697	6.0159196969697	3114		Sulfatide(d15:1_24:4)-H	0	0	0	0	0	0	5.7159196969697	6.0159196969697	3114		Sulfatide(d15:1_24:4)-H	0	0	0	0
	Sulfatide(d16:0_18:1)-H	0	0	0	0	0	0	5.06761363636364	5.36761363636364	1557		Sulfatide(d16:0_18:1)-H	0	0	0	0	0	0	5.06761363636364	5.36761363636364	1557		Sulfatide(d16:0_18:1)-H	0	0	0	0	0	0	5.06761363636364	5.36761363636364	1557		Sulfatide(d16:0_18:1)-H	0	0	0	0	0	0	5.06761363636364	5.36761363636364	1557		Sulfatide(d16:0_18:1)-H	0	0	0	0
	Sulfatide(d16:1_18:0)-H	0	0	0	0	0	0	5.06761363636364	5.36761363636364	1557		Sulfatide(d16:1_18:0)-H	0	0	0	0	0	0	5.06761363636364	5.36761363636364	1557		Sulfatide(d16:1_18:0)-H	0	0	0	0	0	0	5.06761363636364	5.36761363636364	1557		Sulfatide(d16:1_18:0)-H	0	0	0	0	0	0	5.06761363636364	5.36761363636364	1557		Sulfatide(d16:1_18:0)-H	0	0	0	0
	Sulfatide(d18:1_16:0)-H	0	0	0	0	0	0	5.06761363636364	5.36761363636364	1557		Sulfatide(d18:1_16:0)-H	0	0	0	0	0	0	5.06761363636364	5.36761363636364	1557		Sulfatide(d18:1_16:0)-H	0	0	0	0	0	0	5.06761363636364	5.36761363636364	1557		Sulfatide(d18:1_16:0)-H	0	0	0	0	0	0	5.06761363636364	5.36761363636364	1557		Sulfatide(d18:1_16:0)-H	0	0	0	0
	Sulfatide(d18:1_16:0(2OH))-H	0	0	0	0	0	0	4.77342121212121	5.07342121212121	3948		Sulfatide(d18:1_16:0(2OH))-H	0	0	0	0	0	0	4.77342121212121	5.07342121212121	3948		Sulfatide(d18:1_16:0(2OH))-H	0	0	0	0	0	0	4.77342121212121	5.07342121212121	3948		Sulfatide(d18:1_16:0(2OH))-H	0	0	0	0	0	0	4.77342121212121	5.07342121212121	3948		Sulfatide(d18:1_16:0(2OH))-H	0	0	0	0
[truncated: 16 more columns]
