# Supplementary material for: LipidMatch: an automated workflow for rule-based lipid identification using untargeted high-resolution tandem mass spectrometry data
Source: BMC Bioinformatics. 2017 Jul 10;18:331. doi: 10.1186/s12859-017-1744-3 (PMC5504796; doi:10.1186/s12859-017-1744-3)
Supplement: Supplementary file 1 — LipidMatch Software. The 2017_6_14_LipidMatch_Distribution.zip file contains lipid libraries in .csv format, a batch file for lipidomics with MZmine processing, the LipidMatch R script, and additional helpful R scripts for lipidomics data processing. The .zip file also contains files to guide the user in using LipidMatch, which include: video tutorials, a manual, a trouble shooting document, and example input and output data. For the most up to date version of LipidMatch please visit: http://secim.ufl.edu/secim-tools/. (ZIP 376634 kb) [file 12859_2017_1744_MOESM1_ESM.zip › 2017_6_14_LipidMatch_Distribution/ExampleOutput/ddMS/Neg/Confirmed_Lipids/DD_neg_Cer_neg_HCO2_IDed.csv]

Confirmed fragments if intensity is above 1000 and number of scans is greater than or equal to 1	Cer	[M+HCO2]-	NL_H2CO2	M-H-H2CO	NL_H2O&SN1	NL_H2O&SN2amide	SN2amide	RT_min	RT_max	Comment	RT at Max Intensity	Cer	[M+HCO2]-	NL_H2CO2	M-H-H2CO	NL_H2O&SN1	NL_H2O&SN2amide	SN2amide	RT_min	RT_max	Comment	Number of Scans	Cer	[M+HCO2]-	NL_H2CO2	M-H-H2CO	NL_H2O&SN1	NL_H2O&SN2amide	SN2amide	RT_min	RT_max	Comment	Max Intensity	Cer	[M+HCO2]-	NL_H2CO2	M-H-H2CO	NL_H2O&SN1	NL_H2O&SN2amide	SN2amide	RT_min	RT_max	Comment	Average m/z	Cer	[M+HCO2]-	NL_H2CO2	M-H-H2CO	NL_H2O&SN1
	Cer(d18:1/22:0)+HCO2	0	1	0	1	0	0	10.2572696969697	10.5572696969697	287		Cer(d18:1/22:0)+HCO2	0.00000	10.37019	0.00000	10.37019	0.00000	0.00000	10.2572696969697	10.5572696969697	287		Cer(d18:1/22:0)+HCO2	0	1	0	1	0	0	10.2572696969697	10.5572696969697	287		Cer(d18:1/22:0)+HCO2	0.0000	47550.63	0.0000	1066.4320	0.0000	0.0000	10.2572696969697	10.5572696969697	287		Cer(d18:1/22:0)+HCO2	0.0000	620.5994	0.0000	364.3589
	Cer(d18:1/23:0)+HCO2	1	1	0	1	0	0	10.6999696969697	10.9999696969697	227		Cer(d18:1/23:0)+HCO2	10.86190	10.86190	10.86190	10.86190	10.86190	0.00000	10.6999696969697	10.9999696969697	227		Cer(d18:1/23:0)+HCO2	1	1	1	1	1	0	10.6999696969697	10.9999696969697	227		Cer(d18:1/23:0)+HCO2	1057.5560	65958.08	515.0173	2524.1490	560.7629	0.0000	10.6999696969697	10.9999696969697	227		Cer(d18:1/23:0)+HCO2	680.6201	634.6152	604.6054	378.3750
	Cer(d18:1/24:0)+HCO2	1	1	1	1	1	1	11.1295590909091	11.4295590909091	108		Cer(d18:1/24:0)+HCO2	11.29021	11.29021	11.29021	11.29021	11.29021	11.29021	11.1295590909091	11.4295590909091	108		Cer(d18:1/24:0)+HCO2	1	2	1	1	1	1	11.1295590909091	11.4295590909091	108		Cer(d18:1/24:0)+HCO2	8007.3660	335871.20	5140.8810	13771.4900	5850.7450	3409.4080	11.1295590909091	11.4295590909091	108		Cer(d18:1/24:0)+HCO2	694.6364	648.6309	618.6187	392.3901
	Cer(d18:1/24:0)+HCO2	1	1	1	1	1	1	11.0714060606061	11.3714060606061	3271		Cer(d18:1/24:0)+HCO2	11.29021	11.29021	11.29021	11.29021	11.29021	11.29021	11.0714060606061	11.3714060606061	3271		Cer(d18:1/24:0)+HCO2	1	2	1	1	1	1	11.0714060606061	11.3714060606061	3271		Cer(d18:1/24:0)+HCO2	8007.3660	335871.20	5140.8810	13771.4900	5850.7450	3409.4080	11.0714060606061	11.3714060606061	3271		Cer(d18:1/24:0)+HCO2	694.6364	648.6309	618.6187	392.3901
	Cer(d18:1/24:1)+HCO2	0	1	1	1	0	0	10.3349015151515	10.6349015151515	366		Cer(d18:1/24:1)+HCO2	10.47230	10.47230	10.33888	10.33888	0.00000	0.00000	10.3349015151515	10.6349015151515	366		Cer(d18:1/24:1)+HCO2	2	2	2	1	0	0	10.3349015151515	10.6349015151515	366		Cer(d18:1/24:1)+HCO2	774.0684	49953.16	1494.7500	1728.1410	0.0000	0.0000	10.3349015151515	10.6349015151515	366		Cer(d18:1/24:1)+HCO2	692.6214	646.6155	616.6038	390.3744
	Cer(d18:1/24:1)+HCO2	0	1	1	1	0	0	10.1740090909091	10.4740090909091	470		Cer(d18:1/24:1)+HCO2	10.47230	10.47230	10.33888	10.33888	0.00000	0.00000	10.1740090909091	10.4740090909091	470		Cer(d18:1/24:1)+HCO2	2	2	2	1	0	0	10.1740090909091	10.4740090909091	470		Cer(d18:1/24:1)+HCO2	774.0684	49953.16	1494.7500	1728.1410	0.0000	0.0000	10.1740090909091	10.4740090909091	470		Cer(d18:1/24:1)+HCO2	692.6214	646.6155	616.6038	390.3744
	Cer(d18:2/24:0)+HCO2	0	1	1	1	0	0	10.3349015151515	10.6349015151515	366		Cer(d18:2/24:0)+HCO2	10.47230	10.47230	10.33888	10.47230	0.00000	10.47230	10.3349015151515	10.6349015151515	366		Cer(d18:2/24:0)+HCO2	2	2	2	1	0	1	10.3349015151515	10.6349015151515	366		Cer(d18:2/24:0)+HCO2	774.0684	49953.16	1494.7500	2579.5470	0.0000	834.9658	10.3349015151515	10.6349015151515	366		Cer(d18:2/24:0)+HCO2	692.6214	646.6155	616.6038	392.3901
	Cer(d18:2/24:0)+HCO2	0	1	1	1	0	0	10.1740090909091	10.4740090909091	470		Cer(d18:2/24:0)+HCO2	10.47230	10.47230	10.33888	10.47230	0.00000	10.47230	10.1740090909091	10.4740090909091	470		Cer(d18:2/24:0)+HCO2	2	2	2	1	0	1	10.1740090909091	10.4740090909091	470		Cer(d18:2/24:0)+HCO2	774.0684	49953.16	1494.7500	2579.5470	0.0000	834.9658	10.1740090909091	10.4740090909091	470		Cer(d18:2/24:0)+HCO2	692.6214	646.6155	616.6038	392.3901
[truncated: 16 more columns]
