# Supplementary material for: LipidMatch: an automated workflow for rule-based lipid identification using untargeted high-resolution tandem mass spectrometry data
Source: BMC Bioinformatics. 2017 Jul 10;18:331. doi: 10.1186/s12859-017-1744-3 (PMC5504796; doi:10.1186/s12859-017-1744-3)
Supplement: Supplementary file 1 — LipidMatch Software. The 2017_6_14_LipidMatch_Distribution.zip file contains lipid libraries in .csv format, a batch file for lipidomics with MZmine processing, the LipidMatch R script, and additional helpful R scripts for lipidomics data processing. The .zip file also contains files to guide the user in using LipidMatch, which include: video tutorials, a manual, a trouble shooting document, and example input and output data. For the most up to date version of LipidMatch please visit: http://secim.ufl.edu/secim-tools/. (ZIP 376634 kb) [file 12859_2017_1744_MOESM1_ESM.zip › 2017_6_14_LipidMatch_Distribution/ExampleOutput/ddMS/Neg/Confirmed_Lipids/DD_neg_DMPE_neg_minH_IDed.csv]

Confirmed fragments if intensity is above 1000 and number of scans is greater than or equal to 1	DMPE	[M-H]-	T1_RCOO-	T2_RCOO-	RT_min	RT_max	Comment	RT at Max Intensity	DMPE	[M-H]-	T1_RCOO-	T2_RCOO-	RT_min	RT_max	Comment	Number of Scans	DMPE	[M-H]-	T1_RCOO-	T2_RCOO-	RT_min	RT_max	Comment	Max Intensity	DMPE	[M-H]-	T1_RCOO-	T2_RCOO-	RT_min	RT_max	Comment	Average m/z	DMPE	[M-H]-	T1_RCOO-	T2_RCOO-	RT_min	RT_max	Comment	Theoretical, Library Parent Hits	DMPE	[M-H]-	T1_RCOO-	T2_RCOO-	RT_min	RT_max	Comment
	DMPE(16:0_16:0)-H	1	1	1	8.47925757575758	8.77925757575758	193		DMPE(16:0_16:0)-H	8.627286	8.627286	8.627286	8.47925757575758	8.77925757575758	193		DMPE(16:0_16:0)-H	1	1	1	8.47925757575758	8.77925757575758	193		DMPE(16:0_16:0)-H	381988.70	2176.867	2176.8670	8.47925757575758	8.77925757575758	193		DMPE(16:0_16:0)-H	718.5400	255.2331	255.2331	8.47925757575758	8.77925757575758	193		DMPE(16:0_16:0)-H	718.5392	255.23295	255.23295	8.47925757575758	8.77925757575758	193
