# Supplementary material for: LipidMatch: an automated workflow for rule-based lipid identification using untargeted high-resolution tandem mass spectrometry data
Source: BMC Bioinformatics. 2017 Jul 10;18:331. doi: 10.1186/s12859-017-1744-3 (PMC5504796; doi:10.1186/s12859-017-1744-3)
Supplement: Supplementary file 1 — LipidMatch Software. The 2017_6_14_LipidMatch_Distribution.zip file contains lipid libraries in .csv format, a batch file for lipidomics with MZmine processing, the LipidMatch R script, and additional helpful R scripts for lipidomics data processing. The .zip file also contains files to guide the user in using LipidMatch, which include: video tutorials, a manual, a trouble shooting document, and example input and output data. For the most up to date version of LipidMatch please visit: http://secim.ufl.edu/secim-tools/. (ZIP 376634 kb) [file 12859_2017_1744_MOESM1_ESM.zip › 2017_6_14_LipidMatch_Distribution/ExampleOutput/ddMS/Neg/Confirmed_Lipids/DD_neg_LPC_neg_CHO2_IDed.csv]

Confirmed fragments if intensity is above 1000 and number of scans is greater than or equal to 1	LPC	[M+HCO2]-	NL_CH3&HCO2	NL_choline&HCO2	NL_R1C2HO	NL_R1COOH&CH3&HCO2	Phosphocholine_NL_CH3	Glycerol-3-phosphate_NL_H2O	R1COO-	H2PO4-	PO3-	RT_min	RT_max	Comment	RT at Max Intensity	LPC	[M+HCO2]-	NL_CH3&HCO2	NL_choline&HCO2	NL_R1C2HO	NL_R1COOH&CH3&HCO2	Phosphocholine_NL_CH3	Glycerol-3-phosphate_NL_H2O	R1COO-	H2PO4-	PO3-	RT_min	RT_max	Comment	Number of Scans	LPC	[M+HCO2]-	NL_CH3&HCO2	NL_choline&HCO2	NL_R1C2HO	NL_R1COOH&CH3&HCO2	Phosphocholine_NL_CH3	Glycerol-3-phosphate_NL_H2O	R1COO-	H2PO4-	PO3-	RT_min	RT_max	Comment	Max Intensity	LPC	[M+HCO2]-	NL_CH3&HCO2	NL_choline&HCO2
	LPC(14:0)+HCO2	1	1	0	1	1	0	0	1	0	0	0.476742424242424	0.776742424242424	194		LPC(14:0)+HCO2	0.6461870	0.6461870	0.6461870	0.6461870	0.6461870	0.6461870	0.6461870	0.6461870	0	0.0000000	0.476742424242424	0.776742424242424	194		LPC(14:0)+HCO2	1	1	1	1	1	1	1	1	0	0	0.476742424242424	0.776742424242424	194		LPC(14:0)+HCO2	10350.570	320623.30	793.3772
	LPC(14:0)+HCO2	1	1	0	1	1	0	0	1	0	0	0.645025	0.945025	2578		LPC(14:0)+HCO2	0.6461870	0.6461870	0.6461870	0.6461870	0.6461870	0.6461870	0.6461870	0.6461870	0	0.0000000	0.645025	0.945025	2578		LPC(14:0)+HCO2	1	1	1	1	1	1	1	1	0	0	0.645025	0.945025	2578		LPC(14:0)+HCO2	10350.570	320623.30	793.3772
	LPC(16:0)+HCO2	1	1	1	1	1	1	1	1	0	1	0.777812121212121	1.07781212121212	8		LPC(16:0)+HCO2	0.8822394	0.8822394	0.8822394	0.8822394	0.8822394	0.8822394	0.8822394	0.8822394	0	0.8822394	0.777812121212121	1.07781212121212	8		LPC(16:0)+HCO2	2	2	2	2	2	2	2	2	0	2	0.777812121212121	1.07781212121212	8		LPC(16:0)+HCO2	130445.300	3001127.00	6982.5080
	LPC(16:0)+HCO2	1	1	1	1	1	1	1	1	0	1	0.9446	1.2446	3825		LPC(16:0)+HCO2	1.0067610	1.0067610	1.0067610	1.0067610	1.0067610	1.0067610	1.0067610	1.0067610	0	1.0067610	0.9446	1.2446	3825		LPC(16:0)+HCO2	2	2	1	2	2	1	2	2	0	1	0.9446	1.2446	3825		LPC(16:0)+HCO2	92571.730	2143266.00	3047.1470
	LPC(16:1)+HCO2	1	1	0	1	1	0	0	1	0	0	0.528524242424242	0.828524242424242	137		LPC(16:1)+HCO2	0.7102667	0.7102667	0.0000000	0.7102667	0.7102667	0.0000000	0.7102667	0.7102667	0	0.7102667	0.528524242424242	0.828524242424242	137		LPC(16:1)+HCO2	1	1	0	1	1	0	1	1	0	1	0.528524242424242	0.828524242424242	137		LPC(16:1)+HCO2	11283.690	292454.30	0.0000
	LPC(17:0)+HCO2	1	1	0	1	1	0	1	1	0	0	1.00069696969697	1.30069696969697	37		LPC(17:0)+HCO2	1.2152960	1.2152960	1.2152960	1.2152960	1.2152960	1.2152960	1.2152960	1.2152960	0	1.2152960	1.00069696969697	1.30069696969697	37		LPC(17:0)+HCO2	2	2	2	2	2	2	2	2	0	1	1.00069696969697	1.30069696969697	37		LPC(17:0)+HCO2	28474.960	673484.40	959.0334
	LPC(17:0)+HCO2	1	1	0	1	1	0	1	1	0	0	1.17375333333333	1.47375333333333	1949		LPC(17:0)+HCO2	1.2152960	1.2152960	1.2152960	1.2152960	1.2152960	1.2152960	1.2152960	1.2152960	0	1.2152960	1.17375333333333	1.47375333333333	1949		LPC(17:0)+HCO2	2	2	1	1	2	1	2	2	0	1	1.17375333333333	1.47375333333333	1949		LPC(17:0)+HCO2	28474.960	673484.40	959.0334
	LPC(17:0)+HCO2	1	1	0	1	1	0	1	1	0	0	0.98310833333333	1.28310833333333	3884		LPC(17:0)+HCO2	1.2152960	1.2152960	1.2152960	1.2152960	1.2152960	1.2152960	1.2152960	1.2152960	0	1.2152960	0.98310833333333	1.28310833333333	3884		LPC(17:0)+HCO2	2	2	2	2	2	2	2	2	0	1	0.98310833333333	1.28310833333333	3884		LPC(17:0)+HCO2	28474.960	673484.40	959.0334
	LPC(18:0)+HCO2	1	1	1	1	1	1	1	1	0	1	1.24994393939394	1.54994393939394	18		LPC(18:0)+HCO2	1.3853720	1.3853720	1.3853720	1.3853720	1.3853720	1.3853720	1.3853720	1.3853720	0	1.3853720	1.24994393939394	1.54994393939394	18		LPC(18:0)+HCO2	3	3	2	3	3	3	3	3	0	1	1.24994393939394	1.54994393939394	18		LPC(18:0)+HCO2	276488.400	6364383.00	16181.6600
	LPC(18:0)+HCO2	1	1	1	1	1	1	1	1	0	1	1.23098166666667	1.53098166666667	3880		LPC(18:0)+HCO2	1.3853720	1.3853720	1.3853720	1.3853720	1.3853720	1.3853720	1.3853720	1.3853720	0	1.3853720	1.23098166666667	1.53098166666667	3880		LPC(18:0)+HCO2	3	3	2	3	3	3	3	3	0	1	1.23098166666667	1.53098166666667	3880		LPC(18:0)+HCO2	276488.400	6364383.00	16181.6600
	LPC(18:1)+HCO2	1	1	1	1	1	1	1	1	0	1	0.849518181818182	1.14951818181818	50		LPC(18:1)+HCO2	0.9532399	0.9532399	0.9532399	0.9532399	0.9532399	0.9532399	0.9532399	0.9532399	0	0.9532399	0.849518181818182	1.14951818181818	50		LPC(18:1)+HCO2	2	2	2	2	2	2	2	2	0	2	0.849518181818182	1.14951818181818	50		LPC(18:1)+HCO2	49273.480	1210233.00	3077.8720
	LPC(18:2)+HCO2	1	1	1	1	1	1	1	1	0	1	0.590513636363636	0.890513636363636	28		LPC(18:2)+HCO2	0.7780710	0.7780710	0.7780710	0.7780710	0.7780710	0.7780710	0.7780710	0.7780710	0	0.7780710	0.590513636363636	0.890513636363636	28		LPC(18:2)+HCO2	1	1	1	1	1	1	1	1	0	1	0.590513636363636	0.890513636363636	28		LPC(18:2)+HCO2	64452.280	1830033.00	4131.2950
	LPC(18:2)+HCO2	1	1	1	1	1	1	1	1	0	1	0.765088888888889	1.06508888888889	276		LPC(18:2)+HCO2	0.7780710	0.7780710	0.7780710	0.7780710	0.7780710	0.7780710	0.7780710	0.7780710	0	0.7780710	0.765088888888889	1.06508888888889	276		LPC(18:2)+HCO2	2	2	1	2	2	1	2	2	0	1	0.765088888888889	1.06508888888889	276		LPC(18:2)+HCO2	64452.280	1830033.00	4131.2950
	LPC(18:3)+HCO2	1	1	0	0	1	0	0	1	0	0	0.452106060606061	0.752106060606061	352		LPC(18:3)+HCO2	0.6191943	0.6191943	0.0000000	0.6191943	0.6191943	0.0000000	0.0000000	0.6191943	0	0.0000000	0.452106060606061	0.752106060606061	352		LPC(18:3)+HCO2	1	1	0	1	1	0	0	1	0	0	0.452106060606061	0.752106060606061	352		LPC(18:3)+HCO2	1367.118	77863.21	0.0000
	LPC(19:0)+HCO2	1	1	1	1	1	1	1	1	0	0	1.52206666666667	1.82206666666667	51		LPC(19:0)+HCO2	1.7146680	1.7146680	1.7146680	1.7146680	1.7146680	1.7146680	1.7146680	1.7146680	0	1.7146680	1.52206666666667	1.82206666666667	51		LPC(19:0)+HCO2	2	2	1	1	2	1	1	2	0	1	1.52206666666667	1.82206666666667	51		LPC(19:0)+HCO2	46728.480	1041953.00	2936.7880
	LPC(19:0)+HCO2	1	1	1	1	1	1	1	1	0	0	1.68062083333333	1.98062083333333	1955		LPC(19:0)+HCO2	1.7146680	1.7146680	1.7146680	1.7146680	1.7146680	1.7146680	1.7146680	1.7146680	0	1.7146680	1.68062083333333	1.98062083333333	1955		LPC(19:0)+HCO2	2	2	1	1	2	1	1	2	0	1	1.68062083333333	1.98062083333333	1955		LPC(19:0)+HCO2	46728.480	1041953.00	2936.7880
	LPC(19:0)+HCO2	1	1	0	0	0	0	0	1	0	0	1.40154090909091	1.70154090909091	3887		LPC(19:0)+HCO2	1.5922110	1.5922110	0.0000000	0.0000000	1.5922110	0.0000000	0.0000000	1.5922110	0	0.0000000	1.40154090909091	1.70154090909091	3887		LPC(19:0)+HCO2	1	1	0	0	1	0	0	1	0	0	1.40154090909091	1.70154090909091	3887		LPC(19:0)+HCO2	2842.551	49176.78	0.0000
	LPC(20:3)+HCO2	1	1	0	0	1	0	0	1	0	0	0.69500303030303	0.99500303030303	179		LPC(20:3)+HCO2	0.8874418	0.8874418	0.0000000	0.8874418	0.8874418	0.0000000	0.0000000	0.8874418	0	0.0000000	0.69500303030303	0.99500303030303	179		LPC(20:3)+HCO2	1	1	0	1	1	0	0	1	0	0	0.69500303030303	0.99500303030303	179		LPC(20:3)+HCO2	1800.179	89412.56	0.0000
	LPC(20:3)+HCO2	1	1	0	0	1	0	0	1	0	0	0.84495	1.14495	3808		LPC(20:3)+HCO2	0.8874418	0.8874418	0.0000000	0.8874418	0.8874418	0.0000000	0.0000000	0.8874418	0	0.0000000	0.84495	1.14495	3808		LPC(20:3)+HCO2	1	1	0	1	1	0	0	1	0	0	0.84495	1.14495	3808		LPC(20:3)+HCO2	1800.179	89412.56	0.0000
	LPC(20:4)+HCO2	1	1	0	1	1	1	1	1	0	0	0.553121212121212	0.853121212121212	92		LPC(20:4)+HCO2	0.7421239	0.7421239	0.0000000	0.7421239	0.7421239	0.7421239	0.7421239	0.7421239	0	0.0000000	0.553121212121212	0.853121212121212	92		LPC(20:4)+HCO2	1	1	0	1	1	1	1	1	0	0	0.553121212121212	0.853121212121212	92		LPC(20:4)+HCO2	10043.710	386354.50	0.0000
	LPC(20:4)+HCO2	1	1	0	1	1	1	1	1	0	0	0.725137037037037	1.02513703703704	786		LPC(20:4)+HCO2	0.7421239	0.7421239	0.0000000	0.7421239	0.7421239	0.7421239	0.7421239	0.7421239	0	0.0000000	0.725137037037037	1.02513703703704	786		LPC(20:4)+HCO2	1	1	0	1	1	1	1	1	0	0	0.725137037037037	1.02513703703704	786		LPC(20:4)+HCO2	10043.710	386354.50	0.0000
	LPC(20:5)+HCO2	0	1	0	0	0	0	0	1	0	0	0.41939696969697	0.71939696969697	1954		LPC(20:5)+HCO2	0.0000000	0.6243845	0.0000000	0.0000000	0.6243845	0.0000000	0.0000000	0.6243845	0	0.0000000	0.41939696969697	0.71939696969697	1954		LPC(20:5)+HCO2	0	1	0	0	1	0	0	1	0	0	0.41939696969697	0.71939696969697	1954		LPC(20:5)+HCO2	0.000	11855.76	0.0000
	LPC(22:6)+HCO2	1	1	0	1	1	0	0	1	0	0	0.50565	0.80565	241		LPC(22:6)+HCO2	0.6834300	0.6834300	0.0000000	0.6834300	0.6834300	0.0000000	0.0000000	0.6834300	0	0.0000000	0.50565	0.80565	241		LPC(22:6)+HCO2	1	1	0	1	1	0	0	1	0	0	0.50565	0.80565	241		LPC(22:6)+HCO2	2429.703	102689.40	0.0000
[truncated: 40 more columns]
