# Supplementary material for: LipidMatch: an automated workflow for rule-based lipid identification using untargeted high-resolution tandem mass spectrometry data
Source: BMC Bioinformatics. 2017 Jul 10;18:331. doi: 10.1186/s12859-017-1744-3 (PMC5504796; doi:10.1186/s12859-017-1744-3)
Supplement: Supplementary file 3 — Lipid Annotations for Red Cross Plasma Using Three Open Source Software. This excel workbook contains a worksheet for lipid annotations in negative polarity and a worksheet for lipid annotations in positive polarity. Lipids were annotated using LipidMatch, MS-DIAL, and Greazy. For comparison, the resulting identifications were aligned to features determined using MZmine. Data was acquired using iterative exclusion data-dependent top5 (IE-ddMS2-top5) analysis of 6 injections of Red Cross blood plasma. (XLSX 977 kb) [file 12859_2017_1744_MOESM3_ESM.xlsx]

## Sheet: Read Me
	Description
	This excel workbook contains a worksheet for identifications of lipids in negative polarity and a worksheet for
	identifications in positive polarity. Lipids were annotated using LipidMatch, MS-DIAL, and Greazy and the resulting
	identifications were aligned to features determines using MZmine for comparison. Data was acquired using iterative
	exclusion data-dependent top5 (IE-ddMS2-top5) analysis of 6 injections of Red Cross blood plasma.
	Definitions
		RT -	retention time (minutes)
		Intensity -	average intensity across all 6 injections
		LipidMatch -	Annotations by LipidMatch
		MS-DIAL -	Annotations by MS-DIAL
		Greazy -	Annotations by Greazy
	LipidMatch identification key
		| -	"Pipes" separate multiple lipid identifications ranked by sum of fragment intensities
		1_ -	Denotes lipids with fatty acid specific fragmentation observed
		2_ -	Denotes lipids identified by all ion fragmentation (AIF), which was not employed in this study
		3_ -	Denotes lipids identified by class but without fatty acid specific fragmentation observed

## Sheet: Negative Polarity
m/z	RT	Intensity	LipidMatch	MS-DIAL	Greazy
554.347	1.13311	2.99345e+07	1_LPC(17:0)+HCO2	lysoPC 17:0; PC(17:0/0:0); [M+FA-H]-	PC(0:0/17:0)
554.347	1.1507	2.72909e+07	1_LPC(17:0)+HCO2	lysoPC 17:0; PC(17:0/0:0); [M+FA-H]-	PC(0:0/17:0)
564.331	0.740514	2.83364e+07	1_LPC(18:2)+HCO2	lysoPC 18:2; PC(18:2(9Z,11Z)/0:0); [M+FA-H]-	PC(0:0/18:2)
582.378	1.67207	1.94545e+07	1_LPC(19:0)+HCO2	lysoPC 19:0; PC(19:0/0:0); [M+FA-H]-	PC(0:0/19:0)
452.279	0.98512	971550	1_LPE(16:0)-H	lysoPE 16:0; PE(16:0/0:0); [M-H]-	PE(0:0/16:0)
480.31	1.46746	1.89814e+06	1_LPE(18:0)-H	lysoPE 18:0; PE(18:0/0:0); [M-H]-	PE(0:0/18:0)
478.294	1.05137	1.20962e+06	1_LPE(18:1)-H	lysoPE 18:1; PE(18:1(11Z)/0:0); [M-H]-	PE(0:0/18:1)
476.279	0.77177	1.99969e+06	1_LPE(18:2)-H	lysoPE 18:2; PE(18:2(6Z,9Z)/0:0); [M-H]-	PE(0:0/18:2)
474.263	0.61314	76886.6	1_LPE(18:3)-H	lysoPE 18:3; PE(18:3(6Z,9Z,12Z)/0:0); [M-H]-	PE(0:0/18:3)
502.296	0.882067	108709	1_LPE(20:3)-H	lysoPE 20:3; PE(20:3(8Z,11Z,14Z)/0:0); [M-H]-	PE(0:0/20:3)
500.279	0.737611	977012	1_LPE(20:4)-H	lysoPE 20:4; PE(20:4(5Z,8Z,11Z,14Z)/0:0); [M-H]-	PE(0:0/20:4)
524.278	0.682362	535471	1_LPE(22:6)-H	lysoPE 22:6; PE(22:6(4Z,7Z,10Z,13Z,16Z,19Z)/0:0); [M-H]-	PE(0:0/22:6)
774.531	5.14847	1.12445e+06	1_PC(14:0_18:2)+HCO2 | 1_PC(16:1_16:1)+HCO2	PC 32:2; PC(14:0/18:2(6Z,9Z)); [M+FA-H]-	PC(14:0/18:2)
776.546	6.12988	2.55076e+06	1_PC(16:0_16:1)+HCO2 | 1_PC(14:0_18:1)+HCO2	PC 32:1; PC(16:0/16:1(7Z)); [M+FA-H]-	PC(16:0/16:1)
804.577	7.3109	2.02376e+06	1_PC(16:0_18:1)+HCO2 | 1_PC(16:1_18:0)+HCO2	PC 34:1; PC(16:0/18:1(17Z)); [M+FA-H]-	PC(16:0/18:1)
802.562	6.39483	8.83409e+06	1_PC(16:0_18:2)+HCO2 | 1_PC(16:1_18:1)+HCO2	PC 34:2; PC(16:0/18:2(6Z,9Z)); [M+FA-H]-	PC(16:0/18:2)
800.546	5.53638	1.83498e+06	1_PC(16:0_18:3)+HCO2 | 1_PC(16:1_18:2)+HCO2 | 1_PC(14:0_20:3)+HCO2	PC 34:3; PC(16:1(7Z)/18:2(6Z,9Z)); [M+FA-H]-	PC(16:1/18:2)
828.577	6.69269	1.5136e+06	1_PC(16:0_20:3)+HCO2 | 1_PC(18:1_18:2)+HCO2 | 1_PC(18:0_18:3)+HCO2	PC 36:3; PC(16:0/20:3(5Z,8Z,11Z)); [M+FA-H]-	PC(16:0/20:3)
826.562	6.19035	1.93727e+07	1_PC(16:0_20:4)+HCO2	PC 36:4; PC(16:0/20:4(5Z,8Z,11Z,14Z)); [M+FA-H]-	PC(16:0/20:4)
824.546	5.38841	5.46554e+06	1_PC(16:0_20:5)+HCO2 | 1_PC(16:1_20:4)+HCO2	PC 36:5; PC(16:0/20:5(5Z,8Z,11Z,14Z,17Z)); [M+FA-H]-	PC(16:0/20:5)
854.593	7.02396	129031	1_PC(16:0_22:4)+HCO2 | 1_PC(18:1_20:3)+HCO2 | 1_PC(18:0_20:4)+HCO2	PC 38:4; PC(16:0/22:4(7Z,10Z,13Z,16Z)); [M+FA-H]-	PC(16:0/22:4)
852.577	6.24909	1.69773e+06	1_PC(16:0_22:5)+HCO2 | 1_PC(18:1_20:4)+HCO2	PC 38:5; PC(16:0/22:5(4Z,7Z,10Z,13Z,16Z)); [M+FA-H]-	PC(16:0/22:5)
850.562	5.8784	1.33182e+07	1_PC(16:0_22:6)+HCO2 | 1_PC(18:1_20:5)+HCO2 | 1_PC(18:2_20:4)+HCO2	PC 38:6; PC(16:0/22:6(4Z,7Z,10Z,13Z,16Z,19Z)); [M+FA-H]-	PC(16:0/22:6)
800.546	5.28399	1.7933e+06	1_PC(16:1_18:2)+HCO2	PC 34:3; PC(16:1(7Z)/18:2(6Z,9Z)); [M+FA-H]-	PC(16:1/18:2)
818.593	7.90165	47564.8	1_PC(17:0_18:1)+HCO2 | 1_PC(17:1_18:0)+HCO2	PC 35:1; PC(17:0/18:1(17Z)); [M+FA-H]-	PC(17:0/18:1)
816.577	6.97934	195177	1_PC(17:0_18:2)+HCO2	PC 35:2; PC(17:0/18:2(6Z,9Z)); [M+FA-H]-	PC(17:0/18:2)
816.577	6.82263	104761	1_PC(17:0_18:2)+HCO2 | 1_PC(17:1_18:1)+HCO2	PC 35:2; PC(17:0/18:2(6Z,9Z)); [M+FA-H]-	PC(17:0/18:2)
840.577	6.61923	49655	1_PC(17:0_20:4)+HCO2	PC 37:4; PC(17:0/20:4(5Z,8Z,11Z,14Z)); [M+FA-H]-	PC(17:0/20:4)
832.609	8.43118	761093	1_PC(18:0_18:1)+HCO2 | 1_PC(16:0_20:1)+HCO2	PC 36:1; PC(18:0/18:1(17Z)); [M+FA-H]-	PC(18:0/18:1)
830.593	7.56247	2.26231e+06	1_PC(18:0_18:2)+HCO2 | 1_PC(18:1_18:1)+HCO2 | 1_PC(16:0_20:2)+HCO2	PC 36:2; PC(18:0/18:2(6Z,9Z)); [M+FA-H]-	PC(18:0/18:2)
858.625	8.56369	125516	1_PC(18:0_20:2)+HCO2 | 1_PC(18:1_20:1)+HCO2 | 1_PC(18:2_20:0)+HCO2	PC 38:2; PC(18:0/20:2(5Z,8Z)); [M+FA-H]-	PC(18:0/20:2)
856.608	7.84891	755618	1_PC(18:0_20:3)+HCO2	PC 38:3; PC(18:0/20:3(5Z,8Z,11Z)); [M+FA-H]-	PC(18:0/20:3)
854.593	7.37733	1.07427e+06	1_PC(18:0_20:4)+HCO2	PC 38:4; PC(18:0/20:4(5Z,8Z,11Z,14Z)); [M+FA-H]-	PC(18:0/20:4)
882.624	8.18055	142995	1_PC(18:0_22:4)+HCO2	PC 40:4; PC(18:0/22:4(7Z,10Z,13Z,16Z)); [M+FA-H]-	PC(18:0/22:4)
880.609	7.8218	62455.8	1_PC(18:0_22:5)+HCO2	PC 40:5; PC(18:0/22:5(4Z,7Z,10Z,13Z,16Z)); [M+FA-H]-	PC(18:0/22:5)
880.608	7.41131	76120.6	1_PC(18:0_22:5)+HCO2 | 1_PC(20:1_20:4)+HCO2	PC 40:5; PC(18:0/22:5(4Z,7Z,10Z,13Z,16Z)); [M+FA-H]-	PC(18:0/22:5)
878.593	7.0443	240279	1_PC(18:0_22:6)+HCO2	PC 40:6; PC(18:0/22:6(4Z,7Z,10Z,13Z,16Z,19Z)); [M+FA-H]-	PC(18:0/22:6)
828.577	6.4862	1.0514e+06	1_PC(18:1_18:2)+HCO2 | 1_PC(16:0_20:3)+HCO2	PC 36:3; PC(18:1(17Z)/18:2(6Z,9Z)); [M+FA-H]-	PC(18:1/18:2)
854.592	6.80343	135696	1_PC(18:1_20:3)+HCO2	PC 38:4; PC(18:1(17Z)/20:3(5Z,8Z,11Z)); [M+FA-H]-	PC(18:1/20:3)
826.562	5.53873	8.50477e+06	1_PC(18:2_18:2)+HCO2 | 1_PC(16:1_20:3)+HCO2 | 1_PC(18:1_18:3)+HCO2	PC 36:4; PC(18:2(6Z,9Z)/18:2(6Z,9Z)); [M+FA-H]-	PC(18:2/18:2)
850.562	5.33166	2.82261e+06	1_PC(18:2_20:4)+HCO2 | 1_PC(16:1_22:5)+HCO2 | 1_PC(18:1_20:5)+HCO2	PC 38:6; PC(20:4(5Z,8Z,11Z,14Z)/18:2(9Z,12Z)); [M+FA-H]-	PC(18:2/20:4)
862.656	10.3095	8.20277e+06	1_PC(19:0_19:0)+HCO2	PC 38:0; PC(19:0/19:0); [M+FA-H]-	PC(19:0/19:0)
874.562	5.06066	148729	1_PC(20:4_20:4)+HCO2 | 1_PC(18:2_22:6)+HCO2	PC 40:8; PC(20:4(5Z,8Z,11Z,14Z)/20:4(5Z,8Z,11Z,14Z)); [M+FA-H]-	PC(20:4/20:4)
662.478	6.28961	1.39996e+06	1_PE(15:0_15:0)-H	PE 30:0; PE(15:0/15:0); [M-H]-	PE(15:0/15:0)
714.509	6.66053	66507.3	1_PE(16:0_18:2)-H	PE 34:2; PE(16:0/18:2(6Z,9Z)); [M-H]-	PE(16:0/18:2)
738.509	6.4805	56297.9	1_PE(16:0_20:4)-H	PE 36:4; PE(16:0/20:4(5Z,8Z,11Z,14Z)); [M-H]-	PE(16:0/20:4)
762.509	6.13048	565993	1_PE(16:0_22:6)-H	PE 38:6; PE(16:0/22:6(4Z,7Z,10Z,13Z,16Z,19Z)); [M-H]-	PE(16:0/22:6)
718.54	8.62926	1.40251e+06	1_PE(17:0_17:0)-H | 1_MMPE(16:0_17:0)-H | 1_DMPE(16:0_16:0)-H	PE 34:0; PE(17:0/17:0); [M-H]-	PE(17:0/17:0)
744.556	8.69963	109641	1_PE(18:0_18:1)-H	PE 36:1; PE(18:0/18:1(17Z)); [M-H]-	PE(18:0/18:1)
742.54	7.83001	146043	1_PE(18:0_18:2)-H | 1_PE(18:1_18:1)-H	PE 36:2; PE(18:0/18:2(6Z,9Z)); [M-H]-	PE(18:0/18:2)
766.54	7.6637	116156	1_PE(18:0_20:4)-H	PE 38:4; PE(18:0/20:4(5Z,8Z,11Z,14Z)); [M-H]-	PE(18:0/20:4)
738.51	5.80325	168462	1_PE(18:2_18:2)-H	PE 36:4; PE(18:2(6Z,9Z)/18:2(6Z,9Z)); [M-H]-	PE(18:2/18:2)
665.441	4.10682	1.37273e+07	1_PG(14:0_14:0)-H	PG 28:0; PG(14:0/14:0); [M-H]-	PG(14:0/14:0)
807.504	5.30742	123362	1_PI(16:0_16:1)-H	PI 32:1; PI(16:0/16:1(7Z)); [M-H]-	PI(16:0/16:1)
835.535	6.50398	52144	1_PI(16:0_18:1)-H | 1_PI(16:1_18:0)-H	PI 34:1; PI(16:0/18:1(17Z)); [M-H]-	PI(16:0/18:1)
861.551	6.76527	182074	1_PI(18:0_18:2)-H	PI 36:2; PI(18:0/18:2(6Z,9Z)); [M-H]-	PI(18:0/18:2)
885.551	6.59896	864495	1_PI(18:0_20:4)-H	PI 38:4; PI(18:0/20:4(5Z,8Z,11Z,14Z)); [M-H]-	PI(18:0/20:4)
722.514	6.97515	175087	1_Plasmenyl-PE(P-16:0/20:4)-H	plasmenyl-PE 36:4; PE(P-16:0/20:4(5Z,8Z,11Z,14Z)); [M-H]-	PE(20:4/O-16:1)
728.561	9.18563	109501	1_Plasmenyl-PE(P-18:0/18:1)-H	plasmenyl-PE 36:1; PE(P-18:0/18:1(17Z)); [M-H]-	PE(18:1/O-18:1)
726.545	8.33093	125184	1_Plasmenyl-PE(P-18:0/18:2)-H	plasmenyl-PE 36:2; PE(P-18:0/18:2(6Z,9Z)); [M-H]-	PE(18:2/O-18:1)
750.545	8.14987	281863	1_Plasmenyl-PE(P-18:0/20:4)-H	plasmenyl-PE 38:4; PE(P-18:0/20:4(5Z,8Z,11Z,14Z)); [M-H]-	PE(20:4/O-18:1)
774.545	7.79124	60695.2	1_Plasmenyl-PE(P-18:0/22:6)-H	plasmenyl-PE 40:6; PE(P-18:0/22:6(4Z,7Z,10Z,13Z,16Z,19Z)); [M-H]-	PE(22:6/O-18:1)
748.53	7.02462	63055.5	1_Plasmenyl-PE(P-18:1/20:4)-H | 1_Plasmenyl-PE(P-16:0/22:5)-H	plasmenyl-PE 38:5; PE(P-16:0/22:5(4Z,7Z,10Z,13Z,16Z)); [M-H]-	PE(20:4/O-18:2)
678.436	3.86596	4.98671e+06	1_PS(14:0_14:0)-H | 3_PS(28:0 )-H | 3_PS(28:0)-H	PS 28:0; PS(14:0/14:0); [M-H]-	PS(14:0/14:0)
762.53	7.67696	92731.1	1_PS(17:0_17:0)-H | 3_PS(34:0 )-H | 1_PS(16:0_18:0)-H | 3_PS(34:0)-H	PS 34:0; PS(17:0/17:0); [M-H]-	PS(17:0/17:0)
666.605	10.4073	610388	1_Cer_NS(d18:1/22:0)+HCO2 | 1_Cer(d18:1/22:0)+HCO2	Cer_NS 40:1; Cer_NS(d18:1/22:0); [M+FA-H]-
680.621	10.85	964548	1_Cer_NS(d18:1/23:0)+HCO2 | 1_Cer(d18:1/23:0)+HCO2	Cer_NS 41:1; Cer_NS(d18:1/23:0); [M+FA-H]-
694.637	11.2796	4.52111e+06	1_Cer_NS(d18:1/24:0)+HCO2 | 1_Cer(d18:1/24:0)+HCO2|1_Cer_NS(d18:1/24:0)+HCO2 | 1_Cer(d18:1/24:0)+HCO2	Cer_NS 42:1; Cer_NS(d18:1/24:0); [M+FA-H]-
694.637	11.2214	3.46619e+06	1_Cer_NS(d18:1/24:0)+HCO2 | 1_Cer(d18:1/24:0)+HCO2|1_Cer_NS(d18:1/24:0)+HCO2 | 1_Cer(d18:1/24:0)+HCO2	Cer_NS 42:1; Cer_NS(d18:1/24:0); [M+FA-H]-
692.621	10.324	398428	1_Cer_NS(d18:1/24:1)+HCO2 | 1_Cer(d18:1/24:1)+HCO2	Cer_NS 42:2; Cer_NS(d18:1/24:1); [M+FA-H]-
692.621	10.4849	466148	1_Cer_NS(d18:2/24:0)+HCO2 | 1_Cer(d18:2/24:0)+HCO2	Cer_NS 42:2; Cer_NS(d18:2/24:0); [M+FA-H]-
856.69	10.6455	584452	1_GlcCer_NS(d18:1/24:0)+HCO2	GlcCer_NS 42:1; GlcCer_NS(d18:1/24:0); [M+FA-H]-
512.3	0.626742	1.7469e+06	1_LPC(14:0)+HCO2	lysoPC 14:0; PC(14:0/0:0); [M+FA-H]-
526.315	0.752803	1.04789e+06	1_LPC(15:0)+HCO2	lysoPC 15:0; PC(15:0/0:0); [M+FA-H]-
540.331	0.927812	1.07945e+08	1_LPC(16:0)+HCO2		PC(0:0/16:0)
538.315	0.678524	3.00799e+06	1_LPC(16:1)+HCO2	lysoPC 16:1; PC(16:1(7Z)/0:0); [M+FA-H]-
552.331	0.821044	245703	1_LPC(17:1)+HCO2	lysoPC 17:1; PC(17:1(9Z)/0:0); [M+FA-H]-
568.363	1.38098	4.73302e+07	1_LPC(18:0)+HCO2	lysoPC 18:0; PC(18:0/0:0); [M+FA-H]-
568.363	1.39994	4.49636e+07	1_LPC(18:0)+HCO2	lysoPC 18:0; PC(18:0/0:0); [M+FA-H]-
566.347	0.999518	1.94909e+07	1_LPC(18:1)+HCO2	lysoPC 18:1; PC(18:1(11Z)/0:0); [M+FA-H]-
562.315	0.602106	548517	1_LPC(18:3)+HCO2	lysoPC 18:3; PC(18:3(9Z,12Z,15Z)/0:0); [M+FA-H]-
594.379	1.4453	345869	1_LPC(20:1)+HCO2	lysoPC 20:1; PC(20:1(11Z)/0:0); [M+FA-H]-
592.363	1.07863	377142	1_LPC(20:2)+HCO2	lysoPC 20:2; PC(20:2(11Z,14Z)/0:0); [M+FA-H]-
590.347	0.845003	1.96425e+06	1_LPC(20:3)+HCO2	lysoPC 20:3; PC(20:3(8Z,11Z,14Z)/0:0); [M+FA-H]-
588.331	0.703121	6.71609e+06	1_LPC(20:4)+HCO2	lysoPC 20:4; PC(20:4(5Z,8Z,11Z,14Z)/0:0); [M+FA-H]-
586.316	0.569397	528775	1_LPC(20:5)+HCO2	lysoPC 20:5; PC(20:5(5Z,8Z,11Z,14Z,17Z)/0:0); [M+FA-H]-
614.346	0.742888	400455	1_LPC(22:5)+HCO2	lysoPC 22:5; PC(22:5(7Z,10Z,13Z,16Z,19Z)/0:0); [M+FA-H]-
612.331	0.65565	1.15444e+06	1_LPC(22:6)+HCO2	lysoPC 22:6; PC(22:6(4Z,7Z,10Z,13Z,16Z,19Z)/0:0); [M+FA-H]-
526.295	0.802564	84097.9	1_LPE(22:5)-H		PE(0:0/22:5)
722.499	4.67922	104447	1_PC(12:0_16:0)+HCO2 | 1_PC(14:0_14:0)+HCO2	PC 28:0; PC(14:0/14:0); [M+FA-H]-
750.53	6.00595	734366	1_PC(14:0_16:0)+HCO2	PC 30:0; PC(14:0/16:0); [M+FA-H]-
798.531	4.92903	152410	1_PC(14:0_20:4)+HCO2	PC 34:4; PC(14:0/20:4(5Z,8Z,11Z,14Z)); [M+FA-H]-
790.562	6.74304	46595.2	1_PC(15:0_18:1)+HCO2 | 1_PC(16:0_17:1)+HCO2	PC 33:1; PC(15:0/18:1(17Z)); [M+FA-H]-
788.546	5.7837	1.28784e+06	1_PC(15:0_18:2)+HCO2	PC 33:2; PC(15:0/18:2(6Z,9Z)); [M+FA-H]-
812.546	5.5953	435181	1_PC(15:0_20:4)+HCO2	PC 35:4; PC(15:0/20:4(5Z,8Z,11Z,14Z)); [M+FA-H]-
836.546	5.25081	155400	1_PC(15:0_22:6)+HCO2	PC 37:6; PC(15:0/22:6(4Z,7Z,10Z,13Z,16Z,19Z)); [M+FA-H]-
778.562	7.22521	231783	1_PC(16:0_16:0)+HCO2 | 1_PC(14:0_18:0)+HCO2	PC 32:0; PC(16:0/16:0); [M+FA-H]-
802.562	6.21957	293742	1_PC(16:0_18:2)+HCO2 | 1_PC(16:1_18:1)+HCO2		PC(16:0/18:2)
800.546	5.74107	1.07681e+06	1_PC(16:0_18:3)+HCO2 | 1_PC(16:1_18:2)+HCO2	PC 34:3; PC(16:0/18:3(6Z,9Z,12Z)); [M+FA-H]-
824.546	5.08769	358290	1_PC(16:1_20:4)+HCO2	PC 36:5; PC(16:1(7Z)/20:4(5Z,8Z,11Z,14Z)); [M+FA-H]-
840.577	6.81241	79873.8	1_PC(17:0_20:4)+HCO2		PC(17:0/20:4)
856.608	8.21595	74342.6	1_PC(18:0_20:3)+HCO2	PC 38:3; PC(18:0/20:3(5Z,8Z,11Z)); [M+FA-H]-
852.577	6.60892	305457	1_PC(18:0_20:5)+HCO2 | 1_PC(16:0_22:5)+HCO2 | 1_PC(18:1_20:4)+HCO2	PC 38:5; PC(18:0/20:5(5Z,8Z,11Z,14Z,17Z)); [M+FA-H]-
852.577	6.43236	141056	1_PC(18:0_20:5)+HCO2 | 1_PC(18:1_20:4)+HCO2 | 1_PC(16:0_22:5)+HCO2	PC 38:5; PC(18:1(17Z)/20:4(5Z,8Z,11Z,14Z)); [M+FA-H]-
876.577	5.96506	552052	1_PC(18:1_22:6)+HCO2	PC 40:7; PC(18:1(17Z)/22:6(4Z,7Z,10Z,13Z,16Z,19Z)); [M+FA-H]-
876.577	6.11101	405908	1_PC(18:1_22:6)+HCO2		PC(18:1/22:6)
824.546	4.61556	329550	1_PC(18:2_18:3)+HCO2	PC 36:5; PC(18:2(9Z,11Z)/18:3(9Z,12Z,15Z)); [M+FA-H]-
848.546	4.42777	196045	1_PC(18:2_20:5)+HCO2 | 1_PC(18:3_20:4)+HCO2	PC 38:7; PC(18:2(9Z,11Z)/20:5(5Z,8Z,11Z,14Z,17Z)); [M+FA-H]-
876.577	5.64183	175344	1_PC(20:3_20:4)+HCO2		PC(20:3/20:4)
637.41	2.93806	125773	1_PG(12:0_14:0)-H	PG 26:0; PG(12:0/14:0); [M-H]-
749.535	7.78308	786932	1_PG(17:0_17:0)-H	PG 34:0; PG(17:0/17:0); [M-H]-
833.52	5.58252	1.01471e+06	1_PI(16:0_18:2)-H	PI 34:2; PI(16:0/18:2(6Z,9Z)); [M-H]-
857.52	5.40627	1.19047e+06	1_PI(16:0_20:4)-H	PI 36:4; PI(16:0/20:4(5Z,8Z,11Z,14Z)); [M-H]-
887.566	7.04207	50836.9	1_PI(18:0_20:3)-H	PI 38:3; PI(18:0/20:3(5Z,8Z,11Z)); [M-H]-
859.535	5.68224	338026	1_PI(18:1_18:2)-H	PI 36:3; PI(18:1(17Z)/18:2(6Z,9Z)); [M-H]-
552.368	1.57675	207338	1_Plasmanyl-LPC(P-18:1)+HCO2 | 1_Plasmenyl-LPC(P-18:0)+HCO2	lysoPC 18:0; PC(P-18:0/0:0); [M+FA-H]-
788.583	7.79452	56648.8	1_Plasmanyl-PC(O-16:1/18:1)+HCO2 | 1_Plasmenyl-PC(P-16:0/18:1)+HCO2 | 1_Plasmenyl-PC(P-18:1/16:0)+HCO2	plasmenyl-PC 34:1; PC(P-16:0/18:1(17Z)); [M+FA-H]-
786.567	6.8787	269753	1_Plasmanyl-PC(O-16:1/18:2)+HCO2 | 1_Plasmenyl-PC(P-16:0/18:2)+HCO2	plasmenyl-PC 34:2; PC(P-16:0/18:2(6Z,9Z)); [M+FA-H]-
810.567	6.66053	265409	1_Plasmanyl-PC(O-16:1/20:4)+HCO2 | 1_Plasmenyl-PC(P-16:0/20:4)+HCO2	plasmenyl-PC 36:4; PC(P-16:0/20:4(5Z,8Z,11Z,14Z)); [M+FA-H]-
808.552	5.84896	125009	1_Plasmanyl-PC(O-16:1/20:5)+HCO2 | 1_Plasmenyl-PC(P-16:0/20:5)+HCO2 | 1_Plasmenyl-PC(P-16:1/20:4)+HCO2	plasmenyl-PC 36:5; PC(P-16:0/20:5(5Z,8Z,11Z,14Z,17Z)); [M+FA-H]-
790.598	7.97282	100968	1_Plasmanyl-PC(O-18:1/16:0)+HCO2 | 1_Plasmenyl-PC(P-18:0/16:0)+HCO2 | 1_Plasmanyl-PC(O-16:0/18:1)+HCO2	plasmenyl-PC 34:0; PC(P-18:0/16:0); [M+FA-H]-
814.598	8.02242	50995.1	1_Plasmanyl-PC(O-18:1/18:2)+HCO2 | 1_Plasmenyl-PC(P-18:0/18:2)+HCO2 | 1_Plasmenyl-PC(P-18:1/18:1)+HCO2	plasmenyl-PC 36:2; PC(P-18:0/18:2(6Z,9Z)); [M+FA-H]-
838.598	7.82326	54946.6	1_Plasmanyl-PC(O-18:1/20:4)+HCO2 | 1_Plasmenyl-PC(P-18:0/20:4)+HCO2	plasmenyl-PC 38:4; PC(P-18:0/20:4(5Z,8Z,11Z,14Z)); [M+FA-H]-
838.598	6.92478	287388	1_Plasmanyl-PC(O-18:1/20:4)+HCO2 | 1_Plasmenyl-PC(P-18:0/20:4)+HCO2 | 1_Plasmanyl-PC(O-16:0/22:5)+HCO2	plasmenyl-PC 38:4; PC(P-18:0/20:4(5Z,8Z,11Z,14Z)); [M+FA-H]-
524.336	1.06706	1.00936e+06	1_Plasmenyl-LPC(P-16:0)+HCO2 | 1_Plasmanyl-LPC(P-16:1)+HCO2	lysoPC 16:0; PC(P-16:0/0:0); [M+FA-H]-
746.514	6.63412	74885.5	1_Plasmenyl-PE(P-16:0/22:6)-H		PE(22:6/O-16:1)
771.567	5.1094	109692		SM 36:3; SM(d18:1(8E)/18:2(9Z,12Z)); [M+FA-H]-	SM(d10:0/26:3)
803.63	8.3406	663985		SM 38:1; SM(d16:1(4E)/22:0); [M+FA-H]-	SM(d10:0/28:1)
845.677	9.91828	3.94738e+06		SM 41:1; SM(d16:1(4E)/25:0); [M+FA-H]-	SM(d10:0/31:1)
859.691	9.74014	259709		SM 42:1; SM(d16:1(4E)/26:0); [M+FA-H]-	SM(d10:0/32:1)
696.652	11.5708	414327	1_Cer(d18:0/24:0)+HCO2
708.653	11.6807	323891	1_Cer_NS(d18:1/25:0)+HCO2 | 1_Cer(d18:1/25:0)+HCO2
582.378	1.55154	3.26241e+06	1_LPC(19:0)+HCO2
596.394	1.98841	235096	1_LPC(20:0)+HCO2
616.363	0.955712	127128	1_LPC(22:4)+HCO2
814.562	6.09582	204980	1_PC(15:0_20:3)+HCO2 | 1_PC(17:1_18:2)+HCO2
848.546	4.71623	145989	1_PC(16:1_22:6)+HCO2
806.593	8.34296	823319	1_PC(17:0_17:0)+HCO2 | 1_PC(16:0_18:0)+HCO2
826.562	5.8696	868200	1_PC(18:2_18:2)+HCO2 | 1_PC(16:0_20:4)+HCO2 | 1_PC(16:1_20:3)+HCO2 | 1_PC(18:1_18:3)+HCO2
898.562	4.69289	83426.1	1_PC(20:4_22:6)+HCO2
859.535	5.88525	173068	1_PI(18:1_18:2)-H | 1_PI(16:0_20:3)-H
883.536	5.68283	315277	1_PI(18:1_20:4)-H
883.536	5.48809	315830	1_PI(18:1_20:4)-H | 1_PI(16:0_22:5)-H
526.352	1.12191	1.18376e+06	1_Plasmanyl-LPC(P-16:0)+HCO2
554.383	1.65328	348837	1_Plasmanyl-LPC(P-18:0)+HCO2
552.368	1.17228	728227	1_Plasmanyl-LPC(P-18:1)+HCO2 | 1_Plasmenyl-LPC(P-18:0)+HCO2
764.582	7.91113	47171.8	1_Plasmanyl-PC(O-16:0/16:0)+HCO2
788.582	7.0671	48073	1_Plasmanyl-PC(O-16:0/18:2)+HCO2
812.582	6.87866	393780	1_Plasmanyl-PC(O-16:0/20:4)+HCO2 | 1_Plasmenyl-PC(P-18:1/18:2)+HCO2
810.567	6.06287	164564	1_Plasmanyl-PC(O-16:0/20:5)+HCO2 | 1_Plasmanyl-PC(O-16:1/20:4)+HCO2 | 1_Plasmenyl-PC(P-16:0/20:4)+HCO2
816.614	8.22845	77630.4	1_Plasmanyl-PC(O-18:0/18:2)+HCO2 | 1_Plasmanyl-PC(O-18:1/18:1)+HCO2 | 1_Plasmenyl-PC(P-18:0/18:1)+HCO2
840.614	8.02178	177119	1_Plasmanyl-PC(O-18:0/20:4)+HCO2 | 1_Plasmenyl-PC(P-20:1/18:2)+HCO2
836.582	6.11428	100279	1_Plasmanyl-PC(O-18:1/20:5)+HCO2 | 1_Plasmenyl-PC(P-18:0/20:5)+HCO2 | 1_Plasmenyl-PC(P-18:1/20:4)+HCO2
836.581	5.96634	72362.8	1_Plasmanyl-PC(O-18:1/20:5)+HCO2 | 1_Plasmenyl-PC(P-18:0/20:5)+HCO2 | 1_Plasmenyl-PC(P-18:1/20:4)+HCO2
868.645	9.0791	118678	1_Plasmanyl-PC(O-20:0/20:4)+HCO2 | 1_Plasmenyl-PC(P-22:1/18:2)+HCO2
894.661	9.022	168461	1_Plasmanyl-PC(O-22:1/20:4)+HCO2 | 1_Plasmenyl-PC(P-22:0/20:4)+HCO2
922.693	9.9625	329825	1_Plasmanyl-PC(O-24:1/20:4)+HCO2 | 1_Plasmenyl-PC(P-24:0/20:4)+HCO2
920.677	9.14443	119464	1_Plasmanyl-PC(O-24:2/20:4)+HCO2 | 1_Plasmenyl-PC(P-24:1/20:4)+HCO2
550.353	1.13556	96351.8	1_Plasmenyl-LPC(P-18:1)+HCO2
436.284	1.13744	253712	1_Plasmenyl-LPE(P-16:0)+HCO2
464.315	1.66877	322611	1_Plasmenyl-LPE(P-18:0)+HCO2
462.299	1.19909	110368	1_Plasmenyl-LPE(P-18:1)+HCO2
836.582	6.75623	48683	1_Plasmenyl-PC(P-18:1/20:4)+HCO2 | 1_Plasmanyl-PC(O-16:1/22:5)+HCO2 | 1_Plasmenyl-PC(P-16:0/22:5)+HCO2
510.283	0.92015	117211			PIP(16:0/26:4)
558.285	0.683388	147447			PIP2(14:0/29:3)
820.573	6.06441	163168			PS(18:1/O-18:0)
898.58	7.56587	59076			PS(18:2/23:2)
872.565	7.30864	56208.3			PS(18:1/21:2)
1000.76	12.013	104203			PS(17:0/O-32:2)
916.667	9.75615	92260.8			PS(16:0/O-27:2)
720.483	5.71829	1.75557e+06			PS(15:0/16:0)
796.515	5.89914	132388			PS(17:0/20:4)
772.515	6.08953	146999			PS(17:0/18:2)
776.545	7.98293	161046			PS(17:0/18:0)
804.52	6.04959	145227			PS(22:6/O-17:1)
928.739	11.7116	275219			PS(15:0/O-32:1)
956.771	12.3614	747748			PS(17:0/O-32:1)
691.504	3.21855	234864		SM 30:1; SM(d16:1(8E)/14:0); [M+FA-H]-
719.536	4.53823	5.09286e+06		SM 32:1; SM(d16:0/16:1(9Z)); [M+FA-H]-
717.52	3.38113	423997		SM 32:2; SM(d16:1(8E)/16:1(9Z)); [M+FA-H]-
747.567	5.93474	2.99273e+07		SM 34:1; SM(d18:1(4E)/16:0); [M+FA-H]-
775.598	7.1988	353159		SM 36:1; SM(d18:1(4E)/18:0); [M+FA-H]-
705.52	3.83043	121039		SM 31:1; SM(d16:1(8E)/15:0); [M+FA-H]-
733.551	5.27009	2.48108e+06		SM 33:1; SM(d16:0/17:1(9Z)); [M+FA-H]-
761.583	6.57851	82488.4		SM 35:1; SM(d16:1(4E)/19:0); [M+FA-H]-
773.583	6.08893	3.21049e+06		SM 36:2; SM(d16:2(4E,6E)/20:0); [M+FA-H]-
801.614	7.31356	63741.7		SM 38:2; SM(d16:2(4E,6E)/22:0); [M+FA-H]-
817.646	8.90087	980457		SM 39:1; SM(d16:1(4E)/23:0); [M+FA-H]-
831.661	9.41438	4.84354e+06		SM 40:1; SM(d16:1(4E)/24:0); [M+FA-H]-
859.693	10.3836	4.67062e+06		SM 42:1; SM(d16:1(4E)/26:0); [M+FA-H]-
843.661	9.00119	1.29509e+06		SM 41:2; SM(d16:2(4E,6E)/25:0); [M+FA-H]-
843.661	8.83075	490607		SM 41:2; SM(d16:2(4E,6E)/25:0); [M+FA-H]-
873.709	10.6519	297201		SM 43:1; SM(d17:1(4E)/26:0); [M+FA-H]-
857.677	9.33932	5.91955e+06		SM 42:2; SM(d18:1(4E)/24:1(15Z)); [M+FA-H]-
857.677	9.51668	2.47098e+06		SM 42:2; SM(d16:2(4E,6E)/26:0); [M+FA-H]-
528.274	0.747747	177680			PE(0:0/O-20:6)
554.303	0.736995	94050.3			PC(0:0/18:2)
828.659	9.7236	302410		GlcCer_NS 40:1; GlcCer_NS(d16:1/24:0); [M+FA-H]-
960.744	11.3488	308539			PE(20:4/32:1)
854.674	9.65652	190199		GlcCer_NS 42:2; GlcCer_NS(d16:2/26:0); [M+FA-H]-
497.289	0.996032	56943.7			PG(0:0/17:0)
638.574	9.42443	75969.8
668.621	10.721	167460
652.59	9.9276	76923
682.637	11.152	135584
680.621	10.6748	72138.7
664.591	9.52739	66015.6
694.637	10.6601	87243
678.606	10.0108	75598.3
708.653	11.5213	438242
638.478	4.72609	64697.3
706.637	10.6058	58987
724.684	12.3284	49450.4
722.668	12.0798	152213
690.606	9.46556	60903.6
574.423	2.15788	65533.3
420.251	0.39391	4.6514e+06
670.442	3.08351	62691.7
762.507	5.59704	59925.6
777.531	9.17536	58574.8
1063.65	10.3991	61309.6
1061.64	9.32324	58052.2
871.468	0.710003	53159.3
899.499	0.890913	54991
714.509	4.75837	88759.7
738.509	4.50775	58820.7
738.509	3.95641	52485.1
938.757	12.0916	53184.3
936.744	11.5165	100978
716.525	5.77081	57258.8
538.316	1.3529	224930
652.457	4.04474	58363.2
466.294	1.20411	53545.8
480.309	0.926827	780643
494.325	1.14963	194554
508.339	1.40096	285674
506.325	0.999953	122595
504.309	0.740514	186772
498.263	0.58695	71788.8
522.354	1.67104	135359
685.418	0.593329	175875
713.449	0.732425	56186.6
761.547	4.32542	69951.6
642.411	2.1537	116917
668.427	2.27132	74267.7
622.334	1.15126	636623
650.366	1.67207	575926
676.306	0.904064	62568.8
434.155	0.39195	321646
488.238	0.718267	672659
488.238	0.393756	5.18105e+06
488.238	0.924282	235725
488.239	1.40232	48264.2
536.301	0.967176	147940
534.284	0.720583	260267
694.43	1.32248	58822.3
736.442	3.92912	721330
750.458	4.38709	76816.1
746.424	3.86538	63263.3
698.32	1.39302	65524
842.519	5.14785	59763.9
856.533	5.78312	67547.2
818.557	5.10414	127047
818.557	3.0167	51186.5
870.549	6.38912	182301
868.533	5.28399	76356.8
868.534	5.53814	70903.4
868.534	5.74401	55513.2
700.307	0.748343	50571.8
694.289	0.738163	50909
844.533	6.1257	109082
896.565	6.69471	50721.2
894.549	6.18526	522208
894.549	5.53873	329236
892.534	5.39059	231575
690.322	1.1473	74361.3
704.339	1.40207	96425.6
718.354	1.67207	99929.8
962.536	5.53943	82390.6
962.536	6.15927	72290.6
960.521	5.39544	64699.4
998.63	10.3008	154578
656.319	0.703121	152587
942.682	9.86016	86841.8
920.565	6.26446	47811.8
918.549	5.86724	448991
918.549	5.32991	119114
986.537	5.85061	96920.8
940.668	9.19044	48202
930.643	10.3083	678214
944.698	10.5887	63955.3
1028.79	12.6517	60628.2
714.292	1.39684	60520.9
608.318	0.925423	1.75731e+06
606.303	0.672733	89778.1
636.35	1.40096	1.00015e+06
634.334	1.00733	390540
632.319	0.74342	588640
616.326	0.706195	160315
860.641	9.38479	57292.3
744.424	1.64085	412370
582.284	0.6398	89939.1
748.515	4.81369	57769.7
872.676	10.1908	52817.1
812.412	1.64202	2.11437e+06
828.407	1.55253	333964
876.577	5.3868	69781.3
822.53	5.97562	65267.7
822.531	4.1581	49221.1
838.562	5.69418	85290.8
838.56	6.00427	62665.9
838.562	5.72074	92670.5
900.708	10.9811	420943
898.692	10.132	68214.6
798.531	6.15866	63550.3
820.515	5.58826	174959
896.677	10.0484	91157.2
830.535	6.1251	63044.2
834.567	6.313	56995.4
848.547	5.14178	58677
924.708	10.4434	132591
924.709	10.9229	53821.3
926.724	11.0496	320054
922.659	9.65529	112711
920.677	9.80476	56143.5
954.754	11.7448	60737.8
592.326	0.740782	119196
834.625	9.37953	79704.2
890.688	11.1585	69746.2
821.518	5.59282	100175
871.535	6.01447	70538.2
881.52	5.07873	72293.1
909.551	6.29154	42029.8
582.415	2.34113	54546.2
762.567	7.73776	45885.5
792.614	8.99106	54820.2
778.577	9.18998	82916.1
984.802	12.9878	214346
952.739	11.1337	93377.4
982.786	12.4218	716934
720.499	6.15128	76270.3
746.515	6.12284	63407.3
980.771	11.8615	399060
978.755	11.2006	129784
1008.8	12.4838	341674
721.552	5.08802	84599.2
749.583	6.41435	113217
747.567	5.7376	763786
745.551	4.73578	6.94387e+06
745.552	5.30377	95891.8
745.551	4.94386	169571
805.645	8.7774	61247.7
731.535	4.064	61819.4
759.567	5.45356	159076
833.676	9.80097	232306
831.661	9.25173	188160
847.69	10.2623	60677
845.677	9.7307	297714
799.599	6.1257	59173.9
861.707	10.725	92137
829.645	8.47579	462108
829.645	8.27615	407988
859.693	10.2121	357275
873.709	10.8242	201035
857.677	9.18576	210018
871.693	9.6553	299267
871.693	9.82497	162776
871.693	9.98994	96685.7
887.724	11.2575	56091.9
855.661	8.40451	519104
885.707	10.289	56871.5
778.515	5.21761	71648
840.534	5.86592	56143
794.509	4.92342	126767
226.979	0.809497	1.94818e+07
520.911	15.5495	6.25727e+06
384.935	0.81989	5.48798e+06
210.884	0.588377	1.91685e+06
271.016	13.2058	1.30312e+06
212.882	0.586132	1.54784e+06
514.894	13.2133	997189
1091.73	1.39684	1.24394e+06
431.087	5.25543	194756
314.083	13.2922	719574
699.433	0.654005	624057
394.891	2.84003	331351
238.858	0.404552	283810
369.174	0.320805	480439
431.088	10.2245	73251.3
233.89	0.626617	363372
671.402	0.539285	314103
214.879	0.584583	302186
514.893	0.57322	312454
300.068	0.812698	159660
318.872	0.805502	82161.8
645.171	1.03415	314082
392.895	0.805442	72292.6
666.841	0.809497	181535
472.834	0.130565	155572
258.916	0.307368	171995
598.853	0.80871	120824
212.979	13.3288	145552
316.948	11.0462	236243
235.889	0.626617	168071
444.891	13.5548	93320.4
378.919	17.9488	115593
1107.66	0.718267	181946
657.386	0.505328	123467
404.846	0.118595	125387
757.475	0.683388	114891
431.088	0.811108	53787.9
248.888	0.417748	52344.8
302.82	0.227778	174264
333.939	13.4354	75042.7
643.371	0.477162	97614.9
452.85	0.802237	74613.9
540.822	0.588387	26396.9
528.871	0.802237	57712.9
663.071	10.4112	75880.5
710.261	0.73699	69412.5
238.859	0.802235	43291.4
348.954	13.2095	72695.4
691.103	10.3541	70201.7
640.912	13.323	73935.1
326.972	9.22269	61818.3
786.845	15.5481	68792.1
472.834	0.594013	20239.7
300.068	14.2813	48323.1
308.076	10.0139	63895.4
249.808	9.79601	65123.6
521.231	4.93937	68166.9
326.972	1.57696	60947
802.816	0.565712	88098.8
608.809	0.174603	51580.1
688.952	4.98853	29845.6
537.86	4.96172	45760
608.809	0.559933	23804
286.027	1.96462	78122.2
265.877	0.540805	23836.7
528.871	1.64081	34128.6
249.808	12.7491	54505
212.882	13.0493	87501
299.817	0.80864	89191.9
326.972	0.802237	50715.1
351.844	0.58213	31432.7
597.081	14.8516	42028.8
443.062	14.0606	40356.6
250.883	0.618047	19926.4
724.873	9.20971	50289.7
206.973	14.1635	48154.6
240.856	0.799913	25685.2
679.083	10.3646	47199.2
661.073	5.18552	45967.7
537.86	2.867	53584.9
232.764	0.237243	160803
542.337	0.924948	6.37235e+06
288.9	0.79378	975842
293.049	0.313867	872412
234.762	0.244707	113699
656.886	0.801893	351203
310.932	17.9546	195251
225.062	0.309217	203244
460.844	4.94236	79480.1
302.047	0.309217	229360
235.889	0.795072	178195
470.872	4.93102	59384.9
299.817	2.83831	50786.9
324.869	3.02947	57707.8
225.797	6.5926	32621
785.507	0.868788	106539
265.148	15.2638	125373
583.257	0.393915	90756.4
406.881	0.605928	60799.7
406.881	2.83663	40586.1
250.846	4.89435	35540.4
348.858	1.94131	48262.9
357.835	0.418202	71908.8
221.801	13.3595	22827.6
860.849	14.1722	78368.4
308.783	0.561888	335916
326.866	5.75107	35260.5
324.869	12.9405	37979.3
324.869	0.797838	62470.6
464.839	0.55073	40516.2
236.759	0.52587	162720
540.821	0.124222	116129
234.762	1.5713	23211.5
678.831	4.99894	25613.6
253.773	1.32236	38232.2
312.778	0.562132	294079
326.865	0.801833	54106.5
326.903	4.74761	35916
540.857	0.59368	51844.9
299.817	13.3433	20379.6
406.881	1.80198	27245
225.797	13.3882	17925.9
303.812	0.812632	34910
420.909	17.9432	55798.1
316.874	13.5515	39768.3
460.844	1.60382	40082.4
462.879	9.12611	30696.4
310.781	1.57353	18673.8
673.837	13.8581	33413.4
230.766	1.52937	23209.3
734.829	9.18238	21473.1
244.807	1.75735	22809.7
1059.66	0.905337	53193.6
333.787	0.575687	83520.1
528.829	4.89393	21017.7
406.881	5.77321	22588.7
540.856	1.32367	29542.7
328.038	17.9705	49638.9
248.961	1.67042	3.46364e+07
541.334	0.924948	3.09273e+07
384.936	15.5443	9.2915e+06
520.911	1.08419	5.76605e+06
792.861	12.5784	3.39742e+06
656.886	1.75737	1.82125e+06
285.032	13.1948	779469
271.016	1.49451	678453
367.159	0.317388	891360
271.016	14.1676	664229
928.837	16.4397	509850
400.909	13.217	301802
540.313	1.37886	306630
786.844	13.5796	266971
786.844	12.4027	221041
396.891	0.824502	230511
672.86	13.0766	197793
453.226	1.20514	207075
294.951	15.3369	246920
264.934	1.664	179008
1087.7	0.997348	221793
228.982	0.803907	154908
1159.71	1.39005	146483
536.885	1.08098	126860
212.979	12.898	153021
457.078	14.4939	138756
442.894	13.9995	126544
469.913	13.6811	105181
301.815	0.09059	124585
536.885	15.5461	100207
501.307	0.407377	111039
929.84	12.5154	90305.2
453.926	12.986	91344.6
343.995	0.29877	316606
431.184	0.444367	97918.8
470.349	0.913177	100468
475.307	0.553047	91575.2
749.284	1.13975	98673.1
291.629	1.67042	85215.9
402.885	0.224445	108339
465.901	15.5421	62080.7
582.881	14.4919	74338
296.982	9.33931	69918
557.37	0.61314	76293
428.317	1.73687	69963.9
600.854	4.10891	50444.3
667.065	17.9318	62772.5
400.909	10.2369	67833
714.845	14.873	58000.2
210.884	15.3766	77124.7
495.316	2.40923	60506.1
672.86	1.7429	50341.4
1064.81	4.24604	48429.2
530.865	14.1601	56345.7
446.907	15.6346	55139.6
1042.82	12.6403	59152.3
808.835	15.5521	49350
666.061	0.558977	54363.4
355.075	1.6698	60304
469.913	1.50704	49348.4
639.034	17.9363	47418.1
442.894	1.50771	53898.5
659.072	13.0915	46864.6
588.898	0.35841	55433.1
456.22	1.67104	54895.7
658.891	15.2701	192056
230.766	0.244717	85593.3
226.944	4.16174	116324
255.771	0.23684	48509.5
249	4.06698	67751.7
312.778	0.232437	44768.8
521.222	4.92397	69690.4
328.864	0.228217	49872.7
400.909	5.32423	67793
253.773	0.235277	36003.2
544.968	13.2933	27725.8
663.57	15.5159	49978.7
297.153	13.1864	47183.4
325.896	13.3623	44772.1
210.884	0.227073	1.74147e+06
212.882	0.226983	1.39638e+06
331.102	0.331295	1.39491e+06
475.196	0.328682	825699
386.799	0.592737	91987.1
300.068	0.183638	354262
314.775	0.574885	71101
537.861	0.809088	205797
285.032	0.382728	289850
331.789	0.584577	72023.5
588.898	12.2273	253427
673.836	0.809497	124524
263.113	0.333723	239622
324.7	0.530052	54001.9
378.919	12.9729	152678
539.858	0.805887	116749
290.899	1.67213	174227
326.903	0.8011	245986
1088.7	0.997348	139192
346.859	0.573385	44045.9
235.889	2.08635	129976
335.784	0.594132	36386.7
316.739	1.52582	69301.5
316.739	0.489973	42559.3
247.81	0.546628	58450
238.757	0.538588	30178.1
605.848	0.807558	73175.9
693.1	17.9553	99578
264.935	3.83025	107019
738.956	0.6207	25983.7
326.697	0.533782	31412.9
333.898	0.79569	38662.8
929.84	16.7744	81760.7
482.834	0.578842	29429.7
329.033	1.64554	82601.6
578.869	14.5564	61485.4
514.894	0.801893	118754
668.842	0.809497	93379.2
929.84	16.0646	76558.8
557.458	5.16076	71356.5
675.834	0.809497	57620.6
212.882	13.0519	90462.4
247.81	0.805502	32146.1
592.301	0.926428	50894.6
310.781	0.802235	113793
928.835	1.32547	53683.2
1049.68	1.13681	65780.2
426.873	0.611152	19763.3
658.891	10.1662	56388
556.32	0.993537	59810.1
347.706	0.547792	24416.4
695.097	17.9361	53815.8
484.832	0.59929	22553.7
665.067	12.7546	48907.6
318.737	1.51639	30396
586.033	13.1277	47950.5
498.929	11.2801	45784.6
665.068	2.95066	49932.7
792.898	0.913523	21399.5
510.303	1.30943	50107.9
378.918	0.801893	69068.8
700.278	1.1427	54925
212.882	15.3127	54642.5
677.087	4.76342	43962.2
300.974	13.5586	53466.9
431.087	2.65979	85066.7
522.915	15.2717	374630
227.013	11.0324	109639
227.014	16.5855	114569
210.884	14.3372	73851.3
808.835	12.7151	82261
227.013	1.64518	78767.4
212.911	13.7199	36577.5
272.019	5.4733	49150.3
249.977	0.4779	55642.3
457.078	13.2136	563802
452.85	0.491847	252032
226.944	1.79475	108241
212.911	13.3334	42281.3
658.891	10.212	56013.9
248.961	0.334627	1.98482e+07
443.265	0.405153	954589
427.112	0.33575	561617
374.245	0.387408	498556
233.89	0.821413	404462
302.819	0.791863	204050
793.865	16.7952	169759
532.867	0.80262	147229
235.926	0.600478	219872
247.81	0.616225	48747.6
353.212	0.736968	130147
250.965	16.6738	139693
529.868	4.96587	168187
224.804	0.794632	88258.6
468.334	0.683388	106265
378.919	15.164	99089.1
672.86	0.35841	78461.7
333.939	4.93437	62363.3
600.854	0.80623	63588
504.274	0.780452	63944.6
246.805	9.7434	82760.4
1129.67	0.976115	57897.7
543.354	0.546985	53095.8
658.891	9.82369	50507.7
306.92	0.307438	53043.2
228.798	1.50704	37736.4
333.939	14.4747	43751.1
404.881	0.802235	61705.7
227.982	0.805185	876028
232.764	0.805187	48638.2
514.894	14.4042	243444
249.964	0.092185	274461
219.911	0.926032	152629
294.928	0.798242	56895.5
230.766	0.800298	29893
255.771	0.798625	32167.5
929.84	16.7482	82845.8
510.883	13.8199	73003.9
584.357	1.05392	55015.3
210.968	14.411	44645.5
741.864	16.7524	56699.3
345.708	0.559687	20482
792.898	1.14671	22606.1
265.148	14.248	54346.7
332.935	13.4217	42500.5
651.873	14.9635	44154.7
333.939	14.462	43633.7
347.706	1.59196	28979.3
663.07	0.938713	45086.3
328.099	14.0781	39567
221.801	1.96368	81655.7
714.846	13.7337	42822.6
318.872	0.538382	181286
523.917	13.4328	101976
226.944	9.67751	101654
286.027	4.93135	96727
226.802	4.96684	46456.1
521.914	15.2711	1.71212e+06
603.076	17.9321	59827.7
248.961	4.92619	2.42727e+08
248.961	13.5497	141000000
520.91	4.92903	1.50091e+08
248.961	13.2134	1.07382e+08
384.936	4.92903	1.01636e+08
248.961	14.1685	9.92636e+07
520.91	13.4254	7.49909e+07
248.961	13.9237	8.46545e+07
248.961	14.4109	8.08091e+07
520.911	14.9076	5.17364e+07
520.91	13.9128	4.66636e+07
520.91	14.4068	4.72182e+07
384.936	13.507	4.00091e+07
248.961	1.946	4.76636e+07
248.961	1.46109	4.31364e+07
248.961	14.8976	3.72091e+07
248.961	0.767818	3.88727e+07
384.936	1.9398	3.68909e+07
248.961	10.3228	3.60818e+07
226.979	5.76045	2.92273e+07
248.961	6.1025	3.00273e+07
248.961	5.53815	30300000
226.979	10.2868	2.80455e+07
226.979	1.75648	2.52182e+07
226.979	9.37072	2.60727e+07
384.936	14.16	2.53545e+07
384.936	14.892	2.30818e+07
248.961	9.91065	2.48273e+07
226.979	1.28383	2.37273e+07
384.936	14.4088	2.49364e+07
248.961	4.72878	2.33455e+07
248.961	4.10303	20400000
248.961	0.343886	23500000
226.979	6.05835	1.92364e+07
226.979	13.1275	17800000
248.961	2.73525	20600000
384.936	1.51061	2.55818e+07
226.979	0.211339	1.81727e+07
248.961	6.28974	1.84909e+07
226.979	8.23052	1.71091e+07
248.961	6.85414	1.79091e+07
226.979	14.7979	1.74909e+07
656.886	4.92502	1.66909e+07
520.911	15.2701	1.92636e+07
520.91	1.92408	1.84909e+07
248.961	7.47548	1.49182e+07
384.936	2.75601	1.50909e+07
316.948	13.5628	1.15545e+07
656.886	14.898	1.13273e+07
520.91	1.51433	1.51455e+07
520.91	9.11651	1.17364e+07
452.923	13.5482	1.02282e+07
520.911	2.79177	1.28182e+07
226.979	7.72632	9.664e+06
762.624	11.2796	9.44154e+06
226.979	13.7419	8.27879e+06
226.979	14.283	9.69527e+06
520.911	11.2796	1.04876e+07
226.979	6.9693	8.71632e+06
520.911	10.5401	1.03131e+07
384.936	5.69084	1.02508e+07
520.91	5.68402	1.03788e+07
384.936	10.3667	1.29799e+07
384.936	4.10605	9.12717e+06
656.886	13.8006	7.52165e+06
384.936	9.24752	8.69614e+06
248.961	0.0874818	7.16548e+06
520.91	10.0488	9.81135e+06
384.936	4.64866	8.64238e+06
384.936	1.28524	1.0414e+07
520.91	4.10721	8.11271e+06
520.91	1.28754	9.89069e+06
520.91	4.5719	7.33573e+06
656.886	14.3649	6.98843e+06
520.91	5.44413	7.86836e+06
226.979	6.59365	5.32259e+06
452.923	14.1691	6.16069e+06
384.936	6.05894	5.90984e+06
520.91	3.8735	6.19851e+06
384.936	8.24918	5.58087e+06
316.948	14.1707	6.01593e+06
520.91	8.23591	5.40356e+06
452.923	13.2168	5.78645e+06
226.979	7.17139	4.46882e+06
384.936	0.378161	5.56343e+06
792.861	14.8877	4.88432e+06
314.084	5.76161	5.43289e+06
394.891	0.610771	1.88336e+06
314.084	10.2057	4.80191e+06
656.886	1.92657	4.61844e+06
656.886	2.80135	4.94392e+06
656.886	11.2796	3.9721e+06
1035.66	0.925423	4.11469e+06
314.084	13.1275	3.453e+06
314.084	9.24388	4.01764e+06
792.861	4.94583	3.48256e+06
314.084	2.65351	3.98567e+06
226.979	6.2931	2.83717e+06
452.923	4.92903	3.31746e+06
792.861	13.7825	3.14084e+06
314.084	1.76209	3.45674e+06
394.891	0.812986	1.1204e+06
656.886	15.5511	3.03749e+06
452.923	13.9208	3.21337e+06
452.923	14.4109	3.25914e+06
316.948	13.2134	3.33161e+06
226.979	7.47462	3.32616e+06
748.609	10.8482	2.53644e+06
520.91	6.05835	3.01028e+06
384.936	7.73033	2.52178e+06
520.91	0.380395	3.17854e+06
656.886	9.15853	2.61998e+06
520.91	0.819524	3.99433e+06
530.866	0.582635	1.88528e+06
314.083	6.06157	3.04633e+06
314.084	14.8008	2.79149e+06
520.91	0.627758	4.29912e+06
536.884	4.92702	2.30082e+06
394.891	4.92645	2.90308e+06
314.083	1.26893	2.62054e+06
314.084	0.2095	2.23819e+06
588.898	13.5502	2.03833e+06
530.866	1.25967	1.09255e+06
514.894	4.92645	2.13315e+06
656.886	9.78566	2.16138e+06
656.886	10.1868	2.35284e+06
314.084	0.613832	2.28533e+06
656.886	1.53105	2.93967e+06
384.936	6.97218	2.04769e+06
394.891	1.25696	797951
530.866	4.93001	2.37938e+06
316.948	14.4094	2.10541e+06
792.861	11.2845	2.16641e+06
316.948	13.9198	2.08335e+06
734.593	10.4051	1.73314e+06
465.305	2.1331	2.5657e+06
650.869	4.94583	1.92165e+06
394.891	1.07628	738186
394.891	0.209286	1.5235e+06
385.939	13.9254	1.82895e+06
314.083	0.815902	1.86943e+06
792.862	15.5511	1.86841e+06
792.861	2.80261	2.33913e+06
588.898	13.2168	1.78227e+06
656.886	5.68166	1.78698e+06
314.084	8.2326	1.85232e+06
452.923	14.9059	1.43797e+06
760.609	10.4907	1.26675e+06
656.886	3.8749	1.64563e+06
530.866	0.812991	767310
339.233	1.20905	1.93582e+06
656.886	4.62814	1.48355e+06
384.935	7.13192	1.17398e+06
792.861	1.92714	1.7233e+06
288.9	0.675171	4.1048e+06
764.64	11.5696	1.19178e+06
666.841	4.93913	1.5998e+06
210.884	0.18353	1.83266e+06
928.836	15.2822	1.14013e+06
588.898	14.1651	1.27285e+06
514.894	13.5503	978681
530.866	1.76066	645239
792.861	10.1058	1.15705e+06
776.64	11.5252	1.07622e+06
210.884	1.9398	1.23391e+06
650.869	2.8304	1.12612e+06
792.861	9.20727	1.10724e+06
212.882	0.209323	1.46474e+06
530.866	1.09455	670195
536.884	13.2253	1.02129e+06
431.087	4.10332	304091
452.923	1.946	1.22567e+06
314.083	13.7083	842693
656.886	1.2885	1.55189e+06
314.083	8.01439	1.26311e+06
314.083	14.2861	1.09995e+06
530.866	1.5881	541065
204.97	4.92903	958792
271.016	4.92903	936466
792.861	9.7821	950948
928.836	14.8127	822445
588.898	4.92903	938977
264.934	13.5547	756956
530.866	2.83454	786707
328.099	10.2022	1.15818e+06
271.016	0.823326	829876
530.866	0.212332	840630
328.099	5.75673	1.21436e+06
271.016	1.06762	816030
815.556	5.93535	883372
212.882	1.94452	979869
271.016	1.95178	953774
210.884	4.92903	1.31424e+06
326.903	0.628312	298164
316.948	14.9035	835328
656.886	8.22983	851129
328.099	5.45298	1.13957e+06
271.016	5.54283	917523
316.948	4.92626	891957
271.016	6.06041	852364
598.854	4.92502	850456
271.016	4.73457	940084
394.891	1.75424	378041
431.087	0.0306697	822394
514.894	1.90952	767170
328.099	9.23974	932707
588.898	14.8989	677992
656.886	5.44849	993190
328.099	2.6535	911859
288.901	0.199433	917471
514.894	1.53716	614889
431.087	5.75122	198483
328.099	13.124	710798
666.841	1.2612	380842
462.878	0.617321	370612
328.099	1.76331	771784
457.078	13.2258	586688
928.837	15.5523	678845
588.898	14.4036	672704
736.609	10.7204	610062
204.97	13.5497	593173
316.874	4.92626	854176
650.869	13.5586	614653
316.874	0.815902	249804
687.54	5.93534	646861
271.016	11.3599	730862
264.934	4.92619	661808
988.775	12.0418	671504
588.898	1.9331	767042
271.016	10.6817	760428
378.919	4.92903	540408
514.894	14.1669	625463
462.879	4.92702	713648
906.617	6.03054	666070
314.083	7.72632	702730
583.256	1.30283	752202
233.89	4.95534	785520
378.919	13.5441	485010
792.861	1.55022	882270
378.919	1.91534	566255
792.861	3.91724	697119
536.884	14.9047	495728
291.629	4.92619	601658
316.948	1.946	738592
792.861	8.74714	570593
290.899	0.688221	2.04919e+06
212.882	4.93357	962627
452.923	1.50561	760927
385.939	4.71311	594130
530.866	4.10295	728133
400.909	4.92903	503878
285.032	5.57427	532587
285.032	6.06049	511251
326.904	0.167733	461954
462.879	1.26136	247518
285.032	4.73179	530526
1014.79	12.0905	526653
462.879	1.5069	283382
264.935	0.335721	713671
598.854	1.94071	362799
706.561	9.42028	507523
666.841	2.83218	459807
442.894	13.2134	522525
238.858	0.26728	1.0023e+06
314.083	6.87247	600807
328.099	0.201886	500517
1064.81	15.285	452879
328.099	1.26893	553469
927.68	10.3847	427040
328.099	14.8008	583095
310.931	13.5456	421224
328.099	6.06226	634751
446.906	13.5503	438067
514.894	2.78329	439488
705.578	9.73794	452168
285.032	1.06406	412577
264.934	14.172	480632
378.919	1.52809	386382
598.853	1.5216	295903
316.875	0.246411	829292
235.926	0.20535	254721
326.903	1.07043	155697
271.016	9.71624	610956
666.841	0.575591	482645
264.934	13.2106	460291
285.032	0.828108	409770
786.844	4.93913	505846
1061.68	0.973277	550758
928.836	11.3934	529164
300.068	0.0335682	447442
750.624	11.1526	449460
462.878	0.810076	221262
536.884	14.4077	447594
285.032	4.92903	474718
271.016	6.58891	434724
672.86	4.9331	385851
285.032	14.1647	384620
316.874	1.25967	173294
666.841	1.56957	268253
925.664	9.33866	405977
724.873	13.5559	420557
504.937	4.92645	431326
368.962	4.92903	408497
378.919	13.2129	490921
233.89	2.8233	511525
598.853	1.27842	241506
462.879	1.9398	312584
233.89	1.25967	436237
328.099	0.612661	480502
514.894	14.9038	398431
792.861	5.68331	517089
204.97	13.2139	425983
290.947	4.92903	415887
666.841	1.83742	269774
442.894	13.5383	338205
300.068	5.75847	282297
986.759	11.3935	387385
452.85	0.439586	315960
204.97	14.1691	414655
210.884	2.76786	526928
446.906	13.2139	400487
291.629	13.5497	350862
242.944	13.9261	396714
316.874	1.0792	178004
242.944	14.4118	381503
650.869	1.89564	410246
650.869	14.8997	391945
650.869	1.56264	400874
1064.81	14.7814	323958
928.836	2.79635	524955
650.869	14.1669	412354
758.593	9.46203	341067
536.884	1.92116	434413
595.495	2.88226	380411
928.836	13.7793	368542
316.948	1.50622	467254
242.944	14.1686	372156
1083.66	0.753603	470380
593.48	2.44133	385107
271.016	7.76522	393363
724.874	1.9235	442278
913.664	9.91671	349585
326.903	4.92702	424396
264.935	1.946	390001
514.894	1.27606	327386
204.97	13.9242	355578
233.89	4.10736	513339
233.89	5.68037	552177
732.577	9.51987	298119
656.886	0.415261	500583
899.648	9.41825	311473
462.879	0.209286	293311
328.099	0.818815	356251
677.546	8.67075	286392
204.97	14.412	343554
557.458	4.46203	352712
300.068	1.76125	223988
431.087	10.529	82158.6
780.635	10.8156	288954
224.804	1.95504	384023
394.891	4.10708	425200
378.919	14.1664	339155
240.856	0.280768	1.24247e+06
786.844	14.9249	361008
762.624	10.6601	299932
400.909	1.94452	387105
786.844	2.83099	324363
431.087	8.99646	81378.7
271.016	6.83086	341537
271.016	8.27451	364752
300.068	10.2179	211502
928.836	14.3209	356604
396.891	1.0962	260658
310.931	13.9216	298699
504.937	13.3584	294182
457.078	14.8992	264147
400.909	13.5189	241093
271.016	0.216533	285210
724.874	14.8805	284438
290.899	0.202471	408232
1064.81	15.5481	320998
431.088	6.05765	80271.2
924.676	10.6461	281915
310.931	14.1675	304640
964.775	12.195	322833
746.63	11.1095	291655
928.836	4.96551	331782
813.539	4.73578	302127
328.099	8.2326	372991
469.913	13.2037	278027
210.884	4.09955	508712
990.791	12.2501	282907
1016.81	12.6771	290166
264.934	13.9237	276372
310.931	14.4099	286668
264.934	1.50413	317422
212.882	2.77474	406127
598.853	0.606671	229034
928.836	1.90568	397802
314.083	14.0847	293306
457.078	13.8149	236285
300.068	0.607974	206201
300.068	1.2657	194895
378.919	13.9006	245827
582.881	13.2156	293929
442.894	14.1594	266914
734.829	4.92688	325974
325.184	0.658562	293958
235.889	4.9965	352148
724.873	14.1659	285293
264.934	14.4108	265599
300.068	9.05852	191503
598.854	2.79377	230047
233.89	10.0133	408862
588.898	1.51642	389609
1004.77	11.6911	289600
452.923	2.74364	348193
291.629	13.2134	267569
294.951	15.5496	279931
431.087	2.52073	86413.3
928.836	10.1382	288231
288.9	4.933	393656
536.884	1.50356	349164
1032.8	12.3536	278266
1012.77	11.5558	260817
300.068	6.05989	166040
457.078	5.37687	300903
452.85	4.92225	331422
578.869	13.2068	265639
790.656	12.075	241446
582.881	4.92702	261938
240.856	0.404482	194471
530.866	4.63436	363456
300.068	13.1275	142271
378.919	14.4052	239973
446.906	14.1686	257175
285.032	8.26808	232465
392.896	0.607861	119150
446.906	4.92418	241708
530.866	5.68916	380564
1006.79	11.9018	248525
291.629	14.1714	247485
452.923	9.92692	240948
666.841	4.11151	295077
650.869	11.2798	303248
786.844	13.7502	254381
315.087	0.1869	218018
720.577	9.9223	249388
792.861	8.22584	253272
285.032	7.75855	211365
285.032	8.63355	268949
724.873	4.92645	228119
588.825	4.92726	270208
311.169	0.56648	218850
247.81	10.0506	212380
233.89	4.63165	326311
465.9	14.7988	239574
228.982	10.4606	233484
226.803	1.94707	265606
285.032	6.59551	200815
787.523	4.53765	226073
233.89	12.6893	337250
316.948	2.73819	282182
212.979	4.93452	262719
210.884	4.54913	370455
378.919	0.5597	201378
264.934	0.943395	270586
306.919	13.2129	214213
233.89	9.09282	352610
925.664	9.52248	193704
670.837	4.94245	185266
271.016	7.19268	218804
656.886	0.617321	550801
445.333	1.84611	249260
247.81	12.5168	195184
1030.79	11.7508	232459
378.919	1.29378	169408
212.882	4.10067	384650
566.901	15.2769	194212
290.947	13.4387	189194
860.849	15.2763	194053
504.937	14.9111	207399
452.923	9.21	214336
928.836	9.2166	213875
314.083	7.17053	232675
210.884	5.93673	358001
778.619	10.9371	190902
318.872	4.92058	268489
291.629	13.9237	211856
786.844	14.2059	241451
212.979	1.93508	232677
204.97	14.9064	181973
247.81	11.4401	213980
457.078	6.06823	213159
588.898	2.75306	298976
465.901	15.2763	223912
400.909	14.1615	168213
442.894	14.8937	200513
734.829	1.92714	146575
285.032	6.83165	188598
214.88	0.175202	292563
452.923	5.74066	195807
600.854	2.79222	197111
748.609	10.6737	212395
457.078	10.413	214993
400.909	1.50994	261063
306.919	13.4293	191708
374.907	13.2195	211670
457.078	4.99847	233080
291.629	14.4109	202352
212.979	5.86814	220513
394.891	4.69303	248221
394.891	13.5169	170670
247.81	2.82115	181369
582.881	1.92408	204434
394.891	5.75928	362835
452.923	1.28408	238988
842.674	10.1921	195070
792.861	1.30155	428304
468.897	13.552	159976
446.906	13.8617	170659
368.962	13.4647	179296
326.903	1.946	144647
442.894	4.92619	228777
233.89	10.5557	294478
686.261	0.924438	129818
622.467	5.91598	218322
802.816	4.97698	258929
734.829	1.55337	116349
530.303	0.927812	248303
212.979	2.76427	204144
457.078	14.0558	161196
431.088	1.7692	65454.8
928.836	9.7911	196647
396.891	1.64403	147284
452.85	1.25967	100918
235.889	1.25907	196949
763.562	5.55753	202262
896.645	9.7236	172766
650.869	4.01159	220316
378.919	14.9024	170531
469.913	4.92619	197916
426.923	4.92368	176019
302.82	1.52809	187958
786.844	14.6039	199225
462.879	2.76191	156291
774.624	10.6046	163970
504.937	13.8875	167603
734.828	1.28427	105815
650.869	1.26834	217387
288.9	4.10117	289328
314.083	6.57643	201672
212.979	10.3258	202240
217.913	0.931723	256963
536.884	5.70254	177715
264.935	2.7258	177385
210.884	5.68961	350826
214.879	1.946	195777
1012.78	11.7936	182409
325.185	14.8023	164975
457.078	14.3187	178768
235.889	2.81739	230364
732.578	9.36552	177138
233.89	0.199433	204681
288.9	2.81503	243956
1103.65	0.925423	208645
264.934	5.88292	175331
1064.81	11.304	191423
302.82	1.93392	177887
514.894	11.2754	193474
235.889	1.76003	184339
233.89	8.08285	255697
328.099	7.97439	219196
530.865	13.2225	172607
672.86	14.8895	156606
224.804	1.52517	219347
302.82	1.26445	191704
271.016	6.2931	153973
685.522	4.73636	182515
536.884	2.75895	199190
786.844	2.09194	175905
300.068	14.8008	107118
328.099	14.2861	192120
316.874	1.74844	81463.2
536.884	9.91003	154236
212.979	9.34918	180252
528.87	0.599067	117358
457.078	9.91946	189707
210.884	9.42797	276650
733.429	4.10391	182289
504.937	14.4	167035
233.891	13.0858	277672
394.891	13.2134	168993
302.82	2.7876	143408
748.645	11.8784	175448
566.901	14.7993	163460
329.033	0.324635	177387
247.81	9.79055	163976
235.889	5.68657	248168
212.882	5.95629	282891
446.906	1.93368	169928
536.884	10.4724	157541
235.889	4.10559	234875
1068.67	5.80152	182708
204.97	1.94452	176486
746.593	10.0113	149704
540.821	0.136735	127198
587.319	0.578795	204750
522.915	9.95804	181066
443.062	13.3171	149256
318.872	0.261483	373745
396.891	3.0372	198031
311.169	14.8075	140138
536.884	9.1099	150448
248.856	4.92903	169146
443.062	12.9703	138839
258.916	0.719748	75394.1
302.82	0.604308	251106
578.869	14.8884	142475
532.866	3.03188	163252
718.856	13.557	148679
272.036	0.0306697	140512
249.065	4.92134	170956
329.926	15.2475	151014
392.895	4.92218	184271
398.887	4.92172	134410
400.91	14.8802	125253
446.906	14.4015	155058
536.884	4.73057	138491
301.04	0.941095	167418
328.099	13.7116	132090
1004.77	11.347	148672
316.948	0.324635	198253
457.078	9.49143	143978
271.016	7.47462	180003
668.842	4.09559	158784
510.883	13.2303	165267
462.879	13.4363	125485
212.882	4.58173	271979
650.869	0.11353	38136.2
285.032	0.213506	133828
224.805	2.75248	156929
462.879	13.216	152275
300.068	8.23476	98795.9
294.951	14.7948	149091
247.81	9.21552	138305
1028.77	11.2022	140774
446.906	14.9059	143324
362.954	4.53513	80486.6
326.903	13.5278	133168
1064.81	13.3107	144640
324.869	4.92903	296689
444.891	13.2129	160828
431.087	8.23348	34447.3
860.849	1.92463	190419
752.603	9.90612	137125
212.979	4.10351	155665
318.872	1.25176	54413.6
469.913	14.8733	120315
536.884	5.45531	153717
224.804	0.397495	320518
724.873	2.75306	218246
467.375	1.74853	150548
247.81	5.02382	132343
537.416	1.74922	150848
392.895	1.26445	52489.1
247.811	8.74967	128951
247.81	5.68903	130293
650.869	10.086	159524
301.04	0.751727	131680
536.884	1.28408	201640
659.507	4.53589	141493
801.416	4.10335	137081
1040.81	12.4541	143925
779.434	4.10682	123035
249.065	13.5423	105772
398.886	0.828044	90866.6
637.59	9.73673	124377
786.844	11.2832	158206
591.464	1.87763	142133
457.078	4.7396	172256
333.939	13.208	131838
582.881	14.9093	121673
718.598	10.2235	122906
528.871	1.25532	67357.7
452.923	8.25475	123459
247.81	1.77123	154060
650.869	9.19569	149158
368.962	13.9226	126182
536.884	4.10596	136193
431.087	1.27292	49428.3
272.036	4.72394	59956.2
290.947	13.9247	124898
734.829	2.77555	121612
290.947	14.9079	114632
672.86	1.92408	158510
582.881	14.1682	141411
302.82	4.97729	143350
402.885	0.606791	181595
324.869	0.557223	154698
329.926	14.7866	115271
841.57	6.08893	140467
385.939	6.96209	141665
962.76	11.5691	125738
285.032	7.19747	116324
343.894	0.617277	39312.5
400.909	2.73877	140854
204.97	1.50561	141946
232.764	0.52397	648922
214.879	4.92986	211022
588.898	10.2079	122672
1064.81	2.79222	170984
666.841	5.74519	204804
326.866	4.93033	264180
530.866	5.44413	226191
306.919	13.8743	121731
422.907	17.9454	116020
454.847	0.452685	97821.9
306.919	14.1687	132111
666.841	0.224453	119325
392.896	0.209286	97564.3
452.85	0.147182	216083
493.336	2.66554	154070
514.894	9.20766	122118
469.913	12.9909	134572
1010.76	11.1413	119135
582.881	2.77199	126486
468.898	13.2178	123301
514.894	5.67873	124619
588.898	9.79334	114049
368.962	14.4088	123544
802.816	1.2612	78770.3
452.923	6.05834	126536
609.558	8.67008	96884.4
247.81	4.63395	107502
212.882	5.69069	255879
720.614	11.0663	115032
431.087	0.636824	69314.1
573.453	2.55478	126046
362.954	0.026903	88349.7
248.888	0.230615	138366
235.889	10.012	184279
514.894	10.1728	131954
528.871	4.92898	143742
306.919	14.4162	118268
290.947	14.408	121314
1028.77	11.4519	118879
326.866	0.560174	137880
386.94	10.2414	121336
386.94	9.12705	116828
582.881	1.51933	145498
457.078	1.08143	128307
339.2	0.802895	117771
393.894	0.0762227	55606.9
329.033	4.91752	113433
233.891	14.6926	173190
1026.78	12.0892	119254
1038.79	11.8386	110088
457.078	4.101	150056
212.882	9.38858	207362
666.841	4.83112	1.43419e+06
452.85	1.7729	73506.7
328.038	0.824198	109117
444.083	5.29238	66515.8
588.898	9.20791	113006
588.825	0.437365	109968
368.962	14.9029	108134
392.895	1.11106	56160.2
595.495	3.41554	123398
602.849	4.94739	88908.8
272.036	5.44751	49391.3
457.078	9.31478	137118
210.884	8.91945	210745
578.869	14.2021	104960
602.849	1.52193	109193
765.578	5.33827	123658
398.886	1.08212	97153.6
911.649	9.00119	104766
910.662	10.1933	104303
337.063	5.45084	83850.5
212.979	14.9162	124414
536.884	3.86903	107354
995.667	10.3876	94372
718.857	4.92804	112169
374.907	14.1769	115416
514.894	9.78119	113890
457.078	1.68103	111259
650.869	9.79125	121326
802.817	1.78898	78787.8
444.083	4.74534	66351.6
290.899	4.92805	161330
984.744	10.8378	110829
693.099	5.91477	109757
678.642	11.1101	94455.3
802.817	2.83673	94969.1
666.841	13.3001	121500
797.649	9.33802	112325
394.891	13.9168	98161.4
247.811	1.55923	144433
264.934	7.28503	96917.8
244.019	0.939083	108475
249.977	0.621767	60306.7
238.932	13.4443	106345
300.068	7.97656	71113.4
332.923	13.5593	90614.5
314.083	7.47376	160543
233.891	6.05503	185309
233.891	13.3288	164882
340.972	4.53612	34096.9
984.744	11.0888	105512
498.915	4.91888	88166.4
340.972	0.028553	110378
537.86	1.26073	139080
326.903	14.1726	99585.3
680.658	11.8778	96388.8
469.913	14.2654	107426
258.916	13.925	106428
558.334	1.41315	121907
210.884	10.3931	171131
598.854	0.212309	95597.7
602.849	1.92366	94990
928.836	8.75265	100149
210.884	8.69162	216644
291.629	1.946	117943
362.954	5.20929	61803.5
264.934	6.68337	100240
232.987	4.92903	94492.3
264.934	6.54771	100670
539.432	1.93242	126445
258.916	1.03981	51990.2
394.891	14.1664	103031
233.155	0.568306	102767
328.099	7.728	124083
249.808	10.0422	96521.1
306.919	14.908	106102
668.842	5.77218	154490
465.9	13.1714	106527
288.9	4.65303	168496
329.926	15.5464	120178
718.857	1.92895	115664
285.032	6.29236	91105.8
301.041	1.39994	108102
249.001	12.6431	86673.9
928.836	4.39556	117378
212.979	14.392	111745
1064.81	13.7663	95534.7
771.631	9.41505	95161.6
402.885	1.28227	121963
992.807	12.8194	97145
291.629	1.4578	106424
235.889	4.6017	151689
457.078	15.2757	116567
326.972	5.11119	87528.6
258.916	14.1657	101113
536.884	8.23887	92220.6
456.22	10.3887	88685.7
802.816	1.58467	73017.7
238.859	4.92084	116862
326.972	5.73695	90166.5
996.824	15.2831	98877.7
362.954	5.72187	55472.5
235.889	9.09996	161023
744.614	10.1674	83838.5
457.078	9.01188	101949
249.808	12.4595	89489.4
799.663	10.3868	87039.2
510.883	14.9058	96445.8
537.86	0.614411	414138
235.889	12.6555	154779
248.856	13.559	101955
337.063	6.0637	64892.1
337.063	4.74269	78683.2
457.078	0.833348	109036
712.647	10.8207	89406.3
468.897	14.1691	95134.7
296.982	2.64611	172395
432.091	4.53025	29203.7
530.866	9.10291	142858
529.869	0.0599091	48938.9
291.628	14.8964	91834.4
860.849	13.7249	88225.9
650.869	0.570997	180263
452.85	1.60739	61013.7
374.907	13.847	101783
288.9	5.67802	189878
337.063	9.91201	57675.7
328.038	6.08607	92289.2
224.804	0.263088	211159
1064.81	1.91186	151114
368.962	14.1546	100686
778.619	9.86062	86026.4
332.935	4.92502	83313.2
343.894	0.162044	75459
446.906	1.51642	103605
264.934	8.18824	102723
981.652	9.91993	91431.2
426.923	13.4153	96824.6
329.103	9.85431	131769
1002.75	11.0394	98708.9
326.972	4.09505	91322.5
993.651	9.33261	92855.2
394.891	14.4183	90768.5
296.981	1.79073	136844
1016.81	12.4706	102246
534.862	1.27665	80355.8
238.932	13.214	104821
249.808	11.4232	95462.6
296.982	5.26686	128054
291.629	0.7733	97822.6
355.075	0.956076	95433.5
598.853	13.2438	100396
226.802	1.51061	149944
258.916	1.94742	76491.5
650.869	5.67742	107864
718.857	14.8989	89029
457.078	1.95522	114903
1064.81	10.1418	103701
328.038	9.97356	96348.8
302.82	4.10333	101609
670.837	2.84091	89040.9
374.907	14.9093	102766
290.947	1.93923	107920
340.972	5.45132	28506.1
301.04	5.92918	92962.1
234.762	0.525359	467658
329.033	1.1194	85695.8
396.891	2.83455	85793.7
922.819	2.8304	94687.1
337.063	4.10698	74971.1
336.859	0.111927	119182
235.889	10.5566	136825
808.835	15.2796	89085.1
1010.76	10.8523	90036
670.289	0.922921	108269
326.972	4.77642	82352
340.972	5.23252	30085.3
808.835	4.94064	95156.2
401.885	0.810076	199251
422.907	14.8061	78009.7
786.844	10.1071	90514.9
456.22	9.33825	88833
422.906	5.12197	85883.1
400.909	9.92502	76601.4
238.932	14.4118	85681.3
249.808	2.81774	79763.1
860.539	5.8725	88627.1
590.823	4.91976	97245.7
878.586	4.6682	103109
401.926	13.2166	85132.5
788.641	11.1993	80371.6
537.861	1.75706	98236.9
860.849	14.3014	87722.5
258.916	14.4099	94774.4
340.972	5.75385	27589.4
233.891	15.0325	135278
348.954	13.5221	80294.7
649.515	7.50282	83370.4
430.926	15.5475	90323.4
329.033	5.58328	96089.7
523.918	12.9771	88322.9
479.32	2.35575	102772
210.884	8.70342	233374
737.54	5.93416	99417.8
296.982	9.88051	88378.5
444.891	14.1642	82392.8
304.818	1.52103	85452.5
285.031	7.47462	97011.9
457.078	2.80532	105235
235.889	11.276	139674
328.099	6.85592	104343
996.824	14.8089	77558.6
928.836	1.56723	156926
534.862	4.88891	52639.5
328.864	4.92645	158292
233.891	7.74909	134897
785.648	9.91319	83261.3
224.804	1.2658	98107.6
326.903	14.4232	81469.2
799.656	11.7752	83202.2
756.942	4.99705	58470.1
430.926	15.3351	90890.3
337.063	10.4316	49944.5
672.86	2.78359	105000
718.856	14.1669	95874.7
248.856	13.2164	74362.8
328.038	9.02885	82142.9
677.546	9.36141	75772.9
860.849	2.75543	125145
602.849	2.78547	74161.7
212.882	8.90217	153394
443.062	14.8989	69066.3
591.464	2.32559	91104.9
326.903	13.9173	88082.6
657.141	5.92282	90012.2
538.882	13.4574	62149.5
425.364	2.32963	96894.7
431.087	7.97889	21511.3
310.932	4.92412	73510.6
976.739	10.9764	91466.1
396.891	5.76635	116712
396.891	4.10296	91848.4
646.857	13.275	83580.8
504.867	13.2224	69650.4
400.909	5.70186	80005.3
732.614	10.6814	79167.8
255.77	0.541842	201479
734.829	0.575591	92426.2
247.811	8.09603	75263.6
665.068	10.2432	74415.9
532.866	5.76867	80347.5
310.931	1.946	96275.9
580.868	13.212	80759.9
718.857	2.75953	79672.5
457.078	1.48127	89115
663.071	9.3438	74994
663.071	9.90918	78476.8
691.103	9.34157	75979.5
408.012	4.55365	37987.4
296.981	6.06154	90129.6
691.103	10.019	78068.3
885.634	8.90148	77008
238.932	13.9027	80435.3
670.837	1.28838	86096.2
400.909	9.2428	71063.9
452.85	2.83633	69622.9
296.981	8.9496	75204.5
707.614	11.2797	69667.4
629.11	5.92168	78962.2
557.458	4.02229	79782.4
290.899	4.10069	125774
664.846	4.98216	94341.8
588.825	1.26029	51980.8
316.874	4.1053	114397
457.078	7.98832	86242.6
316.874	2.14958	54083.8
248.857	14.1677	75503.8
444.082	6.07357	42315.8
456.22	9.91827	83186.3
212.882	8.55185	149437
422.906	4.82635	82076.6
325.184	10.6988	87720.7
928.836	4.63124	99654.8
212.965	13.5599	73953.8
457.078	4.5435	90117.8
665.068	9.90731	76199.9
328.099	13.309	101075
443.062	13.7943	63277.5
536.884	6.05884	76719.7
329.033	2.81032	82577.7
672.86	11.2871	74888.4
714.845	15.2799	72427.5
446.907	17.9483	74112.8
401.926	13.3759	66456.5
1064.81	14.0711	75347.6
337.063	0.834265	64775.2
314.879	0.537133	36838.5
326.972	9.96218	74282.5
325.896	14.9185	70596.3
235.889	13.0881	124699
504.937	15.1031	89901.5
872.685	10.4305	67280.8
300.068	13.6884	46576.1
304.818	1.93823	77771.5
290.899	2.807	101405
684.608	11.2801	82754.2
212.882	6.59678	136890
766.619	10.3836	73454
232.987	13.5623	69664.6
537.86	4.10079	86104.2
304.818	1.26873	89101.4
401.885	1.07394	88544.1
436.877	13.4049	57590
534.861	1.57077	62642.2
291.629	10.3228	89885.8
498.93	4.98802	68236.8
210.884	13.0029	128509
235.889	0.201091	93213.5
1064.81	14.315	94150.9
384.863	0.392105	72795.1
636.462	3.3567	80664.4
693.099	9.33904	71719.3
204.97	9.90449	68579.5
665.068	9.34898	71636.3
400.909	1.28816	99281.5
454.847	4.92391	102767
329.033	4.09995	80219.5
881.526	4.73693	72316.1
204.97	7.07904	68994.2
294.951	14.2713	82530.4
212.911	13.0972	79258.5
291.629	6.10546	74410.9
625.112	4.95315	73945.8
462.879	4.11939	90317
566.901	15.5538	72613.8
724.873	10.163	68336.3
301.239	1.9101	97078.7
291.629	5.5365	75396.5
230.766	0.531585	346560
666.841	9.11526	107080
337.063	9.0043	44512.3
530.866	10.0267	109692
404.882	0.629797	93833.2
734.63	11.4764	72104.7
623.115	5.09084	70852.6
605.889	15.2773	67427.7
996.823	1.91423	93564.6
1049.64	9.9179	71733.8
445.261	15.7333	63700.9
444.083	9.90469	36418.6
326.972	2.05993	78640.7
640.912	14.9045	64905.9
860.849	11.2859	77000.7
444.891	14.8986	64575.2
727.061	5.93938	69650.4
326.972	10.4761	70395.3
648.483	6.06452	78929.4
204.97	5.71095	71964
710.632	10.9306	68101
247.811	14.7277	78119.2
329.033	10.3124	75718
235.889	8.08949	115538
443.062	5.37336	88713.6
304.818	0.619124	115196
212.882	10.3961	122137
238.932	14.1677	78910.3
693.099	10.2662	72299.3
233.891	6.97418	111794
249.064	13.2129	79992
996.825	15.5517	79067.8
792.898	5.89197	55865.7
301.04	9.3769	72615.8
557.458	5.23208	77118.9
456.22	6.08048	76727.6
644.962	4.96293	48238.4
376.903	13.21	65811.3
528.871	1.84331	35848.8
452.85	4.10297	98786.4
244.019	5.89527	68497
204.97	10.4222	68150.4
326.972	2.7106	77994.9
566.901	13.1716	67343.1
1066.62	10.2857	94939.7
850.82	15.2853	60967.7
370.084	0.740139	60738.4
262.88	14.79	58506.5
464.879	1.91256	59322.9
398.887	1.64655	55808.3
510.883	12.9698	84191.6
329.033	1.95179	82060.6
786.844	9.16221	76413.6
793.864	4.62925	79293.1
290.947	1.50852	80250
204.97	2.75543	74161.4
640.912	12.9391	74669.9
304.818	2.79412	65805.2
308.076	10.1876	67042.5
204.97	4.66056	65586.9
462.879	14.1624	69143
355.075	1.39938	73060.6
362.953	13.2031	35758.8
329.033	3.86938	73300.2
457.078	7.74386	75501.1
266.932	13.5566	60950.9
326.972	1.28545	67406.6
300.068	7.73186	45695.7
233.891	13.8014	109987
296.981	1.26565	93796.4
337.063	1.07222	60579
311.169	5.74774	67010.7
301.041	4.9265	75186.6
659.138	5.91649	71008.2
296.982	0.31268	74871.4
249.808	5.01901	65486
598.854	4.10076	94405.2
226.803	0.400836	197871
457.078	8.58268	71516.4
469.913	1.92966	75278.4
875.687	8.87794	63356.7
808.835	1.92333	88115
210.884	14.7994	109341
760.559	6.04793	70159.7
426.923	13.9033	57770.6
221.801	0.392967	185313
604.872	13.2101	66302.2
580.363	1.20428	74824.2
792.899	6.18306	52339.6
378.919	10.1564	65097.6
705.118	5.91709	69424
967.635	9.42262	61661
446.906	2.74365	82383.6
226.803	2.75306	86117.8
255.771	1.95965	95823.6
204.958	4.92732	87576.5
1026.75	10.7973	66881.3
204.97	9.09321	64861.4
244.019	1.3961	72244.4
249.065	14.1744	69917.1
426.923	14.9082	64248
1024.76	11.5519	67849.1
294.951	13.6987	63685.4
594.963	4.904	44989.8
1132.8	15.2708	55405.7
288.9	6.59598	95373.6
326.903	2.75305	69191.9
588.898	5.70057	74458.1
227.014	12.6173	69091.6
462.879	13.8668	65149.2
464.879	1.50913	57811.7
446.907	15.2791	62826.6
378.919	9.78417	57085.6
343.894	0.81002	20288.9
648.625	11.278	62404.7
302.82	5.67717	79099.6
677.087	5.93698	65136
362.954	10.1835	30241.7
786.844	4.63063	72797.8
713.554	6.08893	80490.8
242.944	1.94832	75259
255.232	0.917202	68438.7
311.169	10.3363	66669.1
792.896	1.94917	66257.4
657.141	5.20391	66945.8
204.97	4.09844	62279.3
694.958	4.96262	41981.5
362.954	10.6368	33160.1
362.953	9.75261	34104.2
249.808	5.69079	59408
325.184	14.2806	69294.4
262.88	15.3191	59650.7
960.898	15.2608	58595.9
640.912	4.95922	70535.5
620.905	13.326	71140
532.298	0.927308	70695.2
673.522	5.27376	69270
462.879	14.4138	59072.6
501.396	2.67444	58952.6
650.869	8.75843	68142.5
663.071	2.74439	66811.4
308.075	6.0707	59558.7
420.908	13.2043	62715.3
578.869	4.92632	95976.2
308.076	0.323926	62507.4
1040.81	12.0514	62698.3
328.038	14.8633	55179.6
333.939	14.8934	59168.6
663.071	4.77147	65572.3
672.86	1.52517	94682.2
291.629	9.91418	60256.3
238.859	1.25417	34562.9
604.872	13.5396	49976.7
247.81	1.27372	101244
255.771	1.5565	75339.4
275.906	0.148824	49955.5
530.866	11.2845	91852.7
332.923	14.1725	60420.4
741.864	15.2759	54714.9
444.083	10.4587	34808.7
308.075	1.14732	61607.4
444.083	10.2525	34484
922.82	15.2672	62270.1
300.068	6.84257	40848.3
249.808	4.11232	60374.3
530.865	14.9094	63791.1
457.078	8.27083	74071.2
646.858	12.9562	63238.1
588.898	1.28629	94578.1
1036.78	11.2977	60267.3
465.9	14.2988	68844.4
786.844	9.79545	63241.3
[truncated: 2,134 more rows]

## Sheet: Positive Polarity
m/z	RT	Intensity	LipidMatch	MS-DIAL	Greazy
454.293	0.987354	3.90782e+06	1_LPE(16:0)+H	lysoPE 16:0; PE(16:0/0:0); [M+H]+	PE(0:0/16:0)
482.324	1.49318	6.90777e+06	1_LPE(18:0)+H | 1_LPC(15:0)+H	lysoPE 18:0; PE(18:0/0:0); [M+H]+	PE(0:0/18:0)
478.293	0.767001	8.10163e+06	1_LPE(18:2)+H	lysoPE 18:2; PE(18:2(6Z,9Z)/0:0); [M+H]+	PE(0:0/18:2)
502.293	0.728043	3.75534e+06	1_LPE(20:4)+H	lysoPE 20:4; PE(20:4(5Z,8Z,11Z,14Z)/0:0); [M+H]+	PE(0:0/20:4)
704.523	5.03902	1.17167e+07	1_PC(14:0_16:1)+H | 1_PC(14:1_16:0)+H | 3_PC(30:1)+H	PC 30:1; PC(14:0/16:1(7Z)); [M+H]+	PC(14:0/16:1)
754.538	5.0653	93200000	1_PC(14:0_20:4)+H | 1_PC(16:0_18:4)+H | 3_PC(34:4)+H	PC 34:4; PC(14:0/20:4(5Z,8Z,11Z,14Z)); [M+H]+	PC(14:0/20:4)
720.554	6.78067	6.30132e+06	1_PC(15:0_16:0)+H | 3_PC(31:0)+H	PC 31:0; PC(15:0/16:0); [M+H]+	PC(15:0/16:0)
744.555	8.00419	24175000	1_PC(15:0_18:2)+H | 1_PC(15:1_18:1)+H | 1_PC(16:0_17:2)+H | 3_PC(33:2)+H | 1_PE(18:0_18:2)+H | 1_PE(18:1_18:1)+H | 3_PE(36:2)+H	PE 36:2; PE(18:0/18:2(6Z,9Z)); [M+H]+	PE(18:0/18:2)
744.554	5.92138	44050000	1_PC(15:0_18:2)+H | 3_PC(33:2)+H	PC 33:2; PC(15:0/18:2(6Z,9Z)); [M+H]+	PC(15:0/18:2)
768.554	5.72732	1.45667e+07	1_PC(15:0_20:4)+H | 3_PC(35:4)+H	PC 35:4; PC(15:0/20:4(5Z,8Z,11Z,14Z)); [M+H]+	PC(15:0/20:4)
792.551	5.39123	5.47513e+06	1_PC(15:0_22:6)+H | 3_PC(37:6)+H	PC 37:6; PC(15:0/22:6(4Z,7Z,10Z,13Z,16Z,19Z)); [M+H]+	PC(15:0/22:6)
742.539	6.9113	6.30696e+06	1_PC(15:1_18:2)+H | 3_PC(33:3)+H | 1_PE(18:1_18:2)+H | 1_PE(16:0_18:0)+Na | 3_PE(36:3)+H	PE 36:3; PE(18:1(17Z)/18:2(6Z,9Z)); [M+H]+	PE(18:1/18:2)
748.584	7.77339	4.29057e+06	1_PC(16:0_17:0)+H | 3_PC(33:0)+H	PC 33:0; PC(16:0/17:0); [M+H]+	PC(16:0/17:0)
748.585	7.96935	3.89189e+06	1_PC(16:0_17:0)+H | 3_PC(33:0)+H	PC 33:0; PC(16:0/17:0); [M+H]+	PC(16:0/17:0)
746.57	6.89571	2.94583e+07	1_PC(16:0_17:1)+H | 1_PC(15:0_18:1)+H | 3_PC(33:1)+H	PC 33:1; PC(15:0/18:1(17Z)); [M+H]+	PC(15:0/18:1)
806.567	6.87996	7.40887e+06	1_PC(16:0_20:3)+Na | 1_PC(18:1_18:2)+Na | 1_PC(16:0_22:6)+H | 1_PC(18:1_20:5)+H | 1_PC(18:3_20:3)+H | 3_PC(38:6)+H	PC 38:6; PC(18:2(6Z,9Z)/20:4(5Z,8Z,11Z,14Z)); [M+H]+	PC(16:0/20:3)
782.57	6.01516	39750000	1_PC(16:0_20:4)+H | 1_PC(18:2_18:2)+H | 1_PC(18:1_18:3)+H | 1_PC(16:1_20:3)+H | 3_PC(36:4)+H	PC 36:4; PC(18:2(6Z,9Z)/18:2(6Z,9Z)); [M+H]+	PC(16:0/20:4)
782.569	6.34623	1387500000	1_PC(16:0_20:4)+H | 3_PC(36:4)+H	PC 36:4; PC(16:0/20:4(5Z,8Z,11Z,14Z)); [M+H]+	PC(16:0/20:4)
780.554	5.52507	168000000	1_PC(16:0_20:5)+H | 1_PC(16:1_20:4)+H | 3_PC(36:5)+H	PC 36:5; PC(16:0/20:5(5Z,8Z,11Z,14Z,17Z)); [M+H]+	PC(16:0/20:5)
806.569	6.01516	601250000	1_PC(16:0_22:6)+H | 1_PC(18:2_20:4)+H | 3_PC(38:6)+H	PC 38:6; PC(16:0/22:6(4Z,7Z,10Z,13Z,16Z,19Z)); [M+H]+	PC(16:0/22:6)
756.554	5.42283	60125000	1_PC(16:1_18:2)+H | 3_PC(34:3)+H	PC 34:3; PC(16:1(7Z)/18:2(6Z,9Z)); [M+H]+	PC(16:1/18:2)
780.554	5.15485	6.10333e+07	1_PC(16:1_20:4)+H | 1_PC(14:0_22:5)+H | 1_PC(18:2_18:3)+H | 3_PC(36:5)+H|1_PC(16:1_20:4)+H | 1_PC(14:0_22:5)+H | 1_PC(18:2_18:3)+H | 3_PC(36:5)+H	PC 36:5; PC(16:1(7Z)/20:4(5Z,8Z,11Z,14Z)); [M+H]+	PC(16:1/20:4)
780.554	5.17155	63325000	1_PC(16:1_20:4)+H | 1_PC(14:0_22:5)+H | 1_PC(18:2_18:3)+H | 3_PC(36:5)+H|1_PC(16:1_20:4)+H | 1_PC(14:0_22:5)+H | 1_PC(18:2_18:3)+H | 3_PC(36:5)+H	PC 36:5; PC(16:1(7Z)/20:4(5Z,8Z,11Z,14Z)); [M+H]+	PC(16:1/20:4)
804.553	5.03902	11875000	1_PC(16:1_22:6)+H | 3_PC(38:7)+H	PC 38:7; PC(16:1(7Z)/22:6(4Z,7Z,10Z,13Z,16Z,19Z)); [M+H]+	PC(16:1/22:6)
774.601	8.05268	3.20833e+07	1_PC(17:0_18:1)+H | 3_PC(35:1)+H | 1_PC(17:1_18:0)+H	PC 35:1; PC(17:0/18:1(17Z)); [M+H]+	PC(17:0/18:1)
772.586	6.95783	4.71083e+07	1_PC(17:0_18:2)+H | 1_PC(17:1_18:1)+H | 3_PC(35:2)+H	PC 35:2; PC(17:0/18:2(6Z,9Z)); [M+H]+	PC(17:0/18:2)
772.584	7.14752	1.03292e+08	1_PC(17:0_18:2)+H | 3_PC(35:2)+H | 1_PC(17:1_18:1)+H	PC 35:2; PC(17:0/18:2(6Z,9Z)); [M+H]+	PC(17:0/18:2)
798.6	7.4298	1.17417e+07	1_PC(17:0_20:3)+H | 3_PC(37:3)+H	PC 37:3; PC(17:0/20:3(5Z,8Z,11Z)); [M+H]+	PC(17:0/20:3)
798.6	7.24016	11075000	1_PC(17:0_20:3)+H | 3_PC(37:3)+H	PC 37:3; PC(17:0/20:3(5Z,8Z,11Z)); [M+H]+	PC(17:0/20:3)
796.584	6.76006	18775000	1_PC(17:0_20:4)+H | 1_PC(17:1_20:3)+H | 3_PC(37:4)+H	PC 37:4; PC(17:0/20:4(5Z,8Z,11Z,14Z)); [M+H]+	PC(17:0/20:4)
796.584	6.95783	3.82333e+07	1_PC(17:0_20:4)+H | 1_PC(17:1_20:3)+H | 3_PC(37:4)+H | 3_PE(40:4)+H	PC 37:4; PC(17:0/20:4(5Z,8Z,11Z,14Z)); [M+H]+	PC(17:0/20:4)
770.569	6.02367	6.88955e+06	1_PC(17:1_18:2)+H | 3_PC(35:3)+H	PC 35:3; PC(17:1(9Z)/18:2(6Z,9Z)); [M+H]+	PC(17:1/18:2)
814.631	8.73069	4.87333e+07	1_PC(18:0_20:2)+H | 1_PC(18:2_20:0)+H | 1_PC(18:1_20:1)+H | 3_PC(38:2)+H	PC 38:2; PC(18:0/20:2(5Z,8Z)); [M+H]+	PC(18:2/20:0)
812.616	8.00715	4.91833e+08	1_PC(18:0_20:3)+H | 3_PC(38:3)+H	PC 38:3; PC(18:0/20:3(5Z,8Z,11Z)); [M+H]+	PC(18:0/20:3)
812.616	8.37077	22375000	1_PC(18:0_20:3)+H | 3_PC(38:3)+H	PC 38:3; PC(18:1(17Z)/20:2(5Z,8Z)); [M+H]+	PC(18:0/20:3)
810.6	7.54843	911000000	1_PC(18:0_20:4)+H | 3_PC(38:4)+H	PC 38:4; PC(18:0/20:4(5Z,8Z,11Z,14Z)); [M+H]+	PC(18:0/20:4)
838.631	8.32772	5.07167e+07	1_PC(18:0_22:4)+H | 3_PC(40:4)+H	PC 40:4; PC(18:0/22:4(7Z,10Z,13Z,16Z)); [M+H]+	PC(18:0/22:4)
834.6	7.20701	3.29917e+08	1_PC(18:0_22:6)+H | 3_PC(40:6)+H	PC 40:6; PC(18:0/22:6(4Z,7Z,10Z,13Z,16Z,19Z)); [M+H]+	PC(18:0/22:6)
808.584	6.41063	3.24083e+08	1_PC(18:1_20:4)+H | 1_PC(16:0_22:5)+H | 3_PC(38:5)+H	PC 38:5; PC(18:1(17Z)/20:4(5Z,8Z,11Z,14Z)); [M+H]+	PC(18:1/20:4)
832.584	6.08929	2.99167e+07	1_PC(18:1_22:6)+H | 1_PC(18:2_22:5)+H | 3_PC(40:7)+H	PC 40:7; PC(18:1(17Z)/22:6(4Z,7Z,10Z,13Z,16Z,19Z)); [M+H]+	PC(18:1/22:6)
806.568	5.46338	97350000	1_PC(18:2_20:4)+H | 1_PC(18:1_20:5)+H | 3_PC(38:6)+H	PC 38:6; PC(18:2(6Z,9Z)/20:4(5Z,8Z,11Z,14Z)); [M+H]+	PC(18:2/20:4)
830.569	5.12677	4.47417e+07	1_PC(18:2_22:6)+H | 1_PC(20:4_20:4)+H | 3_PC(40:8)+H	PC 40:8; PC(20:4(5Z,8Z,11Z,14Z)/20:4(5Z,8Z,11Z,14Z)); [M+H]+	PC(18:2/22:6)
818.663	10.49	492250000	1_PC(19:0_19:0)+H | 3_PC(38:0)+H	PC 38:0; PC(19:0/19:0); [M+H]+	PC(19:0/19:0)
832.584	5.77995	8.54707e+06	1_PC(20:3_20:4)+H | 1_PC(18:2_22:5)+H | 3_PC(40:7)+H	PC 40:7; PC(20:3(5Z,8Z,11Z)/20:4(5Z,8Z,11Z,14Z)); [M+H]+	PC(20:3/20:4)
664.492	6.45153	85725000	1_PE(15:0_15:0)+H | 3_PE(30:0)+H	PE 30:0; PE(15:0/15:0); [M+H]+	PE(15:0/15:0)
716.523	6.83252	8.47479e+06	1_PE(16:0_18:2)+H | 3_PE(34:2)+H | 1_PC(13:0_18:2)+H | 1_PC(15:1_16:1)+H | 3_PC(31:2)+H	PE 34:2; PE(16:0/18:2(6Z,9Z)); [M+H]+	PE(16:0/18:2)
740.522	6.64418	6.42758e+06	1_PE(16:0_20:4)+H | 1_PE(16:1_20:3)+H | 3_PE(36:4)+H | 1_PC(13:0_20:4)+H | 3_PC(33:4)+H	PE 36:4; PE(16:0/20:4(5Z,8Z,11Z,14Z)); [M+H]+	PE(16:0/20:4)
764.525	6.27906	6.96975e+06	1_PE(16:0_22:6)+H | 3_PE(38:6)+H | 1_PC(13:0_22:6)+H | 3_PC(35:6)+H	PE 38:6; PE(16:0/22:6(4Z,7Z,10Z,13Z,16Z,19Z)); [M+H]+	PE(16:0/22:6)
746.57	8.86345	3.7874e+06	1_PE(18:0_18:1)+H | 3_PE(36:1)+H | 3_PC(33:1)+H | 1_PC(15:0_18:1)+H	PE 36:1; PE(18:0/18:1(17Z)); [M+H]+	PE(18:0/18:1)
768.555	7.81249	2.28333e+07	1_PE(18:0_20:4)+H | 1_PE(18:1_20:3)+H | 3_PE(38:4)+H | 1_PC(15:0_20:4)+H | 3_PC(35:4)+H	PE 38:4; PE(18:0/20:4(5Z,8Z,11Z,14Z)); [M+H]+	PE(18:0/20:4)
792.554	7.47079	4.14209e+06	1_PE(18:0_22:6)+H | 3_PE(40:6)+H | 1_PC(15:0_22:6)+H | 3_PC(37:6)+H	PE 40:6; PE(18:0/22:6(4Z,7Z,10Z,13Z,16Z,19Z)); [M+H]+	PE(18:0/22:6)
700.528	7.36745	5.38366e+06	1_Plasmenyl-PE(P-16:0/18:2)+H | 1_Plasmenyl-PE(P-18:1/16:1)+H | 1_Plasmenyl-PE(P-16:1/18:1)+H | 3_Plasmanyl-PE(34:3)+H	plasmenyl-PE 34:2; PE(P-16:0/18:2(6Z,9Z)); [M+H]+	PE(18:2/O-16:1)
724.529	7.14227	2.18083e+07	1_Plasmenyl-PE(P-16:0/20:4)+H | 3_Plasmanyl-PE(36:5)+H	plasmenyl-PE 36:4; PE(P-16:0/20:4(5Z,8Z,11Z,14Z)); [M+H]+	PE(20:4/O-16:1)
748.529	6.78066	7.1227e+06	1_Plasmenyl-PE(P-16:0/22:6)+H | 1_Plasmenyl-PE(P-18:1/20:5)+H	plasmenyl-PE 38:6; PE(P-16:0/22:6(4Z,7Z,10Z,13Z,16Z,19Z)); [M+H]+	PE(22:6/O-16:1)
730.574	9.35177	1.79253e+06	1_Plasmenyl-PE(P-18:0/18:1)+H | 1_Plasmenyl-PE(P-16:0/20:1)+H | 1_Plasmenyl-PE(P-20:1/16:0)+H | 1_Plasmenyl-PE(P-20:0/16:1)+H | 3_Plasmanyl-PE(36:2)+H | 1_Plasmenyl-PE(P-18:1/18:0)+H | 1_Plasmenyl-PC(P-18:0/15:1)+H | 3_Plasmanyl-PC(33:2)+H | 3_Plasmenyl-PC(33:1)+H	plasmenyl-PE 36:1; PE(P-18:0/18:1(17Z)); [M+H]+	PE(18:1/O-18:1)
728.56	8.50856	9.58298e+06	1_Plasmenyl-PE(P-18:0/18:2)+H | 1_Plasmenyl-PE(P-18:1/18:1)+H | 3_Plasmanyl-PE(36:3)+H	plasmenyl-PE 36:2; PE(P-18:0/18:2(6Z,9Z)); [M+H]+	PE(18:2/O-18:1)
752.56	8.29506	30025000	1_Plasmenyl-PE(P-18:0/20:4)+H | 1_Plasmenyl-PE(P-16:0/22:4)+H | 1_Plasmenyl-PE(P-18:1/20:3)+H | 3_Plasmanyl-PE(38:5)+H	plasmenyl-PE 38:4; PE(P-18:0/20:4(5Z,8Z,11Z,14Z)); [M+H]+	PE(20:4/O-18:1)
776.559	7.96398	6.85188e+06	1_Plasmenyl-PE(P-18:0/22:6)+H | 1_Plasmenyl-PE(P-18:1/22:5)+H	plasmenyl-PE 40:6; PE(P-18:0/22:6(4Z,7Z,10Z,13Z,16Z,19Z)); [M+H]+	PE(22:6/O-18:1)
680.45	4.00205	1.61333e+07	1_PS(14:0_14:0)+H | 3_PS(28:0)+H|1_PS(14:0_14:0)+H | 3_PS(28:0)+H	PS 28:0; PS(14:0/14:0); [M+H]+	PS(14:0/14:0)
680.45	4.00645	16975000	1_PS(14:0_14:0)+H | 3_PS(28:0)+H|1_PS(14:0_14:0)+H | 3_PS(28:0)+H	PS 28:0; PS(14:0/14:0); [M+H]+	PS(14:0/14:0)
764.544	7.83959	2.50333e+07	1_PS(17:0_17:0)+H | 3_PS(34:0)+H | 1_OxPC(17:0_15:0(COOH))+H | 1_OxPC(17:0_15:1(OO)) | 3_OxPC(32:0(KeO))+H | 3_OxPC(32:1(OO))+H	PS 34:0; PS(17:0/17:0); [M+H]+	PS(17:0/17:0)
675.544	5.02823	1.02963e+07	1_SM(d16:1/16:0)+H | 3_SM(32:1)+H	SM 32:1; SM(d16:0/16:1(9Z)); [M+H]+	SM(d16:1/16:0)
701.56	5.03642	1.50083e+08	1_SM(d16:1/18:1)+H | 1_SM(d18:2/16:0)+H | 1_SM(d18:1/16:1)+H | 3_SM(34:2)+H	SM 34:2; SM(d16:1(8E)/18:1(9Z)); [M+H]+	SM(d18:2/16:0)
689.56	5.42238	53900000	1_SM(d17:1/16:0)+H | 1_SM(d18:1/15:0)+H | 3_SM(33:1)+H	SM 33:1; SM(d21:1(8E)/12:0); [M+H]+	SM(d17:1/16:0)
787.669	9.6019	3.18917e+08	1_SM(d18:1/22:0)+H | 1_SM(d16:1/24:0)+H | 3_SM(40:1)+H	SM 40:1; SM(d16:1(4E)/24:0); [M+H]+	SM(d18:1/22:0)
821.663	12.2539	4.56449e+06	1_TG(12:0_18:2_18:2)+Na | 1_TG(14:1_16:1_18:2)+Na | 1_TG(12:0_18:1_18:3)+Na | 1_TG(14:0_16:1_18:3)+Na | 1_TG(14:1_16:0_18:3)+Na	TG 48:4; TG(12:0/18:2/18:2); [M+Na]+	PG(12:0/O-28:0)
849.694	12.9374	8.61793e+06	1_TG(14:0_18:2_18:2)+Na | 1_TG(16:1_16:1_18:2)+Na | 1_TG(14:1_18:1_18:2)+Na | 1_TG(14:0_18:1_18:3)+Na | 1_TG(16:0_16:1_18:3)+Na | 1_TG(14:0_14:0_22:4)+Na	TG 50:4; TG(14:0/18:2/18:2); [M+Na]+	PG(14:0/O-28:0)
929.755	13.8775	1.04104e+07	1_TG(16:0_18:1_22:5)+Na | 1_TG(16:0_18:2_22:4)+Na | 1_TG(18:2_18:2_20:2)+Na | 1_TG(18:0_18:4_20:2)+Na | 1_TG(18:0_18:2_20:4)+Na | 1_TG(18:0_18:1_20:5)+Na | 1_TG(18:1_18:1_20:4)+Na	TG 56:6; TG(18:1/18:1/20:4); [M+Na]+	PG(18:1/O-30:1)
875.71	13.1377	13325000	1_TG(16:0_18:2_18:3)+Na | 1_TG(16:1_18:1_18:3)+Na | 1_TG(16:0_16:1_20:4)+Na | 1_TG(16:0_18:1_18:4)+Na | 1_TG(16:1_18:2_18:2)+Na | 1_TG(14:0_18:2_20:3)+Na | 1_TG(14:0_18:1_20:4)+Na | 1_TG(14:0_16:1_22:4)+Na | 1_TG(16:1_16:1_20:3)+Na	TG 52:5; TG(16:0/18:2/18:3); [M+Na]+	PG(16:0/O-28:1)
931.772	14.4438	5.97902e+06	1_TG(18:0_18:1_20:4)+Na | 1_TG(18:0_18:2_20:3)+Na | 1_TG(16:0_18:0_22:5)+Na | 1_TG(18:1_18:1_20:3)+Na | 1_TG(16:0_18:1_22:4)+Na	TG 56:5; TG(18:0/18:1/20:4); [M+Na]+	PG(18:0/O-30:1)
903.74	13.6197	1.35167e+07	1_TG(18:1_18:2_18:2)+Na | 1_TG(18:0_18:2_18:3)+Na | 1_TG(16:0_18:2_20:3)+Na | 1_TG(16:0_18:1_20:4)+Na | 1_TG(18:1_18:1_18:3)+Na | 1_TG(16:1_18:1_20:3)+Na | 1_TG(16:1_18:0_20:4)+Na	TG 54:5; TG(18:1/18:2/18:2); [M+Na]+	PG(18:1/O-28:0)
901.724	13.0738	1.24167e+07	1_TG(18:1_18:2_18:3)+Na | 1_TG(16:1_18:2_20:3)+Na | 1_TG(18:2_18:2_18:2)+Na | 1_TG(16:1_18:1_20:4)+Na	TG 54:6; TG(18:2/18:2/18:2); [M+Na]+	PG(18:2/O-28:0)
899.709	12.5428	7.12286e+06	1_TG(18:2_18:2_18:3)+Na | 1_TG(18:1_18:2_18:4)+Na | 1_TG(16:1_18:2_20:4)+Na | 1_TG(18:1_18:3_18:3)+Na	TG 54:7; TG(18:2/18:2/18:3); [M+Na]+	PG(18:2/O-28:1)
718.541	7.776	3.14509e+06	3_PC(31:1)+H | 1_PE(16:0_18:1)+H | 3_PE(34:1)+H	PE 34:1; PE(16:0/18:1(17Z)); [M+H]+	PE(16:0/18:1)
832.584	5.50502	2.84807e+06	3_PC(40:7)+H | 1_PC(18:2_22:5)+H | 1_PC(20:3_20:4)+H	PC 40:7; PC(18:2(9Z,12Z)/22:5(7Z,10Z,13Z,16Z,19Z)); [M+H]+	PC(20:3/20:4)
862.634	7.91123	2.41355e+06	3_PC(42:6)+H	PC 42:6; PC(20:0/22:6(4Z,7Z,10Z,13Z,16Z,19Z)); [M+H]+	PC(18:0/24:6)
400.342	0.844739	4.28241e+06	1_AcCa(16:0)+H	Acylcarnitine 16:0; [M]+
428.374	1.30152	2.9075e+06	1_AcCa(18:0)+H	Acylcarnitine 18:0; [M]+
426.358	0.896168	4.74624e+06	1_AcCa(18:1)+H	Acylcarnitine 18:1; [M]+
424.342	0.681104	8.78701e+06	1_AcCa(18:2)+H | 1_MG(22:4)+NH4	Acylcarnitine 18:2; [M]+
642.619	14.3576	8.943e+06	1_CE(16:0)+NH4	16:0 Cholesteryl ester; [M+NH4]+
668.635	14.3472	7.24167e+07	1_CE(18:1)+NH4	18:1 Cholesteryl ester; [M+NH4]+
666.619	13.7432	4.44833e+08	1_CE(18:2)+NH4	18:2 Cholesteryl ester; [M+NH4]+
664.603	13.167	2.42167e+07	1_CE(18:3)+NH4	18:3 Cholesteryl ester; [M+NH4]+
692.634	13.8388	3.20167e+07	1_CE(20:3)+NH4	20:3 Cholesteryl ester; [M+NH4]+
690.619	13.3604	205500000	1_CE(20:4)+NH4	20:4 Cholesteryl ester; [M+NH4]+
688.603	12.7759	26525000	1_CE(20:5)+NH4	20:5 Cholesteryl ester; [M+NH4]+
714.619	13.0364	2.14167e+07	1_CE(22:6)+NH4	22:6 Cholesteryl ester; [M+NH4]+
624.628	10.8936	1.34692e+06	1_Cer(d18:0/22:0)+H | 1_Cer(d16:0/24:0)+H	Cer_NDS 40:0; Cer_NDS(d18:0/22:0); [M+H]+
638.644	11.3302	1.30516e+06	1_Cer(d18:0/23:0)+H | 1_Cer(d17:0/24:0)+H	Cer_NDS 41:0; Cer_NDS(d18:0/23:0); [M+H]+
652.659	11.7415	3.43488e+06	1_Cer(d18:0/24:0)+H	Cer_NDS 42:0; Cer_NDS(d18:0/24:0); [M+H]+
594.582	9.6045	1.37482e+06	1_Cer_NS(d16:1/22:0)+H | 1_Cer_NS(d18:1/20:0)+H | 1_Cer(d16:1/22:0)+H | 1_Cer(d18:1/20:0)+H | 1_Cer(d20:1/18:0)+H | 1_Cer_NS(d20:1/18:0)+H	Cer_NS 38:1; Cer_NS(d18:1/20:0); [M+H]+
608.597	10.1011	1.01431e+06	1_Cer_NS(d16:1/23:0)+H | 1_Cer(d16:1/23:0)+H | 1_Cer_NS(d17:1/22:0)+H | 1_Cer(d17:1/22:0)+H | 1_Cer_NS(d18:1/21:0)+H | 1_Cer(d18:1/21:0)+H | 1_Cer(d15:0/24:1)+H | 1_Cer(d17:0/22:1)+H	Cer_NS 39:1; Cer_NS(d16:1/23:0); [M+H]+
622.614	10.5826	1.02799e+07	1_Cer_NS(d18:1/22:0)+H | 1_Cer(d18:1/22:0)+H | 1_Cer(d16:1/24:0)+H | 1_Cer_NS(d16:1/24:0)+H | 1_Cer_NS(d17:1/23:0)+H | 1_Cer(d17:1/23:0)+H | 1_Cer(d16:0/24:1)+H	Cer_NS 40:1; Cer_NS(d18:1/22:0); [M+H]+
636.629	11.0264	7.91052e+06	1_Cer_NS(d18:1/23:0)+H | 1_Cer(d18:1/23:0)+H | 1_Cer_NS(d17:1/24:0)+H | 1_Cer(d17:1/24:0)+H | 1_Cer(d17:0/24:1)+H | 1_Cer_NS(d16:1/25:0)+H | 1_Cer(d16:1/25:0)+H | 1_Cer_NS(d19:1/22:0)+H	Cer_NS 41:1; Cer_NS(d18:1/23:0); [M+H]+
650.645	11.4583	4.15667e+07	1_Cer_NS(d18:1/24:0)+H | 1_Cer(d18:1/24:0)+H | 1_Cer_NS(d20:1/22:0)+H | 1_Cer(d20:1/22:0)+H | 1_Cer(d17:1/25:0)+H | 1_Cer_NS(d17:1/25:0)+H | 1_Cer_NS(d19:1/23:0)+H | 1_Cer(d16:1/26:0)+H | 1_Cer_NS(d16:1/26:0)+H | 1_Cer(d18:0/24:1)+H	Cer_NS 42:1; Cer_NS(d18:1/24:0); [M+H]+
648.629	10.5096	7.63308e+06	1_Cer_NS(d18:1/24:1)+H | 1_Cer(d18:1/24:1)+H | 1_Cer_NS(d18:2/24:0)+H | 1_Cer(d18:2/24:0)+H | 1_Cer_NS(d17:1/25:1)+H | 1_Cer_NS(d16:1/26:1)+H	Cer_NS 42:2; Cer_NS(d18:1/24:1); [M+H]+
620.598	9.69951	1.85655e+06	1_Cer_NS(d18:2/22:0)+H | 1_Cer(d18:2/22:0)+H | 1_Cer_NS(d17:1/23:1)+H | 1_Cer_NS(d18:1/22:1)+H | 1_Cer(d18:1/22:1)+H | 1_Cer_NS(d16:1/24:1)+H | 1_Cer(d16:1/24:1)+H	Cer_NS 40:2; Cer_NS(d18:2/22:0); [M+H]+
634.613	10.181	1.93613e+06	1_Cer_NS(d18:2/23:0)+H | 1_Cer(d18:2/23:0)+H | 1_Cer_NS(d17:1/24:1)+H | 1_Cer(d17:1/24:1)+H | 1_Cer_NS(d18:1/23:1)+H | 1_Cer_NS(d17:2/24:0)+H | 1_Cer(d17:2/24:0)+H	Cer_NS 41:2; Cer_NS(d18:2/23:0); [M+H]+
648.629	10.6473	7.28987e+06	1_Cer_NS(d18:2/24:0)+H | 1_Cer(d18:2/24:0)+H | 1_Cer_NS(d18:1/24:1)+H | 1_Cer(d18:1/24:1)+H | 1_Cer_NS(d17:1/25:1)+H | 1_Cer_NS(d16:1/26:1)+H | 1_Cer(d20:2/22:0)+H | 1_Cer_NS(d20:2/22:0)+H	Cer_NS 42:2; Cer_NS(d18:2/24:0); [M+H]+
646.614	9.63899	1.4639e+06	1_Cer_NS(d18:2/24:1)+H | 1_Cer(d18:2/24:1)+H | 1_Cer_NS(d18:1/24:2)+H | 1_Cer_NS(d17:1/25:2)+H	Cer_NS 42:3; Cer_NS(d18:2/24:1); [M+H]+
664.66	11.6949	4.09281e+06	1_Cer_NS(d19:1/24:0)+H | 1_Cer_NS(d18:1/25:0)+H | 1_Cer(d18:1/25:0)+H | 1_Cer_NS(d20:1/23:0)+H | 1_Cer(d20:1/23:0)+H | 1_Cer(d17:1/26:0)+H | 1_Cer_NS(d17:1/26:0)+H | 1_Cer(d19:0/24:1)+H	Cer_NS 43:1; Cer_NS(d19:1/24:0); [M+H]+
612.556	9.27132	16525000	1_DG(16:0_18:1)+NH4 | 1_DG(16:1_18:0)+NH4	DG 34:1; DG(16:0/18:1/0:0); [M+NH4]+
610.541	8.40985	2.00583e+07	1_DG(16:0_18:2)+NH4 | 1_DG(16:1_18:1)+NH4	DG 34:2; DG(16:0/18:2/0:0); [M+NH4]+
640.587	10.2583	2.38665e+06	1_DG(18:0_18:1)+NH4 | 1_DG(16:0_20:1)+NH4	DG 36:1; DG(18:0/18:1/0:0); [M+NH4]+
636.557	8.46295	3.48917e+07	1_DG(18:1_18:2)+NH4 | 1_DG(16:1_20:2)+NH4 | 1_DG(18:0_18:3)+NH4	DG 36:3; DG(18:1/18:2/0:0); [M+NH4]+
700.573	6.51483	1.88029e+06	1_GlcCer_NS(d18:1/16:0)+H | 1_GlcCer_NS(d16:1/18:0)+H	GlcCer_NS 34:1; GlcCer_NS(d18:1/16:0); [M+H]+
784.666	9.90355	3.40119e+06	1_GlcCer_NS(d18:1/22:0)+H | 1_GlcCer_NS(d16:1/24:0)+H | 1_GlcCer_NS(d17:1/23:0)+H	GlcCer_NS 40:1; GlcCer_NS(d18:1/22:0); [M+H]+
798.682	10.3831	1.84283e+06	1_GlcCer_NS(d18:1/23:0)+H | 1_GlcCer_NS(d17:1/24:0)+H | 1_GlcCer_NS(d19:1/22:0)+H	GlcCer_NS 41:1; GlcCer_NS(d18:1/23:0); [M+H]+
812.698	10.8226	4.76802e+06	1_GlcCer_NS(d18:1/24:0)+H | 1_GlcCer_NS(d20:1/22:0)+H | 1_GlcCer_NS(d16:1/26:0)+H	GlcCer_NS 42:1; GlcCer_NS(d18:1/24:0); [M+H]+
810.682	9.81834	2.76092e+06	1_GlcCer_NS(d18:1/24:1)+H | 1_GlcCer_NS(d18:2/24:0)+H	GlcCer_NS 42:2; GlcCer_NS(d18:1/24:1); [M+H]+
468.308	0.634564	3.00583e+07	1_LPC(14:0)+H	lysoPC 14:0; PC(14:0/0:0); [M+H]+
482.324	0.758842	1.93667e+07	1_LPC(15:0)+H	lysoPC 15:0; PC(15:0/0:0); [M+H]+
480.309	1.05732	4.32657e+06	1_LPC(15:1)+H | 1_LPE(18:1)+H		PE(0:0/18:1)
496.34	0.940172	1.11917e+09	1_LPC(16:0)+H	lysoPC 16:0; PC(16:0/0:0); [M+H]+
494.324	0.678549	55150000	1_LPC(16:1)+H	lysoPC 16:1; PC(16:1(7Z)/0:0); [M+H]+
510.356	1.17007	4.09167e+08	1_LPC(17:0)+H	lysoPC 17:0; PC(17:0/0:0); [M+H]+
508.339	0.818828	3.99807e+06	1_LPC(17:1)+H	lysoPC 17:1; PC(17:1(9Z)/0:0); [M+H]+
524.371	1.41522	601250000	1_LPC(18:0)+H	lysoPC 18:0; PC(18:0/0:0); [M+H]+
522.355	1.01289	2.84583e+08	1_LPC(18:1)+H	lysoPC 18:1; PC(18:1(11Z)/0:0); [M+H]+
520.34	0.733179	480000000	1_LPC(18:2)+H	lysoPC 18:2; PC(18:2(9Z,11Z)/0:0); [M+H]+
518.324	0.598061	9.63463e+06	1_LPC(18:3)+H	lysoPC 18:3; PC(18:3(9Z,12Z,15Z)/0:0); [M+H]+
538.387	1.7019	293750000	1_LPC(19:0)+H	lysoPC 19:0; PC(19:0/0:0); [M+H]+
552.402	2.02617	3.69305e+06	1_LPC(20:0)+H	lysoPC 20:0; PC(20:0/0:0); [M+H]+
550.386	1.47469	6.44258e+06	1_LPC(20:1)+H	lysoPC 20:1; PC(20:1(11Z)/0:0); [M+H]+
548.371	1.07824	7.14489e+06	1_LPC(20:2)+H	lysoPC 20:2; PC(20:2(11Z,14Z)/0:0); [M+H]+
546.356	0.829158	37950000	1_LPC(20:3)+H	lysoPC 20:3; PC(20:3(8Z,11Z,14Z)/0:0); [M+H]+
544.34	0.694658	130500000	1_LPC(20:4)+H	lysoPC 20:4; PC(20:4(5Z,8Z,11Z,14Z)/0:0); [M+H]+
572.37	0.961474	2.1275e+06	1_LPC(22:4)+H	lysoPC 22:4; PC(22:4(7Z,10Z,13Z,16Z)/0:0); [M+H]+
570.356	0.768342	7.21307e+06	1_LPC(22:5)+H	lysoPC 22:5; PC(22:5(7Z,10Z,13Z,16Z,19Z)/0:0); [M+H]+
568.339	0.660425	2.26917e+07	1_LPC(22:6)+H	lysoPC 22:6; PC(22:6(4Z,7Z,10Z,13Z,16Z,19Z)/0:0); [M+H]+
608.465	4.20367	827137	1_LPC(24:0)+H | 3_Plasmanyl-PC(24:0)+H	lysoPC 24:0; PC(24:0/0:0); [M+H]+
526.292	0.678549	1.7829e+06	1_LPE(22:6)+H		PE(0:0/22:6)
774.564	5.22425	1.23417e+07	1_OxPC(16:1_18:1(OH)) | 3_OxPC(34:1(Ke))+H | 3_OxPC(34:2(O))+H | 1_OxPC(16:0_18:2(OH)) | 1_OxPC(16:0_18:1(Ke))		PG(18:2/O-18:2)
678.507	4.8395	2.1232e+06	1_PC(14:0_14:0)+H | 3_PC(28:0)+H|1_PC(14:0_14:0)+H | 3_PC(28:0)+H	PC 28:0; PC(14:0/14:0); [M+H]+
678.507	4.84345	2.17784e+06	1_PC(14:0_14:0)+H | 3_PC(28:0)+H|1_PC(14:0_14:0)+H | 3_PC(28:0)+H	PC 28:0; PC(14:0/14:0); [M+H]+
706.539	6.17765	3.01833e+07	1_PC(14:0_16:0)+H | 3_PC(30:0)+H	PC 30:0; PC(14:0/16:0); [M+H]+
730.539	5.26437	67800000	1_PC(14:0_18:2)+H | 3_PC(32:2)+H	PC 32:2; PC(14:0/18:2(6Z,9Z)); [M+H]+
752.52	5.26699	2.98001e+06	1_PC(14:0_18:2)+Na | 1_PC(14:0_20:5)+H | 3_PC(34:5)+H		PC(18:2/14:0)
744.554	5.71444	1.06758e+06	1_PC(15:0_18:2)+H | 3_PC(33:2)+H		PC(15:0/18:2)
770.569	6.23608	9.61917e+06	1_PC(15:0_20:3)+H | 1_PC(17:1_18:2)+H | 1_PC(17:0_18:3)+H | 3_PC(35:3)+H	PC 35:3; PC(15:0/20:3(5Z,8Z,11Z)); [M+H]+
768.554	5.50761	596740	1_PC(15:0_20:4)+H | 3_PC(35:4)+H		PC(15:0/20:4)
766.538	6.69071	3.70599e+06	1_PC(15:1_20:4)+H | 1_PC(13:0_22:5)+H | 3_PC(35:5)+H | 1_PE(18:1_20:4)+H | 1_PE(16:0_22:5)+H | 1_PE(18:2_20:3)+H | 3_PE(38:5)+H	PE 38:5; PE(18:1(17Z)/20:4(5Z,8Z,11Z,14Z)); [M+H]+
734.57	7.39375	1.38417e+08	1_PC(16:0_16:0)+H | 3_PC(32:0)+H	PC 32:0; PC(16:0/16:0); [M+H]+
732.554	6.27906	1.11333e+08	1_PC(16:0_16:1)+H | 1_PC(14:0_18:1)+H | 3_PC(32:1)+H	PC 32:1; PC(16:0/16:1(7Z)); [M+H]+
746.57	7.5843	2.87009e+06	1_PC(16:0_17:1)+H | 3_PC(33:1)+H	PC 33:1; PC(16:0/17:1(9Z)); [M+H]+
760.586	7.47079	1182500000	1_PC(16:0_18:1)+H | 3_PC(34:1)+H	PC 34:1; PC(16:0/18:1(17Z)); [M+H]+
758.57	6.54558	1.94583e+09	1_PC(16:0_18:2)+H | 3_PC(34:2)+H	PC 34:2; PC(16:0/18:2(6Z,9Z)); [M+H]+
756.555	5.67218	65625000	1_PC(16:0_18:3)+H | 1_PC(16:1_18:2)+H | 1_PC(14:0_20:3)+H | 3_PC(34:3)+H	PC 34:3; PC(16:0/18:3(6Z,9Z,12Z)); [M+H]+
784.585	6.8516	7.91667e+08	1_PC(16:0_20:3)+H | 1_PC(18:1_18:2)+H | 1_PC(18:0_18:3)+H | 3_PC(36:3)+H	PC 36:3; PC(16:0/20:3(5Z,8Z,11Z)); [M+H]+
784.584	6.64418	4.37083e+08	1_PC(16:0_20:3)+H | 1_PC(18:1_18:2)+H | 3_PC(36:3)+H	PC 36:3; PC(18:1(17Z)/18:2(6Z,9Z)); [M+H]+
810.6	7.20206	1.34333e+08	1_PC(16:0_22:4)+H | 1_PC(18:0_20:4)+H | 1_PC(18:1_20:3)+H | 3_PC(38:4)+H	PC 38:4; PC(16:0/22:4(7Z,10Z,13Z,16Z)); [M+H]+
808.584	6.76006	1.55333e+08	1_PC(16:0_22:5)+H | 1_PC(18:0_20:5)+H | 1_PC(18:1_20:4)+H | 3_PC(38:5)+H	PC 38:5; PC(16:0/22:5(4Z,7Z,10Z,13Z,16Z)); [M+H]+
762.601	8.53228	2.88333e+08	1_PC(17:0_17:0)+H | 1_PC(16:0_18:0)+H | 3_PC(34:0)+H	PC 34:0; PC(17:0/17:0); [M+H]+
790.632	9.56336	8.02838e+06	1_PC(17:0_19:0)+H | 1_PC(18:0_18:0)+H | 3_PC(36:0)+H	PC 36:0; PC(18:0/18:0); [M+H]+
822.599	6.97586	4.89731e+06	1_PC(17:0_22:5)+H | 3_PC(39:5)+H	PC 39:5; PC(17:0/22:5(4Z,7Z,10Z,13Z,16Z)); [M+H]+
820.583	6.4263	5.30772e+06	1_PC(17:0_22:6)+H | 3_PC(39:6)+H	PC 39:6; PC(17:0/22:6(4Z,7Z,10Z,13Z,16Z,19Z)); [M+H]+
820.583	6.62828	5.97203e+06	1_PC(17:0_22:6)+H | 3_PC(39:6)+H	PC 39:6; PC(17:0/22:6(4Z,7Z,10Z,13Z,16Z,19Z)); [M+H]+
770.567	6.69295	1.21087e+06	1_PC(17:1_18:2)+H | 3_PC(35:3)+H|1_PC(17:1_18:2)+H | 3_PC(35:3)+H		PC(17:1/18:2)
770.567	6.68908	1.173e+06	1_PC(17:1_18:2)+H | 3_PC(35:3)+H|1_PC(17:1_18:2)+H | 3_PC(35:3)+H		PC(17:1/18:2)
794.568	5.8172	4.19668e+06	1_PC(17:1_20:4)+H | 1_PC(15:0_22:5)+H | 1_PC(17:0_20:5)+H | 3_PC(37:5)+H	PC 37:5; PC(15:0/22:5(4Z,7Z,10Z,13Z,16Z)); [M+H]+
788.616	8.59821	3.50833e+08	1_PC(18:0_18:1)+H | 1_PC(16:0_20:1)+H | 3_PC(36:1)+H	PC 36:1; PC(18:0/18:1(17Z)); [M+H]+
786.601	7.72647	1557500000	1_PC(18:0_18:2)+H | 3_PC(36:2)+H	PC 36:2; PC(18:0/18:2(6Z,9Z)); [M+H]+
816.647	9.57664	6.17403e+06	1_PC(18:0_20:1)+H | 1_PC(18:1_20:0)+H | 3_PC(38:1)+H	PC 38:1; PC(18:0/20:1(11Z)); [M+H]+
832.582	7.57923	5.21919e+06	1_PC(18:0_20:4)+Na | 1_PC(20:3_20:4)+H | 3_PC(40:7)+H		PC(18:0/20:4)
836.615	7.56902	78300000	1_PC(18:0_22:5)+H | 1_PC(20:1_20:4)+H | 3_PC(40:5)+H	PC 40:5; PC(18:0/22:5(4Z,7Z,10Z,13Z,16Z)); [M+H]+
836.615	7.97709	44050000	1_PC(18:0_22:5)+H | 3_PC(40:5)+H	PC 40:5; PC(18:0/22:5(4Z,7Z,10Z,13Z,16Z)); [M+H]+
802.632	9.1068	1.90698e+06	1_PC(18:1_19:0)+H | 3_PC(37:1)+H	PC 37:1; PC(18:1(17Z)/19:0); [M+H]+
832.582	6.95273	1.60964e+06	1_PC(18:1_20:3)+Na | 1_PC(18:1_22:6)+H | 1_PC(20:3_20:4)+H | 3_PC(40:7)+H		PC(18:1/20:3)
834.6	6.74973	1.04374e+07	1_PC(18:1_22:5)+H | 1_PC(20:2_20:4)+H | 3_PC(40:6)+H	PC 40:6; PC(18:1(17Z)/22:5(4Z,7Z,10Z,13Z,16Z)); [M+H]+
834.6	6.44934	8.22243e+06	1_PC(18:1_22:5)+H | 3_PC(40:6)+H	PC 40:6; PC(18:1(17Z)/22:5(4Z,7Z,10Z,13Z,16Z)); [M+H]+
782.569	5.67218	2.85167e+08	1_PC(18:2_18:2)+H | 1_PC(18:1_18:3)+H | 1_PC(16:1_20:3)+H | 3_PC(36:4)+H	PC 36:4; PC(18:2(6Z,9Z)/18:2(6Z,9Z)); [M+H]+
780.553	4.73952	6.3248e+06	1_PC(18:2_18:3)+H | 3_PC(36:5)+H	PC 36:5; PC(18:2(9Z,11Z)/18:3(9Z,12Z,15Z)); [M+H]+
800.615	8.28221	1.29333e+07	1_PC(18:2_19:0)+H | 3_PC(37:2)+H	PC 37:2; PC(18:2(6Z,9Z)/19:0); [M+H]+
800.616	8.07857	4.0582e+06	1_PC(18:2_19:0)+H | 3_PC(37:2)+H	PC 37:2; PC(18:2(6Z,9Z)/19:0); [M+H]+
804.552	4.55415	2.53194e+06	1_PC(18:2_20:5)+H | 3_PC(38:7)+H	PC 38:7; PC(18:2(9Z,11Z)/20:5(5Z,8Z,11Z,14Z,17Z)); [M+H]+
824.613	8.09672	4.44088e+06	1_PC(19:0_20:4)+H | 3_PC(39:4)+H	PC 39:4; PC(19:0/20:4(5Z,8Z,11Z,14Z)); [M+H]+
846.694	11.3385	1.98847e+06	1_PC(19:0_21:0)+H | 3_PC(40:0)+H	PC 40:0; PC(19:0/21:0); [M+H]+
840.647	9.0949	1.42133e+06	1_PC(20:0_20:3)+H | 3_PC(40:3)+H	PC 40:3; PC(20:0/20:3(5Z,8Z,11Z)); [M+H]+
838.63	8.64025	6.24186e+06	1_PC(20:0_20:4)+H | 3_PC(40:4)+H	PC 40:4; PC(20:0/20:4(5Z,8Z,11Z,14Z)); [M+H]+
866.661	9.64416	1.18914e+06	1_PC(20:4_22:0)+H | 3_PC(42:4)+H	PC 42:4; PC(22:0/20:4(5Z,8Z,11Z,14Z)); [M+H]+
856.582	5.26174	2.37236e+06	1_PC(20:4_22:5)+H | 3_PC(42:9)+H	PC 42:9; PC(20:4(5Z,8Z,11Z,14Z)/22:5(7Z,10Z,13Z,16Z,19Z)); [M+H]+
686.471	6.44392	1.03894e+06	1_PE(14:1_18:2)+H | 3_PE(32:3)+H		PE(15:0/15:0)
720.554	8.79667	86600000	1_PE(17:0_17:0)+H | 3_PE(34:0)+H | 1_PC(14:0_17:0)+H | 3_PC(31:0)+H	PE 34:0; PE(17:0/17:0); [M+H]+
742.536	8.79927	2.11131e+06	1_PE(17:0_17:0)+Na | 1_PE(18:1_18:2)+H | 3_PE(36:3)+H | 3_PC(33:3)+H		PE(17:0/17:0)
667.455	4.24877	3.33062e+06	1_PG(14:0_14:0)+H		PG(14:0/14:0)
684.482	5.0653	499244	1_PG(14:0_14:0)+NH4		PG(14:0/14:0)
751.55	7.97195	7.0517e+06	1_PG(17:0_17:0)+H		PG(17:0/17:0)
510.392	1.67253	5.22843e+06	1_Plasmanyl-LPC(O-18:0)+H	lysoPC 18:0; PC(O-18:0/0:0); [M+H]+
718.574	7.01944	3.82686e+06	1_Plasmanyl-PC(O-16:0/16:1)+H | 3_Plasmanyl-PC(32:1)+H | 3_Plasmenyl-PC(32:0)+H	plasmenyl-PC 32:0; PC(P-16:0/16:0); [M+H]+
744.591	7.97195	33650000	1_Plasmanyl-PC(O-16:0/18:2)+H | 1_Plasmenyl-PC(P-16:0/18:1)+H | 1_Plasmenyl-PC(P-16:1/18:0)+H | 1_Plasmanyl-PC(O-16:1/18:1)+H | 1_Plasmenyl-PC(P-18:1/16:0)+H | 1_Plasmanyl-PC(O-18:1/16:1)+H | 3_Plasmanyl-PC(34:2)+H | 3_Plasmenyl-PC(34:1)+H	plasmenyl-PC 34:1; PC(P-16:0/18:1(17Z)); [M+H]+
744.591	7.235	7.69583e+07	1_Plasmanyl-PC(O-16:0/18:2)+H | 3_Plasmanyl-PC(34:2)+H | 3_Plasmenyl-PC(34:1)+H	plasmenyl-PC 34:1; PC(P-16:0/18:1(17Z)); [M+H]+
770.606	7.54551	10875000	1_Plasmanyl-PC(O-16:0/20:3)+H | 1_Plasmanyl-PC(O-18:1/18:2)+H | 1_Plasmenyl-PC(P-18:0/18:2)+H | 3_Plasmanyl-PC(36:3)+H | 3_Plasmenyl-PC(36:2)+H	plasmenyl-PC 36:2; PC(P-16:0/20:2(5Z,8Z)); [M+H]+
768.59	7.04166	1.67167e+08	1_Plasmanyl-PC(O-16:0/20:4)+H | 1_Plasmenyl-PC(P-18:1/18:2)+H | 1_Plasmanyl-PC(O-18:1/18:3)+H | 3_Plasmanyl-PC(36:4)+H | 3_Plasmenyl-PC(36:3)+H	plasmenyl-PC 36:3; PC(P-16:0/20:3(5Z,8Z,11Z)); [M+H]+
766.575	6.20374	9.66395e+06	1_Plasmanyl-PC(O-16:0/20:5)+H | 3_Plasmanyl-PC(36:5)+H | 3_Plasmenyl-PC(36:4)+H	plasmenyl-PC 36:4; PC(P-16:0/20:4(5Z,8Z,11Z,14Z)); [M+H]+
796.619	7.86667	1.95417e+07	1_Plasmanyl-PC(O-16:0/22:4)+H | 3_Plasmanyl-PC(38:4)+H | 3_Plasmenyl-PC(38:3)+H	plasmenyl-PC 38:3; PC(P-18:0/20:3(5Z,8Z,11Z)); [M+H]+
772.621	8.38901	25250000	1_Plasmanyl-PC(O-18:0/18:2)+H | 1_Plasmanyl-PC(O-18:1/18:1)+H | 1_Plasmenyl-PC(P-18:0/18:1)+H | 3_Plasmanyl-PC(36:2)+H | 3_Plasmenyl-PC(36:1)+H	plasmenyl-PC 36:1; PC(P-18:0/18:1(17Z)); [M+H]+
798.636	8.66125	6.74765e+06	1_Plasmanyl-PC(O-18:0/20:3)+H | 3_Plasmanyl-PC(38:3)+H | 3_Plasmenyl-PC(38:2)+H	plasmenyl-PC 38:2; PC(P-18:0/20:2(5Z,8Z)); [M+H]+
796.621	8.19596	86600000	1_Plasmanyl-PC(O-18:0/20:4)+H | 3_Plasmanyl-PC(38:4)+H | 3_Plasmenyl-PC(38:3)+H	plasmenyl-PC 38:3; PC(P-18:0/20:3(5Z,8Z,11Z)); [M+H]+
824.652	8.96057	3.44443e+06	1_Plasmanyl-PC(O-18:0/22:4)+H | 3_Plasmanyl-PC(40:4)+H | 3_Plasmenyl-PC(40:3)+H	plasmenyl-PC 40:3; PC(P-20:0/20:3(5Z,8Z,11Z)); [M+H]+
820.62	7.85598	10925000	1_Plasmanyl-PC(O-18:0/22:6)+H | 1_Plasmenyl-PC(P-20:1/20:4)+H | 1_Plasmenyl-PC(P-18:0/22:5)+H | 1_Plasmanyl-PC(O-20:1/20:5)+H | 1_Plasmanyl-PC(O-18:1/22:5)+H | 3_Plasmanyl-PC(40:6)+H | 3_Plasmenyl-PC(40:5)+H | 1_Plasmenyl-PC(P-18:1/22:4)+H	plasmenyl-PC 40:5; PC(P-18:0/22:5(4Z,7Z,10Z,13Z,16Z)); [M+H]+
796.619	7.58683	9.14637e+06	1_Plasmanyl-PC(O-18:1/20:3)+H | 1_Plasmenyl-PC(P-18:0/20:3)+H | 3_Plasmanyl-PC(38:4)+H | 3_Plasmenyl-PC(38:3)+H | 1_Plasmenyl-PC(P-18:1/20:2)+H	plasmenyl-PC 38:3; PC(P-18:0/20:3(5Z,8Z,11Z)); [M+H]+
792.589	6.24123	5.75112e+06	1_Plasmanyl-PC(O-18:1/20:5)+H | 1_Plasmenyl-PC(P-18:0/20:5)+H | 3_Plasmanyl-PC(38:6)+H | 3_Plasmenyl-PC(38:5)+H | 1_Plasmenyl-PC(P-18:1/20:4)+H	plasmenyl-PC 38:5; PC(P-16:0/22:5(7Z,10Z,13Z,16Z,19Z)); [M+H]+
818.605	6.92691	3.88419e+06	1_Plasmanyl-PC(O-18:1/22:6)+H | 1_Plasmenyl-PC(P-18:1/22:5)+H | 1_Plasmenyl-PC(P-18:0/22:6)+H | 3_Plasmanyl-PC(40:7)+H | 3_Plasmenyl-PC(40:6)+H	plasmenyl-PC 40:6; PC(P-18:0/22:6(4Z,7Z,10Z,13Z,16Z,19Z)); [M+H]+
826.669	9.6653	1.70919e+06	1_Plasmanyl-PC(O-20:0/20:3)+H | 3_Plasmanyl-PC(40:3)+H | 3_Plasmenyl-PC(40:2)+H	plasmenyl-PC 40:2; PC(P-20:0/20:2(5Z,8Z)); [M+H]+
824.652	9.24671	11900000	1_Plasmanyl-PC(O-20:0/20:4)+H | 1_Plasmanyl-PC(O-22:1/18:3)+H | 1_Plasmenyl-PC(P-22:1/18:2)+H | 3_Plasmanyl-PC(40:4)+H | 3_Plasmenyl-PC(40:3)+H	plasmenyl-PC 40:3; PC(P-20:0/20:3(5Z,8Z,11Z)); [M+H]+
846.636	7.84256	1.78791e+06	1_Plasmanyl-PC(O-20:1/22:6)+H | 1_Plasmenyl-PC(P-20:0/22:6)+H | 3_Plasmanyl-PC(42:7)+H | 3_Plasmenyl-PC(42:6)+H	plasmenyl-PC 42:6; PC(P-20:0/22:6(4Z,7Z,10Z,13Z,16Z,19Z)); [M+H]+
850.667	10.0525	867208	1_Plasmanyl-PC(O-22:0/20:5)+H | 1_Plasmenyl-PC(P-22:0/20:4)+H | 3_Plasmanyl-PC(42:5)+H | 3_Plasmenyl-PC(42:4)+H	plasmenyl-PC 42:4; PC(P-18:0/24:4(5Z,8Z,11Z,14Z)); [M+H]+
850.668	9.18841	14825000	1_Plasmanyl-PC(O-22:1/20:4)+H | 1_Plasmenyl-PC(P-22:0/20:4)+H | 3_Plasmanyl-PC(42:5)+H | 3_Plasmenyl-PC(42:4)+H	plasmenyl-PC 42:4; PC(P-18:0/24:4(5Z,8Z,11Z,14Z)); [M+H]+
878.699	9.6967	1.89757e+06	1_Plasmanyl-PC(O-24:2/20:3)+H | 1_Plasmenyl-PC(P-24:1/20:3)+H | 3_Plasmanyl-PC(44:5)+H | 3_Plasmenyl-PC(44:4)+H | 1_Plasmanyl-PC(O-22:1/22:4)+H | 1_Plasmenyl-PC(P-22:0/22:4)+H	plasmenyl-PC 44:4; PC(P-20:0/24:4(5Z,8Z,11Z,14Z)); [M+H]+
690.544	6.69071	1.50119e+06	1_Plasmenyl-PC(P-16:0/14:0)+H | 1_Plasmanyl-PC(O-16:0/14:1)+H | 1_Plasmanyl-PC(O-16:1/14:0)+H | 3_Plasmanyl-PC(30:1)+H | 3_Plasmenyl-PC(30:0)+H	plasmenyl-PC 30:0; PC(P-20:0/10:0); [M+H]+
718.575	7.90863	26575000	1_Plasmenyl-PC(P-16:0/16:0)+H | 1_Plasmanyl-PC(O-16:0/16:1)+H | 1_Plasmanyl-PC(O-16:1/16:0)+H | 3_Plasmanyl-PC(32:1)+H | 3_Plasmenyl-PC(32:0)+H	plasmenyl-PC 32:0; PC(P-16:0/16:0); [M+H]+
742.575	7.04166	113250000	1_Plasmenyl-PC(P-16:0/18:2)+H | 1_Plasmanyl-PC(O-16:0/18:3)+H | 1_Plasmanyl-PC(O-16:1/18:2)+H | 3_Plasmanyl-PC(34:3)+H | 3_Plasmenyl-PC(34:2)+H	plasmenyl-PC 34:2; PC(P-16:0/18:2(6Z,9Z)); [M+H]+
766.575	6.81682	110750000	1_Plasmenyl-PC(P-16:0/20:4)+H | 1_Plasmanyl-PC(O-16:0/20:5)+H | 1_Plasmanyl-PC(O-16:1/20:4)+H | 3_Plasmanyl-PC(36:5)+H | 3_Plasmenyl-PC(36:4)+H	plasmenyl-PC 36:4; PC(P-16:0/20:4(5Z,8Z,11Z,14Z)); [M+H]+
764.559	5.98603	5.54226e+06	1_Plasmenyl-PC(P-16:0/20:5)+H | 1_Plasmanyl-PC(O-16:1/20:5)+H | 3_Plasmanyl-PC(36:6)+H | 3_Plasmenyl-PC(36:5)+H	plasmenyl-PC 36:5; PC(P-16:0/20:5(5Z,8Z,11Z,14Z,17Z)); [M+H]+
794.606	7.64952	9.35542e+06	1_Plasmenyl-PC(P-16:0/22:4)+H | 1_Plasmanyl-PC(O-16:0/22:5)+H | 1_Plasmanyl-PC(O-16:1/22:4)+H | 3_Plasmanyl-PC(38:5)+H | 3_Plasmenyl-PC(38:4)+H | 1_Plasmenyl-PC(P-18:1/20:3)+H | 1_Plasmanyl-PC(O-18:1/20:4)+H	plasmenyl-PC 38:4; PC(P-20:0/18:4(6Z,9Z,12Z,15Z)); [M+H]+
792.589	7.26097	5.87958e+06	1_Plasmenyl-PC(P-16:0/22:5)+H | 1_Plasmanyl-PC(O-16:0/22:6)+H | 1_Plasmenyl-PC(P-18:0/20:5)+H | 1_Plasmanyl-PC(O-18:1/20:5)+H | 1_Plasmanyl-PC(O-16:1/22:5)+H | 1_Plasmenyl-PC(P-18:1/20:4)+H | 3_Plasmanyl-PC(38:6)+H | 3_Plasmenyl-PC(38:5)+H	plasmenyl-PC 38:5; PC(P-16:0/22:5(4Z,7Z,10Z,13Z,16Z)); [M+H]+
790.573	6.45967	1.0768e+07	1_Plasmenyl-PC(P-16:0/22:6)+H | 1_Plasmanyl-PC(O-16:1/22:6)+H | 1_Plasmenyl-PC(P-16:1/22:5)+H | 3_Plasmanyl-PC(38:7)+H | 3_Plasmenyl-PC(38:6)+H	plasmenyl-PC 38:6; PC(P-16:0/22:6(4Z,7Z,10Z,13Z,16Z,19Z)); [M+H]+
746.606	8.12838	5.49167e+07	1_Plasmenyl-PC(P-18:0/16:0)+H | 1_Plasmanyl-PC(O-18:1/16:0)+H | 1_Plasmanyl-PC(O-16:1/18:0)+H | 1_Plasmanyl-PC(O-16:0/18:1)+H | 1_Plasmanyl-PC(O-18:0/16:1)+H | 3_Plasmanyl-PC(34:1)+H | 3_Plasmenyl-PC(34:0)+H	plasmenyl-PC 34:0; PC(P-16:0/18:0); [M+H]+
770.606	8.19894	2.43667e+07	1_Plasmenyl-PC(P-18:0/18:2)+H | 1_Plasmanyl-PC(O-18:0/18:3)+H | 1_Plasmanyl-PC(O-18:1/18:2)+H | 1_Plasmanyl-PC(O-16:0/20:3)+H | 1_Plasmenyl-PC(P-18:1/18:1)+H | 1_Plasmenyl-PC(P-16:0/20:2)+H | 3_Plasmanyl-PC(36:3)+H | 3_Plasmenyl-PC(36:2)+H | 1_Plasmanyl-PC(O-16:1/20:2)+H	plasmenyl-PC 36:2; PC(P-16:0/20:2(5Z,8Z)); [M+H]+
770.604	7.27425	30925000	1_Plasmenyl-PC(P-18:0/18:2)+H | 1_Plasmanyl-PC(O-18:1/18:2)+H | 1_Plasmanyl-PC(O-18:0/18:3)+H | 3_Plasmanyl-PC(36:3)+H | 3_Plasmenyl-PC(36:2)+H | 1_Plasmanyl-PC(O-16:0/20:3)+H	plasmenyl-PC 36:2; PC(P-16:0/20:2(5Z,8Z)); [M+H]+
794.606	7.99344	34250000	1_Plasmenyl-PC(P-18:0/20:4)+H | 1_Plasmanyl-PC(O-18:0/20:5)+H | 1_Plasmanyl-PC(O-18:1/20:4)+H | 3_Plasmanyl-PC(38:5)+H | 3_Plasmenyl-PC(38:4)+H	plasmenyl-PC 38:4; PC(P-20:0/18:4(6Z,9Z,12Z,15Z)); [M+H]+
794.605	7.0728	1.49417e+08	1_Plasmenyl-PC(P-18:0/20:4)+H | 1_Plasmanyl-PC(O-18:1/20:4)+H | 1_Plasmanyl-PC(O-16:0/22:5)+H | 1_Plasmanyl-PC(O-18:0/20:5)+H | 3_Plasmanyl-PC(38:5)+H | 3_Plasmenyl-PC(38:4)+H	plasmenyl-PC 38:4; PC(P-20:0/18:4(6Z,9Z,12Z,15Z)); [M+H]+
818.605	7.64128	4.44052e+06	1_Plasmenyl-PC(P-18:0/22:6)+H | 1_Plasmanyl-PC(O-18:1/22:6)+H | 1_Plasmenyl-PC(P-18:1/22:5)+H | 3_Plasmanyl-PC(40:7)+H | 3_Plasmenyl-PC(40:6)+H	plasmenyl-PC 40:6; PC(P-18:0/22:6(4Z,7Z,10Z,13Z,16Z,19Z)); [M+H]+
818.604	6.73227	1.45417e+07	1_Plasmenyl-PC(P-18:0/22:6)+H | 1_Plasmanyl-PC(O-18:1/22:6)+H | 3_Plasmanyl-PC(40:7)+H | 3_Plasmenyl-PC(40:6)+H | 1_Plasmenyl-PC(P-18:1/22:5)+H	plasmenyl-PC 40:6; PC(P-18:0/22:6(4Z,7Z,10Z,13Z,16Z,19Z)); [M+H]+
792.589	6.88797	28900000	1_Plasmenyl-PC(P-18:1/20:4)+H | 1_Plasmanyl-PC(O-18:1/20:5)+H | 1_Plasmenyl-PC(P-16:0/22:5)+H | 1_Plasmanyl-PC(O-16:0/22:6)+H | 1_Plasmanyl-PC(O-16:1/22:5)+H | 3_Plasmanyl-PC(38:6)+H | 3_Plasmenyl-PC(38:5)+H	plasmenyl-PC 38:5; PC(P-16:0/22:5(4Z,7Z,10Z,13Z,16Z)); [M+H]+
792.589	6.67925	1.67667e+07	1_Plasmenyl-PC(P-18:1/20:4)+H | 1_Plasmenyl-PC(P-16:0/22:5)+H | 1_Plasmanyl-PC(O-18:1/20:5)+H | 1_Plasmanyl-PC(O-16:0/22:6)+H | 1_Plasmanyl-PC(O-16:1/22:5)+H | 3_Plasmanyl-PC(38:6)+H | 3_Plasmenyl-PC(38:5)+H	plasmenyl-PC 38:5; PC(P-16:0/22:5(4Z,7Z,10Z,13Z,16Z)); [M+H]+
822.636	8.16593	1.88167e+07	1_Plasmenyl-PC(P-20:0/20:4)+H | 1_Plasmanyl-PC(O-20:1/20:4)+H | 1_Plasmanyl-PC(O-18:0/22:5)+H | 1_Plasmanyl-PC(O-20:0/20:5)+H | 3_Plasmanyl-PC(40:5)+H | 3_Plasmenyl-PC(40:4)+H | 1_Plasmanyl-PC(O-18:1/22:4)+H | 1_Plasmenyl-PC(P-18:0/22:4)+H	plasmenyl-PC 40:4; PC(P-20:0/20:4(5Z,8Z,11Z,14Z)); [M+H]+
820.621	7.19959	1.15833e+07	1_Plasmenyl-PC(P-20:1/20:4)+H | 1_Plasmanyl-PC(O-18:1/22:5)+H | 1_Plasmenyl-PC(P-18:0/22:5)+H | 1_Plasmanyl-PC(O-20:1/20:5)+H | 3_Plasmanyl-PC(40:6)+H | 3_Plasmenyl-PC(40:5)+H	plasmenyl-PC 40:5; PC(P-18:0/22:5(4Z,7Z,10Z,13Z,16Z)); [M+H]+
848.651	8.28997	8.65678e+06	1_Plasmenyl-PC(P-22:1/20:4)+H | 1_Plasmanyl-PC(O-22:1/20:5)+H | 3_Plasmanyl-PC(42:6)+H | 3_Plasmenyl-PC(42:5)+H	plasmenyl-PC 42:5; PC(P-20:0/22:5(4Z,7Z,10Z,13Z,16Z)); [M+H]+
848.651	9.00702	2.85618e+06	1_Plasmenyl-PC(P-22:1/20:4)+H | 1_Plasmanyl-PC(O-22:1/20:5)+H | 3_Plasmanyl-PC(42:6)+H | 3_Plasmenyl-PC(42:5)+H	plasmenyl-PC 42:5; PC(P-20:0/22:5(4Z,7Z,10Z,13Z,16Z)); [M+H]+
878.699	10.1201	2.21333e+07	1_Plasmenyl-PC(P-24:0/20:4)+H | 1_Plasmanyl-PC(O-24:1/20:4)+H | 1_Plasmanyl-PC(O-24:0/20:5)+H | 3_Plasmanyl-PC(44:5)+H | 3_Plasmenyl-PC(44:4)+H	plasmenyl-PC 44:4; PC(P-20:0/24:4(5Z,8Z,11Z,14Z)); [M+H]+
702.543	8.28997	2.23779e+06	1_Plasmenyl-PE(P-16:0/18:1)+H | 1_Plasmenyl-PE(P-18:1/16:0)+H | 1_Plasmenyl-PE(P-18:0/16:1)+H | 3_Plasmanyl-PE(34:2)+H	plasmenyl-PE 34:1; PE(P-16:0/18:1(17Z)); [M+H]+
750.546	7.57164	2.09315e+06	1_Plasmenyl-PE(P-16:0/22:5)+H | 1_Plasmenyl-PE(P-18:0/20:5)+H | 1_Plasmenyl-PE(P-18:1/20:4)+H | 3_Plasmanyl-PE(38:6)+H	plasmenyl-PE 38:5; PE(P-18:0/20:5(5Z,8Z,11Z,14Z,17Z)); [M+H]+
754.575	8.76772	1.43388e+06	1_Plasmenyl-PE(P-18:0/20:3)+H | 1_Plasmenyl-PE(P-20:1/18:2)+H | 3_Plasmanyl-PE(38:4)+H | 1_Plasmenyl-PE(P-16:0/22:3)+H		PE(20:3/O-18:1)
780.591	9.06085	535675	1_Plasmenyl-PE(P-18:0/22:4)+H | 3_Plasmanyl-PE(40:5)+H|1_Plasmenyl-PE(P-18:0/22:4)+H | 3_Plasmanyl-PE(40:5)+H		PE(22:4/O-18:1)
780.591	9.03868	641695	1_Plasmenyl-PE(P-18:0/22:4)+H | 3_Plasmanyl-PE(40:5)+H|1_Plasmenyl-PE(P-18:0/22:4)+H | 3_Plasmanyl-PE(40:5)+H		PE(22:4/O-18:1)
778.573	8.31671	2.70774e+06	1_Plasmenyl-PE(P-18:0/22:5)+H | 1_Plasmenyl-PE(P-20:1/20:4)+H | 1_Plasmenyl-PE(P-18:1/22:4)+H | 3_Plasmanyl-PE(40:6)+H	plasmenyl-PE 40:5; PE(P-18:0/22:5(4Z,7Z,10Z,13Z,16Z)); [M+H]+
726.545	7.39894	3.20335e+06	1_Plasmenyl-PE(P-18:1/18:2)+H | 1_Plasmenyl-PE(P-16:0/20:3)+H | 1_Plasmanyl-PE(O-16:0/20:4)+H | 3_Plasmanyl-PE(36:4)+H		PE(20:4/O-16:0)
756.589	9.55041	769753	1_Plasmenyl-PE(P-20:0/18:2)+H | 1_Plasmenyl-PE(P-20:1/18:1)+H | 1_Plasmenyl-PE(P-18:0/20:2)+H | 3_Plasmanyl-PE(38:3)+H | 3_Plasmanyl-PC(35:3)+H | 3_Plasmenyl-PC(35:2)+H	plasmenyl-PE 38:2; PE(P-20:0/18:2(6Z,9Z)); [M+H]+
680.451	5.04938	698463	1_PS(14:0_14:0)+H | 3_PS(28:0)+H | 3_OxPC(26:0(KeO))+H | 3_OxPC(26:1(OO))+H|1_PS(14:0_14:0)+H | 3_PS(28:0)+H | 3_OxPC(26:0(KeO))+H | 3_OxPC(26:1(OO))+H		PS(14:0/14:0)
680.45	5.06009	696169	1_PS(14:0_14:0)+H | 3_PS(28:0)+H | 3_OxPC(26:0(KeO))+H | 3_OxPC(26:1(OO))+H|1_PS(14:0_14:0)+H | 3_PS(28:0)+H | 3_OxPC(26:0(KeO))+H | 3_OxPC(26:1(OO))+H		PS(14:0/14:0)
702.431	4.00205	564624	1_PS(14:0_14:0)+Na | 3_PS(28:0)+Na | 3_OxPC(28:2(KeKe))+H | 3_OxPC(28:3(KeO))+H | 3_OxPC(28:4(OO))+H | 3_PS(30:3)+H|1_PS(14:0_14:0)+Na | 3_PS(28:0)+Na | 3_OxPC(28:2(KeKe))+H | 3_OxPC(28:3(KeO))+H | 3_OxPC(28:4(OO))+H | 3_PS(30:3)+H		PS(14:0/14:0)
702.431	4.00645	596028	1_PS(14:0_14:0)+Na | 3_PS(28:0)+Na | 3_OxPC(28:2(KeKe))+H | 3_OxPC(28:3(KeO))+H | 3_OxPC(28:4(OO))+H | 3_PS(30:3)+H|1_PS(14:0_14:0)+Na | 3_PS(28:0)+Na | 3_OxPC(28:2(KeKe))+H | 3_OxPC(28:3(KeO))+H | 3_OxPC(28:4(OO))+H | 3_PS(30:3)+H		PS(14:0/14:0)
675.544	4.68773	50000000	1_SM(d16:1/16:0)+H | 1_SM(d18:1/14:0)+H | 3_SM(32:1)+H|1_SM(d16:1/16:0)+H | 1_SM(d18:1/14:0)+H | 3_SM(32:1)+H	SM 32:1; SM(d16:0/16:1(9Z)); [M+H]+
675.544	4.68785	5.26583e+07	1_SM(d16:1/16:0)+H | 1_SM(d18:1/14:0)+H | 3_SM(32:1)+H|1_SM(d16:1/16:0)+H | 1_SM(d18:1/14:0)+H | 3_SM(32:1)+H	SM 32:1; SM(d16:0/16:1(9Z)); [M+H]+
759.638	8.53228	148750000	1_SM(d16:1/22:0)+H | 1_SM(d18:1/20:0)+H | 3_SM(38:1)+H	SM 38:1; SM(d16:1(4E)/22:0); [M+H]+
717.591	6.73989	3.00833e+07	1_SM(d17:1/18:0)+H | 1_SM(d18:1/17:0)+H | 3_SM(35:1)+H	SM 35:1; SM(d16:1(4E)/19:0); [M+H]+
745.623	7.96398	1.45667e+07	1_SM(d17:1/20:0)+H | 3_SM(37:1)+H | 1_SM(d16:1/21:0)+H	SM 37:1; SM(d16:1(4E)/21:0); [M+H]+
773.654	9.07801	38650000	1_SM(d17:1/22:0)+H | 1_SM(d16:1/23:0)+H | 3_SM(39:1)+H	SM 39:1; SM(d16:1(4E)/23:0); [M+H]+
703.575	6.08973	6.95833e+08	1_SM(d18:1/16:0)+H | 3_SM(34:1)+H	SM 34:1; SM(d16:1(4E)/18:0); [M+H]+
731.606	7.36446	187000000	1_SM(d18:1/18:0)+H | 1_SM(d16:1/20:0)+H | 3_SM(36:1)+H	SM 36:1; SM(d16:1(4E)/20:0); [M+H]+
729.591	6.24383	8.37333e+07	1_SM(d18:1/18:1)+H | 1_SM(d18:2/18:0)+H | 3_SM(36:2)+H	SM 36:2; SM(d16:2(4E,6E)/20:0); [M+H]+
801.685	10.1006	1.21417e+08	1_SM(d18:1/23:0)+H | 1_SM(d17:1/24:0)+H | 3_SM(41:1)+H	SM 41:1; SM(d16:1(4E)/25:0); [M+H]+
815.7	10.5613	1.88333e+08	1_SM(d18:1/24:0)+H | 3_SM(42:1)+H	SM 42:1; SM(d16:1(4E)/26:0); [M+H]+
813.684	9.52188	3.08083e+08	1_SM(d18:1/24:1)+H | 3_SM(42:2)+H	SM 42:2; SM(d16:2(4E,6E)/26:0); [M+H]+
727.575	5.14308	1.87333e+07	1_SM(d18:2/18:1)+H | 1_SM(d18:1/18:2)+H | 3_SM(36:3)+H|1_SM(d18:2/18:1)+H | 1_SM(d18:1/18:2)+H | 3_SM(36:3)+H	SM 36:3; SM(d18:1(8E)/18:2(9Z,12Z)); [M+H]+
727.575	5.15115	1.98583e+07	1_SM(d18:2/18:1)+H | 1_SM(d18:1/18:2)+H | 3_SM(36:3)+H|1_SM(d18:2/18:1)+H | 1_SM(d18:1/18:2)+H | 3_SM(36:3)+H	SM 36:3; SM(d18:1(8E)/18:2(9Z,12Z)); [M+H]+
757.622	7.49455	32975000	1_SM(d18:2/20:0)+H | 3_SM(38:2)+H	SM 38:2; SM(d16:2(4E,6E)/22:0); [M+H]+
771.639	8.0915	7.26595e+06	1_SM(d18:2/21:0)+H | 3_SM(39:2)+H	SM 39:2; SM(d16:2(4E,6E)/23:0); [M+H]+
785.653	8.45254	72050000	1_SM(d18:2/22:0)+H | 1_SM(d16:1/24:1)+H | 1_SM(d18:1/22:1)+H | 3_SM(40:2)+H	SM 40:2; SM(d16:2(4E,6E)/24:0); [M+H]+
785.653	8.64542	145750000	1_SM(d18:2/22:0)+H | 1_SM(d18:1/22:1)+H | 3_SM(40:2)+H	SM 40:2; SM(d16:2(4E,6E)/24:0); [M+H]+
783.638	7.46566	9.00026e+06	1_SM(d18:2/22:1)+H | 3_SM(40:3)+H | 1_SM(d18:1/22:2)+H	SM 40:3; SM(d16:2(4E,6E)/24:1(15Z)); [M+H]+
799.669	9.18791	5.60667e+07	1_SM(d18:2/23:0)+H | 3_SM(41:2)+H	SM 41:2; SM(d16:2(4E,6E)/25:0); [M+H]+
811.668	8.57891	1.95917e+08	1_SM(d18:2/24:1)+H | 3_SM(42:3)+H	SM 42:3; SM(d16:2(4E,6E)/26:1(17Z)); [M+H]+
827.7	9.81834	9.29808e+06	1_SM(d18:2/25:0)+H | 3_SM(43:2)+H	SM 43:2; SM(d17:2(4E,8E)/26:0); [M+H]+
661.538	10.2974	1.21851e+06	1_TG(10:0_12:0_14:0)+Na | 1_TG(12:0_12:0_12:0)+Na | 1_TG(12:0_16:0_8:0)+Na	TG 36:0; TG(12:0/12:0/12:0); [M+Na]+
684.613	11.1967	4.4341e+06	1_TG(10:0_12:0_16:0)+NH4 | 1_TG(12:0_12:0_14:0)+NH4 | 1_TG(12:0_18:0_8:0)+NH4 | 1_TG(14:0_16:0_8:0)+NH4 | 1_TG(10:0_14:0_14:0)+NH4 | 1_TG(10:0_10:0_18:0)+NH4	TG 38:0; TG(12:0/12:0/14:0); [M+NH4]+
717.6	12.0026	2.0114e+06	1_TG(10:0_14:0_16:0)+Na | 1_TG(12:0_12:0_16:0)+Na | 1_TG(12:0_14:0_14:0)+Na	TG 40:0; TG(12:0/12:0/16:0); [M+Na]+
752.676	12.4039	2.15436e+06	1_TG(10:0_15:0_18:1)+NH4 | 1_TG(10:0_16:0_17:1)+NH4 | 1_TG(12:0_13:0_18:1)+NH4 | 1_TG(12:0_15:0_16:1)+NH4 | 1_TG(12:0_14:0_17:1)+NH4 | 1_TG(12:0_15:1_16:0)+NH4 | 1_TG(14:0_14:1_15:0)+NH4 | 1_TG(13:0_14:1_16:0)+NH4 | 1_TG(17:0_18:1_8:0)+NH4 | 1_TG(13:0_14:0_16:1)+NH4 | 1_TG(13:0_15:0_15:1)+NH4 | 1_TG(10:0_16:1_17:0)+NH4 | 1_TG(12:0_14:1_17:0)+NH4 | 1_TG(13:0_13:0_17:1)+NH4 | 1_TG(14:0_14:0_15:1)+N…	TG 43:1; TG(12:0/13:0/18:1); [M+NH4]+
771.648	12.7443	5.51942e+06	1_TG(10:0_16:0_18:1)+Na | 1_TG(12:0_14:0_18:1)+Na | 1_TG(12:0_16:0_16:1)+Na | 1_TG(14:0_14:1_16:0)+Na | 1_TG(14:0_14:0_16:1)+Na	TG 44:1; TG(14:0/14:0/16:1); [M+Na]+
769.632	12.1244	3.71692e+06	1_TG(10:0_16:0_18:2)+Na | 1_TG(12:0_14:0_18:2)+Na | 1_TG(10:0_16:1_18:1)+Na | 1_TG(12:0_16:1_16:1)+Na	TG 44:2; TG(12:0/14:0/18:2); [M+Na]+
764.676	12.1296	2.46583e+07	1_TG(10:0_16:0_18:2)+NH4 | 1_TG(12:0_14:0_18:2)+NH4 | 1_TG(18:0_18:2_8:0)+NH4 | 1_TG(10:0_16:1_18:1)+NH4 | 1_TG(14:1_14:1_16:0)+NH4 | 1_TG(10:0_14:0_20:2)+NH4 | 1_TG(16:0_20:2_8:0)+NH4 | 1_TG(12:0_14:1_18:1)+NH4 | 1_TG(14:0_14:1_16:1)+NH4 | 1_TG(10:0_14:1_20:1)+NH4 | 1_TG(12:0_16:1_16:1)+NH4 | 1_TG(18:1_18:1_8:0)+NH4 | 1_TG(12:0_12:0_20:2)+NH4 | 1_TG(16:1_20:1_8:0)+NH4	TG 44:2; TG(12:0/14:0/18:2); [M+NH4]+
793.633	11.8971	354071	1_TG(10:0_16:0_20:4)+Na		PG(16:0/O-22:0)
788.676	11.8956	1.56279e+06	1_TG(10:0_16:0_20:4)+NH4 | 1_TG(12:0_14:0_20:4)+NH4 | 1_TG(18:0_20:4_8:0)+NH4 | 1_TG(10:0_18:1_18:3)+NH4 | 1_TG(14:1_14:1_18:2)+NH4 | 1_TG(10:0_18:2_18:2)+NH4 | 1_TG(12:0_16:1_18:3)+NH4 | 1_TG(14:0_14:1_18:3)+NH4 | 1_TG(12:0_16:0_18:4)+NH4 | 1_TG(10:0_16:1_20:3)+NH4 | 1_TG(12:0_14:1_20:3)+NH4 | 1_TG(10:0_18:0_18:4)+NH4 | 1_TG(10:0_14:0_22:4)+NH4 | 1_TG(14:0_14:0_18:4)+NH4 | 1_TG(12:0_12:0_22:4)+N…	TG 46:4; TG(12:0/14:0/20:4); [M+NH4]+
790.692	12.1592	1.83667e+07	1_TG(10:0_18:1_18:2)+NH4 | 1_TG(12:0_16:1_18:2)+NH4 | 1_TG(14:0_14:1_18:2)+NH4 | 1_TG(10:0_16:1_20:2)+NH4 | 1_TG(14:1_14:1_18:1)+NH4 | 1_TG(12:0_16:0_18:3)+NH4 | 1_TG(10:0_16:0_20:3)+NH4 | 1_TG(14:1_16:1_16:1)+NH4 | 1_TG(12:0_14:0_20:3)+NH4 | 1_TG(12:0_14:1_20:2)+NH4 | 1_TG(10:0_18:0_18:3)+NH4 | 1_TG(12:0_17:1_17:2)+NH4 | 1_TG(14:0_14:0_18:3)+NH4	TG 46:3; TG(12:0/16:1/18:2); [M+NH4]+
788.676	11.5276	4.3649e+06	1_TG(10:0_18:2_18:2)+NH4 | 1_TG(10:0_18:1_18:3)+NH4 | 1_TG(14:1_14:1_18:2)+NH4 | 1_TG(10:0_16:1_20:3)+NH4 | 1_TG(12:0_16:1_18:3)+NH4 | 1_TG(14:0_14:1_18:3)+NH4 | 1_TG(18:1_20:3_8:0)+NH4 | 1_TG(12:0_14:1_20:3)+NH4	TG 46:4; TG(14:1/14:1/18:2); [M+NH4]+
689.569	11.1934	1.2483e+06	1_TG(12:0_12:0_14:0)+Na | 1_TG(10:0_12:0_16:0)+Na | 1_TG(10:0_14:0_14:0)+Na	TG 38:0; TG(12:0/12:0/14:0); [M+Na]+
712.645	12.0053	1.28917e+07	1_TG(12:0_12:0_16:0)+NH4 | 1_TG(10:0_14:0_16:0)+NH4 | 1_TG(16:0_16:0_8:0)+NH4 | 1_TG(12:0_14:0_14:0)+NH4 | 1_TG(10:0_12:0_18:0)+NH4 | 1_TG(14:0_18:0_8:0)+NH4 | 1_TG(10:0_15:0_15:0)+NH4	TG 40:0; TG(12:0/14:0/14:0); [M+NH4]+
738.661	12.0303	1.68583e+07	1_TG(12:0_12:0_18:1)+NH4 | 1_TG(12:0_14:1_16:0)+NH4 | 1_TG(16:0_18:1_8:0)+NH4 | 1_TG(12:0_14:0_16:1)+NH4 | 1_TG(10:0_12:0_20:1)+NH4 | 1_TG(10:0_14:0_18:1)+NH4 | 1_TG(10:0_16:0_16:1)+NH4 | 1_TG(14:0_20:1_8:0)+NH4 | 1_TG(16:1_18:0_8:0)+NH4 | 1_TG(14:0_14:0_14:1)+NH4 | 1_TG(10:0_14:1_18:0)+NH4	TG 42:1; TG(12:0/12:0/18:1); [M+NH4]+
736.645	11.3635	6.58367e+06	1_TG(12:0_12:0_18:2)+NH4 | 1_TG(16:0_18:2_8:0)+NH4 | 1_TG(12:0_14:1_16:1)+NH4 | 1_TG(10:0_14:0_18:2)+NH4 | 1_TG(16:1_18:1_8:0)+NH4 | 1_TG(10:0_14:1_18:1)+NH4 | 1_TG(10:0_16:1_16:1)+NH4 | 1_TG(14:0_14:1_14:1)+NH4	TG 42:2; TG(12:0/12:0/18:2); [M+NH4]+
740.677	12.7362	34950000	1_TG(12:0_14:0_16:0)+NH4 | 1_TG(10:0_14:0_18:0)+NH4 | 1_TG(10:0_16:0_16:0)+NH4 | 1_TG(16:0_18:0_8:0)+NH4 | 1_TG(13:0_13:0_16:0)+NH4 | 1_TG(13:0_14:0_15:0)+NH4 | 1_TG(14:0_14:0_14:0)+NH4 | 1_TG(12:0_12:0_18:0)+NH4 | 1_TG(12:0_15:0_15:0)+NH4 | 1_TG(12:0_13:0_17:0)+NH4 | 1_TG(10:0_15:0_17:0)+NH4 | 1_TG(17:0_17:0_8:0)+NH4	TG 42:0; TG(12:0/14:0/16:0); [M+NH4]+
766.692	12.7469	6.44167e+07	1_TG(12:0_14:0_18:1)+NH4 | 1_TG(10:0_16:0_18:1)+NH4 | 1_TG(12:0_16:0_16:1)+NH4 | 1_TG(14:0_14:1_16:0)+NH4 | 1_TG(10:0_14:0_20:1)+NH4 | 1_TG(18:0_18:1_8:0)+NH4 | 1_TG(16:0_20:1_8:0)+NH4 | 1_TG(13:0_13:0_18:1)+NH4 | 1_TG(13:0_15:1_16:0)+NH4 | 1_TG(14:0_14:0_16:1)+NH4 | 1_TG(12:0_14:1_18:0)+NH4 | 1_TG(10:0_16:1_18:0)+NH4 | 1_TG(12:0_12:0_20:1)+NH4 | 1_TG(12:0_15:0_17:1)+NH4 | 1_TG(14:0_15:0_15:1)+NH…	TG 44:1; TG(12:0/14:0/18:1); [M+NH4]+
780.708	13.0841	5.3841e+06	1_TG(12:0_15:0_18:1)+NH4 | 1_TG(14:1_15:0_16:0)+NH4 | 1_TG(12:0_16:0_17:1)+NH4 | 1_TG(14:0_15:0_16:1)+NH4 | 1_TG(13:0_14:0_18:1)+NH4 | 1_TG(14:0_15:1_16:0)+NH4 | 1_TG(13:0_16:0_16:1)+NH4 | 1_TG(10:0_17:0_18:1)+NH4 | 1_TG(13:0_15:0_17:1)+NH4 | 1_TG(12:0_16:1_17:0)+NH4 | 1_TG(14:0_14:1_17:0)+NH4 | 1_TG(14:0_14:0_17:1)+NH4 | 1_TG(15:0_15:0_15:1)+NH4 | 1_TG(12:0_15:1_18:0)+NH4 | 1_TG(10:0_17:1_18:0)+…	TG 45:1; TG(12:0/15:0/18:1); [M+NH4]+
794.723	13.399	1.63167e+08	1_TG(12:0_16:0_18:1)+NH4 | 1_TG(14:0_16:0_16:1)+NH4 | 1_TG(14:0_14:0_18:1)+NH4 | 1_TG(12:0_14:0_20:1)+NH4 | 1_TG(14:1_16:0_16:0)+NH4 | 1_TG(10:0_16:0_20:1)+NH4 | 1_TG(10:0_18:0_18:1)+NH4 | 1_TG(15:0_15:1_16:0)+NH4 | 1_TG(13:0_16:0_17:1)+NH4 | 1_TG(13:0_15:0_18:1)+NH4 | 1_TG(12:0_16:1_18:0)+NH4 | 1_TG(14:0_14:1_18:0)+NH4 | 1_TG(14:0_15:0_17:1)+NH4 | 1_TG(14:0_15:1_17:0)+NH4 | 1_TG(12:0_17:0_17:1)+…	TG 46:1; TG(12:0/16:0/18:1); [M+NH4]+
797.664	12.8033	7.21432e+06	1_TG(12:0_16:0_18:2)+Na | 1_TG(12:0_16:1_18:1)+Na | 1_TG(14:0_14:1_18:1)+Na | 1_TG(14:0_14:0_18:2)+Na | 1_TG(14:1_16:0_16:1)+Na | 1_TG(14:0_16:1_16:1)+Na | 1_TG(10:0_18:1_18:1)+Na | 1_TG(10:0_18:0_18:2)+Na | 1_TG(14:1_14:1_18:0)+Na	TG 46:2; TG(14:0/14:0/18:2); [M+Na]+
792.708	12.8141	9.51417e+07	1_TG(12:0_16:0_18:2)+NH4 | 1_TG(14:0_14:0_18:2)+NH4 | 1_TG(10:0_18:0_18:2)+NH4 | 1_TG(12:0_14:0_20:2)+NH4 | 1_TG(13:0_15:0_18:2)+NH4 | 1_TG(12:0_16:1_18:1)+NH4 | 1_TG(14:1_16:0_16:1)+NH4 | 1_TG(10:0_16:0_20:2)+NH4 | 1_TG(15:1_15:1_16:0)+NH4 | 1_TG(14:0_14:1_18:1)+NH4 | 1_TG(12:0_14:1_20:1)+NH4 | 1_TG(14:0_16:1_16:1)+NH4 | 1_TG(12:0_17:1_17:1)+NH4 | 1_TG(14:0_15:1_17:1)+NH4 | 1_TG(10:0_18:1_18:1)+…	TG 46:2; TG(12:0/16:0/18:2); [M+NH4]+
821.664	12.6253	849476	1_TG(12:0_16:0_20:4)+Na | 1_TG(14:0_14:0_20:4)+Na | 1_TG(12:0_18:2_18:2)+Na | 1_TG(14:0_16:0_18:4)+Na		PG(12:0/O-28:0)
816.708	12.6221	9.64283e+06	1_TG(12:0_16:0_20:4)+NH4 | 1_TG(14:0_16:0_18:4)+NH4 | 1_TG(14:0_14:0_20:4)+NH4 | 1_TG(10:0_18:0_20:4)+NH4 | 1_TG(14:1_16:0_18:3)+NH4 | 1_TG(12:0_18:0_18:4)+NH4 | 1_TG(14:0_16:1_18:3)+NH4 | 1_TG(12:0_14:0_22:4)+NH4 | 1_TG(12:0_18:1_18:3)+NH4 | 1_TG(10:0_16:0_22:4)+NH4 | 1_TG(14:0_14:1_20:3)+NH4 | 1_TG(14:1_16:1_18:2)+NH4 | 1_TG(12:0_18:2_18:2)+NH4 | 1_TG(12:0_16:1_20:3)+NH4 | 1_TG(10:0_18:1_20:3)+…	TG 48:4; TG(14:0/16:0/18:4); [M+NH4]+
656.582	10.2948	3.05754e+06	1_TG(12:0_16:0_8:0)+NH4 | 1_TG(10:0_12:0_14:0)+NH4 | 1_TG(12:0_12:0_12:0)+NH4 | 1_TG(10:0_10:0_16:0)+NH4 | 1_TG(10:0_18:0_8:0)+NH4 | 1_TG(14:0_14:0_8:0)+NH4	TG 36:0; TG(12:0/12:0/12:0); [M+NH4]+
823.68	12.8365	8.94725e+06	1_TG(12:0_18:1_18:2)+Na | 1_TG(14:0_16:1_18:2)+Na | 1_TG(14:1_16:0_18:2)+Na | 1_TG(14:1_16:1_18:1)+Na | 1_TG(16:1_16:1_16:1)+Na	TG 48:3; TG(16:1/16:1/16:1); [M+Na]+
818.724	12.8478	1.36083e+08	1_TG(12:0_18:1_18:2)+NH4 | 1_TG(14:1_16:0_18:2)+NH4 | 1_TG(14:0_16:1_18:2)+NH4 | 1_TG(14:1_16:1_18:1)+NH4 | 1_TG(10:0_18:2_20:1)+NH4 | 1_TG(12:0_16:0_20:3)+NH4 | 1_TG(14:0_16:0_18:3)+NH4 | 1_TG(12:0_16:1_20:2)+NH4 | 1_TG(12:0_14:1_22:2)+NH4 | 1_TG(14:0_14:1_20:2)+NH4 | 1_TG(10:0_18:1_20:2)+NH4 | 1_TG(15:1_15:1_18:1)+NH4 | 1_TG(15:1_16:0_17:2)+NH4 | 1_TG(12:0_18:0_18:3)+NH4 | 1_TG(15:1_16:1_17:1)+…	TG 48:3; TG(12:0/18:1/18:2); [M+NH4]+
816.708	12.2539	33475000	1_TG(12:0_18:2_18:2)+NH4 | 1_TG(12:0_18:1_18:3)+NH4 | 1_TG(14:1_16:1_18:2)+NH4 | 1_TG(10:0_18:2_20:2)+NH4 | 1_TG(15:1_15:1_18:2)+NH4 | 1_TG(12:0_16:1_20:3)+NH4 | 1_TG(12:0_16:0_20:4)+NH4 | 1_TG(12:0_14:0_22:4)+NH4 | 1_TG(14:0_16:1_18:3)+NH4 | 1_TG(14:1_16:0_18:3)+NH4 | 1_TG(10:0_18:3_20:1)+NH4 | 1_TG(10:0_18:1_20:3)+NH4 | 1_TG(14:0_14:1_20:3)+NH4 | 1_TG(15:1_16:1_17:2)+NH4 | 1_TG(10:0_16:0_22:4)+…	TG 48:4; TG(12:0/18:2/18:2); [M+NH4]+
814.692	11.689	4.33367e+06	1_TG(12:0_18:2_18:3)+NH4 | 1_TG(14:1_16:1_18:3)+NH4 | 1_TG(10:0_18:2_20:3)+NH4 | 1_TG(12:0_16:1_20:4)+NH4 | 1_TG(12:0_14:1_22:4)+NH4 | 1_TG(12:0_18:1_18:4)+NH4 | 1_TG(14:0_16:1_18:4)+NH4 | 1_TG(14:0_14:1_20:4)+NH4 | 1_TG(14:1_16:0_18:4)+NH4 | 1_TG(14:1_14:1_20:3)+NH4 | 1_TG(10:0_16:1_22:4)+NH4 | 1_TG(10:0_18:1_20:4)+NH4	TG 48:5; TG(12:0/18:2/18:3); [M+NH4]+
845.663	12.003	697739	1_TG(12:0_18:2_20:4)+Na | 1_TG(14:0_18:3_18:3)+Na		PG(16:1/O-26:1)
840.707	12.0195	3.9641e+06	1_TG(12:0_18:2_20:4)+NH4 | 1_TG(14:0_18:2_18:4)+NH4 | 1_TG(14:0_16:1_20:5)+NH4 | 1_TG(14:1_16:1_20:4)+NH4 | 1_TG(14:1_18:2_18:3)+NH4 | 1_TG(12:0_18:1_20:5)+NH4 | 1_TG(14:1_16:0_20:5)+NH4 | 1_TG(14:0_18:3_18:3)+NH4 | 1_TG(14:1_18:1_18:4)+NH4 | 1_TG(12:0_18:3_20:3)+NH4 | 1_TG(16:1_16:1_18:4)+NH4 | 1_TG(14:0_14:1_22:5)+NH4 | 1_TG(12:0_16:1_22:5)+NH4	TG 50:6; TG(14:1/18:2/18:3); [M+NH4]+
768.708	13.399	58400000	1_TG(14:0_14:0_16:0)+NH4 | 1_TG(12:0_16:0_16:0)+NH4 | 1_TG(12:0_14:0_18:0)+NH4 | 1_TG(10:0_16:0_18:0)+NH4 | 1_TG(13:0_15:0_16:0)+NH4 | 1_TG(16:0_20:0_8:0)+NH4 | 1_TG(10:0_14:0_20:0)+NH4 | 1_TG(14:0_15:0_15:0)+NH4 | 1_TG(12:0_12:0_20:0)+NH4 | 1_TG(18:0_18:0_8:0)+NH4 | 1_TG(13:0_13:0_18:0)+NH4	TG 44:0; TG(14:0/14:0/16:0); [M+NH4]+
787.679	13.7198	11675000	1_TG(14:0_15:0_16:0)+Na | 1_TG(15:0_15:0_15:0)+Na	TG 45:0; TG(15:0/15:0/15:0); [M+Na]+
782.724	13.7172	2.39833e+08	1_TG(14:0_15:0_16:0)+NH4 | 1_TG(13:0_15:0_17:0)+NH4 | 1_TG(12:0_15:0_18:0)+NH4 | 1_TG(15:0_15:0_15:0)+NH4 | 1_TG(12:0_16:0_17:0)+NH4 | 1_TG(13:0_16:0_16:0)+NH4 | 1_TG(14:0_14:0_17:0)+NH4 | 1_TG(13:0_14:0_18:0)+NH4 | 1_TG(10:0_17:0_18:0)+NH4	TG 45:0; TG(15:0/15:0/15:0); [M+NH4]+
808.739	13.7122	11800000	1_TG(14:0_15:0_18:1)+NH4 | 1_TG(15:0_16:0_16:1)+NH4 | 1_TG(13:0_16:0_18:1)+NH4 | 1_TG(14:0_16:0_17:1)+NH4 | 1_TG(14:0_16:1_17:0)+NH4 | 1_TG(12:0_17:0_18:1)+NH4 | 1_TG(15:0_15:0_17:1)+NH4 | 1_TG(15:0_15:1_17:0)+NH4 | 1_TG(14:1_16:0_17:0)+NH4 | 1_TG(12:0_15:0_20:1)+NH4 | 1_TG(14:1_15:0_18:0)+NH4 | 1_TG(13:0_14:0_20:1)+NH4 | 1_TG(15:1_16:0_16:0)+NH4 | 1_TG(14:0_15:1_18:0)+NH4 | 1_TG(13:0_17:0_17:1)+…	TG 47:1; TG(14:0/15:0/18:1); [M+NH4]+
806.724	13.1454	9.02372e+06	1_TG(14:0_15:0_18:2)+NH4 | 1_TG(13:0_16:0_18:2)+NH4 | 1_TG(12:0_17:0_18:2)+NH4 | 1_TG(14:1_15:0_18:1)+NH4 | 1_TG(14:0_16:0_17:2)+NH4 | 1_TG(14:0_16:1_17:1)+NH4 | 1_TG(14:0_15:1_18:1)+NH4 | 1_TG(15:0_15:1_17:1)+NH4 | 1_TG(15:0_16:1_16:1)+NH4 | 1_TG(15:0_15:0_17:2)+NH4 | 1_TG(13:0_16:1_18:1)+NH4 | 1_TG(14:1_16:0_17:1)+NH4 | 1_TG(15:1_16:0_16:1)+NH4 | 1_TG(12:0_17:1_18:1)+NH4 | 1_TG(14:1_16:1_17:0)+…	TG 47:2; TG(14:0/15:0/18:2); [M+NH4]+
796.74	14.0018	53475000	1_TG(14:0_16:0_16:0)+NH4 | 1_TG(12:0_16:0_18:0)+NH4 | 1_TG(15:0_15:0_16:0)+NH4 | 1_TG(10:0_16:0_20:0)+NH4 | 1_TG(14:0_14:0_18:0)+NH4 | 1_TG(12:0_14:0_20:0)+NH4 | 1_TG(14:0_15:0_17:0)+NH4 | 1_TG(10:0_18:0_18:0)+NH4 | 1_TG(12:0_17:0_17:0)+NH4	TG 46:0; TG(14:0/16:0/16:0); [M+NH4]+
824.771	14.5855	7.15667e+07	1_TG(14:0_16:0_18:0)+NH4 | 1_TG(12:0_16:0_20:0)+NH4 | 1_TG(15:0_16:0_17:0)+NH4 | 1_TG(16:0_16:0_16:0)+NH4 | 1_TG(12:0_18:0_18:0)+NH4 | 1_TG(15:0_15:0_18:0)+NH4 | 1_TG(12:0_14:0_22:0)+NH4 | 1_TG(14:0_17:0_17:0)+NH4 | 1_TG(14:0_14:0_20:0)+NH4	TG 48:0; TG(16:0/16:0/16:0); [M+NH4]+
827.709	13.9809	6.05013e+06	1_TG(14:0_16:0_18:1)+Na | 1_TG(16:0_16:0_16:1)+Na	TG 48:1; TG(14:0/16:0/18:1); [M+Na]+
822.755	14.0018	2.52667e+08	1_TG(14:0_16:0_18:1)+NH4 | 1_TG(16:0_16:0_16:1)+NH4 | 1_TG(14:1_16:0_18:0)+NH4 | 1_TG(12:0_16:0_20:1)+NH4 | 1_TG(15:0_16:0_17:1)+NH4 | 1_TG(15:1_16:0_17:0)+NH4 | 1_TG(12:0_18:0_18:1)+NH4 | 1_TG(14:0_16:1_18:0)+NH4 | 1_TG(15:0_15:0_18:1)+NH4 | 1_TG(13:0_17:0_18:1)+NH4 | 1_TG(10:0_16:0_22:1)+NH4 | 1_TG(14:0_17:0_17:1)+NH4 | 1_TG(14:0_14:0_20:1)+NH4 | 1_TG(10:0_18:1_20:0)+NH4 | 1_TG(12:0_14:0_22:1)+…	TG 48:1; TG(14:0/16:0/18:1); [M+NH4]+
820.739	13.44	2.54917e+08	1_TG(14:0_16:0_18:2)+NH4 | 1_TG(14:1_16:0_18:1)+NH4 | 1_TG(14:0_16:1_18:1)+NH4 | 1_TG(16:0_16:1_16:1)+NH4 | 1_TG(12:0_16:0_20:2)+NH4 | 1_TG(12:0_18:0_18:2)+NH4 | 1_TG(15:1_16:0_17:1)+NH4 | 1_TG(15:0_15:0_18:2)+NH4 | 1_TG(14:0_14:1_20:1)+NH4 | 1_TG(14:0_14:0_20:2)+NH4 | 1_TG(14:0_17:1_17:1)+NH4 | 1_TG(12:0_18:1_18:1)+NH4 | 1_TG(15:0_15:1_18:1)+NH4 | 1_TG(10:0_18:1_20:1)+NH4 | 1_TG(13:0_17:1_18:1)+…	TG 48:2; TG(14:0/16:0/18:2); [M+NH4]+
849.695	13.2976	2.91791e+06	1_TG(14:0_16:0_20:4)+Na | 1_TG(16:0_16:1_18:3)+Na | 1_TG(16:0_16:0_18:4)+Na | 1_TG(14:0_18:1_18:3)+Na | 1_TG(14:0_18:0_18:4)+Na | 1_TG(14:0_18:2_18:2)+Na | 1_TG(14:0_16:1_20:3)+Na | 1_TG(16:1_16:1_18:2)+Na		PG(14:0/O-28:0)
825.694	13.4261	1.06743e+07	1_TG(14:0_16:1_18:1)+Na | 1_TG(14:1_16:0_18:1)+Na | 1_TG(14:0_16:0_18:2)+Na | 1_TG(16:0_16:1_16:1)+Na | 1_TG(12:0_18:1_18:1)+Na | 1_TG(14:1_16:1_18:0)+Na | 1_TG(12:0_18:0_18:2)+Na	TG 48:2; TG(12:0/18:1/18:1); [M+Na]+
851.71	13.4688	1.41417e+07	1_TG(14:0_18:1_18:2)+Na | 1_TG(16:0_16:1_18:2)+Na | 1_TG(16:1_16:1_18:1)+Na | 1_TG(14:1_18:1_18:1)+Na | 1_TG(16:0_16:0_18:3)+Na | 1_TG(14:0_16:0_20:3)+Na	TG 50:3; TG(16:1/16:1/18:1); [M+Na]+
846.755	13.4896	4.56917e+08	1_TG(14:0_18:1_18:2)+NH4 | 1_TG(16:0_16:1_18:2)+NH4 | 1_TG(16:1_16:1_18:1)+NH4 | 1_TG(14:0_16:1_20:2)+NH4 | 1_TG(14:1_18:0_18:2)+NH4 | 1_TG(14:0_16:0_20:3)+NH4 | 1_TG(12:0_18:2_20:1)+NH4 | 1_TG(15:0_17:1_18:2)+NH4 | 1_TG(14:1_18:1_18:1)+NH4 | 1_TG(12:0_18:1_20:2)+NH4 | 1_TG(15:0_17:2_18:1)+NH4 | 1_TG(15:1_17:1_18:1)+NH4 | 1_TG(14:0_18:0_18:3)+NH4 | 1_TG(14:1_16:1_20:1)+NH4 | 1_TG(16:1_17:1_17:1)+…	TG 50:3; TG(16:0/16:1/18:2); [M+NH4]+
844.739	12.943	1.71083e+08	1_TG(14:0_18:2_18:2)+NH4 | 1_TG(16:1_16:1_18:2)+NH4 | 1_TG(14:1_18:1_18:2)+NH4 | 1_TG(12:0_18:2_20:2)+NH4 | 1_TG(15:1_17:1_18:2)+NH4 | 1_TG(14:0_18:1_18:3)+NH4 | 1_TG(14:0_16:1_20:3)+NH4 | 1_TG(14:0_16:0_20:4)+NH4 | 1_TG(14:0_14:1_22:3)+NH4 | 1_TG(14:0_18:0_18:4)+NH4 | 1_TG(14:0_14:0_22:4)+NH4 | 1_TG(16:0_16:1_18:3)+NH4 | 1_TG(14:1_18:0_18:3)+NH4 | 1_TG(14:1_16:1_20:2)+NH4 | 1_TG(12:0_18:3_20:1)+…	TG 50:4; TG(14:0/18:2/18:2); [M+NH4]+
842.724	12.4361	3.19333e+07	1_TG(14:0_18:2_18:3)+NH4 | 1_TG(14:1_18:1_18:3)+NH4 | 1_TG(16:1_16:1_18:3)+NH4 | 1_TG(12:0_18:3_20:2)+NH4 | 1_TG(14:1_18:2_18:2)+NH4 | 1_TG(14:0_16:1_20:4)+NH4 | 1_TG(12:0_18:2_20:3)+NH4 | 1_TG(14:0_14:1_22:4)+NH4 | 1_TG(14:0_18:1_18:4)+NH4 | 1_TG(14:0_16:0_20:5)+NH4 | 1_TG(14:0_14:0_22:5)+NH4 | 1_TG(14:1_16:1_20:3)+NH4 | 1_TG(16:0_16:1_18:4)+NH4 | 1_TG(14:1_16:0_20:4)+NH4 | 1_TG(14:1_18:0_18:4)+…	TG 50:5; TG(14:0/18:2/18:3); [M+NH4]+
866.724	12.2188	6.32195e+06	1_TG(14:0_18:2_20:5)+NH4 | 1_TG(16:1_18:2_18:4)+NH4 | 1_TG(14:0_18:3_20:4)+NH4 | 1_TG(14:1_18:2_20:4)+NH4 | 1_TG(14:1_18:1_20:5)+NH4 | 1_TG(16:1_16:1_20:5)+NH4 | 1_TG(16:0_18:3_18:4)+NH4 | 1_TG(14:0_16:1_22:6)+NH4 | 1_TG(12:0_18:2_22:5)+NH4 | 1_TG(14:0_18:4_20:3)+NH4 | 1_TG(16:1_18:3_18:3)+NH4 | 1_TG(14:1_16:0_22:6)+NH4 | 1_TG(12:0_20:3_20:4)+NH4 | 1_TG(12:0_18:1_22:6)+NH4 | 1_TG(14:1_18:3_20:3)+…	TG 52:7; TG(16:2/18:2/18:3); [M+NH4]+
810.755	14.2841	1.26667e+07	1_TG(15:0_16:0_16:0)+NH4 | 1_TG(14:0_16:0_17:0)+NH4 | 1_TG(13:0_16:0_18:0)+NH4 | 1_TG(12:0_16:0_19:0)+NH4 | 1_TG(14:0_15:0_18:0)+NH4 | 1_TG(15:0_15:0_17:0)+NH4 | 1_TG(13:0_15:0_19:0)+NH4 | 1_TG(12:0_15:0_20:0)+NH4 | 1_TG(12:0_17:0_18:0)+NH4 | 1_TG(13:0_14:0_20:0)+NH4 | 1_TG(13:0_17:0_17:0)+NH4 | 1_TG(14:0_14:0_19:0)+NH4	TG 47:0; TG(15:0/16:0/16:0); [M+NH4]+
838.787	14.8219	2.23167e+07	1_TG(15:0_16:0_18:0)+NH4 | 1_TG(16:0_16:0_17:0)+NH4 | 1_TG(14:0_16:0_19:0)+NH4 | 1_TG(13:0_16:0_20:0)+NH4 | 1_TG(12:0_16:0_21:0)+NH4 | 1_TG(14:0_17:0_18:0)+NH4 | 1_TG(15:0_17:0_17:0)+NH4 | 1_TG(13:0_17:0_19:0)+NH4 | 1_TG(12:0_17:0_20:0)+NH4 | 1_TG(12:0_18:0_19:0)+NH4 | 1_TG(13:0_18:0_18:0)+NH4 | 1_TG(14:0_15:0_20:0)+NH4 | 1_TG(15:0_15:0_19:0)+NH4 | 1_TG(13:0_15:0_21:0)+NH4 | 1_TG(12:0_14:0_23:0)+…	TG 49:0; TG(16:0/16:0/17:0); [M+NH4]+
841.727	14.3075	3.86144e+06	1_TG(15:0_16:0_18:1)+Na | 1_TG(16:0_16:0_17:1)+Na | 1_TG(14:0_17:0_18:1)+Na | 1_TG(15:0_17:0_17:1)+Na | 1_TG(16:0_16:1_17:0)+Na	TG 49:1; TG(16:0/16:0/17:1); [M+Na]+
836.771	14.2841	5.08917e+07	1_TG(15:0_16:0_18:1)+NH4 | 1_TG(16:0_16:1_17:0)+NH4 | 1_TG(16:0_16:0_17:1)+NH4 | 1_TG(15:1_16:0_18:0)+NH4 | 1_TG(14:0_17:0_18:1)+NH4 | 1_TG(13:0_16:0_20:1)+NH4 | 1_TG(14:1_16:0_19:0)+NH4 | 1_TG(15:0_17:0_17:1)+NH4 | 1_TG(13:0_18:0_18:1)+NH4 | 1_TG(12:0_18:1_19:0)+NH4 | 1_TG(15:0_16:1_18:0)+NH4 | 1_TG(14:0_15:0_20:1)+NH4 | 1_TG(15:0_15:1_19:0)+NH4 | 1_TG(14:0_17:1_18:0)+NH4 | 1_TG(13:0_17:1_19:0)+…	TG 49:1; TG(15:0/16:0/18:1); [M+NH4]+
834.755	13.793	27650000	1_TG(15:0_16:0_18:2)+NH4 | 1_TG(15:0_16:1_18:1)+NH4 | 1_TG(16:0_16:1_17:1)+NH4 | 1_TG(15:1_16:0_18:1)+NH4 | 1_TG(14:0_17:0_18:2)+NH4 | 1_TG(13:0_18:0_18:2)+NH4 | 1_TG(15:0_17:1_17:1)+NH4 | 1_TG(12:0_18:2_19:0)+NH4 | 1_TG(14:0_15:0_20:2)+NH4 | 1_TG(15:0_17:0_17:2)+NH4 | 1_TG(13:0_16:0_20:2)+NH4 | 1_TG(16:0_16:0_17:2)+NH4 | 1_TG(14:0_17:1_18:1)+NH4 | 1_TG(14:1_17:0_18:1)+NH4 | 1_TG(16:1_16:1_17:0)+…	TG 49:2; TG(15:0/16:0/18:2); [M+NH4]+
832.739	13.1864	1.41583e+07	1_TG(15:0_16:1_18:2)+NH4 | 1_TG(14:0_17:1_18:2)+NH4 | 1_TG(13:0_18:1_18:2)+NH4 | 1_TG(15:1_16:0_18:2)+NH4 | 1_TG(14:1_17:0_18:2)+NH4 | 1_TG(15:0_16:0_18:3)+NH4 | 1_TG(15:0_17:1_17:2)+NH4 | 1_TG(15:1_16:1_18:1)+NH4 | 1_TG(14:0_15:0_20:3)+NH4 | 1_TG(16:1_16:1_17:1)+NH4 | 1_TG(16:0_16:1_17:2)+NH4 | 1_TG(13:0_16:1_20:2)+NH4 | 1_TG(14:1_17:1_18:1)+NH4 | 1_TG(14:1_15:0_20:2)+NH4 | 1_TG(14:0_17:2_18:1)+…	TG 49:3; TG(15:0/16:1/18:2); [M+NH4]+
865.726	13.8143	5.58774e+06	1_TG(15:0_18:1_18:2)+Na | 1_TG(16:0_17:1_18:2)+Na | 1_TG(16:0_17:2_18:1)+Na | 1_TG(16:1_17:1_18:1)+Na | 1_TG(16:1_17:0_18:2)+Na | 1_TG(17:0_17:1_17:2)+Na | 1_TG(17:1_17:1_17:1)+Na | 1_TG(15:1_18:1_18:1)+Na | 1_TG(16:0_17:0_18:3)+Na	TG 51:3; TG(17:1/17:1/17:1); [M+Na]+
860.77	13.8117	6.76083e+07	1_TG(15:0_18:1_18:2)+NH4 | 1_TG(16:0_17:1_18:2)+NH4 | 1_TG(16:1_17:0_18:2)+NH4 | 1_TG(16:1_17:1_18:1)+NH4 | 1_TG(16:0_17:2_18:1)+NH4 | 1_TG(15:1_18:0_18:2)+NH4 | 1_TG(15:0_16:0_20:3)+NH4 | 1_TG(14:1_18:2_19:0)+NH4 | 1_TG(15:1_18:1_18:1)+NH4 | 1_TG(15:0_16:1_20:2)+NH4 | 1_TG(15:0_18:0_18:3)+NH4 | 1_TG(14:1_15:0_22:2)+NH4 | 1_TG(16:0_17:0_18:3)+NH4 | 1_TG(15:1_16:0_20:2)+NH4 | 1_TG(17:0_17:1_17:2)+…	TG 51:3; TG(15:0/18:1/18:2); [M+NH4]+
858.755	13.2707	30175000	1_TG(15:0_18:2_18:2)+NH4 | 1_TG(16:1_17:1_18:2)+NH4 | 1_TG(15:1_18:1_18:2)+NH4 | 1_TG(16:0_17:2_18:2)+NH4 | 1_TG(15:0_18:1_18:3)+NH4 | 1_TG(15:0_16:1_20:3)+NH4 | 1_TG(15:0_16:0_20:4)+NH4 | 1_TG(16:0_17:1_18:3)+NH4 | 1_TG(16:1_17:0_18:3)+NH4 | 1_TG(16:1_17:2_18:1)+NH4 | 1_TG(15:1_16:1_20:2)+NH4 | 1_TG(15:1_16:0_20:3)+NH4 | 1_TG(17:1_17:1_17:2)+NH4 | 1_TG(14:0_17:1_20:3)+NH4 | 1_TG(14:1_17:1_20:2)+…	TG 51:4; TG(15:0/18:2/18:2); [M+NH4]+
856.739	12.7872	5.51184e+06	1_TG(15:0_18:2_18:3)+NH4 | 1_TG(15:1_18:2_18:2)+NH4 | 1_TG(15:1_18:1_18:3)+NH4 | 1_TG(16:1_17:2_18:2)+NH4 | 1_TG(15:1_16:0_20:4)+NH4 | 1_TG(16:1_17:1_18:3)+NH4 | 1_TG(13:0_18:2_20:3)+NH4 | 1_TG(16:0_17:2_18:3)+NH4 | 1_TG(15:0_16:1_20:4)+NH4 | 1_TG(15:1_16:1_20:3)+NH4 | 1_TG(15:0_18:1_18:4)+NH4 | 1_TG(14:0_15:1_22:4)+NH4 | 1_TG(15:0_16:0_20:5)+NH4 | 1_TG(14:0_15:0_22:5)+NH4 | 1_TG(13:0_18:1_20:4)+…	TG 51:5; TG(15:0/18:2/18:3); [M+NH4]+
857.758	15.0686	3.36434e+06	1_TG(16:0_16:0_18:0)+Na | 1_TG(14:0_18:0_18:0)+Na	TG 50:0; TG(16:0/16:0/18:0); [M+Na]+
852.802	15.0517	1.11083e+08	1_TG(16:0_16:0_18:0)+NH4 | 1_TG(14:0_16:0_20:0)+NH4 | 1_TG(16:0_17:0_17:0)+NH4 | 1_TG(12:0_16:0_22:0)+NH4 | 1_TG(14:0_18:0_18:0)+NH4 | 1_TG(12:0_18:0_20:0)+NH4 | 1_TG(15:0_17:0_18:0)+NH4 | 1_TG(14:0_14:0_22:0)+NH4 | 1_TG(12:0_14:0_24:0)+NH4 | 1_TG(15:0_15:0_20:0)+NH4	TG 50:0; TG(16:0/16:0/18:0); [M+NH4]+
855.742	14.5642	5.92423e+06	1_TG(16:0_16:0_18:1)+Na | 1_TG(14:0_18:0_18:1)+Na	TG 50:1; TG(16:0/16:0/18:1); [M+Na]+
850.787	14.5697	4.11333e+08	1_TG(16:0_16:0_18:1)+NH4 | 1_TG(16:0_16:1_18:0)+NH4 | 1_TG(14:0_16:0_20:1)+NH4 | 1_TG(16:0_17:0_17:1)+NH4 | 1_TG(14:1_16:0_20:0)+NH4 | 1_TG(12:0_16:0_22:1)+NH4 | 1_TG(14:0_18:0_18:1)+NH4 | 1_TG(15:0_17:0_18:1)+NH4 | 1_TG(12:0_18:1_20:0)+NH4 | 1_TG(15:0_17:1_18:0)+NH4 | 1_TG(14:1_18:0_18:0)+NH4 | 1_TG(12:0_18:0_20:1)+NH4 | 1_TG(14:0_16:1_20:0)+NH4 | 1_TG(14:0_14:0_22:1)+NH4 | 1_TG(16:1_17:0_17:0)+…	TG 50:1; TG(16:0/16:0/18:1); [M+NH4]+
853.726	13.9889	1.09667e+07	1_TG(16:0_16:1_18:1)+Na | 1_TG(14:0_18:1_18:1)+Na | 1_TG(16:0_16:0_18:2)+Na	TG 50:2; TG(14:0/18:1/18:1); [M+Na]+
848.771	14.0151	486250000	1_TG(16:0_16:1_18:1)+NH4 | 1_TG(16:0_16:0_18:2)+NH4 | 1_TG(14:0_16:0_20:2)+NH4 | 1_TG(14:1_16:0_20:1)+NH4 | 1_TG(16:0_17:1_17:1)+NH4 | 1_TG(14:0_18:0_18:2)+NH4 | 1_TG(14:0_18:1_18:1)+NH4 | 1_TG(15:0_17:0_18:2)+NH4 | 1_TG(14:1_18:0_18:1)+NH4 | 1_TG(12:0_18:1_20:1)+NH4 | 1_TG(15:0_17:1_18:1)+NH4 | 1_TG(14:0_16:1_20:1)+NH4 | 1_TG(16:1_16:1_18:0)+NH4 | 1_TG(16:1_17:0_17:1)+NH4 | 1_TG(12:0_18:0_20:2)+…	TG 50:2; TG(16:0/16:1/18:1); [M+NH4]+
871.772	15.2385	1.29417e+07	1_TG(16:0_17:0_18:0)+Na | 1_TG(17:0_17:0_17:0)+Na | 1_TG(16:0_16:0_19:0)+Na	TG 51:0; TG(17:0/17:0/17:0); [M+Na]+
866.817	15.2192	3.80583e+08	1_TG(16:0_17:0_18:0)+NH4 | 1_TG(15:0_17:0_19:0)+NH4 | 1_TG(14:0_17:0_20:0)+NH4 | 1_TG(13:0_17:0_21:0)+NH4 | 1_TG(17:0_17:0_17:0)+NH4 | 1_TG(15:0_18:0_18:0)+NH4 | 1_TG(14:0_18:0_19:0)+NH4 | 1_TG(13:0_18:0_20:0)+NH4 | 1_TG(15:0_16:0_20:0)+NH4 | 1_TG(16:0_16:0_19:0)+NH4 | 1_TG(14:0_16:0_21:0)+NH4 | 1_TG(13:0_16:0_22:0)+NH4 | 1_TG(14:0_15:0_22:0)+NH4 | 1_TG(15:0_15:0_21:0)+NH4 | 1_TG(13:0_19:0_19:0)+…	TG 51:0; TG(17:0/17:0/17:0); [M+NH4]+
869.757	14.8245	3.44789e+06	1_TG(16:0_17:0_18:1)+Na | 1_TG(15:0_18:0_18:1)+Na	TG 51:1; TG(16:0/16:0/19:1); [M+Na]+
864.802	14.8219	70550000	1_TG(16:0_17:0_18:1)+NH4 | 1_TG(15:0_18:0_18:1)+NH4 | 1_TG(16:0_17:1_18:0)+NH4 | 1_TG(15:0_16:0_20:1)+NH4 | 1_TG(16:1_17:0_18:0)+NH4 | 1_TG(14:0_18:1_19:0)+NH4 | 1_TG(12:0_18:1_21:0)+NH4 | 1_TG(16:0_16:1_19:0)+NH4 | 1_TG(15:1_16:0_20:0)+NH4 | 1_TG(17:0_17:0_17:1)+NH4 | 1_TG(14:0_17:0_20:1)+NH4 | 1_TG(15:1_17:0_19:0)+NH4 | 1_TG(15:1_18:0_18:0)+NH4 | 1_TG(15:0_17:1_19:0)+NH4 | 1_TG(15:0_16:1_20:0)+…	TG 51:1; TG(16:0/17:0/18:1); [M+NH4]+
867.742	14.3153	7.04715e+06	1_TG(16:0_17:0_18:2)+Na | 1_TG(16:0_17:1_18:1)+Na | 1_TG(16:1_17:0_18:1)+Na | 1_TG(15:0_18:1_18:1)+Na | 1_TG(15:0_18:0_18:2)+Na | 1_TG(17:0_17:1_17:1)+Na | 1_TG(16:1_17:1_18:0)+Na	TG 51:2; TG(15:0/18:1/18:1); [M+Na]+
862.786	14.2841	93575000	1_TG(16:0_17:1_18:1)+NH4 | 1_TG(15:0_18:1_18:1)+NH4 | 1_TG(16:1_17:0_18:1)+NH4 | 1_TG(15:1_18:0_18:1)+NH4 | 1_TG(14:1_18:1_19:0)+NH4 | 1_TG(15:0_16:0_20:2)+NH4 | 1_TG(16:0_17:0_18:2)+NH4 | 1_TG(16:0_17:2_18:0)+NH4 | 1_TG(17:0_17:1_17:1)+NH4 | 1_TG(15:1_16:0_20:1)+NH4 | 1_TG(16:1_17:1_18:0)+NH4 | 1_TG(15:0_18:0_18:2)+NH4 | 1_TG(15:1_17:1_19:0)+NH4 | 1_TG(14:0_17:1_20:1)+NH4 | 1_TG(15:0_16:1_20:1)+…	TG 51:2; TG(16:0/17:1/18:1); [M+NH4]+
880.83	15.3876	88650000	1_TG(16:0_18:0_18:0)+NH4 | 1_TG(14:0_18:0_20:0)+NH4 | 1_TG(17:0_17:0_18:0)+NH4 | 1_TG(12:0_18:0_22:0)+NH4 | 1_TG(16:0_16:0_20:0)+NH4 | 1_TG(14:0_16:0_22:0)+NH4 | 1_TG(12:0_16:0_24:0)+NH4 | 1_TG(12:0_20:0_20:0)+NH4 | 1_TG(14:0_14:0_24:0)+NH4 | 1_TG(12:0_14:0_26:0)+NH4	TG 52:0; TG(16:0/18:0/18:0); [M+NH4]+
878.816	15.0429	3.53833e+08	1_TG(16:0_18:0_18:1)+NH4 | 1_TG(14:0_18:0_20:1)+NH4 | 1_TG(16:1_18:0_18:0)+NH4 | 1_TG(16:0_16:0_20:1)+NH4 | 1_TG(16:0_16:1_20:0)+NH4 | 1_TG(12:0_18:0_22:1)+NH4 | 1_TG(14:0_16:0_22:1)+NH4 | 1_TG(14:0_18:1_20:0)+NH4 | 1_TG(12:0_18:1_22:0)+NH4 | 1_TG(17:0_17:0_18:1)+NH4 | 1_TG(16:0_17:1_19:0)+NH4 | 1_TG(12:0_16:0_24:1)+NH4 | 1_TG(17:0_17:1_18:0)+NH4 | 1_TG(15:0_18:1_19:0)+NH4 | 1_TG(15:0_17:0_20:1)+…	TG 52:1; TG(16:0/18:0/18:1); [M+NH4]+
908.863	15.6392	19100000	1_TG(16:0_18:0_20:0)+NH4 | 1_TG(14:0_18:0_22:0)+NH4 | 1_TG(12:0_18:0_24:0)+NH4 | 1_TG(18:0_18:0_18:0)+NH4 | 1_TG(15:0_18:0_21:0)+NH4 | 1_TG(17:0_18:0_19:0)+NH4 | 1_TG(16:0_16:0_22:0)+NH4 | 1_TG(14:0_16:0_24:0)+NH4 | 1_TG(12:0_16:0_26:0)+NH4 | 1_TG(15:0_16:0_23:0)+NH4 | 1_TG(16:0_19:0_19:0)+NH4 | 1_TG(12:0_20:0_22:0)+NH4 | 1_TG(14:0_20:0_20:0)+NH4 | 1_TG(15:0_19:0_20:0)+NH4 | 1_TG(16:0_17:0_21:0)+…	TG 54:0; TG(16:0/18:0/20:0); [M+NH4]+
936.894	15.8355	5.91944e+06	1_TG(16:0_18:0_22:0)+NH4 | 1_TG(16:0_16:0_24:0)+NH4 | 1_TG(16:0_20:0_20:0)+NH4 | 1_TG(14:0_18:0_24:0)+NH4 | 1_TG(14:0_16:0_26:0)+NH4 | 1_TG(15:0_16:0_25:0)+NH4 | 1_TG(16:0_17:0_23:0)+NH4 | 1_TG(18:0_18:0_20:0)+NH4 | 1_TG(12:0_18:0_26:0)+NH4 | 1_TG(14:0_20:0_22:0)+NH4 | 1_TG(15:0_18:0_23:0)+NH4 | 1_TG(12:0_20:0_24:0)+NH4 | 1_TG(17:0_17:0_22:0)+NH4 | 1_TG(12:0_22:0_22:0)+NH4 | 1_TG(15:0_17:0_24:0)+…	TG 56:0; TG(16:0/18:0/22:0); [M+NH4]+
929.756	14.2439	444314	1_TG(16:0_18:0_22:6)+Na		PG(16:0/O-32:2)
876.801	15.2844	12375000	1_TG(16:0_18:1_18:1)+NH4 | 1_TG(16:1_18:0_18:1)+NH4 | 1_TG(14:0_18:1_20:1)+NH4 | 1_TG(16:0_18:0_18:2)+NH4 | 1_TG(16:0_16:1_20:1)+NH4 | 1_TG(16:0_16:0_20:2)+NH4 | 1_TG(14:0_18:0_20:2)+NH4 | 1_TG(17:1_17:1_18:0)+NH4 | 1_TG(14:0_18:2_20:0)+NH4 | 1_TG(16:1_16:1_20:0)+NH4	TG 52:2; TG(16:0/18:1/18:1); [M+NH4]+
874.786	14.0905	1.19833e+09	1_TG(16:0_18:1_18:2)+NH4 | 1_TG(16:0_16:1_20:2)+NH4 | 1_TG(16:1_18:1_18:1)+NH4 | 1_TG(16:1_18:0_18:2)+NH4 | 1_TG(16:0_18:0_18:3)+NH4 | 1_TG(16:0_16:0_20:3)+NH4 | 1_TG(14:0_16:0_22:3)+NH4 | 1_TG(14:0_18:1_20:2)+NH4 | 1_TG(17:0_17:2_18:1)+NH4 | 1_TG(14:1_18:1_20:1)+NH4 | 1_TG(17:1_17:1_18:1)+NH4 | 1_TG(14:0_18:2_20:1)+NH4 | 1_TG(17:0_17:1_18:2)+NH4 | 1_TG(16:1_16:1_20:1)+NH4 | 1_TG(14:1_16:1_22:1)+…	TG 52:3; TG(16:0/18:1/18:2); [M+NH4]+
903.741	13.8928	13425000	1_TG(16:0_18:1_20:4)+Na | 1_TG(16:0_18:2_20:3)+Na | 1_TG(16:0_16:0_22:5)+Na | 1_TG(16:0_16:1_22:4)+Na | 1_TG(16:1_18:0_20:4)+Na | 1_TG(18:1_18:2_18:2)+Na | 1_TG(16:1_18:1_20:3)+Na | 1_TG(18:0_18:1_18:4)+Na | 1_TG(18:1_18:1_18:3)+Na		PG(16:0/O-30:1)
898.785	13.9061	1.98917e+08	1_TG(16:0_18:1_20:4)+NH4 | 1_TG(16:1_18:0_20:4)+NH4 | 1_TG(14:0_20:1_20:4)+NH4 | 1_TG(16:0_18:2_20:3)+NH4 | 1_TG(16:1_18:1_20:3)+NH4 | 1_TG(16:0_16:0_22:5)+NH4 | 1_TG(16:0_18:3_20:2)+NH4 | 1_TG(16:0_18:0_20:5)+NH4 | 1_TG(18:1_18:2_18:2)+NH4 | 1_TG(16:0_16:1_22:4)+NH4 | 1_TG(16:0_18:4_20:1)+NH4 | 1_TG(18:1_18:1_18:3)+NH4 | 1_TG(18:0_18:1_18:4)+NH4 | 1_TG(14:0_18:1_22:4)+NH4 | 1_TG(18:0_18:2_18:3)+…	TG 54:5; TG(16:0/18:1/20:4); [M+NH4]+
920.864	15.5006	5.48197e+06	1_TG(16:0_18:1_21:0)+NH4 | 1_TG(18:0_18:1_19:0)+NH4 | 1_TG(17:0_18:1_20:0)+NH4 | 1_TG(16:1_18:0_21:0)+NH4 | 1_TG(15:0_18:1_22:0)+NH4 | 1_TG(14:0_18:1_23:0)+NH4 | 1_TG(16:0_19:0_20:1)+NH4 | 1_TG(12:0_18:1_25:0)+NH4 | 1_TG(13:0_18:1_24:0)+NH4 | 1_TG(15:1_19:0_21:0)+NH4 | 1_TG(16:0_17:0_22:1)+NH4 | 1_TG(16:0_16:1_23:0)+NH4 | 1_TG(17:0_18:0_20:1)+NH4 | 1_TG(16:0_17:1_22:0)+NH4 | 1_TG(17:1_18:0_20:0)+…	TG 55:1; TG(16:0/18:1/21:0); [M+NH4]+
934.879	15.6308	2.93583e+07	1_TG(16:0_18:1_22:0)+NH4 | 1_TG(18:0_18:1_20:0)+NH4 | 1_TG(16:0_18:0_22:1)+NH4 | 1_TG(16:0_20:0_20:1)+NH4 | 1_TG(16:1_18:0_22:0)+NH4 | 1_TG(14:1_20:0_22:0)+NH4 | 1_TG(16:0_16:0_24:1)+NH4 | 1_TG(16:0_16:1_24:0)+NH4 | 1_TG(14:0_18:1_24:0)+NH4 | 1_TG(16:0_17:1_23:0)+NH4 | 1_TG(14:1_16:0_26:0)+NH4 | 1_TG(15:0_18:1_23:0)+NH4 | 1_TG(17:0_18:1_21:0)+NH4 | 1_TG(14:0_20:1_22:0)+NH4 | 1_TG(14:0_18:0_24:1)+…	TG 56:1; TG(16:0/18:1/22:0); [M+NH4]+
926.816	14.2677	4.44833e+07	1_TG(16:0_18:1_22:4)+NH4 | 1_TG(18:1_18:1_20:3)+NH4 | 1_TG(18:1_18:2_20:2)+NH4 | 1_TG(16:0_20:2_20:3)+NH4 | 1_TG(18:1_18:3_20:1)+NH4 | 1_TG(18:0_18:1_20:4)+NH4 | 1_TG(16:1_18:1_22:3)+NH4 | 1_TG(18:0_18:2_20:3)+NH4 | 1_TG(14:0_20:1_22:4)+NH4 | 1_TG(16:0_18:2_22:3)+NH4 | 1_TG(16:1_18:0_22:4)+NH4 | 1_TG(16:1_20:1_20:3)+NH4 | 1_TG(16:0_20:1_20:4)+NH4 | 1_TG(14:0_20:3_22:2)+NH4 | 1_TG(16:0_18:0_22:5)+…	TG 56:5; TG(18:1/18:1/20:3); [M+NH4]+
922.786	13.6503	41200000	1_TG(16:0_18:1_22:6)+NH4 | 1_TG(16:1_18:0_22:6)+NH4 | 1_TG(16:0_18:2_22:5)+NH4 | 1_TG(16:1_18:1_22:5)+NH4 | 1_TG(18:1_18:2_20:4)+NH4 | 1_TG(16:0_20:3_20:4)+NH4 | 1_TG(16:0_20:2_20:5)+NH4 | 1_TG(18:1_18:1_20:5)+NH4 | 1_TG(18:0_18:2_20:5)+NH4 | 1_TG(16:0_18:3_22:4)+NH4 | 1_TG(18:1_18:3_20:3)+NH4 | 1_TG(18:0_18:3_20:4)+NH4 | 1_TG(16:1_20:2_20:4)+NH4 | 1_TG(16:1_20:1_20:5)+NH4 | 1_TG(18:2_18:3_20:2)+…	TG 56:7; TG(16:0/18:1/22:6); [M+NH4]+
948.892	15.7325	4.28158e+06	1_TG(16:0_18:1_23:0)+NH4 | 1_TG(18:0_18:1_21:0)+NH4 | 1_TG(17:0_18:1_22:0)+NH4 | 1_TG(16:1_18:0_23:0)+NH4 | 1_TG(15:0_18:1_24:0)+NH4 | 1_TG(14:0_18:1_25:0)+NH4 | 1_TG(18:1_19:0_20:0)+NH4 | 1_TG(16:0_20:1_21:0)+NH4 | 1_TG(16:0_16:1_25:0)+NH4 | 1_TG(17:0_17:1_23:0)+NH4 | 1_TG(16:0_17:1_24:0)+NH4 | 1_TG(16:0_17:0_24:1)+NH4 | 1_TG(14:0_20:1_23:0)+NH4 | 1_TG(15:1_16:0_26:0)+NH4 | 1_TG(16:0_19:0_22:1)+…	TG 57:1; TG(18:0/18:1/21:0); [M+NH4]+
962.909	15.8329	1.37167e+07	1_TG(16:0_18:1_24:0)+NH4 | 1_TG(18:0_18:1_22:0)+NH4 | 1_TG(16:1_18:0_24:0)+NH4 | 1_TG(16:0_20:1_22:0)+NH4 | 1_TG(16:0_18:0_24:1)+NH4 | 1_TG(18:1_20:0_20:0)+NH4 | 1_TG(14:0_18:1_26:0)+NH4 | 1_TG(17:0_18:1_23:0)+NH4 | 1_TG(15:0_18:1_25:0)+NH4 | 1_TG(14:0_20:1_24:0)+NH4 | 1_TG(12:0_22:1_24:0)+NH4 | 1_TG(17:0_17:1_24:0)+NH4 | 1_TG(16:0_20:0_22:1)+NH4 | 1_TG(16:0_16:1_26:0)+NH4 | 1_TG(16:0_17:1_25:0)+…	TG 58:1; TG(18:0/18:1/22:0); [M+NH4]+
976.924	15.9266	1.56304e+06	1_TG(16:0_18:1_25:0)+NH4 | 1_TG(18:0_18:1_23:0)+NH4 | 1_TG(17:0_18:1_24:0)+NH4 | 1_TG(16:1_18:0_25:0)+NH4 | 1_TG(16:0_20:1_23:0)+NH4 | 1_TG(15:0_18:1_26:0)+NH4 | 1_TG(18:1_20:0_21:0)+NH4 | 1_TG(18:1_19:0_22:0)+NH4 | 1_TG(17:0_17:1_25:0)+NH4 | 1_TG(14:0_20:1_25:0)+NH4 | 1_TG(17:1_18:0_24:0)+NH4 | 1_TG(16:0_17:1_26:0)+NH4 | 1_TG(17:0_18:0_24:1)+NH4 | 1_TG(16:0_19:0_24:1)+NH4 | 1_TG(16:1_20:0_23:0)+…	TG 59:1; TG(18:1/20:0/21:0); [M+NH4]+
877.725	13.6091	26375000	1_TG(16:0_18:2_18:2)+Na | 1_TG(16:0_18:1_18:3)+Na | 1_TG(16:1_18:1_18:2)+Na | 1_TG(16:0_16:1_20:3)+Na | 1_TG(16:0_16:0_20:4)+Na | 1_TG(14:0_18:1_20:3)+Na	TG 52:4; TG(16:0/18:2/18:2); [M+Na]+
872.77	13.5861	8.57667e+08	1_TG(16:0_18:2_18:2)+NH4 | 1_TG(16:1_18:1_18:2)+NH4 | 1_TG(14:0_18:2_20:2)+NH4 | 1_TG(17:1_17:1_18:2)+NH4 | 1_TG(14:1_18:2_20:1)+NH4 | 1_TG(16:0_18:1_18:3)+NH4 | 1_TG(16:0_16:1_20:3)+NH4 | 1_TG(14:0_16:0_22:4)+NH4 | 1_TG(16:0_16:0_20:4)+NH4 | 1_TG(16:1_18:0_18:3)+NH4 | 1_TG(14:0_18:1_20:3)+NH4 | 1_TG(17:1_17:2_18:1)+NH4 | 1_TG(14:1_18:1_20:2)+NH4 | 1_TG(16:1_16:1_20:2)+NH4 | 1_TG(14:1_16:1_22:2)+…	TG 52:4; TG(16:0/18:2/18:2); [M+NH4]+
870.755	13.1054	220000000	1_TG(16:0_18:2_18:3)+NH4 | 1_TG(16:1_18:1_18:3)+NH4 | 1_TG(16:1_18:2_18:2)+NH4 | 1_TG(16:0_16:1_20:4)+NH4 | 1_TG(14:0_18:2_20:3)+NH4 | 1_TG(16:0_18:1_18:4)+NH4 | 1_TG(14:1_18:2_20:2)+NH4 | 1_TG(17:1_17:2_18:2)+NH4 | 1_TG(12:0_18:2_22:3)+NH4 | 1_TG(14:0_18:3_20:2)+NH4 | 1_TG(12:0_18:3_22:2)+NH4 | 1_TG(14:1_18:3_20:1)+NH4 | 1_TG(17:1_17:1_18:3)+NH4 | 1_TG(14:0_16:0_22:5)+NH4 | 1_TG(14:1_16:0_22:4)+…	TG 52:5; TG(16:0/18:2/18:3); [M+NH4]+
873.694	12.7049	3.465e+06	1_TG(16:0_18:2_18:4)+Na | 1_TG(16:1_18:2_18:3)+Na | 1_TG(14:0_18:2_20:4)+Na | 1_TG(16:0_18:3_18:3)+Na | 1_TG(16:0_16:1_20:5)+Na | 1_TG(16:1_18:1_18:4)+Na | 1_TG(14:0_18:1_20:5)+Na | 1_TG(16:1_16:1_20:4)+Na | 1_TG(14:1_18:1_20:4)+Na	TG 52:6; TG(16:0/18:3/18:3); [M+Na]+
896.77	13.3965	1.45833e+08	1_TG(16:0_18:2_20:4)+NH4 | 1_TG(16:1_18:1_20:4)+NH4 | 1_TG(14:0_20:2_20:4)+NH4 | 1_TG(16:0_18:1_20:5)+NH4 | 1_TG(16:0_16:1_22:5)+NH4 | 1_TG(18:1_18:2_18:3)+NH4 | 1_TG(16:0_18:3_20:3)+NH4 | 1_TG(16:1_18:2_20:3)+NH4 | 1_TG(16:0_18:4_20:2)+NH4 | 1_TG(16:0_16:0_22:6)+NH4 | 1_TG(18:0_18:2_18:4)+NH4 | 1_TG(14:0_18:2_22:4)+NH4 | 1_TG(18:2_18:2_18:2)+NH4 | 1_TG(16:1_18:0_20:5)+NH4 | 1_TG(14:0_20:1_20:5)+…	TG 54:6; TG(16:0/18:2/20:4); [M+NH4]+
901.725	13.368	9.66201e+06	1_TG(16:1_18:1_20:4)+Na | 1_TG(16:0_18:2_20:4)+Na | 1_TG(18:1_18:2_18:3)+Na | 1_TG(16:1_18:2_20:3)+Na | 1_TG(16:0_16:1_22:5)+Na | 1_TG(14:0_18:1_22:5)+Na | 1_TG(18:1_18:1_18:4)+Na | 1_TG(16:0_18:3_20:3)+Na | 1_TG(18:0_18:2_18:4)+Na | 1_TG(18:2_18:2_18:2)+Na | 1_TG(16:0_16:0_22:6)+Na | 1_TG(18:0_18:3_18:3)+Na | 1_TG(14:0_20:3_20:3)+Na | 1_TG(14:0_18:0_22:6)+Na | 1_TG(16:0_18:1_20:5)+Na	TG 54:6; TG(18:2/18:2/18:2); [M+Na]+
868.739	12.6997	41925000	1_TG(16:1_18:2_18:3)+NH4 | 1_TG(16:0_18:3_18:3)+NH4 | 1_TG(16:0_18:2_18:4)+NH4 | 1_TG(14:0_18:2_20:4)+NH4 | 1_TG(16:0_16:1_20:5)+NH4 | 1_TG(14:0_18:3_20:3)+NH4 | 1_TG(14:1_18:3_20:2)+NH4 | 1_TG(12:0_18:3_22:3)+NH4 | 1_TG(16:1_16:1_20:4)+NH4 | 1_TG(16:1_18:1_18:4)+NH4 | 1_TG(14:1_18:1_20:4)+NH4 | 1_TG(14:0_18:1_20:5)+NH4 | 1_TG(12:0_20:2_20:4)+NH4 | 1_TG(14:0_18:4_20:2)+NH4 | 1_TG(14:1_18:4_20:1)+…	TG 52:6; TG(16:1/18:2/18:3); [M+NH4]+
894.847	15.5085	11925000	1_TG(17:0_17:0_19:0)+NH4 | 1_TG(17:0_18:0_18:0)+NH4 | 1_TG(16:0_17:0_20:0)+NH4 | 1_TG(15:0_17:0_21:0)+NH4 | 1_TG(14:0_17:0_22:0)+NH4 | 1_TG(13:0_17:0_23:0)+NH4 | 1_TG(12:0_17:0_24:0)+NH4 | 1_TG(16:0_18:0_19:0)+NH4 | 1_TG(14:0_19:0_20:0)+NH4 | 1_TG(13:0_19:0_21:0)+NH4 | 1_TG(15:0_19:0_19:0)+NH4 | 1_TG(12:0_19:0_22:0)+NH4 | 1_TG(14:0_18:0_21:0)+NH4 | 1_TG(15:0_18:0_20:0)+NH4 | 1_TG(12:0_18:0_23:0)+…	TG 53:0; TG(17:0/17:0/19:0); [M+NH4]+
892.832	15.204	1.79917e+07	1_TG(17:0_18:0_18:1)+NH4 | 1_TG(16:0_18:1_19:0)+NH4 | 1_TG(16:0_17:0_20:1)+NH4 | 1_TG(16:1_18:0_19:0)+NH4 | 1_TG(17:0_17:1_19:0)+NH4 | 1_TG(15:0_18:0_20:1)+NH4 | 1_TG(15:0_18:1_20:0)+NH4 | 1_TG(14:0_18:1_21:0)+NH4 | 1_TG(17:1_18:0_18:0)+NH4 | 1_TG(12:0_18:1_23:0)+NH4 | 1_TG(15:1_18:0_20:0)+NH4 | 1_TG(14:1_18:0_21:0)+NH4 | 1_TG(16:1_17:0_20:0)+NH4 | 1_TG(14:0_17:0_22:1)+NH4 | 1_TG(15:1_17:0_21:0)+…	TG 53:1; TG(17:0/18:0/18:1); [M+NH4]+
895.772	14.8271	4.08486e+06	1_TG(17:0_18:1_18:1)+Na | 1_TG(17:1_18:0_18:1)+Na | 1_TG(17:0_18:0_18:2)+Na | 1_TG(16:0_17:1_20:1)+Na	TG 53:2; TG(17:0/18:1/18:1); [M+Na]+
893.757	14.3683	4.86502e+06	1_TG(17:0_18:1_18:2)+Na | 1_TG(17:1_18:1_18:1)+Na | 1_TG(17:1_18:0_18:2)+Na	TG 53:3; TG(17:1/18:1/18:1); [M+Na]+
888.801	14.323	4.77333e+07	1_TG(17:0_18:1_18:2)+NH4 | 1_TG(17:1_18:1_18:1)+NH4 | 1_TG(17:1_18:0_18:2)+NH4 | 1_TG(17:2_18:0_18:1)+NH4 | 1_TG(15:0_18:1_20:2)+NH4 | 1_TG(15:1_18:1_20:1)+NH4 | 1_TG(16:0_17:0_20:3)+NH4 | 1_TG(16:1_18:2_19:0)+NH4 | 1_TG(15:0_18:2_20:1)+NH4 | 1_TG(15:1_18:2_20:0)+NH4 | 1_TG(17:0_18:0_18:3)+NH4 | 1_TG(16:1_17:0_20:2)+NH4 | 1_TG(16:0_17:1_20:2)+NH4 | 1_TG(16:1_17:1_20:1)+NH4 | 1_TG(17:1_17:2_19:0)+…	TG 53:3; TG(17:0/18:1/18:2); [M+NH4]+
918.848	15.2173	7.37359e+06	1_TG(17:0_18:1_20:1)+NH4 | 1_TG(18:1_18:1_19:0)+NH4 | 1_TG(17:1_18:1_20:0)+NH4 | 1_TG(16:1_18:1_21:0)+NH4 | 1_TG(15:0_18:1_22:1)+NH4 | 1_TG(14:1_18:1_23:0)+NH4 | 1_TG(18:0_18:2_19:0)+NH4 | 1_TG(17:1_18:0_20:1)+NH4 | 1_TG(17:0_18:0_20:2)+NH4 | 1_TG(16:1_19:0_20:1)+NH4 | 1_TG(16:0_19:0_20:2)+NH4 | 1_TG(15:0_18:0_22:2)+NH4 | 1_TG(14:1_19:0_22:1)+NH4 | 1_TG(14:0_19:0_22:2)+NH4 | 1_TG(16:0_17:0_22:2)+…	TG 55:2; TG(18:0/18:1/19:1); [M+NH4]+
914.817	14.4239	4.80677e+06	1_TG(17:0_18:1_20:3)+NH4 | 1_TG(17:0_18:2_20:2)+NH4 | 1_TG(18:1_18:3_19:0)+NH4 | 1_TG(18:2_18:2_19:0)+NH4 | 1_TG(17:1_18:1_20:2)+NH4 | 1_TG(17:1_18:2_20:1)+NH4 | 1_TG(17:2_18:1_20:1)+NH4 | 1_TG(15:0_18:1_22:3)+NH4 | 1_TG(16:1_19:0_20:3)+NH4 | 1_TG(17:1_18:0_20:3)+NH4 | 1_TG(16:0_17:0_22:4)+NH4 | 1_TG(16:0_19:0_20:4)+NH4 | 1_TG(17:0_18:0_20:4)+NH4 | 1_TG(17:0_18:3_20:1)+NH4 | 1_TG(15:0_20:1_20:3)+…	TG 55:4; TG(18:1/18:2/19:1); [M+NH4]+
886.786	13.8466	3.47917e+07	1_TG(17:1_18:1_18:2)+NH4 | 1_TG(17:0_18:2_18:2)+NH4 | 1_TG(17:0_18:1_18:3)+NH4 | 1_TG(17:2_18:0_18:2)+NH4 | 1_TG(15:0_18:2_20:2)+NH4 | 1_TG(15:1_18:2_20:1)+NH4 | 1_TG(17:1_18:0_18:3)+NH4 | 1_TG(16:0_17:0_20:4)+NH4 | 1_TG(16:1_17:0_20:3)+NH4 | 1_TG(16:0_17:1_20:3)+NH4 | 1_TG(15:0_18:1_20:3)+NH4 | 1_TG(14:0_17:0_22:4)+NH4 | 1_TG(17:2_18:1_18:1)+NH4 | 1_TG(15:1_18:1_20:2)+NH4 | 1_TG(16:1_17:1_20:2)+…	TG 53:4; TG(17:0/18:2/18:2); [M+NH4]+
884.77	13.2898	1.32417e+07	1_TG(17:1_18:2_18:2)+NH4 | 1_TG(17:0_18:2_18:3)+NH4 | 1_TG(17:2_18:1_18:2)+NH4 | 1_TG(15:0_18:2_20:3)+NH4 | 1_TG(15:1_18:2_20:2)+NH4 | 1_TG(17:1_18:1_18:3)+NH4 | 1_TG(16:1_17:1_20:3)+NH4 | 1_TG(16:0_17:1_20:4)+NH4 | 1_TG(17:0_18:1_18:4)+NH4 | 1_TG(15:0_18:3_20:2)+NH4 | 1_TG(15:1_18:1_20:3)+NH4 | 1_TG(15:0_18:1_20:4)+NH4 | 1_TG(16:0_17:2_20:3)+NH4 | 1_TG(16:1_17:0_20:4)+NH4 | 1_TG(16:0_17:0_20:5)+…	TG 53:5; TG(17:1/18:2/18:2); [M+NH4]+
911.803	15.3746	4.98208e+06	1_TG(18:0_18:0_18:1)+Na | 1_TG(16:0_18:0_20:1)+Na | 1_TG(16:0_18:1_20:0)+Na	TG 54:1; TG(18:0/18:0/18:1); [M+Na]+
906.847	15.3746	1.27583e+08	1_TG(18:0_18:0_18:1)+NH4 | 1_TG(16:0_18:0_20:1)+NH4 | 1_TG(16:1_18:0_20:0)+NH4 | 1_TG(14:0_18:0_22:1)+NH4 | 1_TG(14:1_18:0_22:0)+NH4 | 1_TG(12:0_18:0_24:1)+NH4 | 1_TG(16:0_18:1_20:0)+NH4 | 1_TG(14:0_18:1_22:0)+NH4 | 1_TG(12:0_18:1_24:0)+NH4 | 1_TG(17:0_18:1_19:0)+NH4 | 1_TG(14:0_20:0_20:1)+NH4 | 1_TG(16:0_16:1_22:0)+NH4 | 1_TG(14:0_16:0_24:1)+NH4 | 1_TG(16:0_16:0_22:1)+NH4 | 1_TG(14:1_16:0_24:0)+…	TG 54:1; TG(18:0/18:0/18:1); [M+NH4]+
907.771	14.6661	8.11256e+06	1_TG(18:0_18:1_18:2)+Na | 1_TG(16:0_18:1_20:2)+Na | 1_TG(18:1_18:1_18:1)+Na | 1_TG(16:0_18:0_20:3)+Na | 1_TG(18:0_18:0_18:3)+Na | 1_TG(16:0_18:2_20:1)+Na	TG 54:3; TG(18:1/18:1/18:1); [M+Na]+
902.816	14.6194	390500000	1_TG(18:0_18:1_18:2)+NH4 | 1_TG(16:0_18:1_20:2)+NH4 | 1_TG(16:1_18:1_20:1)+NH4 | 1_TG(14:0_18:1_22:2)+NH4 | 1_TG(18:1_18:1_18:1)+NH4 | 1_TG(16:0_18:0_20:3)+NH4 | 1_TG(16:0_18:2_20:1)+NH4 | 1_TG(16:1_18:0_20:2)+NH4 | 1_TG(18:0_18:0_18:3)+NH4 | 1_TG(14:0_18:0_22:3)+NH4 | 1_TG(16:1_18:2_20:0)+NH4 | 1_TG(14:0_20:1_20:2)+NH4 | 1_TG(16:0_18:3_20:0)+NH4 | 1_TG(16:0_16:1_22:2)+NH4 | 1_TG(16:0_16:0_22:3)+…	TG 54:3; TG(18:0/18:1/18:2); [M+NH4]+
902.816	15.2899	5.218e+06	1_TG(18:0_18:1_18:2)+NH4 | 1_TG(16:0_18:1_20:2)+NH4 | 1_TG(16:1_18:1_20:1)+NH4 | 1_TG(18:1_18:1_18:1)+NH4 | 1_TG(16:0_18:0_20:3)+NH4 | 1_TG(16:0_18:2_20:1)+NH4 | 1_TG(16:1_18:0_20:2)+NH4 | 1_TG(18:0_18:0_18:3)+NH4 | 1_TG(16:0_16:1_22:2)+NH4 | 1_TG(16:0_16:0_22:3)+NH4	TG 54:3; TG(18:1/18:1/18:1); [M+NH4]+
932.863	15.3611	4.67167e+07	1_TG(18:0_18:1_20:1)+NH4 | 1_TG(16:0_18:1_22:1)+NH4 | 1_TG(18:1_18:1_20:0)+NH4 | 1_TG(16:1_18:1_22:0)+NH4 | 1_TG(14:0_18:1_24:1)+NH4 | 1_TG(14:1_18:1_24:0)+NH4 | 1_TG(17:1_18:1_21:0)+NH4 | 1_TG(18:0_18:2_20:0)+NH4 | 1_TG(14:0_20:1_22:1)+NH4 | 1_TG(16:1_20:0_20:1)+NH4 | 1_TG(16:0_20:1_20:1)+NH4 | 1_TG(16:1_18:0_22:1)+NH4 | 1_TG(16:0_18:0_22:2)+NH4 | 1_TG(16:0_18:2_22:0)+NH4 | 1_TG(14:1_20:1_22:0)+…	TG 56:2; TG(18:0/18:1/20:1); [M+NH4]+
933.787	14.7443	1.1082e+06	1_TG(18:0_18:1_20:3)+Na | 1_TG(16:0_18:1_22:3)+Na | 1_TG(18:1_18:3_20:0)+Na | 1_TG(18:1_18:1_20:2)+Na | 1_TG(18:0_18:2_20:2)+Na | 1_TG(18:2_18:2_20:0)+Na | 1_TG(16:0_20:2_20:2)+Na		PG(18:0/O-30:0)
954.847	14.8193	8.30016e+06	1_TG(18:0_18:1_22:4)+NH4 | 1_TG(18:1_20:0_20:4)+NH4 | 1_TG(18:0_20:1_20:4)+NH4 | 1_TG(16:0_20:1_22:4)+NH4 | 1_TG(18:0_18:2_22:3)+NH4 | 1_TG(18:1_18:2_22:2)+NH4 | 1_TG(18:1_20:1_20:3)+NH4 | 1_TG(18:1_18:3_22:1)+NH4 | 1_TG(18:1_18:4_22:0)+NH4 | 1_TG(18:1_18:1_22:3)+NH4 | 1_TG(16:1_20:0_22:4)+NH4 | 1_TG(18:0_18:3_22:2)+NH4 | 1_TG(16:0_20:4_22:1)+NH4 | 1_TG(18:0_20:2_20:3)+NH4 | 1_TG(16:1_20:4_22:0)+…	TG 58:5; TG(18:0/18:1/22:4); [M+NH4]+
952.831	14.4381	1.07417e+07	1_TG(18:0_18:1_22:5)+NH4 | 1_TG(18:1_20:1_20:4)+NH4 | 1_TG(18:0_18:2_22:4)+NH4 | 1_TG(18:1_18:1_22:4)+NH4 | 1_TG(18:1_18:2_22:3)+NH4 | 1_TG(16:0_20:1_22:5)+NH4 | 1_TG(18:0_20:2_20:4)+NH4 | 1_TG(18:1_20:2_20:3)+NH4 | 1_TG(18:1_18:3_22:2)+NH4 | 1_TG(18:0_20:3_20:3)+NH4 | 1_TG(16:0_20:2_22:4)+NH4 | 1_TG(18:0_18:3_22:3)+NH4 | 1_TG(16:1_20:0_22:5)+NH4 | 1_TG(16:1_20:1_22:4)+NH4 | 1_TG(16:0_20:4_22:2)+…	TG 58:6; TG(18:0/18:1/22:5); [M+NH4]+
950.816	14.2201	8.27958e+06	1_TG(18:0_18:1_22:6)+NH4 | 1_TG(18:1_18:1_22:5)+NH4 | 1_TG(18:0_18:2_22:5)+NH4 | 1_TG(16:0_20:1_22:6)+NH4 | 1_TG(16:0_20:2_22:5)+NH4 | 1_TG(18:1_20:2_20:4)+NH4 | 1_TG(18:0_20:3_20:4)+NH4 | 1_TG(18:1_20:3_20:3)+NH4 | 1_TG(18:1_18:2_22:4)+NH4 | 1_TG(18:1_20:1_20:5)+NH4 | 1_TG(18:0_20:2_20:5)+NH4 | 1_TG(18:2_20:1_20:4)+NH4 | 1_TG(18:2_20:2_20:3)+NH4 | 1_TG(16:0_20:3_22:4)+NH4 | 1_TG(18:2_20:0_20:5)+…	TG 58:7; TG(18:1/18:1/22:5); [M+NH4]+
905.755	14.2125	9.58378e+06	1_TG(18:1_18:1_18:2)+Na | 1_TG(18:0_18:1_18:3)+Na | 1_TG(16:0_18:1_20:3)+Na | 1_TG(18:0_18:2_18:2)+Na | 1_TG(16:0_18:2_20:2)+Na | 1_TG(16:0_18:0_20:4)+Na | 1_TG(16:0_16:0_22:4)+Na	TG 54:4; TG(18:1/18:1/18:2); [M+Na]+
900.801	14.1192	424750000	1_TG(18:1_18:1_18:2)+NH4 | 1_TG(18:0_18:1_18:3)+NH4 | 1_TG(16:0_18:1_20:3)+NH4 | 1_TG(16:1_18:1_20:2)+NH4 | 1_TG(14:0_18:1_22:3)+NH4 | 1_TG(18:0_18:2_18:2)+NH4 | 1_TG(16:0_18:2_20:2)+NH4 | 1_TG(16:1_18:2_20:1)+NH4 | 1_TG(14:0_18:2_22:2)+NH4 | 1_TG(16:1_18:0_20:3)+NH4 | 1_TG(14:0_18:0_22:4)+NH4 | 1_TG(16:0_18:3_20:1)+NH4 | 1_TG(14:0_20:1_20:3)+NH4 | 1_TG(16:0_16:1_22:3)+NH4 | 1_TG(16:0_16:0_22:4)+…	TG 54:4; TG(18:1/18:1/18:2); [M+NH4]+
953.759	13.658	631293	1_TG(18:1_18:1_22:6)+Na | 1_TG(18:1_18:2_22:5)+Na		PG(18:1/O-32:3)
948.8	13.6503	1.26083e+07	1_TG(18:1_18:1_22:6)+NH4 | 1_TG(18:0_18:2_22:6)+NH4 | 1_TG(18:1_18:2_22:5)+NH4 | 1_TG(16:0_20:2_22:6)+NH4 | 1_TG(16:1_20:1_22:6)+NH4 | 1_TG(16:0_20:3_22:5)+NH4 | 1_TG(18:0_18:3_22:5)+NH4 | 1_TG(16:1_20:2_22:5)+NH4 | 1_TG(18:1_20:3_20:4)+NH4 | 1_TG(18:1_20:2_20:5)+NH4 | 1_TG(18:1_18:3_22:4)+NH4 | 1_TG(18:2_20:2_20:4)+NH4 | 1_TG(18:2_20:3_20:3)+NH4 | 1_TG(16:0_20:4_22:4)+NH4 | 1_TG(18:2_20:1_20:5)+…	TG 58:8; TG(18:1/18:2/22:5); [M+NH4]+
1016.96	16.0041	2.09366e+06	1_TG(18:1_18:1_26:0)+NH4 | 1_TG(18:1_22:0_22:1)+NH4 | 1_TG(18:0_18:2_26:0)+NH4 | 1_TG(18:1_20:1_24:0)+NH4 | 1_TG(18:1_20:0_24:1)+NH4 | 1_TG(16:0_20:2_26:0)+NH4 | 1_TG(16:1_20:1_26:0)+NH4 | 1_TG(18:2_22:0_22:0)+NH4 | 1_TG(18:2_20:0_24:0)+NH4 | 1_TG(20:0_20:2_22:0)+NH4 | 1_TG(20:1_20:1_22:0)+NH4 | 1_TG(16:1_22:0_24:1)+NH4 | 1_TG(18:0_20:2_24:0)+NH4 | 1_TG(18:0_20:1_24:1)+NH4 | 1_TG(16:1_22:1_24:0)+…	TG 62:2; TG(18:1/22:0/22:1); [M+NH4]+
898.785	13.5912	4.13333e+08	1_TG(18:1_18:2_18:2)+NH4 | 1_TG(18:0_18:2_18:3)+NH4 | 1_TG(18:1_18:1_18:3)+NH4 | 1_TG(16:0_18:2_20:3)+NH4 | 1_TG(16:1_18:2_20:2)+NH4 | 1_TG(14:0_18:2_22:3)+NH4 | 1_TG(14:1_18:2_22:2)+NH4 | 1_TG(16:0_18:1_20:4)+NH4 | 1_TG(16:1_18:1_20:3)+NH4 | 1_TG(18:0_18:1_18:4)+NH4 | 1_TG(14:0_18:1_22:4)+NH4 | 1_TG(14:1_18:1_22:3)+NH4 | 1_TG(16:0_18:3_20:2)+NH4 | 1_TG(16:1_18:3_20:1)+NH4 | 1_TG(14:0_18:3_22:2)+…	TG 54:5; TG(18:1/18:2/18:2); [M+NH4]+
896.77	13.0627	2.68083e+08	1_TG(18:1_18:2_18:3)+NH4 | 1_TG(16:1_18:2_20:3)+NH4 | 1_TG(18:0_18:2_18:4)+NH4 | 1_TG(16:0_18:2_20:4)+NH4 | 1_TG(14:0_18:2_22:4)+NH4 | 1_TG(18:2_18:2_18:2)+NH4 | 1_TG(16:1_18:3_20:2)+NH4 | 1_TG(16:0_18:3_20:3)+NH4 | 1_TG(14:1_18:3_22:2)+NH4 | 1_TG(18:0_18:3_18:3)+NH4 | 1_TG(16:1_18:1_20:4)+NH4 | 1_TG(18:1_18:1_18:4)+NH4 | 1_TG(14:1_18:1_22:4)+NH4 | 1_TG(14:0_18:1_22:5)+NH4 | 1_TG(16:0_18:1_20:5)+…	TG 54:6; TG(18:1/18:2/18:3); [M+NH4]+
916.831	14.8508	12125000	1_TG(18:1_18:2_19:0)+NH4 | 1_TG(17:0_18:1_20:2)+NH4 | 1_TG(17:1_18:1_20:1)+NH4 | 1_TG(17:2_18:1_20:0)+NH4 | 1_TG(15:0_18:1_22:2)+NH4 | 1_TG(15:1_18:1_22:1)+NH4 | 1_TG(17:0_18:2_20:1)+NH4 | 1_TG(17:1_18:2_20:0)+NH4 | 1_TG(18:0_18:3_19:0)+NH4 | 1_TG(16:1_18:2_21:0)+NH4 | 1_TG(15:0_18:2_22:1)+NH4 | 1_TG(16:1_19:0_20:2)+NH4 | 1_TG(17:1_18:0_20:2)+NH4 | 1_TG(17:0_18:0_20:3)+NH4 | 1_TG(16:0_19:0_20:3)+…	TG 55:3; TG(18:1/18:1/19:1); [M+NH4]+
930.847	15.0396	3.63917e+07	1_TG(18:1_18:2_20:0)+NH4 | 1_TG(18:1_18:1_20:1)+NH4 | 1_TG(18:0_18:1_20:2)+NH4 | 1_TG(18:0_18:2_20:1)+NH4 | 1_TG(16:0_18:1_22:2)+NH4 | 1_TG(16:1_18:1_22:1)+NH4 | 1_TG(14:1_18:1_24:1)+NH4 | 1_TG(18:0_18:3_20:0)+NH4 | 1_TG(16:0_18:2_22:1)+NH4 | 1_TG(16:0_20:1_20:2)+NH4 | 1_TG(16:0_20:0_20:3)+NH4 | 1_TG(16:1_18:2_22:0)+NH4 | 1_TG(16:1_20:0_20:2)+NH4 | 1_TG(14:0_18:2_24:1)+NH4 | 1_TG(14:1_18:2_24:0)+…	TG 56:3; TG(18:1/18:1/20:1); [M+NH4]+
928.832	14.7233	30475000	1_TG(18:1_18:2_20:1)+NH4 | 1_TG(18:0_18:1_20:3)+NH4 | 1_TG(18:0_18:2_20:2)+NH4 | 1_TG(18:1_18:1_20:2)+NH4 | 1_TG(18:1_18:3_20:0)+NH4 | 1_TG(16:0_18:1_22:3)+NH4 | 1_TG(18:2_18:2_20:0)+NH4 | 1_TG(16:1_18:1_22:2)+NH4 | 1_TG(16:0_18:2_22:2)+NH4 | 1_TG(16:0_20:1_20:3)+NH4 | 1_TG(16:0_18:0_22:4)+NH4 | 1_TG(18:0_18:3_20:1)+NH4 | 1_TG(16:1_18:2_22:1)+NH4 | 1_TG(16:1_20:0_20:3)+NH4 | 1_TG(16:1_20:1_20:2)+…	TG 56:4; TG(18:0/18:1/20:3); [M+NH4]+
927.738	13.3758	7.77359e+06	1_TG(18:1_18:2_20:4)+Na | 1_TG(16:0_18:2_22:5)+Na | 1_TG(16:0_20:3_20:4)+Na | 1_TG(18:2_18:2_20:3)+Na		PG(18:2/O-30:1)
922.785	13.394	1.19417e+08	1_TG(18:1_18:2_20:4)+NH4 | 1_TG(16:0_20:3_20:4)+NH4 | 1_TG(16:0_18:2_22:5)+NH4 | 1_TG(16:1_20:2_20:4)+NH4 | 1_TG(18:0_18:3_20:4)+NH4 | 1_TG(14:0_20:4_22:3)+NH4 | 1_TG(16:1_18:1_22:5)+NH4 | 1_TG(18:0_18:2_20:5)+NH4 | 1_TG(18:1_18:1_20:5)+NH4 | 1_TG(16:0_18:1_22:6)+NH4 | 1_TG(16:0_20:2_20:5)+NH4 | 1_TG(18:2_18:2_20:3)+NH4 | 1_TG(16:1_18:2_22:4)+NH4 | 1_TG(18:1_18:3_20:3)+NH4 | 1_TG(18:2_18:3_20:2)+…	TG 56:7; TG(18:1/18:2/20:4); [M+NH4]+
944.864	15.2545	2.80941e+06	1_TG(18:1_18:2_21:0)+NH4 | 1_TG(17:1_18:1_22:1)+NH4 | 1_TG(17:0_18:1_22:2)+NH4 | 1_TG(18:1_19:0_20:2)+NH4 | 1_TG(17:2_18:1_22:0)+NH4 | 1_TG(15:1_18:1_24:1)+NH4 | 1_TG(18:2_19:0_20:1)+NH4 | 1_TG(17:0_18:2_22:1)+NH4 | 1_TG(16:1_18:2_23:0)+NH4 | 1_TG(16:0_20:3_21:0)+NH4 | 1_TG(17:1_18:2_22:0)+NH4 | 1_TG(15:0_18:2_24:1)+NH4 | 1_TG(18:0_18:3_21:0)+NH4 | 1_TG(16:1_20:2_21:0)+NH4 | 1_TG(16:0_18:3_23:0)+…	TG 57:3; TG(18:1/18:2/21:0); [M+NH4]+
958.879	15.3955	2.11917e+07	1_TG(18:1_18:2_22:0)+NH4 | 1_TG(18:1_18:1_22:1)+NH4 | 1_TG(18:0_18:2_22:1)+NH4 | 1_TG(16:1_18:1_24:1)+NH4 | 1_TG(18:1_20:1_20:1)+NH4 | 1_TG(18:0_18:1_22:2)+NH4 | 1_TG(18:1_20:0_20:2)+NH4 | 1_TG(16:0_18:2_24:1)+NH4 | 1_TG(16:0_20:3_22:0)+NH4 | 1_TG(18:0_18:3_22:0)+NH4 | 1_TG(18:2_20:0_20:1)+NH4 | 1_TG(16:0_20:2_22:1)+NH4 | 1_TG(16:1_20:2_22:0)+NH4 | 1_TG(16:1_20:1_22:1)+NH4 | 1_TG(14:0_22:0_22:3)+…	TG 58:3; TG(18:1/18:2/22:0); [M+NH4]+
956.863	15.1301	7.74465e+06	1_TG(18:1_18:2_22:1)+NH4 | 1_TG(18:2_18:2_22:0)+NH4 | 1_TG(18:0_18:2_22:2)+NH4 | 1_TG(18:2_20:0_20:2)+NH4 | 1_TG(18:2_20:1_20:1)+NH4 | 1_TG(16:1_18:2_24:1)+NH4 | 1_TG(18:1_18:3_22:0)+NH4 | 1_TG(18:1_20:1_20:2)+NH4 | 1_TG(18:0_18:1_22:3)+NH4 | 1_TG(18:1_18:1_22:2)+NH4 | 1_TG(18:1_20:0_20:3)+NH4 | 1_TG(18:0_18:3_22:1)+NH4 | 1_TG(16:0_20:3_22:1)+NH4 | 1_TG(16:1_20:2_22:1)+NH4 | 1_TG(16:0_20:4_22:0)+…	TG 58:4; TG(18:1/18:2/22:1); [M+NH4]+
950.816	13.901	15575000	1_TG(18:1_18:2_22:4)+NH4 | 1_TG(18:0_18:2_22:5)+NH4 | 1_TG(18:1_18:1_22:5)+NH4 | 1_TG(18:1_20:2_20:4)+NH4 | 1_TG(18:0_18:1_22:6)+NH4 | 1_TG(18:0_18:3_22:4)+NH4 | 1_TG(16:0_20:2_22:5)+NH4 | 1_TG(16:0_20:3_22:4)+NH4 | 1_TG(18:2_20:1_20:4)+NH4 | 1_TG(18:1_20:3_20:3)+NH4 | 1_TG(16:1_20:2_22:4)+NH4 | 1_TG(18:1_20:1_20:5)+NH4 | 1_TG(18:1_18:3_22:3)+NH4 | 1_TG(16:1_20:1_22:5)+NH4 | 1_TG(18:2_20:2_20:3)+…	TG 58:7; TG(18:1/18:2/22:4); [M+NH4]+
946.785	13.1696	2.97833e+07	1_TG(18:1_18:2_22:6)+NH4 | 1_TG(18:2_20:3_20:4)+NH4 | 1_TG(16:0_20:3_22:6)+NH4 | 1_TG(16:0_20:4_22:5)+NH4 | 1_TG(18:1_20:4_20:4)+NH4 | 1_TG(18:0_18:3_22:6)+NH4 | 1_TG(16:1_20:2_22:6)+NH4 | 1_TG(18:0_20:4_20:5)+NH4 | 1_TG(18:3_20:2_20:4)+NH4 | 1_TG(16:1_20:4_22:4)+NH4 | 1_TG(18:1_18:3_22:5)+NH4 | 1_TG(18:2_18:2_22:5)+NH4 | 1_TG(18:1_20:3_20:5)+NH4 | 1_TG(18:2_20:2_20:5)+NH4 | 1_TG(18:2_18:3_22:4)+…	TG 58:9; TG(18:1/18:2/22:6); [M+NH4]+
986.91	15.6365	1.08917e+07	1_TG(18:1_18:2_24:0)+NH4 | 1_TG(18:1_18:1_24:1)+NH4 | 1_TG(18:1_20:1_22:1)+NH4 | 1_TG(18:0_18:2_24:1)+NH4 | 1_TG(18:1_20:2_22:0)+NH4 | 1_TG(18:1_20:0_22:2)+NH4 | 1_TG(16:0_20:2_24:1)+NH4 | 1_TG(16:1_20:1_24:1)+NH4 | 1_TG(14:0_22:2_24:1)+NH4 | 1_TG(18:2_20:1_22:0)+NH4 | 1_TG(18:0_18:3_24:0)+NH4 | 1_TG(18:2_20:0_22:1)+NH4 | 1_TG(16:0_20:3_24:0)+NH4 | 1_TG(16:1_18:2_26:0)+NH4 | 1_TG(16:1_20:2_24:0)+…	TG 60:3; TG(18:1/20:1/22:1); [M+NH4]+
762.66	11.5223	3.73486e+06	1_TG(18:1_18:2_8:0)+NH4 | 1_TG(10:0_16:1_18:2)+NH4 | 1_TG(12:0_14:1_18:2)+NH4 | 1_TG(12:0_14:0_18:3)+NH4 | 1_TG(10:0_16:0_18:3)+NH4 | 1_TG(18:0_18:3_8:0)+NH4 | 1_TG(16:0_20:3_8:0)+NH4 | 1_TG(10:0_14:0_20:3)+NH4 | 1_TG(12:0_12:0_20:3)+NH4 | 1_TG(14:1_14:1_16:1)+NH4	TG 44:3; TG(12:0/14:1/18:2); [M+NH4]+
978.849	14.732	500665	1_TG(18:1_20:0_22:6)+NH4 | 1_TG(18:0_20:1_22:6)+NH4 | 1_TG(16:0_22:1_22:6)+NH4 | 1_TG(18:1_20:1_22:5)+NH4 | 1_TG(18:2_20:0_22:5)+NH4 | 1_TG(18:1_20:5_22:1)+NH4 | 1_TG(20:1_20:1_20:5)+NH4 | 1_TG(20:1_20:3_20:3)+NH4		PG(18:0/O-32:0)
970.785	12.9296	5.38367e+06	1_TG(18:1_20:4_22:6)+NH4 | 1_TG(16:0_22:5_22:6)+NH4 | 1_TG(18:2_20:3_22:6)+NH4 | 1_TG(18:2_20:4_22:5)+NH4 | 1_TG(20:3_20:4_20:4)+NH4 | 3_OxPC(48:1(Ke))+H | 3_OxPC(48:2(O))+H | 1_TG(18:1_20:5_22:5)+NH4 | 1_TG(18:2_20:5_22:4)+NH4 | 1_TG(20:3_20:3_20:5)+NH4	TG 60:11; TG(18:1/20:4/22:6); [M+NH4]+
1018.97	16.1591	1.11744e+06	1_TG(18:1_22:0_22:0)+NH4 | 1_TG(18:0_18:1_26:0)+NH4 | 1_TG(18:1_20:0_24:0)+NH4 | 1_TG(16:1_22:0_24:0)+NH4 | 1_TG(20:0_20:1_22:0)+NH4 | 1_TG(16:0_22:0_24:1)+NH4 | 1_TG(18:0_20:1_24:0)+NH4 | 1_TG(16:1_20:0_26:0)+NH4 | 1_TG(16:0_20:1_26:0)+NH4 | 1_TG(18:0_20:0_24:1)+NH4 | 1_TG(14:0_24:0_24:1)+NH4	TG 62:1; TG(18:1/22:0/22:0); [M+NH4]+
894.754	12.5402	9.35583e+07	1_TG(18:2_18:2_18:3)+NH4 | 1_TG(18:1_18:2_18:4)+NH4 | 1_TG(16:1_18:2_20:4)+NH4 | 1_TG(18:1_18:3_18:3)+NH4 | 1_TG(14:0_18:2_22:5)+NH4 | 1_TG(14:1_18:2_22:4)+NH4 | 1_TG(16:1_18:3_20:3)+NH4 | 1_TG(14:0_18:3_22:4)+NH4 | 1_TG(16:1_18:1_20:5)+NH4 | 1_TG(14:1_18:1_22:5)+NH4 | 1_TG(16:1_18:4_20:2)+NH4 | 1_TG(14:1_18:4_22:2)+NH4 | 1_TG(14:0_20:3_20:4)+NH4 | 1_TG(14:1_20:2_20:4)+NH4 | 1_TG(16:1_16:1_22:5)+…	TG 54:7; TG(18:2/18:2/18:3); [M+NH4]+
925.724	12.862	3.11694e+06	1_TG(18:2_18:2_20:4)+Na | 1_TG(18:1_18:2_20:5)+Na | 1_TG(16:1_18:2_22:5)+Na | 1_TG(18:1_18:3_20:4)+Na | 1_TG(16:0_20:4_20:4)+Na | 1_TG(16:0_18:3_22:5)+Na		PG(18:2/O-30:2)
920.769	12.8752	5.76167e+07	1_TG(18:2_18:2_20:4)+NH4 | 1_TG(18:1_18:3_20:4)+NH4 | 1_TG(18:1_18:2_20:5)+NH4 | 1_TG(16:1_20:3_20:4)+NH4 | 1_TG(16:0_20:4_20:4)+NH4 | 1_TG(14:0_20:4_22:4)+NH4 | 1_TG(16:0_20:3_20:5)+NH4 | 1_TG(16:1_20:2_20:5)+NH4 | 1_TG(18:2_18:3_20:3)+NH4 | 1_TG(16:1_18:2_22:5)+NH4 | 1_TG(16:0_18:2_22:6)+NH4 | 1_TG(18:2_18:4_20:2)+NH4 | 1_TG(16:0_18:3_22:5)+NH4 | 1_TG(16:1_18:1_22:6)+NH4 | 1_TG(18:1_18:4_20:3)+…	TG 56:8; TG(18:2/18:2/20:4); [M+NH4]+
923.71	12.3478	2.00202e+06	1_TG(18:2_18:2_20:5)+Na | 1_TG(18:2_18:3_20:4)+Na | 1_TG(16:1_18:2_22:6)+Na | 1_TG(16:1_20:4_20:4)+Na | 1_TG(18:1_18:4_20:4)+Na	TG 56:9; TG(18:2/18:2/20:5); [M+Na]+
944.768	12.625	19325000	1_TG(18:2_18:2_22:6)+NH4 | 1_TG(16:0_20:4_22:6)+NH4 | 1_TG(18:1_18:3_22:6)+NH4 | 1_TG(16:1_20:3_22:6)+NH4 | 1_TG(14:0_22:4_22:6)+NH4 | 1_TG(18:2_20:4_20:4)+NH4 | 1_TG(18:2_20:3_20:5)+NH4 | 1_TG(18:1_20:4_20:5)+NH4 | 1_TG(18:2_18:3_22:5)+NH4 | 1_TG(16:1_20:4_22:5)+NH4 | 1_TG(18:2_18:4_22:4)+NH4 | 1_TG(18:3_20:3_20:4)+NH4 | 1_TG(16:0_20:5_22:5)+NH4 | 1_TG(16:1_20:5_22:4)+NH4 | 1_TG(18:1_18:4_22:5)+…	TG 58:10; TG(18:2/18:2/22:6); [M+NH4]+
892.739	12.0221	8.27527e+06	1_TG(18:2_18:3_18:3)+NH4 | 1_TG(18:1_18:3_18:4)+NH4 | 1_TG(16:1_18:3_20:4)+NH4 | 1_TG(14:1_18:3_22:4)+NH4 | 1_TG(18:2_18:2_18:4)+NH4 | 1_TG(16:1_18:2_20:5)+NH4 | 1_TG(14:0_18:3_22:5)+NH4 | 1_TG(14:1_18:2_22:5)+NH4 | 1_TG(14:0_20:3_20:5)+NH4 | 1_TG(16:1_18:4_20:3)+NH4 | 1_TG(14:1_20:3_20:4)+NH4	TG 54:8; TG(18:2/18:3/18:3); [M+NH4]+
918.753	12.3665	16250000	1_TG(18:2_18:3_20:4)+NH4 | 1_TG(16:0_20:4_20:5)+NH4 | 1_TG(18:2_18:2_20:5)+NH4 | 1_TG(18:1_18:3_20:5)+NH4 | 1_TG(18:1_18:4_20:4)+NH4 | 1_TG(16:1_20:3_20:5)+NH4 | 1_TG(16:1_20:4_20:4)+NH4 | 1_TG(16:1_18:2_22:6)+NH4 | 1_TG(16:0_18:3_22:6)+NH4 | 1_TG(18:2_18:4_20:3)+NH4 | 1_TG(16:1_18:3_22:5)+NH4 | 1_TG(18:3_18:3_20:3)+NH4 | 1_TG(18:3_18:4_20:2)+NH4 | 1_TG(16:1_18:4_22:4)+NH4 | 1_TG(16:0_18:4_22:5)+…	TG 56:9; TG(18:2/18:3/20:4); [M+NH4]+
921.694	11.8612	383576	1_TG(18:2_18:3_20:5)+Na | 1_TG(18:3_18:3_20:4)+Na | 1_TG(18:2_18:4_20:4)+Na		PG(20:5/O-28:1)
949.725	12.6306	1.67486e+06	1_TG(18:2_20:4_20:4)+Na | 1_TG(18:2_18:2_22:6)+Na | 1_TG(18:2_18:3_22:5)+Na | 1_TG(18:1_18:3_22:6)+Na | 1_TG(16:0_20:5_22:5)+Na		PG(18:1/O-32:5)
694.466	5.15977	2.17827e+06	3_OxPC(27:0(KeO))+H | 3_OxPC(27:1(OO))+H		PG(14:0/15:2)
672.421	1.31193	411933	3_OxPC(27:3(Ke))+H		PG(14:6/O-15:0)
748.55	5.04982	1.13362e+06	3_OxPC(32:0(Ke))+H | 3_OxPC(32:1(O))+H		PG(16:1/O-18:2)
766.461	5.86526	198402	3_OxPC(33:5(KeKe))+H | 3_OxPC(33:6(KeO))+H | 1_OxPC(20:5_13:1(COOH))+H | 1_OxPC(18:2_13:1(COOH))+Na|3_OxPC(33:5(KeKe))+H | 3_OxPC(33:6(KeO))+H | 1_OxPC(20:5_13:1(COOH))+H | 1_OxPC(18:2_13:1(COOH))+Na		PS(15:0/18:3)
766.461	5.87049	176510	3_OxPC(33:5(KeKe))+H | 3_OxPC(33:6(KeO))+H | 1_OxPC(20:5_13:1(COOH))+H | 1_OxPC(18:2_13:1(COOH))+Na|3_OxPC(33:5(KeKe))+H | 3_OxPC(33:6(KeO))+H | 1_OxPC(20:5_13:1(COOH))+H | 1_OxPC(18:2_13:1(COOH))+Na		PS(15:0/18:3)
802.561	7.37563	548602	3_OxPC(35:1(KeKe))+H | 3_OxPC(35:2(KeO))+H | 3_OxPC(35:3(OO))+H		PG(18:2/19:2)
826.559	7.19687	709150	3_OxPC(37:3(KeKe))+H | 3_OxPC(37:4(KeO))+H | 3_OxPC(37:5(OO))+H		PG(18:0/21:6)
842.593	5.12432	529202	3_OxPC(38:2(KeKe))+H | 3_OxPC(38:3(KeO))+H | 3_OxPC(38:4(OO))+H|3_OxPC(38:2(KeKe))+H | 3_OxPC(38:3(KeO))+H | 3_OxPC(38:4(OO))+H		PG(11:0/29:5)
842.592	5.13549	500254	3_OxPC(38:2(KeKe))+H | 3_OxPC(38:3(KeO))+H | 3_OxPC(38:4(OO))+H|3_OxPC(38:2(KeKe))+H | 3_OxPC(38:3(KeO))+H | 3_OxPC(38:4(OO))+H		PG(11:0/29:5)
716.522	5.00825	1.48288e+06	3_PC(31:2)+H		PA(18:1/18:2)
742.538	12.4201	1.40446e+06	3_PC(33:3)+H		PA(18:1/20:3)
742.54	7.09884	2.5271e+06	3_PC(33:3)+H | 1_PE(18:1_18:2)+H | 1_PE(16:0_18:0)+Na | 1_PE(16:0_20:3)+H | 3_PE(36:3)+H		PE(18:1/18:2)
738.506	5.04672	1.3596e+06	3_PC(33:5)+H | 1_PE(18:2_18:3)+H | 3_PE(36:5)+H | 1_PE(18:1_18:4)+H | 1_PE(14:0_22:5)+H | 1_PE(16:0_20:5)+H		PE(16:0/18:2)
752.522	4.15602	516599	3_PC(34:5)+H	PC 34:5; PC(16:3/18:2); [M+H]+
770.57	8.27667	2.72032e+06	3_PC(35:3)+H | 1_PE(18:0_20:3)+H | 1_PE(18:0_18:0)+Na | 3_PE(38:3)+H		PE(18:0/20:3)
766.537	4.85571	1.04211e+06	3_PC(35:5)+H	PC 35:5; PC(15:0/20:5(5Z,8Z,11Z,14Z,17Z)); [M+H]+
796.585	8.58269	564902	3_PC(37:4)+H | 1_PC(17:1_20:3)+H | 1_PE(18:0_22:4)+H | 3_PE(40:4)+H		PE(18:0/22:4)
794.568	6.15127	3.57753e+06	3_PC(37:5)+H | 1_PC(17:1_20:4)+H	PC 37:5; PC(17:0/20:5(5Z,8Z,11Z,14Z,17Z)); [M+H]+
790.54	6.38224	655150	3_PC(37:7)+H | 1_PE(18:1_22:6)+H | 3_PE(40:7)+H		PE(18:1/22:6)
790.535	5.74786	601618	3_PC(37:7)+H | 3_PE(40:7)+H		PC(15:0/20:4)
864.647	8.42572	2.5837e+06	3_PC(42:5)+H	PC 42:5; PC(16:5/26:0); [M+H]+
894.694	10.5558	920209	3_PC(44:4)+H	PC 44:4; PC(22:2(13Z,16Z)/22:2(13Z,16Z)); [M+H]+
748.585	9.80409	238578	3_PE(36:0)+H | 3_PC(33:0)+H		PE(17:0/19:0)
880.592	6.75444	1.76089e+06	3_PI(36:2)+NH4 | 3_OxPC(37:1(OOOKeO))+H | 3_OxPC(37:2(OOOOO))+H		PI(18:1/18:1)
878.575	5.82038	2.04389e+06	3_PI(36:3)+NH4 | 3_OxPC(37:2(OOOKeO))+H | 3_OxPC(37:3(OOOOO))+H		PI(18:1/18:2)
908.624	7.94029	415936	3_PI(38:2)+NH4 | 3_OxPC(39:1(OOOKeO))+H | 3_OxPC(39:2(OOOOO))+H		PI(18:0/20:2)
902.575	5.8172	2.02727e+06	3_PI(38:5)+NH4 | 3_OxPC(39:4(OOOKeO))+H | 3_OxPC(39:5(OOOOO))+H		PI(18:1/20:4)
900.56	5.20592	1.91474e+06	3_PI(38:6)+NH4 | 3_OxPC(39:5(OOOKeO))+H | 3_OxPC(39:6(OOOOO))+H		PI(16:0/22:6)
930.604	6.78834	1.24391e+06	3_PI(40:5)+NH4		PI(18:0/22:5)
928.591	6.44672	1.54373e+06	3_PI(40:6)+NH4		PI(18:0/22:6)
794.604	8.3864	1.91568e+06	3_Plasmanyl-PC(38:5)+H | 3_Plasmenyl-PC(38:4)+H		PC(20:4/O-18:1)
790.572	7.04166	3.51247e+06	3_Plasmanyl-PC(38:7)+H | 3_Plasmenyl-PC(38:6)+H		PC(21:2/O-15:2)
790.574	5.96142	1.42016e+06	3_Plasmanyl-PC(38:7)+H | 3_Plasmenyl-PC(38:6)+H | 1_Plasmenyl-PC(P-18:1/20:5)+H	plasmenyl-PC 38:6; PC(P-16:0/22:6(4Z,7Z,10Z,13Z,16Z,19Z)); [M+H]+
828.682	10.391	898025	3_Plasmanyl-PC(40:2)+H | 3_Plasmenyl-PC(40:1)+H	plasmenyl-PC 40:1; PC(P-16:0/24:1(15Z)); [M+H]+
818.603	8.19596	4.00811e+06	3_Plasmanyl-PC(40:7)+H | 3_Plasmenyl-PC(40:6)+H		PC(20:4/O-18:0)
647.512	3.31514	1.61292e+06	3_SM(30:1)+H	SM 30:1; SM(d16:1(8E)/14:0); [M+H]+
661.529	3.97235	922579	3_SM(31:1)+H	SM 31:1; SM(d16:1(8E)/15:0); [M+H]+
661.526	6.28966	759286	3_SM(31:1)+H		PE-Cer(d18:1/16:0)
659.512	5.09035	1.26731e+06	3_SM(31:2)+H		PE-Cer(d18:2/16:0)
677.559	5.20521	12675000	3_SM(32:0)+H|3_SM(32:0)+H	SM 32:0; SM(d16:0/16:0); [M+H]+
677.559	5.21378	1.31167e+07	3_SM(32:0)+H|3_SM(32:0)+H	SM 32:0; SM(d16:0/16:0); [M+H]+
673.528	3.49073	2.79074e+06	3_SM(32:2)+H	SM 32:2; SM(d16:1(8E)/16:1(9Z)); [M+H]+
687.543	4.21226	757460	3_SM(33:2)+H|3_SM(33:2)+H	SM 33:2; SM(d16:1(8E)/17:1(9Z)); [M+H]+
687.543	4.21958	765205	3_SM(33:2)+H|3_SM(33:2)+H	SM 33:2; SM(d16:1(8E)/17:1(9Z)); [M+H]+
705.591	6.59599	2.94833e+07	3_SM(34:0)+H	SM 34:0; SM(d16:0/18:0); [M+H]+
717.591	6.48021	3.88353e+06	3_SM(35:1)+H	SM 35:1; SM(d16:1(4E)/19:0); [M+H]+
715.575	5.61109	3.31407e+06	3_SM(35:2)+H	SM 35:2; SM(d17:1(4E)/18:1(9Z)); [M+H]+
733.622	7.83953	12275000	3_SM(36:0)+H	SM 36:0; SM(d16:0/20:0); [M+H]+
743.607	6.89311	2.66799e+06	3_SM(37:2)+H	SM 37:2; SM(d16:2(4E,6E)/21:0); [M+H]+
761.652	8.94695	3.48186e+06	3_SM(38:0)+H|3_SM(38:0)+H	SM 38:0; SM(d16:0/22:0); [M+H]+
761.652	8.95259	3.30259e+06	3_SM(38:0)+H|3_SM(38:0)+H	SM 38:0; SM(d16:0/22:0); [M+H]+
755.605	6.27906	1.6407e+06	3_SM(38:3)+H|3_SM(38:3)+H	SM 38:3; SM(d16:2(4E,6E)/22:1(13Z)); [M+H]+
755.606	6.43622	1.58072e+06	3_SM(38:3)+H|3_SM(38:3)+H	SM 38:3; SM(d16:2(4E,6E)/22:1(13Z)); [M+H]+
755.605	6.34639	1.52062e+06	3_SM(38:3)+H|3_SM(38:3)+H|3_SM(38:3)+H	SM 38:3; SM(d16:2(4E,6E)/22:1(13Z)); [M+H]+
775.669	9.47351	1.16792e+06	3_SM(39:0)+H	SM 39:0; SM(d16:0/23:0); [M+H]+
789.684	9.98774	4.53932e+06	3_SM(40:0)+H	SM 40:0; SM(d16:0/24:0); [M+H]+
797.654	8.03973	6.94128e+06	3_SM(41:3)+H	SM 41:3; SM(d17:2(4E,8E)/24:1(15Z)); [M+H]+
815.698	9.90355	6.06077e+06	3_SM(42:1)+H	SM 42:1; SM(d16:1(4E)/26:0); [M+H]+
809.654	7.61288	2.08083e+07	3_SM(42:4)+H	SM 42:4; SM(d18:0/24:4(5Z,8Z,11Z,14Z)); [M+H]+
829.715	10.8259	4.95184e+06	3_SM(43:1)+H	SM 43:1; SM(d17:1(4E)/26:0); [M+H]+
829.715	11.0148	3.34262e+06	3_SM(43:1)+H	SM 43:1; SM(d17:1(4E)/26:0); [M+H]+
827.7	10.176	3.46485e+06	3_SM(43:2)+H	SM 43:2; SM(d17:2(4E,8E)/26:0); [M+H]+
825.685	9.10085	1.84486e+06	3_SM(43:3)+H	SM 43:3; SM(d17:2(4E,8E)/26:1(17Z)); [M+H]+
821.65	9.03339	2.49696e+06	3_SM(43:5)+H		SM(d10:0/31:2)
841.715	10.4766	2.09776e+06	3_SM(44:2)+H	SM 44:2; SM(d18:2(4E,8E)/26:0); [M+H]+
839.701	9.62565	2.99011e+06	3_SM(44:3)+H	SM 44:3; SM(d18:2(4E,8E)/26:1(17Z)); [M+H]+
835.664	9.04435	184212	3_SM(44:5)+H		SM(d18:2/24:0)
316.248	0.366171	1.56549e+06	1_AcCa(10:0)+H
314.232	0.347197	1.39095e+06	1_AcCa(10:1)+H
312.216	0.5358	52334.9	1_AcCa(10:2)+H
312.217	0.340042	548467	1_AcCa(10:2)+H
344.279	0.442175	1.15441e+06	1_AcCa(12:0)+H
342.263	0.42216	986228	1_AcCa(12:1)+H
372.311	0.614419	1.09905e+06	1_AcCa(14:0)+H
370.295	0.824024	1.79775e+06	1_AcCa(14:1)+H
370.295	0.493764	1.64699e+06	1_AcCa(14:1)+H
368.279	0.433904	788002	1_AcCa(14:2)+H
400.341	1.05145	164000	1_AcCa(16:0)+H
398.326	0.634564	1.39162e+06	1_AcCa(16:1)+H
396.31	0.522379	300866	1_AcCa(16:2)+H
428.373	1.48884	96673.7	1_AcCa(18:0)+H
456.405	1.86035	244074	1_AcCa(20:0)+H
286.201	0.323028	2.01196e+06	1_AcCa(8:1)+H
640.603	13.6399	4.00004e+06	1_CE(16:1)+NH4
656.631	11.2768	190010	1_CE(17:0)+NH4
670.65	14.9506	1.41486e+06	1_CE(18:0)+NH4
664.603	10.8909	268354	1_CE(18:3)+NH4|1_CE(18:3)+NH4
664.603	10.8414	271967	1_CE(18:3)+NH4|1_CE(18:3)+NH4
694.65	14.3894	1.02192e+06	1_CE(20:2)+NH4
690.619	13.6425	2.8115e+06	1_CE(20:4)+NH4
718.651	13.8981	983293	1_CE(22:4)+NH4
716.633	13.6247	1.50745e+06	1_CE(22:5)+NH4
510.488	6.04319	228426	1_Cer(d16:1/16:0)+H | 1_Cer_NS(d16:1/16:0)+H | 1_Cer(d18:1/14:0)+H | 1_Cer_NS(d18:1/14:0)+H
650.644	10.8259	920841	1_Cer(d18:0/24:1)+H | 1_Cer_NS(d18:1/24:0)+H | 1_Cer(d18:1/24:0)+H
622.613	9.88999	137007	1_Cer(d18:1/22:0)+H | 1_Cer_NS(d18:1/22:0)+H
650.645	13.3262	646675	1_Cer(d18:1/24:0)+H | 1_Cer_NS(d18:1/24:0)+H
648.629	10.0984	209617	1_Cer(d18:2/24:0)+H | 1_Cer_NS(d18:2/24:0)+H
666.674	11.9842	380468	1_Cer(d19:0/24:0)+H
538.52	7.33355	2.44069e+06	1_Cer_NS(d18:1/16:0)+H | 1_Cer(d18:1/16:0)+H | 1_Cer_NS(d16:1/18:0)+H | 1_Cer(d16:1/18:0)+H | 1_Cer(d17:0/17:1)+H
548.504	8.5637	600156	1_Cer_NS(d18:1/17:2)+H
566.551	8.52502	848330	1_Cer_NS(d18:1/18:0)+H | 1_Cer(d18:1/18:0)+H | 1_Cer_NS(d16:1/20:0)+H | 1_Cer(d16:1/20:0)+H
622.613	10.4411	1.35238e+06	1_Cer_NS(d18:1/22:0)+H | 1_Cer(d18:1/22:0)+H | 1_Cer_NS(d16:1/24:0)+H | 1_Cer(d16:1/24:0)+H | 1_Cer_NS(d17:1/23:0)+H | 1_Cer(d17:1/23:0)+H | 1_Cer(d16:0/24:1)+H
636.629	10.8259	611600	1_Cer_NS(d18:1/23:0)+H | 1_Cer(d18:1/23:0)+H | 1_Cer_NS(d17:1/24:0)+H | 1_Cer(d17:1/24:0)+H | 1_Cer(d17:0/24:1)+H | 1_Cer_NS(d16:1/25:0)+H | 1_Cer(d16:1/25:0)+H | 1_Cer_NS(d19:1/22:0)+H
630.58	10.1113	348455	1_Cer_NS(d18:1/23:3)+H
650.645	11.2903	6.23627e+06	1_Cer_NS(d18:1/24:0)+H | 1_Cer(d18:1/24:0)+H | 1_Cer_NS(d19:1/23:0)+H | 1_Cer_NS(d20:1/22:0)+H | 1_Cer(d20:1/22:0)+H | 1_Cer(d17:1/25:0)+H | 1_Cer_NS(d17:1/25:0)+H | 1_Cer(d18:0/24:1)+H | 1_Cer(d16:1/26:0)+H | 1_Cer_NS(d16:1/26:0)+H
648.629	11.1032	216835	1_Cer_NS(d18:1/24:1)+H | 1_Cer(d18:1/24:1)+H | 1_Cer(d18:2/24:0)+H | 1_Cer_NS(d18:2/24:0)+H
648.629	10.3548	972677	1_Cer_NS(d18:1/24:1)+H | 1_Cer(d18:1/24:1)+H | 1_Cer_NS(d18:2/24:0)+H | 1_Cer(d18:2/24:0)+H | 1_Cer_NS(d16:1/26:1)+H | 1_Cer_NS(d17:1/25:1)+H
664.66	11.8534	3.09035e+06	1_Cer_NS(d18:1/25:0)+H | 1_Cer(d18:1/25:0)+H | 1_Cer_NS(d19:1/24:0)+H | 1_Cer_NS(d20:1/23:0)+H | 1_Cer(d20:1/23:0)+H | 1_Cer(d17:1/26:0)+H | 1_Cer_NS(d17:1/26:0)+H | 1_Cer(d19:0/24:1)+H
518.458	5.16789	58315.6	1_Cer_NS(d18:2/15:2)+H
536.504	6.21027	277565	1_Cer_NS(d18:2/16:0)+H | 1_Cer(d18:2/16:0)+H | 1_Cer(d17:1/17:1)+H | 1_Cer(d18:1/16:1)+H | 1_Cer_NS(d18:1/16:1)+H
620.599	9.52231	403001	1_Cer_NS(d18:2/22:0)+H | 1_Cer(d18:2/22:0)+H | 1_Cer_NS(d17:1/23:1)+H | 1_Cer_NS(d18:1/22:1)+H | 1_Cer(d18:1/22:1)+H | 1_Cer_NS(d16:1/24:1)+H | 1_Cer(d16:1/24:1)+H
662.645	11.1045	327539	1_Cer_NS(d18:2/25:0)+H | 1_Cer(d18:2/25:0)+H | 1_Cer_NS(d19:2/24:0)+H | 1_Cer_NS(d18:1/25:1)+H | 1_Cer_NS(d17:1/26:1)+H | 1_Cer_NS(d19:1/24:1)+H
644.595	10.6181	1.41194e+06	1_Cer_NS(d19:1/23:3)+H
662.645	10.7727	578380	1_Cer_NS(d19:1/24:1)+H | 1_Cer_NS(d18:1/25:1)+H
678.676	12.2486	1.62571e+06	1_Cer_NS(d20:1/24:0)+H | 1_Cer(d18:1/26:0)+H | 1_Cer(d20:1/24:0)+H | 1_Cer_NS(d22:1/22:0)+H | 1_Cer(d22:1/22:0)+H | 1_Cer_NS(d19:1/25:0)+H | 1_Cer_NS(d16:1/28:0)+H
676.661	11.3692	323324	1_Cer_NS(d20:1/24:1)+H | 1_Cer(d20:1/24:1)+H | 1_Cer_NS(d18:2/26:0)+H | 1_Cer(d18:2/26:0)+H | 1_Cer_NS(d18:1/26:1)+H | 1_Cer_NS(d20:2/24:0)+H | 1_Cer(d20:2/24:0)+H | 1_Cer_NS(d17:1/27:1)+H|1_Cer_NS(d20:1/24:1)+H | 1_Cer(d20:1/24:1)+H | 1_Cer_NS(d18:2/26:0)+H | 1_Cer(d18:2/26:0)+H | 1_Cer_NS(d18:1/26:1)+H | 1_Cer_NS(d20:2/24:0)+H | 1_Cer(d20:2/24:0)+H | 1_Cer_NS(d17:1/27:1)+H
676.661	11.3613	373417	1_Cer_NS(d20:1/24:1)+H | 1_Cer(d20:1/24:1)+H | 1_Cer_NS(d18:2/26:0)+H | 1_Cer(d18:2/26:0)+H | 1_Cer_NS(d18:1/26:1)+H | 1_Cer_NS(d20:2/24:0)+H | 1_Cer(d20:2/24:0)+H | 1_Cer_NS(d17:1/27:1)+H|1_Cer_NS(d20:1/24:1)+H | 1_Cer(d20:1/24:1)+H | 1_Cer_NS(d18:2/26:0)+H | 1_Cer(d18:2/26:0)+H | 1_Cer_NS(d18:1/26:1)+H | 1_Cer_NS(d20:2/24:0)+H | 1_Cer(d20:2/24:0)+H | 1_Cer_NS(d17:1/27:1)+H
880.717	12.4387	2.36167e+07	1_Co(Q10)+NH4 | 3_Plasmanyl-PC(44:4)+H | 3_Plasmenyl-PC(44:3)+H
812.651	11.2826	539655	1_Co(Q9)+NH4 | 3_Plasmanyl-PC(39:3)+H | 3_Plasmenyl-PC(39:2)+H | 3_Plasmanyl-PE(42:3)+H
554.478	5.98603	264920	1_DG(12:0_18:2)+NH4
584.525	8.19341	2.30304e+06	1_DG(14:0_18:1)+NH4 | 1_DG(16:0_16:1)+NH4
582.51	7.24056	1.23928e+06	1_DG(14:0_18:2)+NH4 | 1_DG(16:1_16:1)+NH4 | 1_DG(14:1_18:1)+NH4
580.498	6.21282	296655	1_DG(14:1_18:2)+NH4
580.498	6.42059	221363	1_DG(14:1_18:2)+NH4
598.541	8.74636	291101	1_DG(15:0_18:1)+NH4 | 1_DG(16:0_17:1)+NH4 | 1_DG(16:1_17:0)+NH4
586.541	9.23301	1.28843e+06	1_DG(16:0_16:0)+NH4 | 1_DG(14:0_18:0)+NH4
614.571	10.2177	814534	1_DG(16:0_18:0)+NH4 | 1_DG(17:0_17:0)+NH4
608.524	7.59478	1.16054e+06	1_DG(16:0_18:3)+NH4 | 1_DG(16:1_18:2)+NH4
634.54	8.12837	1.90759e+06	1_DG(16:0_20:4)+NH4 | 1_DG(18:1_18:3)+NH4 | 1_DG(18:2_18:2)+NH4
658.54	7.80433	361708	1_DG(16:0_22:6)+NH4
608.526	7.3477	2.03388e+06	1_DG(16:1_18:2)+NH4
606.511	6.65989	188013	1_DG(16:1_18:3)+NH4
626.572	9.77766	190378	1_DG(17:0_18:1)+NH4
624.556	8.79667	421982	1_DG(17:1_18:1)+NH4 | 1_DG(17:0_18:2)+NH4
642.603	11.1323	223094	1_DG(18:0_18:0)+NH4 | 1_DG(16:0_20:0)+NH4
662.572	9.23301	581244	1_DG(18:0_20:4)+NH4
638.572	9.322	18675000	1_DG(18:1_18:1)+NH4 | 1_DG(18:0_18:2)+NH4 | 1_DG(16:0_20:2)+NH4 | 1_DG(16:1_20:1)+NH4
636.557	15.7755	46752.3	1_DG(18:1_18:2)+NH4
636.557	16.1885	45271.1	1_DG(18:1_18:2)+NH4
636.557	15.2897	46706.6	1_DG(18:1_18:2)+NH4
634.541	7.81509	1.90407e+06	1_DG(18:1_18:3)+NH4 | 1_DG(18:2_18:2)+NH4 | 1_DG(16:0_20:4)+NH4
666.604	10.2444	343160	1_DG(18:1_20:1)+NH4
662.572	8.99176	389314	1_DG(18:1_20:3)+NH4 | 1_DG(16:0_22:4)+NH4
662.572	8.73332	839247	1_DG(18:1_20:3)+NH4 | 1_DG(18:2_20:2)+NH4 | 1_DG(18:3_20:1)+NH4
660.557	8.19596	5.1239e+06	1_DG(18:1_20:4)+NH4 | 1_DG(18:2_20:3)+NH4 | 1_DG(16:0_22:5)+NH4
688.588	8.99474	310164	1_DG(18:1_22:4)+NH4
686.572	8.60622	260454	1_DG(18:1_22:5)+NH4
686.573	8.25818	748012	1_DG(18:1_22:5)+NH4 | 1_DG(18:2_22:4)+NH4
684.557	7.856	905571	1_DG(18:1_22:6)+NH4
634.54	15.3187	45475.1	1_DG(18:2_18:2)+NH4
634.541	7.58424	1.04841e+07	1_DG(18:2_18:2)+NH4 | 1_DG(18:1_18:3)+NH4 | 1_DG(16:1_20:3)+NH4
632.525	6.72973	1.8378e+06	1_DG(18:2_18:3)+NH4 | 1_DG(18:1_18:4)+NH4
664.587	9.45266	491002	1_DG(18:2_20:1)+NH4 | 1_DG(18:1_20:2)+NH4
660.557	7.85325	687803	1_DG(18:2_20:3)+NH4 | 1_DG(18:1_20:4)+NH4
658.541	7.27679	3.27677e+06	1_DG(18:2_20:4)+NH4 | 1_DG(18:1_20:5)+NH4
656.528	6.45454	799995	1_DG(18:2_20:5)+NH4
682.541	6.93204	961229	1_DG(18:2_22:6)+NH4 | 1_DG(20:4_20:4)+NH4
672.542	5.16536	689286	1_GlcCer_NS(d16:1/16:0)+H | 1_GlcCer_NS(d18:1/14:0)+H
770.651	9.40203	253012	1_GlcCer_NS(d17:1/22:0)+H | 1_GlcCer_NS(d16:1/23:0)+H | 1_GlcCer_NS(d18:1/21:0)+H
700.572	5.36462	297268	1_GlcCer_NS(d18:1/16:0)+H
728.606	7.76793	484053	1_GlcCer_NS(d18:1/18:0)+H | 1_GlcCer_NS(d16:1/20:0)+H
756.636	8.87719	669489	1_GlcCer_NS(d18:1/20:0)+H | 1_GlcCer_NS(d16:1/22:0)+H
784.667	10.1799	161152	1_GlcCer_NS(d18:1/22:0)+H
784.664	8.78623	57052.4	1_GlcCer_NS(d18:1/22:0)+H
784.668	10.2536	143231	1_GlcCer_NS(d18:1/22:0)+H
920.788	13.8699	277022	1_GlcCer_NS(d18:1/32:2)+H
950.837	14.8591	1.85271e+06	1_GlcCer_NS(d18:1/34:1)+H
948.822	14.4217	1.20264e+06	1_GlcCer_NS(d18:1/34:2)+H
698.558	5.33687	165637	1_GlcCer_NS(d18:2/16:0)+H | 1_GlcCer_NS(d17:1/17:1)+H|1_GlcCer_NS(d18:2/16:0)+H | 1_GlcCer_NS(d17:1/17:1)+H
698.558	5.3436	176035	1_GlcCer_NS(d18:2/16:0)+H | 1_GlcCer_NS(d17:1/17:1)+H|1_GlcCer_NS(d18:2/16:0)+H | 1_GlcCer_NS(d17:1/17:1)+H
782.652	8.98116	421532	1_GlcCer_NS(d18:2/22:0)+H | 1_GlcCer_NS(d18:1/22:1)+H | 1_GlcCer_NS(d17:1/23:1)+H | 1_GlcCer_NS(d16:1/24:1)+H
782.654	8.80446	192459	1_GlcCer_NS(d18:2/22:0)+H | 1_GlcCer_NS(d18:1/22:1)+H | 1_GlcCer_NS(d17:1/23:1)+H | 1_GlcCer_NS(d16:1/24:1)+H
796.668	9.49956	264438	1_GlcCer_NS(d18:2/23:0)+H | 1_GlcCer_NS(d17:1/24:1)+H | 1_GlcCer_NS(d18:1/23:1)+H
796.667	9.31937	170135	1_GlcCer_NS(d18:2/23:0)+H | 1_GlcCer_NS(d17:1/24:1)+H | 1_GlcCer_NS(d18:1/23:1)+H
808.668	8.91435	357357	1_GlcCer_NS(d18:2/24:1)+H | 1_GlcCer_NS(d18:1/24:2)+H | 1_GlcCer_NS(d17:1/25:2)+H
490.291	0.634564	1.19341e+06	1_LPC(14:0)+Na
480.309	0.623112	204780	1_LPC(15:1)+H
496.34	3.12453	126022	1_LPC(16:0)+H
496.34	3.36105	107392	1_LPC(16:0)+H
496.34	2.79499	325310	1_LPC(16:0)+H
496.34	4.87864	107940	1_LPC(16:0)+H
496.34	5.04662	998247	1_LPC(16:0)+H|1_LPC(16:0)+H
496.34	5.05537	1.06929e+06	1_LPC(16:0)+H|1_LPC(16:0)+H
518.322	1.97039	2.22787e+06	1_LPC(16:0)+Na
532.337	1.17527	17600000	1_LPC(17:0)+Na
532.337	1.52456	889732	1_LPC(17:0)+Na
532.338	1.96138	691676	1_LPC(17:0)+Na
524.372	5.04332	597716	1_LPC(18:0)+H
520.338	2.78638	51865.8	1_LPC(18:2)+H
520.34	1.91708	484496	1_LPC(18:2)+H
542.322	1.97306	331674	1_LPC(18:2)+Na
518.322	0.888406	14000000	1_LPC(18:3)+H | 1_LPC(16:0)+Na
518.322	1.52974	1.64035e+06	1_LPC(18:3)+H | 1_LPC(16:0)+Na
516.308	0.651564	2.18304e+06	1_LPC(18:4)+H | 1_LPC(16:1)+Na
538.387	1.89277	13875000	1_LPC(19:0)+H
560.368	1.69914	23675000	1_LPC(19:0)+Na
560.369	1.94439	6.15149e+06	1_LPC(19:0)+Na
574.384	2.00847	2.33513e+06	1_LPC(20:0)+Na
546.353	1.49318	4.08583e+07	1_LPC(20:3)+H | 1_LPC(18:0)+Na
546.353	1.96138	2.38585e+06	1_LPC(20:3)+H | 1_LPC(18:0)+Na
544.338	1.04462	8.24496e+06	1_LPC(20:4)+H | 1_LPC(18:1)+Na
544.338	1.52974	577948	1_LPC(20:4)+H | 1_LPC(18:1)+Na
544.339	1.96138	471827	1_LPC(20:4)+H | 1_LPC(18:1)+Na
566.322	0.691672	4.84966e+06	1_LPC(20:4)+Na
542.322	0.735778	16300000	1_LPC(20:5)+H | 1_LPC(18:2)+Na
566.414	2.45274	406528	1_LPC(21:0)+H
580.434	2.93633	373120	1_LPC(22:0)+H
578.418	2.04841	290593	1_LPC(22:1)+H
600.4	2.02315	206206	1_LPC(22:1)+Na
572.368	1.5086	1.2005e+06	1_LPC(22:4)+H | 1_LPC(20:1)+Na
570.354	1.07327	340473	1_LPC(22:5)+H | 1_LPC(20:2)+Na
590.321	0.657894	929196	1_LPC(22:6)+Na
606.449	2.94214	151853	1_LPC(24:1)+H | 3_Plasmanyl-PC(24:1)+H | 3_Plasmenyl-PC(24:0)+H
636.495	5.63004	361987	1_LPC(26:0)+H | 3_Plasmanyl-PC(26:0)+H
504.307	1.51907	326173	1_LPE(18:0)+Na
502.291	1.06816	121650	1_LPE(18:1)+Na | 1_LPE(20:4)+H
478.292	0.985289	177065	1_LPE(18:2)+H
500.277	0.598397	222405	1_LPE(20:5)+H
530.325	1.0221	120841	1_LPE(22:4)+H
528.307	0.826859	272406	1_LPE(22:5)+H
512.297	0.911893	239635	1_OxLPC(15:0(COOH))+H | 1_OxLPC(15:1(OO))+H
544.284	1.56435	119930	1_OxLPC(15:1(OOOO))+H
540.331	1.36601	430426	1_OxLPC(17:1(OO))+H
538.315	0.974582	333187	1_OxLPC(17:2(OO))+H | 1_OxLPC(17:1(Ke,OH))+H | 3_OxPC(17:0(Ke))+H
530.288	0.745988	759601	1_OxLPC(18:4(CHO))+H | 1_OxLPC(18:4(Ke))+H | 1_OxLPC(16:1(CHO))+Na | 1_OxLPC(16:1(Ke))+Na
544.302	2.04569	121258	1_OxLPC(19:4(CHO))+H | 1_OxLPC(17:2(OH))+Na | 1_OxLPC(17:1(Ke))+Na
580.362	0.966356	228574	1_OxLPC(20:2(OO))+H | 1_OxLPC(20:1(Ke,OH))+H | 3_OxPC(20:0(Ke))+H
608.324	1.42042	348763	1_OxLPC(20:4(OOOO))+H | 3_OxPC(20:1(KeKeO))+H | 3_OxPC(20:2(OKeO))+H
608.393	1.44779	165167	1_OxLPC(22:2(OO))+H | 1_OxLPC(22:1(Ke,OH))+H | 3_OxPC(22:0(Ke))+H | 3_OxPC(22:1(O))+H
636.424	1.2093	383881	1_OxLPC(24:1(Ke,OH))+H | 3_OxPC(24:0(Ke))+H | 3_OxPC(24:1(O))+H
772.549	5.05192	3.41395e+06	1_OxPC(16:0_18:3(OH)) | 1_OxPC(16:0_18:2(Ke)) | 3_OxPC(34:2(Ke))+H | 3_OxPC(34:3(O))+H
804.611	7.40401	522105	1_OxPC(16:0_20:1(OH)) | 1_OxPC(18:0_18:1(OH)) | 3_OxPC(36:0(Ke))+H | 3_OxPC(36:1(O))+H
650.439	1.33514	3.26275e+06	1_OxPC(16:0_9:0(CHO))+H | 3_OxPC(25:0(Ke))+H | 3_OxPC(25:1(O))+H
798.564	5.04672	8.42042e+06	1_OxPC(16:1_20:3(OH)) | 1_OxPC(16:1_20:2(Ke)) | 3_OxPC(36:3(Ke))+H | 3_OxPC(36:4(O))+H
778.56	8.16333	2.89422e+06	1_OxPC(17:0_16:1(OO)) | 3_OxPC(33:0(KeO))+H | 3_OxPC(33:1(OO))+H | 1_PG(17:0_18:2)+NH4
678.47	1.90607	1.99846e+06	1_OxPC(18:0_9:0(CHO))+H | 3_OxPC(27:0(Ke))+H | 3_OxPC(27:1(O))+H
830.553	4.86126	710502	1_OxPC(18:2_18:2(OOO)) | 3_OxPC(36:2(KeOKe))+H | 3_OxPC(36:3(OOKe))+H | 3_OxPC(36:4(OOO))+H|1_OxPC(18:2_18:2(OOO)) | 3_OxPC(36:2(KeOKe))+H | 3_OxPC(36:3(OOKe))+H | 3_OxPC(36:4(OOO))+H
830.554	4.86972	745975	1_OxPC(18:2_18:2(OOO)) | 3_OxPC(36:2(KeOKe))+H | 3_OxPC(36:3(OOKe))+H | 3_OxPC(36:4(OOO))+H|1_OxPC(18:2_18:2(OOO)) | 3_OxPC(36:2(KeOKe))+H | 3_OxPC(36:3(OOKe))+H | 3_OxPC(36:4(OOO))+H
796.548	5.23154	377318	1_OxPC(18:2_18:3(OH)) | 1_OxPC(18:2_18:2(Ke)) | 3_OxPC(36:4(Ke))+H | 3_OxPC(36:5(O))+H
852.61	5.00874	100904	1_OxPC(18:3_22:2(OH)) | 1_OxPC(18:3_22:1(Ke)) | 1_OxPC(20:4_20:1(OH)) | 3_OxPC(40:4(Ke))+H | 3_OxPC(40:5(O))+H
800.54	8.1605	657586	1_OxPC(19:0_16:3(COOH))+H | 1_OxPC(18:2_17:2(OO)) | 1_OxPC(18:2_17:1(Ke,OH)) | 1_OxPC(18:1(OH)_17:2(Ke)) | 3_OxPC(35:2(KeKe))+H | 3_OxPC(35:3(OKe))+H | 3_OxPC(35:4(OO))+H | 1_OxPC(19:0_14:0(COOH))+Na | 1_OxPC(19:0_14:1(OO))+Na
858.586	5.65698	588979	1_OxPC(20:3(OH)_18:1(OO)) | 1_OxPC(18:1(OO)_20:2(Ke)) | 3_OxPC(38:2(KeOKe))+H | 3_OxPC(38:3(OKeO))+H | 3_OxPC(38:4(OOO))+H
824.581	5.1016	738866	1_OxPC(20:4_18:1(OH)) | 3_OxPC(38:4(Ke))+H | 3_OxPC(38:5(O))+H
838.748	11.723	109683	1_OxTG(14:0_16:0_18:1(OH))+NH4 | 1_OxTG(16:0_16:0_16:1(OH))+NH4
836.733	11.4715	325475	1_OxTG(14:0_16:0_18:2(OH))+NH4 | 1_OxTG(14:0_16:0_18:1(Ke))+NH4 | 1_OxTG(16:0_18:1_14:0(CHO))+NH4 | 1_OxTG(16:0_18:1_14:1(OH))+NH4 | 1_OxTG(16:0_16:1_16:1(OH))+NH4 | 1_OxTG(14:0_18:1_16:1(OH))+NH4 | 1_OxTG(14:0_16:1_18:1(OH))+NH4
834.718	11.0127	79382.5	1_OxTG(14:0_18:2_16:1(OH))+NH4 | 1_OxTG(16:0_18:2_14:0(CHO))+NH4 | 1_OxTG(16:0_18:2_14:1(OH))+NH4 | 1_OxTG(14:0_16:0_18:3(OH))+NH4 | 1_OxTG(14:0_16:0_18:2(Ke))+NH4
838.749	13.4444	262278	1_OxTG(16:0_16:0_16:1(OH))+NH4|1_OxTG(16:0_16:0_16:1(OH))+NH4
838.749	13.4501	253730	1_OxTG(16:0_16:0_16:1(OH))+NH4|1_OxTG(16:0_16:0_16:1(OH))+NH4
866.777	12.3954	425712	1_OxTG(16:0_16:0_18:1(OH))+NH4 | 1_OxTG(16:0_18:0_16:1(OH))+NH4
862.75	13.0871	1.13096e+06	1_OxTG(16:0_16:0_18:3(OH))+NH4 | 1_OxTG(16:0_16:0_18:2(Ke))+NH4 | 1_OxTG(16:0_18:1_16:1(CHO))+NH4 | 1_OxTG(16:0_18:1_16:1(Ke))+NH4 | 1_OxTG(18:1_18:1_14:0(CHO))+NH4 | 1_OxTG(18:1_18:1_14:1(OH))+NH4
862.749	12.8996	571574	1_OxTG(16:0_16:0_18:3(OH))+NH4 | 1_OxTG(16:0_16:0_18:2(Ke))+NH4 | 1_OxTG(16:0_18:2_16:1(OH))+NH4 | 1_OxTG(16:0_18:1_16:1(CHO))+NH4 | 1_OxTG(16:0_18:1_16:1(Ke))+NH4 | 1_OxTG(18:1_18:1_14:0(CHO))+NH4 | 1_OxTG(18:1_18:1_14:1(OH))+NH4
756.634	9.35192	104126	1_OxTG(16:0_16:0_9:0(COOH))+NH4|1_OxTG(16:0_16:0_9:0(COOH))+NH4
756.635	9.35142	101635	1_OxTG(16:0_16:0_9:0(COOH))+NH4|1_OxTG(16:0_16:0_9:0(COOH))+NH4
862.748	11.5031	646088	1_OxTG(16:0_16:1_18:2(OH))+NH4 | 1_OxTG(16:0_16:1_18:1(Ke))+NH4 | 1_OxTG(14:0_18:1_18:2(OH))+NH4 | 1_OxTG(14:0_18:1_18:1(Ke))+NH4 | 1_OxTG(16:1_18:1_16:1(OH))+NH4 | 1_OxTG(16:0_18:2_16:1(OH))+NH4 | 1_OxTG(16:0_16:0_18:3(OH))+NH4 | 1_OxTG(16:0_16:0_18:2(Ke))+NH4 | 1_OxTG(14:0_18:2_18:1(OH))+NH4 | 1_OxTG(18:1_18:1_14:0(CHO))+NH4 | 1_OxTG(18:1_18:1_14:1(OH))+NH4 | 1_OxTG(16:1_16:1_18:1(OH))+NH4
860.733	12.4361	982645	1_OxTG(16:0_16:1_18:3(OH))+NH4 | 1_OxTG(16:0_16:1_18:2(Ke))+NH4 | 1_OxTG(14:0_18:1_18:3(OH))+NH4 | 1_OxTG(14:0_18:1_18:2(Ke))+NH4 | 1_OxTG(16:0_18:1_16:2(CHO))+NH4 | 1_OxTG(16:1_18:1_16:1(CHO))+NH4 | 1_OxTG(16:1_18:1_16:1(Ke))+NH4 | 1_OxTG(16:0_16:0_18:4(OH))+NH4 | 1_OxTG(16:0_16:0_18:3(Ke))+NH4 | 1_OxTG(16:1_16:1_18:2(OH))+NH4 | 1_OxTG(16:1_16:1_18:1(Ke))+NH4 | 1_OxTG(18:1_18:1_14:1(CHO))+NH4 | …
894.81	13.3654	165299	1_OxTG(16:0_18:0_18:1(OH))+NH4
836.734	12.798	669618	1_OxTG(16:0_18:1_14:0(CHO))+NH4 | 1_OxTG(16:0_18:1_14:1(OH))+NH4 | 1_OxTG(16:0_16:0_16:1(CHO))+NH4 | 1_OxTG(16:0_16:0_16:1(Ke))+NH4
862.748	11.7471	490322	1_OxTG(16:0_18:1_16:1(CHO))+NH4 | 1_OxTG(16:0_18:1_16:1(Ke))+NH4 | 1_OxTG(16:0_18:2_16:1(OH))+NH4 | 1_OxTG(16:1_18:1_16:1(OH))+NH4 | 1_OxTG(14:0_18:1_18:2(OH))+NH4 | 1_OxTG(14:0_18:1_18:1(Ke))+NH4 | 1_OxTG(16:0_16:1_18:2(OH))+NH4 | 1_OxTG(16:0_16:1_18:1(Ke))+NH4 | 1_OxTG(18:1_18:1_14:0(CHO))+NH4 | 1_OxTG(18:1_18:1_14:1(OH))+NH4 | 1_OxTG(16:0_16:0_18:3(OH))+NH4 | 1_OxTG(16:0_16:0_18:2(Ke))+NH4 | 1…
864.765	13.4371	634090	1_OxTG(16:0_18:1_16:1(OH))+NH4 | 1_OxTG(16:0_16:0_18:2(OH))+NH4 | 1_OxTG(16:0_16:0_18:1(Ke))+NH4
864.764	12.4216	745802	1_OxTG(16:0_18:1_16:1(OH))+NH4 | 1_OxTG(16:0_16:0_18:2(OH))+NH4 | 1_OxTG(16:0_16:0_18:1(Ke))+NH4 | 1_OxTG(16:0_18:0_16:1(CHO))+NH4 | 1_OxTG(16:0_18:0_16:1(Ke))+NH4 | 1_OxTG(18:0_18:1_14:0(CHO))+NH4 | 1_OxTG(18:0_18:1_14:1(OH))+NH4 | 1_OxTG(14:0_18:1_18:1(OH))+NH4 | 1_OxTG(14:0_18:0_18:2(OH))+NH4 | 1_OxTG(14:0_18:0_18:1(Ke))+NH4
892.792	12.4011	857013	1_OxTG(16:0_18:1_18:1(OH))+NH4 | 1_OxTG(16:0_18:0_18:2(OH))+NH4 | 1_OxTG(16:0_18:0_18:1(Ke))+NH4 | 1_OxTG(18:0_18:1_16:1(OH))+NH4
892.795	12.8002	961927	1_OxTG(16:0_18:1_18:1(OH))+NH4 | 1_OxTG(16:0_18:0_18:2(OH))+NH4 | 1_OxTG(16:0_18:0_18:1(Ke))+NH4 | 1_OxTG(18:0_18:1_16:1(OH))+NH4
890.779	11.8219	1.40216e+06	1_OxTG(16:0_18:1_18:2(OH))+NH4 | 1_OxTG(16:0_18:1_18:1(Ke))+NH4 | 1_OxTG(16:1_18:1_18:1(OH))+NH4 | 1_OxTG(16:1_18:0_18:2(OH))+NH4 | 1_OxTG(16:1_18:0_18:1(Ke))+NH4 | 1_OxTG(18:1_18:1_16:1(OH))+NH4 | 1_OxTG(16:0_18:2_18:1(OH))+NH4 | 1_OxTG(18:0_18:2_16:1(OH))+NH4 | 1_OxTG(16:1_16:1_20:1(OH))+NH4
890.781	13.5167	717597	1_OxTG(16:0_18:1_18:2(OH))+NH4 | 1_OxTG(16:0_18:1_18:1(Ke))+NH4 | 1_OxTG(18:1_18:1_16:1(OH))+NH4 | 1_OxTG(16:0_18:2_18:1(OH))+NH4
890.78	12.1998	2.56404e+06	1_OxTG(16:0_18:1_18:2(OH))+NH4 | 1_OxTG(16:0_18:1_18:1(Ke))+NH4 | 1_OxTG(18:1_18:1_16:1(OH))+NH4 | 1_OxTG(16:1_18:1_18:1(OH))+NH4 | 1_OxTG(16:0_18:2_18:1(OH))+NH4 | 1_OxTG(18:0_18:1_16:1(CHO))+NH4 | 1_OxTG(18:0_18:1_16:1(Ke))+NH4 | 1_OxTG(16:1_18:0_18:2(OH))+NH4 | 1_OxTG(16:1_18:0_18:1(Ke))+NH4 | 1_OxTG(18:0_18:2_16:1(OH))+NH4 | 1_OxTG(16:0_16:1_20:2(OH))+NH4 | 1_OxTG(16:0_16:1_20:1(Ke))+NH4 | 1_…
890.78	12.4227	1.73133e+06	1_OxTG(16:0_18:1_18:2(OH))+NH4 | 1_OxTG(16:0_18:1_18:1(Ke))+NH4 | 1_OxTG(18:1_18:1_16:1(OH))+NH4 | 1_OxTG(16:1_18:1_18:1(OH))+NH4 | 1_OxTG(18:0_18:1_16:1(CHO))+NH4 | 1_OxTG(18:0_18:1_16:1(Ke))+NH4 | 1_OxTG(16:0_18:2_18:1(OH))+NH4 | 1_OxTG(16:0_18:0_18:3(OH))+NH4 | 1_OxTG(16:0_18:0_18:2(Ke))+NH4 | 1_OxTG(18:0_18:2_16:1(OH))+NH4 | 1_OxTG(16:1_18:0_18:2(OH))+NH4 | 1_OxTG(16:1_18:0_18:1(Ke))+NH4
888.765	13.1029	4.10151e+06	1_OxTG(16:0_18:1_18:3(OH))+NH4 | 1_OxTG(16:0_18:1_18:2(Ke))+NH4 | 1_OxTG(16:0_18:2_18:2(OH))+NH4 | 1_OxTG(16:0_18:2_18:1(Ke))+NH4 | 1_OxTG(18:1_18:1_16:1(CHO))+NH4 | 1_OxTG(18:1_18:1_16:1(Ke))+NH4 | 1_OxTG(18:1_18:2_16:1(OH))+NH4 | 1_OxTG(16:0_16:0_20:4(OH))+NH4 | 1_OxTG(16:0_16:0_20:3(Ke))+NH4
904.759	11.0375	693003	1_OxTG(16:0_18:1_18:3(OO))+NH4 | 1_OxTG(16:0_18:1_18:2(Ke,OH))+NH4
766.655	9.93145	524075	1_OxTG(16:0_18:1_9:0(CHO))+NH4
782.65	9.67149	106302	1_OxTG(16:0_18:1_9:0(COOH))+NH4
860.734	11.1032	191814	1_OxTG(16:0_18:2_16:1(CHO))+NH4 | 1_OxTG(16:0_18:2_16:1(Ke))+NH4 | 1_OxTG(16:1_18:2_16:1(OH))+NH4 | 1_OxTG(18:1_18:2_14:0(CHO))+NH4 | 1_OxTG(18:1_18:2_14:1(OH))+NH4 | 1_OxTG(16:1_18:1_16:1(CHO))+NH4 | 1_OxTG(16:1_18:1_16:1(Ke))+NH4 | 1_OxTG(14:0_18:2_18:2(OH))+NH4 | 1_OxTG(14:0_18:2_18:1(Ke))+NH4 | 1_OxTG(16:0_16:1_18:3(OH))+NH4 | 1_OxTG(16:0_16:1_18:2(Ke))+NH4 | 1_OxTG(16:0_18:3_16:1(OH))+NH4 | …
888.764	11.5963	1.50758e+06	1_OxTG(16:0_18:2_18:2(OH))+NH4 | 1_OxTG(16:0_18:2_18:1(Ke))+NH4 | 1_OxTG(16:1_18:1_18:2(OH))+NH4 | 1_OxTG(16:1_18:1_18:1(Ke))+NH4 | 1_OxTG(16:0_18:1_18:3(OH))+NH4 | 1_OxTG(16:0_18:1_18:2(Ke))+NH4 | 1_OxTG(18:1_18:2_16:1(OH))+NH4 | 1_OxTG(16:0_18:3_18:1(OH))+NH4 | 1_OxTG(16:1_18:2_18:1(OH))+NH4 | 1_OxTG(18:1_18:1_16:1(CHO))+NH4 | 1_OxTG(18:1_18:1_16:1(Ke))+NH4 | 1_OxTG(16:0_16:1_20:3(OH))+NH4 | 1_…
886.749	12.5347	3.083e+06	1_OxTG(16:0_18:2_18:3(OH))+NH4 | 1_OxTG(16:0_18:2_18:2(Ke))+NH4 | 1_OxTG(16:1_18:1_18:3(OH))+NH4 | 1_OxTG(16:1_18:1_18:2(Ke))+NH4 | 1_OxTG(16:0_18:1_18:4(OH))+NH4 | 1_OxTG(16:0_18:1_18:3(Ke))+NH4 | 1_OxTG(18:1_18:2_16:1(CHO))+NH4 | 1_OxTG(18:1_18:2_16:1(Ke))+NH4 | 1_OxTG(16:0_16:1_20:4(OH))+NH4 | 1_OxTG(16:0_16:1_20:3(Ke))+NH4 | 1_OxTG(16:1_18:2_18:2(OH))+NH4 | 1_OxTG(16:1_18:2_18:1(Ke))+NH4 | 1_…
886.749	11.449	340538	1_OxTG(16:0_18:2_18:3(OH))+NH4 | 1_OxTG(16:0_18:2_18:2(Ke))+NH4 | 1_OxTG(18:1_18:2_16:1(CHO))+NH4 | 1_OxTG(18:1_18:2_16:1(Ke))+NH4 | 1_OxTG(16:0_18:1_18:4(OH))+NH4 | 1_OxTG(16:0_18:1_18:3(Ke))+NH4 | 1_OxTG(16:1_18:1_18:3(OH))+NH4 | 1_OxTG(16:1_18:1_18:2(Ke))+NH4 | 1_OxTG(16:0_16:1_20:4(OH))+NH4 | 1_OxTG(16:0_16:1_20:3(Ke))+NH4 | 1_OxTG(16:0_18:3_18:2(OH))+NH4 | 1_OxTG(16:0_18:3_18:1(Ke))+NH4 | 1_…
886.749	11.2437	377284	1_OxTG(16:0_18:2_18:3(OH))+NH4 | 1_OxTG(16:0_18:2_18:2(Ke))+NH4 | 1_OxTG(18:2_18:2_16:1(OH))+NH4 | 1_OxTG(18:1_18:2_16:1(CHO))+NH4 | 1_OxTG(18:1_18:2_16:1(Ke))+NH4 | 1_OxTG(16:1_18:2_18:2(OH))+NH4 | 1_OxTG(16:1_18:2_18:1(Ke))+NH4 | 1_OxTG(18:1_18:3_16:1(OH))+NH4 | 1_OxTG(16:1_18:1_18:3(OH))+NH4 | 1_OxTG(16:1_18:1_18:2(Ke))+NH4 | 1_OxTG(16:0_18:3_18:2(OH))+NH4 | 1_OxTG(16:0_18:3_18:1(Ke))+NH4 | 1_…
884.734	12.0247	723081	1_OxTG(16:0_18:2_18:4(OH))+NH4 | 1_OxTG(16:0_18:2_18:3(Ke))+NH4 | 1_OxTG(16:1_18:1_18:4(OH))+NH4 | 1_OxTG(16:1_18:1_18:3(Ke))+NH4 | 1_OxTG(16:1_18:2_18:3(OH))+NH4 | 1_OxTG(16:1_18:2_18:2(Ke))+NH4 | 1_OxTG(18:1_18:2_16:2(CHO))+NH4 | 1_OxTG(18:2_18:2_16:1(CHO))+NH4 | 1_OxTG(18:2_18:2_16:1(Ke))+NH4
764.64	9.24925	345502	1_OxTG(16:0_18:2_9:0(CHO))+NH4 | 1_OxTG(16:1_18:1_9:0(CHO))+NH4
920.827	13.4477	321903	1_OxTG(18:0_18:1_18:1(OH))+NH4 | 1_OxTG(18:0_18:0_18:2(OH))+NH4 | 1_OxTG(18:0_18:0_18:1(Ke))+NH4 | 1_OxTG(16:0_18:1_20:1(OH))+NH4
920.829	13.5542	315399	1_OxTG(18:0_18:1_18:1(OH))+NH4 | 1_OxTG(18:0_18:0_18:2(OH))+NH4 | 1_OxTG(18:0_18:0_18:1(Ke))+NH4 | 1_OxTG(16:0_18:1_20:1(OH))+NH4
918.808	12.8339	778385	1_OxTG(18:0_18:1_18:2(OH))+NH4 | 1_OxTG(18:0_18:1_18:1(Ke))+NH4 | 1_OxTG(18:1_18:1_18:1(OH))+NH4 | 1_OxTG(16:0_18:1_20:2(OH))+NH4 | 1_OxTG(16:0_18:1_20:1(Ke))+NH4 | 1_OxTG(18:0_18:2_18:1(OH))+NH4 | 1_OxTG(16:0_18:2_20:1(OH))+NH4
794.686	10.8226	456368	1_OxTG(18:0_18:1_9:0(CHO))+NH4
834.718	12.1808	380262	1_OxTG(18:1_18:1_12:0(CHO))+NH4
918.808	12.2054	888166	1_OxTG(18:1_18:1_18:1(OH))+NH4
916.794	13.6983	372011	1_OxTG(18:1_18:1_18:2(OH))+NH4 | 1_OxTG(18:1_18:1_18:1(Ke))+NH4
916.796	12.2358	1.06943e+06	1_OxTG(18:1_18:1_18:2(OH))+NH4 | 1_OxTG(18:1_18:1_18:1(Ke))+NH4 | 1_OxTG(18:1_18:2_18:1(OH))+NH4 | 1_OxTG(18:0_18:1_18:3(OH))+NH4 | 1_OxTG(18:0_18:1_18:2(Ke))+NH4 | 1_OxTG(18:0_18:2_18:2(OH))+NH4 | 1_OxTG(18:0_18:2_18:1(Ke))+NH4 | 1_OxTG(16:0_18:1_20:3(OH))+NH4 | 1_OxTG(16:0_18:1_20:2(Ke))+NH4
914.779	13.1114	2.83508e+06	1_OxTG(18:1_18:1_18:3(OH))+NH4 | 1_OxTG(18:1_18:1_18:2(Ke))+NH4 | 1_OxTG(18:0_18:2_18:3(OH))+NH4 | 1_OxTG(18:0_18:2_18:2(Ke))+NH4 | 1_OxTG(18:1_18:2_18:2(OH))+NH4 | 1_OxTG(18:1_18:2_18:1(Ke))+NH4 | 1_OxTG(18:0_18:1_18:4(OH))+NH4 | 1_OxTG(18:0_18:1_18:3(Ke))+NH4 | 1_OxTG(16:0_18:1_20:4(OH))+NH4 | 1_OxTG(16:0_18:1_20:3(Ke))+NH4 | 1_OxTG(18:2_18:2_18:1(OH))+NH4 | 1_OxTG(16:0_18:2_20:3(OH))+NH4 | 1_O…
930.774	11.1006	412047	1_OxTG(18:1_18:1_18:3(OO))+NH4 | 1_OxTG(18:1_18:1_18:2(Ke,OH))+NH4
792.67	10.0473	246633	1_OxTG(18:1_18:1_9:0(CHO))+NH4
792.669	9.82367	223252	1_OxTG(18:1_18:1_9:0(CHO))+NH4
916.794	11.8598	825044	1_OxTG(18:1_18:2_18:1(OH))+NH4 | 1_OxTG(18:1_18:1_18:2(OH))+NH4 | 1_OxTG(18:1_18:1_18:1(Ke))+NH4 | 1_OxTG(18:0_18:2_18:2(OH))+NH4 | 1_OxTG(18:0_18:2_18:1(Ke))+NH4
914.78	11.8501	704494	1_OxTG(18:1_18:2_18:2(OH))+NH4 | 1_OxTG(18:1_18:2_18:1(Ke))+NH4 | 1_OxTG(18:1_18:3_18:1(OH))+NH4 | 1_OxTG(16:0_18:1_20:4(OH))+NH4 | 1_OxTG(16:0_18:1_20:3(Ke))+NH4 | 1_OxTG(18:1_18:1_18:3(OH))+NH4 | 1_OxTG(18:1_18:1_18:2(Ke))+NH4 | 1_OxTG(18:2_18:2_18:1(OH))+NH4 | 1_OxTG(18:0_18:2_18:3(OH))+NH4 | 1_OxTG(18:0_18:2_18:2(Ke))+NH4 | 1_OxTG(16:0_18:2_20:3(OH))+NH4 | 1_OxTG(16:0_18:2_20:2(Ke))+NH4 | 1_O…
914.779	11.6229	859208	1_OxTG(18:1_18:2_18:2(OH))+NH4 | 1_OxTG(18:1_18:2_18:1(Ke))+NH4 | 1_OxTG(18:1_18:3_18:1(OH))+NH4 | 1_OxTG(18:2_18:2_18:1(OH))+NH4 | 1_OxTG(18:1_18:1_18:3(OH))+NH4 | 1_OxTG(18:1_18:1_18:2(Ke))+NH4
912.766	11.4341	398637	1_OxTG(18:1_18:2_18:3(OH))+NH4 | 1_OxTG(18:1_18:2_18:2(Ke))+NH4 | 1_OxTG(16:0_18:2_20:4(OH))+NH4 | 1_OxTG(16:0_18:2_20:3(Ke))+NH4 | 1_OxTG(18:2_18:2_18:2(OH))+NH4 | 1_OxTG(18:2_18:2_18:1(Ke))+NH4 | 1_OxTG(18:1_18:3_18:2(OH))+NH4 | 1_OxTG(18:1_18:3_18:1(Ke))+NH4 | 1_OxTG(18:2_18:3_18:1(OH))+NH4 | 1_OxTG(16:0_18:1_20:4(Ke))+NH4 | 1_OxTG(16:0_18:1_20:5(OH))+NH4 | 1_OxTG(16:0_20:4_18:2(OH))+NH4 | 1_O…
912.764	12.5428	3.10516e+06	1_OxTG(18:1_18:2_18:3(OH))+NH4 | 1_OxTG(18:1_18:2_18:2(Ke))+NH4 | 1_OxTG(18:1_18:1_18:4(OH))+NH4 | 1_OxTG(18:1_18:1_18:3(Ke))+NH4 | 1_OxTG(18:0_18:2_18:4(OH))+NH4 | 1_OxTG(18:0_18:2_18:3(Ke))+NH4 | 1_OxTG(18:2_18:2_18:2(OH))+NH4 | 1_OxTG(18:2_18:2_18:1(Ke))+NH4 | 1_OxTG(18:1_20:4_16:1(OH))+NH4
972.857	13.1241	157775	1_OxTG(18:1_18:2_22:1(OH))+NH4 | 1_OxTG(18:1_18:1_22:2(OH))+NH4 | 1_OxTG(18:1_18:1_22:1(Ke))+NH4|1_OxTG(18:1_18:2_22:1(OH))+NH4 | 1_OxTG(18:1_18:1_22:2(OH))+NH4 | 1_OxTG(18:1_18:1_22:1(Ke))+NH4
972.856	13.1778	155476	1_OxTG(18:1_18:2_22:1(OH))+NH4 | 1_OxTG(18:1_18:1_22:2(OH))+NH4 | 1_OxTG(18:1_18:1_22:1(Ke))+NH4|1_OxTG(18:1_18:2_22:1(OH))+NH4 | 1_OxTG(18:1_18:1_22:2(OH))+NH4 | 1_OxTG(18:1_18:1_22:1(Ke))+NH4
936.764	12.331	491082	1_OxTG(18:1_20:4_18:3(OH))+NH4 | 1_OxTG(18:1_20:4_18:2(Ke))+NH4
910.749	11.9865	855730	1_OxTG(18:2_18:2_18:3(OH))+NH4 | 1_OxTG(18:2_18:2_18:2(Ke))+NH4 | 1_OxTG(18:1_18:3_18:3(OH))+NH4 | 1_OxTG(18:1_18:3_18:2(Ke))+NH4 | 1_OxTG(18:1_18:2_18:4(OH))+NH4 | 1_OxTG(18:1_18:2_18:3(Ke))+NH4 | 1_OxTG(18:2_18:3_18:2(OH))+NH4 | 1_OxTG(18:2_18:3_18:1(Ke))+NH4
942.808	11.9971	166373	1_OxTG(18:2_18:2_20:1(OH))+NH4
970.84	12.5594	260660	1_OxTG(18:2_18:2_22:1(OH))+NH4
938.78	12.8561	251082	1_OxTG(18:2_20:4_18:1(OH))+NH4 | 1_OxTG(18:2_18:2_20:3(OH))+NH4 | 1_OxTG(18:2_18:2_20:2(Ke))+NH4
728.52	6.1833	915008	1_PC(14:0_16:0)+Na | 3_PC(32:3)+H
776.52	5.0653	6.98332e+06	1_PC(14:0_20:4)+Na | 3_PC(36:7)+H
720.555	6.58382	1.3057e+06	1_PC(15:0_16:0)+H | 3_PC(31:0)+H
744.555	7.83141	3.6102e+06	1_PC(15:0_18:2)+H | 1_PC(15:1_18:1)+H | 1_PC(16:0_17:2)+H | 3_PC(33:2)+H | 1_PE(18:0_18:2)+H | 1_PE(18:1_18:1)+H | 3_PE(36:2)+H
734.57	7.20414	3.9362e+06	1_PC(16:0_16:0)+H | 3_PC(32:0)+H|1_PC(16:0_16:0)+H | 3_PC(32:0)+H
734.57	7.20408	3.85546e+06	1_PC(16:0_16:0)+H | 3_PC(32:0)+H|1_PC(16:0_16:0)+H | 3_PC(32:0)+H
780.552	6.62969	5.16182e+06	1_PC(16:0_18:2)+Na | 1_PC(16:0_20:5)+H | 1_PC(18:2_18:3)+H | 3_PC(36:5)+H
804.55	6.31809	6.98498e+06	1_PC(16:0_20:4)+Na | 1_PC(18:3_20:4)+H | 3_PC(38:7)+H
802.535	5.53028	8.41739e+06	1_PC(16:0_20:5)+Na | 1_PC(18:3_20:5)+H | 3_PC(38:8)+H
828.551	5.98603	8.92216e+06	1_PC(16:0_22:6)+Na | 1_PC(18:3_22:6)+H | 3_PC(40:9)+H
828.552	6.17765	1.82309e+06	1_PC(16:0_22:6)+Na | 3_PC(40:9)+H
756.552	7.36745	1.9024e+06	1_PC(16:1_18:2)+H | 1_PC(16:0_18:3)+H | 3_PC(34:3)+H | 1_PC(16:0_16:0)+Na | 3_PE(37:3)+H
778.536	5.40343	3.88081e+06	1_PC(16:1_18:2)+Na | 1_PC(14:0_20:3)+Na | 1_PC(16:1_20:5)+H | 3_PC(36:6)+H|1_PC(16:1_18:2)+Na | 1_PC(14:0_20:3)+Na | 1_PC(16:1_20:5)+H | 3_PC(36:6)+H
778.536	5.40343	3.76211e+06	1_PC(16:1_18:2)+Na | 1_PC(14:0_20:3)+Na | 1_PC(16:1_20:5)+H | 3_PC(36:6)+H|1_PC(16:1_18:2)+Na | 1_PC(14:0_20:3)+Na | 1_PC(16:1_20:5)+H | 3_PC(36:6)+H
802.535	5.1407	2.02717e+06	1_PC(16:1_20:4)+Na | 3_PC(38:8)+H
804.553	4.85712	4.16616e+06	1_PC(16:1_22:6)+H | 3_PC(38:7)+H
796.583	7.17048	1.24725e+06	1_PC(17:0_20:4)+H | 3_PC(37:4)+H | 3_PE(40:4)+H
824.612	7.59986	822862	1_PC(17:0_22:4)+H | 3_PC(39:4)+H
818.567	6.95783	860840	1_PC(17:2_22:5)+H | 3_PC(39:7)+H
808.583	7.84214	8.71864e+06	1_PC(18:0_18:2)+Na | 1_PC(18:0_20:5)+H | 1_PC(18:2_20:3)+H | 3_PC(38:5)+H
836.615	8.72288	2.96772e+06	1_PC(18:0_20:2)+Na | 1_PC(18:0_22:5)+H | 3_PC(40:5)+H
830.569	6.74502	1.52752e+06	1_PC(18:0_20:5)+Na | 3_PC(40:8)+H
860.614	8.33034	2.91368e+06	1_PC(18:0_22:4)+Na | 3_PC(42:7)+H
856.582	7.20701	3.16905e+06	1_PC(18:0_22:6)+Na | 3_PC(42:9)+H
830.569	6.4263	2.56693e+06	1_PC(18:1_20:4)+Na | 1_PC(16:0_22:5)+Na | 3_PC(40:8)+H
804.551	5.67473	1.07167e+07	1_PC(18:2_18:2)+Na | 1_PC(16:1_20:3)+Na | 1_PC(18:2_20:5)+H | 3_PC(38:7)+H
828.551	5.45077	5.29352e+06	1_PC(18:2_20:4)+Na | 1_PC(20:4_20:5)+H | 3_PC(40:9)+H
852.551	5.0934	2.38e+06	1_PC(18:2_22:6)+Na | 1_PC(20:4_20:4)+Na | 1_PC(20:5_22:6)+H | 3_PC(42:11)+H
840.644	10.4874	1.29417e+07	1_PC(19:0_19:0)+Na | 3_PC(40:3)+H
824.615	7.85541	1.52462e+06	1_PC(19:0_20:4)+H | 3_PC(39:4)+H | 1_PC(17:0_22:4)+H|1_PC(19:0_20:4)+H | 3_PC(39:4)+H | 1_PC(17:0_22:4)+H
824.614	7.86671	1.54615e+06	1_PC(19:0_20:4)+H | 3_PC(39:4)+H | 1_PC(17:0_22:4)+H|1_PC(19:0_20:4)+H | 3_PC(39:4)+H | 1_PC(17:0_22:4)+H
860.615	7.20961	2.33714e+06	1_PC(20:1_22:6)+H | 3_PC(42:7)+H
858.6	6.12251	1.63654e+06	1_PC(20:4_22:4)+H | 3_PC(42:8)+H
854.569	4.83647	1.59067e+06	1_PC(20:4_22:6)+H | 3_PC(42:10)+H
738.507	5.79303	421653	1_PE(16:0_20:5)+H | 3_PE(36:5)+H | 3_PC(33:5)+H
744.554	12.9703	1.03277e+06	1_PE(18:0_18:2)+H | 1_PE(18:1_18:1)+H | 3_PE(36:2)+H | 3_PC(33:2)+H
764.523	5.72476	557129	1_PE(18:2_20:4)+H | 3_PC(35:6)+H | 3_PE(38:6)+H
788.522	5.35609	162591	1_PE(18:2_22:6)+H | 3_PE(40:8)+H
684.481	4.24877	31850000	1_PG(14:0_14:0)+NH4
768.578	7.97195	6.09167e+07	1_PG(17:0_17:0)+NH4 | 1_PG(16:0_18:0)+NH4
482.361	1.13893	17750000	1_Plasmanyl-LPC(O-16:0)+H
510.392	1.89811	124054	1_Plasmanyl-LPC(O-18:0)+H
508.377	1.20115	1.06583e+07	1_Plasmanyl-LPC(O-18:1)+H
538.423	2.41364	507765	1_Plasmanyl-LPC(O-20:0)+H
536.408	1.70964	574038	1_Plasmanyl-LPC(O-20:1)+H
566.455	3.47745	525892	1_Plasmanyl-LPC(O-22:0)+H
594.486	4.87846	1.54606e+06	1_Plasmanyl-LPC(O-24:0)+H
592.47	3.45697	894615	1_Plasmanyl-LPC(O-24:1)+H
692.561	6.86965	2.18104e+06	1_Plasmanyl-PC(O-16:0/14:0)+H | 3_Plasmanyl-PC(30:0)+H
720.591	8.08373	3.32333e+07	1_Plasmanyl-PC(O-16:0/16:0)+H | 3_Plasmanyl-PC(32:0)+H
748.621	9.16853	4.7002e+06	1_Plasmanyl-PC(O-18:0/16:0)+H | 3_Plasmanyl-PC(34:0)+H
800.654	9.45004	1.81748e+06	1_Plasmanyl-PC(O-20:0/18:2)+H | 3_Plasmanyl-PC(38:2)+H | 3_Plasmenyl-PC(38:1)+H
852.684	10.2061	6.04746e+06	1_Plasmanyl-PC(O-22:0/20:4)+H | 3_Plasmanyl-PC(42:4)+H | 3_Plasmenyl-PC(42:3)+H
874.668	8.85554	1.84679e+06	1_Plasmanyl-PC(O-22:1/22:6)+H | 1_Plasmenyl-PC(P-22:0/22:6)+H | 3_Plasmanyl-PC(44:7)+H | 3_Plasmenyl-PC(44:6)+H
880.713	11.09	1.22922e+06	1_Plasmanyl-PC(O-24:0/20:4)+H | 3_Plasmanyl-PC(44:4)+H | 3_Plasmenyl-PC(44:3)+H
880.715	10.509	2.13276e+06	1_Plasmanyl-PC(O-24:1/20:3)+H | 1_Plasmenyl-PC(P-24:0/20:3)+H | 3_Plasmanyl-PC(44:4)+H | 3_Plasmenyl-PC(44:3)+H
876.684	9.94998	1.79659e+06	1_Plasmanyl-PC(O-24:1/20:5)+H | 1_Plasmenyl-PC(P-24:1/20:4)+H | 3_Plasmanyl-PC(44:6)+H | 3_Plasmenyl-PC(44:5)+H | 1_Plasmanyl-PC(O-24:2/20:4)+H
904.715	10.1407	1.52908e+06	1_Plasmanyl-PC(O-24:1/22:5)+H | 1_Plasmenyl-PC(P-24:0/22:5)+H | 3_Plasmanyl-PC(46:6)+H | 3_Plasmenyl-PC(46:5)+H|1_Plasmanyl-PC(O-24:1/22:5)+H | 1_Plasmenyl-PC(P-24:0/22:5)+H | 3_Plasmanyl-PC(46:6)+H | 3_Plasmenyl-PC(46:5)+H
904.715	10.1052	1.6496e+06	1_Plasmanyl-PC(O-24:1/22:5)+H | 1_Plasmenyl-PC(P-24:0/22:5)+H | 3_Plasmanyl-PC(46:6)+H | 3_Plasmenyl-PC(46:5)+H|1_Plasmanyl-PC(O-24:1/22:5)+H | 1_Plasmenyl-PC(P-24:0/22:5)+H | 3_Plasmanyl-PC(46:6)+H | 3_Plasmenyl-PC(46:5)+H
902.699	9.82101	1.89233e+06	1_Plasmanyl-PC(O-24:1/22:6)+H | 1_Plasmenyl-PC(P-24:0/22:6)+H | 1_Plasmanyl-PC(O-24:2/22:5)+H | 1_Plasmenyl-PC(P-24:2/22:4)+H | 3_Plasmanyl-PC(46:7)+H | 3_Plasmenyl-PC(46:6)+H
902.699	9.66503	782258	1_Plasmanyl-PC(O-24:1/22:6)+H | 1_Plasmenyl-PC(P-24:0/22:6)+H | 1_Plasmanyl-PC(O-24:2/22:5)+H | 1_Plasmenyl-PC(P-24:2/22:4)+H | 3_Plasmanyl-PC(46:7)+H | 3_Plasmenyl-PC(46:6)+H
852.683	9.49173	2.8195e+06	1_Plasmanyl-PC(O-24:2/18:2)+H | 1_Plasmenyl-PC(P-24:1/18:2)+H | 3_Plasmanyl-PC(42:4)+H | 3_Plasmenyl-PC(42:3)+H
876.684	9.48652	2.46532e+06	1_Plasmanyl-PC(O-24:2/20:4)+H | 1_Plasmenyl-PC(P-24:1/20:4)+H | 1_Plasmanyl-PC(O-24:1/20:5)+H | 1_Plasmenyl-PC(P-24:0/20:5)+H | 3_Plasmanyl-PC(44:6)+H | 3_Plasmenyl-PC(44:5)+H
900.683	8.99209	1.24979e+06	1_Plasmanyl-PC(O-24:2/22:6)+H | 1_Plasmenyl-PC(P-24:1/22:6)+H | 3_Plasmanyl-PC(46:8)+H | 3_Plasmenyl-PC(46:7)+H
838.823	15.4637	1.22728e+06	1_plasmanyl-TG(O-16:0_16:0_18:0)+NH4 | 1_plasmanyl-TG(O-20:0_14:0_16:0)+NH4 | 1_plasmanyl-TG(O-18:0_16:0_16:0)+NH4 | 1_plasmanyl-TG(O-18:0_14:0_18:0)+NH4
836.807	15.1534	3.69449e+06	1_plasmanyl-TG(O-16:0_16:0_18:1)+NH4 | 1_plasmanyl-TG(O-18:0_16:0_16:1)+NH4 | 1_plasmanyl-TG(O-20:1_14:0_16:0)+NH4 | 1_plasmenyl-TG(P-20:0_14:0_16:0)+NH4 | 1_plasmanyl-TG(O-16:1_16:0_18:0)+NH4 | 1_plasmenyl-TG(P-16:0_16:0_18:0)+NH4 | 1_plasmanyl-TG(O-18:1_16:0_16:0)+NH4 | 1_plasmenyl-TG(P-18:0_16:0_16:0)+NH4 | 1_plasmanyl-TG(O-18:0_14:0_18:1)+NH4 | 1_plasmanyl-TG(O-20:0_14:0_16:1)+NH4 | 1_plasman…
834.792	14.7851	1.35162e+06	1_plasmanyl-TG(O-16:0_16:0_18:2)+NH4 | 1_plasmanyl-TG(O-18:1_16:0_16:1)+NH4 | 1_plasmenyl-TG(P-18:0_16:0_16:1)+NH4 | 1_plasmanyl-TG(O-16:1_16:0_18:1)+NH4 | 1_plasmenyl-TG(P-16:0_16:0_18:1)+NH4 | 1_plasmenyl-TG(P-20:1_14:0_16:0)+NH4 | 1_plasmenyl-TG(P-18:1_16:0_16:0)+NH4 | 1_plasmanyl-TG(O-18:0_14:0_18:2)+NH4 | 1_plasmanyl-TG(O-16:0_16:1_18:1)+NH4 | 1_plasmanyl-TG(O-20:1_14:0_16:1)+NH4 | 1_plasmen…
810.791	15.1641	1.02478e+06	1_plasmanyl-TG(O-18:0_14:0_16:0)+NH4 | 1_plasmanyl-TG(O-16:0_16:0_16:0)+NH4 | 1_plasmanyl-TG(O-16:0_14:0_18:0)+NH4 | 1_plasmanyl-TG(O-20:0_14:0_14:0)+NH4
864.839	15.4689	2.77033e+06	1_plasmanyl-TG(O-18:0_16:0_18:1)+NH4 | 1_plasmanyl-TG(O-18:1_16:0_18:0)+NH4 | 1_plasmenyl-TG(P-18:0_16:0_18:0)+NH4 | 1_plasmanyl-TG(O-16:0_18:0_18:1)+NH4 | 1_plasmanyl-TG(O-16:0_16:0_20:1)+NH4 | 1_plasmanyl-TG(O-20:0_16:0_16:1)+NH4 | 1_plasmanyl-TG(O-20:1_16:0_16:0)+NH4 | 1_plasmenyl-TG(P-20:0_16:0_16:0)+NH4 | 1_plasmanyl-TG(O-20:0_14:0_18:1)+NH4 | 1_plasmanyl-TG(O-20:1_14:0_18:0)+NH4 | 1_plasmen…
888.837	15.1696	774903	1_plasmanyl-TG(O-18:0_18:1_18:2)+NH4 | 1_plasmenyl-TG(P-20:1_16:0_18:1)+NH4 | 1_plasmanyl-TG(O-20:1_16:1_18:1)+NH4 | 1_plasmenyl-TG(P-20:0_16:1_18:1)+NH4 | 1_plasmenyl-TG(P-18:1_18:0_18:1)+NH4 | 1_plasmanyl-TG(O-20:1_16:0_18:2)+NH4 | 1_plasmenyl-TG(P-20:0_16:0_18:2)+NH4 | 1_plasmanyl-TG(O-16:0_18:1_20:2)+NH4 | 1_plasmanyl-TG(O-18:1_18:1_18:1)+NH4 | 1_plasmenyl-TG(P-18:0_18:1_18:1)+NH4 | 1_plasman…
888.839	15.3427	299126	1_plasmanyl-TG(O-18:0_18:1_18:2)+NH4 | 1_plasmenyl-TG(P-20:1_16:0_18:1)+NH4 | 1_plasmanyl-TG(O-20:1_16:1_18:1)+NH4 | 1_plasmenyl-TG(P-20:0_16:1_18:1)+NH4 | 1_plasmenyl-TG(P-18:1_18:0_18:1)+NH4 | 1_plasmanyl-TG(O-20:1_16:0_18:2)+NH4 | 1_plasmenyl-TG(P-20:0_16:0_18:2)+NH4 | 1_plasmanyl-TG(O-16:0_18:1_20:2)+NH4 | 1_plasmanyl-TG(O-18:1_18:1_18:1)+NH4 | 1_plasmenyl-TG(P-18:0_18:1_18:1)+NH4 | 1_plasman…
822.792	14.9371	200114	1_plasmanyl-TG(O-18:1_15:0_16:0)+NH4 | 1_plasmenyl-TG(P-18:0_15:0_16:0)+NH4 | 1_plasmanyl-TG(O-16:0_16:0_17:1)+NH4 | 1_plasmanyl-TG(O-16:0_15:0_18:1)+NH4 | 1_plasmanyl-TG(O-18:0_15:0_16:1)+NH4 | 1_plasmanyl-TG(O-20:1_14:0_15:0)+NH4 | 1_plasmenyl-TG(P-20:0_14:0_15:0)+NH4 | 1_plasmanyl-TG(O-18:0_14:0_17:1)+NH4
862.823	15.1457	3.40348e+06	1_plasmanyl-TG(O-18:1_16:0_18:1)+NH4 | 1_plasmenyl-TG(P-18:0_16:0_18:1)+NH4 | 1_plasmanyl-TG(O-18:0_16:0_18:2)+NH4 | 1_plasmanyl-TG(O-16:1_18:0_18:1)+NH4 | 1_plasmenyl-TG(P-16:0_18:0_18:1)+NH4 | 1_plasmenyl-TG(P-18:1_16:0_18:0)+NH4 | 1_plasmanyl-TG(O-18:0_16:1_18:1)+NH4 | 1_plasmanyl-TG(O-20:1_16:0_16:1)+NH4 | 1_plasmenyl-TG(P-20:0_16:0_16:1)+NH4 | 1_plasmanyl-TG(O-20:1_14:0_18:1)+NH4 | 1_plasmen…
860.808	14.7689	1.72442e+06	1_plasmanyl-TG(O-18:1_16:0_18:2)+NH4 | 1_plasmenyl-TG(P-18:0_16:0_18:2)+NH4 | 1_plasmanyl-TG(O-16:0_18:1_18:2)+NH4 | 1_plasmenyl-TG(P-18:1_16:0_18:1)+NH4 | 1_plasmanyl-TG(O-18:0_16:1_18:2)+NH4 | 1_plasmenyl-TG(P-20:1_16:0_16:1)+NH4 | 1_plasmanyl-TG(O-18:1_16:1_18:1)+NH4 | 1_plasmenyl-TG(P-18:0_16:1_18:1)+NH4 | 1_plasmanyl-TG(O-16:1_18:1_18:1)+NH4 | 1_plasmenyl-TG(P-16:0_18:1_18:1)+NH4 | 1_plasman…
920.901	15.8874	447379	1_plasmanyl-TG(O-18:1_16:0_22:0)+NH4 | 1_plasmenyl-TG(P-18:0_16:0_22:0)+NH4 | 1_plasmanyl-TG(O-20:0_18:0_18:1)+NH4 | 1_plasmanyl-TG(O-16:0_18:1_22:0)+NH4 | 1_plasmanyl-TG(O-16:1_18:0_22:0)+NH4 | 1_plasmenyl-TG(P-16:0_18:0_22:0)+NH4 | 1_plasmanyl-TG(O-20:1_18:0_18:0)+NH4 | 1_plasmenyl-TG(P-20:0_18:0_18:0)+NH4 | 1_plasmanyl-TG(O-20:1_14:0_22:0)+NH4 | 1_plasmenyl-TG(P-20:0_14:0_22:0)+NH4 | 1_plasman…
884.807	14.2864	158382	1_plasmanyl-TG(O-18:1_18:2_18:2)+NH4 | 1_plasmenyl-TG(P-18:0_18:2_18:2)+NH4
892.87	15.7079	627482	1_plasmanyl-TG(O-20:0_16:0_18:1)+NH4 | 1_plasmanyl-TG(O-18:0_18:0_18:1)+NH4 | 1_plasmanyl-TG(O-20:1_16:0_18:0)+NH4 | 1_plasmenyl-TG(P-20:0_16:0_18:0)+NH4 | 1_plasmanyl-TG(O-18:0_16:0_20:1)+NH4 | 1_plasmanyl-TG(O-20:0_16:1_18:0)+NH4 | 1_plasmanyl-TG(O-16:0_18:0_20:1)+NH4 | 1_plasmanyl-TG(O-18:1_18:0_18:0)+NH4 | 1_plasmenyl-TG(P-18:0_18:0_18:0)+NH4 | 1_plasmanyl-TG(O-20:0_14:0_20:1)+NH4
918.886	15.7029	659884	1_plasmanyl-TG(O-20:0_18:0_18:2)+NH4 | 1_plasmanyl-TG(O-20:1_18:0_18:1)+NH4 | 1_plasmenyl-TG(P-20:0_18:0_18:1)+NH4 | 1_plasmanyl-TG(O-20:0_18:1_18:1)+NH4 | 1_plasmenyl-TG(P-20:1_18:0_18:0)+NH4
944.901	15.7029	753701	1_plasmanyl-TG(O-20:0_18:0_20:3)+NH4
916.87	15.4744	535715	1_plasmanyl-TG(O-20:0_18:1_18:2)+NH4 | 1_plasmanyl-TG(O-20:1_18:1_18:1)+NH4 | 1_plasmenyl-TG(P-20:0_18:1_18:1)+NH4
966.884	15.3642	344929	1_plasmanyl-TG(O-20:0_18:1_22:5)+NH4
970.917	15.6982	390802	1_plasmanyl-TG(O-20:0_20:2_20:2)+NH4
890.855	15.4663	1.1239e+06	1_plasmanyl-TG(O-20:1_16:0_18:1)+NH4 | 1_plasmenyl-TG(P-20:0_16:0_18:1)+NH4 | 1_plasmanyl-TG(O-18:1_18:0_18:1)+NH4 | 1_plasmenyl-TG(P-18:0_18:0_18:1)+NH4 | 1_plasmanyl-TG(O-20:0_16:1_18:1)+NH4 | 1_plasmanyl-TG(O-16:0_18:1_20:1)+NH4 | 1_plasmanyl-TG(O-18:0_18:1_18:1)+NH4 | 1_plasmanyl-TG(O-20:0_16:0_18:2)+NH4 | 1_plasmenyl-TG(P-20:1_16:0_18:0)+NH4 | 1_plasmanyl-TG(O-18:0_18:0_18:2)+NH4 | 1_plasman…
716.559	6.9217	2.21688e+06	1_Plasmenyl-PC(P-16:0/16:1)+H | 1_Plasmanyl-PC(O-16:1/16:1)+H | 3_Plasmanyl-PC(32:2)+H | 3_Plasmenyl-PC(32:1)+H
716.559	6.81182	2.19039e+06	1_Plasmenyl-PC(P-16:0/16:1)+H | 1_Plasmanyl-PC(O-16:1/16:1)+H | 3_Plasmanyl-PC(32:2)+H | 3_Plasmenyl-PC(32:1)+H|1_Plasmenyl-PC(P-16:0/16:1)+H | 1_Plasmanyl-PC(O-16:1/16:1)+H | 3_Plasmanyl-PC(32:2)+H | 3_Plasmenyl-PC(32:1)+H
716.559	6.79094	2.43869e+06	1_Plasmenyl-PC(P-16:0/16:1)+H | 1_Plasmanyl-PC(O-16:1/16:1)+H | 3_Plasmanyl-PC(32:2)+H | 3_Plasmenyl-PC(32:1)+H|1_Plasmenyl-PC(P-16:0/16:1)+H | 1_Plasmanyl-PC(O-16:1/16:1)+H | 3_Plasmanyl-PC(32:2)+H | 3_Plasmenyl-PC(32:1)+H
740.559	6.17765	1.25635e+06	1_Plasmenyl-PC(P-16:0/18:3)+H | 1_Plasmanyl-PC(O-16:0/18:4)+H | 3_Plasmanyl-PC(34:4)+H | 3_Plasmenyl-PC(34:3)+H | 1_Plasmenyl-PC(P-16:1/18:2)+H | 1_Plasmanyl-PC(O-16:1/18:3)+H
746.606	9.01562	761236	1_Plasmenyl-PC(P-18:0/16:0)+H | 1_Plasmanyl-PC(O-18:0/16:1)+H | 3_Plasmanyl-PC(34:1)+H | 3_Plasmenyl-PC(34:0)+H
772.621	9.06349	3.09166e+06	1_Plasmenyl-PC(P-18:0/18:1)+H | 1_Plasmanyl-PC(O-18:0/18:2)+H | 1_Plasmanyl-PC(O-18:1/18:1)+H | 3_Plasmanyl-PC(36:2)+H | 3_Plasmenyl-PC(36:1)+H | 1_Plasmanyl-PC(O-16:0/20:2)+H | 1_Plasmenyl-PC(P-16:0/20:1)+H
822.636	8.77033	2.33832e+06	1_Plasmenyl-PC(P-18:0/22:4)+H | 1_Plasmanyl-PC(O-18:0/22:5)+H | 1_Plasmanyl-PC(O-18:1/22:4)+H | 3_Plasmanyl-PC(40:5)+H | 3_Plasmenyl-PC(40:4)+H
822.636	8.59821	2.47656e+06	1_Plasmenyl-PC(P-18:0/22:4)+H | 1_Plasmanyl-PC(O-18:0/22:5)+H | 1_Plasmanyl-PC(O-18:1/22:4)+H | 3_Plasmanyl-PC(40:5)+H | 3_Plasmenyl-PC(40:4)+H
820.62	8.41247	1.20424e+06	1_Plasmenyl-PC(P-18:0/22:5)+H | 1_Plasmanyl-PC(O-18:0/22:6)+H | 1_Plasmanyl-PC(O-18:1/22:5)+H | 3_Plasmanyl-PC(40:6)+H | 3_Plasmenyl-PC(40:5)+H
816.588	6.53865	1.37148e+06	1_Plasmenyl-PC(P-18:1/22:6)+H | 3_Plasmenyl-PC(40:7)+H
824.651	8.47857	2.42489e+06	1_Plasmenyl-PC(P-22:1/18:2)+H | 3_Plasmanyl-PC(40:4)+H | 3_Plasmenyl-PC(40:3)+H
850.667	8.74374	1.45021e+06	1_Plasmenyl-PC(P-22:1/20:3)+H | 3_Plasmanyl-PC(42:5)+H | 3_Plasmenyl-PC(42:4)+H
872.651	7.96139	1.40614e+06	1_Plasmenyl-PC(P-22:1/22:6)+H | 3_Plasmenyl-PC(44:7)+H
872.649	8.70472	487038	1_Plasmenyl-PC(P-22:1/22:6)+H | 3_Plasmenyl-PC(44:7)+H
876.683	9.2955	11550000	1_Plasmenyl-PC(P-24:1/20:4)+H | 1_Plasmanyl-PC(O-24:2/20:4)+H | 1_Plasmanyl-PC(O-24:1/20:5)+H | 3_Plasmanyl-PC(44:6)+H | 3_Plasmenyl-PC(44:5)+H
900.683	9.52873	190081	1_Plasmenyl-PC(P-24:1/22:6)+H | 3_Plasmanyl-PC(46:8)+H | 3_Plasmenyl-PC(46:7)+H
900.683	9.67868	497942	1_Plasmenyl-PC(P-24:1/22:6)+H | 3_Plasmanyl-PC(46:8)+H | 3_Plasmenyl-PC(46:7)+H
874.668	9.12856	1.9438e+06	1_Plasmenyl-PC(P-24:2/20:4)+H | 1_Plasmanyl-PC(O-24:2/20:5)+H | 3_Plasmanyl-PC(44:7)+H | 3_Plasmenyl-PC(44:6)+H
722.514	6.30765	951909	1_Plasmenyl-PE(P-16:0/20:5)+H | 1_Plasmenyl-PE(P-16:1/20:4)+H
778.573	8.70211	750642	1_Plasmenyl-PE(P-18:0/22:5)+H | 1_Plasmenyl-PE(P-20:0/20:5)+H | 1_Plasmenyl-PE(P-20:1/20:4)+H | 3_Plasmanyl-PE(40:6)+H
776.557	7.03315	522738	1_Plasmenyl-PE(P-18:0/22:6)+H
726.541	7.62321	1.89353e+06	1_Plasmenyl-PE(P-18:1/18:2)+H | 1_Plasmenyl-PE(P-16:0/20:3)+H | 1_Plasmenyl-PE(P-18:0/18:3)+H | 3_Plasmanyl-PE(36:4)+H
752.559	7.97195	4.80533e+06	1_Plasmenyl-PE(P-18:1/20:3)+H | 1_Plasmenyl-PE(P-16:0/22:4)+H | 3_Plasmanyl-PE(38:5)+H
752.562	7.63614	617709	1_Plasmenyl-PE(P-18:1/20:3)+H | 3_Plasmanyl-PE(38:5)+H
748.526	6.40031	723484	1_Plasmenyl-PE(P-18:1/20:5)+H
748.526	6.26234	585135	1_Plasmenyl-PE(P-18:1/20:5)+H | 1_Plasmenyl-PE(P-16:1/22:5)+H
776.558	7.24056	860922	1_Plasmenyl-PE(P-18:1/22:5)+H
774.545	6.86677	2.59923e+06	1_Plasmenyl-PE(P-18:1/22:6)+H
780.591	9.34609	1.46706e+06	1_Plasmenyl-PE(P-20:0/20:4)+H | 1_Plasmenyl-PE(P-18:0/22:4)+H | 3_Plasmanyl-PE(40:5)+H
806.604	9.29811	275559	1_Plasmenyl-PE(P-20:0/22:5)+H | 3_Plasmanyl-PE(42:6)+H
804.59	9.02982	300615	1_Plasmenyl-PE(P-20:0/22:6)+H
754.576	8.4814	1.95425e+06	1_Plasmenyl-PE(P-20:1/18:2)+H | 1_Plasmanyl-PE(O-18:0/20:4)+H | 1_Plasmenyl-PE(P-18:1/20:2)+H | 3_Plasmanyl-PE(38:4)+H
912.833	14.9154	152401	1_plasmenyl-TG(P-20:1_18:1_18:2)+NH4 | 1_plasmanyl-TG(O-20:1_18:2_18:2)+NH4 | 1_plasmenyl-TG(P-20:0_18:2_18:2)+NH4
773.654	8.86899	1.51616e+06	1_SM(d17:1/22:0)+H | 1_SM(d16:1/23:0)+H | 3_SM(39:1)+H
703.575	5.88618	1.44167e+07	1_SM(d18:1/16:0)+H | 3_SM(34:1)+H
731.607	7.17082	4.64196e+06	1_SM(d18:1/18:0)+H | 1_SM(d16:1/20:0)+H | 3_SM(36:1)+H|1_SM(d18:1/18:0)+H | 1_SM(d16:1/20:0)+H | 3_SM(36:1)+H
731.607	7.17065	4.14178e+06	1_SM(d18:1/18:0)+H | 1_SM(d16:1/20:0)+H | 3_SM(36:1)+H|1_SM(d18:1/18:0)+H | 1_SM(d16:1/20:0)+H | 3_SM(36:1)+H
759.635	10.0863	145484	1_SM(d18:1/20:0)+H | 1_SM(d17:1/21:0)+H | 3_SM(38:1)+H
801.685	9.90091	7.5259e+06	1_SM(d18:1/23:0)+H | 3_SM(41:1)+H
813.684	9.333	8.36778e+06	1_SM(d18:1/24:1)+H | 3_SM(42:2)+H
799.669	9.01752	2.65417e+07	1_SM(d18:2/23:0)+H | 1_SM(d17:1/24:1)+H | 3_SM(41:2)+H
300.289	0.743507	315419	1_So(d18:1)+H
298.274	0.700999	473610	1_So(d18:2)+H
796.523	5.0934	1.43909e+06	1_Sulfatide(d18:1_16:0(2OH))+H
544.457	5.92143	248922	1_TG(10:0_10:0_8:0)+NH4 | 1_TG(12:0_8:0_8:0)+NH4
628.552	9.32724	1.26586e+06	1_TG(10:0_12:0_12:0)+NH4 | 1_TG(12:0_14:0_8:0)+NH4 | 1_TG(10:0_10:0_14:0)+NH4 | 1_TG(10:0_16:0_8:0)+NH4 | 1_TG(18:0_8:0_8:0)+NH4
715.585	11.2549	762700	1_TG(10:0_12:0_18:1)+Na
710.629	11.2582	2.66674e+06	1_TG(10:0_12:0_18:1)+NH4 | 1_TG(10:0_14:1_16:0)+NH4 | 1_TG(14:0_18:1_8:0)+NH4 | 1_TG(16:0_16:1_8:0)+NH4 | 1_TG(10:0_14:0_16:1)+NH4 | 1_TG(12:0_14:0_14:1)+NH4 | 1_TG(12:0_12:0_16:1)+NH4 | 1_TG(14:1_18:0_8:0)+NH4
708.613	10.5939	989370	1_TG(10:0_12:0_18:2)+NH4 | 1_TG(14:0_18:2_8:0)+NH4 | 1_TG(14:1_18:1_8:0)+NH4 | 1_TG(12:0_14:1_14:1)+NH4 | 1_TG(10:0_14:1_16:1)+NH4 | 1_TG(16:1_16:1_8:0)+NH4
698.629	11.6262	431491	1_TG(10:0_14:0_15:0)+NH4 | 1_TG(15:0_16:0_8:0)+NH4 | 1_TG(12:0_13:0_14:0)+NH4 | 1_TG(10:0_13:0_16:0)+NH4 | 1_TG(12:0_12:0_15:0)+NH4 | 1_TG(10:0_12:0_17:0)+NH4 | 1_TG(14:0_17:0_8:0)+NH4 | 1_TG(13:0_18:0_8:0)+NH4 | 1_TG(13:0_13:0_13:0)+NH4
726.661	12.3828	1.35543e+06	1_TG(10:0_15:0_16:0)+NH4 | 1_TG(12:0_14:0_15:0)+NH4 | 1_TG(12:0_13:0_16:0)+NH4 | 1_TG(10:0_14:0_17:0)+NH4 | 1_TG(16:0_17:0_8:0)+NH4 | 1_TG(13:0_13:0_15:0)+NH4 | 1_TG(15:0_18:0_8:0)+NH4 | 1_TG(13:0_14:0_14:0)+NH4 | 1_TG(12:0_12:0_17:0)+NH4 | 1_TG(10:0_13:0_18:0)+NH4
750.661	11.7633	652183	1_TG(10:0_15:0_18:2)+NH4 | 1_TG(12:0_13:0_18:2)+NH4 | 1_TG(17:0_18:2_8:0)+NH4 | 1_TG(10:0_16:0_17:2)+NH4 | 1_TG(10:0_15:1_18:1)+NH4 | 1_TG(10:0_16:1_17:1)+NH4 | 1_TG(14:1_14:1_15:0)+NH4 | 1_TG(17:1_18:1_8:0)+NH4 | 1_TG(12:0_14:0_17:2)+NH4 | 1_TG(14:0_14:1_15:1)+NH4 | 1_TG(12:0_15:1_16:1)+NH4 | 1_TG(12:0_14:1_17:1)+NH4 | 1_TG(13:0_14:1_16:1)+NH4 | 1_TG(13:0_15:1_15:1)+NH4 | 1_TG(13:0_13:0_17:2)+NH4
812.675	11.6179	574348	1_TG(10:0_16:0_22:6)+NH4 | 1_TG(12:0_14:0_22:6)+NH4 | 1_TG(10:0_18:2_20:4)+NH4
795.647	12.1536	2.64979e+06	1_TG(10:0_18:1_18:2)+Na | 1_TG(12:0_16:1_18:2)+Na | 1_TG(14:0_14:1_18:2)+Na | 1_TG(12:0_16:0_18:3)+Na | 1_TG(14:1_14:1_18:1)+Na | 1_TG(14:0_14:0_18:3)+Na | 1_TG(14:1_16:1_16:1)+Na
793.632	11.5329	816264	1_TG(10:0_18:2_18:2)+Na | 1_TG(10:0_18:1_18:3)+Na
786.661	10.8969	461089	1_TG(10:0_18:2_18:3)+NH4 | 1_TG(14:1_14:1_18:3)+NH4 | 1_TG(10:0_18:1_18:4)+NH4
812.675	11.1964	215954	1_TG(10:0_18:2_20:4)+NH4 | 1_TG(12:0_16:1_20:5)+NH4 | 1_TG(10:0_18:1_20:5)+NH4 | 1_TG(12:0_18:2_18:4)+NH4 | 1_TG(12:0_18:3_18:3)+NH4 | 1_TG(10:0_16:1_22:5)+NH4
516.426	4.63956	425188	1_TG(10:0_8:0_8:0)+NH4
516.426	3.38109	167453	1_TG(10:0_8:0_8:0)+NH4
516.426	4.00008	61203.3	1_TG(10:0_8:0_8:0)+NH4
741.6	11.3525	1.61807e+06	1_TG(12:0_12:0_18:2)+Na | 1_TG(10:0_14:0_18:2)+Na | 1_TG(16:0_18:2_8:0)+Na
734.629	10.7059	788652	1_TG(12:0_12:0_18:3)+NH4 | 1_TG(10:0_14:0_18:3)+NH4 | 1_TG(16:0_18:3_8:0)+NH4 | 1_TG(16:1_18:2_8:0)+NH4 | 1_TG(10:0_14:1_18:2)+NH4 | 1_TG(14:1_14:1_14:1)+NH4
600.52	8.31191	449198	1_TG(12:0_12:0_8:0)+NH4 | 1_TG(10:0_14:0_8:0)+NH4 | 1_TG(16:0_8:0_8:0)+NH4 | 1_TG(10:0_10:0_12:0)+NH4
745.632	12.7362	2.87951e+06	1_TG(12:0_14:0_16:0)+Na | 1_TG(10:0_16:0_16:0)+Na | 1_TG(10:0_14:0_18:0)+Na | 1_TG(12:0_12:0_18:0)+Na | 1_TG(14:0_14:0_14:0)+Na
633.507	9.35512	397839	1_TG(12:0_14:0_8:0)+Na | 1_TG(10:0_12:0_12:0)+Na | 1_TG(10:0_10:0_14:0)+Na
754.692	13.0764	2.68098e+06	1_TG(12:0_15:0_16:0)+NH4 | 1_TG(13:0_14:0_16:0)+NH4 | 1_TG(14:0_14:0_15:0)+NH4 | 1_TG(12:0_14:0_17:0)+NH4 | 1_TG(10:0_16:0_17:0)+NH4 | 1_TG(13:0_15:0_15:0)+NH4 | 1_TG(10:0_15:0_18:0)+NH4 | 1_TG(12:0_13:0_18:0)+NH4 | 1_TG(13:0_13:0_17:0)+NH4 | 1_TG(17:0_18:0_8:0)+NH4
778.692	12.4778	2.6536e+06	1_TG(12:0_15:0_18:2)+NH4 | 1_TG(13:0_14:0_18:2)+NH4 | 1_TG(10:0_17:0_18:2)+NH4 | 1_TG(12:0_15:1_18:1)+NH4 | 1_TG(14:1_15:0_16:1)+NH4 | 1_TG(12:0_16:1_17:1)+NH4 | 1_TG(12:0_16:0_17:2)+NH4 | 1_TG(13:0_15:0_17:2)+NH4 | 1_TG(15:0_15:1_15:1)+NH4 | 1_TG(10:0_17:1_18:1)+NH4 | 1_TG(13:0_14:1_18:1)+NH4 | 1_TG(14:1_15:1_16:0)+NH4 | 1_TG(14:0_15:1_16:1)+NH4 | 1_TG(14:0_14:1_17:1)+NH4 | 1_TG(13:0_15:1_17:1)+…
799.679	13.3912	8.20683e+06	1_TG(12:0_16:0_18:1)+Na | 1_TG(14:0_16:0_16:1)+Na | 1_TG(14:0_14:0_18:1)+Na | 1_TG(14:1_16:0_16:0)+Na | 1_TG(10:0_18:0_18:1)+Na | 1_TG(12:0_16:1_18:0)+Na | 1_TG(14:0_14:1_18:0)+Na
656.582	10.5933	531683	1_TG(12:0_16:0_8:0)+NH4 | 1_TG(10:0_10:0_16:0)+NH4 | 1_TG(10:0_12:0_14:0)+NH4 | 1_TG(12:0_12:0_12:0)+NH4 | 1_TG(14:0_14:0_8:0)+NH4 | 1_TG(10:0_18:0_8:0)+NH4
804.707	12.5098	2.57846e+06	1_TG(12:0_17:1_18:2)+NH4 | 1_TG(14:1_15:0_18:2)+NH4 | 1_TG(14:0_15:1_18:2)+NH4 | 1_TG(13:0_16:1_18:2)+NH4 | 1_TG(12:0_17:2_18:1)+NH4 | 1_TG(14:1_16:1_17:1)+NH4 | 1_TG(14:0_15:0_18:3)+NH4 | 1_TG(14:1_15:1_18:1)+NH4 | 1_TG(12:0_17:0_18:3)+NH4 | 1_TG(12:0_15:0_20:3)+NH4 | 1_TG(13:0_17:1_17:2)+NH4 | 1_TG(15:1_15:1_17:1)+NH4 | 1_TG(13:0_16:0_18:3)+NH4 | 1_TG(15:0_15:1_17:2)+NH4 | 1_TG(14:0_16:1_17:2)+…
682.598	10.6232	1.02963e+06	1_TG(12:0_18:1_8:0)+NH4 | 1_TG(10:0_10:0_18:1)+NH4 | 1_TG(14:0_16:1_8:0)+NH4 | 1_TG(10:0_12:0_16:1)+NH4
819.644	11.6949	829024	1_TG(12:0_18:2_18:3)+Na
838.692	11.4689	671489	1_TG(12:0_18:2_20:5)+NH4 | 1_TG(14:1_16:1_20:5)+NH4 | 1_TG(10:0_18:1_22:6)+NH4 | 1_TG(12:0_16:1_22:6)+NH4 | 1_TG(14:0_14:1_22:6)+NH4 | 1_TG(12:0_18:3_20:4)+NH4 | 1_TG(14:1_18:2_18:4)+NH4 | 1_TG(14:1_18:3_18:3)+NH4 | 1_TG(10:0_18:2_22:5)+NH4 | 1_TG(14:1_14:1_22:5)+NH4
864.708	11.7227	855401	1_TG(12:0_18:2_22:6)+NH4 | 1_TG(14:1_16:1_22:6)+NH4 | 1_TG(14:1_18:2_20:5)+NH4 | 1_TG(12:0_20:4_20:4)+NH4 | 1_TG(14:1_18:3_20:4)+NH4 | 1_TG(12:0_18:3_22:5)+NH4 | 1_TG(16:1_18:3_18:4)+NH4 | 1_TG(16:0_18:4_18:4)+NH4
680.583	9.64193	253886	1_TG(12:0_18:2_8:0)+NH4 | 1_TG(10:0_10:0_18:2)+NH4 | 1_TG(14:1_16:1_8:0)+NH4 | 1_TG(10:0_14:1_14:1)+NH4
828.707	12.1454	502483	1_TG(13:0_18:2_18:3)+NH4 | 1_TG(14:0_17:2_18:3)+NH4 | 1_TG(15:1_16:1_18:3)+NH4 | 1_TG(13:0_16:1_20:4)+NH4 | 1_TG(14:0_15:1_20:4)+NH4 | 1_TG(15:1_17:2_17:2)+NH4
773.663	13.394	2.74347e+06	1_TG(14:0_14:0_16:0)+Na | 1_TG(12:0_16:0_16:0)+Na | 1_TG(12:0_14:0_18:0)+Na | 1_TG(10:0_16:0_18:0)+Na
813.695	13.7223	688238	1_TG(14:0_15:0_18:1)+Na | 1_TG(14:0_16:0_17:1)+Na | 1_TG(15:0_15:0_17:1)+Na
811.68	13.1699	791951	1_TG(14:0_15:0_18:2)+Na | 1_TG(13:0_16:0_18:2)+Na
801.696	13.9863	1.3394e+06	1_TG(14:0_16:0_16:0)+Na
808.74	14.1811	373096	1_TG(14:0_16:0_17:1)+NH4 | 1_TG(15:0_16:0_16:1)+NH4 | 1_TG(14:0_15:0_18:1)+NH4 | 1_TG(12:0_17:1_18:0)+NH4 | 1_TG(15:0_15:0_17:1)+NH4
829.724	14.5986	1.08424e+06	1_TG(14:0_16:0_18:0)+Na | 1_TG(16:0_16:0_16:0)+Na
824.77	15.1724	840787	1_TG(14:0_16:0_18:0)+NH4 | 1_TG(15:0_16:0_17:0)+NH4 | 1_TG(16:0_16:0_16:0)+NH4 | 1_TG(15:0_15:0_18:0)+NH4 | 1_TG(14:0_17:0_17:0)+NH4
824.77	15.2952	897893	1_TG(14:0_16:0_18:0)+NH4 | 1_TG(15:0_16:0_17:0)+NH4 | 1_TG(16:0_16:0_16:0)+NH4 | 1_TG(15:0_15:0_18:0)+NH4 | 1_TG(14:0_17:0_17:0)+NH4
822.755	12.398	456079	1_TG(14:0_16:0_18:1)+NH4 | 1_TG(15:0_15:0_18:1)+NH4
834.752	14.1811	800352	1_TG(14:0_17:1_18:1)+NH4 | 1_TG(16:0_16:1_17:1)+NH4 | 1_TG(15:1_16:0_18:1)+NH4 | 1_TG(15:0_16:1_18:1)+NH4 | 1_TG(15:0_16:0_18:2)+NH4 | 1_TG(15:1_17:0_17:1)+NH4 | 1_TG(15:0_17:1_17:1)+NH4 | 1_TG(14:0_17:0_18:2)+NH4 | 1_TG(16:1_16:1_17:0)+NH4 | 1_TG(16:0_16:0_17:2)+NH4 | 1_TG(15:0_17:0_17:2)+NH4
847.679	12.412	3.21477e+06	1_TG(14:0_18:2_18:3)+Na | 1_TG(16:1_16:1_18:3)+Na | 1_TG(14:1_18:2_18:2)+Na | 1_TG(14:1_18:1_18:3)+Na | 1_TG(14:0_16:1_20:4)+Na | 1_TG(14:0_18:1_18:4)+Na | 1_TG(16:0_16:1_18:4)+Na | 1_TG(12:0_18:1_20:4)+Na
871.678	12.2106	796142	1_TG(14:0_18:2_20:5)+Na | 1_TG(14:0_18:3_20:4)+Na | 1_TG(16:1_18:2_18:4)+Na | 1_TG(16:1_18:3_18:3)+Na
888.707	11.463	265505	1_TG(14:0_20:5_20:5)+NH4
802.691	12.1223	595940	1_TG(14:1_15:1_18:2)+NH4 | 1_TG(12:0_17:2_18:2)+NH4 | 1_TG(14:1_15:0_18:3)+NH4 | 1_TG(12:0_15:0_20:4)+NH4 | 1_TG(14:1_16:1_17:2)+NH4 | 1_TG(15:1_15:1_17:2)+NH4
682.597	10.438	809568	1_TG(14:1_16:0_8:0)+NH4 | 1_TG(12:0_18:1_8:0)+NH4 | 1_TG(10:0_10:0_18:1)+NH4 | 1_TG(10:0_12:0_16:1)+NH4 | 1_TG(14:0_16:1_8:0)+NH4 | 1_TG(12:0_12:0_14:1)+NH4 | 1_TG(10:0_14:0_14:1)+NH4
706.599	9.86097	206804	1_TG(14:1_18:2_8:0)+NH4 | 1_TG(10:0_12:0_18:3)+NH4 | 1_TG(14:0_18:3_8:0)+NH4
782.723	12	2.54262e+06	1_TG(15:0_15:0_15:0)+NH4
810.755	12.7336	6.21999e+06	1_TG(15:0_15:0_17:0)+NH4 | 1_TG(13:0_17:0_17:0)+NH4
839.711	13.8091	2.28157e+06	1_TG(15:0_16:0_18:2)+Na | 1_TG(15:0_16:1_18:1)+Na | 1_TG(16:0_16:1_17:1)+Na | 1_TG(15:0_17:1_17:1)+Na | 1_TG(14:0_17:0_18:2)+Na | 1_TG(14:0_17:1_18:1)+Na | 1_TG(16:1_16:1_17:0)+Na | 1_TG(15:1_16:0_18:1)+Na
837.695	13.192	1.11474e+06	1_TG(15:0_16:1_18:2)+Na | 1_TG(15:0_16:0_18:3)+Na | 1_TG(14:0_17:1_18:2)+Na | 1_TG(16:1_16:1_17:1)+Na
838.785	15.5129	130284	1_TG(15:0_17:0_17:0)+NH4 | 1_TG(15:0_15:0_19:0)+NH4
838.786	13.4041	2.66234e+06	1_TG(15:0_17:0_17:0)+NH4 | 1_TG(15:0_15:0_19:0)+NH4
836.771	12.7443	9.97715e+06	1_TG(15:0_17:0_17:1)+NH4 | 1_TG(13:0_17:1_19:0)+NH4
836.771	15.2792	192923	1_TG(15:0_17:0_17:1)+NH4 | 1_TG(15:0_16:0_18:1)+NH4 | 1_TG(16:0_16:0_17:1)+NH4 | 1_TG(16:0_16:1_17:0)+NH4
836.772	15.1248	187618	1_TG(15:0_17:0_17:1)+NH4 | 1_TG(15:0_16:0_18:1)+NH4 | 1_TG(16:0_16:0_17:1)+NH4 | 1_TG(16:0_16:1_17:0)+NH4
724.645	11.6593	518267	1_TG(15:0_18:1_8:0)+NH4 | 1_TG(16:0_17:1_8:0)+NH4 | 1_TG(10:0_13:0_18:1)+NH4 | 1_TG(10:0_15:0_16:1)+NH4 | 1_TG(10:0_14:0_17:1)+NH4 | 1_TG(12:0_13:0_16:1)+NH4 | 1_TG(10:0_15:1_16:0)+NH4 | 1_TG(12:0_14:1_15:0)+NH4 | 1_TG(16:1_17:0_8:0)+NH4 | 1_TG(12:0_12:0_17:1)+NH4 | 1_TG(12:0_14:0_15:1)+NH4 | 1_TG(10:0_14:1_17:0)+NH4 | 1_TG(13:0_14:0_14:1)+NH4 | 1_TG(13:0_13:0_15:1)+NH4
863.711	13.2737	2.52926e+06	1_TG(15:0_18:2_18:2)+Na | 1_TG(16:0_17:2_18:2)+Na | 1_TG(16:1_17:1_18:2)+Na | 1_TG(15:0_18:1_18:3)+Na | 1_TG(15:0_16:0_20:4)+Na | 1_TG(16:0_17:1_18:3)+Na | 1_TG(16:1_17:2_18:1)+Na | 1_TG(17:1_17:1_17:2)+Na
880.739	12.6524	706329	1_TG(15:0_18:2_20:5)+NH4 | 1_TG(15:1_18:1_20:5)+NH4 | 1_TG(16:1_17:1_20:5)+NH4 | 1_TG(15:1_18:2_20:4)+NH4 | 1_TG(15:0_18:3_20:4)+NH4 | 1_TG(15:1_16:0_22:6)+NH4 | 1_TG(15:0_16:1_22:6)+NH4 | 1_TG(14:0_17:1_22:6)+NH4 | 1_TG(17:1_18:2_18:4)+NH4 | 1_TG(15:1_16:1_22:5)+NH4 | 1_TG(17:1_18:3_18:3)+NH4
906.753	12.8059	1.1307e+06	1_TG(15:0_18:2_22:6)+NH4 | 1_TG(15:1_18:1_22:6)+NH4 | 1_TG(16:1_17:1_22:6)+NH4 | 1_TG(17:1_18:2_20:5)+NH4 | 1_TG(15:0_18:3_22:5)+NH4 | 1_TG(15:0_20:4_20:4)+NH4 | 1_TG(17:2_18:2_20:4)+NH4 | 1_TG(15:1_18:2_22:5)+NH4 | 1_TG(17:1_18:3_20:4)+NH4 | 1_TG(17:2_18:1_20:5)+NH4
830.724	12.6441	2.45166e+06	1_TG(15:1_16:1_18:2)+NH4 | 1_TG(13:0_18:2_18:2)+NH4 | 1_TG(14:0_17:2_18:2)+NH4 | 1_TG(14:1_17:1_18:2)+NH4 | 1_TG(15:0_16:1_18:3)+NH4 | 1_TG(14:0_17:1_18:3)+NH4 | 1_TG(13:0_18:1_18:3)+NH4 | 1_TG(15:1_16:0_18:3)+NH4 | 1_TG(14:1_17:0_18:3)+NH4 | 1_TG(13:0_16:1_20:3)+NH4 | 1_TG(15:1_17:1_17:2)+NH4 | 1_TG(14:0_15:1_20:3)+NH4 | 1_TG(14:0_15:0_20:4)+NH4 | 1_TG(13:0_16:0_20:4)+NH4 | 1_TG(16:1_16:1_17:2)+…
834.754	12.1296	3.60681e+06	1_TG(15:1_17:0_17:1)+NH4 | 1_TG(15:0_17:1_17:1)+NH4
832.739	11.525	748042	1_TG(15:1_17:1_17:1)+NH4
861.693	12.779	423982	1_TG(15:1_18:2_18:2)+Na
854.723	12.3664	793466	1_TG(15:1_18:2_18:3)+NH4 | 1_TG(15:0_18:2_18:4)+NH4 | 1_TG(15:1_18:1_18:4)+NH4 | 1_TG(13:0_18:2_20:4)+NH4 | 1_TG(15:1_16:1_20:4)+NH4 | 1_TG(15:1_16:0_20:5)+NH4 | 1_TG(15:0_18:3_18:3)+NH4 | 1_TG(15:0_16:1_20:5)+NH4 | 1_TG(14:0_17:1_20:5)+NH4 | 1_TG(14:0_15:1_22:5)+NH4 | 1_TG(13:0_18:1_20:5)+NH4
824.768	13.0653	379595	1_TG(16:0_16:0_16:0)+NH4
827.707	14.2107	510569	1_TG(16:0_16:0_16:1)+Na
843.743	14.8271	1.10132e+06	1_TG(16:0_16:0_17:0)+Na | 1_TG(15:0_16:0_18:0)+Na | 1_TG(15:0_17:0_17:0)+Na
857.758	15.2599	716051	1_TG(16:0_16:0_18:0)+Na
855.742	15.1402	238228	1_TG(16:0_16:0_18:1)+Na
850.785	15.306	4.96692e+06	1_TG(16:0_16:0_18:1)+NH4 | 1_TG(16:0_16:1_18:0)+NH4 | 1_TG(14:0_16:0_20:1)+NH4 | 1_TG(16:0_17:0_17:1)+NH4 | 1_TG(14:0_18:0_18:1)+NH4 | 1_TG(15:0_17:0_18:1)+NH4 | 1_TG(15:0_17:1_18:0)+NH4 | 1_TG(16:1_17:0_17:0)+NH4 | 1_TG(15:0_15:0_20:1)+NH4
864.801	15.1476	951062	1_TG(16:0_17:1_18:0)+NH4 | 1_TG(16:0_17:0_18:1)+NH4 | 1_TG(15:0_18:0_18:1)+NH4 | 1_TG(17:0_17:0_17:1)+NH4
885.788	15.3876	2.81422e+06	1_TG(16:0_18:0_18:0)+Na | 1_TG(16:0_16:0_20:0)+Na
883.772	15.0477	10925000	1_TG(16:0_18:0_18:1)+Na | 1_TG(16:1_18:0_18:0)+Na | 1_TG(16:0_16:0_20:1)+Na
913.82	15.6365	562918	1_TG(16:0_18:0_20:0)+Na | 1_TG(18:0_18:0_18:0)+Na
922.877	15.7351	1.97769e+06	1_TG(16:0_18:0_21:0)+NH4 | 1_TG(16:0_17:0_22:0)+NH4 | 1_TG(15:0_16:0_24:0)+NH4 | 1_TG(14:0_16:0_25:0)+NH4 | 1_TG(16:0_19:0_20:0)+NH4 | 1_TG(16:0_16:0_23:0)+NH4 | 1_TG(13:0_16:0_26:0)+NH4 | 1_TG(15:0_18:0_22:0)+NH4 | 1_TG(17:0_18:0_20:0)+NH4 | 1_TG(14:0_18:0_23:0)+NH4 | 1_TG(15:0_17:0_23:0)+NH4 | 1_TG(14:0_17:0_24:0)+NH4 | 1_TG(13:0_18:0_24:0)+NH4 | 1_TG(14:0_19:0_22:0)+NH4 | 1_TG(18:0_18:0_19:0)+…
922.876	15.9405	617399	1_TG(16:0_18:0_21:0)+NH4 | 1_TG(16:0_17:0_22:0)+NH4 | 1_TG(15:0_16:0_24:0)+NH4 | 1_TG(16:0_16:0_23:0)+NH4 | 1_TG(14:0_16:0_25:0)+NH4 | 1_TG(14:0_18:0_23:0)+NH4 | 1_TG(15:0_17:0_23:0)+NH4 | 1_TG(15:0_18:0_22:0)+NH4 | 1_TG(14:0_17:0_24:0)+NH4 | 1_TG(15:0_19:0_21:0)+NH4 | 1_TG(18:0_18:0_19:0)+NH4 | 1_TG(17:0_17:0_21:0)+NH4 | 1_TG(14:0_19:0_22:0)+NH4 | 1_TG(17:0_19:0_19:0)+NH4 | 1_TG(15:0_15:0_25:0)+…
950.909	15.9266	1.20064e+06	1_TG(16:0_18:0_23:0)+NH4 | 1_TG(16:0_16:0_25:0)+NH4 | 1_TG(16:0_17:0_24:0)+NH4 | 1_TG(15:0_16:0_26:0)+NH4 | 1_TG(16:0_20:0_21:0)+NH4 | 1_TG(16:0_19:0_22:0)+NH4 | 1_TG(14:0_18:0_25:0)+NH4 | 1_TG(15:0_18:0_24:0)+NH4 | 1_TG(17:0_18:0_22:0)+NH4 | 1_TG(15:0_17:0_25:0)+NH4 | 1_TG(18:0_18:0_21:0)+NH4 | 1_TG(18:0_19:0_20:0)+NH4 | 1_TG(17:0_17:0_23:0)+NH4 | 1_TG(15:0_19:0_23:0)+NH4 | 1_TG(14:0_20:0_23:0)+…
964.925	16.0041	2.15512e+06	1_TG(16:0_18:0_24:0)+NH4 | 1_TG(16:0_20:0_22:0)+NH4 | 1_TG(18:0_18:0_22:0)+NH4 | 1_TG(14:0_18:0_26:0)+NH4 | 1_TG(16:0_16:0_26:0)+NH4 | 1_TG(18:0_20:0_20:0)+NH4 | 1_TG(15:0_18:0_25:0)+NH4 | 1_TG(17:0_18:0_23:0)+NH4 | 1_TG(12:0_22:0_24:0)+NH4 | 1_TG(16:0_17:0_25:0)+NH4 | 1_TG(16:0_19:0_23:0)+NH4 | 1_TG(14:0_20:0_24:0)+NH4 | 1_TG(17:0_17:0_24:0)+NH4 | 1_TG(15:0_19:0_24:0)+NH4 | 1_TG(14:0_22:0_22:0)+…
964.923	16.0286	2.7501e+06	1_TG(16:0_18:0_24:0)+NH4 | 1_TG(16:0_20:0_22:0)+NH4 | 1_TG(18:0_18:0_22:0)+NH4 | 1_TG(14:0_18:0_26:0)+NH4 | 1_TG(16:0_16:0_26:0)+NH4 | 1_TG(18:0_20:0_20:0)+NH4 | 1_TG(15:0_18:0_25:0)+NH4 | 1_TG(17:0_18:0_23:0)+NH4 | 1_TG(12:0_22:0_24:0)+NH4 | 1_TG(16:0_17:0_25:0)+NH4 | 1_TG(16:0_19:0_23:0)+NH4 | 1_TG(14:0_20:0_24:0)+NH4 | 1_TG(17:0_17:0_24:0)+NH4 | 1_TG(15:0_19:0_24:0)+NH4 | 1_TG(14:0_22:0_22:0)+…
978.938	16.0619	428250	1_TG(16:0_18:0_25:0)+NH4 | 1_TG(17:0_18:0_24:0)+NH4 | 1_TG(16:0_17:0_26:0)+NH4 | 1_TG(16:0_20:0_23:0)+NH4 | 1_TG(18:0_18:0_23:0)+NH4 | 1_TG(16:0_19:0_24:0)+NH4 | 1_TG(15:0_18:0_26:0)+NH4 | 1_TG(18:0_19:0_22:0)+NH4 | 1_TG(16:0_21:0_22:0)+NH4 | 1_TG(18:0_20:0_21:0)+NH4 | 1_TG(17:0_17:0_25:0)+NH4 | 1_TG(14:0_20:0_25:0)+NH4 | 1_TG(15:0_19:0_25:0)+NH4 | 1_TG(17:0_19:0_23:0)+NH4 | 1_TG(14:0_22:0_23:0)+…
992.956	16.167	633009	1_TG(16:0_18:0_26:0)+NH4 | 1_TG(18:0_20:0_22:0)+NH4 | 1_TG(18:0_18:0_24:0)+NH4 | 1_TG(16:0_20:0_24:0)+NH4 | 1_TG(17:0_18:0_25:0)+NH4 | 1_TG(16:0_22:0_22:0)+NH4 | 1_TG(14:0_22:0_24:0)+NH4 | 1_TG(16:0_19:0_25:0)+NH4 | 1_TG(14:0_20:0_26:0)+NH4 | 1_TG(17:0_19:0_24:0)+NH4 | 1_TG(17:0_17:0_26:0)+NH4 | 1_TG(15:0_19:0_26:0)+NH4 | 1_TG(19:0_19:0_22:0)+NH4 | 1_TG(15:0_20:0_25:0)+NH4 | 1_TG(20:0_20:0_20:0)+…
881.757	15.1644	546888	1_TG(16:0_18:1_18:1)+Na
881.757	15.4702	348099	1_TG(16:0_18:1_18:1)+Na
881.756	14.5278	1.63333e+07	1_TG(16:0_18:1_18:1)+Na | 1_TG(16:1_18:0_18:1)+Na | 1_TG(16:0_18:0_18:2)+Na
876.802	14.5645	9.89333e+08	1_TG(16:0_18:1_18:1)+NH4 | 1_TG(16:1_18:0_18:1)+NH4 | 1_TG(14:0_18:1_20:1)+NH4 | 1_TG(17:0_17:1_18:1)+NH4 | 1_TG(16:0_18:0_18:2)+NH4 | 1_TG(16:0_16:1_20:1)+NH4 | 1_TG(16:0_16:0_20:2)+NH4 | 1_TG(14:0_18:0_20:2)+NH4 | 1_TG(17:1_17:1_18:0)+NH4 | 1_TG(14:0_18:2_20:0)+NH4 | 1_TG(17:0_17:0_18:2)+NH4 | 1_TG(14:0_16:1_22:1)+NH4 | 1_TG(16:1_16:1_20:0)+NH4
879.744	14.9177	748066	1_TG(16:0_18:1_18:2)+Na
879.741	15.2979	256710	1_TG(16:0_18:1_18:2)+Na
879.741	14.0956	1.82833e+07	1_TG(16:0_18:1_18:2)+Na | 1_TG(16:0_18:0_18:3)+Na | 1_TG(16:0_16:1_20:2)+Na | 1_TG(16:1_18:1_18:1)+Na | 1_TG(16:0_16:0_20:3)+Na | 1_TG(16:1_18:0_18:2)+Na
939.835	15.6308	748931	1_TG(16:0_18:1_22:0)+Na | 1_TG(18:0_18:1_20:0)+Na
931.772	14.2893	3.82993e+06	1_TG(16:0_18:1_22:4)+Na | 1_TG(18:0_18:1_20:4)+Na | 1_TG(18:1_18:1_20:3)+Na | 1_TG(18:1_18:2_20:2)+Na | 1_TG(16:0_20:2_20:3)+Na | 1_TG(18:0_18:2_20:3)+Na | 1_TG(16:0_20:1_20:4)+Na | 1_TG(18:0_18:0_20:5)+Na | 1_TG(18:2_18:2_20:1)+Na
924.801	15.3906	268020	1_TG(16:0_18:1_22:5)+NH4 | 1_TG(18:1_18:1_20:4)+NH4 | 1_TG(18:0_18:2_20:4)+NH4 | 1_TG(18:1_18:2_20:3)+NH4 | 1_TG(18:0_18:1_20:5)+NH4 | 1_TG(16:0_18:2_22:4)+NH4 | 1_TG(16:0_18:0_22:6)+NH4 | 1_TG(16:0_20:3_20:3)+NH4
927.741	13.658	2.208e+06	1_TG(16:0_18:1_22:6)+Na | 1_TG(18:1_18:1_20:5)+Na
922.785	15.156	173748	1_TG(16:0_18:1_22:6)+NH4 | 1_TG(18:1_18:2_20:4)+NH4 | 1_TG(16:0_18:2_22:5)+NH4
967.865	15.8329	385134	1_TG(16:0_18:1_24:0)+Na
743.616	12.0247	2.57692e+06	1_TG(16:0_18:1_8:0)+Na | 1_TG(10:0_14:0_18:1)+Na | 1_TG(12:0_12:0_18:1)+Na | 1_TG(12:0_14:1_16:0)+Na | 1_TG(12:0_14:0_16:1)+Na | 1_TG(10:0_16:0_16:1)+Na | 1_TG(14:0_14:0_14:1)+Na
877.727	14.3712	315829	1_TG(16:0_18:2_18:2)+Na | 1_TG(16:0_16:0_20:4)+Na
872.77	17.1791	326507	1_TG(16:0_18:2_18:2)+NH4 | 1_TG(16:1_18:1_18:2)+NH4 | 1_TG(16:0_18:1_18:3)+NH4 | 1_TG(16:0_16:0_20:4)+NH4
894.755	12.9102	48350000	1_TG(16:0_18:2_20:5)+NH4 | 1_TG(16:1_18:1_20:5)+NH4 | 1_TG(16:0_18:3_20:4)+NH4 | 1_TG(16:1_18:2_20:4)+NH4 | 1_TG(14:0_20:2_20:5)+NH4 | 1_TG(16:0_16:1_22:6)+NH4 | 1_TG(14:0_20:3_20:4)+NH4 | 1_TG(14:1_20:2_20:4)+NH4 | 1_TG(14:0_18:1_22:6)+NH4 | 1_TG(18:2_18:2_18:3)+NH4 | 1_TG(14:0_18:2_22:5)+NH4 | 1_TG(18:1_18:2_18:4)+NH4 | 1_TG(14:1_18:0_22:6)+NH4 | 1_TG(16:0_18:4_20:3)+NH4 | 1_TG(16:1_18:3_20:3)+…
925.725	13.1562	3.83884e+06	1_TG(16:0_18:2_22:6)+Na | 1_TG(16:1_18:1_22:6)+Na | 1_TG(16:0_20:4_20:4)+Na | 1_TG(18:2_18:2_20:4)+Na
920.77	13.148	5.48917e+07	1_TG(16:0_18:2_22:6)+NH4 | 1_TG(16:1_18:1_22:6)+NH4 | 1_TG(16:0_20:4_20:4)+NH4 | 1_TG(18:2_18:2_20:4)+NH4 | 1_TG(18:1_18:2_20:5)+NH4 | 1_TG(16:0_18:3_22:5)+NH4 | 1_TG(16:0_20:3_20:5)+NH4 | 1_TG(16:1_18:2_22:5)+NH4 | 1_TG(18:1_18:3_20:4)+NH4 | 1_TG(18:2_18:3_20:3)+NH4 | 1_TG(16:0_18:4_22:4)+NH4 | 1_TG(16:1_20:3_20:4)+NH4 | 1_TG(18:2_18:4_20:2)+NH4 | 1_TG(18:0_18:4_20:4)+NH4 | 1_TG(16:1_20:2_20:5)+…
942.847	15.1457	533835	1_TG(16:0_20:4_21:0)+NH4 | 1_TG(18:0_19:0_20:4)+NH4 | 1_TG(18:1_18:3_21:0)+NH4 | 1_TG(18:2_19:0_20:2)+NH4 | 1_TG(18:2_18:2_21:0)+NH4
944.768	12.9404	4.42445e+06	1_TG(16:0_20:4_22:6)+NH4 | 1_TG(18:1_20:4_20:5)+NH4 | 1_TG(16:1_20:4_22:5)+NH4 | 1_TG(18:2_20:4_20:4)+NH4 | 1_TG(18:3_20:3_20:4)+NH4 | 1_TG(16:1_20:3_22:6)+NH4 | 1_TG(18:2_18:2_22:6)+NH4 | 1_TG(18:1_18:3_22:6)+NH4 | 1_TG(18:0_18:4_22:6)+NH4 | 1_TG(16:0_20:5_22:5)+NH4 | 1_TG(18:2_20:3_20:5)+NH4 | 1_TG(18:0_20:5_20:5)+NH4 | 1_TG(18:2_18:3_22:5)+NH4 | 1_TG(18:1_18:4_22:5)+NH4 | 1_TG(18:4_20:3_20:3)+…
942.754	12.4517	1.51788e+06	1_TG(16:0_20:5_22:6)+NH4 | 1_TG(16:1_20:5_22:5)+NH4 | 1_TG(16:1_20:4_22:6)+NH4 | 3_OxPC(46:1(Ke))+H | 3_OxPC(46:2(O))+H | 1_TG(18:3_20:4_20:4)+NH4 | 1_TG(18:3_18:3_22:5)+NH4
970.785	13.1485	735760	1_TG(16:0_22:5_22:6)+NH4 | 1_TG(18:1_20:5_22:5)+NH4 | 1_TG(18:0_20:5_22:6)+NH4 | 1_TG(18:1_20:4_22:6)+NH4 | 3_OxPC(48:1(Ke))+H | 3_OxPC(48:2(O))+H
916.739	12.2214	1.41946e+06	1_TG(16:1_20:4_20:5)+NH4 | 1_TG(16:0_20:5_20:5)+NH4 | 1_TG(14:0_20:5_22:5)+NH4 | 1_TG(14:0_20:4_22:6)+NH4 | 1_TG(16:0_18:4_22:6)+NH4 | 1_TG(16:1_18:3_22:6)+NH4 | 1_TG(18:3_18:3_20:4)+NH4 | 1_TG(16:1_18:4_22:5)+NH4
862.786	12.8141	1.20167e+07	1_TG(17:0_17:1_17:1)+NH4
897.787	15.1872	605101	1_TG(17:0_18:0_18:1)+Na
914.817	14.7582	1.19142e+06	1_TG(17:0_18:0_20:4)+NH4 | 1_TG(17:0_18:1_20:3)+NH4 | 1_TG(17:0_18:2_20:2)+NH4 | 1_TG(16:0_19:0_20:4)+NH4 | 1_TG(17:1_18:1_20:2)+NH4 | 1_TG(17:1_18:2_20:1)+NH4 | 1_TG(18:2_18:2_19:0)+NH4 | 1_TG(17:1_18:0_20:3)+NH4 | 1_TG(16:1_19:0_20:3)+NH4
890.817	14.8219	8.55667e+07	1_TG(17:0_18:1_18:1)+NH4 | 1_TG(17:1_18:0_18:1)+NH4 | 1_TG(15:0_18:1_20:1)+NH4 | 1_TG(16:1_18:1_19:0)+NH4 | 1_TG(15:1_18:1_20:0)+NH4 | 1_TG(17:0_18:0_18:2)+NH4 | 1_TG(16:0_17:0_20:2)+NH4 | 1_TG(16:1_17:0_20:1)+NH4 | 1_TG(17:0_17:2_19:0)+NH4 | 1_TG(14:0_17:0_22:2)+NH4 | 1_TG(16:0_18:2_19:0)+NH4 | 1_TG(16:0_17:1_20:1)+NH4 | 1_TG(15:0_18:0_20:2)+NH4 | 1_TG(15:1_18:0_20:1)+NH4 | 1_TG(17:2_18:0_18:0)+…
912.801	14.2072	3.27436e+06	1_TG(17:0_18:1_20:4)+NH4 | 1_TG(17:1_18:0_20:4)+NH4 | 1_TG(16:0_17:0_22:5)+NH4 | 1_TG(17:0_18:2_20:3)+NH4 | 1_TG(17:1_18:1_20:3)+NH4 | 1_TG(17:0_18:0_20:5)+NH4 | 1_TG(17:0_18:3_20:2)+NH4 | 1_TG(15:0_18:1_22:4)+NH4 | 1_TG(16:0_17:1_22:4)+NH4 | 1_TG(15:0_18:0_22:5)+NH4 | 1_TG(17:1_18:2_20:2)+NH4 | 1_TG(15:0_20:2_20:3)+NH4
940.829	14.4624	850138	1_TG(17:0_18:1_22:4)+NH4 | 1_TG(18:1_19:0_20:4)+NH4 | 1_TG(17:0_18:0_22:5)+NH4 | 1_TG(18:2_19:0_20:3)+NH4 | 1_TG(16:0_19:0_22:5)+NH4
938.818	14.1937	1.10414e+06	1_TG(17:0_18:1_22:5)+NH4 | 1_TG(17:1_18:0_22:5)+NH4 | 1_TG(17:0_18:2_22:4)+NH4 | 1_TG(17:1_18:1_22:4)+NH4 | 1_TG(18:2_19:0_20:4)+NH4 | 1_TG(18:1_19:0_20:5)+NH4 | 1_TG(17:0_20:3_20:3)+NH4 | 1_TG(18:3_19:0_20:3)+NH4
936.801	13.9066	1.04428e+06	1_TG(17:0_18:1_22:6)+NH4 | 1_TG(17:0_18:2_22:5)+NH4 | 1_TG(17:1_18:1_22:5)+NH4 | 1_TG(17:0_20:3_20:4)+NH4 | 1_TG(17:1_20:3_20:3)+NH4
891.742	13.8466	2.87203e+06	1_TG(17:0_18:2_18:2)+Na | 1_TG(17:1_18:1_18:2)+Na | 1_TG(17:0_18:1_18:3)+Na
912.8	13.901	3.29412e+06	1_TG(17:0_18:2_20:3)+NH4 | 1_TG(17:1_18:2_20:2)+NH4 | 1_TG(18:2_18:3_19:0)+NH4 | 1_TG(15:0_18:2_22:3)+NH4 | 1_TG(17:2_18:2_20:1)+NH4 | 1_TG(17:1_18:1_20:3)+NH4 | 1_TG(17:0_18:1_20:4)+NH4 | 1_TG(15:0_18:1_22:4)+NH4 | 1_TG(17:2_18:1_20:2)+NH4 | 1_TG(18:1_18:4_19:0)+NH4 | 1_TG(16:0_17:1_22:4)+NH4 | 1_TG(15:0_20:2_20:3)+NH4 | 1_TG(16:1_17:0_22:4)+NH4 | 1_TG(17:0_18:3_20:2)+NH4 | 1_TG(17:1_18:0_20:4)+…
936.8	13.6375	738411	1_TG(17:0_18:2_22:5)+NH4 | 1_TG(17:1_18:1_22:5)+NH4 | 1_TG(17:0_20:3_20:4)+NH4 | 1_TG(17:1_18:2_22:4)+NH4 | 1_TG(17:1_20:3_20:3)+NH4 | 1_TG(15:0_20:3_22:4)+NH4
860.77	12.1592	2.34826e+06	1_TG(17:1_17:1_17:1)+NH4
890.817	13.456	1.38333e+07	1_TG(17:1_17:1_19:0)+NH4
888.801	14.7372	1.97709e+06	1_TG(17:1_18:1_18:1)+NH4 | 1_TG(17:0_18:1_18:2)+NH4 | 1_TG(17:1_18:0_18:2)+NH4 | 1_TG(16:0_17:1_20:2)+NH4 | 1_TG(16:0_17:0_20:3)+NH4 | 1_TG(16:1_17:0_20:2)+NH4
886.786	14.2201	2.70191e+06	1_TG(17:1_18:1_18:2)+NH4 | 1_TG(17:0_18:2_18:2)+NH4 | 1_TG(17:0_18:1_18:3)+NH4 | 1_TG(17:2_18:0_18:2)+NH4 | 1_TG(15:0_18:1_20:3)+NH4 | 1_TG(16:0_17:0_20:4)+NH4 | 1_TG(17:2_18:1_18:1)+NH4 | 1_TG(16:0_17:1_20:3)+NH4 | 1_TG(17:1_18:0_18:3)+NH4 | 1_TG(15:0_18:0_20:4)+NH4 | 1_TG(16:1_17:0_20:3)+NH4
886.789	14.6121	294459	1_TG(17:1_18:1_18:2)+NH4 | 1_TG(17:2_18:1_18:1)+NH4 | 1_TG(17:0_18:2_18:2)+NH4 | 1_TG(17:0_18:1_18:3)+NH4 | 1_TG(16:0_17:1_20:3)+NH4 | 1_TG(16:0_17:0_20:4)+NH4
934.785	13.405	806535	1_TG(17:1_18:1_22:6)+NH4 | 1_TG(17:0_18:2_22:6)+NH4 | 1_TG(17:1_18:2_22:5)+NH4 | 1_TG(17:0_20:4_20:4)+NH4
889.725	13.2976	1.08522e+06	1_TG(17:1_18:2_18:2)+Na
882.754	12.7816	2.90376e+06	1_TG(17:1_18:2_18:3)+NH4 | 1_TG(15:0_18:2_20:4)+NH4 | 1_TG(17:2_18:2_18:2)+NH4 | 1_TG(17:2_18:1_18:3)+NH4 | 1_TG(17:0_18:2_18:4)+NH4 | 1_TG(15:1_18:2_20:3)+NH4 | 1_TG(15:0_18:3_20:3)+NH4 | 1_TG(17:0_18:3_18:3)+NH4 | 1_TG(16:1_17:1_20:4)+NH4 | 1_TG(17:1_18:1_18:4)+NH4 | 1_TG(14:0_17:1_22:5)+NH4 | 1_TG(15:1_18:1_20:4)+NH4 | 1_TG(16:1_17:2_20:3)+NH4 | 1_TG(15:0_16:1_22:5)+NH4
908.769	13.0978	2.44039e+06	1_TG(17:1_18:2_20:4)+NH4 | 1_TG(15:0_20:3_20:4)+NH4 | 1_TG(17:0_18:3_20:4)+NH4 | 1_TG(17:2_18:1_20:4)+NH4 | 1_TG(17:0_18:2_20:5)+NH4 | 1_TG(15:0_18:2_22:5)+NH4 | 1_TG(17:1_18:1_20:5)+NH4 | 1_TG(17:2_18:2_20:3)+NH4 | 1_TG(15:1_18:2_22:4)+NH4 | 1_TG(16:1_17:1_22:5)+NH4 | 1_TG(16:0_17:1_22:6)+NH4 | 1_TG(15:0_18:1_22:6)+NH4 | 1_TG(15:1_18:1_22:5)+NH4 | 1_TG(16:0_17:2_22:5)+NH4 | 1_TG(17:1_18:3_20:3)+…
932.769	12.8594	579223	1_TG(17:1_18:2_22:6)+NH4 | 1_TG(17:0_18:3_22:6)+NH4 | 1_TG(17:1_20:4_20:4)+NH4 | 1_TG(17:0_20:4_20:5)+NH4 | 1_TG(17:1_20:3_20:5)+NH4 | 1_TG(17:1_18:3_22:5)+NH4
886.786	12.2621	4.00816e+06	1_TG(17:2_17:2_19:0)+NH4
886.787	12.6196	989450	1_TG(17:2_17:2_19:0)+NH4
952.833	14.7718	1.71637e+06	1_TG(18:0_18:0_22:6)+NH4 | 1_TG(18:0_18:2_22:4)+NH4 | 1_TG(18:2_20:0_20:4)+NH4 | 1_TG(18:2_18:2_22:2)+NH4
909.787	15.0343	9.8331e+06	1_TG(18:0_18:1_18:1)+Na | 1_TG(16:0_18:1_20:1)+Na | 1_TG(18:0_18:0_18:2)+Na
904.832	15.0447	336500000	1_TG(18:0_18:1_18:1)+NH4 | 1_TG(16:0_18:1_20:1)+NH4 | 1_TG(16:1_18:1_20:0)+NH4 | 1_TG(14:0_18:1_22:1)+NH4 | 1_TG(14:1_18:1_22:0)+NH4 | 1_TG(16:1_18:0_20:1)+NH4 | 1_TG(16:0_18:0_20:2)+NH4 | 1_TG(18:0_18:0_18:2)+NH4 | 1_TG(14:1_18:0_22:1)+NH4 | 1_TG(14:0_18:0_22:2)+NH4 | 1_TG(16:0_18:2_20:0)+NH4 | 1_TG(14:1_20:0_20:1)+NH4 | 1_TG(12:0_20:1_22:1)+NH4 | 1_TG(14:0_20:1_20:1)+NH4 | 1_TG(16:0_16:1_22:1)+…
926.815	15.1851	531956	1_TG(18:0_18:1_20:4)+NH4 | 1_TG(16:0_18:1_22:4)+NH4 | 1_TG(16:0_20:1_20:4)+NH4 | 1_TG(18:1_18:2_20:2)+NH4 | 1_TG(18:1_18:1_20:3)+NH4 | 1_TG(18:0_18:2_20:3)+NH4 | 1_TG(18:1_18:3_20:1)+NH4 | 1_TG(16:0_18:0_22:5)+NH4 | 1_TG(16:0_20:2_20:3)+NH4 | 1_TG(16:0_18:2_22:3)+NH4 | 1_TG(18:0_18:3_20:2)+NH4 | 1_TG(18:2_18:2_20:1)+NH4
926.816	14.4702	7.43917e+07	1_TG(18:0_18:1_20:4)+NH4 | 1_TG(16:0_20:1_20:4)+NH4 | 1_TG(16:1_20:0_20:4)+NH4 | 1_TG(16:0_18:0_22:5)+NH4 | 1_TG(16:0_18:1_22:4)+NH4 | 1_TG(18:0_18:2_20:3)+NH4 | 1_TG(18:1_18:1_20:3)+NH4 | 1_TG(16:1_18:0_22:4)+NH4 | 1_TG(18:1_18:2_20:2)+NH4 | 1_TG(18:0_18:4_20:1)+NH4 | 1_TG(18:0_18:3_20:2)+NH4 | 1_TG(18:0_18:0_20:5)+NH4 | 1_TG(18:1_18:3_20:1)+NH4 | 1_TG(16:1_18:1_22:3)+NH4 | 1_TG(18:1_18:4_20:0)+…
959.805	14.8409	390922	1_TG(18:0_18:1_22:4)+Na
957.787	14.4157	1.11858e+06	1_TG(18:0_18:1_22:5)+Na | 1_TG(18:1_20:1_20:4)+Na | 1_TG(18:1_18:1_22:4)+Na | 1_TG(16:0_20:1_22:5)+Na
952.831	14.6454	1.62494e+06	1_TG(18:0_18:1_22:5)+NH4 | 1_TG(16:0_20:1_22:5)+NH4 | 1_TG(18:0_18:0_22:6)+NH4 | 1_TG(16:0_20:0_22:6)+NH4 | 1_TG(18:0_20:2_20:4)+NH4 | 1_TG(18:1_20:1_20:4)+NH4 | 1_TG(18:0_20:1_20:5)+NH4 | 1_TG(18:0_18:2_22:4)+NH4 | 1_TG(18:1_20:0_20:5)+NH4 | 1_TG(18:0_20:3_20:3)+NH4 | 1_TG(18:1_20:2_20:3)+NH4 | 1_TG(16:0_20:4_22:2)+NH4 | 1_TG(18:1_18:3_22:2)+NH4 | 1_TG(18:1_18:1_22:4)+NH4 | 1_TG(18:2_20:0_20:4)+…
955.776	14.2597	452916	1_TG(18:0_18:1_22:6)+Na | 1_TG(18:1_20:3_20:3)+Na
990.941	16.0041	4.16034e+06	1_TG(18:0_18:1_24:0)+NH4 | 1_TG(16:0_18:1_26:0)+NH4 | 1_TG(18:1_20:0_22:0)+NH4 | 1_TG(16:0_20:1_24:0)+NH4 | 1_TG(16:1_18:0_26:0)+NH4 | 1_TG(17:0_18:1_25:0)+NH4 | 1_TG(16:1_20:0_24:0)+NH4 | 1_TG(18:0_20:1_22:0)+NH4 | 1_TG(18:0_20:0_22:1)+NH4 | 1_TG(14:0_22:1_24:0)+NH4 | 1_TG(18:0_18:0_24:1)+NH4 | 1_TG(17:1_18:0_25:0)+NH4 | 1_TG(16:0_22:0_22:1)+NH4 | 1_TG(16:0_20:0_24:1)+NH4 | 1_TG(14:0_20:1_26:0)+…
990.938	15.9982	5.33195e+06	1_TG(18:0_18:1_24:0)+NH4 | 1_TG(16:0_18:1_26:0)+NH4 | 1_TG(18:1_20:0_22:0)+NH4 | 1_TG(16:0_20:1_24:0)+NH4 | 1_TG(16:1_18:0_26:0)+NH4 | 1_TG(17:0_18:1_25:0)+NH4 | 1_TG(16:1_20:0_24:0)+NH4 | 1_TG(18:0_20:1_22:0)+NH4 | 1_TG(18:0_20:0_22:1)+NH4 | 1_TG(14:0_22:1_24:0)+NH4 | 1_TG(18:0_18:0_24:1)+NH4 | 1_TG(17:1_18:0_25:0)+NH4 | 1_TG(16:0_22:0_22:1)+NH4 | 1_TG(16:0_20:0_24:1)+NH4 | 1_TG(14:0_20:1_26:0)+…
1004.95	16.0738	415039	1_TG(18:0_18:1_25:0)+NH4 | 1_TG(18:1_20:0_23:0)+NH4 | 1_TG(17:0_18:1_26:0)+NH4 | 1_TG(18:1_21:0_22:0)+NH4 | 1_TG(18:1_19:0_24:0)+NH4 | 1_TG(16:0_20:1_25:0)+NH4 | 1_TG(18:0_20:1_23:0)+NH4 | 1_TG(16:1_20:0_25:0)+NH4 | 1_TG(17:1_18:0_26:0)+NH4 | 1_TG(17:1_19:0_25:0)+NH4 | 1_TG(16:1_22:0_23:0)+NH4 | 1_TG(16:1_19:0_26:0)+NH4 | 1_TG(17:1_21:0_23:0)+NH4 | 1_TG(16:1_21:0_24:0)+NH4 | 1_TG(20:0_20:1_21:0)+…
965.85	15.6339	924103	1_TG(18:0_18:2_22:0)+Na | 1_TG(18:1_18:1_22:0)+Na | 1_TG(16:0_18:2_24:0)+Na
953.758	13.8143	534405	1_TG(18:0_20:4_20:4)+Na | 1_TG(18:0_18:2_22:6)+Na | 1_TG(18:1_18:1_22:6)+Na
976.836	14.2201	1.32665e+06	1_TG(18:0_20:4_22:4)+NH4 | 1_TG(18:0_20:2_22:6)+NH4 | 1_TG(20:1_20:3_20:4)+NH4 | 1_TG(18:1_20:1_22:6)+NH4 | 1_TG(20:2_20:2_20:4)+NH4 | 1_TG(18:2_20:4_22:2)+NH4 | 1_TG(18:0_20:3_22:5)+NH4 | 1_TG(16:0_22:2_22:6)+NH4 | 1_TG(18:1_20:3_22:4)+NH4 | 1_TG(18:2_20:2_22:4)+NH4 | 1_TG(16:0_22:4_22:4)+NH4 | 1_TG(18:1_20:2_22:5)+NH4 | 1_TG(18:2_20:1_22:5)+NH4 | 1_TG(20:1_20:2_20:5)+NH4 | 1_TG(18:1_20:5_22:2)+…
974.818	13.8333	1.06236e+06	1_TG(18:0_20:4_22:5)+NH4 | 1_TG(18:1_20:4_22:4)+NH4 | 1_TG(20:1_20:4_20:4)+NH4 | 1_TG(16:0_22:4_22:5)+NH4 | 1_TG(18:1_20:2_22:6)+NH4
972.801	13.4073	1.81253e+06	1_TG(18:0_20:4_22:6)+NH4 | 1_TG(18:1_20:4_22:5)+NH4 | 1_TG(18:1_20:3_22:6)+NH4 | 1_TG(16:0_22:4_22:6)+NH4 | 1_TG(20:3_20:3_20:4)+NH4 | 1_TG(18:0_20:5_22:5)+NH4 | 1_TG(16:0_22:5_22:5)+NH4 | 1_TG(18:1_20:5_22:4)+NH4
972.799	13.5764	1.18547e+06	1_TG(18:0_20:4_22:6)+NH4 | 1_TG(20:3_20:3_20:4)+NH4 | 1_TG(18:0_20:5_22:5)+NH4
902.817	12.8478	5.54548e+06	1_TG(18:1_18:1_18:1)+NH4
918.847	15.7248	274398	1_TG(18:1_18:1_19:0)+NH4
937.821	15.3694	1.8212e+06	1_TG(18:1_18:1_20:0)+Na | 1_TG(18:0_18:2_20:0)+Na | 1_TG(18:0_18:1_20:1)+Na | 1_TG(16:0_18:1_22:1)+Na | 1_TG(16:0_18:2_22:0)+Na | 1_TG(16:0_20:1_20:1)+Na
924.803	15.1695	484703	1_TG(18:1_18:1_20:4)+NH4 | 1_TG(16:0_18:1_22:5)+NH4 | 1_TG(18:0_18:2_20:4)+NH4 | 1_TG(18:1_18:2_20:3)+NH4 | 1_TG(18:0_18:1_20:5)+NH4 | 1_TG(16:0_18:2_22:4)+NH4 | 1_TG(16:0_18:0_22:6)+NH4 | 1_TG(16:0_20:3_20:3)+NH4
924.801	13.9061	1.49333e+08	1_TG(18:1_18:1_20:4)+NH4 | 1_TG(16:0_20:2_20:4)+NH4 | 1_TG(18:0_18:2_20:4)+NH4 | 1_TG(16:0_18:1_22:5)+NH4 | 1_TG(16:1_20:1_20:4)+NH4 | 1_TG(14:0_20:4_22:2)+NH4 | 1_TG(16:1_18:1_22:4)+NH4 | 1_TG(18:1_18:2_20:3)+NH4 | 1_TG(16:0_18:2_22:4)+NH4 | 1_TG(18:0_18:1_20:5)+NH4 | 1_TG(18:1_18:3_20:2)+NH4 | 1_TG(18:1_18:4_20:1)+NH4 | 1_TG(16:0_20:3_20:3)+NH4 | 1_TG(16:1_18:0_22:5)+NH4 | 1_TG(16:0_20:1_20:5)+…
924.8	14.7526	537188	1_TG(18:1_18:1_20:4)+NH4 | 1_TG(18:0_18:2_20:4)+NH4 | 1_TG(16:0_18:1_22:5)+NH4 | 1_TG(16:0_20:2_20:4)+NH4 | 1_TG(18:1_18:2_20:3)+NH4 | 1_TG(18:0_18:1_20:5)+NH4 | 1_TG(16:0_18:2_22:4)+NH4 | 1_TG(16:0_18:0_22:6)+NH4 | 1_TG(16:0_20:3_20:3)+NH4 | 1_TG(18:2_18:2_20:2)+NH4
924.801	14.9154	456640	1_TG(18:1_18:1_20:4)+NH4 | 1_TG(18:0_18:2_20:4)+NH4 | 1_TG(18:1_18:2_20:3)+NH4 | 1_TG(18:0_18:1_20:5)+NH4
922.786	12.5399	3.78086e+06	1_TG(18:1_18:1_20:5)+NH4
946.878	15.5085	5.89693e+06	1_TG(18:1_18:1_21:0)+NH4 | 1_TG(16:1_18:1_23:0)+NH4 | 1_TG(17:1_18:1_22:0)+NH4 | 1_TG(17:0_18:1_22:1)+NH4 | 1_TG(18:1_19:0_20:1)+NH4 | 1_TG(15:0_18:1_24:1)+NH4 | 1_TG(15:1_18:1_24:0)+NH4 | 1_TG(14:1_18:1_25:0)+NH4 | 1_TG(16:0_20:2_21:0)+NH4 | 1_TG(18:0_18:2_21:0)+NH4 | 1_TG(16:0_18:2_23:0)+NH4 | 1_TG(16:1_20:1_21:0)+NH4 | 1_TG(14:1_21:0_22:1)+NH4 | 1_TG(14:0_21:0_22:2)+NH4 | 1_TG(16:0_17:1_24:1)+…
960.894	15.6091	2.8795e+07	1_TG(18:1_18:1_22:0)+NH4 | 1_TG(16:0_18:1_24:1)+NH4 | 1_TG(18:0_18:1_22:1)+NH4 | 1_TG(16:1_18:1_24:0)+NH4 | 1_TG(18:1_20:0_20:1)+NH4 | 1_TG(14:1_18:1_26:0)+NH4 | 1_TG(17:1_18:1_23:0)+NH4 | 1_TG(18:0_18:2_22:0)+NH4 | 1_TG(16:0_20:2_22:0)+NH4 | 1_TG(14:1_22:0_22:1)+NH4 | 1_TG(16:1_20:1_22:0)+NH4 | 1_TG(14:0_22:0_22:2)+NH4 | 1_TG(16:0_18:2_24:0)+NH4 | 1_TG(16:0_20:1_22:1)+NH4 | 1_TG(16:1_18:0_24:1)+…
974.908	15.626	2.28707e+06	1_TG(18:1_18:1_23:0)+NH4 | 1_TG(18:0_18:2_23:0)+NH4 | 1_TG(16:0_18:2_25:0)+NH4 | 1_TG(16:1_18:1_25:0)+NH4 | 1_TG(17:1_18:1_24:0)+NH4 | 1_TG(17:0_18:1_24:1)+NH4 | 1_TG(18:1_20:1_21:0)+NH4 | 1_TG(16:1_20:1_23:0)+NH4 | 1_TG(17:0_18:2_24:0)+NH4 | 1_TG(18:2_19:0_22:0)+NH4 | 1_TG(15:0_18:2_26:0)+NH4 | 1_TG(18:2_20:0_21:0)+NH4 | 1_TG(17:1_17:1_25:0)+NH4 | 1_TG(17:1_18:0_24:1)+NH4 | 1_TG(16:0_20:2_23:0)+…
988.925	15.8329	10900000	1_TG(18:1_18:1_24:0)+NH4 | 1_TG(18:0_18:1_24:1)+NH4 | 1_TG(18:0_18:2_24:0)+NH4 | 1_TG(18:1_20:1_22:0)+NH4 | 1_TG(16:1_18:1_26:0)+NH4 | 1_TG(18:1_20:0_22:1)+NH4 | 1_TG(17:1_18:1_25:0)+NH4 | 1_TG(16:0_20:2_24:0)+NH4 | 1_TG(16:1_20:1_24:0)+NH4 | 1_TG(16:0_18:2_26:0)+NH4 | 1_TG(18:2_20:0_22:0)+NH4 | 1_TG(18:0_20:2_22:0)+NH4 | 1_TG(18:0_20:1_22:1)+NH4 | 1_TG(16:0_20:1_24:1)+NH4 | 1_TG(16:0_22:1_22:1)+…
1002.94	15.9266	893113	1_TG(18:1_18:1_25:0)+NH4 | 1_TG(18:1_20:1_23:0)+NH4 | 1_TG(17:1_18:1_26:0)+NH4 | 1_TG(18:1_21:0_22:1)+NH4 | 1_TG(18:1_19:0_24:1)+NH4 | 1_TG(18:0_18:2_25:0)+NH4 | 1_TG(16:0_20:2_25:0)+NH4 | 1_TG(16:1_20:1_25:0)+NH4 | 1_TG(18:2_20:0_23:0)+NH4 | 1_TG(17:0_18:2_26:0)+NH4 | 1_TG(18:2_19:0_24:0)+NH4 | 1_TG(18:0_20:2_23:0)+NH4 | 1_TG(18:2_21:0_22:0)+NH4 | 1_TG(17:1_20:1_24:0)+NH4 | 1_TG(16:1_22:1_23:0)+…
903.741	14.3923	206854	1_TG(18:1_18:2_18:2)+Na
898.785	14.875	1.56793e+06	1_TG(18:1_18:2_18:2)+NH4 | 1_TG(16:0_18:1_20:4)+NH4 | 1_TG(16:0_18:2_20:3)+NH4 | 1_TG(18:0_18:2_18:3)+NH4 | 1_TG(18:1_18:1_18:3)+NH4 | 1_TG(16:1_18:1_20:3)+NH4 | 1_TG(16:1_18:0_20:4)+NH4 | 1_TG(16:0_16:0_22:5)+NH4
898.785	16.1552	287599	1_TG(18:1_18:2_18:2)+NH4 | 1_TG(18:0_18:2_18:3)+NH4 | 1_TG(16:0_18:1_20:4)+NH4 | 1_TG(16:0_18:2_20:3)+NH4 | 1_TG(18:1_18:1_18:3)+NH4|1_TG(18:1_18:2_18:2)+NH4 | 1_TG(18:0_18:2_18:3)+NH4 | 1_TG(16:0_18:1_20:4)+NH4 | 1_TG(16:0_18:2_20:3)+NH4 | 1_TG(18:1_18:1_18:3)+NH4
898.785	16.1773	285485	1_TG(18:1_18:2_18:2)+NH4 | 1_TG(18:0_18:2_18:3)+NH4 | 1_TG(16:0_18:1_20:4)+NH4 | 1_TG(16:0_18:2_20:3)+NH4 | 1_TG(18:1_18:1_18:3)+NH4|1_TG(18:1_18:2_18:2)+NH4 | 1_TG(18:0_18:2_18:3)+NH4 | 1_TG(16:0_18:1_20:4)+NH4 | 1_TG(16:0_18:2_20:3)+NH4 | 1_TG(18:1_18:1_18:3)+NH4
898.786	17.0699	207450	1_TG(18:1_18:2_18:2)+NH4 | 1_TG(18:0_18:2_18:3)+NH4 | 1_TG(16:0_18:1_20:4)+NH4 | 1_TG(18:1_18:1_18:3)+NH4|1_TG(18:1_18:2_18:2)+NH4 | 1_TG(18:0_18:2_18:3)+NH4 | 1_TG(16:0_18:1_20:4)+NH4 | 1_TG(18:1_18:1_18:3)+NH4
898.786	17.0089	229632	1_TG(18:1_18:2_18:2)+NH4 | 1_TG(18:0_18:2_18:3)+NH4 | 1_TG(16:0_18:1_20:4)+NH4 | 1_TG(18:1_18:1_18:3)+NH4|1_TG(18:1_18:2_18:2)+NH4 | 1_TG(18:0_18:2_18:3)+NH4 | 1_TG(16:0_18:1_20:4)+NH4 | 1_TG(18:1_18:1_18:3)+NH4
921.79	14.8726	614314	1_TG(18:1_18:2_19:0)+Na
916.831	15.1494	761561	1_TG(18:1_18:2_19:0)+NH4 | 1_TG(17:1_18:1_20:1)+NH4 | 1_TG(17:0_18:1_20:2)+NH4 | 1_TG(16:0_17:1_22:2)+NH4 | 1_TG(16:0_19:0_20:3)+NH4 | 1_TG(17:0_18:2_20:1)+NH4 | 1_TG(17:1_18:2_20:0)+NH4 | 1_TG(17:1_18:0_20:2)+NH4 | 1_TG(17:0_18:0_20:3)+NH4 | 1_TG(16:1_19:0_20:2)+NH4 | 1_TG(16:1_17:0_22:2)+NH4
935.803	15.006	1.25259e+06	1_TG(18:1_18:2_20:0)+Na | 1_TG(18:1_18:1_20:1)+Na | 1_TG(18:0_18:2_20:1)+Na | 1_TG(18:0_18:0_20:3)+Na
963.836	15.3955	805547	1_TG(18:1_18:2_22:0)+Na
955.771	13.8749	1.03881e+06	1_TG(18:1_18:2_22:4)+Na | 1_TG(18:1_18:1_22:5)+Na
972.893	15.5193	3.02873e+06	1_TG(18:1_18:2_23:0)+NH4 | 1_TG(18:0_18:3_23:0)+NH4 | 1_TG(17:1_18:1_24:1)+NH4 | 1_TG(17:2_18:1_24:0)+NH4 | 1_TG(16:1_20:2_23:0)+NH4 | 1_TG(18:1_20:2_21:0)+NH4 | 1_TG(17:1_18:2_24:0)+NH4 | 1_TG(16:1_18:2_25:0)+NH4 | 1_TG(17:0_18:2_24:1)+NH4 | 1_TG(18:2_20:1_21:0)+NH4 | 1_TG(17:2_18:0_24:1)+NH4 | 1_TG(16:0_18:3_25:0)+NH4 | 1_TG(17:1_20:2_22:0)+NH4 | 1_TG(17:1_20:1_22:1)+NH4 | 1_TG(17:1_17:2_25:0)+…
991.867	15.6392	376432	1_TG(18:1_18:2_24:0)+Na
1000.92	15.7377	902302	1_TG(18:1_18:2_25:0)+NH4 | 1_TG(18:2_20:1_23:0)+NH4 | 1_TG(18:1_20:2_23:0)+NH4 | 1_TG(16:1_20:2_25:0)+NH4 | 1_TG(17:1_18:2_26:0)+NH4 | 1_TG(17:1_20:2_24:0)+NH4 | 1_TG(17:1_20:1_24:1)+NH4 | 1_TG(17:0_20:2_24:1)+NH4 | 1_TG(17:1_22:1_22:1)+NH4
1014.94	15.8355	1.73806e+06	1_TG(18:1_18:2_26:0)+NH4 | 1_TG(16:0_20:3_26:0)+NH4 | 1_TG(18:1_20:2_24:0)+NH4 | 1_TG(18:0_18:3_26:0)+NH4 | 1_TG(18:2_20:1_24:0)+NH4 | 1_TG(16:1_20:2_26:0)+NH4 | 1_TG(18:1_22:1_22:1)+NH4 | 1_TG(18:2_22:0_22:1)+NH4 | 1_TG(18:0_20:3_24:0)+NH4 | 1_TG(18:3_20:0_24:0)+NH4 | 1_TG(20:1_20:2_22:0)+NH4 | 1_TG(20:0_20:3_22:0)+NH4 | 1_TG(20:1_20:1_22:1)+NH4 | 1_TG(18:3_22:0_22:0)+NH4 | 1_TG(20:0_20:2_22:1)+…
944.863	14.883	1.57311e+06	1_TG(18:1_19:0_20:2)+NH4|1_TG(18:1_19:0_20:2)+NH4
944.863	14.8671	1.56334e+06	1_TG(18:1_19:0_20:2)+NH4|1_TG(18:1_19:0_20:2)+NH4
940.83	14.7392	755142	1_TG(18:1_19:0_20:4)+NH4 | 1_TG(18:2_19:0_20:3)+NH4 | 1_TG(17:0_18:1_22:4)+NH4 | 1_TG(16:0_19:0_22:5)+NH4 | 1_TG(17:0_18:0_22:5)+NH4
1030.97	16.0844	280914	1_TG(18:1_20:1_25:0)+NH4 | 1_TG(18:2_22:0_23:0)+NH4 | 1_TG(18:2_20:0_25:0)+NH4 | 1_TG(20:1_20:1_23:0)+NH4 | 1_TG(17:1_20:1_26:0)+NH4
978.847	14.4464	1.05468e+06	1_TG(18:1_20:2_22:4)+NH4 | 1_TG(18:1_20:4_22:2)+NH4 | 1_TG(18:1_20:1_22:5)+NH4 | 1_TG(18:0_20:3_22:4)+NH4 | 1_TG(18:1_20:3_22:3)+NH4 | 1_TG(18:0_20:4_22:3)+NH4 | 1_TG(18:0_20:2_22:5)+NH4 | 1_TG(18:2_20:4_22:1)+NH4 | 1_TG(18:2_20:1_22:4)+NH4 | 1_TG(20:1_20:2_20:4)+NH4 | 1_TG(16:0_22:3_22:4)+NH4 | 1_TG(18:2_20:3_22:2)+NH4 | 1_TG(18:2_20:2_22:3)+NH4 | 1_TG(16:0_22:2_22:5)+NH4 | 1_TG(20:2_20:2_20:3)+…
976.832	13.9335	1.20455e+06	1_TG(18:1_20:3_22:4)+NH4 | 1_TG(18:1_20:2_22:5)+NH4 | 1_TG(18:1_20:4_22:3)+NH4 | 1_TG(18:2_20:3_22:3)+NH4 | 1_TG(18:2_20:2_22:4)+NH4 | 1_TG(18:2_20:1_22:5)+NH4 | 1_TG(20:1_20:3_20:4)+NH4 | 1_TG(16:0_22:3_22:5)+NH4 | 1_TG(16:0_22:4_22:4)+NH4 | 1_TG(20:2_20:3_20:3)+NH4 | 1_TG(20:2_20:2_20:4)+NH4
951.741	13.1752	2.08084e+06	1_TG(18:1_20:4_20:4)+Na | 1_TG(18:2_20:3_20:4)+Na | 1_TG(16:0_20:4_22:5)+Na | 1_TG(18:1_18:2_22:6)+Na | 1_TG(16:0_20:3_22:6)+Na | 1_TG(18:2_18:2_22:5)+Na
982.878	15.1672	1.12469e+06	1_TG(18:1_20:4_22:0)+NH4 | 1_TG(18:0_20:4_22:1)+NH4 | 1_TG(16:0_20:4_24:1)+NH4 | 1_TG(16:1_20:4_24:0)+NH4 | 1_TG(20:0_20:1_20:4)+NH4 | 1_TG(18:2_18:2_24:1)+NH4 | 1_TG(18:1_18:3_24:1)+NH4 | 1_TG(18:2_20:2_22:1)+NH4 | 1_TG(18:2_20:1_22:2)+NH4 | 1_TG(16:1_20:3_24:1)+NH4 | 1_TG(18:2_20:3_22:0)+NH4 | 1_TG(18:1_20:3_22:1)+NH4 | 1_TG(16:0_22:0_22:5)+NH4 | 1_TG(18:1_20:1_22:3)+NH4 | 1_TG(18:1_20:2_22:2)+…
982.878	15.2792	1.31722e+06	1_TG(18:1_20:4_22:0)+NH4 | 1_TG(18:0_20:4_22:1)+NH4 | 1_TG(16:0_20:4_24:1)+NH4 | 1_TG(16:1_20:4_24:0)+NH4 | 1_TG(20:0_20:1_20:4)+NH4 | 1_TG(18:2_20:3_22:0)+NH4 | 1_TG(16:0_22:0_22:5)+NH4 | 1_TG(18:1_18:3_24:1)+NH4 | 1_TG(18:1_20:3_22:1)+NH4 | 1_TG(16:1_22:0_22:4)+NH4 | 1_TG(18:4_20:1_22:0)+NH4 | 1_TG(18:1_18:4_24:0)+NH4 | 1_TG(18:1_20:0_22:4)+NH4 | 1_TG(18:2_18:3_24:0)+NH4 | 1_TG(18:0_20:0_22:5)+…
980.863	14.8565	1.30658e+06	1_TG(18:1_20:4_22:1)+NH4 | 1_TG(18:1_20:1_22:4)+NH4 | 1_TG(18:0_20:4_22:2)+NH4 | 1_TG(18:0_20:1_22:5)+NH4 | 1_TG(18:1_20:0_22:5)+NH4 | 1_TG(18:1_20:2_22:3)+NH4 | 1_TG(18:1_20:3_22:2)+NH4 | 1_TG(20:1_20:1_20:4)+NH4 | 1_TG(20:0_20:2_20:4)+NH4 | 1_TG(18:2_20:4_22:0)+NH4 | 1_TG(16:0_22:1_22:5)+NH4 | 1_TG(18:0_20:2_22:4)+NH4 | 1_TG(18:2_20:1_22:3)+NH4 | 1_TG(18:2_18:3_24:1)+NH4 | 1_TG(16:0_22:2_22:4)+…
974.815	13.6222	1.42336e+06	1_TG(18:1_20:4_22:4)+NH4 | 1_TG(16:0_22:4_22:5)+NH4 | 1_TG(18:0_20:4_22:5)+NH4 | 1_TG(20:2_20:3_20:4)+NH4 | 1_TG(18:2_20:3_22:4)+NH4 | 1_TG(18:1_20:3_22:5)+NH4 | 1_TG(20:1_20:4_20:4)+NH4 | 1_TG(18:2_20:2_22:5)+NH4 | 1_TG(18:1_20:2_22:6)+NH4 | 1_TG(20:3_20:3_20:3)+NH4 | 1_TG(20:2_20:2_20:5)+NH4
972.801	13.192	2.8018e+06	1_TG(18:1_20:4_22:5)+NH4 | 1_TG(18:2_20:4_22:4)+NH4 | 1_TG(20:3_20:3_20:4)+NH4 | 1_TG(20:2_20:4_20:4)+NH4 | 1_TG(18:2_20:3_22:5)+NH4 | 1_TG(16:0_22:5_22:5)+NH4 | 1_TG(18:3_20:2_22:5)+NH4 | 1_TG(18:1_20:3_22:6)+NH4 | 1_TG(16:0_22:4_22:6)+NH4 | 1_TG(18:1_20:5_22:4)+NH4 | 1_TG(18:2_20:2_22:6)+NH4 | 1_TG(20:2_20:3_20:5)+NH4 | 1_TG(18:3_20:3_22:4)+NH4 | 3_OxPC(48:1(O))+H
996.891	15.4281	269039	1_TG(18:1_20:4_23:0)+NH4 | 1_TG(18:2_20:3_23:0)+NH4
1010.91	15.4927	581961	1_TG(18:1_20:4_24:0)+NH4 | 1_TG(18:0_20:4_24:1)+NH4 | 1_TG(16:0_22:5_24:0)+NH4 | 1_TG(18:2_20:3_24:0)+NH4 | 1_TG(18:1_20:3_24:1)+NH4 | 1_TG(18:0_22:0_22:5)+NH4 | 1_TG(18:2_18:3_26:0)+NH4
1032.99	16.2252	213494	1_TG(18:1_22:0_23:0)+NH4 | 1_TG(18:1_20:0_25:0)+NH4 | 1_TG(18:1_21:0_24:0)+NH4 | 1_TG(16:1_22:0_25:0)+NH4 | 1_TG(16:1_23:0_24:0)+NH4
1047	16.2956	441641	1_TG(18:1_22:0_24:0)+NH4 | 1_TG(16:0_24:0_24:1)+NH4 | 1_TG(18:1_20:0_26:0)+NH4 | 1_TG(18:0_22:1_24:0)+NH4 | 1_TG(18:0_22:0_24:1)+NH4 | 1_TG(16:1_22:0_26:0)+NH4 | 1_TG(20:0_22:0_22:1)+NH4 | 1_TG(16:1_24:0_24:0)+NH4 | 1_TG(16:0_22:1_26:0)+NH4 | 1_TG(14:0_24:1_26:0)+NH4 | 1_TG(20:0_20:0_24:1)+NH4
996.797	12.8993	560214	1_TG(18:1_22:5_22:6)+NH4 | 1_TG(18:2_22:4_22:6)+NH4 | 1_TG(20:3_20:3_22:6)+NH4 | 1_TG(20:3_20:4_22:5)+NH4 | 1_TG(18:2_22:5_22:5)+NH4 | 1_TG(20:4_20:4_22:4)+NH4 | 1_TG(20:3_20:5_22:4)+NH4
994.785	12.6723	920704	1_TG(18:1_22:6_22:6)+NH4 | 1_TG(20:3_20:4_22:6)+NH4 | 1_TG(20:4_20:4_22:5)+NH4
1075.03	16.4147	185359	1_TG(18:1_24:0_24:0)+NH4 | 1_TG(18:1_22:0_26:0)+NH4 | 1_TG(16:1_24:0_26:0)+NH4
942.848	14.9123	1.51957e+06	1_TG(18:2_18:2_21:0)+NH4 | 1_TG(18:1_18:3_21:0)+NH4 | 1_TG(18:2_19:0_20:2)+NH4 | 1_TG(17:0_18:2_22:2)+NH4 | 1_TG(17:1_18:2_22:1)+NH4 | 1_TG(17:2_18:2_22:0)+NH4 | 1_TG(18:1_19:0_20:3)+NH4 | 1_TG(16:1_20:3_21:0)+NH4 | 1_TG(17:0_18:1_22:3)+NH4 | 1_TG(16:0_20:4_21:0)+NH4 | 1_TG(17:1_18:1_22:2)+NH4 | 1_TG(17:2_18:1_22:1)+NH4 | 1_TG(18:3_19:0_20:1)+NH4 | 1_TG(17:0_20:1_20:3)+NH4 | 1_TG(17:0_18:0_22:4)+…
961.819	15.0957	265030	1_TG(18:2_18:2_22:0)+Na
953.754	13.3526	578349	1_TG(18:2_18:2_22:4)+Na | 1_TG(18:1_18:2_22:5)+Na
970.879	15.2952	1.29958e+06	1_TG(18:2_18:2_23:0)+NH4 | 1_TG(18:2_20:2_21:0)+NH4 | 1_TG(18:1_18:3_23:0)+NH4 | 1_TG(16:0_20:4_23:0)+NH4 | 1_TG(16:1_20:3_23:0)+NH4 | 1_TG(18:1_20:3_21:0)+NH4 | 1_TG(17:0_18:3_24:1)+NH4 | 1_TG(18:0_20:4_21:0)+NH4 | 1_TG(17:0_20:3_22:1)+NH4
984.894	15.4123	4.5863e+06	1_TG(18:2_18:2_24:0)+NH4 | 1_TG(18:1_18:2_24:1)+NH4 | 1_TG(18:1_18:3_24:0)+NH4 | 1_TG(18:2_20:2_22:0)+NH4 | 1_TG(18:2_20:1_22:1)+NH4 | 1_TG(16:1_20:3_24:0)+NH4 | 1_TG(18:1_20:2_22:1)+NH4 | 1_TG(18:1_20:1_22:2)+NH4 | 1_TG(16:0_20:3_24:1)+NH4 | 1_TG(16:1_20:2_24:1)+NH4 | 1_TG(18:1_20:3_22:0)+NH4 | 1_TG(18:0_18:3_24:1)+NH4 | 1_TG(18:3_20:1_22:0)+NH4 | 1_TG(18:1_20:0_22:3)+NH4 | 1_TG(18:3_20:0_22:1)+…
998.909	15.5381	498943	1_TG(18:2_18:2_25:0)+NH4 | 1_TG(18:2_20:2_23:0)+NH4 | 1_TG(18:1_18:3_25:0)+NH4 | 1_TG(16:1_20:3_25:0)+NH4 | 1_TG(16:0_20:4_25:0)+NH4 | 1_TG(18:1_20:3_23:0)+NH4
1012.92	15.6418	941379	1_TG(18:2_18:2_26:0)+NH4 | 1_TG(18:1_18:3_26:0)+NH4 | 1_TG(18:2_20:2_24:0)+NH4 | 1_TG(18:2_20:1_24:1)+NH4 | 1_TG(18:2_22:1_22:1)+NH4 | 1_TG(16:1_20:3_26:0)+NH4 | 1_TG(18:1_20:3_24:0)+NH4 | 1_TG(18:1_20:2_24:1)+NH4 | 1_TG(18:3_20:1_24:0)+NH4 | 1_TG(18:3_20:0_24:1)+NH4 | 1_TG(18:0_20:3_24:1)+NH4 | 1_TG(20:0_20:3_22:1)+NH4 | 1_TG(20:1_20:2_22:1)+NH4
897.694	12.0195	1.38028e+06	1_TG(18:2_18:3_18:3)+Na | 1_TG(18:2_18:2_18:4)+Na
916.739	11.8612	1.72116e+06	1_TG(18:2_18:3_20:5)+NH4 | 1_TG(16:1_20:4_20:5)+NH4 | 1_TG(18:1_18:4_20:5)+NH4 | 1_TG(18:2_18:4_20:4)+NH4 | 1_TG(16:1_18:3_22:6)+NH4 | 1_TG(18:3_18:3_20:4)+NH4 | 1_TG(16:1_18:4_22:5)+NH4 | 3_OxPC(44:1(O))+H
1042.97	16.0041	284176	1_TG(18:2_20:1_26:0)+NH4 | 1_TG(18:2_22:1_24:0)+NH4 | 1_TG(18:0_20:3_26:0)+NH4 | 1_TG(18:3_22:0_24:0)+NH4 | 1_TG(20:3_22:0_22:0)+NH4 | 1_TG(20:1_22:1_22:1)+NH4
947.71	12.1297	701734	1_TG(18:2_20:4_20:5)+Na | 1_TG(18:3_20:4_20:4)+Na | 1_TG(18:2_18:3_22:6)+Na
942.754	12.1483	4.78341e+06	1_TG(18:2_20:4_20:5)+NH4 | 1_TG(16:1_20:4_22:6)+NH4 | 1_TG(18:3_20:4_20:4)+NH4 | 1_TG(18:2_18:3_22:6)+NH4 | 1_TG(16:1_20:5_22:5)+NH4 | 1_TG(18:2_18:4_22:5)+NH4 | 1_TG(18:3_18:3_22:5)+NH4 | 1_TG(18:1_18:4_22:6)+NH4 | 1_TG(18:1_20:5_20:5)+NH4 | 3_OxPC(46:1(Ke))+H | 3_OxPC(46:2(O))+H
980.863	15.164	344127	1_TG(18:2_20:4_22:0)+NH4 | 1_TG(18:1_20:4_22:1)+NH4 | 1_TG(18:0_20:4_22:2)+NH4 | 1_TG(18:1_20:5_22:0)+NH4 | 1_TG(18:0_20:5_22:1)+NH4
975.74	12.6788	129649	1_TG(18:2_20:4_22:5)+Na
970.784	12.6723	1.98089e+06	1_TG(18:2_20:4_22:5)+NH4 | 1_TG(18:3_20:4_22:4)+NH4 | 1_TG(20:3_20:4_20:4)+NH4 | 1_TG(18:1_20:5_22:5)+NH4 | 1_TG(18:2_20:5_22:4)+NH4 | 1_TG(18:1_20:4_22:6)+NH4 | 1_TG(18:3_20:3_22:5)+NH4 | 1_TG(18:2_20:3_22:6)+NH4 | 1_TG(20:3_20:3_20:5)+NH4 | 1_TG(16:1_22:5_22:5)+NH4 | 1_TG(16:1_22:4_22:6)+NH4 | 3_OxPC(48:1(Ke))+H | 3_OxPC(48:2(O))+H
968.768	12.4065	3.25824e+06	1_TG(18:2_20:4_22:6)+NH4 | 1_TG(20:3_20:4_20:5)+NH4 | 1_TG(18:3_20:4_22:5)+NH4 | 1_TG(20:4_20:4_20:4)+NH4 | 1_TG(16:1_22:5_22:6)+NH4 | 1_TG(18:3_20:3_22:6)+NH4 | 3_OxPC(48:2(Ke))+H | 3_OxPC(48:3(O))+H | 1_TG(18:2_20:5_22:5)+NH4 | 1_TG(18:1_20:5_22:6)+NH4
1008.89	15.3218	439055	1_TG(18:2_20:4_24:0)+NH4 | 1_TG(18:1_20:4_24:1)+NH4 | 1_TG(18:1_20:5_24:0)+NH4
966.753	11.8617	871276	1_TG(18:2_20:5_22:6)+NH4 | 1_TG(18:3_20:4_22:6)+NH4 | 1_TG(20:4_20:4_20:5)+NH4 | 3_OxPC(48:3(Ke))+H | 3_OxPC(48:4(O))+H
1044.99	16.1617	486407	1_TG(18:2_22:0_24:0)+NH4 | 1_TG(18:1_22:1_24:0)+NH4 | 1_TG(18:1_22:0_24:1)+NH4 | 1_TG(18:1_20:1_26:0)+NH4 | 1_TG(18:2_20:0_26:0)+NH4 | 1_TG(20:1_20:1_24:0)+NH4 | 1_TG(16:1_24:0_24:1)+NH4 | 1_TG(20:1_22:0_22:1)+NH4 | 1_TG(16:0_24:1_24:1)+NH4 | 1_TG(16:1_22:1_26:0)+NH4 | 1_TG(20:0_20:1_24:1)+NH4 | 1_TG(18:0_22:1_24:1)+NH4 | 1_TG(20:0_22:1_22:1)+NH4
1073.02	16.2949	205149	1_TG(18:2_24:0_24:0)+NH4 | 1_TG(18:2_22:0_26:0)+NH4
914.724	11.4926	197451	1_TG(18:3_18:3_20:5)+NH4 | 3_OxPC(44:1(Ke))+H | 3_OxPC(44:2(O))+H
940.739	11.5963	1.00161e+06	1_TG(18:3_20:4_20:5)+NH4 | 1_TG(18:2_20:5_20:5)+NH4 | 1_TG(18:2_18:4_22:6)+NH4 | 1_TG(18:3_18:3_22:6)+NH4 | 3_OxPC(46:2(Ke))+H | 3_OxPC(46:3(O))+H | 1_TG(18:4_20:4_20:4)+NH4
493.35	3.38109	199355	1_TG(8:0_8:0_8:0)+Na
488.395	3.3805	301269	1_TG(8:0_8:0_8:0)+NH4
488.395	5.80935	57763.5	1_TG(8:0_8:0_8:0)+NH4
594.309	1.16746	251608	3_OxPC(19:1(KeKeO))+H
594.377	1.03425	735386	3_OxPC(21:0(Ke))+H
622.408	1.50089	828265	3_OxPC(23:0(Ke))+H | 3_OxPC(23:1(O))+H
676.313	1.49174	104360	3_OxPC(23:5(OOOKeO))+H
650.403	1.07807	131186	3_OxPC(24:0(KeKe))+H | 3_OxPC(24:1(KeO))+H
690.328	1.70444	71367.8	3_OxPC(24:5(OOOKeO))+H
650.439	1.01289	571236	3_OxPC(25:0(Ke))+H | 3_OxPC(25:1(O))+H
664.455	1.72771	274329	3_OxPC(26:0(Ke))+H | 3_OxPC(26:1(O))+H
676.454	1.47215	801195	3_OxPC(27:1(Ke))+H | 3_OxPC(27:2(O))+H
674.44	1.04703	338634	3_OxPC(27:2(Ke))+H
690.47	1.65406	383617	3_OxPC(28:1(Ke))+H | 3_OxPC(28:2(O))+H|3_OxPC(28:1(Ke))+H | 3_OxPC(28:2(O))+H
690.47	1.61909	335119	3_OxPC(28:1(Ke))+H | 3_OxPC(28:2(O))+H|3_OxPC(28:1(Ke))+H | 3_OxPC(28:2(O))+H
722.497	5.86002	2.74327e+06	3_OxPC(29:0(KeO))+H | 3_OxPC(29:1(OO))+H
704.486	2.01114	239655	3_OxPC(29:1(Ke))+H | 3_OxPC(29:2(O))+H
716.448	5.14631	81577.8	3_OxPC(29:2(KeKe))+H | 3_OxPC(29:3(KeO))+H
700.452	1.92506	616064	3_OxPC(29:3(Ke))+H
766.489	0.901289	372783	3_OxPC(30:0(KeOKeO))+H | 3_OxPC(30:1(OOKeO))+H | 3_OxPC(30:2(OOOO))+H
716.486	1.91707	97205.3	3_OxPC(30:2(Ke))+H | 3_OxPC(30:3(O))+H
764.504	7.46831	244391	3_OxPC(31:1(OKeO))+H | 3_OxPC(31:2(OOO))+H
762.566	5.59272	236891	3_OxPC(33:0(Ke))+H | 3_OxPC(33:1(O))+H
808.537	1.41782	930350	3_OxPC(33:1(OOKeO))+H | 3_OxPC(33:2(OOOO))+H
804.506	8.80445	66402.8	3_OxPC(33:2(KeOKeO))+H | 3_OxPC(33:3(OOOKe))+H | 3_OxPC(33:4(OOOO))+H
776.581	6.21027	6.0313e+06	3_OxPC(34:0(Ke))+H | 3_OxPC(34:1(O))+H
776.579	3.9981	78326.8	3_OxPC(34:0(Ke))+H | 3_OxPC(34:1(O))+H
774.564	3.30768	286395	3_OxPC(34:1(Ke))+H | 3_OxPC(34:2(O))+H
774.564	3.12523	294935	3_OxPC(34:1(Ke))+H | 3_OxPC(34:2(O))+H
790.559	3.1562	168222	3_OxPC(34:1(KeO))+H | 3_OxPC(34:2(OO))+H
808.569	12	97062.5	3_OxPC(34:1(OOO))+H
772.55	4.70881	130969	3_OxPC(34:2(Ke))+H | 3_OxPC(34:3(O))+H|3_OxPC(34:2(Ke))+H | 3_OxPC(34:3(O))+H
772.55	4.70763	135892	3_OxPC(34:2(Ke))+H | 3_OxPC(34:3(O))+H|3_OxPC(34:2(Ke))+H | 3_OxPC(34:3(O))+H
776.489	0.992911	236042	3_OxPC(35:7(Ke))+H
802.595	4.55779	163837	3_OxPC(36:1(Ke))+H | 3_OxPC(36:2(O))+H
802.597	6.48237	964479	3_OxPC(36:1(Ke))+H | 3_OxPC(36:2(O))+H | 1_OxPC(16:0_20:2(OH)) | 1_OxPC(16:0_20:1(Ke))
802.595	4.27053	416603	3_OxPC(36:1(Ke))+H | 3_OxPC(36:2(O))+H|3_OxPC(36:1(Ke))+H | 3_OxPC(36:2(O))+H
802.595	4.27585	405634	3_OxPC(36:1(Ke))+H | 3_OxPC(36:2(O))+H|3_OxPC(36:1(Ke))+H | 3_OxPC(36:2(O))+H
832.569	4.73005	468878	3_OxPC(36:1(KeKeO))+H | 3_OxPC(36:2(OKeO))+H | 3_OxPC(36:3(OOO))+H|3_OxPC(36:1(KeKeO))+H | 3_OxPC(36:2(OKeO))+H | 3_OxPC(36:3(OOO))+H
832.569	4.71294	476973	3_OxPC(36:1(KeKeO))+H | 3_OxPC(36:2(OKeO))+H | 3_OxPC(36:3(OOO))+H|3_OxPC(36:1(KeKeO))+H | 3_OxPC(36:2(OKeO))+H | 3_OxPC(36:3(OOO))+H
818.59	4.25132	261227	3_OxPC(36:1(KeO))+H | 3_OxPC(36:2(OO))+H
800.581	5.58968	378533	3_OxPC(36:2(Ke))+H | 3_OxPC(36:3(O))+H
830.553	4.57909	391911	3_OxPC(36:2(KeOKe))+H | 3_OxPC(36:3(OOKe))+H | 3_OxPC(36:4(OOO))+H
798.563	3.99327	268711	3_OxPC(36:3(Ke))+H | 3_OxPC(36:4(O))+H
798.564	3.57625	176242	3_OxPC(36:3(Ke))+H | 3_OxPC(36:4(O))+H
798.563	3.24943	146200	3_OxPC(36:3(Ke))+H | 3_OxPC(36:4(O))+H
798.563	4.43418	128193	3_OxPC(36:3(Ke))+H | 3_OxPC(36:4(O))+H
828.611	7.43487	2.48227e+06	3_OxPC(38:2(Ke))+H | 3_OxPC(38:3(O))+H
828.611	5.59522	67340.7	3_OxPC(38:2(Ke))+H | 3_OxPC(38:3(O))+H|3_OxPC(38:2(Ke))+H | 3_OxPC(38:3(O))+H
828.609	5.62937	78137.4	3_OxPC(38:2(Ke))+H | 3_OxPC(38:3(O))+H|3_OxPC(38:2(Ke))+H | 3_OxPC(38:3(O))+H
858.586	5.86002	730694	3_OxPC(38:2(KeOKe))+H | 3_OxPC(38:3(OKeO))+H | 3_OxPC(38:4(OOO))+H
858.586	6.35567	505295	3_OxPC(38:2(KeOKe))+H | 3_OxPC(38:3(OKeO))+H | 3_OxPC(38:4(OOO))+H
826.594	4.99034	751191	3_OxPC(38:3(Ke))+H | 3_OxPC(38:4(O))+H
826.594	6.30289	650409	3_OxPC(38:3(Ke))+H | 3_OxPC(38:4(O))+H
826.599	5.75048	391506	3_OxPC(38:3(Ke))+H | 3_OxPC(38:4(O))+H
826.595	5.22221	460230	3_OxPC(38:3(Ke))+H | 3_OxPC(38:4(O))+H
856.571	5.03647	1.00853e+06	3_OxPC(38:3(KeKeO))+H | 3_OxPC(38:4(OKeO))+H | 3_OxPC(38:5(OOO))+H | 1_OxPC(22:2(OO)_16:2(CHO)) | 1_OxPC(22:1(Ke,OH)_16:2(CHO))
824.584	5.53813	307536	3_OxPC(38:4(Ke))+H | 3_OxPC(38:5(O))+H
854.553	4.25661	208487	3_OxPC(38:4(KeOKe))+H | 3_OxPC(38:5(KeOO))+H | 3_OxPC(38:6(OOO))+H
822.565	4.68785	202353	3_OxPC(38:5(Ke))+H | 3_OxPC(38:6(O))+H
864.504	5.51635	65681.1	3_OxPC(38:7(KeOKeO))+H | 3_OxPC(38:8(KeOOO))+H | 3_OxPC(38:9(OOOO))+H
876.666	4.25133	375178	3_OxPC(40:0(KeO))+H | 3_OxPC(40:1(OO))+H
856.642	8.54008	1.81986e+06	3_OxPC(40:2(Ke))+H | 3_OxPC(40:3(O))+H
854.625	7.52157	673252	3_OxPC(40:3(Ke))+H | 3_OxPC(40:4(O))+H
882.588	5.03902	3.23417e+06	3_OxPC(40:4(KeOKe))+H | 3_OxPC(40:5(KeOO))+H | 3_OxPC(40:6(OOO))+H
872.54	5.66561	167817	3_OxPC(41:8(KeKe))+H | 3_OxPC(41:9(OKe))+H
918.678	9.93411	248698	3_OxPC(42:2(OOO))+H
900.708	12.2431	52957.4	3_OxPC(43:1(Ke))+H | 3_OxPC(43:2(O))+H
902.72	11.1593	2.33897e+06	3_OxPC(43:1(O))+H
908.634	10.4705	282475	3_OxPC(43:5(KeO))+H | 3_OxPC(43:6(OO))+H
914.726	11.72	122683	3_OxPC(44:1(Ke))+H | 3_OxPC(44:2(O))+H
944.694	10.0499	192105	3_OxPC(44:2(OKeO))+H | 3_OxPC(44:3(OOO))+H
924.701	11.1593	275741	3_OxPC(45:3(Ke))+H | 3_OxPC(45:4(O))+H
950.718	10.5167	146818	3_OxPC(47:4(Ke))+H | 3_OxPC(47:5(O))+H
984.799	12.5779	4.62194e+06	3_OxPC(49:1(Ke))+H
650.476	3.4808	146192	3_PC(26:0)+H
692.523	5.52767	638846	3_PC(29:0)+H
692.522	5.79303	346507	3_PC(29:0)+H
702.507	3.88294	215123	3_PC(30:2)+H
718.535	5.43361	69232.4	3_PC(31:1)+H
718.537	5.93687	554716	3_PC(31:1)+H
718.538	5.66697	1.20703e+06	3_PC(31:1)+H
734.574	5.67323	179946	3_PC(32:0)+H
732.554	6.65463	2.35081e+06	3_PC(32:1)+H | 1_PC(16:0_16:1)+H|3_PC(32:1)+H | 1_PC(16:0_16:1)+H
732.554	6.65722	2.38033e+06	3_PC(32:1)+H | 1_PC(16:0_16:1)+H|3_PC(32:1)+H | 1_PC(16:0_16:1)+H
728.524	4.52494	133010	3_PC(32:3)+H
728.524	5.04672	570323	3_PC(32:3)+H
728.522	4.28304	588206	3_PC(32:3)+H
726.504	5.05713	785869	3_PC(32:4)+H
722.479	0.6179	62904.8	3_PC(32:6)+H
742.538	5.0934	5.65038e+06	3_PC(33:3)+H
742.534	6.1277	155039	3_PC(33:3)+H
740.52	4.67606	118322	3_PC(33:4)+H
754.537	6.24123	1.93663e+06	3_PC(34:4)+H | 1_PC(16:0_16:1)+Na
776.617	8.84192	948461	3_PC(35:0)+H
776.616	9.05556	627942	3_PC(35:0)+H
774.6	8.7151	406088	3_PC(35:1)+H
772.586	9.01655	106087	3_PC(35:2)+H | 3_PE(38:2)+H
770.571	8.63022	96216.4	3_PC(35:3)+H | 1_PE(18:0_20:3)+H | 3_PE(38:3)+H
768.554	12.8365	2.11236e+06	3_PC(35:4)+H
768.554	12.0105	499957	3_PC(35:4)+H
768.553	5.09036	1.26419e+06	3_PC(35:4)+H
766.538	12.2512	2.73914e+06	3_PC(35:5)+H
766.537	11.5674	1.62111e+06	3_PC(35:5)+H
766.535	12.873	254281	3_PC(35:5)+H
766.535	5.91708	1.84328e+06	3_PC(35:5)+H | 1_PC(15:0_20:5)+H | 1_PC(15:0_18:2)+Na
766.539	7.05981	1.6818e+06	3_PC(35:5)+H | 1_PE(18:0_20:5)+H | 1_PE(18:1_20:4)+H | 1_PE(16:0_22:5)+H | 3_PE(38:5)+H
764.52	5.09856	2.07923e+06	3_PC(35:6)+H
764.522	11.728	989272	3_PC(35:6)+H
764.522	11.9572	646348	3_PC(35:6)+H
764.522	11.0238	542377	3_PC(35:6)+H
764.522	11.2608	486544	3_PC(35:6)+H
764.518	8.81493	253491	3_PC(35:6)+H
764.522	12.3828	130118	3_PC(35:6)+H
764.521	12.5808	85430	3_PC(35:6)+H
786.602	11.6011	220558	3_PC(36:2)+H
784.586	10.5703	123166	3_PC(36:3)+H|3_PC(36:3)+H
784.586	10.5964	122586	3_PC(36:3)+H|3_PC(36:3)+H
782.571	12.267	85530	3_PC(36:4)+H
782.571	12.2965	86070.8	3_PC(36:4)+H
780.552	8.43612	74014.9	3_PC(36:5)+H
778.538	4.26489	1.08644e+06	3_PC(36:6)+H
804.647	10.0473	950791	3_PC(37:0)+H
798.599	9.26742	151106	3_PC(37:3)+H | 3_PE(40:3)+H
796.585	6.22172	661784	3_PC(37:4)+H
796.583	7.53763	677402	3_PC(37:4)+H
796.584	12.6635	186866	3_PC(37:4)+H
796.585	8.87429	79696.5	3_PC(37:4)+H | 1_PE(20:0_20:4)+H | 3_PE(40:4)+H
796.588	6.41152	685235	3_PC(37:4)+H|3_PC(37:4)+H
796.588	6.3934	756741	3_PC(37:4)+H|3_PC(37:4)+H
794.57	12.1861	272097	3_PC(37:5)+H
794.569	7.83438	1.15758e+06	3_PC(37:5)+H | 1_PE(20:1_20:4)+H | 3_PE(40:5)+H | 1_PE(18:0_22:5)+H
794.565	6.70813	274856	3_PC(37:5)+H | 3_PE(40:5)+H
792.553	5.12677	826735	3_PC(37:6)+H
792.554	12.6055	488682	3_PC(37:6)+H
792.552	11.5356	263190	3_PC(37:6)+H
792.554	6.23093	810353	3_PC(37:6)+H
790.539	12.625	64507.9	3_PC(37:7)+H
790.537	12.0109	501185	3_PC(37:7)+H
790.538	11.3249	359134	3_PC(37:7)+H
810.598	12.6856	83420.5	3_PC(38:4)+H
804.555	6.8716	196858	3_PC(38:7)+H
802.535	4.71739	374995	3_PC(38:8)+H
800.52	4.68407	227975	3_PC(38:9)+H
830.662	9.68628	61447.7	3_PC(39:1)+H
826.629	8.54818	1.27775e+06	3_PC(39:3)+H
826.63	8.35431	521598	3_PC(39:3)+H
824.613	9.10626	126825	3_PC(39:4)+H
822.6	5.90317	390647	3_PC(39:5)+H
822.6	8.28476	833614	3_PC(39:5)+H
820.584	5.88879	217388	3_PC(39:6)+H
820.584	6.16684	304414	3_PC(39:6)+H
818.565	5.49626	491389	3_PC(39:7)+H
816.551	5.87314	197983	3_PC(39:8)+H
844.677	10.5373	535807	3_PC(40:1)+H
826.537	5.06275	677201	3_PC(40:10)+H
842.663	9.78822	1.26459e+06	3_PC(40:2)+H
840.646	8.76772	1.52019e+06	3_PC(40:3)+H
834.602	9.15598	64307.3	3_PC(40:6)+H
828.554	4.25959	488869	3_PC(40:9)+H
848.614	7.78632	505937	3_PC(41:6)+H
848.612	7.5817	212945	3_PC(41:6)+H
874.726	12.1034	221773	3_PC(42:0)+H
872.709	11.3854	350400	3_PC(42:1)+H
854.566	6.21536	694224	3_PC(42:10)+H
870.694	10.7113	716445	3_PC(42:2)+H
870.691	10.4714	277052	3_PC(42:2)+H
868.679	10.05	164613	3_PC(42:3)+H
866.662	9.15154	856876	3_PC(42:4)+H
866.661	9.34809	209281	3_PC(42:4)+H
864.649	8.62133	1.24333e+06	3_PC(42:5)+H|3_PC(42:5)+H
864.649	8.6315	1.32851e+06	3_PC(42:5)+H|3_PC(42:5)+H
862.629	7.38601	877743	3_PC(42:6)+H
862.635	7.59698	605544	3_PC(42:6)+H
860.613	6.83231	453872	3_PC(42:7)+H
860.614	7.01436	438507	3_PC(42:7)+H
860.616	6.64155	550961	3_PC(42:7)+H
900.742	12.1337	104968	3_PC(44:1)+H
898.724	11.5409	230654	3_PC(44:2)+H
892.678	9.57924	671125	3_PC(44:5)+H
926.759	12.2865	71871.1	3_PC(46:2)+H
714.507	5.96705	255565	3_PE(34:3)+H | 3_PC(31:3)+H
854.575	6.67925	4.14338e+06	3_PI(34:1)+NH4
852.559	5.7374	5.26367e+06	3_PI(34:2)+NH4 | 3_OxPC(35:1(OOOKeO))+H | 3_OxPC(35:2(OOOOO))+H
882.608	7.81762	4.27496e+06	3_PI(36:1)+NH4
880.591	6.9295	18575000	3_PI(36:2)+NH4 | 3_OxPC(37:1(OOOKeO))+H | 3_OxPC(37:2(OOOOO))+H
878.574	6.01812	1.3522e+06	3_PI(36:3)+NH4 | 3_OxPC(37:2(OOOKeO))+H | 3_OxPC(37:3(OOOOO))+H
876.559	5.55978	5.26817e+06	3_PI(36:4)+NH4 | 3_OxPC(37:3(OOOKeO))+H | 3_OxPC(37:4(OOOOO))+H
890.575	6.17765	392273	3_PI(37:4)+NH4 | 3_OxPC(38:3(OOOKeO))+H | 3_OxPC(38:4(OOOOO))+H
906.606	7.23514	8.96838e+06	3_PI(38:3)+NH4
906.605	7.61542	979393	3_PI(38:3)+NH4 | 3_OxPC(39:2(OOOKeO))+H | 3_OxPC(39:3(OOOOO))+H
904.591	6.76006	5.61083e+07	3_PI(38:4)+NH4
902.575	5.65178	1.71135e+06	3_PI(38:5)+NH4 | 3_OxPC(39:4(OOOKeO))+H | 3_OxPC(39:5(OOOOO))+H
932.619	7.58424	570529	3_PI(40:4)+NH4 | 3_OxPC(41:3(OOOKeO))+H
634.482	4.16695	85216.8	3_Plasmanyl-PC(26:1)+H | 3_Plasmenyl-PC(26:0)+H
664.529	5.58968	216144	3_Plasmanyl-PC(28:0)+H
706.575	7.48105	600540	3_Plasmanyl-PC(31:0)+H
716.558	5.98863	485234	3_Plasmanyl-PC(32:2)+H | 3_Plasmenyl-PC(32:1)+H
734.606	8.43353	756579	3_Plasmanyl-PC(33:0)+H
734.607	8.63504	616310	3_Plasmanyl-PC(33:0)+H
732.59	8.46045	401430	3_Plasmanyl-PC(33:1)+H | 3_Plasmenyl-PC(33:0)+H
732.59	8.27407	990772	3_Plasmanyl-PC(33:1)+H | 3_Plasmenyl-PC(33:0)+H
742.572	6.39106	915604	3_Plasmanyl-PC(34:3)+H | 3_Plasmenyl-PC(34:2)+H
742.574	8.0915	1.24444e+06	3_Plasmanyl-PC(34:3)+H | 3_Plasmenyl-PC(34:2)+H
740.557	5.61381	78619.6	3_Plasmanyl-PC(34:4)+H | 3_Plasmenyl-PC(34:3)+H
740.559	5.7904	864841	3_Plasmanyl-PC(34:4)+H | 3_Plasmenyl-PC(34:3)+H
738.545	5.08736	1.05255e+06	3_Plasmanyl-PC(34:5)+H | 3_Plasmenyl-PC(34:4)+H
738.543	7.54589	594539	3_Plasmanyl-PC(34:5)+H | 3_Plasmenyl-PC(34:4)+H
758.607	7.83438	1.42313e+06	3_Plasmanyl-PC(35:2)+H | 3_Plasmenyl-PC(35:1)+H
758.605	10.3079	177115	3_Plasmanyl-PC(35:2)+H | 3_Plasmenyl-PC(35:1)+H | 1_Plasmenyl-PE(P-20:0/18:1)+H | 1_Plasmenyl-PE(P-18:0/20:1)+H | 3_Plasmanyl-PE(38:2)+H
758.603	9.68612	64688.7	3_Plasmanyl-PC(35:2)+H | 3_Plasmenyl-PC(35:1)+H | 3_Plasmanyl-PE(38:2)+H
758.606	8.32757	1.08319e+06	3_Plasmanyl-PC(35:2)+H | 3_Plasmenyl-PC(35:1)+H|3_Plasmanyl-PC(35:2)+H | 3_Plasmenyl-PC(35:1)+H
758.606	8.34073	1.0371e+06	3_Plasmanyl-PC(35:2)+H | 3_Plasmenyl-PC(35:1)+H|3_Plasmanyl-PC(35:2)+H | 3_Plasmenyl-PC(35:1)+H
756.591	7.40921	2.99881e+06	3_Plasmanyl-PC(35:3)+H | 3_Plasmenyl-PC(35:2)+H
756.592	7.62062	2.40662e+06	3_Plasmanyl-PC(35:3)+H | 3_Plasmenyl-PC(35:2)+H
776.653	10.1484	637326	3_Plasmanyl-PC(36:0)+H
774.635	9.23602	4.67726e+06	3_Plasmanyl-PC(36:1)+H | 3_Plasmenyl-PC(36:0)+H
774.633	8.75704	57973.1	3_Plasmanyl-PC(36:1)+H | 3_Plasmenyl-PC(36:0)+H|3_Plasmenyl-PC(36:0)+H
774.632	8.75443	56016.8	3_Plasmanyl-PC(36:1)+H | 3_Plasmenyl-PC(36:0)+H|3_Plasmenyl-PC(36:0)+H
770.602	9.17175	436118	3_Plasmanyl-PC(36:3)+H | 3_Plasmenyl-PC(36:2)+H
766.58	12.6193	117394	3_Plasmanyl-PC(36:5)+H
766.579	11.4532	107001	3_Plasmanyl-PC(36:5)+H | 3_Plasmenyl-PC(36:4)+H
764.558	5.20845	135680	3_Plasmanyl-PC(36:6)+H | 3_Plasmenyl-PC(36:5)+H
764.558	5.02573	194687	3_Plasmanyl-PC(36:6)+H | 3_Plasmenyl-PC(36:5)+H
784.622	8.10995	561118	3_Plasmanyl-PC(37:3)+H | 3_Plasmenyl-PC(37:2)+H
784.619	7.91123	286060	3_Plasmanyl-PC(37:3)+H | 3_Plasmenyl-PC(37:2)+H
784.624	10.4886	196305	3_Plasmanyl-PC(37:3)+H | 3_Plasmenyl-PC(37:2)+H | 3_Plasmanyl-PE(40:3)+H
784.623	8.74374	96060.5	3_Plasmanyl-PC(37:3)+H | 3_Plasmenyl-PC(37:2)+H|3_Plasmanyl-PC(37:3)+H | 3_Plasmenyl-PC(37:2)+H
784.623	8.74113	105935	3_Plasmanyl-PC(37:3)+H | 3_Plasmenyl-PC(37:2)+H|3_Plasmanyl-PC(37:3)+H | 3_Plasmenyl-PC(37:2)+H
798.637	9.23602	596042	3_Plasmanyl-PC(38:3)+H | 3_Plasmenyl-PC(38:2)+H
792.588	8.2019	989797	3_Plasmanyl-PC(38:6)+H | 3_Plasmenyl-PC(38:5)+H
790.573	5.21378	473617	3_Plasmanyl-PC(38:7)+H | 3_Plasmenyl-PC(38:6)+H
790.573	5.53859	127509	3_Plasmanyl-PC(38:7)+H | 3_Plasmenyl-PC(38:6)+H
790.573	7.31677	599942	3_Plasmanyl-PC(38:7)+H | 3_Plasmenyl-PC(38:6)+H
822.635	7.67684	527126	3_Plasmanyl-PC(40:5)+H | 3_Plasmenyl-PC(40:4)+H
818.602	6.37799	771359	3_Plasmanyl-PC(40:7)+H | 3_Plasmenyl-PC(40:6)+H
856.712	11.0122	674499	3_Plasmanyl-PC(42:2)+H | 3_Plasmenyl-PC(42:1)+H
854.698	10.5826	824488	3_Plasmanyl-PC(42:3)+H | 3_Plasmenyl-PC(42:2)+H
852.683	9.92284	497197	3_Plasmanyl-PC(42:4)+H | 3_Plasmenyl-PC(42:3)+H
846.636	8.10188	1.71913e+06	3_Plasmanyl-PC(42:7)+H | 3_Plasmenyl-PC(42:6)+H
846.637	7.4298	802029	3_Plasmanyl-PC(42:7)+H | 3_Plasmenyl-PC(42:6)+H
846.633	9.23301	613586	3_Plasmanyl-PC(42:7)+H | 3_Plasmenyl-PC(42:6)+H
846.636	7.24056	593665	3_Plasmanyl-PC(42:7)+H | 3_Plasmenyl-PC(42:6)+H
846.635	8.74897	464585	3_Plasmanyl-PC(42:7)+H | 3_Plasmenyl-PC(42:6)+H
846.634	8.96322	234708	3_Plasmanyl-PC(42:7)+H | 3_Plasmenyl-PC(42:6)+H
880.713	10.8226	276338	3_Plasmanyl-PC(44:4)+H | 3_Plasmenyl-PC(44:3)+H
874.667	8.45254	1.34792e+06	3_Plasmanyl-PC(44:7)+H | 3_Plasmenyl-PC(44:6)+H
874.665	10.1885	232446	3_Plasmanyl-PC(44:7)+H | 3_Plasmenyl-PC(44:6)+H
874.667	9.72606	201517	3_Plasmanyl-PC(44:7)+H | 3_Plasmenyl-PC(44:6)+H
874.667	9.46048	311724	3_Plasmanyl-PC(44:7)+H | 3_Plasmenyl-PC(44:6)+H
906.729	10.7554	553548	3_Plasmanyl-PC(46:5)+H | 3_Plasmenyl-PC(46:4)+H
906.729	11.0004	482510	3_Plasmanyl-PC(46:5)+H | 3_Plasmenyl-PC(46:4)+H
904.713	10.4662	569624	3_Plasmanyl-PC(46:6)+H | 3_Plasmenyl-PC(46:5)+H
902.699	9.29811	719750	3_Plasmanyl-PC(46:7)+H | 3_Plasmenyl-PC(46:6)+H
900.681	10.1173	1.40353e+06	3_Plasmanyl-PC(46:8)+H | 3_Plasmenyl-PC(46:7)+H
900.683	8.63493	436154	3_Plasmanyl-PC(46:8)+H | 3_Plasmenyl-PC(46:7)+H
900.686	8.45254	162417	3_Plasmanyl-PC(46:8)+H | 3_Plasmenyl-PC(46:7)+H
704.557	8.44212	498666	3_Plasmanyl-PE(34:1)+H | 3_Plasmanyl-PC(31:1)+H | 3_Plasmenyl-PC(31:0)+H
702.544	7.56902	384150	3_Plasmanyl-PE(34:2)+H | 3_Plasmanyl-PC(31:2)+H | 3_Plasmenyl-PC(31:1)+H
732.589	9.51384	194440	3_Plasmanyl-PE(36:1)+H | 3_Plasmanyl-PC(33:1)+H | 3_Plasmenyl-PC(33:0)+H
780.59	8.48963	595590	3_Plasmanyl-PE(40:5)+H
780.588	8.71246	140320	3_Plasmanyl-PE(40:5)+H
754.578	6.41818	1.41099e+06	3_Plasmenyl-PC(35:3)+H
754.573	6.2089	317245	3_Plasmenyl-PC(35:3)+H
782.607	7.62062	4.49459e+06	3_Plasmenyl-PC(37:3)+H
782.604	7.39894	2.68446e+06	3_Plasmenyl-PC(37:3)+H
782.607	7.90342	599570	3_Plasmenyl-PC(37:3)+H
782.607	9.77237	166742	3_Plasmenyl-PC(37:3)+H | 1_Plasmenyl-PE(P-20:0/20:3)+H | 1_Plasmenyl-PE(P-18:0/22:3)+H | 3_Plasmanyl-PE(40:4)+H
782.606	9.51107	196002	3_Plasmenyl-PC(37:3)+H | 3_Plasmanyl-PE(40:4)+H
788.558	6.80915	714117	3_Plasmenyl-PC(38:7)+H
788.557	6.20635	409688	3_Plasmenyl-PC(38:7)+H
810.637	8.43951	640797	3_Plasmenyl-PC(39:3)+H
816.587	7.0728	3.32273e+06	3_Plasmenyl-PC(40:7)+H
816.589	6.20635	416336	3_Plasmenyl-PC(40:7)+H
816.588	5.7678	417701	3_Plasmenyl-PC(40:7)+H
816.587	7.99604	378241	3_Plasmenyl-PC(40:7)+H
816.591	5.99363	139770	3_Plasmenyl-PC(40:7)+H
836.653	8.69386	282643	3_Plasmenyl-PC(41:4)+H
844.621	6.87472	867658	3_Plasmenyl-PC(42:7)+H
844.617	8.17206	940552	3_Plasmenyl-PC(42:7)+H
872.651	7.65248	1.07158e+06	3_Plasmenyl-PC(44:7)+H
619.481	2.31352	173293	3_SM(28:1)+H
645.496	2.4323	194437	3_SM(30:2)+H
691.575	5.92424	675290	3_SM(33:0)+H
689.56	5.16431	6.57187e+06	3_SM(33:1)+H|3_SM(33:1)+H
689.56	5.17984	6.8468e+06	3_SM(33:1)+H|3_SM(33:1)+H
687.544	4.90365	161202	3_SM(33:2)+H
699.541	5.22163	333705	3_SM(34:3)+H
699.543	3.80976	181053	3_SM(34:3)+H
719.607	7.21221	1.46542e+06	3_SM(35:0)+H
719.607	6.97862	382859	3_SM(35:0)+H
729.591	6.6287	1.62818e+06	3_SM(36:2)+H|3_SM(36:2)+H
729.591	6.63217	1.61289e+06	3_SM(36:2)+H|3_SM(36:2)+H
725.556	6.11748	8.99399e+06	3_SM(36:4)+H
725.559	4.26224	195257	3_SM(36:4)+H
723.541	4.90307	7.17807e+06	3_SM(36:5)+H
745.621	7.74973	2.13381e+06	3_SM(37:1)+H
745.623	9.75592	308873	3_SM(37:1)+H
759.64	7.98016	542721	3_SM(38:1)+H
759.638	9.66314	167690	3_SM(38:1)+H
755.605	6.64169	389483	3_SM(38:3)+H|3_SM(38:3)+H
755.605	6.63485	408808	3_SM(38:3)+H|3_SM(38:3)+H
753.591	7.35588	3.18635e+06	3_SM(38:4)+H
753.59	5.23267	570834	3_SM(38:4)+H
753.592	5.62222	273106	3_SM(38:4)+H
751.572	6.23088	2.54974e+06	3_SM(38:5)+H
749.556	5.08293	1.11509e+06	3_SM(38:6)+H
771.639	7.90082	1.40581e+06	3_SM(39:2)+H
771.638	9.68874	475658	3_SM(39:2)+H
785.656	7.96138	923182	3_SM(40:2)+H
783.637	7.14724	130139	3_SM(40:3)+H
781.62	8.50856	2.91676e+06	3_SM(40:4)+H
781.62	6.44124	1.53124e+06	3_SM(40:4)+H
781.619	6.65837	574054	3_SM(40:4)+H
779.608	5.74525	288666	3_SM(40:5)+H
803.698	10.4554	1.72127e+06	3_SM(41:0)+H
797.654	8.56551	144384	3_SM(41:3)+H
795.636	9.07801	3.05213e+06	3_SM(41:4)+H
793.62	8.09672	253705	3_SM(41:5)+H
817.712	10.8969	1.28808e+06	3_SM(42:0)+H
809.651	9.6123	9.72063e+06	3_SM(42:4)+H
809.649	8.46555	552039	3_SM(42:4)+H
807.634	8.67499	3.91975e+06	3_SM(42:5)+H
807.635	8.44993	3.87249e+06	3_SM(42:5)+H
807.638	6.98917	2.43313e+06	3_SM(42:5)+H
807.638	6.72106	956553	3_SM(42:5)+H
805.62	5.89098	635747	3_SM(42:6)+H
805.622	6.14358	597706	3_SM(42:6)+H
803.604	5.02829	1.12573e+06	3_SM(42:7)+H
801.591	5.40784	69002.9	3_SM(42:8)+H
825.685	9.70085	121243	3_SM(43:3)+H
823.666	10.0804	7.98268e+06	3_SM(43:4)+H|3_SM(43:4)+H|3_SM(43:4)+H
823.667	10.1297	7.70119e+06	3_SM(43:4)+H|3_SM(43:4)+H|3_SM(43:4)+H
823.667	10.0344	8.27463e+06	3_SM(43:4)+H|3_SM(43:4)+H|3_SM(43:4)+H
821.65	9.17175	4.01291e+06	3_SM(43:5)+H
821.656	8.50297	232653	3_SM(43:5)+H
843.73	11.6713	322888	3_SM(44:1)+H
843.732	11.4335	1.3909e+06	3_SM(44:1)+H
837.681	10.5696	7.42041e+06	3_SM(44:4)+H
837.684	8.71772	976670	3_SM(44:4)+H
837.681	9.91417	254963	3_SM(44:4)+H|3_SM(44:4)+H
837.681	9.91771	291929	3_SM(44:4)+H|3_SM(44:4)+H
835.665	9.5076	1.31167e+07	3_SM(44:5)+H
835.666	9.69148	1.01817e+07	3_SM(44:5)+H
835.666	7.97195	812426	3_SM(44:5)+H
833.65	8.57891	3.13583e+06	3_SM(44:6)+H
833.653	7.16871	303391	3_SM(44:6)+H
833.653	7.3087	214796	3_SM(44:6)+H
849.681	9.81569	424454	3_SM(45:5)+H
887.791	12.6253	692473	3_SM(47:0)+H
468.405	4.25661	745588		Acylcarnitine 21:1; [M]+
512.468	3.7582	585540		Acylcarnitine 24:0; [M]+
540.499	5.15715	2.18245e+06		Acylcarnitine 26:0; [M]+
810.595	6.9295	8.27917e+07		PC 38:4; PC(18:1(17Z)/20:3(5Z,8Z,11Z)); [M+H]+
837.545	6.67637	632949			PI(16:0/18:1)
835.532	5.73047	670796			PI(16:0/18:2)
739.524	5.86002	10950000			PS(15:0/16:0)
899.746	15.0477	861167			PA(18:1/32:0)
709.512	5.63005	173118			PS(15:0/O-15:1)
689.436	4.24877	1.9131e+06			PG(14:0/14:0)
738.541	7.74454	769631			PE(20:4/O-17:1)
795.583	8.16333	1.12167e+07			PS(17:0/18:0)
821.598	8.23757	718886			PS(18:1/19:0)
815.553	6.04575	1.12983e+06			PS(16:0/21:4)
863.565	6.9295	2.31121e+06			PI(18:0/18:2)
861.549	5.82038	224148			PI(18:1/18:2)
656.45	3.03142	144873			PG(12:0/14:0)
865.577	7.81261	722114			PI(18:0/18:1)
865.578	7.81001	758012			PI(18:0/18:1)
887.562	6.76006	5.7166e+06			PI(18:0/20:4)
853.591	8.09672	733556			PG(17:0/23:2)
885.551	5.64654	165041			PI(18:1/20:4)
851.591	7.33054	970040			PS(21:1/O-20:6)
811.488	5.33374	240678			PG(15:0/21:3)
755.52	9.3298	2.73839e+06			PG(17:0/O-17:2)
774.542	8.30027	777696			PE(20:4/O-18:1)
905.514	5.15977	451018			PI(16:0/22:6)
915.683	12.5428	837743			PS(18:1/26:2)
773.533	7.96658	1.38796e+06			PG(17:0/17:0)
839.553	5.72785	1.45214e+06			PA(22:6/23:1)
867.582	6.88538	1.04918e+06			PS(18:0/23:6)
889.58	7.23514	1.00802e+06			PI(18:0/20:3)
859.532	5.55716	574715			PI(16:0/20:4)
909.548	6.75493	1.03138e+06			PI(18:0/20:4)
843.585	7.19696	4.94685e+06			PA(20:4/25:1)
719.57	5.06275	2.48585e+06			SM(t16:0/18:1)
803.591	7.86152	855494			PS(21:1/O-16:2)
1065.85	6.11326	360956			PG(28:4/29:0)
980.278	11.2714	469999			PIP3(12:5/O-16:4)
825.574	6.9113	460179			PS(21:1/O-18:5)
316.248	11.1175	79546.8
316.248	14.6994	111996
316.248	5.082	126398
316.248	14.91	138404
316.248	8.3992	107483
316.248	13.0244	126114
316.248	5.8242	121079
316.248	9.30407	107142
316.248	4.24665	104616
316.248	9.78856	96238
316.248	1.96673	100166
316.248	8.10738	85056.2
316.248	7.88498	77437.1
316.248	6.21144	73744.5
316.248	6.94287	67316.5
316.248	13.3396	140961
316.248	10.3712	83156.4
316.249	1.25714	78587.7
316.248	5.09656	131785
316.248	8.85122	105444
316.248	14.3609	115076
316.248	13.854	123972
316.248	10.0735	94100.9
316.248	9.80214	93087
316.249	1.12342	72015.7
316.249	1.54857	111985
316.248	10.5861	86649.5
316.248	14.9126	135922
316.248	2.81303	99599.7
316.248	7.90353	78123.1
316.248	13.6484	88776.5
316.248	7.39082	47844.5
316.248	14.4115	126460
310.201	0.326908	949023
310.201	0.497269	88576.3
388.306	0.496431	140217
370.295	1.06814	86331.6
370.295	1.27594	52684.3
370.295	14.889	49838.2
414.321	0.818828	2.24038e+06
414.321	0.49626	131088
414.32	1.26683	80929.4
414.322	1.04189	92660.6
386.29	0.456178	167399
416.337	0.630904	125302
400.341	0.596276	65081.6
400.342	1.25978	62766.9
398.326	1.90344	53062.9
398.326	16.4627	43601.3
396.311	5.09342	60916
428.373	4.24392	268594
428.373	0.565883	54120.1
426.354	0.618767	275882
426.358	1.56435	75035.9
470.385	1.51423	90609.9
442.352	0.681029	127384
442.352	0.802907	223227
440.336	0.571657	85339.9
456.404	5.7196	56614.7
484.436	2.64816	114074
484.437	7.03093	185824
246.17	0.334875	177719
244.154	0.334937	766094
244.154	0.504579	117133
260.186	0.346408	185287
274.201	0.34449	133759
302.196	0.344496	230885
558.528	15.8095	59575.5
558.528	17.0897	62143.5
558.529	15.4767	64546.1
558.529	15.3396	65290.6
558.528	17.3349	57973.3
600.569	9.40691	97753.5
628.601	10.37	225534
628.602	9.25649	58984.3
628.604	14.8092	39731.3
628.602	9.2565	60922.1
628.603	9.63644	217000
628.602	8.82884	61195.6
628.602	9.07163	55964.1
628.603	9.39576	44968.5
654.615	10.3277	124174
668.632	14.9181	403455
668.63	15.6894	96175.9
664.603	13.6505	245690
662.587	12.5725	322535
692.633	14.4162	201088
716.634	13.3912	1.97617e+06
716.632	13.8244	84223.1
344.315	0.606411	205281
344.316	5.15733	36420.8
372.347	0.885818	615396
372.347	1.28059	132526
372.347	0.532803	81690.1
372.348	1.51408	52378.8
386.363	1.10178	105412
386.363	4.27026	100161
386.363	1.46708	86360.1
386.363	4.27368	99455.4
400.379	1.35041	2.07126e+06
400.378	1.83022	56380.7
398.363	2.78832	484890
398.363	1.03181	416066
398.363	3.39598	92751
398.362	0.534906	80433.8
398.363	1.22231	67861
398.363	2.6007	97480.3
414.395	6.8147	187878
414.394	2.63947	56313.9
414.394	4.32071	53683.9
412.378	0.601032	71406.2
412.379	3.14003	409750
412.378	2.60862	112460
428.41	2.21052	191043
428.41	2.61124	94777.9
428.411	4.6447	116423
428.41	4.35845	115050
426.395	0.610145	87140
426.394	3.69814	221573
426.395	4.28308	67731.6
426.394	4.95011	54746.5
426.394	1.51391	56598.9
426.394	5.2942	59125.1
426.394	1.31648	81210.3
442.426	5.11934	58331.7
442.425	3.62922	67364.4
442.425	2.97841	56850.8
440.41	1.3428	766143
440.41	4.25483	210261
440.41	4.77076	75807.5
440.41	1.54025	102789
456.442	5.1568	52641.8
454.426	5.12156	109873
454.426	6.25196	92540.2
454.426	6.26784	92423.1
452.41	5.17467	94163.1
484.473	7.31496	80501.4
476.41	4.01341	150672
474.398	4.11433	364590
498.485	5.6603	33127.9
510.489	8.83406	159343
510.49	1.55604	48128
502.426	3.20929	96299.5
540.535	7.77279	328401
540.535	7.94289	165674
540.535	7.77026	332054
538.52	10.5239	64532.2
538.52	9.91985	499737
538.521	6.19809	114654
568.567	10.009	103899
568.566	9.0982	92851.8
568.571	8.84178	332386
316.285	0.494003	130504
316.284	0.834585	68796.6
468.441	1.97907	1.14567e+06
468.441	5.83424	75753.2
468.44	1.74083	54252.9
468.442	5.91621	79308.3
536.504	9.66256	185941
536.503	5.05193	114728
532.473	4.01983	175718
530.461	4.10583	54117
566.551	11.4372	67746
596.597	8.24795	282865
596.597	9.95331	212745
496.474	8.26117	201807
490.426	4.28606	460429
524.504	9.42542	68910
524.504	4.18313	54336.1
524.504	6.70073	201680
518.458	5.76465	141524
518.457	4.02079	385973
516.445	4.11375	181700
552.535	7.94029	137247
552.535	10.4946	100418
548.503	9.42647	40047.7
548.504	14.4083	134576
548.504	13.8519	100073
548.504	12.7392	54499.1
548.504	14.931	111327
548.505	12.0359	48323
548.504	12.6173	51704.5
548.504	13.3236	103049
548.504	12.3446	57151
548.504	15.274	100638
548.504	11.9025	54999.1
546.489	5.07961	112818
546.488	7.05461	171032
546.489	4.02079	51231.7
546.489	5.08565	126927
580.566	9.08166	94788.2
610.613	10.4496	172803
358.332	3.99865	117384
358.33	0.505289	93371
358.332	1.92507	52723.2
358.33	0.327944	286679
564.536	10.6659	119014
562.52	9.70234	399519
560.504	8.80979	359832
560.504	9.3169	64918.1
558.488	7.96398	349414
558.49	5.8779	66700
594.582	12.0761	48602.5
594.582	11.7984	374753
624.628	9.39834	311097
592.566	8.64028	178937
622.614	12.6003	2.77725e+06
622.613	12.8564	281317
370.332	12.658	54545
370.332	1.93307	1.14269e+06
370.332	2.26017	143399
370.332	15.2522	66691.5
370.331	5.16595	71853.7
370.332	3.48698	61297.3
370.332	5.81778	47420
370.332	12.3983	52367
370.332	14.8324	59085
370.332	5.29521	46434.3
370.332	1.29788	55485.3
370.332	11.6589	45300.5
638.644	13.1319	171148
638.644	13.1454	176418
568.477	2.04503	94034.6
384.348	3.71134	157074
384.347	2.17096	701745
384.347	3.511	517016
384.347	0.533843	167191
384.347	1.87124	54316.8
384.348	0.808061	100131
588.531	0.428444	554444
586.519	9.34754	96129.7
584.504	8.42336	150078
620.599	9.06679	55811.4
602.549	9.07822	51492.2
598.519	8.87984	57507
666.677	12.1309	318194
634.614	10.6579	67257.9
664.658	11.0926	111538
410.362	0.528015	903602
410.363	2.28436	662382
618.579	9.95265	94338
618.582	8.70393	63031.8
616.564	9.64428	74325.9
616.564	9.64429	78036.1
680.695	12.5072	325169
678.674	14.2084	140950
678.675	13.9706	1.45161e+06
678.675	11.8359	102350
646.611	10.8969	318167
676.661	10.9978	70835.8
424.378	0.534235	415455
424.378	4.79724	101192
424.378	3.86558	70163.4
644.598	8.76317	91053
644.598	8.76474	97423
644.594	10.4036	150216
660.627	11.3276	260494
674.642	11.7442	588062
552.439	5.11601	501612
578.455	5.08727	71326.5
642.58	9.73674	388025
658.611	11.0291	3.23863e+06
658.611	10.8259	188079
672.626	11.4125	6.87152e+06
672.627	11.4603	7.91653e+06
672.625	10.8345	199795
420.344	2.81038	59849.5
694.706	14.5069	241365
708.726	13.2079	156438
692.691	12.6139	137126
704.694	11.8272	104101
670.61	10.0077	48155.3
670.611	10.6605	2.52621e+06
670.611	10.4584	361598
686.643	11.6949	948625
700.658	12.2486	191512
656.599	11.1566	304365
656.596	10.0296	354531
668.595	9.77237	306674
684.629	11.8805	124674
684.63	12.2539	310367
684.627	10.7697	239450
446.363	2.93087	552469
666.585	11.8249	203370
666.587	11.0378	57874.9
666.587	9.00093	49916.3
666.586	15.4557	71779.1
666.587	15.266	76303.3
666.586	16.1515	47272
666.584	9.7398	52143.1
666.586	7.21389	696844
666.586	7.21174	702464
732.724	12.5725	116065
732.724	12.5753	110806
726.676	11.1619	347321
682.614	11.7554	712480
682.614	11.3359	646089
682.615	10.9169	315967
694.613	12.6551	1.22203e+06
694.613	13.1752	136352
694.613	15.4761	88299.6
694.614	14.894	78520.8
694.613	15.6607	86412
694.614	15.2051	78335.8
694.615	14.4304	72300
710.645	10.8763	1.10592e+06
710.646	11.7583	166414
750.769	15.4074	70720.9
288.253	0.255811	123552
288.253	5.08467	332857
288.253	5.80932	283997
288.253	13.9462	295504
288.253	4.24877	253517
288.253	1.55119	239321
288.253	1.95872	241489
288.253	2.80433	245061
288.253	8.39685	229317
288.253	9.29815	226640
288.253	0.512258	218310
288.253	9.77766	209275
288.253	7.91412	146467
288.253	6.17175	123411
288.253	7.3284	102057
288.254	1.28433	134554
288.253	0.810958	97466.6
288.253	14.4568	308136
288.253	14.2129	314080
288.253	6.98152	120021
288.253	0.0670167	123828
288.253	9.26985	236865
288.253	6.72501	99402.6
288.253	7.62321	106701
288.253	13.6503	284788
288.253	5.8172	282245
288.253	8.15997	166463
288.253	6.21144	127578
288.253	1.09794	122363
288.253	6.42735	63909.7
288.253	14.6554	351636
288.253	9.81585	218729
288.253	10.2476	203651
288.253	9.34093	227862
288.253	7.92975	147537
700.571	8.42312	51381.8
700.571	8.42313	50406.6
698.556	5.0934	444404
754.621	7.89322	141712
754.619	7.11972	118434
754.618	6.94748	116131
864.645	9.7803	70903.3
864.645	8.14423	279702
892.676	9.16051	44031.3
974.75	10.5476	618799
862.626	6.20374	7.27706e+06
862.625	7.01148	134427
890.656	7.44	221463
918.685	8.60729	159590
946.719	9.62304	577008
972.734	9.54266	1.51182e+06
480.346	0.821203	238256
536.407	2.30533	64752.5
564.439	3.32754	69811.9
592.47	4.68168	54474.5
590.455	3.31514	121034
620.501	4.83796	238823
620.501	5.0934	349698
620.501	4.85002	249483
704.597	10.7477	37500.8
478.329	0.934979	1.32588e+06
478.33	1.15783	121588
506.36	1.41833	697071
506.361	0.865829	356820
534.392	1.28642	392845
534.392	1.66219	69571.6
562.421	1.82792	348062
618.486	3.65408	93370.6
494.361	1.27216	768314
522.392	3.54723	50765.3
550.423	5.02523	495265
492.345	1.17006	465227
520.376	1.6988	278058
616.469	4.88233	112966
710.549	5.80876	73487.2
424.282	1.55907	365054
758.643	8.86901	107859
722.546	6.10778	476942
438.298	1.15477	827486
774.678	10.8438	87409.2
514.446	1.83854	112664
514.446	2.06301	66965.8
512.433	1.55607	68476.2
512.431	1.95571	99510.5
580.498	6.75975	131896
580.497	6.9239	147832
578.479	4.97607	155512
578.479	4.33441	87671.7
578.48	14.5598	154936
578.481	5.15793	75906.5
578.477	4.6748	98859.9
578.478	5.74014	61193.4
576.466	4.012	45921.5
576.465	4.91474	180712
576.465	4.23608	54286.4
576.466	4.93962	217566
612.557	14.8164	59281.9
612.555	4.99766	83811.3
612.556	16.4172	46465.8
612.557	15.1141	49807.9
612.556	16.5942	49249.2
612.557	15.89	49680.2
542.48	5.09555	36433.5
542.478	2.78832	155317
540.463	2.05147	64116.9
540.463	2.77629	90377.2
608.525	2.25744	72842.4
606.511	6.94233	357719
606.51	3.75757	66297.1
604.494	5.82882	83552.6
640.588	10.591	53013.8
640.587	5.8489	52117.1
640.587	6.21927	291909
656.62	9.75993	61709.4
656.618	9.37984	68279.3
570.509	5.08215	145903
568.494	2.78232	81125.2
568.494	5.13264	68784.7
566.478	2.24831	86461.4
598.543	5.03908	71989
598.543	5.03596	75364
596.525	7.83446	239211
596.525	5.83786	71335.3
596.525	5.09558	166857
596.525	4.22782	54560.1
596.525	5.84311	69488.2
594.51	2.81237	57704.9
594.509	5.0742	146391
594.509	3.30419	56290.3
594.509	4.26013	48794
594.509	3.31545	56087.4
594.509	5.06317	158136
592.494	2.62605	182292
592.494	5.0415	111022
592.494	3.21751	87013.3
592.493	1.80325	55299.8
592.494	2.81905	196891
592.494	4.70449	57427.4
590.479	7.32236	158684
590.477	5.12111	99973.2
590.478	2.0079	46617.3
626.572	9.6015	110548
622.543	7.92164	295729
622.541	4.00914	57111.7
620.526	4.9612	539431
620.525	4.69975	467507
620.526	4.96515	536852
620.525	4.69069	475508
620.523	3.75137	44826.3
620.525	4.34398	428466
620.524	2.78565	90968.1
620.525	5.21125	53129.7
618.513	15.129	117596
618.512	4.92384	219127
618.513	14.8964	115742
618.513	13.2408	73084.6
618.514	9.7995	67157.6
618.513	14.8885	111619
618.514	15.3137	139263
618.513	12.5918	98624.4
618.514	9.80479	64953.1
618.513	11.5251	74126.8
684.65	10.3643	106066
684.65	10.6979	59641.7
636.555	9.24303	138101
634.541	4.69461	369525
634.542	4.95927	289824
634.541	5.20331	120902
634.541	5.85478	89685.9
634.54	4.34563	172517
634.541	5.34289	109699
632.526	7.33913	331488
632.53	9.80221	88126.9
632.528	12.6025	45811
632.528	14.8861	53439.1
630.51	6.00585	151849
630.51	5.85478	128094
630.509	6.22584	98334.8
668.619	12.6489	120024
668.619	11.1679	93439.1
668.619	7.33615	506515
668.618	10.438	139806
698.661	2.86317	100434
666.604	9.333	632543
682.636	9.69455	49779.2
696.649	9.26882	70506.6
696.65	8.40201	731612
696.651	11.973	106208
696.649	8.74419	49925.5
652.59	8.98193	50768.7
652.588	9.78559	60675.3
650.572	8.98246	54606.1
648.558	4.74601	99813.7
648.556	5.19493	52213.7
646.542	8.63262	107312
712.682	11.5784	90249.2
664.588	8.43925	657289
658.541	7.07001	173628
726.697	11.973	69041.5
656.527	6.6868	185215
656.53	1.96172	80163.2
694.636	11.3249	67878.1
724.682	12.7056	71039.4
740.712	12.353	156162
708.649	9.34346	95453.9
722.667	12.1191	66256.8
722.667	9.3628	68186.9
688.589	9.25185	121093
686.573	8.8772	73679
754.728	12.7096	82625
684.557	7.36225	411570
684.553	4.94272	74897.5
716.619	12.5402	284919
716.619	12.6173	242291
716.619	12.6697	254251
714.604	12.1191	1.10753e+06
714.605	9.48907	209180
714.605	9.66538	203157
744.655	11.4766	55019.9
760.68	8.80444	135336
704.529	0.587632	94739.4
704.525	5.67259	141714
704.524	7.17407	133459
704.524	7.05816	106481
742.636	12.0244	114222
742.639	9.81503	63483.7
742.636	12.0026	106186
742.631	9.45002	67167.1
808.775	14.7285	354327
738.603	11.858	305455
738.601	9.31945	62011.5
806.76	14.2279	206359
734.569	9.31414	153691
734.568	6.9294	168532
786.7	11.4656	395136
800.716	11.4656	199022
730.54	7.41953	399089
730.539	7.21696	200134
784.682	12.1137	78520.9
390.321	0.59392	49042.5
460.402	5.26174	108249
458.384	4.54779	214242
474.418	5.27018	241436
474.418	5.8172	169553
488.434	5.81138	951758
486.417	1.54527	45059.6
486.416	1.9704	52944.5
486.414	5.95362	99023.6
[truncated: 15,920 more rows]
